# Supplementary material for: Determinants of transcription factor regulatory range
Source: Nat Commun. 2020 May 18;11:2472. doi: 10.1038/s41467-020-16106-x (PMC7235260; doi:10.1038/s41467-020-16106-x)
Supplement: Supplementary file 4 — Supplementary Data 1 [file 41467_2020_16106_MOESM4_ESM.csv]

	CCLE	GSE18676	GSE2361	GSE30803	GSE3526	GSE43346	GTEx-Adipose_Subcutaneous	GTEx-Brain_Cortex	GTEx-Breast_Mammary_Tissue	GTEx-Cells_EBV-transformed_lymphocytes	GTEx-Cells_Transformed_fibroblasts	GTEx-Colon_Transverse	GTEx-Liver	GTEx-Lung	GTEx-Pancreas	GTEx-Prostate	GTEx-Skin_Not_Sun_Exposed_Suprapubic	GTEx-Stomach	GTEx-Uterus	GTEx-Whole_Blood	median	mean	std	relative_std	assignment
PAX5	5.920006707092763	6.083863509731432	6.14185545670912		6.1930079791565005	6.083863509731432				5.770244386759432											6.083863509731432	6.039529294130302	0.1345484132062637	0.02227796350570377	long-range TF
GATA1	4.581188150539382	5.882218146203361	5.6537388176879935	6.01691672010082	6.083863509731432	5.986953496723378														5.840825461045139	5.882218146203361	5.740990306029358	0.4550833490870209	0.0792691373488436	long-range TF
NRF1	2.539795465381157	4.14185545670912	5.937735474053196	5.840825461045139	5.840825461045139	2.743915448037082			6.442885452373103												5.840825461045139	4.916082959961134	1.4536517797372712	0.29569309378553765	long-range TF
MAX	3.01691672010082	5.818549066333986	5.986953496723378	5.840825461045139		5.770244386759432		5.044945443701064					5.986953496723378								5.818549066333986	5.410492142215149	0.9470396260201972	0.1750376123145912	long-range TF
USF2	5.6859235010593965	5.818549066333986	5.920006707092763	5.937735474053196	6.083863509731432	5.770244386759432				5.581188150539382			5.071274382423413							5.372304378087393	5.770244386759432	5.701133394283983	0.28163391311237856	0.04939963576273233	long-range TF
ZBTB17	5.503583292726712	5.7439154480370815	5.818549066333986	5.6537388176879935	5.882218146203361	5.7439154480370815			5.3971279618124255												5.7439154480370815	5.685870453609465	0.1516150439495557	0.026665230097409003	long-range TF
RFX1	5.6859235010593965	5.715886724436839	5.795067970484463	2.7950679704844634	5.770244386759432	5.7439154480370815			5.653738817687994											5.539795465381157	5.700905112748117	5.377838377453216	0.9158296057645218	0.17029697463653254	long-range TF
USF1	5.6537388176879935	5.6537388176879935			6.01691672010082	5.715886724436839		5.46407475144304		5.096097966148443		5.044945443701064	5.317946715764801						5.618976711428782	5.442885452373102	5.541525731435912	5.506066713837163	0.2670484814646493	0.04850077112097755	long-range TF
ESR1	4.986953496723377	5.503583292726712	6.1930079791565005		6.083863509731432	4.653738817687994															5.503583292726712	5.487455064792122	0.5476636419007989	0.09980284766514907	long-range TF
RUNX1	4.442885452373099	5.484278137531326	6.083863509731432	5.954768813351975	6.01691672010082	4.920006707092763														3.7950679704844634	5.484278137531326	5.272758181024652	0.7716033938002245	0.14633771686648436	long-range TF
MAZ	5.42060905766195	5.372304378087393	5.770244386759432	3.01691672010082	5.882218146203361	5.345975439365044				5.442885452373102			4.442885452373102	5.202553297062732						5.238765469717176	5.359139908726219	5.135863428039122	0.7549786827076143	0.14700131599797348	long-range TF
TAL1	4.3848935053954134	5.715886724436839	4.954768813351975		6.14185545670912	5.882218146203361														4.7439154480370815	5.335327768894407	5.308409409004028	0.5960881848821146	0.11229129838234414	long-range TF
NFE2	3.954768813351975	5.119579061997968	5.238765469717176	5.954768813351975	5.954768813351975	5.096097966148443															5.179172265857573	5.213988743396727	0.6219534379546345	0.11928553523294608	long-range TF
RELA	4.954768813351975	4.954768813351975	5.715886724436839	4.581188150539382	4.494037974820482	5.42060905766195	4.840825461045139			5.044945443701064				4.384893505395413							4.954768813351975	4.93466927576562	0.38600205824544	0.07822247787528809	long-range TF
BCL3	4.840825461045139	4.986953496723377		4.3179467157647995	4.494037974820482	5.3971279618124255				5.183248141867344											4.913889478884258	4.876289890131118	0.34605473988344154	0.07096681035797413	long-range TF
RELB	4.6859235010593965	4.653738817687994	6.14185545670912	4.882218146203363	5.920006707092763	4.882218146203363				4.442885452373102										5.6859235010593965	4.882218146203363	5.130776430510207	0.5809331735728167	0.11322519728559845	long-range TF
STAT5B	4.14185545670912	4.795067970484463	4.882218146203363	4.795067970484463	5.01691672010082	5.4640747514430394															4.838643058343913	4.847692010538455	0.3612641382495173	0.0745229147116114	long-range TF
NR2F6	4.795067970484463	4.7439154480370815	4.715886724436839	4.653738817687994	5.345975439365044	5.14185545670912							4.384893505395413							5.653738817687994	4.769491709260771	4.91161820989608	0.3706717648934956	0.07546835870643501	long-range TF
JUND	5.7439154480370815	5.770244386759432		3.743915448037082	4.494037974820482	5.7439154480370815		4.7439154480370815				4.6859235010593965	4.14185545670912							5.840825461045139	4.7439154480370815	4.965246402057899	0.7207611813709056	0.14516121114798625	long-range TF
TBX21	4.3179467157647995	4.653738817687994	6.14185545670912	4.7439154480370815	6.01691672010082	4.7439154480370815				4.653738817687994											4.7439154480370815	5.001992859007747	0.6363617206718193	0.12722163717723806	long-range TF
AR	4.7439154480370815	4.882218146203363				4.653738817687994			2.6189767114287816							4.238765469717176					4.653738817687994	4.298558901793732	0.7763029585677826	0.1805960965764228	long-range TF
TEAD4	4.3848935053954134			4.6859235010593965	5.7439154480370815			4.442885452373102						4.653738817687994					4.618976711428783		4.6363577645583876	4.738098742934309	0.423919164958847	0.08947031034146696	long-range TF
SPIB	4.14185545670912	4.238765469717176	5.42060905766195	4.795067970484463	4.6189767114287825	4.3179467157647995														5.795067970484463	4.6189767114287825	4.743408257959942	0.5472398765408772	0.1153684959801954	long-range TF
FOSL1	4.3179467157647995	5.920006707092763		4.3179467157647995	5.882218146203361	4.6189767114287825			3.6189767114287816											5.840825461045139	4.6189767114287825	4.8919842350196525	0.8190196572861497	0.16742074747975136	long-range TF
SMAD3	4.3848935053954134	4.442885452373099	4.7439154480370815	4.3848935053954134	4.840825461045139	4.7439154480370815															4.593400450205091	4.590675610069759	0.17569525097154504	0.03827219910423494	long-range TF
GATA3	4.581188150539382		4.539795465381157	4.6189767114287825	4.581188150539382	4.494037974820482															4.581188150539382	4.5660624338747615	0.03950476557502191	0.008651823348262491	long-range TF
CEBPA	5.202553297062732	4.3848935053954134	4.539795465381157	4.986953496723377	4.3848935053954134	4.581188150539382	4.581188150539382														4.581188150539382	4.65533171519703	0.2705407884787564	0.05811418069212844	long-range TF
CEBPB	4.494037974820482	4.442885452373099	4.442885452373099	4.539795465381157	4.238765469717176	4.581188150539382			4.494037974820482	5.795067970484463			4.920006707092763	4.581188150539382					4.618976711428783	4.6859235010593965	4.560491807960269	4.6457885221992266	0.3636660091235273	0.07827864040427197	long-range TF
FOSL2	4.3848935053954134	4.539795465381157	4.581188150539382	4.442885452373099	4.6189767114287825	4.653738817687994		4.581188150539382					3.7950679704844634	4.539795465381157					4.442885452373102		4.539795465381157	4.465473691542282	0.22549243877721065	0.05049686872062395	long-range TF
HNF4A	4.442885452373099	4.494037974820482	6.083863509731432	4.581188150539382	6.083863509731432	4.882218146203363						4.3179467157648	3.7950679704844634								4.537613062679932	4.802076054703154	0.7366187692486247	0.15339589811935198	long-range TF
FOS	4.539795465381157	4.494037974820482	4.539795465381157	4.3848935053954134	4.442885452373099	4.6189767114287825															4.51691672010082	4.50532875641156	0.06964947368476034	0.01545935434470609	long-range TF
JUNB	4.539795465381157		4.494037974820482	4.494037974820482	4.539795465381157	4.539795465381157				4.3179467157648											4.51691672010082	4.491760825950008	0.07346186034729749	0.016354802313357883	long-range TF
IKZF1	4.238765469717176	4.238765469717176	4.920006707092763	4.581188150539382	4.795067970484463	4.494037974820482				2.4428854523731007											4.494037974820482	4.275594396195628	0.7276226331362615	0.17018046281089974	long-range TF
CDX2	4.3848935053954134	4.539795465381157										4.442885452373102									4.442885452373102	4.4526149688806935	0.05562365182545639	0.012492356113027929	long-range TF
TEAD1	4.442885452373099	4.14185545670912			4.442885452373099																4.442885452373099	4.367627953457107	0.1303498117730632	0.029844531897431307	long-range TF
FOXA1	4.3848935053954134	4.494037974820482	4.442885452373099	4.3848935053954134	4.442885452373099	5.715886724436839															4.442885452373099	4.615481152452493	0.4506107000910593	0.09763027628259767	long-range TF
TCF7L2	4.539795465381157			4.7439154480370815	3.5397954653811574							4.3179467157648									4.4288710905729785	4.314064837027436	0.4119258353314464	0.09548438674261556	long-range TF
PPARG	4.442885452373099	4.238765469717176	4.3848935053954134	4.715886724436839	4.494037974820482	4.442885452373099	4.14185545670912					4.3179467157648									4.413889478884258	4.399227358941588	0.15351060727356725	0.03489490193352962	long-range TF
IRF1	4.494037974820482	4.238765469717176	4.3848935053954134	4.3848935053954134	4.3848935053954134	4.14185545670912						4.539795465381157			4.882218146203363					4.715886724436839	4.3848935053954134	4.455213325884979	0.2058561551674468	0.04620567863078829	long-range TF
MYB	3.5397954653811574	4.238765469717176	4.494037974820482	4.539795465381157	4.954768813351975	2.685923501059395															4.3664017222688285	4.117069773140025	0.7051791322414361	0.17128180261652626	long-range TF
TP53	2.7950679704844634	2.743915448037082	5.6859235010593965	4.954768813351975	3.954768813351975	4.7439154480370815			5.6859235010593965					2.317946715764801							4.349342130694528	4.136841371315634	1.2001915758400648	0.2901226970321005	long-range TF
GRHL2	4.3179467157647995	4.238765469717176	4.238765469717176	4.3179467157647995	4.3848935053954134	2.743915448037082								4.384893505395413							4.3179467157647995	4.118134193194583	0.5219766713073175	0.12675076790113088	long-range TF
NR1H3	4.3848935053954134	3.3179467157648017										4.3179467157648									4.3179467157648	4.084683413172454	0.4435185450735656	0.10858088625504952	long-range TF
FOXA2	4.238765469717176	4.3179467157647995		4.3179467157647995		2.743915448037082						4.442885452373102	4.3179467157648								4.3179467157648	4.099621890455223	0.5562365483433231	0.13567996347135286	long-range TF
SP1	2.9200067070927638	4.044945443701063	6.14185545670912	6.083863509731432	3.795067970484464	5.2721892252041265						2.7950679704844634									4.044945443701063	4.387242715888562	1.2254145223299793	0.2793131362192693	long-range TF
FLI1	2.8408254610451382	3.840825461045138	4.14185545670912	4.044945443701063	4.044945443701063	4.3848935053954134														2.8408254610451382	4.044945443701063	3.7730077095428927	0.5561957858726988	0.14741443132118145	long-range TF
KLF5	4.3179467157647995	3.795067970484464	3.685923501059395	4.3179467157647995	3.954768813351975	3.1418554567091195									3.743915448037082						3.795067970484464	3.844061573957013	0.3525481212200299	0.0917124022176166	long-range TF
JUN	4.3179467157647995		3.685923501059395	3.954768813351975	3.743915448037082	3.5397954653811574															3.743915448037082	3.8310442319385833	0.2494829724725716	0.06512140225181591	long-range TF
NR3C1	4.442885452373099		3.5397954653811574													2.6189767114287816					3.5397954653811574	3.5353632736410487	0.6448643510345856	0.1824039854242316	long-range TF
MYC	4.3179467157647995	2.743915448037082	3.795067970484464	4.442885452373099	3.3179467157648017	4.494037974820482			2.920006707092764		2.7950679704844634	3.7950679704844634	2.685923501059395	3.2387654697171766					2.8408254610451382	2.317946715764801	3.2387654697171766	3.353154967329293	0.6807307105836684	0.20301200428140487	short-range TF
ELF1	3.795067970484464	3.01691672010082	2.9200067070927638	3.5397954653811574	2.9200067070927638	3.1418554567091195				3.01691672010082		3.1418554567091195									3.07938608840497	3.1746452546751107	0.28065832018434955	0.08840619901421766	short-range TF
YY1	2.9200067070927638	2.8408254610451382	2.9200067070927638	2.9200067070927638	2.8408254610451382	3.01691672010082				2.743915448037082		2.8408254610451382	3.539795465381157						3.01691672010082	2.685923501059395	2.9200067070927638	2.9338309221821453	0.2051909653446234	0.0699396014246128	short-range TF
ATF2	3.1418554567091195	2.6189767114287816		2.743915448037082		2.9200067070927638															2.8319610775649227	2.8513430801665334	0.1760810166243051	0.061753711031511865	short-range TF
ZBTB33	2.539795465381157	2.8408254610451382				2.6189767114287816							2.8408254610451382								2.7299010862369597	2.7140648370274354	0.11983226937314925	0.04415232375376664	short-range TF
TFDP1	2.6189767114287816	2.685923501059395	3.840825461045138	2.7950679704844634	2.743915448037082	2.539795465381157															2.7149194745482386	2.8484891474263216	0.4124416901783065	0.14479314079569425	short-range TF
TAF1	2.685923501059395	2.539795465381157			2.685923501059395																2.685923501059395	2.649391492139836	0.06327529555123654	0.02388295415719439	short-range TF
ATF1	2.539795465381157	2.6189767114287816	2.743915448037082	2.8408254610451382	2.685923501059395	2.539795465381157							2.743915448037082							2.539795465381157	2.6524501062440886	2.6561547857772267	0.10132878859646363	0.03814867610089729	short-range TF
GABPA	2.6189767114287816	2.6189767114287816	3.1418554567091195	2.7950679704844634	2.743915448037082	2.6189767114287816														2.539795465381157	2.6189767114287816	2.7120676482908688	0.17922133355358386	0.06608291414357906	short-range TF
CREB1	2.539795465381157	2.6189767114287816	2.743915448037082	2.685923501059395	2.685923501059395	2.539795465381157										2.4428854523731007				2.539795465381157	2.579386088404969	2.597377455389577	0.08929305096773428	0.03437815739196878	short-range TF
FOXM1	2.539795465381157	2.539795465381157	2.317946715764801	2.539795465381157		2.539795465381157				2.4428854523731007											2.539795465381157	2.4942584992919548	0.079366339899498	0.031819612891778336	short-range TF
