# Supplementary material for: Determinants of transcription factor regulatory range
Source: Nat Commun. 2020 May 18;11:2472. doi: 10.1038/s41467-020-16106-x (PMC7235260; doi:10.1038/s41467-020-16106-x)
Supplement: Supplementary file 5 — Supplementary Data 2 [file 41467_2020_16106_MOESM5_ESM.txt]

	hg38_H1_1	hg38_H1_10	hg38_H1_100	hg38_H1_1000	hg38_H1_1001	hg38_H1_1002	hg38_H1_1003	hg38_H1_1004	hg38_H1_1005	hg38_H1_1006	hg38_H1_1007	hg38_H1_1008	hg38_H1_1009	hg38_H1_101	hg38_H1_1010	hg38_H1_1011	hg38_H1_1012	hg38_H1_1013	hg38_H1_1014	hg38_H1_1015	hg38_H1_1016	hg38_H1_1017	hg38_H1_1018	hg38_H1_1019	hg38_H1_102	hg38_H1_1020	hg38_H1_1021	hg38_H1_1022	hg38_H1_1023	hg38_H1_1024	hg38_H1_1025	hg38_H1_1026	hg38_H1_1027	hg38_H1_1028	hg38_H1_1029	hg38_H1_103	hg38_H1_1030	hg38_H1_1031	hg38_H1_1032	hg38_H1_1033	hg38_H1_1034	hg38_H1_1035	hg38_H1_1036	hg38_H1_1037	hg38_H1_1038	hg38_H1_1039	hg38_H1_104	hg38_H1_1040	hg38_H1_1041	hg38_H1_1042	hg38_H1_1043	hg38_H1_1044	hg38_H1_1045	hg38_H1_1046	hg38_H1_1047	hg38_H1_1048	hg38_H1_1049	hg38_H1_105	hg38_H1_1050	hg38_H1_1051	hg38_H1_1052	hg38_H1_1053	hg38_H1_1054	hg38_H1_1055	hg38_H1_1056	hg38_H1_1057	hg38_H1_1058	hg38_H1_1059	hg38_H1_106	hg38_H1_1060	hg38_H1_1061	hg38_H1_1062	hg38_H1_1063	hg38_H1_1064	hg38_H1_1065	hg38_H1_1066	hg38_H1_1067	hg38_H1_1068	hg38_H1_1069	hg38_H1_107	hg38_H1_1070	hg38_H1_1071	hg38_H1_1072	hg38_H1_1073	hg38_H1_1074	hg38_H1_1075	hg38_H1_1076	hg38_H1_1077	hg38_H1_1078	hg38_H1_1079	hg38_H1_108	hg38_H1_1080	hg38_H1_1081	hg38_H1_1082	hg38_H1_1083	hg38_H1_1084	hg38_H1_1085	hg38_H1_1086	hg38_H1_1087	hg38_H1_1088	hg38_H1_1089	hg38_H1_109	hg38_H1_1090	hg38_H1_1091	hg38_H1_1092	hg38_H1_1093	hg38_H1_1094	hg38_H1_1095	hg38_H1_1096	hg38_H1_1097	hg38_H1_1098	hg38_H1_1099	hg38_H1_11	hg38_H1_110	hg38_H1_1100	hg38_H1_1101	hg38_H1_1102	hg38_H1_1103	hg38_H1_1104	hg38_H1_1105	hg38_H1_1106	hg38_H1_1107	hg38_H1_1108	hg38_H1_1109	hg38_H1_111	hg38_H1_1110	hg38_H1_1111	hg38_H1_1112	hg38_H1_1113	hg38_H1_1114	hg38_H1_1115	hg38_H1_1116	hg38_H1_1117	hg38_H1_1118	hg38_H1_1119	hg38_H1_112	hg38_H1_1120	hg38_H1_1121	hg38_H1_1122	hg38_H1_1123	hg38_H1_1124	hg38_H1_1125	hg38_H1_1126	hg38_H1_1127	hg38_H1_1128	hg38_H1_1129	hg38_H1_113	hg38_H1_1130	hg38_H1_1131	hg38_H1_1132	hg38_H1_1133	hg38_H1_1134	hg38_H1_1135	hg38_H1_1136	hg38_H1_1137	hg38_H1_1138	hg38_H1_1139	hg38_H1_114	hg38_H1_1140	hg38_H1_1141	hg38_H1_1142	hg38_H1_1143	hg38_H1_1144	hg38_H1_1145	hg38_H1_1146	hg38_H1_1147	hg38_H1_1148	hg38_H1_1149	hg38_H1_115	hg38_H1_1150	hg38_H1_1151	hg38_H1_1152	hg38_H1_1153	hg38_H1_1154	hg38_H1_1155	hg38_H1_1156	hg38_H1_1157	hg38_H1_1158	hg38_H1_1159	hg38_H1_116	hg38_H1_1160	hg38_H1_1161	hg38_H1_1162	hg38_H1_1163	hg38_H1_1164	hg38_H1_1165	hg38_H1_1166	hg38_H1_1167	hg38_H1_1168	hg38_H1_1169	hg38_H1_117	hg38_H1_1170	hg38_H1_1171	hg38_H1_1172	hg38_H1_1173	hg38_H1_1174	hg38_H1_1175	hg38_H1_1176	hg38_H1_1177	hg38_H1_1178	hg38_H1_1179	hg38_H1_118	hg38_H1_1180	hg38_H1_1181	hg38_H1_1182	hg38_H1_1183	hg38_H1_1184	hg38_H1_1185	hg38_H1_1186	hg38_H1_1187	hg38_H1_1188	hg38_H1_1189	hg38_H1_119	hg38_H1_1190	hg38_H1_1191	hg38_H1_1192	hg38_H1_1193	hg38_H1_1194	hg38_H1_1195	hg38_H1_1196	hg38_H1_1197	hg38_H1_1198	hg38_H1_1199	hg38_H1_12	hg38_H1_120	hg38_H1_1200	hg38_H1_1201	hg38_H1_1202	hg38_H1_1203	hg38_H1_1204	hg38_H1_1205	hg38_H1_1206	hg38_H1_1207	hg38_H1_1208	hg38_H1_1209	hg38_H1_121	hg38_H1_1210	hg38_H1_1211	hg38_H1_1212	hg38_H1_1213	hg38_H1_1214	hg38_H1_1215	hg38_H1_1216	hg38_H1_1217	hg38_H1_1218	hg38_H1_1219	hg38_H1_122	hg38_H1_1220	hg38_H1_1221	hg38_H1_1222	hg38_H1_1223	hg38_H1_1224	hg38_H1_1225	hg38_H1_1226	hg38_H1_1227	hg38_H1_1228	hg38_H1_1229	hg38_H1_123	hg38_H1_1230	hg38_H1_1231	hg38_H1_1232	hg38_H1_1233	hg38_H1_1234	hg38_H1_1235	hg38_H1_1236	hg38_H1_1237	hg38_H1_1238	hg38_H1_1239	hg38_H1_124	hg38_H1_1240	hg38_H1_1241	hg38_H1_1242	hg38_H1_1243	hg38_H1_1244	hg38_H1_1245	hg38_H1_1246	hg38_H1_1247	hg38_H1_1248	hg38_H1_1249	hg38_H1_125	hg38_H1_1250	hg38_H1_1251	hg38_H1_1252	hg38_H1_1253	hg38_H1_1254	hg38_H1_1255	hg38_H1_1256	hg38_H1_1257	hg38_H1_1258	hg38_H1_1259	hg38_H1_126	hg38_H1_1260	hg38_H1_1261	hg38_H1_1262	hg38_H1_1263	hg38_H1_1264	hg38_H1_1265	hg38_H1_1266	hg38_H1_1267	hg38_H1_1268	hg38_H1_1269	hg38_H1_127	hg38_H1_1270	hg38_H1_1271	hg38_H1_1272	hg38_H1_1273	hg38_H1_1274	hg38_H1_1275	hg38_H1_1276	hg38_H1_1277	hg38_H1_1278	hg38_H1_1279	hg38_H1_128	hg38_H1_1280	hg38_H1_1281	hg38_H1_1282	hg38_H1_1283	hg38_H1_1284	hg38_H1_1285	hg38_H1_1286	hg38_H1_1287	hg38_H1_1288	hg38_H1_1289	hg38_H1_129	hg38_H1_1290	hg38_H1_1291	hg38_H1_1292	hg38_H1_1293	hg38_H1_1294	hg38_H1_1295	hg38_H1_1296	hg38_H1_1297	hg38_H1_1298	hg38_H1_1299	hg38_H1_13	hg38_H1_130	hg38_H1_1300	hg38_H1_1301	hg38_H1_1302	hg38_H1_1303	hg38_H1_1304	hg38_H1_1305	hg38_H1_1306	hg38_H1_1307	hg38_H1_1308	hg38_H1_1309	hg38_H1_131	hg38_H1_1310	hg38_H1_1311	hg38_H1_1312	hg38_H1_1313	hg38_H1_1314	hg38_H1_1315	hg38_H1_1316	hg38_H1_1317	hg38_H1_1318	hg38_H1_1319	hg38_H1_132	hg38_H1_1320	hg38_H1_1321	hg38_H1_1322	hg38_H1_1323	hg38_H1_1324	hg38_H1_1325	hg38_H1_1326	hg38_H1_1327	hg38_H1_1328	hg38_H1_1329	hg38_H1_133	hg38_H1_1330	hg38_H1_1331	hg38_H1_1332	hg38_H1_1333	hg38_H1_1334	hg38_H1_1335	hg38_H1_1336	hg38_H1_1337	hg38_H1_1338	hg38_H1_1339	hg38_H1_134	hg38_H1_1340	hg38_H1_1341	hg38_H1_1342	hg38_H1_1343	hg38_H1_1344	hg38_H1_1345	hg38_H1_1346	hg38_H1_1347	hg38_H1_1348	hg38_H1_1349	hg38_H1_135	hg38_H1_1350	hg38_H1_1351	hg38_H1_1352	hg38_H1_1353	hg38_H1_1354	hg38_H1_1355	hg38_H1_1356	hg38_H1_1357	hg38_H1_1358	hg38_H1_1359	hg38_H1_136	hg38_H1_1360	hg38_H1_1361	hg38_H1_1362	hg38_H1_1363	hg38_H1_1364	hg38_H1_1365	hg38_H1_1366	hg38_H1_1367	hg38_H1_1368	hg38_H1_1369	hg38_H1_137	hg38_H1_1370	hg38_H1_1371	hg38_H1_1372	hg38_H1_1373	hg38_H1_1374	hg38_H1_1375	hg38_H1_1376	hg38_H1_1377	hg38_H1_1378	hg38_H1_1379	hg38_H1_138	hg38_H1_1380	hg38_H1_1381	hg38_H1_1382	hg38_H1_1383	hg38_H1_1384	hg38_H1_1385	hg38_H1_1386	hg38_H1_1387	hg38_H1_1388	hg38_H1_1389	hg38_H1_139	hg38_H1_1390	hg38_H1_1391	hg38_H1_1392	hg38_H1_1393	hg38_H1_1394	hg38_H1_1395	hg38_H1_1396	hg38_H1_1397	hg38_H1_1398	hg38_H1_1399	hg38_H1_14	hg38_H1_140	hg38_H1_1400	hg38_H1_1401	hg38_H1_1402	hg38_H1_1403	hg38_H1_1404	hg38_H1_1405	hg38_H1_1406	hg38_H1_1407	hg38_H1_1408	hg38_H1_1409	hg38_H1_141	hg38_H1_1410	hg38_H1_1411	hg38_H1_1412	hg38_H1_1413	hg38_H1_1414	hg38_H1_1415	hg38_H1_1416	hg38_H1_1417	hg38_H1_1418	hg38_H1_1419	hg38_H1_142	hg38_H1_1420	hg38_H1_1421	hg38_H1_1422	hg38_H1_1423	hg38_H1_1424	hg38_H1_1425	hg38_H1_1426	hg38_H1_1427	hg38_H1_1428	hg38_H1_1429	hg38_H1_143	hg38_H1_1430	hg38_H1_1431	hg38_H1_1432	hg38_H1_1433	hg38_H1_1434	hg38_H1_1435	hg38_H1_1436	hg38_H1_1437	hg38_H1_1438	hg38_H1_1439	hg38_H1_144	hg38_H1_1440	hg38_H1_1441	hg38_H1_1442	hg38_H1_1443	hg38_H1_1444	hg38_H1_1445	hg38_H1_1446	hg38_H1_1447	hg38_H1_1448	hg38_H1_1449	hg38_H1_145	hg38_H1_1450	hg38_H1_1451	hg38_H1_1452	hg38_H1_1453	hg38_H1_1454	hg38_H1_1455	hg38_H1_1456	hg38_H1_1457	hg38_H1_1458	hg38_H1_1459	hg38_H1_146	hg38_H1_1460	hg38_H1_1461	hg38_H1_1462	hg38_H1_1463	hg38_H1_1464	hg38_H1_1465	hg38_H1_1466	hg38_H1_1467	hg38_H1_1468	hg38_H1_1469	hg38_H1_147	hg38_H1_1470	hg38_H1_1471	hg38_H1_1472	hg38_H1_1473	hg38_H1_1474	hg38_H1_1475	hg38_H1_1476	hg38_H1_1477	hg38_H1_1478	hg38_H1_1479	hg38_H1_148	hg38_H1_1480	hg38_H1_1481	hg38_H1_1482	hg38_H1_1483	hg38_H1_1484	hg38_H1_1485	hg38_H1_1486	hg38_H1_1487	hg38_H1_1488	hg38_H1_1489	hg38_H1_149	hg38_H1_1490	hg38_H1_1491	hg38_H1_1492	hg38_H1_1493	hg38_H1_1494	hg38_H1_1495	hg38_H1_1496	hg38_H1_1497	hg38_H1_1498	hg38_H1_1499	hg38_H1_15	hg38_H1_150	hg38_H1_1500	hg38_H1_1501	hg38_H1_1502	hg38_H1_1503	hg38_H1_1504	hg38_H1_1505	hg38_H1_1506	hg38_H1_1507	hg38_H1_1508	hg38_H1_1509	hg38_H1_151	hg38_H1_1510	hg38_H1_1511	hg38_H1_1512	hg38_H1_1513	hg38_H1_1514	hg38_H1_1515	hg38_H1_1516	hg38_H1_1517	hg38_H1_1518	hg38_H1_1519	hg38_H1_152	hg38_H1_1520	hg38_H1_1521	hg38_H1_1522	hg38_H1_1523	hg38_H1_1524	hg38_H1_1525	hg38_H1_1526	hg38_H1_1527	hg38_H1_1528	hg38_H1_1529	hg38_H1_153	hg38_H1_1530	hg38_H1_1531	hg38_H1_1532	hg38_H1_1533	hg38_H1_1534	hg38_H1_1535	hg38_H1_1536	hg38_H1_1537	hg38_H1_1538	hg38_H1_1539	hg38_H1_154	hg38_H1_1540	hg38_H1_1541	hg38_H1_1542	hg38_H1_1543	hg38_H1_1544	hg38_H1_1545	hg38_H1_1546	hg38_H1_1547	hg38_H1_1548	hg38_H1_1549	hg38_H1_155	hg38_H1_1550	hg38_H1_1551	hg38_H1_1552	hg38_H1_1553	hg38_H1_1554	hg38_H1_1555	hg38_H1_1556	hg38_H1_1557	hg38_H1_1558	hg38_H1_1559	hg38_H1_156	hg38_H1_1560	hg38_H1_1561	hg38_H1_1562	hg38_H1_1563	hg38_H1_1564	hg38_H1_1565	hg38_H1_1566	hg38_H1_1567	hg38_H1_1568	hg38_H1_1569	hg38_H1_157	hg38_H1_1570	hg38_H1_1571	hg38_H1_1572	hg38_H1_1573	hg38_H1_1574	hg38_H1_1575	hg38_H1_1576	hg38_H1_1577	hg38_H1_1578	hg38_H1_1579	hg38_H1_158	hg38_H1_1580	hg38_H1_1581	hg38_H1_1582	hg38_H1_1583	hg38_H1_1584	hg38_H1_1585	hg38_H1_1586	hg38_H1_1587	hg38_H1_1588	hg38_H1_1589	hg38_H1_159	hg38_H1_1590	hg38_H1_1591	hg38_H1_1592	hg38_H1_1593	hg38_H1_1594	hg38_H1_1595	hg38_H1_1596	hg38_H1_1597	hg38_H1_1598	hg38_H1_1599	hg38_H1_16	hg38_H1_160	hg38_H1_1600	hg38_H1_1601	hg38_H1_1602	hg38_H1_1603	hg38_H1_1604	hg38_H1_1605	hg38_H1_1606	hg38_H1_1607	hg38_H1_1608	hg38_H1_1609	hg38_H1_161	hg38_H1_1610	hg38_H1_1611	hg38_H1_1612	hg38_H1_1613	hg38_H1_1614	hg38_H1_1615	hg38_H1_1616	hg38_H1_1617	hg38_H1_1618	hg38_H1_1619	hg38_H1_162	hg38_H1_1620	hg38_H1_1621	hg38_H1_1622	hg38_H1_1623	hg38_H1_1624	hg38_H1_1625	hg38_H1_1626	hg38_H1_1627	hg38_H1_1628	hg38_H1_1629	hg38_H1_163	hg38_H1_1630	hg38_H1_1631	hg38_H1_1632	hg38_H1_1633	hg38_H1_1634	hg38_H1_1635	hg38_H1_1636	hg38_H1_1637	hg38_H1_1638	hg38_H1_1639	hg38_H1_164	hg38_H1_1640	hg38_H1_1641	hg38_H1_1642	hg38_H1_1643	hg38_H1_1644	hg38_H1_1645	hg38_H1_1646	hg38_H1_1647	hg38_H1_1648	hg38_H1_1649	hg38_H1_165	hg38_H1_1650	hg38_H1_1651	hg38_H1_1652	hg38_H1_1653	hg38_H1_1654	hg38_H1_1655	hg38_H1_1656	hg38_H1_1657	hg38_H1_1658	hg38_H1_1659	hg38_H1_166	hg38_H1_1660	hg38_H1_1661	hg38_H1_1662	hg38_H1_1663	hg38_H1_1664	hg38_H1_1665	hg38_H1_1666	hg38_H1_1667	hg38_H1_1668	hg38_H1_1669	hg38_H1_167	hg38_H1_1670	hg38_H1_1671	hg38_H1_1672	hg38_H1_1673	hg38_H1_1674	hg38_H1_1675	hg38_H1_1676	hg38_H1_1677	hg38_H1_1678	hg38_H1_1679	hg38_H1_168	hg38_H1_1680	hg38_H1_1681	hg38_H1_1682	hg38_H1_1683	hg38_H1_1684	hg38_H1_1685	hg38_H1_1686	hg38_H1_1687	hg38_H1_1688	hg38_H1_1689	hg38_H1_169	hg38_H1_1690	hg38_H1_1691	hg38_H1_1692	hg38_H1_1693	hg38_H1_1694	hg38_H1_1695	hg38_H1_1696	hg38_H1_1697	hg38_H1_1698	hg38_H1_1699	hg38_H1_17	hg38_H1_170	hg38_H1_1700	hg38_H1_1701	hg38_H1_1702	hg38_H1_1703	hg38_H1_1704	hg38_H1_1705	hg38_H1_1706	hg38_H1_1707	hg38_H1_1708	hg38_H1_1709	hg38_H1_171	hg38_H1_1710	hg38_H1_1711	hg38_H1_1712	hg38_H1_1713	hg38_H1_1714	hg38_H1_1715	hg38_H1_1716	hg38_H1_1717	hg38_H1_1718	hg38_H1_1719	hg38_H1_172	hg38_H1_1720	hg38_H1_1721	hg38_H1_1722	hg38_H1_1723	hg38_H1_1724	hg38_H1_1725	hg38_H1_1726	hg38_H1_1727	hg38_H1_1728	hg38_H1_1729	hg38_H1_173	hg38_H1_1730	hg38_H1_1731	hg38_H1_1732	hg38_H1_1733	hg38_H1_1734	hg38_H1_1735	hg38_H1_1736	hg38_H1_1737	hg38_H1_1738	hg38_H1_1739	hg38_H1_174	hg38_H1_1740	hg38_H1_1741	hg38_H1_1742	hg38_H1_1743	hg38_H1_1744	hg38_H1_1745	hg38_H1_1746	hg38_H1_1747	hg38_H1_1748	hg38_H1_1749	hg38_H1_175	hg38_H1_1750	hg38_H1_1751	hg38_H1_1752	hg38_H1_1753	hg38_H1_1754	hg38_H1_1755	hg38_H1_1756	hg38_H1_1757	hg38_H1_1758	hg38_H1_1759	hg38_H1_176	hg38_H1_1760	hg38_H1_1761	hg38_H1_1762	hg38_H1_1763	hg38_H1_1764	hg38_H1_1765	hg38_H1_1766	hg38_H1_1767	hg38_H1_1768	hg38_H1_1769	hg38_H1_177	hg38_H1_1770	hg38_H1_1771	hg38_H1_1772	hg38_H1_1773	hg38_H1_1774	hg38_H1_1775	hg38_H1_1776	hg38_H1_1777	hg38_H1_1778	hg38_H1_1779	hg38_H1_178	hg38_H1_1780	hg38_H1_1781	hg38_H1_1782	hg38_H1_1783	hg38_H1_1784	hg38_H1_1785	hg38_H1_1786	hg38_H1_1787	hg38_H1_1788	hg38_H1_1789	hg38_H1_179	hg38_H1_1790	hg38_H1_1791	hg38_H1_1792	hg38_H1_1793	hg38_H1_1794	hg38_H1_1795	hg38_H1_1796	hg38_H1_1797	hg38_H1_1798	hg38_H1_1799	hg38_H1_18	hg38_H1_180	hg38_H1_1800	hg38_H1_1801	hg38_H1_1802	hg38_H1_1803	hg38_H1_1804	hg38_H1_1805	hg38_H1_1806	hg38_H1_1807	hg38_H1_1808	hg38_H1_1809	hg38_H1_181	hg38_H1_1810	hg38_H1_1811	hg38_H1_1812	hg38_H1_1813	hg38_H1_1814	hg38_H1_1815	hg38_H1_1816	hg38_H1_1817	hg38_H1_1818	hg38_H1_1819	hg38_H1_182	hg38_H1_1820	hg38_H1_1821	hg38_H1_1822	hg38_H1_1823	hg38_H1_1824	hg38_H1_1825	hg38_H1_1826	hg38_H1_1827	hg38_H1_1828	hg38_H1_1829	hg38_H1_183	hg38_H1_1830	hg38_H1_1831	hg38_H1_1832	hg38_H1_1833	hg38_H1_1834	hg38_H1_1835	hg38_H1_1836	hg38_H1_1837	hg38_H1_1838	hg38_H1_1839	hg38_H1_184	hg38_H1_1840	hg38_H1_1841	hg38_H1_1842	hg38_H1_1843	hg38_H1_1844	hg38_H1_1845	hg38_H1_1846	hg38_H1_1847	hg38_H1_1848	hg38_H1_1849	hg38_H1_185	hg38_H1_1850	hg38_H1_1851	hg38_H1_1852	hg38_H1_1853	hg38_H1_1854	hg38_H1_1855	hg38_H1_1856	hg38_H1_1857	hg38_H1_1858	hg38_H1_1859	hg38_H1_186	hg38_H1_1860	hg38_H1_1861	hg38_H1_1862	hg38_H1_1863	hg38_H1_1864	hg38_H1_1865	hg38_H1_1866	hg38_H1_1867	hg38_H1_1868	hg38_H1_1869	hg38_H1_187	hg38_H1_1870	hg38_H1_1871	hg38_H1_1872	hg38_H1_1873	hg38_H1_1874	hg38_H1_1875	hg38_H1_1876	hg38_H1_1877	hg38_H1_1878	hg38_H1_1879	hg38_H1_188	hg38_H1_1880	hg38_H1_1881	hg38_H1_1882	hg38_H1_1883	hg38_H1_1884	hg38_H1_1885	hg38_H1_1886	hg38_H1_1887	hg38_H1_1888	hg38_H1_1889	hg38_H1_189	hg38_H1_1890	hg38_H1_1891	hg38_H1_1892	hg38_H1_1893	hg38_H1_1894	hg38_H1_1895	hg38_H1_1896	hg38_H1_1897	hg38_H1_1898	hg38_H1_1899	hg38_H1_19	hg38_H1_190	hg38_H1_1900	hg38_H1_1901	hg38_H1_1902	hg38_H1_1903	hg38_H1_1904	hg38_H1_1905	hg38_H1_1906	hg38_H1_1907	hg38_H1_1908	hg38_H1_1909	hg38_H1_191	hg38_H1_1910	hg38_H1_1911	hg38_H1_1912	hg38_H1_1913	hg38_H1_1914	hg38_H1_1915	hg38_H1_1916	hg38_H1_1917	hg38_H1_1918	hg38_H1_1919	hg38_H1_192	hg38_H1_1920	hg38_H1_1921	hg38_H1_1922	hg38_H1_1923	hg38_H1_1924	hg38_H1_1925	hg38_H1_1926	hg38_H1_1927	hg38_H1_1928	hg38_H1_1929	hg38_H1_193	hg38_H1_1930	hg38_H1_1931	hg38_H1_1932	hg38_H1_1933	hg38_H1_1934	hg38_H1_1935	hg38_H1_1936	hg38_H1_1937	hg38_H1_1938	hg38_H1_1939	hg38_H1_194	hg38_H1_1940	hg38_H1_1941	hg38_H1_1942	hg38_H1_1943	hg38_H1_1944	hg38_H1_1945	hg38_H1_1946	hg38_H1_1947	hg38_H1_1948	hg38_H1_1949	hg38_H1_195	hg38_H1_1950	hg38_H1_1951	hg38_H1_1952	hg38_H1_1953	hg38_H1_1954	hg38_H1_1955	hg38_H1_1956	hg38_H1_1957	hg38_H1_1958	hg38_H1_1959	hg38_H1_196	hg38_H1_1960	hg38_H1_1961	hg38_H1_1962	hg38_H1_1963	hg38_H1_1964	hg38_H1_1965	hg38_H1_1966	hg38_H1_1967	hg38_H1_1968	hg38_H1_1969	hg38_H1_197	hg38_H1_1970	hg38_H1_1971	hg38_H1_1972	hg38_H1_1973	hg38_H1_1974	hg38_H1_1975	hg38_H1_1976	hg38_H1_1977	hg38_H1_1978	hg38_H1_1979	hg38_H1_198	hg38_H1_1980	hg38_H1_1981	hg38_H1_1982	hg38_H1_1983	hg38_H1_1984	hg38_H1_1985	hg38_H1_1986	hg38_H1_1987	hg38_H1_1988	hg38_H1_1989	hg38_H1_199	hg38_H1_1990	hg38_H1_1991	hg38_H1_1992	hg38_H1_1993	hg38_H1_1994	hg38_H1_1995	hg38_H1_1996	hg38_H1_1997	hg38_H1_1998	hg38_H1_1999	hg38_H1_2	hg38_H1_20	hg38_H1_200	hg38_H1_2000	hg38_H1_2001	hg38_H1_2002	hg38_H1_2003	hg38_H1_2004	hg38_H1_2005	hg38_H1_2006	hg38_H1_2007	hg38_H1_2008	hg38_H1_2009	hg38_H1_201	hg38_H1_2010	hg38_H1_2011	hg38_H1_2012	hg38_H1_2013	hg38_H1_2014	hg38_H1_2015	hg38_H1_2016	hg38_H1_2017	hg38_H1_2018	hg38_H1_2019	hg38_H1_202	hg38_H1_2020	hg38_H1_2021	hg38_H1_2022	hg38_H1_2023	hg38_H1_2024	hg38_H1_2025	hg38_H1_2026	hg38_H1_2027	hg38_H1_2028	hg38_H1_2029	hg38_H1_203	hg38_H1_2030	hg38_H1_2031	hg38_H1_2032	hg38_H1_2033	hg38_H1_2034	hg38_H1_2035	hg38_H1_2036	hg38_H1_2037	hg38_H1_2038	hg38_H1_2039	hg38_H1_204	hg38_H1_2040	hg38_H1_2041	hg38_H1_2042	hg38_H1_2043	hg38_H1_2044	hg38_H1_2045	hg38_H1_2046	hg38_H1_2047	hg38_H1_2048	hg38_H1_2049	hg38_H1_205	hg38_H1_2050	hg38_H1_2051	hg38_H1_2052	hg38_H1_2053	hg38_H1_2054	hg38_H1_2055	hg38_H1_2056	hg38_H1_2057	hg38_H1_2058	hg38_H1_2059	hg38_H1_206	hg38_H1_2060	hg38_H1_2061	hg38_H1_2062	hg38_H1_2063	hg38_H1_2064	hg38_H1_2065	hg38_H1_2066	hg38_H1_2067	hg38_H1_2068	hg38_H1_2069	hg38_H1_207	hg38_H1_2070	hg38_H1_2071	hg38_H1_2072	hg38_H1_2073	hg38_H1_2074	hg38_H1_2075	hg38_H1_2076	hg38_H1_2077	hg38_H1_2078	hg38_H1_2079	hg38_H1_208	hg38_H1_2080	hg38_H1_2081	hg38_H1_2082	hg38_H1_2083	hg38_H1_2084	hg38_H1_2085	hg38_H1_2086	hg38_H1_2087	hg38_H1_2088	hg38_H1_2089	hg38_H1_209	hg38_H1_2090	hg38_H1_2091	hg38_H1_2092	hg38_H1_2093	hg38_H1_2094	hg38_H1_2095	hg38_H1_2096	hg38_H1_2097	hg38_H1_2098	hg38_H1_2099	hg38_H1_21	hg38_H1_210	hg38_H1_2100	hg38_H1_2101	hg38_H1_2102	hg38_H1_2103	hg38_H1_2104	hg38_H1_2105	hg38_H1_2106	hg38_H1_2107	hg38_H1_2108	hg38_H1_2109	hg38_H1_211	hg38_H1_2110	hg38_H1_2111	hg38_H1_2112	hg38_H1_2113	hg38_H1_2114	hg38_H1_2115	hg38_H1_2116	hg38_H1_2117	hg38_H1_2118	hg38_H1_2119	hg38_H1_212	hg38_H1_2120	hg38_H1_2121	hg38_H1_2122	hg38_H1_2123	hg38_H1_2124	hg38_H1_2125	hg38_H1_2126	hg38_H1_2127	hg38_H1_2128	hg38_H1_2129	hg38_H1_213	hg38_H1_2130	hg38_H1_2131	hg38_H1_2132	hg38_H1_2133	hg38_H1_2134	hg38_H1_2135	hg38_H1_2136	hg38_H1_2137	hg38_H1_2138	hg38_H1_2139	hg38_H1_214	hg38_H1_2140	hg38_H1_2141	hg38_H1_2142	hg38_H1_2143	hg38_H1_2144	hg38_H1_2145	hg38_H1_2146	hg38_H1_2147	hg38_H1_2148	hg38_H1_2149	hg38_H1_215	hg38_H1_2150	hg38_H1_2151	hg38_H1_2152	hg38_H1_2153	hg38_H1_2154	hg38_H1_2155	hg38_H1_2156	hg38_H1_2157	hg38_H1_2158	hg38_H1_2159	hg38_H1_216	hg38_H1_2160	hg38_H1_2161	hg38_H1_2162	hg38_H1_2163	hg38_H1_2164	hg38_H1_2165	hg38_H1_2166	hg38_H1_2167	hg38_H1_2168	hg38_H1_2169	hg38_H1_217	hg38_H1_2170	hg38_H1_2171	hg38_H1_2172	hg38_H1_2173	hg38_H1_2174	hg38_H1_2175	hg38_H1_2176	hg38_H1_2177	hg38_H1_2178	hg38_H1_2179	hg38_H1_218	hg38_H1_2180	hg38_H1_2181	hg38_H1_2182	hg38_H1_2183	hg38_H1_2184	hg38_H1_2185	hg38_H1_2186	hg38_H1_2187	hg38_H1_2188	hg38_H1_2189	hg38_H1_219	hg38_H1_2190	hg38_H1_2191	hg38_H1_2192	hg38_H1_2193	hg38_H1_2194	hg38_H1_2195	hg38_H1_2196	hg38_H1_2197	hg38_H1_2198	hg38_H1_2199	hg38_H1_22	hg38_H1_220	hg38_H1_2200	hg38_H1_2201	hg38_H1_2202	hg38_H1_2203	hg38_H1_2204	hg38_H1_2205	hg38_H1_2206	hg38_H1_2207	hg38_H1_2208	hg38_H1_2209	hg38_H1_221	hg38_H1_2210	hg38_H1_2211	hg38_H1_2212	hg38_H1_2213	hg38_H1_2214	hg38_H1_2215	hg38_H1_2216	hg38_H1_2217	hg38_H1_2218	hg38_H1_2219	hg38_H1_222	hg38_H1_2220	hg38_H1_2221	hg38_H1_2222	hg38_H1_2223	hg38_H1_2224	hg38_H1_2225	hg38_H1_2226	hg38_H1_2227	hg38_H1_2228	hg38_H1_2229	hg38_H1_223	hg38_H1_2230	hg38_H1_2231	hg38_H1_2232	hg38_H1_2233	hg38_H1_2234	hg38_H1_2235	hg38_H1_2236	hg38_H1_2237	hg38_H1_2238	hg38_H1_2239	hg38_H1_224	hg38_H1_2240	hg38_H1_2241	hg38_H1_2242	hg38_H1_2243	hg38_H1_2244	hg38_H1_2245	hg38_H1_2246	hg38_H1_2247	hg38_H1_2248	hg38_H1_2249	hg38_H1_225	hg38_H1_2250	hg38_H1_2251	hg38_H1_2252	hg38_H1_2253	hg38_H1_2254	hg38_H1_2255	hg38_H1_2256	hg38_H1_2257	hg38_H1_2258	hg38_H1_2259	hg38_H1_226	hg38_H1_2260	hg38_H1_2261	hg38_H1_2262	hg38_H1_2263	hg38_H1_2264	hg38_H1_2265	hg38_H1_2266	hg38_H1_2267	hg38_H1_2268	hg38_H1_2269	hg38_H1_227	hg38_H1_2270	hg38_H1_2271	hg38_H1_2272	hg38_H1_2273	hg38_H1_2274	hg38_H1_2275	hg38_H1_2276	hg38_H1_2277	hg38_H1_2278	hg38_H1_2279	hg38_H1_228	hg38_H1_2280	hg38_H1_2281	hg38_H1_2282	hg38_H1_2283	hg38_H1_2284	hg38_H1_2285	hg38_H1_2286	hg38_H1_2287	hg38_H1_2288	hg38_H1_2289	hg38_H1_229	hg38_H1_2290	hg38_H1_2291	hg38_H1_2292	hg38_H1_2293	hg38_H1_2294	hg38_H1_2295	hg38_H1_2296	hg38_H1_2297	hg38_H1_2298	hg38_H1_2299	hg38_H1_23	hg38_H1_230	hg38_H1_2300	hg38_H1_2301	hg38_H1_2302	hg38_H1_2303	hg38_H1_2304	hg38_H1_2305	hg38_H1_2306	hg38_H1_2307	hg38_H1_2308	hg38_H1_2309	hg38_H1_231	hg38_H1_2310	hg38_H1_2311	hg38_H1_2312	hg38_H1_2313	hg38_H1_2314	hg38_H1_2315	hg38_H1_2316	hg38_H1_2317	hg38_H1_2318	hg38_H1_2319	hg38_H1_232	hg38_H1_2320	hg38_H1_2321	hg38_H1_2322	hg38_H1_2323	hg38_H1_2324	hg38_H1_2325	hg38_H1_2326	hg38_H1_2327	hg38_H1_2328	hg38_H1_2329	hg38_H1_233	hg38_H1_2330	hg38_H1_2331	hg38_H1_2332	hg38_H1_2333	hg38_H1_2334	hg38_H1_2335	hg38_H1_2336	hg38_H1_2337	hg38_H1_2338	hg38_H1_2339	hg38_H1_234	hg38_H1_2340	hg38_H1_2341	hg38_H1_2342	hg38_H1_2343	hg38_H1_2344	hg38_H1_2345	hg38_H1_2346	hg38_H1_2347	hg38_H1_2348	hg38_H1_2349	hg38_H1_235	hg38_H1_2350	hg38_H1_2351	hg38_H1_2352	hg38_H1_2353	hg38_H1_2354	hg38_H1_2355	hg38_H1_2356	hg38_H1_2357	hg38_H1_2358	hg38_H1_2359	hg38_H1_236	hg38_H1_2360	hg38_H1_2361	hg38_H1_2362	hg38_H1_2363	hg38_H1_2364	hg38_H1_2365	hg38_H1_2366	hg38_H1_2367	hg38_H1_2368	hg38_H1_2369	hg38_H1_237	hg38_H1_2370	hg38_H1_2371	hg38_H1_2372	hg38_H1_2373	hg38_H1_2374	hg38_H1_2375	hg38_H1_2376	hg38_H1_2377	hg38_H1_2378	hg38_H1_2379	hg38_H1_238	hg38_H1_2380	hg38_H1_2381	hg38_H1_2382	hg38_H1_2383	hg38_H1_2384	hg38_H1_2385	hg38_H1_2386	hg38_H1_2387	hg38_H1_2388	hg38_H1_2389	hg38_H1_239	hg38_H1_2390	hg38_H1_2391	hg38_H1_2392	hg38_H1_2393	hg38_H1_2394	hg38_H1_2395	hg38_H1_2396	hg38_H1_2397	hg38_H1_2398	hg38_H1_2399	hg38_H1_24	hg38_H1_240	hg38_H1_2400	hg38_H1_2401	hg38_H1_2402	hg38_H1_2403	hg38_H1_2404	hg38_H1_2405	hg38_H1_2406	hg38_H1_2407	hg38_H1_2408	hg38_H1_2409	hg38_H1_241	hg38_H1_2410	hg38_H1_2411	hg38_H1_2412	hg38_H1_2413	hg38_H1_2414	hg38_H1_2415	hg38_H1_2416	hg38_H1_2417	hg38_H1_2418	hg38_H1_2419	hg38_H1_242	hg38_H1_2420	hg38_H1_2421	hg38_H1_2422	hg38_H1_2423	hg38_H1_2424	hg38_H1_2425	hg38_H1_2426	hg38_H1_2427	hg38_H1_2428	hg38_H1_2429	hg38_H1_243	hg38_H1_2430	hg38_H1_2431	hg38_H1_2432	hg38_H1_2433	hg38_H1_2434	hg38_H1_2435	hg38_H1_2436	hg38_H1_2437	hg38_H1_2438	hg38_H1_2439	hg38_H1_244	hg38_H1_2440	hg38_H1_2441	hg38_H1_2442	hg38_H1_2443	hg38_H1_2444	hg38_H1_2445	hg38_H1_2446	hg38_H1_2447	hg38_H1_2448	hg38_H1_2449	hg38_H1_245	hg38_H1_2450	hg38_H1_2451	hg38_H1_2452	hg38_H1_2453	hg38_H1_2454	hg38_H1_2455	hg38_H1_2456	hg38_H1_2457	hg38_H1_2458	hg38_H1_2459	hg38_H1_246	hg38_H1_2460	hg38_H1_2461	hg38_H1_2462	hg38_H1_2463	hg38_H1_2464	hg38_H1_2465	hg38_H1_2466	hg38_H1_2467	hg38_H1_2468	hg38_H1_2469	hg38_H1_247	hg38_H1_2470	hg38_H1_2471	hg38_H1_2472	hg38_H1_2473	hg38_H1_2474	hg38_H1_2475	hg38_H1_2476	hg38_H1_2477	hg38_H1_2478	hg38_H1_2479	hg38_H1_248	hg38_H1_2480	hg38_H1_2481	hg38_H1_2482	hg38_H1_2483	hg38_H1_2484	hg38_H1_2485	hg38_H1_2486	hg38_H1_2487	hg38_H1_2488	hg38_H1_2489	hg38_H1_249	hg38_H1_2490	hg38_H1_2491	hg38_H1_2492	hg38_H1_2493	hg38_H1_2494	hg38_H1_2495	hg38_H1_2496	hg38_H1_2497	hg38_H1_2498	hg38_H1_2499	hg38_H1_25	hg38_H1_250	hg38_H1_2500	hg38_H1_2501	hg38_H1_2502	hg38_H1_2503	hg38_H1_2504	hg38_H1_2505	hg38_H1_2506	hg38_H1_2507	hg38_H1_2508	hg38_H1_2509	hg38_H1_251	hg38_H1_2510	hg38_H1_2511	hg38_H1_2512	hg38_H1_2513	hg38_H1_2514	hg38_H1_2515	hg38_H1_2516	hg38_H1_2517	hg38_H1_2518	hg38_H1_2519	hg38_H1_252	hg38_H1_2520	hg38_H1_2521	hg38_H1_2522	hg38_H1_2523	hg38_H1_2524	hg38_H1_2525	hg38_H1_2526	hg38_H1_2527	hg38_H1_2528	hg38_H1_2529	hg38_H1_253	hg38_H1_2530	hg38_H1_2531	hg38_H1_2532	hg38_H1_2533	hg38_H1_2534	hg38_H1_2535	hg38_H1_2536	hg38_H1_2537	hg38_H1_2538	hg38_H1_2539	hg38_H1_254	hg38_H1_2540	hg38_H1_2541	hg38_H1_2542	hg38_H1_2543	hg38_H1_2544	hg38_H1_2545	hg38_H1_2546	hg38_H1_2547	hg38_H1_2548	hg38_H1_2549	hg38_H1_255	hg38_H1_2550	hg38_H1_2551	hg38_H1_2552	hg38_H1_2553	hg38_H1_2554	hg38_H1_2555	hg38_H1_2556	hg38_H1_2557	hg38_H1_2558	hg38_H1_2559	hg38_H1_256	hg38_H1_2560	hg38_H1_2561	hg38_H1_2562	hg38_H1_2563	hg38_H1_2564	hg38_H1_2565	hg38_H1_2566	hg38_H1_2567	hg38_H1_2568	hg38_H1_2569	hg38_H1_257	hg38_H1_2570	hg38_H1_2571	hg38_H1_2572	hg38_H1_2573	hg38_H1_2574	hg38_H1_2575	hg38_H1_2576	hg38_H1_2577	hg38_H1_2578	hg38_H1_2579	hg38_H1_258	hg38_H1_2580	hg38_H1_2581	hg38_H1_2582	hg38_H1_2583	hg38_H1_2584	hg38_H1_2585	hg38_H1_2586	hg38_H1_2587	hg38_H1_2588	hg38_H1_2589	hg38_H1_259	hg38_H1_2590	hg38_H1_2591	hg38_H1_2592	hg38_H1_2593	hg38_H1_2594	hg38_H1_2595	hg38_H1_2596	hg38_H1_2597	hg38_H1_2598	hg38_H1_2599	hg38_H1_26	hg38_H1_260	hg38_H1_2600	hg38_H1_2601	hg38_H1_2602	hg38_H1_2603	hg38_H1_2604	hg38_H1_2605	hg38_H1_2606	hg38_H1_2607	hg38_H1_2608	hg38_H1_2609	hg38_H1_261	hg38_H1_2610	hg38_H1_2611	hg38_H1_2612	hg38_H1_2613	hg38_H1_2614	hg38_H1_2615	hg38_H1_2616	hg38_H1_2617	hg38_H1_2618	hg38_H1_2619	hg38_H1_262	hg38_H1_2620	hg38_H1_2621	hg38_H1_2622	hg38_H1_2623	hg38_H1_2624	hg38_H1_2625	hg38_H1_2626	hg38_H1_2627	hg38_H1_2628	hg38_H1_2629	hg38_H1_263	hg38_H1_2630	hg38_H1_2631	hg38_H1_2632	hg38_H1_2633	hg38_H1_2634	hg38_H1_2635	hg38_H1_2636	hg38_H1_2637	hg38_H1_2638	hg38_H1_2639	hg38_H1_264	hg38_H1_2640	hg38_H1_2641	hg38_H1_2642	hg38_H1_2643	hg38_H1_2644	hg38_H1_2645	hg38_H1_2646	hg38_H1_2647	hg38_H1_2648	hg38_H1_2649	hg38_H1_265	hg38_H1_2650	hg38_H1_2651	hg38_H1_2652	hg38_H1_2653	hg38_H1_2654	hg38_H1_2655	hg38_H1_2656	hg38_H1_2657	hg38_H1_2658	hg38_H1_2659	hg38_H1_266	hg38_H1_2660	hg38_H1_2661	hg38_H1_2662	hg38_H1_2663	hg38_H1_2664	hg38_H1_2665	hg38_H1_2666	hg38_H1_2667	hg38_H1_2668	hg38_H1_2669	hg38_H1_267	hg38_H1_2670	hg38_H1_2671	hg38_H1_2672	hg38_H1_2673	hg38_H1_2674	hg38_H1_2675	hg38_H1_2676	hg38_H1_2677	hg38_H1_2678	hg38_H1_2679	hg38_H1_268	hg38_H1_2680	hg38_H1_2681	hg38_H1_2682	hg38_H1_2683	hg38_H1_2684	hg38_H1_2685	hg38_H1_2686	hg38_H1_2687	hg38_H1_2688	hg38_H1_2689	hg38_H1_269	hg38_H1_2690	hg38_H1_2691	hg38_H1_2692	hg38_H1_2693	hg38_H1_2694	hg38_H1_2695	hg38_H1_2696	hg38_H1_2697	hg38_H1_2698	hg38_H1_2699	hg38_H1_27	hg38_H1_270	hg38_H1_2700	hg38_H1_2701	hg38_H1_2702	hg38_H1_2703	hg38_H1_2704	hg38_H1_2705	hg38_H1_2706	hg38_H1_2707	hg38_H1_2708	hg38_H1_2709	hg38_H1_271	hg38_H1_2710	hg38_H1_2711	hg38_H1_2712	hg38_H1_2713	hg38_H1_2714	hg38_H1_2715	hg38_H1_2716	hg38_H1_2717	hg38_H1_2718	hg38_H1_2719	hg38_H1_272	hg38_H1_2720	hg38_H1_2721	hg38_H1_2722	hg38_H1_2723	hg38_H1_2724	hg38_H1_2725	hg38_H1_2726	hg38_H1_2727	hg38_H1_2728	hg38_H1_2729	hg38_H1_273	hg38_H1_2730	hg38_H1_2731	hg38_H1_2732	hg38_H1_2733	hg38_H1_2734	hg38_H1_2735	hg38_H1_2736	hg38_H1_2737	hg38_H1_2738	hg38_H1_2739	hg38_H1_274	hg38_H1_2740	hg38_H1_2741	hg38_H1_2742	hg38_H1_2743	hg38_H1_2744	hg38_H1_2745	hg38_H1_2746	hg38_H1_2747	hg38_H1_2748	hg38_H1_2749	hg38_H1_275	hg38_H1_2750	hg38_H1_2751	hg38_H1_2752	hg38_H1_2753	hg38_H1_2754	hg38_H1_2755	hg38_H1_2756	hg38_H1_2757	hg38_H1_2758	hg38_H1_2759	hg38_H1_276	hg38_H1_2760	hg38_H1_2761	hg38_H1_2762	hg38_H1_2763	hg38_H1_2764	hg38_H1_2765	hg38_H1_2766	hg38_H1_2767	hg38_H1_2768	hg38_H1_2769	hg38_H1_277	hg38_H1_2770	hg38_H1_2771	hg38_H1_2772	hg38_H1_2773	hg38_H1_2774	hg38_H1_2775	hg38_H1_2776	hg38_H1_2777	hg38_H1_2778	hg38_H1_2779	hg38_H1_278	hg38_H1_2780	hg38_H1_2781	hg38_H1_2782	hg38_H1_2783	hg38_H1_2784	hg38_H1_2785	hg38_H1_2786	hg38_H1_2787	hg38_H1_2788	hg38_H1_2789	hg38_H1_279	hg38_H1_2790	hg38_H1_2791	hg38_H1_2792	hg38_H1_2793	hg38_H1_2794	hg38_H1_2795	hg38_H1_2796	hg38_H1_2797	hg38_H1_2798	hg38_H1_2799	hg38_H1_28	hg38_H1_280	hg38_H1_2800	hg38_H1_2801	hg38_H1_2802	hg38_H1_2803	hg38_H1_2804	hg38_H1_2805	hg38_H1_2806	hg38_H1_2807	hg38_H1_2808	hg38_H1_2809	hg38_H1_281	hg38_H1_2810	hg38_H1_2811	hg38_H1_2812	hg38_H1_2813	hg38_H1_2814	hg38_H1_2815	hg38_H1_2816	hg38_H1_2817	hg38_H1_2818	hg38_H1_2819	hg38_H1_282	hg38_H1_2820	hg38_H1_2821	hg38_H1_2822	hg38_H1_2823	hg38_H1_2824	hg38_H1_2825	hg38_H1_2826	hg38_H1_2827	hg38_H1_2828	hg38_H1_2829	hg38_H1_283	hg38_H1_2830	hg38_H1_2831	hg38_H1_2832	hg38_H1_2833	hg38_H1_2834	hg38_H1_2835	hg38_H1_2836	hg38_H1_2837	hg38_H1_2838	hg38_H1_2839	hg38_H1_284	hg38_H1_2840	hg38_H1_2841	hg38_H1_2842	hg38_H1_2843	hg38_H1_2844	hg38_H1_2845	hg38_H1_2846	hg38_H1_2847	hg38_H1_2848	hg38_H1_2849	hg38_H1_285	hg38_H1_2850	hg38_H1_2851	hg38_H1_2852	hg38_H1_2853	hg38_H1_2854	hg38_H1_2855	hg38_H1_2856	hg38_H1_2857	hg38_H1_2858	hg38_H1_2859	hg38_H1_286	hg38_H1_2860	hg38_H1_2861	hg38_H1_2862	hg38_H1_2863	hg38_H1_2864	hg38_H1_2865	hg38_H1_2866	hg38_H1_2867	hg38_H1_2868	hg38_H1_2869	hg38_H1_287	hg38_H1_2870	hg38_H1_2871	hg38_H1_2872	hg38_H1_2873	hg38_H1_2874	hg38_H1_2875	hg38_H1_2876	hg38_H1_2877	hg38_H1_2878	hg38_H1_2879	hg38_H1_288	hg38_H1_2880	hg38_H1_2881	hg38_H1_2882	hg38_H1_2883	hg38_H1_2884	hg38_H1_2885	hg38_H1_2886	hg38_H1_2887	hg38_H1_2888	hg38_H1_2889	hg38_H1_289	hg38_H1_2890	hg38_H1_2891	hg38_H1_2892	hg38_H1_2893	hg38_H1_2894	hg38_H1_2895	hg38_H1_2896	hg38_H1_2897	hg38_H1_2898	hg38_H1_2899	hg38_H1_29	hg38_H1_290	hg38_H1_2900	hg38_H1_2901	hg38_H1_2902	hg38_H1_2903	hg38_H1_2904	hg38_H1_2905	hg38_H1_2906	hg38_H1_2907	hg38_H1_2908	hg38_H1_2909	hg38_H1_291	hg38_H1_2910	hg38_H1_2911	hg38_H1_2912	hg38_H1_2913	hg38_H1_2914	hg38_H1_2915	hg38_H1_2916	hg38_H1_2917	hg38_H1_2918	hg38_H1_2919	hg38_H1_292	hg38_H1_2920	hg38_H1_2921	hg38_H1_2922	hg38_H1_2923	hg38_H1_2924	hg38_H1_2925	hg38_H1_2926	hg38_H1_2927	hg38_H1_2928	hg38_H1_2929	hg38_H1_293	hg38_H1_2930	hg38_H1_2931	hg38_H1_2932	hg38_H1_2933	hg38_H1_2934	hg38_H1_2935	hg38_H1_2936	hg38_H1_2937	hg38_H1_2938	hg38_H1_2939	hg38_H1_294	hg38_H1_2940	hg38_H1_2941	hg38_H1_2942	hg38_H1_2943	hg38_H1_2944	hg38_H1_2945	hg38_H1_2946	hg38_H1_2947	hg38_H1_2948	hg38_H1_2949	hg38_H1_295	hg38_H1_2950	hg38_H1_2951	hg38_H1_2952	hg38_H1_2953	hg38_H1_2954	hg38_H1_2955	hg38_H1_2956	hg38_H1_2957	hg38_H1_2958	hg38_H1_2959	hg38_H1_296	hg38_H1_2960	hg38_H1_2961	hg38_H1_2962	hg38_H1_2963	hg38_H1_2964	hg38_H1_2965	hg38_H1_2966	hg38_H1_2967	hg38_H1_2968	hg38_H1_2969	hg38_H1_297	hg38_H1_2970	hg38_H1_2971	hg38_H1_2972	hg38_H1_2973	hg38_H1_2974	hg38_H1_2975	hg38_H1_2976	hg38_H1_2977	hg38_H1_2978	hg38_H1_2979	hg38_H1_298	hg38_H1_2980	hg38_H1_2981	hg38_H1_2982	hg38_H1_2983	hg38_H1_2984	hg38_H1_2985	hg38_H1_2986	hg38_H1_2987	hg38_H1_2988	hg38_H1_2989	hg38_H1_299	hg38_H1_2990	hg38_H1_2991	hg38_H1_2992	hg38_H1_2993	hg38_H1_2994	hg38_H1_2995	hg38_H1_2996	hg38_H1_2997	hg38_H1_2998	hg38_H1_2999	hg38_H1_3	hg38_H1_30	hg38_H1_300	hg38_H1_3000	hg38_H1_3001	hg38_H1_3002	hg38_H1_3003	hg38_H1_3004	hg38_H1_3005	hg38_H1_3006	hg38_H1_3007	hg38_H1_3008	hg38_H1_3009	hg38_H1_301	hg38_H1_3010	hg38_H1_3011	hg38_H1_3012	hg38_H1_3013	hg38_H1_3014	hg38_H1_3015	hg38_H1_3016	hg38_H1_3017	hg38_H1_3018	hg38_H1_3019	hg38_H1_302	hg38_H1_3020	hg38_H1_3021	hg38_H1_3022	hg38_H1_3023	hg38_H1_3024	hg38_H1_3025	hg38_H1_3026	hg38_H1_3027	hg38_H1_3028	hg38_H1_3029	hg38_H1_303	hg38_H1_3030	hg38_H1_3031	hg38_H1_3032	hg38_H1_3033	hg38_H1_3034	hg38_H1_3035	hg38_H1_3036	hg38_H1_3037	hg38_H1_3038	hg38_H1_3039	hg38_H1_304	hg38_H1_3040	hg38_H1_3041	hg38_H1_3042	hg38_H1_3043	hg38_H1_3044	hg38_H1_3045	hg38_H1_3046	hg38_H1_3047	hg38_H1_3048	hg38_H1_3049	hg38_H1_305	hg38_H1_3050	hg38_H1_3051	hg38_H1_306	hg38_H1_307	hg38_H1_308	hg38_H1_309	hg38_H1_31	hg38_H1_310	hg38_H1_311	hg38_H1_312	hg38_H1_313	hg38_H1_314	hg38_H1_315	hg38_H1_316	hg38_H1_317	hg38_H1_318	hg38_H1_319	hg38_H1_32	hg38_H1_320	hg38_H1_321	hg38_H1_322	hg38_H1_323	hg38_H1_324	hg38_H1_325	hg38_H1_326	hg38_H1_327	hg38_H1_328	hg38_H1_329	hg38_H1_33	hg38_H1_330	hg38_H1_331	hg38_H1_332	hg38_H1_333	hg38_H1_334	hg38_H1_335	hg38_H1_336	hg38_H1_337	hg38_H1_338	hg38_H1_339	hg38_H1_34	hg38_H1_340	hg38_H1_341	hg38_H1_342	hg38_H1_343	hg38_H1_344	hg38_H1_345	hg38_H1_346	hg38_H1_347	hg38_H1_348	hg38_H1_349	hg38_H1_35	hg38_H1_350	hg38_H1_351	hg38_H1_352	hg38_H1_353	hg38_H1_354	hg38_H1_355	hg38_H1_356	hg38_H1_357	hg38_H1_358	hg38_H1_359	hg38_H1_36	hg38_H1_360	hg38_H1_361	hg38_H1_362	hg38_H1_363	hg38_H1_364	hg38_H1_365	hg38_H1_366	hg38_H1_367	hg38_H1_368	hg38_H1_369	hg38_H1_37	hg38_H1_370	hg38_H1_371	hg38_H1_372	hg38_H1_373	hg38_H1_374	hg38_H1_375	hg38_H1_376	hg38_H1_377	hg38_H1_378	hg38_H1_379	hg38_H1_38	hg38_H1_380	hg38_H1_381	hg38_H1_382	hg38_H1_383	hg38_H1_384	hg38_H1_385	hg38_H1_386	hg38_H1_387	hg38_H1_388	hg38_H1_389	hg38_H1_39	hg38_H1_390	hg38_H1_391	hg38_H1_392	hg38_H1_393	hg38_H1_394	hg38_H1_395	hg38_H1_396	hg38_H1_397	hg38_H1_398	hg38_H1_399	hg38_H1_4	hg38_H1_40	hg38_H1_400	hg38_H1_401	hg38_H1_402	hg38_H1_403	hg38_H1_404	hg38_H1_405	hg38_H1_406	hg38_H1_407	hg38_H1_408	hg38_H1_409	hg38_H1_41	hg38_H1_410	hg38_H1_411	hg38_H1_412	hg38_H1_413	hg38_H1_414	hg38_H1_415	hg38_H1_416	hg38_H1_417	hg38_H1_418	hg38_H1_419	hg38_H1_42	hg38_H1_420	hg38_H1_421	hg38_H1_422	hg38_H1_423	hg38_H1_424	hg38_H1_425	hg38_H1_426	hg38_H1_427	hg38_H1_428	hg38_H1_429	hg38_H1_43	hg38_H1_430	hg38_H1_431	hg38_H1_432	hg38_H1_433	hg38_H1_434	hg38_H1_435	hg38_H1_436	hg38_H1_437	hg38_H1_438	hg38_H1_439	hg38_H1_44	hg38_H1_440	hg38_H1_441	hg38_H1_442	hg38_H1_443	hg38_H1_444	hg38_H1_445	hg38_H1_446	hg38_H1_447	hg38_H1_448	hg38_H1_449	hg38_H1_45	hg38_H1_450	hg38_H1_451	hg38_H1_452	hg38_H1_453	hg38_H1_454	hg38_H1_455	hg38_H1_456	hg38_H1_457	hg38_H1_458	hg38_H1_459	hg38_H1_46	hg38_H1_460	hg38_H1_461	hg38_H1_462	hg38_H1_463	hg38_H1_464	hg38_H1_465	hg38_H1_466	hg38_H1_467	hg38_H1_468	hg38_H1_469	hg38_H1_47	hg38_H1_470	hg38_H1_471	hg38_H1_472	hg38_H1_473	hg38_H1_474	hg38_H1_475	hg38_H1_476	hg38_H1_477	hg38_H1_478	hg38_H1_479	hg38_H1_48	hg38_H1_480	hg38_H1_481	hg38_H1_482	hg38_H1_483	hg38_H1_484	hg38_H1_485	hg38_H1_486	hg38_H1_487	hg38_H1_488	hg38_H1_489	hg38_H1_49	hg38_H1_490	hg38_H1_491	hg38_H1_492	hg38_H1_493	hg38_H1_494	hg38_H1_495	hg38_H1_496	hg38_H1_497	hg38_H1_498	hg38_H1_499	hg38_H1_5	hg38_H1_50	hg38_H1_500	hg38_H1_501	hg38_H1_502	hg38_H1_503	hg38_H1_504	hg38_H1_505	hg38_H1_506	hg38_H1_507	hg38_H1_508	hg38_H1_509	hg38_H1_51	hg38_H1_510	hg38_H1_511	hg38_H1_512	hg38_H1_513	hg38_H1_514	hg38_H1_515	hg38_H1_516	hg38_H1_517	hg38_H1_518	hg38_H1_519	hg38_H1_52	hg38_H1_520	hg38_H1_521	hg38_H1_522	hg38_H1_523	hg38_H1_524	hg38_H1_525	hg38_H1_526	hg38_H1_527	hg38_H1_528	hg38_H1_529	hg38_H1_53	hg38_H1_530	hg38_H1_531	hg38_H1_532	hg38_H1_533	hg38_H1_534	hg38_H1_535	hg38_H1_536	hg38_H1_537	hg38_H1_538	hg38_H1_539	hg38_H1_54	hg38_H1_540	hg38_H1_541	hg38_H1_542	hg38_H1_543	hg38_H1_544	hg38_H1_545	hg38_H1_546	hg38_H1_547	hg38_H1_548	hg38_H1_549	hg38_H1_55	hg38_H1_550	hg38_H1_551	hg38_H1_552	hg38_H1_553	hg38_H1_554	hg38_H1_555	hg38_H1_556	hg38_H1_557	hg38_H1_558	hg38_H1_559	hg38_H1_56	hg38_H1_560	hg38_H1_561	hg38_H1_562	hg38_H1_563	hg38_H1_564	hg38_H1_565	hg38_H1_566	hg38_H1_567	hg38_H1_568	hg38_H1_569	hg38_H1_57	hg38_H1_570	hg38_H1_571	hg38_H1_572	hg38_H1_573	hg38_H1_574	hg38_H1_575	hg38_H1_576	hg38_H1_577	hg38_H1_578	hg38_H1_579	hg38_H1_58	hg38_H1_580	hg38_H1_581	hg38_H1_582	hg38_H1_583	hg38_H1_584	hg38_H1_585	hg38_H1_586	hg38_H1_587	hg38_H1_588	hg38_H1_589	hg38_H1_59	hg38_H1_590	hg38_H1_591	hg38_H1_592	hg38_H1_593	hg38_H1_594	hg38_H1_595	hg38_H1_596	hg38_H1_597	hg38_H1_598	hg38_H1_599	hg38_H1_6	hg38_H1_60	hg38_H1_600	hg38_H1_601	hg38_H1_602	hg38_H1_603	hg38_H1_604	hg38_H1_605	hg38_H1_606	hg38_H1_607	hg38_H1_608	hg38_H1_609	hg38_H1_61	hg38_H1_610	hg38_H1_611	hg38_H1_612	hg38_H1_613	hg38_H1_614	hg38_H1_615	hg38_H1_616	hg38_H1_617	hg38_H1_618	hg38_H1_619	hg38_H1_62	hg38_H1_620	hg38_H1_621	hg38_H1_622	hg38_H1_623	hg38_H1_624	hg38_H1_625	hg38_H1_626	hg38_H1_627	hg38_H1_628	hg38_H1_629	hg38_H1_63	hg38_H1_630	hg38_H1_631	hg38_H1_632	hg38_H1_633	hg38_H1_634	hg38_H1_635	hg38_H1_636	hg38_H1_637	hg38_H1_638	hg38_H1_639	hg38_H1_64	hg38_H1_640	hg38_H1_641	hg38_H1_642	hg38_H1_643	hg38_H1_644	hg38_H1_645	hg38_H1_646	hg38_H1_647	hg38_H1_648	hg38_H1_649	hg38_H1_65	hg38_H1_650	hg38_H1_651	hg38_H1_652	hg38_H1_653	hg38_H1_654	hg38_H1_655	hg38_H1_656	hg38_H1_657	hg38_H1_658	hg38_H1_659	hg38_H1_66	hg38_H1_660	hg38_H1_661	hg38_H1_662	hg38_H1_663	hg38_H1_664	hg38_H1_665	hg38_H1_666	hg38_H1_667	hg38_H1_668	hg38_H1_669	hg38_H1_67	hg38_H1_670	hg38_H1_671	hg38_H1_672	hg38_H1_673	hg38_H1_674	hg38_H1_675	hg38_H1_676	hg38_H1_677	hg38_H1_678	hg38_H1_679	hg38_H1_68	hg38_H1_680	hg38_H1_681	hg38_H1_682	hg38_H1_683	hg38_H1_684	hg38_H1_685	hg38_H1_686	hg38_H1_687	hg38_H1_688	hg38_H1_689	hg38_H1_69	hg38_H1_690	hg38_H1_691	hg38_H1_692	hg38_H1_693	hg38_H1_694	hg38_H1_695	hg38_H1_696	hg38_H1_697	hg38_H1_698	hg38_H1_699	hg38_H1_7	hg38_H1_70	hg38_H1_700	hg38_H1_701	hg38_H1_702	hg38_H1_703	hg38_H1_704	hg38_H1_705	hg38_H1_706	hg38_H1_707	hg38_H1_708	hg38_H1_709	hg38_H1_71	hg38_H1_710	hg38_H1_711	hg38_H1_712	hg38_H1_713	hg38_H1_714	hg38_H1_715	hg38_H1_716	hg38_H1_717	hg38_H1_718	hg38_H1_719	hg38_H1_72	hg38_H1_720	hg38_H1_721	hg38_H1_722	hg38_H1_723	hg38_H1_724	hg38_H1_725	hg38_H1_726	hg38_H1_727	hg38_H1_728	hg38_H1_729	hg38_H1_73	hg38_H1_730	hg38_H1_731	hg38_H1_732	hg38_H1_733	hg38_H1_734	hg38_H1_735	hg38_H1_736	hg38_H1_737	hg38_H1_738	hg38_H1_739	hg38_H1_74	hg38_H1_740	hg38_H1_741	hg38_H1_742	hg38_H1_743	hg38_H1_744	hg38_H1_745	hg38_H1_746	hg38_H1_747	hg38_H1_748	hg38_H1_749	hg38_H1_75	hg38_H1_750	hg38_H1_751	hg38_H1_752	hg38_H1_753	hg38_H1_754	hg38_H1_755	hg38_H1_756	hg38_H1_757	hg38_H1_758	hg38_H1_759	hg38_H1_76	hg38_H1_760	hg38_H1_761	hg38_H1_762	hg38_H1_763	hg38_H1_764	hg38_H1_765	hg38_H1_766	hg38_H1_767	hg38_H1_768	hg38_H1_769	hg38_H1_77	hg38_H1_770	hg38_H1_771	hg38_H1_772	hg38_H1_773	hg38_H1_774	hg38_H1_775	hg38_H1_776	hg38_H1_777	hg38_H1_778	hg38_H1_779	hg38_H1_78	hg38_H1_780	hg38_H1_781	hg38_H1_782	hg38_H1_783	hg38_H1_784	hg38_H1_785	hg38_H1_786	hg38_H1_787	hg38_H1_788	hg38_H1_789	hg38_H1_79	hg38_H1_790	hg38_H1_791	hg38_H1_792	hg38_H1_793	hg38_H1_794	hg38_H1_795	hg38_H1_796	hg38_H1_797	hg38_H1_798	hg38_H1_799	hg38_H1_8	hg38_H1_80	hg38_H1_800	hg38_H1_801	hg38_H1_802	hg38_H1_803	hg38_H1_804	hg38_H1_805	hg38_H1_806	hg38_H1_807	hg38_H1_808	hg38_H1_809	hg38_H1_81	hg38_H1_810	hg38_H1_811	hg38_H1_812	hg38_H1_813	hg38_H1_814	hg38_H1_815	hg38_H1_816	hg38_H1_817	hg38_H1_818	hg38_H1_819	hg38_H1_82	hg38_H1_820	hg38_H1_821	hg38_H1_822	hg38_H1_823	hg38_H1_824	hg38_H1_825	hg38_H1_826	hg38_H1_827	hg38_H1_828	hg38_H1_829	hg38_H1_83	hg38_H1_830	hg38_H1_831	hg38_H1_832	hg38_H1_833	hg38_H1_834	hg38_H1_835	hg38_H1_836	hg38_H1_837	hg38_H1_838	hg38_H1_839	hg38_H1_84	hg38_H1_840	hg38_H1_841	hg38_H1_842	hg38_H1_843	hg38_H1_844	hg38_H1_845	hg38_H1_846	hg38_H1_847	hg38_H1_848	hg38_H1_849	hg38_H1_85	hg38_H1_850	hg38_H1_851	hg38_H1_852	hg38_H1_853	hg38_H1_854	hg38_H1_855	hg38_H1_856	hg38_H1_857	hg38_H1_858	hg38_H1_859	hg38_H1_86	hg38_H1_860	hg38_H1_861	hg38_H1_862	hg38_H1_863	hg38_H1_864	hg38_H1_865	hg38_H1_866	hg38_H1_867	hg38_H1_868	hg38_H1_869	hg38_H1_87	hg38_H1_870	hg38_H1_871	hg38_H1_872	hg38_H1_873	hg38_H1_874	hg38_H1_875	hg38_H1_876	hg38_H1_877	hg38_H1_878	hg38_H1_879	hg38_H1_88	hg38_H1_880	hg38_H1_881	hg38_H1_882	hg38_H1_883	hg38_H1_884	hg38_H1_885	hg38_H1_886	hg38_H1_887	hg38_H1_888	hg38_H1_889	hg38_H1_89	hg38_H1_890	hg38_H1_891	hg38_H1_892	hg38_H1_893	hg38_H1_894	hg38_H1_895	hg38_H1_896	hg38_H1_897	hg38_H1_898	hg38_H1_899	hg38_H1_9	hg38_H1_90	hg38_H1_900	hg38_H1_901	hg38_H1_902	hg38_H1_903	hg38_H1_904	hg38_H1_905	hg38_H1_906	hg38_H1_907	hg38_H1_908	hg38_H1_909	hg38_H1_91	hg38_H1_910	hg38_H1_911	hg38_H1_912	hg38_H1_913	hg38_H1_914	hg38_H1_915	hg38_H1_916	hg38_H1_917	hg38_H1_918	hg38_H1_919	hg38_H1_92	hg38_H1_920	hg38_H1_921	hg38_H1_922	hg38_H1_923	hg38_H1_924	hg38_H1_925	hg38_H1_926	hg38_H1_927	hg38_H1_928	hg38_H1_929	hg38_H1_93	hg38_H1_930	hg38_H1_931	hg38_H1_932	hg38_H1_933	hg38_H1_934	hg38_H1_935	hg38_H1_936	hg38_H1_937	hg38_H1_938	hg38_H1_939	hg38_H1_94	hg38_H1_940	hg38_H1_941	hg38_H1_942	hg38_H1_943	hg38_H1_944	hg38_H1_945	hg38_H1_946	hg38_H1_947	hg38_H1_948	hg38_H1_949	hg38_H1_95	hg38_H1_950	hg38_H1_951	hg38_H1_952	hg38_H1_953	hg38_H1_954	hg38_H1_955	hg38_H1_956	hg38_H1_957	hg38_H1_958	hg38_H1_959	hg38_H1_96	hg38_H1_960	hg38_H1_961	hg38_H1_962	hg38_H1_963	hg38_H1_964	hg38_H1_965	hg38_H1_966	hg38_H1_967	hg38_H1_968	hg38_H1_969	hg38_H1_97	hg38_H1_970	hg38_H1_971	hg38_H1_972	hg38_H1_973	hg38_H1_974	hg38_H1_975	hg38_H1_976	hg38_H1_977	hg38_H1_978	hg38_H1_979	hg38_H1_98	hg38_H1_980	hg38_H1_981	hg38_H1_982	hg38_H1_983	hg38_H1_984	hg38_H1_985	hg38_H1_986	hg38_H1_987	hg38_H1_988	hg38_H1_989	hg38_H1_99	hg38_H1_990	hg38_H1_991	hg38_H1_992	hg38_H1_993	hg38_H1_994	hg38_H1_995	hg38_H1_996	hg38_H1_997	hg38_H1_998	hg38_H1_999
1025	1.015739014545568	0.7180809794204082	1.180263096650848	-1.1374256693301448	-1.1426668047405384	-1.1408551937790028	-1.1749191933819085	-1.2057426539450873	-1.0655546305980281	0.9250816691851771	0.6005076838649038	-0.8965919593160013	-0.4213902412200692	0.5912759708932455	0.5748278307148519	-0.8533093857441053	-0.6541524332358408	-0.9876103832181606	-0.7919920819680251	-0.36646052046554956	-0.890087531259833	-1.0548030840336744	-0.9742386243189952	-0.9914870117399247	0.7895502119874375	-0.540317944575611	-1.0727648172927895	-1.1056164795336534	-1.0890384292471602	-0.8018618678289421	-0.45056022777255944	-0.6282794888936442	-0.8746227587819558	-0.504075399403906	-0.4650266179195216	0.727106186225165	-0.9041655681624731	-0.8894076203266804	-0.9376073531403786	-0.933620671966037	-0.8270520153155105	-0.6316584505054225	-1.0424059194313653	-1.0602151759734866	-0.9700299814012002	-0.8648342448400732	-0.8690858514104656	-0.5041580290742589	-0.8667550519311832	-0.5905109088408539	-1.0217998809313131	0.5771976489743028	0.6383536535714882	-0.5116772239039169	0.46261321297979185	-0.9308293124301295	-0.8435191513752612	0.9010665634461802	0.9520376953797515	-0.7657160170201731	-0.5027369019542445	-0.7980886594061246	0.8036859209531777	-0.7730819188889096	0.8551674961332063	0.6572930075489722	-0.8414744544639341	-0.7918337244964914	-0.39678695188291635	-1.0734185805145064	-1.1290418076786066	-0.9604774533774533	-0.9545097101307258	-0.44788479483427385	-1.129980769757312	-0.9757346132936509	-1.036177815150012	-0.9052138655056406	-0.9286198147745112	1.1652760872689192	-0.7641531506485626	-0.7792646046545766	-1.0641029556324784	-1.2320069596136247	-1.1788615820401194	-0.9191087114202585	-1.1194901598129186	-1.068074762395866	-0.9361290009905153	-1.0597643769843061	-0.9975484174905577	-0.9541339566583624	-0.8918202582974862	-0.4909788756611161	-0.6227954936437401	0.5984351150479705	-0.9713265381763081	-0.6461328479480275	-0.8306936505142543	0.7785916252662192	-1.0587354255237624	-0.5958981288763466	-0.5383185912154661	-1.0739976919033833	-1.1159919484064136	-0.8197213744368743	-0.701715351931737	0.5280013989555558	-0.9165999487552143	-1.0292599313010458	-1.0742754572059987	-0.8293696061597621	1.0383281023968935	1.068832506914385	0.9448252634120674	0.9587879199630762	1.0051127985287513	0.9490620550926604	0.40440530193501334	0.3761651432977795	0.8163606209492082	1.029291609898725	1.1997863455532316	0.8931522400569893	0.7563641753768149	0.6827013712733963	-0.5699574600239581	0.3997011514304696	1.346376699975412	1.131054319319148	1.2423354548650667	-0.568329708548282	-0.9229982710508517	-0.667465893772564	0.7402113559086974	1.015625063281747	-0.9717365478367916	-0.8937131704735428	0.8752534035184106	1.0973478386222235	0.9829120411728419	1.2087559146928242	0.9565893444590132	1.0273488153656192	-0.7466688953433775	-0.8853907520528154	-0.5961805083433288	1.0116499100659777	-0.7365175246848196	0.42521526044854685	-0.4554582811877146	0.6034089250451774	1.1425368748002427	-0.9948144980525301	-1.076407726978555	-1.02261023791087	-1.1098225593485396	-0.8606073723318681	-0.9193214946882841	0.9109009956321127	1.0180041258054222	0.8198003272322024	1.0326996623026548	-0.3224992644619009	1.0402643789283252	1.1842552298089004	1.246276582534013	0.5755142854893835	-1.010815841236858	1.0711518185690077	0.7331176600000913	0.564537635831514	1.1038855712458828	-0.22188700417353854	0.975820675394593	-0.5243495934990771	1.1781866077941516	-0.5613457115622568	0.9997668924417046	-0.5178796954396111	1.1249680307935193	0.8786945779632965	0.9087919201161591	0.7141242171999445	1.2288383390716255	0.935556907553835	0.722171018249775	0.8243463534178893	0.7979368128499813	-0.5615548028188325	0.893337874290969	0.989477645331513	0.630136881742612	0.6558356642655195	1.1043269661359387	0.7803875191113169	0.4410452481757413	0.5043890155207706	0.7154928592891162	1.138224634995904	1.0965098086887628	-0.29612734540853236	0.8109539861138791	0.5032465259220373	-0.7559419854285457	0.6106442483186529	-0.6084932937465685	-0.9130708368011914	0.6686337327238676	-0.9463478336914328	0.96507285390806	0.40046152844594035	-0.7354499806637343	0.8810329236194878	0.8665130947425173	0.6633420512351047	-0.7630060664330353	0.93989552071275	1.094532557274209	0.8804846485880676	1.2345149181948796	1.225706083689219	0.9987388112740238	0.9708348219939118	-1.069324106345264	1.0741384787931707	0.941047591951676	1.301167242269638	0.8038132864491596	1.052249206631998	0.8603696081439961	1.1926120836659335	1.093935297452365	0.9590040862134517	1.0732554005489354	-0.766324688884699	1.1080414368803504	1.2709753001864759	-0.30568521750075206	-0.6413474773880677	0.8157901368317058	-1.0489109923744118	-1.0798704245458626	-1.1038498168370598	-0.8866435690441423	0.8558992264694177	-0.9822881911381046	-0.20956216111604875	-1.0161891661394582	-1.123213262356668	-0.647708154227313	-0.9925437118046694	-1.1991376345649243	-1.1785546014778623	-1.0693308836753694	-0.972630956374677	-0.8930030076408909	-1.0690493723491177	-1.0263690364197529	-0.9172915561183532	-1.008582819712519	-0.6449503181103124	-1.0514433083523456	-1.1443312957518417	-0.832606773279951	-1.0656017181174187	-0.9540407086391014	-1.0998885203345288	-1.1406381038734001	-0.9364418987384016	-0.9579242962693801	-1.0090555016856575	-0.8471070631533112	0.8516853580582198	0.8208901220488121	-1.045115784172768	-1.1164339700405075	-1.0939243612828597	-1.0701986943025739	-1.1186721633269334	-0.9235695801020358	-0.9044280075468021	-1.1264162278659302	-1.1422043900020609	-0.6262635270377946	-0.6282112485376078	0.7763353080429088	0.8157753738428691	-0.6492277089218217	0.7664916551564342	-1.052840057483486	-0.41424083413524504	0.3109244303861342	-0.7259757518298402	-0.5939544816548452	-0.6838249448244974	1.039692260759563	-0.9852573958449993	-0.9942353701574493	0.4901499496093485	-1.0570403506156207	-1.040590003495603	-0.8913204974458813	-0.7290455449714094	-0.8921479835621533	-1.1759977707532416	-1.0402847825075447	-1.0360096584512881	-1.063199070719137	-0.9661636354680582	-0.4681902576334511	-1.026921450219609	-1.0019132718643342	-1.0102746008607286	-0.8311215835661162	-0.8412749832256337	-0.5548846205253113	-0.7447809805685188	-0.9234650970991899	-0.9174201377198081	-0.8873376591864971	0.789379673140441	-0.6901615183693817	-0.9675614578753997	-0.7233309447651798	-0.9254662580172107	0.44425095378767576	-0.5981289607475824	0.6459062020043005	-0.997913235382214	-1.0963249893541804	-0.4558624528298378	0.7616347572903504	0.7262823516412314	1.0659767471440602	-0.7914752202022707	-0.8618475516135369	-1.0218687423905497	-0.956013814992766	-0.9234328775172155	0.9311154135435933	0.9363950584154627	0.38251687921505023	0.5075926200984503	-0.5608607535107141	0.8152846861267319	-1.0192461594806816	-0.8631359049930143	-1.0585921381846701	-1.0426275591938972	-0.7490516565781664	0.8540034318355403	-0.45594779646120676	1.0743647249469	0.8431407973990922	1.1229629211676955	0.37975527265648973	-1.1368132605761903	0.672128111691473	-0.3847824408965439	-0.6766593268468393	-0.955056010562104	0.4708557760365358	0.36922420296886854	0.9863957409093362	0.9864130768630996	1.080588719518891	1.2095249420937098	-1.1370095546990608	0.9218320018872715	-0.3451913113025036	1.2415480576509192	-0.6077116475933367	-0.8590166425266091	-0.37414545420205503	-1.0952686822398479	-1.0413717379297178	-1.0121862436450573	-1.0592899454943432	-1.0088123452556204	-1.0782203532946595	-1.0162040545089859	-1.0060071701683928	-0.9597211840507125	-0.8959717787066183	-0.9648555944900477	-1.0729324231335435	-0.8372871088862869	-0.6191420733700083	-0.5518290123025649	-0.8682916679775501	0.8543511592533682	0.8053326814948639	1.0443947375906735	-0.5126582128896834	0.6553018542204928	0.8620080079687662	-0.34515094208244407	0.6111779426666633	0.9383128953068459	0.8494739575529386	-1.053183442434965	-0.5886240492565412	0.7398091606606949	0.7702157961980878	-0.7224896524736675	-0.9770727319610583	-0.6506391385274817	-0.7170578833689423	-0.893385660904265	-0.9257807704368871	0.75801684342819	-0.8018581900099033	0.6975280856144285	-0.24097738865994175	-0.8340384777275326	-0.782576982823783	0.3889459761823288	-0.5149101268348603	-0.8867672840034873	-0.7909288182554098	0.5794275501867727	0.8198800278535555	-0.9303962281553706	0.9990149378364357	0.952003374992458	0.3259776243197457	-0.8540344027894211	-0.8491633954284048	1.0258315910984013	-0.9173596904136837	0.9751883359269193	1.0713194124536325	-0.9756169396113071	-0.9164608078499914	0.7583578301419246	-0.9539229143124676	-1.2518846865602657	-1.1997883019207967	-1.014319923222399	-0.8907174120683301	-0.8459251607632992	-0.33221568100011956	0.7635561646942822	1.1183738169413837	0.8906919059353456	-0.8865007949297556	-0.8118929618065788	0.8595254430809762	0.9699330872115414	0.8554773047170362	-1.3426010802151997	-0.7907681994798328	-0.8336713732709187	-1.1499982332651595	-0.9342068340719837	-1.055071664564815	-0.7514536974748052	-1.0539168420007974	-0.9703118232292456	-1.0901670526632739	-0.9615702709399375	-1.0979423635319687	-1.1298897878525411	-1.1837997905109725	-0.8071867945145927	-0.6187476921219519	-0.9982447327727991	-0.8554648969118837	-1.096883555713302	-0.8050271170141897	-0.8862685425036484	-0.8842000836903446	-0.6033854978121665	-0.9762641504578772	-0.9900474744444407	-0.7976460044496857	-0.962150367162651	0.8456516626960625	-0.943042891135528	0.9347164498567784	0.8984110462995674	1.116229605462592	1.2292754368098773	1.1903583263339519	1.0471645768918971	-1.1168950439041212	-1.0175198528109664	-0.8781678723673922	0.3565403814570077	-0.16814326410969824	1.2394055264359505	-0.7965509264007561	-0.5467622826581615	-0.8685307114550055	-0.7104172255092315	-1.0571615246159836	0.5374191202348217	-1.0881404809643969	-1.1041882114079966	-0.8027401331058509	1.062220187630226	0.3153050511195606	-0.8338751136580232	-1.1486096143775035	-1.086950359927586	-0.8173855487214851	0.45660177249879746	-0.925296917572614	-1.0026834816470247	-1.0279750601350297	1.1126329457639887	-0.8367741122188642	0.7776618966351646	-0.5626338759897368	0.7416734275566641	1.1530271994206651	1.1019477328161136	0.29827289937367507	0.6168766441508869	-0.8727326858466669	-0.8421433273729053	0.7877808493830437	-0.7740329397423318	1.0013267760301274	0.8182103983548834	-0.8650843258692362	0.797124989738449	1.0493154431468494	-0.8445618496645194	0.6892884158310593	-1.166100483909923	-1.0711819030093241	-1.0037537370800191	0.6099709959225547	0.7571634077806145	0.517178714471884	0.9595001981677097	0.6320084011982807	1.134389386913162	-0.676389639168118	-0.727676081102876	1.05384463597622	0.9278687965900514	1.0809598531880706	-1.0217834659842382	1.0136614183458397	-0.772443901042736	-0.7869366861134423	-0.8588012570531856	0.5970045672276805	-0.5991146429509607	0.9762358397493265	1.1140507370224466	-0.7910745844442421	-1.0778707932798384	1.1453593362958783	-0.9700156610606873	-1.1907531598022187	-1.0069398289244462	-0.4755244524413203	-0.5826890224847944	0.39597718805590537	0.6474124748831459	0.2993664279770423	0.9386239154370577	1.0736413824835396	1.1755319096287489	-0.7301569465894268	0.8710036047410015	-0.3356607473101673	-0.7813347019496766	-0.35831975626635765	0.268597149473438	-0.5519618547312599	1.0915482098443907	0.8544614834762635	0.8412800167286888	0.7168494485711231	-0.6505809528497744	1.0667304906224477	-0.8213610058819387	-0.9881574654837295	-0.8608855910189653	-0.8119587943221396	0.7246833375802244	1.043459301719599	-1.0149648406847398	0.7401795346943634	0.9788501990492958	1.0422967224130502	0.5003502845040292	-1.1605823888892406	-1.0256670033280844	-0.7457940057192545	0.6703488294210163	-1.0606255878709832	-0.7582558019535521	-0.8034454491347777	-0.4555349563799814	-0.7191264746144128	0.3329179674128373	0.23965281311396408	-0.8917255457215962	-0.8770158855389943	-0.9724939823885854	-0.8609621506208333	0.9400572483690709	-0.8196514966848925	-0.9366293375284468	-0.9820993464792214	-0.9617319585890081	0.9575010317539097	-0.23069097494064095	-0.6809846746752681	-0.7665865162702888	-0.8533889035856709	-0.5566823744076307	-0.783079744595263	-0.8497923165248333	-0.7067091431005186	-0.5351222004623515	-0.76066751541763	0.9750175749767481	-1.1184807843507618	-1.1177488767621198	-1.0682414669031055	0.45084782163501663	-0.8842016521308543	-0.70714658679959	-0.9033897130205067	-1.1636330836429374	-1.132127979749474	-1.086563168897996	-0.9333681433135861	-0.9517508235669594	-1.049817698058654	-0.9178004546824391	-1.105396744282438	-1.062164784034349	-0.7466816157811711	-0.8933210441627254	0.6059208560139703	0.5518066640147823	0.4765774860811094	-1.0891501736938374	-0.7936761568367873	-0.6075239640955318	0.7324380626682387	-0.9033552010984491	-1.0664265181262091	0.43423323532052865	0.819270026292316	1.0634930341338649	0.8475504099196347	-1.0126088356964091	-0.994619953711061	-0.9853513677511846	-0.9958623500281034	-0.9840628540209426	-1.0208083592646353	-0.951127416579366	-0.9498706571670323	-1.1779862325564612	-1.173310681197776	-1.1653704784777064	-1.188930189368982	0.9159021000614098	-0.9647739603717851	-1.1697277568633935	-0.895583174530938	0.5583829206285644	-0.9283911626839866	-0.9427510189499991	0.34789700450133165	-0.9428623746553022	-0.929773291731203	0.9879358650043354	0.6698578197944985	-0.8663655443768427	-0.5266960597450819	0.8488900261901112	0.9645279250969002	-0.674571841438264	0.7688253868608464	0.9594203488356117	-0.745348340180127	0.7367069212145708	0.9754312088774599	0.5487737815580136	-0.8500014864468634	-0.7985294159094111	-0.9767766903447025	0.6368919452874323	0.7523003404872589	1.0774649259363585	1.0122962853989965	1.3519036433651552	1.1762969021604266	0.9545640110681287	0.21703630348036748	-1.1469163393425663	0.17108874746382957	-0.7801800848390761	0.9072878119757681	-0.7555500105406399	0.6136660223779763	0.4453559744822573	-0.9803057662204362	-0.9008871408177812	0.4984230040326516	0.5702441968744467	-1.188497582213732	-0.9248280098562216	-0.9099090264409094	-1.096474439897477	-1.1581202141006957	-1.1798248838318321	-0.7447237052746712	-0.5741028371065393	-0.9029636184753241	-0.6338396005140661	-0.6944089847751411	-1.2635507959011738	-0.7328431355793008	-0.8644580350796263	-0.7400652272431986	-0.5961844426549541	-0.40603006383319473	-0.760310798960946	-0.9718513788769724	-0.8508511504360204	-1.1201150726980789	-1.0860682434436535	-1.2193309715924898	-0.8537928143980658	-1.0856765612558026	-1.144199751574159	-0.9584008332071229	0.5313462818425576	-0.7210123294750728	-1.0873364549499076	-1.1881663656417092	-1.0971144947855913	0.6672620519808117	-1.238016068480231	-0.7665624438685882	0.8957541298490609	0.7105478482187698	-1.1567458219731854	0.8000316100900247	0.45101136211934173	0.972090154699129	1.1237221959040327	0.7514079752796222	0.9012384160561787	-1.1168647923471642	0.7917334601373015	0.8280420567012927	-1.4422737767698772	0.7130433984572281	1.0970234009667434	0.5152030444166965	0.39306221945747066	0.7400194303083583	-0.7758736563269952	-0.6300875848453643	-0.7818305507663015	-0.6847608655435448	-0.9425900976023686	-1.0596893373744174	-0.8927030104729443	-0.8538649673525842	-0.717962882336631	-0.39765352387727565	0.7888826861576665	-0.8402065983412004	0.7043650487158415	1.2507533367787582	-1.0759921142244817	-0.4330420137054228	-0.7100031402048698	-0.7753739836191273	-1.0490445431567048	-0.9107988604039485	-0.8279045850207569	-0.5816965405682822	-0.7060873166183116	-0.4851546565414775	0.46046220023405016	-0.8747672022005761	1.0798148628264712	0.38216043069569505	0.6755255480754282	-0.7596696605623626	0.5314721725941227	0.8023780612935774	0.5656524240021475	1.0317684600469983	0.77750610134892	-0.9035134134815872	-0.4470409627883188	0.5152041506145973	0.833470380481421	-0.4039623660943849	-0.8126103236835414	0.846818842502471	0.7498220032156462	1.0120438023757834	0.920280634926497	-0.575526855594228	-0.7448327847884205	0.9584716866793125	-1.1511965652313088	-1.0861610982292769	0.4983150234024443	-0.6145758208272948	0.19601756190947034	0.8808947692140343	0.6119557221335594	0.9152346673262262	-0.882550991761619	-0.9582609722947499	1.0145300349745028	-0.5770338579645093	0.407593124695616	0.7027562494339407	-0.9162423331547391	1.0710694693338068	0.9331051138704937	1.1735590786857186	1.18032896881084	0.6848210147124021	0.539222102667032	1.131107060754918	-0.7989563590206867	0.8549040319567216	0.9002582911496421	-0.8423372842836634	-0.9982228300304844	-0.7440377884176801	0.8063610092173686	-0.2641357008841844	0.8101211263453812	1.136079896212025	-0.6874950093916524	1.1034573586151288	-0.8933814759479708	0.9214667627451125	0.9940004477854341	1.112259444168288	0.5785432281852316	0.9651159875984056	1.1392353067522136	1.2531582517208562	1.2342869060187207	0.7166762335471926	1.0669060504842618	1.0988171999971401	1.2903497599986606	1.0861703413719863	0.9559708378344667	1.128576072030969	1.1803275832388367	1.1121072428086023	1.321908779122551	1.1503973518145398	0.7482877490506616	1.0071164306523692	0.9667656694437352	1.2979760152598798	1.1737900856771393	1.1134173008689605	1.156776536716978	1.2508844081879054	1.1465626738754788	0.9415194573125927	1.0486695361103198	0.9248448505804698	0.9598798752223585	0.8277975144206928	0.5467644849570674	-0.8954596436273677	0.9446191938579123	0.8537824737365748	0.8847401699339807	-0.8216451595737307	-0.7096882327401639	0.6232870016442394	0.9857504025850647	0.6085125139388431	0.7318789224594433	0.8120295709739727	0.9027304572374352	1.0233338163324368	0.6805959170133364	-0.7698830623056865	-0.777996404135447	-0.6386096147306787	-0.7769035634290823	-0.9103527806389374	1.0778877118720798	0.7770709282170561	-0.6558436718063027	-0.6844704450947593	-0.9040813911674839	-0.8816028442395317	-0.850955446999334	0.6474291365142626	0.6230421726401496	0.24446988264238406	-0.7255548955358729	-0.8350901057636059	-0.4229857175507552	0.7940057181616058	0.7867781217252706	-0.8911647847619051	-1.1245565988973285	0.9615583082957432	0.6312916888619011	-0.922297186815611	0.9323411731410557	0.871196323350604	0.4997850033396897	-0.7850555605322392	-1.0291797456255243	-1.1019088284680958	-1.135189684471283	-0.9413277902712373	-0.6336433195625861	-0.6459584441790802	-0.9093536226090478	-0.8421696863331974	-0.7023691458548901	0.6926816665586358	-0.49962508585971604	-1.1040589362530377	-1.0685530509524463	-0.6519097754985911	-0.6560801926401153	1.0527711585455366	1.096268758159006	0.9270775178724473	1.1543894853472294	1.1726970771521907	-0.721181778768411	1.281458863101493	0.4586916672867923	-0.753098281919316	1.2314789639650405	-0.6468599406814013	0.2229051873734509	1.114198905653111	1.155132612627393	-0.9425879359392584	-0.9338977081007253	0.8796552363134265	-0.9639799810181063	-0.6121900956655463	-0.18282512553353247	0.8418653119086776	-0.9653390975600726	-0.8055860406198958	-0.670550289508287	0.550854395503029	-0.9199446664459081	-0.6266247812668923	0.8658010377100153	-0.8081149645677741	0.6825793688672854	-0.7021464780977221	-1.0876695437393709	1.0074589515275938	0.721840832025853	0.9724033556678805	-0.41851360163940865	0.7623562955518022	1.0393976808409722	-0.4957122457898238	0.9673656547683834	0.9930540816495441	1.0179121450351387	0.8551821902738078	0.9782693351449832	-0.7696476944319026	-0.9663208159168882	-0.965945915537955	0.8559610404623429	0.9847403681984384	-0.4287071902622179	-0.6453135884228027	1.0551446247954632	-0.653932673412006	0.8946929913322476	-0.6126463332206962	-0.9931155747813007	0.7639040611231857	0.6603929908481799	0.9204497561716476	0.9600778660855377	0.7067614971381431	-0.6599265532351287	-0.49274188982356365	0.9388503411095462	0.7130349341031094	0.9806241202229865	1.0567536127374109	1.0159199435765205	0.7889431271464886	0.8839562546023184	1.0103159593972757	0.986562590209453	-1.1749972114459972	1.2190758344074126	1.0926514645597762	0.46469517165468816	1.1109902661735067	0.8207307869746229	-0.7881944441796696	0.6801204610181103	-0.9733609481022757	0.9071763399710712	-0.6644281388585614	-1.440655195943522	0.591050992625111	1.2257348754101163	0.7270291009756134	0.79071593603188	0.9429621691468661	1.0572087903280014	0.9650818901919417	-0.6686704870412037	0.8577406028456753	-0.8799801082004264	0.8228101443093436	-0.8227767665015143	1.0467786968728772	0.9099481304614072	1.0441353111125813	-0.6410196903564715	0.5227962256988319	1.0760121439775552	-0.6866628513751284	-0.971272455588662	-1.0423467351913775	-0.8379061956399682	-1.158162716138828	-1.1488688421296516	-1.0024861635721154	0.6064637897878395	-0.9135227415394386	-1.0405804215744505	-0.6159145491613868	-0.823770211878305	-0.33890672149782947	-0.30768793168822506	0.9404125673107033	0.7430669959101882	1.0838689928621912	0.25517269912241886	0.6322440637793815	0.9130171728939092	-1.120268660644435	-1.1635607421063192	-1.069334574258525	-1.0154975431300945	0.712166004694584	1.0012422899394302	1.135916972323413	1.134289521196678	1.0904231138484037	1.1442475871707365	1.0618421817428068	0.9421065753307805	0.7594939141108251	0.9175306326158469	-1.2623375205034517	-1.273465372704612	0.9792343584897386	-1.0958048018136057	0.7611189244555969	-0.8722517105056807	-0.7451270666795143	-0.8337606064311176	0.883163374383903	1.2398501371527213	1.2313168526327658	-0.6607766159773342	1.2435962327489967	1.0631949807796448	0.9650387529453389	1.2250025874898178	1.25264443558452	1.1603267237609414	1.1195699151772844	1.1824678138336038	1.095447067433655	1.0696659252887748	-1.2398884368131908	1.1280604398438334	0.9474094195877992	1.2057540305203291	1.131194989631301	1.2496206735433797	-0.5139406342354856	1.0430966670476036	0.8105287111301777	0.8971203649165164	0.5347685199498683	0.9395306698440886	0.9598460328987659	0.947007280125738	0.8648351104419703	-0.9395384872681444	0.641622919202616	0.9500584158508839	-0.7962542437001983	0.6130673439185438	-0.7655064839342042	-1.1352759436318607	-1.0162466006986188	-0.7258491735823145	-1.0146947940863358	-0.9528127552916114	-0.42975390159057164	-0.5582454032664101	0.5155983415555075	-0.9704830076030649	-1.0025877196057709	-1.2552035446961203	-1.110932269964258	0.82251554121235	-0.42939776243537087	-0.5554019495609411	0.9146573152449617	1.0502884456820838	-0.5099192645270639	0.7151629798182391	-1.1382996374334986	-1.1474144712293217	-1.0842337532571023	0.5706820108376842	-1.0338013935725647	-1.0092038337281521	-0.5490804018401546	-0.8934871065819572	1.220859703860542	-1.0285422168426455	-1.0375239502165752	-0.7737923712964624	-0.9160768810895856	-0.8098030752337187	-0.7248119107841355	0.7521368894873641	0.6526038676798259	0.8725326542609121	1.0351400397402697	0.7944841232953593	0.5060586418499018	0.9327678159492128	0.8263042986745325	1.0741740694774946	0.9661709357253506	1.1455191441098262	1.1110186214636684	1.2271136634423883	1.006401971180466	1.0334802736616475	1.2074288691913153	-0.6230166451326732	0.9464031443429044	0.6867923805372397	1.0191026319647563	-0.8120224460934705	-0.8929892139521366	0.8528629539789206	1.0668048520294324	-0.7173855635952021	1.0515092507849726	0.9775405911138816	0.6915816106712616	0.9426883385117392	-0.6928740280820503	0.9712420404013462	1.0202010780326283	1.0471180689397337	0.9069533000297101	0.8912338585510649	1.0911468925856351	1.0313435947556087	1.348804349647659	0.7289789223052179	1.1315621880817854	1.2391179521696059	1.1265452920084171	1.0238811463783128	0.6244736637405673	1.0310409339307898	0.9676095746108423	-0.7151384713494972	-0.9260796409180609	1.2745494973954719	-1.0383874730968627	-0.9334801932088952	1.1030310048489096	0.3272996030821631	0.9063347391285176	1.0521120731966767	0.6357853696228226	-0.413415128763222	-0.8480047757999971	-0.8489381064940422	0.8329801244218449	-0.9474208242273616	-1.1720035080317437	-0.8673611870018775	-0.9613285237249735	-1.1317482776628633	-1.0562720924784625	-0.990321983631953	-0.9707633654672702	-0.7788021959599838	-0.7205706853731262	1.1450921879100502	-0.778313941663402	-0.8672741254761087	0.6250523433329739	-0.7744668343537181	-0.5321119177978552	-0.932161065088184	-0.8142011359510016	-0.6382982201022841	1.0269807282882244	0.6944986156417373	-1.031565648283702	1.4059322775083893	-1.1737504385632087	-0.9986783809892589	-1.0036955540228907	-0.9896469940472826	-0.8476792103122346	-1.015994210012963	-0.9961499202132064	-0.6964197543544934	-0.5649353217047234	-0.8206122200510113	-0.9498744612061103	0.6992556423344642	0.8034454310130089	0.7256382934250355	0.6864643271680827	0.7841038940006839	0.9088409568169402	1.143867345701653	1.1566434666867322	1.1079213627430873	-0.6088229306222543	-0.9948212487122664	-1.0377282396801122	1.0691690634108335	1.1533861486079324	1.0541433431062504	-0.7967952323879465	-1.1233188502693765	0.6215094395291502	-1.1323936884405337	-0.7014733567489706	0.8984025836860133	0.2577358031497835	-0.6109174599672504	-0.5899677513068172	-0.19331001615546706	-0.7184717525801382	-0.6320484871378358	-0.438522589035439	-0.8716260240573299	-1.0759432367723316	-1.1616861780403092	-0.5062658244801561	1.1999038007915173	-0.9642644279384217	-1.0089827381657643	-0.7054805025621033	-1.0468767236949093	-1.122774570321745	-1.0995530028022438	-1.1234064736431497	-1.1731599198335345	-1.0346901497047887	0.5449407199371753	0.6226497416637965	-1.0666258876874255	-0.9213405532137044	-0.6906038854481156	0.7037953674334936	0.6727553743580372	-0.34017201473790964	-0.5445917928038527	-0.49300644470384597	-0.7357794211931561	0.45578534733797327	1.0155493819478196	-0.9773854486467741	-0.8587599557763973	-0.8288323306559987	-0.957525008219356	-0.8722369230360673	-0.7365087154700956	0.7943398130082917	0.8343579019507413	-0.4728079436907291	1.0146900816720057	1.0085584268172034	1.0164171111255023	1.2567371341251785	0.5291798200894657	0.7005358033690753	1.1454257577351883	0.6779307339391217	0.9620875909851713	1.1672567606295265	1.023874908612346	0.8482030929863299	-1.1277231249061759	0.92752254877406	0.9569576360853271	0.8860197960902838	0.9139474945472454	1.0533843903585587	-0.5068975189178657	1.0343743867101103	0.5907690196197941	1.258724587844736	0.6322982600560006	1.0680392919402122	0.7087050815498571	0.9077904176192475	1.053779510473876	0.9752655382461085	1.0237410723203786	-1.1920171645882107	0.34670968558156634	-0.7713009606635829	0.504479658464913	0.4939038945290214	-0.7737863762600549	-0.4826725124144417	0.618973400282763	0.5674906564311957	0.9341344373290965	0.8412722658743095	0.8577511536767982	-0.78007308811409	0.9258158861388652	0.8864505786214358	0.6181917418997154	0.9410302321064588	-0.8261193493386316	-0.8388704267899232	-0.5235643347052331	-0.6578091171487783	-0.8319251667896167	0.4448933415112003	-1.0011214098126688	-0.5917104181757539	0.5210522024822816	-0.6491838490930727	-0.8264871046198415	-0.681863375168108	-0.5563056582526903	0.7241737690017345	0.45583490997636605	-0.4116500250662459	-0.47616892688740653	0.5449517179965402	-0.8846506910156205	-0.8600302263167483	-0.5957224026971253	-0.46617165806129374	0.8578420578681707	1.0689914149519266	-0.9598775563006998	0.6802502427996865	-0.9920645330332895	-1.1909052478972528	-1.1174766054052487	-0.7295870035112412	-1.0730712826066715	-1.207410958764435	-1.1957724921965105	0.9072872212189914	-1.1624743022342527	-1.1678210573723493	-1.1900033585670016	-1.1175967798086668	-0.9348514583250976	-0.9585706992922939	-0.9270191045958083	-0.9126252081153956	-0.9029208039760822	-0.9191220853872957	0.7509354533127399	-0.9973206132947017	-1.1540073999327485	-1.1588052065307182	-1.1598650952354521	-1.203796914055589	-1.2151122990605785	-1.164678412236615	-1.0765859680603609	-0.9798562755917363	-0.9820591610556189	-0.8136380293720047	-0.42058511730422665	-0.5672672371803212	-0.8632472767263167	-0.8546296400211248	-0.7023206526829839	0.8647029575759505	1.0219084175951354	0.9947633373953735	0.4531045098689272	-0.940189568230597	0.9666399969077627	-0.9729224204857579	0.5363258869387889	-0.9470545974800275	-1.1042467970424066	-1.0943327798425158	-0.7510482758655862	0.5085571029096827	-0.9206217682275125	-0.9941389711483476	-0.5285915975594321	0.9036274197079359	1.1644119146041805	1.2657070555858405	0.8973481380952048	0.9774396441491314	0.8958983545847045	1.2754469404029234	0.9589623848443158	-0.832078099662647	-1.026373614430521	-1.1616665986035353	1.0748843779347441	0.163435150332807	-1.1020779078818244	-0.9579515319425072	-0.8314122604948054	-0.9081630302974341	-0.8366097315759656	0.46152609305591913	-0.9172242739101151	-0.8233824550297569	-0.6661100512236782	-1.1526451857722562	-0.6610442887598328	-0.8325604508459737	-0.9406867820096113	-1.1002928604217657	-1.1659400526234338	-0.9228765107736245	-1.1368293742138256	-1.025729418814875	0.6091007269788716	-0.5018143141350624	-0.6193607610545253	-0.8448804575146125	-0.5147106561777488	-0.4764195972048533	-0.868025617042227	-0.6672344500637696	0.9868216430841761	-0.42204562527416883	0.3199453908468625	-0.7133303807177179	-0.668186242433698	-0.6187460085564611	-1.0215904696007816	-0.8980836028460578	-0.7054124918464147	1.0170950588118757	-0.8344484168059151	-0.539669296608405	1.0702308318407008	-0.7519030255062594	0.9799305546013098	0.9712183543314559	1.0621103091926143	-0.5731652827448865	0.9018439919172464	0.4307039107297572	1.0293598210436867	0.49004595536800216	1.1025501626468126	0.9842296390409503	1.0783864389816387	0.8999126313821993	1.4491384536089822	0.5988619225559791	0.6863946701594915	-0.8289602229199927	-1.025386689945039	0.9126916197937431	-1.0426963142369463	-1.0588391191979376	-1.0514306053568558	-0.7019388764114982	-0.9028448214697535	0.9980695473195808	1.101206458030853	-0.9281983248642597	0.5881195594551767	0.5975157052573236	0.9830858253202938	1.0967375789487643	0.7811334006438133	0.9908944259606742	1.0328037360531606	0.8517647737305465	1.1411589613492057	0.931267380300725	-0.19071683021973854	0.9822750910480583	0.9922892391900155	1.0733702181246392	1.0678955351982111	1.0687247458429423	-1.0185255459338296	-0.945456539592213	-0.9828804402473648	0.9335200722100945	-0.4234763738255176	-0.9564752529668757	-0.8348783297662805	0.49912097045301335	0.5354388462713339	-0.8825587631154963	-0.9025898773002959	-0.7868224860567751	-0.495956194867264	-0.4579864122051863	1.2122703378195205	0.8508026356681252	-0.7421481964631899	1.036278105428161	0.8568820527622121	-0.6968179170164503	-0.952317530987852	-0.6303905613561911	-0.9820896073907243	0.5188618142475427	-1.0048356121544983	-0.4409228729386594	-0.8386343731509179	1.0357489808250493	-0.9314343971586784	-0.6754432608354505	0.5213246291667077	0.7160297828638077	-0.7012464326883578	-1.0509692160363595	-0.9408770477845977	-0.9781273508372552	-0.7053014102022447	1.2921838503925218	-0.5686766880857484	-1.1205302069812428	0.5522046916845356	0.7708650352967682	0.6236874695050942	1.0927438487192496	-0.6125564787136045	1.1063029602949364	0.8240324481037602	-0.27176303589815887	1.1758215929467593	0.818161274344869	0.7246412520360417	1.1000242724040918	1.2358616886729608	1.0773988636244887	0.5330329873526481	0.4822026455129989	1.0562158008394253	1.0021893030466995	1.0868392409526177	0.43022667149244476	-0.5332434242808755	0.2142993532571538	1.032739256879211	1.0593099653715743	1.007198074033415	1.032150941928937	-0.7487068611417826	1.0100410101885744	0.9324461214861492	0.8230155155667129	0.792412953785628	1.0112984638054043	-0.838336127915842	-0.6926840948329426	0.8020166763747507	-0.7397521148181025	0.7732229103785331	-0.5215161477475734	-0.6285100783019958	1.0765638972126232	0.9790048943762346	0.9062820291417953	0.6085375181193756	-0.4855657598252133	1.0598752252462913	0.3908942292682857	-0.8548695458103088	-0.9114962961270093	0.5065697663705844	1.0658188168253528	-0.40237652332931095	-0.22835573421015348	1.104994751975686	0.6421880336070729	0.8211586267772969	-1.4112637486434858	1.1526003970841074	1.1135274497613274	1.1119050079763018	0.8428960681831892	1.282543195145823	1.0724519401907022	1.1060437904590703	1.2934856553990346	1.1861771537954358	-0.47864089240544383	0.9150329803551435	0.48414330489361	1.1113221995640976	0.9600600905028851	0.6765404025343015	1.2842550283444876	0.9891717657943095	0.9215262035551446	0.8323249991887842	-0.6995525609485735	0.6085555196450859	-0.7349959742362253	1.030684983859364	0.4624201824188515	0.613299711561923	0.966183348896108	0.7674030372553508	-1.0328003259224725	0.5708942398948607	-0.8395200745215301	-0.6391521993025687	-0.7731791744879303	0.9623373893854561	0.8822025725115605	0.9125546784344987	0.9357845186769183	0.8140923481645275	0.7612547802397633	0.9888075119290521	0.690908382521754	-0.696964244669153	1.105853973384086	1.172972282506432	-0.3312671412332283	1.1256693946673488	1.16252846304687	1.0364119482800889	-1.0066293469521144	-1.4716442202641582	-1.1547552511912371	-0.6518429093290833	0.8231869170338392	0.8071378837354232	1.1907989116547035	-0.8625256963816103	0.95618030450095	0.811856067365612	-0.44171288741672915	0.7156343723222915	-0.380501968730261	0.8337914084536231	0.982066434115779	1.0618219907789541	1.121930411308556	0.7712162223619383	0.49924560885299935	-1.044387728286871	-1.0766341830574273	-0.9520441313279188	-1.0483659915468027	-1.0901895678303466	-0.9298466562679178	0.8173144328940637	1.0738584381665661	0.95629196467915	1.1603393683372678	-0.7346678075520161	0.9286952440709714	0.9958179705699375	-0.5193086184903418	1.0940822664517653	-0.8607562493260461	0.7252558329773773	0.4766765297718134	0.47621406202768685	-0.8543192268294194	0.943789554391868	-0.7681460015824016	1.0981712612508345	-1.0095242140058898	-0.9445181938980148	-0.38676901692769766	0.9387876094085021	0.7377493310179285	0.31189845797678084	1.1598494332237057	0.7522041400912355	1.0807436237989116	1.1357913042136372	1.104600513948194	1.21617797892767	1.3396564398023256	1.108012162343353	1.1237982129360495	1.1830827998696412	1.0153823823728259	1.1840805906195078	1.2992842625646823	0.7863938719644468	0.7618470790278706	1.169050790615422	1.0539662524947444	0.9220526143008092	0.4365530583042738	1.0760954648007761	1.0056959276356436	0.8969268437192065	0.9619230362506711	0.9965893248993911	0.9330846405442547	0.4535081281468769	0.8199272908874659	0.7078294877461514	-0.5316083233476442	-0.5443448017570868	0.7993271805816817	-0.960642069398688	0.8342858221329865	1.1140639094294353	-1.173913059220231	1.087340318247392	0.7639943595560849	0.8093758554801889	0.6272367897227746	0.860405937695895	1.152782537004596	-0.7833055268490369	-0.6534312297600292	0.4027986541666858	0.9268014156431396	0.9179683312519955	1.1355300718743278	0.7329046843235364	0.5734770099047051	0.8296882658833807	1.0952516679186655	0.7736398726187752	1.1676616614666044	1.117102622369859	0.9585030437847257	0.9686553280181521	-0.6477282564625347	1.0081821353173497	1.3864612305632957	0.8923911997771192	1.1477242738964841	1.0974611557868872	-0.9694560234211765	-0.6531625777122028	1.1609820434906892	1.1797758239740015	0.9141381312914985	-0.7769363683481156	-0.545561667338322	-0.8603782048195706	-0.4332150354973263	-0.37185625206044093	-0.8566728581095601	-1.0331992942045327	0.570832419244059	0.7463075263340563	-0.4950952774272994	0.9815572043869729	0.9977521119180519	-0.7488867001521113	-0.8914559374108817	0.5030107497467651	-0.6969099496217636	0.9189550560406363	1.1346820834214808	1.1037569611968643	1.1758103013212808	1.1206366179358982	1.047917897925202	1.1432938466164568	1.2219906353929002	1.2054245398633296	-0.8365856985692632	1.185370613841615	1.1792562532678033	-0.6775114604072872	0.6346058214150204	-0.9848272297999218	-0.4870461950371301	1.1135263508402944	-0.571126910774329	-0.575529418599575	0.7314597667631718	-0.8212289683171157	-0.4912942684422234	0.48717978200920703	0.7389952904212912	1.0119969509927247	0.843630692587176	-0.731315712433953	1.0220314795931298	-1.1655560091222787	0.7971662725665172	0.7419715853987582	-0.9307069606605577	0.8520799839430193	-0.6485880468220657	-1.3532229664702222	-0.7085678800032821	0.8605053241910702	0.9060804017261036	0.4504830052752124	0.3206172775829453	-0.5099944159836827	-0.9985985666516858	-1.0720658344309901	-1.1637852255768701	-1.154673022668549	-1.0589188304759285	-0.8506497919921194	0.3487169439638658	-0.7607858887180146	-0.9804657595724889	-1.0775370521948378	-1.0758950156433371	-0.687678904435875	-1.1751467235090904	0.761248403995672	0.9010241386937282	-0.771453657774457	-0.9788870753637544	-0.9624217491719306	-0.827768628602677	0.7492582117766788	0.9950131499889137	0.6117589621022175	0.9517503710655532	-1.2300666451659286	1.0907055067730809	0.9458359933177121	0.8905763487791096	0.6937246240591072	-0.7870770497864562	-1.029281864276267	-0.8891075712149765	0.44049705726436417	-0.19067559609003606	0.922939889584177	-1.2113983064335838	0.9608144458744245	1.1906476012682625	0.8112940107514626	-0.9880006865146975	-1.0243668360413951	-0.6577551117388613	0.8114946214318219	0.743785998161388	-0.89743936500269	-1.086020288179291	1.256971495395377	-1.2181413175103712	-1.1357334217732309	-1.1493394293410024	-1.0719580964017164	-1.0284053102617163	-1.1107264650081385	-0.9692693943140037	0.8776418886651755	0.32313022286984067	0.8576730254483953	0.7954461493244578	-1.1730607207370622	0.7294983860789968	1.014937393455803	0.9559279554125255	1.2231044171645735	1.1814760920417826	1.0871815299115093	0.9592708056717166	1.1631910392711138	1.052447446805973	1.0872858457450059	-0.8575372874030667	0.9041085781072407	1.1044677422835767	0.9465457001872705	-0.5268256083039927	0.4114998671593481	1.1061209361963062	1.175567954315762	1.1972326331189156	1.091647973828383	0.5317079875684353	-1.0980884627349452	0.8948353783182749	1.1140737884961942	1.1514668498547953	0.9377674380362823	0.5274055157990141	1.1808464809307606	0.8498473569916873	1.0444752724672668	1.1187610525328802	1.1688403822878934	-1.2043541803889795	1.205373799110572	-0.8759453336354417	-0.9364507697665948	-1.0211128371528158	-0.3274994165750168	0.8787737187377629	0.8423482745612468	0.607996141944205	1.1534829864741543	0.9039854648138329	-1.0724098265869357	-0.48864641015168825	0.8620155526417682	1.3051885972187434	1.0896560876037618	-0.853546752069649	-1.0416579550120943	-0.9194326158436763	1.2351772760565607	1.1840426084241666	1.109484643715021	-1.187608412991355	0.9942833119057516	0.8587890419163058	1.0340649394470336	0.9015956807167756	0.9946562527304569	1.2828798281470817	1.0302618562155417	-0.9899779156967893	0.5813607154668313	1.2459307894271516	-1.066575597777291	0.8523067578225824	1.2292654517155541	1.0279818183605598	1.2358196569012032	1.147134190976561	1.0965900470295336	0.8890040119679806	1.209799914987636	1.1825585494463584	1.104387090515148	-1.0243930195520714	1.399793063991147	0.9829906122460603	0.32443488336755316	1.089693075436089	1.1190965648373574	0.9444293378616412	0.3183718998445254	1.0537378474445869	1.19520749105489	0.4984911113338483	-0.9846977609749553	1.2728965768589315	0.5714006968902358	0.8613419163536019	0.9606073298145353	0.9942522982921448	0.8707410008611401	0.8079210194150858	0.7110905646374219	0.8271870081829968	-0.45223834597984386	1.2396360061485305	-1.0705588108379782	-0.8959248343838249	-0.9187820546011273	0.13700525426080842	-0.5746921783875863	-0.39321892775135814	0.5530918778280423	-0.6955694882392814	-0.8133006688551022	-0.6097292201817185	1.1665323047031775	-0.5937350429002505	0.7710772314546234	0.6795758276790184	0.8097086969793977	-0.7444495154735556	0.8709856270338585	0.9321262016663986	0.8989333533354847	-1.1041207137581635	-0.4215911095233742	1.1600696585885728	0.7863148245858259	1.0736540125330256	0.4785808401392186	1.031917817537241	0.8905973243848389	0.9632898695785866	1.1118925109436306	1.3266440849468306	1.0859391776183196	0.8001510965082661	0.46101589091316275	1.226736138067487	0.8530276240967107	0.9959415570009803	1.0206025774073315	1.2305497452447873	1.1485205541773427	1.0115513810544325	1.2843645214509325	0.9971956768560201	1.0024925494704966	1.1178514898885745	1.1614625649997865	1.174263431920955	1.0579225571371509	1.135701754634279	0.9547296170118308	0.5586492559983236	0.9834883241283384	-0.5466794575217898	-0.9259250225608355	1.0342835914841855	1.1576296376966009	0.874872026769426	1.1466925603020406	1.2003569573117037	0.958664988515589	0.48230890765643286	1.0171099916764086	1.2647938499151192	1.1998407168152279	-1.4053034200959653	-0.934067848922971	-1.065080034004225	1.1165142357031381	-0.9271365101785315	-1.1342174822772202	-1.1640049287174643	-1.1389598213398293	-0.45366405140955635	-1.012528816475201	-1.0602357806715403	-0.8308166432612311	-0.9764394632848334	0.9064490182403852	1.05414181675966	0.7552469737202508	1.0110946472628555	0.8304078169048466	0.7910143684224952	0.9211585906049677	-1.0760809269701337	0.7362255462819843	0.6939845625392871	0.9797016354613439	0.8949817783718623	1.1534128062194902	0.9794464023197941	0.9233154911482211	0.25901645621113284	1.1770685665549676	1.138653333838679	1.2204495521710974	-0.8474598109649814	0.5929496714213787	1.1553661447449297	1.216353580762749	1.2132077451409056	1.0369829621671374	-0.7312223934192524	1.0947000502453763	1.0533600661152434	0.9192987569458658	0.5145808522112947	0.7707450568146568	0.8760126450464326	1.0385942296457449	1.424812233080551	1.165029474663174	-0.7235747583783964	1.225586312714691	0.7754797812121823	0.9149578761216606	1.0094446870511573	0.9134750511342177	0.5377373381478019	0.9297142240593687	0.8285189533637576	1.1718967843325145	1.20898967547057	1.0564005731592738	1.1522816878093292	1.2155741011870134	1.0363758565527899	1.0018067793174494	1.1546101283372259	1.0736082768138329	1.0424783301484957	1.056488513760124	1.121619205119058	1.1498136383489543	-0.8907930553854266	0.9698225293168939	1.0282021767048461	1.0342873629020966	-0.6668144297519766	-0.9512814622585476	0.49787656346200443	-0.7913636262795263	-0.7120168356234708	0.89655631353525	-0.7000026709143043	0.7865722446972968	-0.9131133250739931	-0.9347319848199084	-0.5655584516785442	0.8060551679500683	-1.0236136699737783	0.831150802234234	-0.4169533312460063	-0.6992292706519079	-0.8475669304106296	-0.5966396268429631	-0.7257727709477871	-1.0738754565996014	-0.8982353221215087	-0.7007458401655425	0.7169981819496452	-1.1358970482000383	-1.2224821841963969	-1.1386169455134463	-1.0577199673011277	-1.163248059695435	-1.1207293704937091	-0.6542157934905416	-1.1408316543979402	-0.9787708616434213	0.9697540900310179	0.9557166154778013	-0.894156749189516	-1.0306501875904222	-0.9004207965124403	1.006741042805251	-1.1035763956636822	1.0088066459931162	0.4863323346534857	-0.3918544281886605	-1.0516639483171917	-1.165710172182008	-1.3142915254461476	-0.9256849490256053	-1.1408945966281663	-1.1780921479234472	-1.1233927181277952	-1.2153735558089183	-1.0677196233799615	-0.7852088491308086	-1.1194021812694834	-0.9748577469726666	-1.1243935717042588	-1.1345009888065274	-0.9205399186860503	0.894306652910733	-0.9523025814293128	-1.0403749327796912	-0.8464779893007326	0.6518132747036702	-0.6752032395537698	-0.9563544130542114	-0.9978543334339297	-1.1429955373145377	-1.1577150644345515	-1.1573592407986268	-1.2104114200201077	-1.2302864721505407	-1.2115671805302142	-1.2018733127056127	-1.1954543410585972	1.0000439263126806	-1.1595637463002566	-1.1038243324608983	-1.273332339052999	-1.3954034881589037	-1.281328094122068	-1.4019415854838675	-1.3296738196233828	-1.2943941207948673	-1.008504745564335	-1.119205482732333	1.3090420482735636	1.1819495135470863	-0.4415972107881282	-0.9058496299392766	-1.0735539024697862	-0.9988137322304217	-1.1605526216209758	-0.7665955612017066	-0.8910445438672406	-1.046839987440087	-1.129865416904145	-0.7437052365401231	-0.6829418115500292	1.09151047304856	-1.0173169732418996	-0.6616455267534906	-0.32781956358334174	-0.7382656879277929	-0.7618133505079074	-0.8063387273061645	-0.9381147779200212	-1.0762795199479824	0.4481314845269552	-1.106232114270984	-0.9335194401087448	-0.9590353282006168	-0.8621785175359837	-1.115821064766727	-0.9031396060073044	-1.1154958952768235	-1.0262631381632188	-1.016535774419664	-1.192406859709549	-1.1355573759673754	0.4423680365395766	-0.9880859014308109	-0.8924010382013214	-0.8548288181641734	-0.8252164053358072	0.5743801924784906	-0.2467341691212432	-0.909415416760134	-0.8589722330831693	-1.0074908861258416	-0.9831552322653638	-0.9207590660093365	-1.01366173295089	-1.169905667563216	-1.2095297563098077	-1.1919148955512784	-1.1037128455421745	-1.1427474425027924	-0.9501076782131948	0.9084936440091887	-0.9404242614725884	-0.9988405613179789	0.9659499870494317	-0.9457241247182374	-0.7262391809071858	-1.197429505440121	-0.987092275984345	-0.8986223637935641	-0.6352752074005595	-0.8158210662502751	1.0184511080234848	-0.7989403301086654	0.5197623746167268	-0.8567078660835432	-0.5956790435606243	-0.5379875095538839	0.9983646943235237	0.7671776857157518	1.1102680488340138	-0.5881926901168002	0.9282091416945634	0.9822160229929598	1.116048057663047	0.8250073769020381	1.0239788598039867	0.720479627078232	-0.7009488739088837	0.8359948202103344	0.9719650766616854	0.8711359200188449	-0.4696888131245966	0.7352620343539282	1.0465913471631818	1.036870058308065	0.5168513904441423	-0.36887655107925776	-0.7618909088762057	-0.9456500267813993	-0.7938733246274478	-0.8859082391112783	-0.7435534776329698	-0.8623132377069648	-0.8623397324383163	-0.5670721674397309	-0.9253019960168426	-0.42503404487054186	-0.5034949376373535	1.032490421847329	0.6108016947310962	0.629373350019091	-1.1566822483113406	0.9575449654756515	0.9117549938620948	-0.8093009367167557	1.1092843712297313	-0.6474782800319433	0.829072256320362	0.7049592031896642	1.138132398696097	0.8688195900721073	1.0177690922134468	0.9775534973325788	0.8191786907761005	0.5956424746265189	-1.0230105767977589	1.0797491355195086	-0.7651273162591283	-0.6942424610015506	-0.65225194787598	0.9798026978288689	-0.880872737729717	0.6421789920863712	-0.623897537353413	0.9192936007824156	0.7784020577548735	0.9966219089513105	1.149089348590211	1.0494075797867355	1.1526082833199724	0.412555749751789	0.6618992003219413	0.8824911114224159	0.6864109060583847	0.6664147997047141	0.5583486909279912	-0.8353595445708117	-1.078510980044038	1.2577642170554206	-1.1128845846301643	-0.3916504026402468	-0.8024145380409206	0.6451626353288181	0.4364906350812882	0.6856192125926261	0.5122306389883184	-0.9400958701532383	-1.077054892763946	0.932030046288035	1.134658010406693	0.798670754651292	1.0289091387684601	0.6621705377909173	0.7222067337491568	0.9828556765946658	0.9159905046809832	1.150801300204027	1.0912257499433804	-0.4983322157405456	-0.9303370798791663	1.0290541822124162	0.8271432730804477	-1.065400005960916	-1.1124910287358916	-0.9290014484805328	-0.5040047705996635	-1.063826015408851	-0.7446083431738567	-0.7797143152116389	-0.52905408712249	0.7626495149113232	-0.8405555478202326	1.0859472042637883	-1.0498763245267206	1.1267701948303184	1.0213266494926692	0.7883602331821482	0.7345886713379152	-0.6575083067269083	-0.6898677939032728	0.927829550381935	0.7610377696113132	1.1705973581414684	0.7658590228078838	1.0140896404909678	0.8750683342528408	-0.2694605479665712	-0.7172438332216357	0.8879361579075596	0.6650191899473659	-1.003469436577483	-1.1077434896613416	-0.8368267884779207	-1.0652797888857608	0.9934736737962035	-0.4910914818358368	1.2677826886355212	1.1656802904556676	0.9654985382719826	-0.8599025927627706	-1.0903217503885994	-0.9404433678732794	-1.0392993107441646	0.7361463414439813	0.7198517670016167	1.049121291387276	-0.7938815262684689	0.4265291623455312	0.8945039417728189	0.8685798600687621	0.8544782444125694	-0.5800024338271159	-1.0202377805772458	-0.6395866520474955	0.4740645847009307	-0.880369018597685	-0.8430426613288224	-0.9960141187238403	-0.9578822248792167	-0.7206780383805295	-0.5186274400125642	-0.882258189448675	-1.0119289646496405	-1.1246796085353516	-0.8838581132383816	0.8649315522891194	0.9642507493528547	1.2507348091861992	-0.44571004245048623	1.205522455427458	1.337614166837717	0.9854278505946323	0.7667107691269521	-0.9305676807162997	-0.8200752913770029	-1.0166274419965284	-0.7694720343972775	0.48322342714087035	1.100856327002443	-0.8358515590410551	-1.0277217580984557	0.727779170293921	0.4058904469938593	-0.9737409111207508	0.6013414146518955	-0.9516281386616968	-0.8709436184861511	-1.067578662617047	-1.1281144050272858	1.1573073440354908	-1.1052727062669976	-0.9544880178763688	-0.9327782582409893	-1.0637410461151682	0.22241429163583706	-0.8110235959364167	-0.6508822318613835	0.4529128456042267	-0.9703545838440163	-1.1057988835793011	1.046078133113609	-1.1106784392356543	-1.0251018285726183	-0.8355044512544981	-0.7034149466112526	-0.6374557016757534	-0.754166543039974	-1.0153670220526807	-1.105928491145633	-1.0600838589693036	-0.8540681897670254	1.0028136667461396	1.1350930105970616	-0.9079561840845061	0.4875172965122163	-0.7484561203564107	0.6788109282199128	-0.8161375985162896	0.8534221666084277	0.5617651774369177	0.9742152631296315	-0.8166606987953204	-0.5426182985918454	1.3171308363171854	0.5860997723862545	-0.4490051822940786	-0.8749571351037227	-0.8733762182463062	-1.040810616766812	-1.0193960064711973	-1.0136842334587932	-1.0704094828133486	-1.1958939963469262	-1.1500895666811253	0.832911612731399	-1.0977235083668784	-0.9006167778319596	-1.0788102983556442	-0.9623459827282954	-0.8345469093875035	-0.4533064927205415	-0.8858439041288658	-1.2057289121568295	-1.2142076047895658	-0.9256979144527276	0.9156535359636628	-0.8173005052849367	-0.7011196109321391	-0.9262027667932091	0.8894945431151865	-0.7236718964157254	-0.9004458507975301	1.0677989990127554	-0.914021935069172	-0.6805385523940799	-0.6599743517626966	1.075413245990253	0.6825304006163956	0.6003789592868253	0.7656484106032181	-1.0643063951067366	-0.9654569893152761	-1.035617117269292	-1.1291237884360479	-1.0034685026044288	-1.0696177881798745	-0.2573474653611387	0.7255998197762537	0.9072661503070509	1.1696938958770684	0.8959518925955179	1.072761477966227	-0.606768349596633	-0.5413543829224762	0.6573642257113804	-0.6595774411626415	0.6190877603370677	-0.6724810557237565	1.0046991865657553	-0.9574084723732538	-0.8887966453319381	-0.7527020805202369	-1.0440153438610624	-0.7400725126167396	-0.7364802039624035	1.0774711229138656	1.0434494969673596	0.9314700361422401	0.4629802585397961	1.147598529364831	0.6484226967217914	1.0892973591568855	1.030536086817764	1.1224581491191588	0.9238633130897346	1.1209801990794128	1.0181224228023384	1.0864462673515054	-1.0629762892411543	-0.9296603825201551	1.1645285146195827	-0.8269645063892934	0.6696165001652451	0.8101871670454195	-0.9768990928511982	-0.5274652581084817	1.081413188346707	0.9250368765147374	0.8222608285205749	1.1359752489329116	1.0156793943646614	0.9971122675757486	0.7204512996246718	1.2277625255257811	1.1429928295994618	-0.7454142251296889	1.2922863475536448	1.0403881576793046	0.5486091977931865	-0.5577090825672284	0.9588488526241514	0.46482741531482746	1.2569065177656176	1.0236334983616784	-1.0037096337999236	-0.602094327458935	-0.9327291541530622	-0.9652480151041165	-1.0478697188981352	-1.080768637919354	-0.37698813947616977	-0.7914190215415622	-0.6858474379653678	-0.9525363474402802	1.0770305347647855	-0.3401185819422965	-0.8108722409247646	-0.9368354191580802	-0.8224415286418243	-0.5045079818602837	0.8950187762057575	0.7850258690259518	0.9983859597346099	-0.8303378570851656	-1.0434484410681302	0.9984873890782261	-0.9424914599451043	-0.6213258941112894	0.8355256764002957	0.7827679322874107	0.7670712160000693	0.9029551417197493	-0.7376901575087272	0.4521997874873152	0.9311007697871835	0.7226872345775648	0.975215790971756	0.4667110137444497	1.042296579946631	0.5378490942818026	1.2637465201593618	1.0350220321993475	0.870458473741176	0.7284196446662572	1.1853910857778789	0.6474016551063493	1.1130556579129816	0.630222609518237	0.8729317187311516	0.736664019742473	1.197773747067503	0.9290346969892229	0.937962641550334	0.7585440392187791	0.8356247080807049	0.9152827094996241	0.5266504764756805	0.9204528027363733	0.5440358121101929	0.8907913968812	0.3041226210533708	-0.6675354112681805	1.1820352433048724	0.8963288808247096	0.7640045055434644	-0.30069982185290944	0.9656448193857314	0.6062540168179832	0.9346032755175483	0.889206945969839	0.9999288965958405	-0.778540991391914	-0.5308606381011702	-0.8621607729476889	1.0190334086335722	0.9598082159883932	0.6803136663656701	-1.0440341478362278	-0.9684238730320882	-1.0346389167489844	-0.5238145684186203	-0.9898639142913292	-1.0392437293265837	-1.1538359375958045	-1.1552206561113216	-1.125069190363183	-1.1082021761901204	-1.1027035943734833	-0.9941244139570419	-1.1056687440107926	-1.1386204809474882	1.2361929431386478	-1.1453734066504742	-1.147488242508946	-1.053316844859208	-0.9367476075048591	-1.0071192196383698	0.6279201883089391	-0.884969930090588	-0.8806099840912287	-1.0496959379277189	-1.1430143777334634	1.136361213620388	-1.0974442381817142	-0.9842456097969146	-0.8076934245631922	-0.753840230666621	-0.9883528133134708	-0.5222357358309029	0.569598546916026	-0.7175917395581273	-0.5014858769560778	-0.8258444162391586	1.2496443709385863	0.923178038895391	-0.9575831769215588	-0.8982076037950487	-0.9908126708890095	-0.893592402036169	0.7966740162445755	-0.7270263173960462	-0.8572330352101446	-0.7869755217916414	-0.6957654544305121	1.0701736357265412	1.118486818147213	0.8610697146577324	0.916521284081313	-1.1862985742520824	1.0235412074122938	0.9916052884328347	1.1956539513100024	0.9359563326399373	1.0631080571641975	0.8557064984788191	-0.9944959836908952	0.8726844826066467	-0.9109931835038733	-0.7076890768733077	-0.5871603849538551	0.9774270654459215	0.6860047394651462	-0.8494659366941242	-0.8401144776731001	-0.45490296217514925	0.7385800910890133	0.925212818616521	1.0464449963107296	0.6378007428267766	-0.9454434821383264	-0.45727221465885876	-0.5401535589274855	-1.0381782379743878	-1.1717657700347044	-0.9857528478612143	-1.076042838118122	0.550628751739842	0.8126742207342802	0.8622866148408398	0.6575521051242449	-0.5558004857455551	0.7369242204613655	-0.9520436033521532	-1.0125307980817067	-0.9349791573187943	-1.0247294833170142	-1.0594374700026132	-0.6979829056259151	-0.35379933836317357	-0.6243392524501421	-0.8111566008696847	-0.9693255099802373	-0.8155562706360298	-0.8536068074517079	-0.8314226417399133	-0.8212562990653752	-1.157938578539362	-1.2020715244996334	-1.1887407953126041	-0.9407333841655533	1.02643798665726	-0.8765859396141451	-0.8927051577960067	-0.41568683749888835	0.5241176204740298	0.4167053853608898	-1.0080660374022168	-0.8550562693523791	-0.8741322868091982	-0.9218066832013107	-0.8409361340885434	0.9243104536766883	-0.8504354977013083	0.7385732487004235	0.6285139881285792	0.9334771400254273	1.0978081382131422	-0.7719509440756884	1.018732362263268	0.8607795009366302	0.8303753727174721	0.9200790421466394	0.9797995708564361	0.9687389894792006	0.4370322090062348	-0.8967109778003868	-0.7306052675736506	-0.9398877353513694	-0.6736851662634045	1.0498553726683022	1.0993838877097075	1.0053800542283222	0.7346246053625032	0.46149367784352546	0.7838359907525789	0.6261626960116597	0.811224472781182	1.0281406992792708	1.1127133107012614	1.050444462663943	1.1827244846141078	1.0445794642310537	1.0109836010677247	0.8291091935593123	1.0684727116962671	1.1579099265021717	1.1907252983336132	1.1340360227454163	1.1801675774405604	1.2019059503083334	-0.9278839463284165	0.3152366202395681	-1.011534738791119	-0.7311415922119474	-0.7648989304964239	0.5419927242954303	1.2496312162148198	0.8571366805139041	0.7588052998887743	-0.9085330156691566	-1.0381683883454567	-0.9544490913906802	-0.9066679236471678	-0.9047902688237747	-0.6726669507286316	0.8380925977317087	0.7628660476544956	1.2286298940905394	0.6880870611975327	-0.7950331699061645	-1.156043042046768	-1.1364360957910862	-1.1851242600772787	-1.0298597975588175	0.18688728097162885	0.7720994479290806	-0.8761980117512383	-0.29734973568025713	1.1341720884200077	0.860363144229011	0.9492616288330962	0.6545386790505473	-0.6332047572533184	-1.064408419967415	-1.1624135006416167	-0.990031330762853	-0.8864137948750251	0.10577480408910175	0.2893813595167884	0.7934434515578137	-0.7695920427353998	-0.3123995751673618	0.7457245989449326	-0.8251735318227089	0.5372473069172639	-0.6840612033676954	-0.9382295158313985	-1.1899339445316324	-1.064028695940469	-1.207076478816648	0.8108548188927793	-1.1504198224909623	-1.0668350208631925	-1.234147416780108	-1.161537045186991	-0.9254271497106034	-1.0322993061980203	-0.9075695143338253	-0.8835513430348343	-0.4409467328013763	0.8958592103299015	1.1621744116851815	-0.5192086930693462	-1.0429296181765595	-1.083507087276104	-0.8334391906775389	0.691352420580474	-0.8342914667468082	-0.7977542294306865	-1.014405911853947	-0.9662566418153786	-0.9515003063003697	-0.8462578624782156	1.12272042356692	-0.5537690034770028	-0.4083540320740756	-0.7938805851065903	-0.9687326637916984	-1.1297643204306493	-1.1113967845486346	-0.8030858387229287	-1.0431355700813076	-0.9923450914927714	1.0997845129049824	-0.9284915581569708	-1.0218582236267129	-1.0346317422133642	-1.14181875841958	-0.8040603246547675	-0.9980817747190213	-0.9882716040807401	-0.769763737764926	-1.1120592420725912	-1.1068357439920733	1.0276145547723905	-1.0400937611096266	-1.145938885551246	-0.9661789395936015	-0.7054978570133773	-0.8709309455051963	-0.8039493703016902	-0.6880159354031898	-1.0799272820190247	-0.5382892993293823	-1.0048682739128527	1.1118101693583933	-1.0323998323151742	-0.9859143550274948	-1.1842718940059584	-1.1800088081985367	-1.1358570647747643	-0.9134919265983827	-0.9627496239454914	-0.9363198793408674	-1.0631324857766968	0.912310201474628	-0.6503350270597067	-0.8842655344239296	-1.0842563620565928	-1.0501316143151158	-1.1077331693684864	-1.066399168074918	-0.5967694559841	-1.0609504112457502	-1.2279325681051887	-1.154170885475297	-1.1699293334444356	-1.0897687846703052	-0.9018698664935962	-0.887297939150466	0.752598211926275	0.8909307228447121	-0.9096125832938965	-1.0106789297600123	-1.071530898283948	-0.7437489184343252	-1.2189110409396673	-1.0590163736350404	-0.9075300587071217	-0.9157413354742897	0.6927844090281683	-1.011492721874859	-0.9479874549021912	-0.7228422394672419	-0.9422121712339427	-1.1457387743076883	-0.5227855840957251	-1.0134783407631838	0.7281167636092558	0.7543233440582874	-0.6182753938098674	0.4440069554076878	0.9201760405720883	0.7825130050331216	-0.7670426830458339	-1.0365434517279077	-1.020140352367472	-1.0939554138420087	-1.1239357624236412	-1.0108185958588198	-0.6884727728732636	0.5984850281757498	-1.1654772767969894	-1.1309129097316075	-1.0031323740956632	-1.0947203244399575	-0.7900391679771995	-0.9995778210302518	-1.1337595703688421	-1.1448250164059697	-0.7452448905262853	-0.8608348392715451	0.6768140470047136	-0.6509042430467109	-1.1343436160320572	-1.1243054114079711	-1.0855515420059425	0.7111371524628117	-0.9755019763465913	-1.0231370489682834	-1.1398916919041728	-1.0657898844154223	-1.022116568946234	0.6235238109190901	-1.0488445882014825	-1.082133161665595	-1.07727700849557	-0.8865560821017577	0.624164176674603	0.9119998181773189	0.6845055732146512	0.9959043263940113	0.867422627630767	0.8478051649888794	1.2277254831331132	-0.8481389304635313	0.9501928006592142	1.1021918982599634	0.864475985204701	-0.5440680038399924	0.9047029428120655	0.7408319436085842	0.8330755380959651	-0.8981687947846089	-0.5584871500452555	0.7780200624260961	1.0615872733050018	-0.707346592309521	-0.95483250888018	0.9848055889388182	0.7998000443998848	-0.5967042879000524	0.8412588776424508	-1.0097527803985051	-1.1584487721311973	-1.2262926908453697
1026	-0.9665501450564563	-0.662346464941654	1.057351722757842	-1.1013822044499	-1.1088905476891597	-1.0913649189461743	-1.1313199250647965	-1.154975765103922	-1.0600372685596338	0.9847562979784361	0.8517360867147481	-0.9723426786478642	0.6401273208423561	0.63707550364947	1.1710154339303995	-0.9507362034203624	-0.6187179022176774	-0.9070766363625714	-0.9178265127442372	-0.7475983099970751	-0.9231791648965216	-1.0831737451521273	-1.0474361397549865	-1.048067515536413	0.7619899900837886	0.7075817185670477	-1.0952962281197787	-1.0645791575775083	-1.0680134223938482	-0.609973101548271	-0.843220166054579	0.9979239153042927	-1.004896575864072	-0.7643285905547964	0.6426176960367266	0.8237416276078003	-0.9465073737454075	-0.9712243232845406	-0.8600901912964062	-0.9472553582446108	-0.5096739377555173	-0.7498141807866505	-1.0315369517428925	-1.0796558684225959	-0.7449645193641526	-0.484252377649889	-0.9563607343466319	-0.6278858040910271	-0.9168874905067246	-0.46643468316229847	-0.9101115916147007	-0.604625537458502	0.5654992678044909	-0.7835227910831556	0.7436934516502849	-0.7441641350974318	-0.9270397373913548	1.017067246879874	1.2572984426408533	-0.7468200058699325	-0.8311882342265086	-0.8736553487402173	0.9405089823725534	-0.5173251870638204	1.2910465508326645	0.8991034219992368	-0.4615897225581666	0.4726139810200395	0.7983791405881897	-0.8078466974647212	-1.0419838051962989	-0.7872502646538307	-0.7444790974199607	1.0517263057887514	-1.0743052771864965	-0.9854275726053795	-1.031977480121521	-0.2430966833445714	-0.7677161141996931	1.3229977462069624	-0.8097927606365009	-0.7679251317186161	-1.0262008720720963	-1.2118081785542199	-1.137916100132572	-0.676265065069839	-1.0576626501851696	-0.9779516043445355	-0.7587358141198208	-1.0469978950906218	-0.5730452351178016	-0.7856257766368011	-0.7917193305423932	0.7648828467966917	0.7950767606649881	0.8901308136046856	-0.9742969954719978	-0.48791246502835334	-0.6575373036417164	1.2085788123332708	-1.0306573732058157	0.7779679564047073	0.97810933227954	-1.0487006305177369	-1.053840176514394	-0.7230961678956006	0.6258009671453103	0.9409968949817781	-0.9092013110891722	-0.9653071746706641	-1.021770964611464	-0.7679466072550097	1.1601580541368006	1.306217656467864	0.7288953393314483	1.0971781291808542	-0.6233484772470578	-0.7721115728324089	-0.7886719807353596	-0.5986006769447906	0.7911354340526129	1.122538756439271	1.1467644539659931	-0.7496874019707963	0.9645248342422543	0.7670488998225089	0.8087185237219352	-0.6088377343156688	1.377095448931249	1.3467925988897822	1.4225050418137657	-0.5378474660797029	-0.9320706814680269	-0.31253698187325935	1.029455363640715	1.2056261321464932	-0.8820339963016193	-1.0044023694595139	-0.43592958243949964	1.28914031147129	0.774177297233617	0.8233495090711311	0.8862978448229093	0.8428900676852535	-0.91553035441211	-0.9799639262877369	0.8003981776070379	1.016297709044729	-0.6019968191419489	-0.6328483327657296	-0.6839744783233476	-0.772418660765002	1.3657469594528544	-0.9982952959818379	-1.0358577921426615	-0.9745558666143057	-1.0526898018072468	-0.827474913396159	-0.8072107159194045	0.8474235456902028	0.9765257813535165	-0.38259045259984686	0.8211784377395485	0.4761843038493518	1.054419012392144	0.7951764638608212	0.9302249277913114	-0.6655676618312693	-0.9619588648077114	1.0235378571850362	-0.797567206283605	-0.712200285533991	0.9858552690396154	-0.7533412197396366	0.7625442097970955	-0.5125378520716715	1.019825717515448	-0.9603171290963908	-0.5433940410171549	-0.3556178190071408	1.108785488112307	0.581659604126038	-0.30559848074980883	-0.27872201409309355	1.3570280415183662	0.7826481219783049	0.5847893753371587	0.810084195308304	0.5212576665154183	-0.9497573081007359	0.8498721968337092	0.8848863986832303	0.6681803818210122	0.4724841519765767	1.4229313516844129	0.8420486192887189	0.8414261436153464	0.7159319629357285	0.785445352228941	1.3114511288622195	1.2546390413423163	-0.5293428848354678	0.7725331962269879	-0.4112996273426056	-0.875325200249485	0.8529141505184884	0.6816463078438477	-0.9501066236681116	1.0939553670900886	-0.9182146484434208	1.3017881497765202	0.6361703265693898	-0.9348264439207474	1.450144780844458	1.060504877295506	0.912098023390319	-0.8230262560364767	0.9851378227922611	1.1998546355832496	0.8730337593883686	1.375259274194536	1.048764870810115	1.0402738943214747	1.2390163243225252	-1.0569892454940784	0.9509049719480844	0.923139802697998	1.4660654267508078	0.7173739956365457	0.8940929379660502	-0.34978493213491624	1.0094272163766216	0.3301461488070845	0.9572348396497481	1.1016205203446137	0.8882790608408876	1.1146628607883042	1.1081531765106367	-0.575602859349542	-0.8002391505170614	0.9997150144802979	-0.9931195195506656	-1.02940440798168	-1.0897560628080498	-0.9490681039196637	0.9063545158135581	-0.9723656211145182	0.5668275518091539	-0.9891906945311953	-1.1191840158116018	0.926952878571487	-0.8269467512605053	-1.1628588205465689	-1.1393474507122932	-1.0195628719759198	-0.9052091673861576	-0.8274934851128318	-1.0617117111566723	-1.0028822513121691	-0.8443778256488877	-0.888937849235538	1.0217973831137286	-1.005419992718873	-1.1489714994834213	-0.5589454112485043	-1.0285558308397216	-0.8951657755405726	-1.0223567421667317	-1.0476911464672325	-0.9070724392644175	-1.011999531467639	-1.0008593951508695	-0.7248683386403199	1.1184492543766487	0.8615513151640786	-1.0308953522823798	-1.0230350316044496	-0.877138208905937	-0.9445766899971982	-1.0323007792534888	-0.7178928624983637	-0.8902169804615285	-1.0109689069931418	-1.1432000881303364	0.9567605914166035	-0.6597933797121638	0.9798955627902375	0.9932648239046543	-0.6240002485629479	0.8207055736854377	-1.0613594808427331	-0.575556071173628	0.49476679558681813	-0.2693367186548716	0.5464356705970516	0.6759079931831996	1.1176069444796028	-0.970534045605425	-0.7937458880594241	1.0700800132785744	-1.0515426749255568	-1.0182730865582268	-0.8467360128968809	-0.5803300843365183	-0.8519044794947587	-1.1669653846961425	-0.8629897047388414	-0.9815659289557971	-1.000469910068766	-0.8444305656523502	0.6845702448199398	-0.9867200882734839	-0.9578507387274072	-0.7887771433054417	-0.5290067454206719	-0.7647783747300798	0.9299369829784131	-0.34451411069019744	-0.955009257762546	-0.7875160048559035	-0.7827729157352536	1.05626039658824	-0.6925706577351088	-0.8453896792823441	0.5538887612004465	-0.9054862057618182	0.7367842734121384	-0.8844330815026189	0.9530752441124943	-0.8749731914240325	-0.9285296379784607	0.7358973878411248	1.032750939702799	0.940903637765053	0.7645377604974423	0.256443578003233	-0.7744475236823172	-1.0095466569765834	-0.8841776814316911	-0.9551119390207479	1.0878480914893167	1.176157703664682	-0.4962411420946558	-0.7245429577903616	-0.8784333806965483	0.9887705209261461	-1.0899209367948457	-0.9203841470876514	-1.0489444247151707	-0.9951847449074508	-0.6814725466948532	1.1148166214141038	0.4368181457121762	1.0751802254274188	0.9348784330006917	1.3258736154853552	-0.9115965907480937	-1.0548628540811287	0.5662002051028912	0.2512316003504102	-0.8287343119231563	-1.042193121116552	-0.7866811390447787	-0.7050827640909914	0.9198355304369568	0.338528193736231	-0.8173597581932027	0.7889908355571931	-1.0821153033790396	0.8410989745897673	-0.9732940584960574	1.259266108064286	0.39574085518330115	-0.4800791021702098	0.9615035864663433	-1.0329081477863222	-0.8317964333008419	-0.7863328665694038	-0.8335010098426121	-0.7659431038350156	-0.9645578447743075	-1.0467895880475278	-0.9924567013601407	-0.8755754098435062	0.8022769837636777	-0.8625010938243037	-1.0534198466527542	0.9224665290881874	0.6753341672388632	0.6710649652585022	0.5821931231892501	1.0094152023063234	1.2354315727939285	1.417311489105954	-0.30720881682740836	-0.6051729350882142	0.9054904387286187	-0.8050114537527521	0.6229970351928882	1.0550743372442224	0.8239873649143553	-0.9663549667507813	0.2900294475981389	0.8301358343505417	-0.5763332375526866	-0.9320710834215122	-0.7205792735630537	-0.5950687416614435	-0.7912671407082186	-1.0226577869918423	-0.6473991252097319	0.6753152417626872	-0.7859413922646309	0.7222762693651366	0.8097452345616575	-0.8456533742447638	-0.8867451093911409	0.41847487454004223	0.817414495223486	0.4586012806218233	-0.8611749822858626	0.41214258769158474	1.005630206183271	-0.698865287204012	0.4883372848168917	1.0211660961300377	-0.8850922360167236	-0.9922784878459422	-1.0123079433797733	0.7576762290016472	-0.9048850740122928	0.8814913152305773	1.1560879731829476	-0.9926975112730634	-0.7726700537501802	-0.3025070937469364	-0.9404335465238643	-1.3122911981154148	-1.281139170663863	-0.9959638722183501	-0.8147291306520218	-0.5269863590886364	-0.8114901440500271	0.664344290613983	1.406538834879437	1.0283916976129541	0.5130128138928076	-0.5910687193899771	-0.42895309383294156	0.939939607864611	0.8777873894779107	-1.277789343872198	0.23907844573193937	0.5705047274550116	-1.1290724476188136	-0.7584858631456426	-0.9650973271660971	-0.7700342797708865	-0.8611285690418544	-0.7311200570444577	-0.8373494599255463	0.6769261218112707	-0.7587589407941921	-1.0769107703008314	-1.1196955288718606	-0.7494375721266233	0.8298443588648364	-0.9612841498375624	1.0332428548658878	-1.071544930180919	0.43682097297638767	-0.9761409577414971	-0.5649827103642721	0.7103709787341728	-0.7457320602835494	-0.9138855365987195	-0.9172009419502724	-1.011961379271402	-0.4213966708853545	-0.9606828748342054	0.9182960764704439	0.9914735285256162	0.9647020340569176	1.0928126216552145	1.399501144721604	1.058995796615442	-1.0444615989881032	-1.0159961779537736	-0.9804119055087998	1.0363810603245829	0.6943117253606362	1.411230423652377	-0.8817941730115355	0.6124057684210777	-0.8355157575240353	-0.5192742685065371	-0.977715967148784	0.9298490391724901	-1.0715561361073485	-1.0598944598210378	-0.7490152669167202	1.4484065179047503	0.9210183438975879	-0.6508805109073384	-1.0998921606542857	-0.9134336039744141	0.9616357506628408	1.1866456912382377	-0.5620815091552648	-0.9195330310395594	-0.9734055908344215	1.1592651582921665	-0.9254548171810307	0.8911873324045179	-0.6751886620489431	1.0552730723013235	1.1325485774791395	0.5457494151685697	0.7268403946828446	0.8530772783078481	-0.8644503361209078	-0.8287207755446827	1.068475851654503	0.3854772423610924	0.740886606976801	1.0098120240671231	-0.8623219512710082	0.7294457478611152	1.1806007582786242	-0.9170309710742313	-0.5104330839777824	-1.1381661691329377	-1.0489862239104109	-0.9945565750213237	0.25595919593770144	0.8302788502851586	0.9089888120894545	1.1932881113471512	-0.7902939665088001	0.9925496828699523	-0.6938544191711126	-1.0103234447733132	0.5231960172367429	0.7918723825302347	0.7486412340782266	-0.9482649989623275	0.7968862093966408	-0.8828431682873039	-0.8423320468084577	-0.8861657982809776	0.6255464772067795	0.5341799447993691	0.8628271837697256	0.5568300136331238	-0.7279188397214927	-0.9832106135636981	0.8578139280555382	-0.9298910559913212	-1.146426290821165	-0.9614736629324878	-0.38157098863080585	0.537511186240438	-0.5033938995628121	-0.7052802034268156	0.645235602916492	0.5302542826722382	0.9608213100472552	0.9152756432884882	0.685500192570275	0.4444278943737578	0.6658545407796095	-0.8698866683957797	0.5949810502788391	-0.533280296840044	-0.8861817162843802	0.7354913619833879	0.5406431429071707	1.0240725567928914	0.690334022118114	0.890853888425789	1.4535357063774883	-0.6242617418651709	-1.0303994813858606	-0.8900384108768223	-0.6810527441064882	-0.6730316678658521	1.1213783815389302	-0.9694530594911644	0.8375053252099204	0.8243066108198265	1.0669093384737673	0.8223770996091648	-1.2783555724307412	-1.252506754308989	-0.6460964755099788	-0.6749866248602555	-1.0458642793253234	-0.8640740864854938	-0.8788671896133095	0.5772720668719776	-0.7627305955393514	-0.8280930940991731	0.5363883298962907	-1.07174775577383	-0.9817470743952561	-0.955453745781799	-0.954519192390675	0.9172075537468262	-0.8674826974601038	-0.8930841136021078	-0.9831188386803421	-1.0254061277867095	0.9251792818942177	-0.49415166550157097	0.7703485971941091	0.5200360361747632	-0.6728642292962408	0.690788660844291	-0.5227194423092945	-0.8753754602686621	-0.42769417203534543	0.7537515888685148	-0.46770872132211133	1.1034919519980584	-0.9969923488729125	-1.0466106904837351	-0.912842002080001	0.7326603660809883	-0.935115595766789	-0.8260194767210661	-0.8706135550363293	-1.1166978621167403	-1.0236651840076	-1.1035817671398513	-0.865528831868646	-0.9656284825814557	-1.0397303956555435	-0.8563446241289243	-1.0416891219070634	-0.8705599172537778	0.6478554457041136	-0.802917423556653	1.1777705966025598	-0.5903076339242149	0.6234617464975132	-1.0628571992541178	-0.9439688541928477	-0.7605133271977021	0.9878038080224191	-0.9198841763887758	-1.0229685891763831	-0.377657971946578	0.7277469260207636	1.221205311348368	1.1587876840545548	-0.8189074320093672	-1.0101467700409703	-0.9508344394647074	-0.9183638871322157	-0.926888607252923	-0.9644375259550316	-0.5294280453729449	-0.8547666344705971	-1.1338943600065876	-1.1114841708473913	-1.1174479596377838	-1.1399958187232377	0.7099509936664781	-0.9189702476945455	-1.0819199933592858	-0.8568822569414118	0.8239318423815183	-0.9187326210617832	-0.8817340561390331	0.9559203538707284	-0.9115522227681859	-0.8982457367494417	0.92214965610067	0.47845711078806885	-0.5908026229521895	-0.7847379290733535	0.5523978276397985	1.122469779703293	-0.7268748314692194	0.9151499785039281	0.9645764882625759	-0.7724121803251454	-0.6628469626351233	-0.6997895237265137	-0.8861797265704402	-0.7626652601549923	-0.9714913852797725	-1.0451690575432484	-0.8494400521530979	-0.8103576199653609	0.8587949978960052	1.1134702776386478	1.103426129528881	-0.5512333317001507	0.5929361388750616	0.5262287919448556	-1.1156867226657057	-0.9265872339326153	-0.956566378624488	1.1933033784914042	-0.6684774970006291	0.8827647124271473	-0.5590302246535311	-0.9827233321318085	-0.8857705284472082	0.9469283160206059	0.7121159660876294	-1.1449542880945363	-0.9896576500177974	-0.7411880573272843	-0.9590185817604381	-1.1068393920551904	-1.1764938466969979	-0.27772029453474895	0.7386297454024892	-0.7332048786846332	0.965696297632535	0.45752360933031305	-1.239316242302043	-0.7956518405238419	-0.93465914657372	-0.843676594820717	0.8555732381839887	0.8411373843375815	-0.6675479769782856	-0.9672989770083656	-0.9319434830707911	-1.0754321103654716	-1.094877875636087	-1.2323734687228813	0.5842133197853855	-0.9725310608103221	-1.1319717630135633	-0.8295555755721251	1.0018982132419416	0.39696108786630013	-0.9735974148277933	-1.1562280091521953	-1.0618889398037168	0.7902189621953575	-1.2196404464301238	-0.9120519179967952	0.7536495805721247	-0.40261980442916295	-1.10640987221429	0.771565544227439	-0.6270249650622054	0.8107595675082818	1.0686557328012445	0.9069532071043357	0.8026616334498974	-1.0815608305294204	0.8552589539086977	0.48861573450793483	-1.3977080183197668	0.8314666715664576	1.4155299480385826	0.7325410772213905	0.6964200787650963	0.857376729771463	-0.35144708860194446	0.5822854260729401	-0.7381600048288769	0.7911597105696098	-0.9429144807421689	-0.7672469210717514	-0.7745971154640816	-0.8364295379668621	-0.6183524920998034	-0.5569008178205815	0.784253100681557	-0.5158813791855784	1.1794439894201365	1.1430674353889687	-1.0207082776184273	0.7278898143743809	-0.7417297551899031	-0.7987761092845371	-1.0656181380248717	-0.9104655826420613	-0.8917125172479246	-0.721176340895093	-0.842951235650621	0.6473462891977907	-0.7147584703931132	-0.6552716171711871	1.2011038299161003	0.5852786502667032	-0.6464104860608133	-0.927546694478495	-0.7172242121877589	0.7534269771628183	-0.48187407278367117	0.8270220162195077	-0.9103499146426287	-0.8609112193854067	0.553146503668812	-0.5111190675399582	0.5850287698501513	0.6064804667630475	-0.5938514167137139	0.812678240564699	-0.8121881776183446	0.8233413487221463	0.5983855706846484	-0.07319659783060488	-0.5697334031757977	1.0760142887317006	-1.147469770890596	-1.0867089370345888	0.8065858667141448	0.22748479710196814	-0.776995360151172	0.8764365350903468	0.349187214240023	0.9847900964224638	-0.948460096434377	-0.9489379096312254	0.8749069635593428	0.637136640574377	0.8373222287140762	0.9736926924448164	-1.0746716793107902	0.8814999225411713	0.7923405605173524	0.7520501896956395	1.1628415593293415	-0.7627468952599051	0.7660549559154484	0.8113711930747994	-0.7971090578284772	0.7273709229395362	0.7602129042822837	-0.9447556536359478	-1.0500791894805876	-0.40511066522016237	0.32137667527355596	0.41980946255262663	0.5049942153602183	0.709098934028261	-0.9635856084309667	0.8822966227872527	-1.074311510363859	1.0723885126501114	0.840484475234173	1.3077136618768364	0.8298285453383506	0.8528219758507823	1.0253112267147757	1.1457283141919907	1.1360934198188433	0.6422872655955308	0.8699730950402546	1.031000458130039	0.9013605593566513	-0.44251455822609176	1.0900463235869953	0.7898417881338003	1.121635545311177	0.9414702398312533	1.4026178548667914	1.0909754016914923	0.798618798638302	0.5941916265581411	-0.8859352742207245	0.8549050616832342	0.6501402065694009	-0.7206270462730512	0.4793433622216234	-0.4159254835605616	-0.829191601790962	-0.9833107410785826	0.9799645139950446	-0.5129939618454906	0.8167061657258401	0.6170132124846917	-0.6621601572314204	-1.0140924899744415	0.7732365722043378	0.856006116380041	0.848426650391663	-0.960320653197927	-0.7561341027282595	0.5454532450466171	0.7787839309770758	0.8754587669952064	0.6336404445681096	0.8462247326461521	0.8543922948802425	1.0891851524547695	0.7649808845247359	-0.961590214317129	-0.6518065675056678	0.5202034867898068	-0.7484823110559873	-0.616008904255644	1.3810186408533256	1.151593574636953	-0.6621492676533696	-0.7825523648632043	-0.9063816992242035	-0.8995428752757684	-0.8526808781375977	0.69586175612317	0.2703663593076345	0.8201898232322297	-0.7491199583219003	-0.7419865025081115	0.6144475365678141	0.9719050892007053	0.9863464162500615	-0.9523806836312536	-1.1962578042279741	0.8131284593216	-0.852266040029905	-0.9431061479011019	-0.74243582471651	-0.7203260720744028	0.8069094743282182	0.7605130968391067	-1.079094957127138	-0.9029924559829797	-1.0797272892678982	-0.9566316757812072	-0.547878791779143	0.8060302759993242	-0.8762449161550075	-0.8035807900742331	-0.9114571194545464	-0.6555489755486646	1.089499829885235	-1.1067014495277112	-1.0567771092618652	0.872147705063193	0.8509737794736513	1.175398122732455	0.6479378983180168	0.4584586339374067	1.0620461942168764	0.5306969136031269	-0.6073613192569863	0.8877627931111866	0.9660663315658174	0.5404298869540884	1.4739056332003029	0.7645667336521972	-0.8429560125114633	0.9858894027708437	0.6981658109667799	-0.9555755825484528	-1.00187150505378	-0.3875571261771671	-1.0070656372264766	-0.9157027353103644	0.872120480743329	1.2677037460635945	-0.714483686381323	-0.6414710384072986	-0.6716640455836191	0.8572493191610305	-0.9546968785092307	-0.5750008674856634	0.8581913474011817	-0.5505576651476751	0.9791587090341178	-0.8290712860416917	-1.0598909456122239	1.200135775014342	0.9531436187247202	0.9301126508234813	-0.8662457727677567	0.9637311040379473	0.41792351601184674	0.694013195112118	0.4388484140060526	1.134750533904374	0.8041911833020713	0.9890748178749599	0.936745260185754	-0.9035475215910084	-1.0237651055212045	-1.0283459237673598	1.0436726489232138	1.0676557317869124	-0.8945339955438422	-0.853062232337558	1.1371838091631667	-0.788299969724734	0.6719340216121741	0.3599953824777232	-1.0189939709547058	0.42292759497995314	-0.7546564788907043	0.6402022649596211	1.087752904830124	-0.5296301360749659	-0.7134297815949214	-0.7748202633185177	0.9273546148289497	0.3908987908190552	0.5720563322947714	0.6457777966411054	0.9754347883985717	-0.5730644934899244	-0.7232442603513217	-0.6358888835067081	-0.8509506930154369	-1.0924903869698024	0.9248367405058138	-0.7143932331461865	-1.0673302594130623	-0.8365313622978819	-0.5697990571129009	-0.6321201989511555	-0.23775996307984773	-0.968731546828579	0.864711320994246	-0.6752398315109881	-1.3721133794894629	-0.6334803119459734	1.1890822538326127	1.046241644062371	1.1401165932765873	0.729298012528538	0.6404406751368671	1.019194056022333	-0.7795459295169384	1.3188444479618648	-0.9743270797269743	0.9126420313489496	-0.9457316655647279	0.9692791432543506	-0.5870964828504189	0.6549698535276582	-0.706155489336046	-0.7224607037730513	1.1164254906558653	-0.7139519466278694	-1.0217007613810516	-1.0180315017847557	-0.6725762276541861	-1.1352473467474609	-1.1109666718382198	-0.998081885718626	1.050192223731687	-0.8930636847530311	-1.0882169822198389	0.5972616621294187	-0.8286391233207554	-0.8568146555979218	0.7321165715430336	1.2703652746206149	-0.6662572145181348	1.0247208130698868	-0.6504559694330896	-0.2661758761279516	0.838487332118094	-1.1227004161716159	-1.1691976776460484	-1.0483197197578333	-1.0590250858909733	-0.3786962223409376	1.3427832881927642	0.870241157068177	0.7936942180953784	0.5878737094007724	1.231729854763104	1.132018745603468	1.010211147240078	0.9109205518300728	0.9687361179320575	-1.2927164298462974	-1.3081509993498937	1.0998036079188986	-1.146783474545338	0.8606540666336631	-0.9236754780629984	-0.560480124848996	-0.9912051279744537	-0.73497760494941	0.9864041773434846	1.1183157866773474	-0.8329772305696592	1.2559165492440165	1.1093875101562236	0.8670102764750864	0.8138213447493854	1.1571522092778967	0.8252707377398436	0.9840906667518775	1.1740873216080003	1.0159044076758963	0.8256735316525208	-1.166486066095418	1.0017188667527104	1.0186251315011807	0.6152020604075525	0.8093149762756857	1.0529152492751928	-0.8403165871089836	0.8837058946901238	-0.21775184760571908	0.9018333289169915	0.5560365243659225	-0.6670312832198863	0.703016211596238	0.8206640298774338	0.34182014534048777	-1.140719526789958	-0.554161752370639	1.0911882666199175	0.2916351445943794	0.7546471655668927	-0.9041012748191877	-1.1490340091873799	-1.054741780272356	-0.549029747414754	-0.9601525124329207	-0.5154312125671383	-0.8182389410104854	0.741564809573237	-0.6808090720341076	-0.8190879955288289	-0.9377392999644919	-1.1705075324136296	-1.0686916528004369	1.1219908376397618	0.8084904999885344	-0.5130256954544326	1.089300499205038	0.7132569617080093	-0.575347768484038	1.1708049729085612	-1.1264430697180186	-1.0551112851406597	-1.0516145658820464	1.192070693560436	-1.1021392762426612	-1.0030623321279064	0.6102298715837429	-0.84409050566689	1.2590888734488337	-0.9094120099304508	-1.038528266972184	0.31691330135610973	-0.8731031282840237	-0.7864289611999662	-0.9459696906495806	0.9330798547443234	-0.7462358437294921	-0.49167090606938135	1.0598658222386264	1.025505925259796	0.4856212686757647	0.3774448940928578	0.8635489820236893	0.6075410302403061	0.9307572877981874	1.1967472404671389	1.084508993172441	0.8395308991329969	0.8897287115617116	1.2917972110455844	1.1879300698735742	0.24506319182881497	0.8938863019173514	0.7199552370369132	1.055941822337925	-0.676771574538299	-0.9798333813158947	-0.6842891113804556	0.6796395967504433	-0.6793425798512921	1.0081806474823634	1.0365735773473335	-0.6655265602334938	0.7920249873496372	-0.7583340830712041	1.0501963618195782	1.0259883749798255	1.069523989024943	0.7244285187621569	0.7051953276162577	0.7503796298571048	0.7606634769813718	1.2627497199073745	0.6356891222160934	0.8837038919447769	1.2934142204343606	0.8163275840557851	1.0352388009313631	0.717145562426518	0.7694089774834468	1.4809623045570983	0.937590912466332	-0.8123978356248018	1.1299387569778958	-0.9593433965170238	-0.77922240339048	1.2830753212009136	0.9757156426561202	1.202456410852614	1.0699112956300478	-0.5718444848122447	1.1641669529708403	-0.8471709581192477	-0.8116305067923679	-0.20104417675945443	-0.890677742378343	-1.1583424684351993	0.5490209626958357	-0.9071183479159183	-1.0910333469921831	-1.091874951584859	-1.0197366764971334	-0.8825797540816269	-0.5324858304332768	0.8821754424007824	0.9464771415737937	-0.8743904403435198	-0.8164569021385626	1.05076814740934	-0.29318676814429473	-0.5297614586913625	-0.8930590659055858	-0.8275769927566855	-0.7302475688537433	1.4840299468901974	1.1485945323384312	-1.0943928265028486	1.445614044644226	-1.1911713387398506	-0.9229988394814098	-0.9829225166970897	-0.9700464922316928	-0.8216919634837732	-0.966132046622264	-0.8822383022771779	0.5690739122803454	0.783412263491303	-0.6537529059999768	-0.9438046115215716	-0.39103904162055886	0.7533067656199967	0.96046708048395	1.0792697778287852	0.9088430333786142	0.7051826893472432	0.7163406943947694	0.9921708858321062	0.9051433388803504	-0.8458404580729091	-1.0345263413070478	-1.053085719387276	1.1851542297685478	1.2943113964928266	0.8908458478845048	-0.8344959113130035	-1.110422002600912	0.960987381313172	-1.1078247131752077	0.6817338820745029	1.080601199911417	-0.7951286871499457	0.42533178351990997	0.6590587361240406	-0.5747205601592345	-0.6373534944957193	-0.44156306403764334	0.8536899883920998	-0.6652342682206983	-0.9848117162956586	-1.146048001365339	0.784779509071408	1.20971820801944	-0.8888942095909769	-0.8229070514461616	1.0090176153714956	-0.8178063881525919	-1.1051563057446159	-1.022335814195396	-0.987795929966309	-1.1335668345206562	-0.9656279644243263	0.9126324049815812	0.20870791297658592	-1.037037570802627	-0.8877434088701656	-0.5898130775662105	0.7885859293030075	0.8774249085078362	0.7307159244367725	0.7045272412079779	-0.3912451312141262	-0.6690238313558339	0.7240947071164938	1.1542495988526824	-0.9336778331996295	-0.7163391762492323	-0.7937017954284711	-0.8606803809913746	-0.92602746940135	-0.9081030502235533	0.8527163222130837	0.6591633954440048	-0.16336268784441638	0.9521720223195989	1.0138395371587279	0.8864544090090812	1.1244396406796344	0.8416208336810231	0.4462920763760956	0.9527837605250999	0.9499383264616397	0.6087934801943444	0.8991557060457582	0.6243907993661715	-0.5915796412444531	-1.1201288081567722	0.9347955624429162	0.7042697957105174	0.8761453852222052	0.9096922159412075	1.0680009719989942	0.7685115694426211	0.583639051325769	0.05662587832876815	1.0553249384923535	-0.620232971155228	0.921816525559582	0.752028966455917	0.7643734457379899	-0.5968413740831141	-0.5891708375910452	0.8207663659350817	-1.2900504519438605	0.6466253303823081	-0.9215821584945749	-0.3412878899149374	-0.5634583002978447	-0.8662229779954705	0.6187547537494791	0.5894375355039568	-0.5989596207879949	1.0488497194381947	0.3375829958010735	1.2166500685814992	-0.949943539366723	0.6631122210819606	0.8389439313989121	0.7565019629468356	0.4368294545128412	-0.722442640859351	-0.9107655481827849	0.6634372670323765	-0.34907894458893696	-0.725115544773401	0.8648832805156274	-0.9106087189009967	0.4958124828265255	0.6996828371047257	-0.385630959992564	-0.6576174959796908	-0.446824599416893	-0.5515986034702168	0.5263181830132904	0.6280662484531845	0.868541176410894	-0.7349899195763132	0.8674158879742523	-0.8784748272561814	-0.8612119153221133	-0.5179125015545264	-0.4101184018828312	-0.49534661350324927	1.3189421517660191	-0.9777146728629993	0.5139588863889315	-0.7747695329413433	-1.0725932708926464	-1.1072997177422157	0.6850355044442713	-0.9822182001043083	-1.173272255826516	-1.160481945821834	-0.4246756095689349	-1.1408736204213399	-1.0575017877418251	-1.1314437552827215	-1.0779148582719738	-0.9071663063885571	-0.9391998886360657	-0.915678688655745	-0.665294657429231	-0.46805434699854415	-0.8310454781618037	0.9316554257669303	-0.9210124570467549	-1.109696036590613	-1.0939362122464433	-1.107047199251615	-1.1246327187663478	-1.1781304953320773	-1.1582154876290987	-1.0610935993093122	-0.9533054120782972	-0.893114666019827	-0.9621556820896827	0.4873351439733967	-0.7644012564298863	-0.7704768347730059	-0.907812825573391	-0.8442422455293457	1.069806981224915	1.0591583375587794	1.2762969716755959	0.29634178914464854	-0.9600516099927587	0.9315928117981729	-0.9954515992071886	0.6744027941659317	-1.0030909158985668	-1.0116561072075518	-1.0658859791624151	-0.7410247224311762	0.8520272418157318	-0.9049722373208179	-1.0418429047570033	-0.7692431527527267	0.8266545824955367	1.1511529503949058	1.1550978630816986	1.0845684938760707	1.3553954375385184	0.9007418363210945	1.4321010321437087	0.670837852608926	-0.8967625076729425	-0.99067245002554	-1.1431517851652628	1.1057409975915293	0.7138732019573779	-1.1089590459096332	-0.9516023201167824	0.6396679375159008	-0.9420201890761217	-0.88609225929796	-0.2570375964923088	-0.8286609131858059	-0.7968446979115235	-0.3714690074103233	-1.0450830791202643	-0.5986871854351412	-0.4863669679092078	-0.9038013910331748	-1.0496225561056738	-1.1200697476436163	-0.463965151335924	-1.073605065997681	-0.9180452817952451	0.8820017376171408	0.8162158362283037	0.8600352246045766	-0.8809711964072128	0.20672962414056528	-0.5664120150642226	-0.45196456208310276	-0.574917478968871	1.1002083233492375	-0.32704019217261004	0.46643113199635144	-0.8195773653416711	-0.5802168887379081	-0.4015667600947594	-1.0156795841128758	-0.7430122431499736	0.7090287849830256	1.1425542178197814	-0.9230171800202233	0.7557085750859467	1.0956235423062173	-0.8090921294313237	0.9696046473458358	1.0864442211148755	0.980751500693	0.8630802523472128	0.9718875900076087	0.6354105654113562	0.3711366242324075	0.6281349021815043	1.1223563946357882	0.907940036364712	1.0843836441860013	0.5273607989960818	1.5964587576810456	-0.6320163326840442	1.0324773608143436	-0.8611940293655498	-1.0567327267652524	1.106392156191353	-1.0489857357670556	-1.078311763544062	-1.0853212358220095	-0.863114281447099	-0.9185425162651409	1.1786232355889754	0.9820083062749548	-0.6130101530620887	0.7560982419793824	0.4751394452513282	0.5196954160763985	0.8970427880011983	0.37794307610418254	0.6491541856136902	0.8862484757575465	0.29321450226880397	0.8695804706341386	-0.8113458356324517	0.7026932966860313	0.9555823498251861	0.9713262050409641	1.0594597554083882	0.8294369890650535	-0.7136571018886054	-1.2342301994577842	-0.9999918681299779	-0.9636813361013624	1.0150768156846708	0.7315574029825012	-0.997753923924418	-0.6014171768364811	-0.784359023389347	0.3927968089067294	-0.7960350542762923	-0.7662624650402036	-0.5171104228480463	-0.6774730787642772	-0.7119789620083978	1.4349991120889183	0.8907556035281777	0.9438594355011375	1.0165566050402104	0.7905928837098716	-0.7622040754075783	-0.887833108517373	0.8057961824717383	-0.948769188606469	-0.7969981025522928	-1.0424168901715205	-0.7575675975138582	-0.8168915610200247	0.9952041467761654	-0.8055221324281103	-0.7554964116771069	0.779335107735421	0.9223467634938209	-0.8788554790925299	-1.0963491232447622	-0.9411953511896886	-0.8501598397472223	0.8450546843319905	1.3733375745238325	-0.8957439505305191	-1.0497545755231497	0.655600726838031	0.8486644390051009	0.617836422420662	1.1697119704154864	-0.6758744333932628	1.2129320001241393	0.8412442154639592	0.9688843529491141	1.2373163936635572	0.9726843701158899	1.34643222156846	1.1468651531649494	1.0032282010603253	1.0985137388981936	0.21312095440732434	0.6025209276036605	0.7606881461364733	0.900419554682912	0.6696738567467877	0.3737519100648967	-0.4793193772468611	-0.7221205362185331	0.810191906139506	-0.06290766315053552	0.8905271274029436	1.1140082950619525	-0.7929683415052001	0.9146119667655829	0.710097068644557	0.6864823499296682	-0.4798900015096699	0.7855759667994018	-0.9659814928702247	-0.7153927145722048	0.5622596841359204	-0.8918264183987449	0.8246844050591643	0.4930516330205589	-0.8873286784158496	1.134048958465162	0.5259732371052459	1.0244210522508672	-0.4789741880733421	-0.7625624171129777	1.1584351338668997	-0.7450157733002527	-0.9250975425862394	-0.9551243926880496	-0.8656721398683346	1.2510839632300328	-0.3227008461849603	-0.9181143195796101	0.9721782729301722	-0.8147991099124992	-0.3372841719102701	-1.3655460936519228	0.6742270784481139	-0.9813883406933731	-0.7494074831946437	-0.7531531708966016	1.1021721270685416	0.9733914396752659	0.9675950384713999	1.2819453441557032	0.9518664213661163	-0.8096105606228696	0.8784535246033707	-0.7193394363679348	1.1875724405111627	0.9331178620540101	-0.3827239358968451	1.2820622670837412	0.9165929504766628	0.9169980050233333	1.004426625152578	-0.8218437149016266	1.171222787197442	-0.6213433897746815	0.9554612738067491	0.17343531737843057	0.5488221435462913	1.1222099341072407	-0.285438556988345	-1.0925059262068406	0.7912692868072972	-0.9129255468072683	-0.5691623061799185	0.8888797712520796	1.0752856313746775	0.8998591893574707	0.8111864843849222	0.9349172277757624	0.8088255401022718	0.696480851421591	0.6702462062119297	-0.6072673995285099	-0.8465611642323526	1.082709084100136	0.8406172794925765	0.3445462621882385	1.024512484873667	0.8822174852453571	0.7638971440859026	-1.1404620773193888	-1.424805239761429	-1.2833178215081789	-0.7220372591862044	0.9152684299775165	-0.7135595068166575	1.009965504746805	-0.9045709686004079	0.5743424763216792	0.6229468144220284	0.526500516364449	-0.6881949962779509	-0.8595358650413814	-0.4270450629758324	0.8125281120660603	0.7735618698487091	0.7723736960305121	0.5410401815370617	0.6376969778586095	-1.0378228956172966	-1.0749814311695634	-0.8277733227228873	-1.054076319592084	-1.0905379999066915	-1.0216984902937916	0.48818719679169004	0.6303310489980457	0.6655364776115533	0.9840167215558728	0.30285557833344046	0.8338344683627626	1.0983027472702973	0.7600523519711647	1.142763726706613	-0.9163263443684062	0.957837705097042	-0.6676688190697154	-0.5568604422497366	-0.5894342059460849	0.9918053818460263	-0.6016226670333517	1.213537514530632	-1.0528785184629301	-0.9726844998494338	-0.6960670643537229	1.0175395597086931	-0.5379718379483048	-0.7718620021178115	1.1157859103048637	-0.6376135040170813	1.0543504007695723	0.9907355656734191	0.7118977473012162	1.1153261556421854	0.9115515637595919	0.5133596623332844	0.7350260514599959	0.916278511435369	-0.5547098808072347	-0.7130587486826945	1.2678541861784798	-0.6335739233964862	-0.7033959635723467	1.2338913151028215	0.916195845774239	1.0846536106728968	-0.6956731012459639	0.977415097604302	0.8235933734573282	0.09755731808254751	-0.43966415746726617	0.939781445568727	0.560386921050732	-0.8255382276851613	-0.2922165356359222	-0.5999869445931799	-0.7176852303977584	-0.6841052028725371	0.09669199950012894	-0.8625194946235573	0.954333456982917	0.7572572613323658	-1.187459363414164	1.0746371467642797	0.5056432704851758	0.979637252772392	-0.390564927903752	1.00668591244068	1.2801100639913388	-0.642534748853705	-0.6773266484986179	0.4652591512453738	0.5669609301238474	0.6840951469865528	0.6656352491475891	0.9435601706374219	-0.5097350821275234	0.8750625488934246	1.0022938692055428	-0.5957453730465676	1.1605497768888389	0.9933077911949242	0.5457485743072512	0.9103388061068055	-0.7875080237816035	0.5855028304593982	1.4784705366897213	1.0907734689824595	0.9741647597899893	0.9828200391474714	-0.9729294630528377	-0.856094334818273	1.0879199451043284	1.1951029709726486	0.5673506420123102	0.30925744492465224	-0.7701024327489868	1.0256434362297793	0.5583684713363992	0.795976062208898	-0.8328427158770598	-0.9091093820880758	0.6346886859356564	0.7014602735739229	-0.6991505157053219	0.9518252387904342	1.1573986796065323	-0.7600453358877436	-0.7965205140690294	0.4877435718572897	-0.8637570843639483	0.49920636903749355	0.6772960356366311	-0.3812916706701766	1.1283526039306788	0.9564007221374613	0.9271611224159015	0.8028994586407046	1.0745948125311893	-0.3991058003218616	-0.6811251208377389	0.8442844962190613	0.6517449290791629	-0.7961145024174705	0.9327125854178651	-1.0088125210925978	0.37666710296367795	1.5443193743302248	-0.3631499915959366	-0.7469414542852377	0.9731709544702569	-0.5923001071545491	-0.6974652595294382	-0.5253086553648398	1.0191764351884953	1.1664982215891493	-0.5842319172277193	-0.8568579962411222	1.1029119218667718	-1.1872301597295611	0.9296485064563625	0.8501718175904249	-0.3505860383022755	-0.595416660043887	-0.9028547990554778	-1.3620016225046536	-0.8862055920386298	1.0672495157499189	1.022115149049528	0.9957158898907289	-0.7281998177319924	0.5269800384370131	-0.9353940154624314	-1.1006013884302892	-1.125662121760806	-1.160275221547034	-1.0416027818653575	-0.6314098502784808	1.0164855585970096	-0.6992011456646394	-1.007219022700357	-1.0382996001146974	-1.0733379970620514	0.9601662555572233	-1.1435287214095355	1.0105027250563872	0.7796705965308128	-0.8297237136760987	-0.8905941632672486	-0.8847461434753688	-0.9321748542798496	0.617314463529646	0.9829254439046425	-0.7637210915066702	1.0521962009872468	-1.2098344105982222	-0.5653867082583653	0.7139097475234397	0.6490167277435961	0.4770489686901962	-0.8451260953391021	-1.0035868329779114	-0.9492977116274482	0.8277811924668581	-0.5544298962570589	0.9918444636497279	-1.1779343021008923	0.9788536230375045	1.480604830152111	-0.3254330668963007	-0.9348669201801423	-1.0595787873297007	-0.6502491363233643	1.2388352355079844	0.6359736709909103	-0.9295527150666755	-1.0663261792281384	1.126538201875736	-1.1903169096610533	-1.0801028659050589	-1.0356652159352961	-0.9894831526245453	-0.9493106520965217	-1.1370433230040085	-0.9991135576871435	0.8006096074030852	-0.8094771992483571	0.6547172167085982	0.7978745952099431	-1.1104478083543008	-0.7003224020048087	-0.3260609825636382	-0.8327853200560953	-0.5304525796680507	-0.6266279255442568	-0.3592712915894465	-0.7830483704067945	0.8899839925078435	-0.3217904999674169	0.5755343369898499	-0.5866491039057453	0.37977766258866147	1.0610237457661018	0.9463764503505345	-0.895928341931014	-0.6076764670922161	0.4040027587273446	1.0608863579604364	1.1263235461185186	0.7922468355976225	-0.7085360350358367	-1.0513482995925731	0.45959315420802427	0.8764150036713787	0.7580820284773766	0.6100075225510283	-0.715593709791016	1.0305618796747937	-0.7761428264842425	0.8455434204572575	0.9068827702796548	0.6257785637963199	-1.1114704698652267	1.0077279187471062	-0.7215114110733906	-0.8947487725118825	-1.1122172649580997	-0.9624254438736118	-0.653353521865345	0.46961934210959744	-0.5684721619658891	0.7170622650310996	0.9526604777863719	-0.828299515229997	-0.8433055682508976	0.7170770882830139	1.270091748301164	0.6192336034853392	-0.8711676749076424	-1.156926313680906	-1.0149948384920446	1.2266711599507936	1.1654668816563938	0.8496493648322532	-1.1033336580269533	0.9924190103133771	-0.3382270363206071	1.122766559460235	0.49612816361033424	0.40072762379063004	1.0343017347814079	1.143884615297228	-1.0586299132509078	-0.7602615049355195	1.1573337746956338	-0.9737244741754888	-0.5762102997271326	1.1550266125468014	0.8277801321125354	1.3413153448918687	1.0126811413964314	1.079345939540215	0.636649509202513	1.0749490543143543	1.0524790415162601	0.9667140191673637	-0.906428890711743	1.3612968371889294	0.12226966166030939	-0.8221746017395386	0.33827086771898146	0.8424018023355456	-0.4453758997722039	0.5428566691013992	1.3056334976269346	1.280080463066583	-0.7879367094998456	-0.8007139880912706	1.0653513295688175	-0.8731044391581606	0.6029097767805163	0.8544344456013557	0.6484489713046768	0.5432510782256494	0.5527349158488503	-0.7494557578476817	0.8063575603060311	-0.6236446913427374	-0.3227361807155373	-1.0084673612415396	-0.9463862089245246	-0.922714987312771	0.43119894076668114	-0.7327771833086439	0.4354670175474848	0.720834495941438	-0.6857850325711582	-0.8776141289156273	-0.822670888053515	1.227029347139819	0.9055946629350691	-0.6292856324010204	-0.2952896633097996	0.8144679288561091	-0.9308946032528287	-0.7179106023329657	0.8669937153814956	-0.5537462344961384	-1.0892770735276232	-1.0464909971903025	0.9642224991072437	0.6286639579025981	0.8688742934966925	0.32623448540414657	1.034688618484579	1.073764760163703	0.4263324219316355	1.0037123270472619	1.1915521847914754	0.8984789625342424	-0.3517317123924911	-0.8443107000944747	0.8969451990343709	-0.33921567348332704	0.9243596681685993	1.001670892454293	0.889412643058207	1.063068716994693	0.6814024629873213	1.6748242685849881	-0.44398826444967265	0.8852127785776265	1.0689196409796877	1.0436795643334802	1.037424221225067	0.7732171784572727	0.6308326336215903	1.1808676216499612	-0.7256516138604112	1.3449637210844132	0.4889680758040305	-1.0622462122231184	0.6797096379525738	0.7909666288466219	0.9457189382669152	0.7072959445331346	1.255077099115582	0.5709304512531521	-0.9781505491912182	0.6236513056472389	1.014959664656714	0.6842036574472145	-1.3878552836893157	-0.813543073061172	-1.0093203984301058	0.8693656559298003	-0.9375682967556918	-1.1121607861796945	-1.128478624767706	-1.1312092899547401	0.942429682719616	-0.9203615440342469	-1.011468682250244	-0.8367701841595234	-1.0351290319280857	1.048445965347371	0.8286815612707283	0.6535028914481038	1.0217696162799546	0.721112884803081	1.1499827537725926	0.9734340117249525	-1.1181007300068828	-0.317906747628084	0.7417248533862786	0.7106282932907977	0.8578418332887323	1.1496109595792512	0.7006813874110398	0.8688657703246098	-0.8644408482820131	0.697498817096879	0.5998890087271801	0.9656136939256017	-0.5217951225649986	-0.9097543867441112	0.7288399739710507	0.8067451186105273	1.1988362363798504	0.7231307946380818	0.6240738895697001	0.8720876211645321	0.542771802207008	0.4988872674784996	-0.43629520790837806	-0.763220002960512	0.797736379272479	0.871223786751605	1.6070238297754003	0.9043205548378155	-0.893565031183383	1.0094473725673392	0.9365829745807884	0.7185960866809974	0.8156504148565984	0.9829613777728174	-0.7799381095813571	0.6500910163006858	0.7616906392490063	1.25231320357719	0.698212664148595	0.645823593831642	1.120033104343317	1.0989531746827321	1.0316379719402113	1.1221875180627856	1.1699729342735308	0.6854027019722662	0.8019967189448423	0.34363188442469156	0.846382024721792	0.4951948319550968	-0.808753093026926	-0.6927414934775169	-0.6338136431890492	-0.7862903084517042	0.7582984646192645	-0.780536403446429	1.0555583229149201	-0.6261790534387961	0.9018557281142813	0.9472520461735557	0.6984955204298462	-0.5704675191021863	-1.0479707772709619	-0.9592649231313175	0.9104930268773479	1.2922940609841798	-1.0036811319434318	1.3129226415477362	0.3792418450630119	-0.9546148498782234	-0.9471017360378562	-0.7298724322820106	-0.7681148259153687	-1.1080098039743607	-0.6904604624709294	0.9248886399023344	1.0444927377034563	-1.1818259599528211	-1.2316488367268104	-1.122564322345098	-1.032967415731084	-1.0992306110040984	-1.0686147007950348	-0.8546270936428005	-1.1284447655723795	-0.9580119062899802	0.8726411541171128	1.428464392483922	-0.7432700030969822	-1.0119632371952183	-0.6415436949303185	1.2782760100957193	-1.0931777823747209	1.1493535736043428	0.35660765977553255	0.7849898419207427	-1.1207770536479542	-1.106310502132221	-1.3062055411499809	-0.9494815355173507	-1.1942859435884405	-1.160956086533712	-1.1726379841266485	-1.2411142563530329	-1.139088798694214	-0.7582825631817302	-1.1184463533024136	-1.041017872259042	-1.2060411872921581	-1.1726064141992516	-0.9651112610202642	-0.6128865985159724	-1.0465649887159396	-1.0019259089831911	-0.8773987851574585	0.8774036187747973	0.5470424431055413	-0.9616318478405306	-0.8322409077533585	-1.159256715232111	-1.1539627897730909	-1.167631673084436	-1.2341251028680889	-1.2335498333270007	-1.2325265399183765	-1.1996684078993665	-1.175956151007475	1.1726321604168444	-1.1105472248953623	-0.9111850622021614	-1.1658385172077295	-1.3346351336105586	-1.2403267057854659	-1.330375531867449	-1.0693489281331092	-1.2265098444916436	-0.7087772386964607	-1.0390889405661552	0.8036080864426084	1.1460895541326477	-0.684150694580235	0.7024429897980442	-1.0836086539016063	-1.0454745566953583	-1.1661434753719324	0.7119563863270457	-0.13873870949308012	-0.9731561095104645	-1.1301238042136976	-0.6187825185985637	0.8141166778938541	1.4288322156189528	-0.9050183949336068	-0.5267955909901081	0.8632360487619773	-0.6287438980468858	0.7161495549276843	-0.7317666824839435	-0.7118300169068216	-0.9684002839403282	1.1853506283883957	-1.0955534566652805	-0.9112245565759692	-1.015251546830094	-0.931070575191768	-1.1469679017069245	-1.0509841436178085	-1.1252314678224629	-0.808280798828783	-0.938989604708821	-1.1550174877731416	-1.0844675968882085	-0.657988768441715	-0.866993980236621	-0.923881510404353	-0.5628067586662028	-0.5186375215286625	1.0069009332303478	0.4079896601828298	-0.949830703083783	-0.6169226402251263	-0.8568777570938796	-0.9510039944145029	-0.5798825881652014	-1.0179493730587679	-1.17356570591066	-1.218777409657358	-1.223404998139844	-1.1772827334713787	-1.2034023708845951	-1.0596609142758404	1.040538859766236	-1.0568229865954482	-1.1310811518992943	-0.20048050157673042	-0.9511439583550768	-0.7907959443609227	-1.193694738527236	-0.9801498381108491	-0.9172223917931922	0.5975787137378901	-0.8748774959406285	0.8918496059889629	-0.8720604659552859	0.9567900872945105	-0.7998377609748287	0.8580316497474735	0.4921014008862747	1.1935457849632527	0.7630296645217086	0.8600488025940848	-0.48539803829045464	-0.843045643166861	0.4836558863621891	1.0905139359066032	0.9476698803689885	0.9657904279939308	-0.774026868991076	-0.70935425280908	0.6440657586718594	0.9853615731659131	1.0114104336593615	0.49883853150783397	-0.6478779456111452	0.95981191194251	0.9605264396870147	0.595001441910874	-0.5450138474017431	-0.5641667201459158	-0.7826972801037361	-0.4992770259249117	-0.8867887253068604	-0.2770295886366724	-0.7704034929465908	-0.8436083244827899	0.4498313961143374	-0.9334073513924709	0.8226971596229007	0.7027254639100432	1.378254871306315	-0.24479015421524855	0.6139049824449202	-1.2102085927097748	0.7714223269543032	-0.4533789724908547	-0.9615644995911659	0.8892267879118599	-0.8157190887032867	0.5722845019738969	-0.38539444375816173	0.962870125790901	0.6387720936969964	0.5633298030333441	0.4481364886127914	0.7384410036490867	-0.5452563712307906	-1.047380418095296	1.0075430743968805	-0.5428756201781597	-0.8160386956680475	-0.8399614567591953	0.8389883263319913	-0.9702304257759903	-0.7078653571230481	0.534938311705907	0.49600909385630887	0.88000958553412	0.8830155949691663	0.9269056462526707	0.5294642115815013	1.0795226503482045	0.5276369274332996	-0.6492238765469555	-0.297481809423278	-0.8048921563790029	0.609048761030371	-0.7957025419713692	-0.6993341264881812	-1.057483404959296	0.9866641454347695	-1.0891941947165278	0.9528821155928874	0.8639676064781023	0.9088442271100602	-0.4394779502605586	1.1014387951259328	1.0345763321836254	-0.8708410292741444	-1.0829174761004063	0.8487302637585111	0.6699943045754702	1.123851491818178	0.9438382006179584	1.0597482229699624	0.6619780530768993	0.5852415055412123	0.6008429952198179	1.1602567371685835	1.2295722283018895	0.8110032346533941	-0.9422820386062231	-1.0257176268610675	0.9094544269617765	-0.8930306410019911	-1.045324662986259	-0.8323539811492282	0.7632173395383194	-1.0600429847389503	-0.5470033552163311	-0.7527531863966567	0.8597453121779804	1.008223217080102	-0.6299518485171759	1.0880061324148493	-0.8882560149762073	1.6284068640100666	1.2190342579393285	0.6616874537596635	-0.35941100184350155	-0.7813565712527638	-0.5700718768282974	0.8782557473420353	0.9861141651729992	1.4620556403951246	0.591112277944516	0.8993553343684916	-0.439920645487502	-0.4714479456944617	-0.8531017691358875	0.7991777327799104	0.5641683329175662	-0.9184446837998795	-1.0141884864847117	-0.7015589990852195	-1.0627712676811432	0.9570930912942872	-0.8549504755989845	1.4336744795734189	1.2346552879855788	0.6697096729028688	-0.9482897097970849	-1.0143090792853302	-1.1155546495948714	-1.1448647641698113	-0.700904835458204	-0.7078560380733939	0.8864515169532159	-0.987857634963825	-0.4529057598268287	-0.6669298336012109	1.0231106626208526	0.9641391547181931	-0.9293992995714819	-1.0417673841537685	-0.808334602951636	-0.6241142222137951	-0.9926698899602407	-0.8746063037347508	-1.0405841731585936	-0.14140333787737794	-0.6365960482711811	-0.7991333903592286	-0.9552798797566512	-0.9503083702750501	-1.077591999687319	-0.9411402600790564	0.7838453491443189	0.7507134505432628	1.1089956073411704	0.5761095876409708	0.3627355770787418	1.1531815440661337	-0.5756840368196203	1.1101796496843215	-0.9440402602201922	-0.861812862915772	-0.9468849864982737	-0.9950704755344624	-0.739700257395098	0.9715289863290308	-0.9707301939096004	-1.0811343467446803	0.516890428826333	-0.5371315312038444	-0.8774383095594018	0.5355556816144761	-1.0097635271685583	-0.8236543971975857	-1.0285870687349081	-1.078635091747749	1.0527442780120921	-1.1044562676528056	-0.8624419353106606	-0.9017696649299625	-0.9135005087446674	-0.572347915682158	-0.7155228028719104	-0.49915555969137904	0.9122091172636867	-0.9014950806591728	-1.044264503902978	1.0253767363828945	-0.9862390993226204	-0.8821387683254164	-0.8335650720326622	-0.7699981266220985	0.48299051173664	-0.6766889429892842	-0.9661587353614194	-1.0881064092117303	-0.9933132506862102	0.6522936316046579	-0.34613924429819426	1.2032820114506737	-0.5805116726331427	0.7900610495193876	-0.7341288352524284	1.2222709833548446	-0.8567356900802483	0.9826800742809763	0.5848738094593501	1.3349874780234674	-0.9412979687741562	-0.9110319625661967	1.2626786234663068	0.5441626627621623	0.5591516191931458	-0.8269753407991661	-0.6767585111578946	-0.9688209505866832	-1.0215712256956935	-0.9773075654349078	-1.0060267375442098	-1.1519527591423209	-1.01435890398117	1.1159958190339383	-0.97452239343415	0.5906770944680336	-0.9647985999214964	0.7527109921083189	-0.6111849188217897	0.19875274673518548	-0.8155609320673701	-1.1734917136345933	-1.166558099143005	-0.38573806927312376	1.1530532575188452	-0.7886951288044147	1.007928490574594	-0.8764462593375106	1.1627818715932472	0.8070413526949284	-0.8928461831457266	1.239448354034379	-0.4928802675470692	-0.6595547631629737	-0.6506589299412574	0.5937557076300157	0.9283841214187739	0.9819245979870008	1.0998689539284434	-0.9729975353740568	-0.8822430543908184	-0.9579910191637786	-1.0800191330713051	-0.9522893953841899	-1.063937299280462	0.5765131440868794	1.0931663230010906	0.7081840517154236	0.7690411669862283	0.7896659452943526	0.35772770754548483	-0.7562167376050745	-0.845471038495619	1.0236643582747458	-0.6116585850141047	0.41481641232647276	-0.12156417416123792	0.8784939536598582	-0.9815743361719909	-0.8688664126616397	-0.68867411154317	-1.0426997081375633	-0.8503900270624014	-0.6627734048508873	1.0731561359489397	0.9453941370993065	0.6663197129043382	-0.8548682552291345	1.0828385120387103	-0.8331083518928829	1.0132234780036606	0.7696588997102991	0.9460812142824411	-0.6184511145569628	0.988724710427032	-0.6748742830309498	0.5228456242190178	-1.0672397151637938	-0.9100884737567463	1.0232524173581057	-0.8746885491167474	0.6196307354217265	0.8160823493925423	-1.0362863262968554	-0.6723754542111787	0.9236929019888167	0.9871992102833215	0.7596331976478766	0.6179786536171028	-0.7343749996431139	1.1655380835165214	0.5621061599131443	0.92446587956909	0.15579435415446086	-0.8890465674318153	1.1406362873649907	0.8729657622995529	-0.6059296269759807	-0.37627164719707556	0.9033751461182798	0.7944968324496731	0.7286468318640287	0.7685033724515634	-0.8748815963452947	0.6915687715142858	-0.8176065010337509	-0.8340372544384201	-0.9893479656672337	-1.0887434967207077	0.7017884103208148	-0.7962224943453273	-0.8203653740193445	-0.9702474823679972	0.8310939331214271	0.9704990200625623	-0.7437047218709552	-0.7456437116237836	-0.4249888664265508	-0.7345038260494436	1.187695027189194	0.8389106316014212	1.2712164416517022	-0.3479327712675113	-1.0817349377125238	0.605014372046929	-0.9799604217747446	-0.34509184148838307	0.752055230009711	-0.5413002445357059	-0.5484136868659147	0.6258414920858285	-0.7671658925128912	0.7048003631350465	-0.5279907836385951	-0.5151671490121754	-0.27543714111319795	-0.7324171976405034	1.0468813836385908	-0.7771307866392162	1.4233009026592158	1.027204748802176	1.0717442861627986	1.0420860722668583	1.0699642013523754	0.9119405440394992	0.9817635408258687	-0.17104557209155222	0.6816276219432837	-0.3018133687180321	0.9127826843967778	0.6923703215954764	0.8713368850301116	-0.6293344798659265	0.7621151315770608	0.9322053307308696	0.5374716867084506	1.118159046049455	1.0728925691735534	1.169095734656024	-0.6816052277616542	-0.5374297931479307	1.5148227791202438	0.8949756452773631	0.8498468682820551	0.6234348317527969	0.8687666978120712	-0.29566039395717775	1.2438658246432817	0.8607237738902537	1.1089154299437334	-0.7728021516455245	-0.6731498821446594	-0.6176753829660314	1.2445392718735948	0.9303517062065664	0.681848272859363	-1.0614677606045608	0.5297693348361304	-0.8764950704271138	0.5316865680836085	-0.8933730206410584	-0.687876350946443	-1.1260330757615724	-1.1431851109761317	-1.0823405938392334	-0.9905063218935201	-0.9886130201113544	-0.890076906626536	-1.1169547010205108	-1.1054933583366802	1.235938532103418	-1.116251017812501	-1.1290187905416111	-0.9551003962590636	-0.7729764999523112	-0.9845225184317755	0.9330543541446426	-0.7996656257537995	-0.8313452103473284	-1.0587984365554906	-1.1220240986892618	0.7419048064144756	-1.0188924970526179	-0.8279400807121471	0.1854068469583948	-0.8215117613938546	-0.8595922868309663	-0.5321233878093242	1.1711110517013277	0.5428980978769469	-0.6885667491223606	-0.6091389575623405	1.034076054320193	0.25634883344901194	-0.9466647874092499	-0.7132794414589785	-1.0389692746162489	-1.005705598371877	0.9489744682444905	0.3959614296001966	-0.5358407188328106	-0.6966056556273557	0.7866064033761708	0.9612766854963771	1.0452699837293775	0.696186075778633	1.0637191224087341	-1.1572839640046633	0.250895335810612	-0.6023069738709186	0.9025773639797514	1.0365497368710945	0.9993848861523075	0.8130632302389433	-0.9562544279574616	0.9821008215759182	-0.9335905493131476	-0.6386481627641762	-0.633127742457399	0.8096105848943	-0.6505761637063344	-0.4975131463723306	-0.9311804074737066	-0.44500173623254796	-0.689360048020634	0.7250901566709069	1.2401516046166783	0.6370946470341456	-0.8282908329216899	0.7898550377285908	-0.8545945133411906	-0.9738660090361039	-1.109008510707589	-0.7984301059230272	-1.012646479702656	1.0436137401120145	0.9975683891961454	0.9099727123476731	0.6500086404182238	0.8940688420745754	0.7398331621238324	-0.8524615379565708	-0.7628827801936845	-0.7606399404350281	-0.9524630854688322	-1.0059378627349356	0.5281207041695216	-0.6162283457454312	-0.511939617651001	-0.8321676002903899	-0.9030265596273997	-0.9483567303723245	-0.8782246939518141	-0.746585470598926	-0.7675540152744377	-1.100968030348156	-1.1665091416130784	-1.159269037831718	-0.5799691847634049	0.9260032452040449	0.6945652487802831	-0.9438025814896229	0.7355215386969812	0.918890075526566	0.9399991982844896	-0.7382471332090835	-0.6988741014168118	-0.8052292291702045	-0.7466016602691861	-0.5839939134554754	-0.3945259927514027	-0.46018479687582925	0.7398095960778766	0.7655127602931049	0.8914703616093125	0.5311389833967022	-0.140092499928581	1.3488142091295505	0.7411163125033754	1.0889135503139307	1.1387626947204181	-0.6056334583051179	1.1071826322210947	0.5496437077659377	-0.9081332054474134	0.525735742018271	-0.6970634792944012	-0.6632674613585913	0.8742613869504525	0.832063291033575	0.6887865179487975	0.9172749863068562	0.6273663953869896	1.0808835036292332	0.8247650487319321	-0.89687280741781	0.373201111196564	1.1814737914584148	0.7943210500707837	0.3278693070621455	-0.7496684276023965	0.8643930428739289	-0.6455568005776996	0.8803662826135552	1.224369983984995	0.7055908540574084	1.0720399491031363	-0.5624640001344456	0.9209728784255243	-1.0197383059948764	-0.7319316279945521	-1.0083840723890338	-0.8124172215045156	-0.8897815537523625	0.959183067649459	1.1697920339616252	0.8706127271827099	0.9490048402006056	-1.0010857850955037	-1.004253990086081	-1.00316873269579	-0.9196853374907139	-0.9342475932997037	-0.7270521377902246	0.9672017390606288	0.6137113070909495	1.220059066437974	0.9412600376732361	-0.6656348581244097	-1.130833709695973	-1.120072941704742	-1.1800508827113023	-1.0665182372468025	-0.5192833966657961	0.717144525053311	-0.8063945077893871	1.0086708809169707	1.0242629023743568	1.118883030400232	1.0858532952993374	-0.5393726873726168	0.7433126998265317	-1.0642261293007527	-1.1547184056929918	-1.004851518133233	-0.9322235553960596	0.6032432448644505	0.43923863708480826	0.9727136248586665	-0.840359175129795	-0.7758107975501144	1.0597432180702897	-0.527122262903075	0.8768159166487055	-0.8587768757913011	-0.9406179747211182	-1.16799874630442	-0.8791702455799019	-1.1971653878898136	1.0026168853724304	-1.0951176736519894	-1.009783667699141	-1.1594628731798764	-1.1644950157586997	-0.736111748251042	-0.9287028467680559	-0.5954493674349218	-0.9299032613006103	0.9652010206507111	1.1099057654993096	0.86034293422976	0.6936201880088848	-1.02571055417158	-1.061037219815844	-0.8600046512175948	0.5616801214530076	-0.6140969792683807	-0.55314128382153	-1.0268375333824025	-0.8111418798271004	-0.6610329233529791	-0.9326283645747439	1.5729592515653108	0.9194506496491702	0.7543904861320089	-0.48498756809330706	-0.9442772534993108	-1.0336814229194586	-1.02301627088739	1.2767537683024617	-0.6529585471706197	-0.9248783082609203	0.23039747227459947	-0.5087226826102483	-0.9636446691494105	-1.0270500834587164	-1.1039885123665547	0.4206501567259634	-1.0005172011711099	-0.8529589222709761	0.6216460192553861	-1.0063291514019292	-1.1040862048300055	0.6588848798672408	-0.9709622783350069	-1.1380821039499465	-0.9821582265360356	-0.878197537700595	-0.5384498563816994	-0.526120371512044	0.6507128946802391	-1.0696320283960175	1.1264130579061493	-0.8490685813278309	0.6088625348540725	-1.0327114377281066	-0.722818103581628	-1.106065221093091	-1.1738447403661636	-1.073947536111174	0.702669829538674	-0.8673793575742516	-0.9078126545881275	-1.034977381416324	1.3740320591752821	0.9426416259786784	-1.0657228823164893	-0.9949985584564002	-0.9448633676568436	-0.9796256417371878	-1.0213321719849728	0.842844524171919	-0.9600475583743627	-1.1665500986292547	-1.075091722411655	-1.1134906517774148	-0.9736963792399149	-0.7895388914209737	-0.6886884452994562	1.3876380888023028	0.8825834261045958	-0.9043279548036335	-0.9484797013698715	-1.0836045246086372	0.5413217325045456	-1.1903274500688645	-1.0475230150052144	-0.8697049140999461	-0.9273688327771923	1.050776534517957	-1.0321250914966054	-0.9653295461967668	0.4606254436018546	-0.9694048704765426	-1.1463673425721579	-0.7176190958811391	-0.6860508978274451	1.1727380075838019	0.6509255151966574	0.678359092722346	0.7013656962380096	1.1718473494138522	1.012639537810628	-0.8341862132347487	-1.0399354165774035	-1.0901928461354675	-1.0538751259899832	-1.1422560070095087	-0.9515158371661832	0.8608377943090623	0.9248889673217506	-1.122110293705604	-1.089569853784913	-0.989733341102318	-1.0513268118148738	0.8536013649757825	-0.9283931910886227	-1.144785226159294	-1.1196690647914378	-0.6715573120846167	-0.6738146222100139	0.9735974306107295	0.5128109889290242	-1.1110370595660783	-1.0232868650285472	-1.0316999337012627	1.1259728845697095	-0.9878469653457107	-0.8811458337888659	-1.1261595591581435	-1.0015205325468075	-0.938857864550411	0.587166018279429	-1.0629767781364468	-1.0257747185876154	-0.9824998832868016	-0.9275542561066447	0.9935060775580316	1.1321902461383244	0.5707202070159854	1.2126297178515397	-0.5177769103578524	1.0966158002682347	1.0541429349556541	-0.7826825376273702	-0.7615863016533883	0.776053498215306	-0.7767919941001881	-0.8809744056965051	0.9899185083723652	-0.6801694059548187	1.0080494317702782	-0.9998949128567317	-0.7586204160204174	0.6142991367944828	0.9462165963025356	-0.6521848618075525	-0.9427022108676341	1.0828396452237636	0.5061006328146304	-0.6828546449926393	1.1275658211874757	-0.9818819389820777	-1.0861616099611886	-1.1498719680837417
1027	1.2167894400598072	-0.3904599552313908	1.247527481711182	-0.9752917028451922	-0.9641697536006316	-0.9478163502939868	-0.9803693331171761	-0.9780740165760494	-0.964270946119431	0.5920321389151597	0.39826604761321543	-0.913849206006115	-0.7696936102583541	-0.7670520340227274	0.6885830058830138	-0.9509701924475412	-0.8356847904388908	-0.8462601183288656	-0.9259920617484113	-0.8449504180452077	-0.9282052570384705	-0.9772662965863568	-0.9766393524418555	-0.9631784907032456	-0.8351637435525454	-0.5381228134020823	-0.9767076741943336	-0.9820616916686588	-0.9679236112303168	-0.8663736094448767	-0.8995532842055325	-0.4542479839603435	-0.8432622459507805	-0.8412970866918438	0.4797031268273471	-0.7005173200354582	-0.9565722631319723	-0.9500108762366125	-0.9498355441883095	-0.9588241743875207	-0.7441609717161882	-0.8347299090532477	-0.9477034389557929	-0.9599835570416964	-0.8506794095997753	-0.6991164375834595	-0.9739737109168921	-0.9117002476019196	-0.918705735139969	-0.6226054718986931	-0.8266731620100854	-0.7211089643301478	-0.649684182597839	-0.9103257700646928	-0.6169807209788482	-0.8066634967198147	-0.9452536054883696	-0.5149055749315304	0.7120937307567186	-0.8046907875730469	-0.8660083929644782	-0.8893154548104758	0.7788756973616143	-0.7316453732242497	0.9682016364432602	-0.7249047691033255	-0.8024891286258792	-0.8092585684815304	-0.7520771971694756	-0.9161796874250009	-0.9350820385499177	-0.918645007331164	-0.8766021885116586	-0.7210016286979253	-0.9733156911677886	-0.930446386050351	-0.9716298266582285	-0.8763672471907774	-0.9082789907186777	1.2178412686741793	-0.8831415470488029	-0.8557199597944839	-0.933054178871281	-0.99938117881365	-0.9751434716243765	-0.8806160259251841	-0.9423794441581835	-0.9129136658395287	-0.8679750971143402	-0.9736553398874039	-0.7705309223323532	-0.9125542286570605	-0.8912472934667203	-0.8153068378724339	-0.6406118417562282	-0.6169861273129047	-0.8962394095259062	-0.7114027664089891	-0.8221635972198855	0.5169474319459092	-0.9534705302855249	-0.6258870213616066	-0.5238655721236691	-0.9151153234218999	-0.9401945305737234	-0.8612497457329276	-0.7619407974065826	0.4127309788779551	-0.9342472333100408	-0.9211436789220485	-0.9182592538185599	-0.7085952501398548	1.2135545764704632	0.914333043472883	0.6422306784004929	1.0612425654804065	-0.655580644677176	-0.7103404853991585	-0.8544675865045497	-0.7655145336670677	0.6019959038375322	0.9705955712650113	1.4461605723183668	-0.6406118417562282	-0.6352659506932914	0.490804171944217	-0.6502048881872774	-0.43028969914630716	1.6111738294728706	1.2444992337009417	0.8458808253755211	-0.8118861901595024	-0.9270727619200456	-0.7373293717527967	-0.5617049963306591	-0.31958111965399866	-0.951494390339793	-0.9797994717195202	-0.7803102320116658	1.1160733123717321	0.7499590500292217	0.9802691264571017	1.1282163520037487	0.816163104097304	-0.963832329746354	-0.9484812425379311	0.35033515428972695	0.860455151191941	-0.8751211703110265	-0.7438857399324053	-0.8628601668171939	-0.8774704965079655	1.231786044326881	-0.938066125935349	-0.9319463032200749	-0.9540386187712458	-0.9516598402982739	-0.96474908172938	-0.8823467538657395	-0.717858208268892	0.7890579628719318	-0.7571545091611791	-0.3087292217402617	0.5027813076863595	0.8880560972709206	1.0380131921740685	1.126088708927637	-0.6686838286168657	-0.8517238096167176	0.9633221470650606	-0.8175213507665937	-0.8324505875420789	0.9555056807334591	0.8564815521359179	1.1892475107559841	1.3747441824884463	1.2717302958390493	-0.8215057736574465	1.0667922430984758	-0.5596737076781574	1.0526966451373865	1.0163649920509696	-0.6160376528301701	-0.6879930673104062	1.2465219978930064	0.6737848694282373	-0.28199868572360043	-0.5965407542836432	-0.5212504216735286	-0.9105075801436043	-0.6667888989450171	0.7910988775700454	-0.21622956283779404	-0.7573405936199983	1.0158947653512964	-0.6504354830977375	-0.5124948660031793	-0.7855891108043687	-0.7806253277077465	1.0511739767513837	0.9503572148614059	-0.8795793042907712	-0.5283384934993643	-0.8538540550393653	-0.8484298005885046	-0.4493133779041167	-0.7888004554871786	-0.9337880072905448	0.71398752752718	-0.9318280787908848	0.8035991514387372	-0.7802547891368828	-0.9546051502050243	1.098181262982262	0.624422639522705	0.35552832814090335	-0.6858077269361843	0.6746570346399499	1.2537216794614559	1.0003970602213144	1.3210845910544655	1.3335693038013987	1.0068600672118075	1.0505345450434393	-0.9618399030207267	1.0253822849907672	0.889732161766802	1.3018679825606136	-0.3703376658983921	0.8615185223861328	-0.6426129401417859	0.8992685201163777	1.0184707271664628	0.8438596281040881	1.050446849880972	-0.37475270017721035	1.1393128879192944	1.4336045439163665	-0.6838275065406232	-0.9152044864911432	-0.7131357012087765	-0.9364728042332358	-0.9277344935074202	-0.9929524524361407	-0.952744574506142	0.5449086252850932	-0.9222703142705485	-0.7329777013794933	-0.9534608867691732	-0.9724036290496456	-0.7313267104896437	-0.8405746136758616	-0.9875773726911349	-0.9792954663689519	-0.9617674842657421	-0.8445017513107221	-0.8847470854584578	-0.9838163761956855	-0.9595507947987374	-0.8414681092705382	-0.8642099156569965	-0.8102159165854642	-0.9533149579745321	-0.9819269922747206	-0.8592218407318108	-0.9465635088302293	-0.8600749893689563	-0.9415641780985013	-0.9475957356300448	-0.9175571677836379	-0.9639535635221501	-0.8911144641434257	-0.786278700142681	0.6841129525853572	-0.8043290486809996	-0.9616226565613971	-0.9682317145757822	-0.938970689228033	-0.9234694535110018	-0.9652890383582076	-0.9166972345336356	-0.9219225900678271	-0.9390479359194079	-0.9802852309378384	-0.5791337491576601	-0.8809933513672957	0.793592362430871	0.8074483733620711	-0.7043488330531311	0.21458420425091426	-0.9820204598737396	-0.6722617368766783	-0.6078692873147945	-0.4346732391347385	-0.839060205953842	-0.6227822032126589	0.5651607894493406	-0.9253584677114615	-0.8401754514784205	-0.6429005300413785	-0.9805908430046519	-0.9701768961152959	-0.9117756440057583	-0.8770095989536114	-0.9016488659832927	-0.9777554061049288	-0.8857560118644003	-0.9412670532713973	-0.9691925690848004	-0.8790191980610763	-0.736649529837452	-0.9615042880347731	-0.946655620089019	-0.9187269943328965	-0.9021106509819877	-0.8693104605626972	-0.6569522251515607	-0.8642473175709503	-0.9243399359529714	-0.8785077260545121	-0.8931803568676974	-0.3000608051238915	-0.7775027202696382	-0.8571214214045442	-0.73637704853057	-0.9428925926676016	-0.6945857676168358	-0.8905956420179784	-0.6648110414537106	-0.8568646553749231	-0.925744186309684	-0.7925764943907473	-0.6468770659324793	-0.6329662893895588	1.1191053228094832	-0.8230683076417413	-0.8880410364627592	-0.9618708261138365	-0.9118232924644394	-0.9482568486595901	0.6853420348389845	0.853846544249436	-0.7033549478457164	-0.7173885771622932	-0.8652269179833811	0.74193064606338	-0.9687164943496173	-0.8959640587307155	-0.9540630841290282	-0.92326176446617	-0.8233443392084124	0.7740525853414463	-0.6217620722736837	0.997147342757195	-0.23078691943267685	1.0094047368005443	-0.8808287503923886	-0.940881482220736	0.5555428607923432	-0.5231136494770016	-0.775959138842134	-0.9068076596766892	-0.7415232842350971	-0.8047264933909389	0.9373770678760129	0.9381275016694169	1.2270542716151638	1.450629553506234	-0.9614538705963194	0.8864066275735022	0.7372433583968467	1.5449217035417764	0.7971247385007334	-0.7286719900222733	-0.7150633607226643	-0.9511798171230658	-0.9060823266839931	-0.8863625553609907	-0.8992361606899524	-0.9142948559182222	-0.9318322362164333	-0.9459598686041678	-0.9426123823541079	-0.8793200215927445	-0.8670365692023538	-0.9549275724179588	-0.9686378857543948	-0.8472775450719076	-0.6283080207711222	-0.7018798329991326	-0.7810275034500767	-0.43393269976543936	0.6081229550714577	1.1074300767835994	-0.7332351600525315	-0.8872781219725613	0.6548847092569307	-0.9251874520949279	-0.796021000834462	-0.7392327681628134	-0.6930080886472194	-0.9191679204575851	-0.7518040796313686	-0.5964346543849915	-0.5529262059424683	-0.9295733551302607	-0.7388939600340776	-0.897481809448925	-0.9010032176334999	-0.9241848801872942	-0.7016308146159379	0.8764436198117445	-0.8295122022394049	-0.7205377544479302	-0.7901305690469083	-0.8950116029378806	-0.9294367345773393	-0.8153785635884525	-0.38335087497991743	0.2476298452052295	-0.9226501060011026	-0.6880985515708957	0.5607349428165341	-0.831000212524334	0.8943310773365223	0.9299844611886405	-0.5250609942588161	-0.8158771686656481	-0.9490771905887597	0.902105186365245	-0.8929419351660024	0.8300749194800158	1.068258039842355	-0.9104847937801949	-0.8352192860248852	0.25686850087195073	-0.6856555138663953	-1.0493439588737206	-1.0407365585056114	-0.8062573094342834	-0.5424112542038787	0.5742863557922578	-0.8085260624507162	-0.7402093357268462	1.1131599773925438	0.96568552913724	-0.7612691190711762	-0.6497089231727642	1.008760112413726	1.2868836504313497	1.2287097404022171	-0.8802097874276508	-0.6405044765697322	-0.8437661365703737	-0.9770290880081517	-0.8717879088742422	-0.9458077829854824	-0.8818803307092385	-0.920042868529882	-0.864637442136582	-0.9272338378008926	-0.8191060853867472	-0.8779030242531964	-0.9620490173531686	-0.9641854205104633	-0.9356414431547948	-0.7276331252353411	-0.8859434120328782	-0.7452829279569757	-0.9544861692120812	-0.8299199111787386	-0.9657724365647433	-0.6338875389352424	-0.8296696130436162	-0.9116320522703263	-0.8983250183874549	-0.9388303238071907	-0.7927724089527765	0.7648405925874562	-0.9219979959858696	0.8381295013059049	1.016735069240802	1.459821357570227	1.3902423004397013	1.6354105362925297	1.2914609048089958	-0.8742133608145275	-0.9451859926116764	-0.9761678482083938	0.7322531951551124	-0.7705818965586939	1.240698794129973	-0.8662587735501999	-0.7221958145474161	-0.8418207776595984	-0.8440212020008425	-0.9508851497891028	-0.7350214313558058	-0.9543735276998064	-0.96554322676014	-0.9106899048970648	0.7185992331684744	-0.6785366941178159	-0.873530622043526	-0.956085793009686	-0.921478240810578	-0.7610419091883387	0.6949486694917197	-0.8747649746915722	-0.9130084633998651	-0.9419265609677726	0.7451059830185499	-0.9584023533556384	0.8110969393919304	-0.4910072370736791	0.4737100902904932	1.2395000481511533	-0.2970169711992966	-0.76513032928149	-0.687817281187563	-0.8538081404056089	-0.9105463902161359	0.6911944819760296	-0.788551912521722	0.6928629593614204	0.9590161681961774	-0.8246125138117619	0.5015279934453407	0.5773177882136834	-0.9185795976751225	-0.37577016974984867	-0.9417604939870896	-0.9416302573345937	-0.9207026875418648	-0.5996825400996398	0.6438551434028579	0.6028387693646077	1.1068278654843917	1.0465126595760847	1.1141513314594689	-0.46034026738956374	-0.9707574556520575	0.6420020162700161	0.8160621208337587	1.091602075786516	-0.8411001414931667	0.951656467156894	-0.8683952987585837	-0.9014772821220718	-0.8953407033201022	0.5112950606415883	-0.591491977875373	0.7235650523676666	0.8916705116838282	-0.7642252481817663	-0.9465144141083864	1.2752550985153885	-0.8569969221866122	-0.9938875019777881	-0.927398242911256	-0.7694923452549763	-0.7214123557466389	-0.7460404146158875	-0.8565453546361443	-0.7955286019276419	-0.285940017155643	1.2333309495721843	0.9793061258965948	-0.6653366312939819	0.4750940340381202	-0.8023638031872785	-0.8365840347151273	-0.6781454422842906	-0.7491250140535384	-0.8950983894343146	0.7162309045030766	-0.4213760654739525	0.8136980408906999	-0.5265613642238683	0.4491310495946471	1.2069853407395268	-0.7319467485517012	-0.9771384749031381	-0.9337820456893484	-0.8746891513984784	-0.7094632414656757	1.1903408101108925	-0.8340092704581664	0.5106571598375614	0.8337531014801525	0.9197383096512627	0.6982091125669703	-1.037870460153523	-1.0414449222764748	-0.7406035884904719	0.44276244534811016	-0.9456683646845343	-0.8848541139382131	-0.8464725626449418	-0.6898470843760254	-0.8765181126670912	-0.8589196030256412	0.10711817644634056	-0.93438187207733	-0.9406695191793354	-0.8998691105812769	-0.8725246677399857	0.6511376455130826	-0.9039793367837727	-0.9174183835446865	-0.9373247342396223	-0.9680621032643533	-0.2122979122314521	-0.6673646613375088	-0.6497621109608199	-0.8174588608594021	-0.8591478026409641	0.3763557143870556	-0.8606381787069033	-0.9322880380916332	-0.8462716277049664	-0.6164328919440376	-0.8685061901179623	0.6612433046487233	-0.934374251497435	-0.967032224663106	-0.978189091242036	-0.6730240521484019	-0.838402750601704	-0.9119258364716842	-0.922204947478944	-0.9671886338859684	-0.9620518097815013	-0.9944230519397528	-0.8975937965105624	-0.9367567564895809	-0.9695612014791304	-0.8642000797116652	-0.9557408186680164	-0.8926461931389338	-0.8131542534722807	-0.9055930999211144	0.46333951511608007	-0.8178727058893257	0.3471786354096883	-0.9823102077352932	-0.9490008208712917	-0.8339487557424387	0.8286457816412499	-0.8752785889743306	-0.9463347270515376	-0.75206429616916	-0.42006369046525793	1.0216469111179842	0.5431931029668285	-0.8823113671427228	-0.9436723912198125	-0.9514747635238571	-0.928378442781982	-0.9595627919795215	-0.9433001533036242	-0.8503636449566266	-0.9313998258261776	-0.983327697777283	-0.964719195100439	-0.9605495579868635	-0.9765539779658663	0.5014232019444009	-0.9508783268896963	-0.9593797215383049	-0.9272410213353984	-0.8404904278251922	-0.9636544653702916	-0.9340881824249603	0.6705774557390517	-0.9385123066788128	-0.9281597042863338	0.7860400179694154	-0.7069705952793355	-0.7851416538358542	-0.841073117476993	-0.5843360512040181	0.906856601557736	-0.7975586280350163	0.5339259293716623	0.5394394094404678	-0.9118321749724412	-0.8226626097236522	0.5825015257342974	-0.8165707415165206	-0.9065772978424359	-0.9332797960136248	-0.9750431677426475	-0.8720932573602782	-0.8518871552037641	0.9081349773410633	1.0083724292013283	1.6256869642848892	1.28499579753093	1.0158059289955035	-0.7458436468095543	-0.9824894666048161	-0.9013213067527635	-1.0101100046200042	0.5562518705707906	-0.8900258478754223	-0.6661180049157128	-0.6141533672345167	-0.9080376773464144	-0.864329588489885	0.7750970539228959	-0.6607465808918054	-0.9825425984403615	-0.9570332023556468	-0.9150964943729196	-0.9463966073554542	-0.967900599565701	-0.9889802767717326	-0.8677616241694771	-0.7776406653312533	-0.8745427886766944	0.5751398422754102	-0.7128327571204224	-1.0092607318705633	-0.9398308908409829	-0.9654018453394563	-0.892834915757155	0.8082307074338436	-0.815834069577834	-0.8930786077616027	-0.9366996810825164	-0.9525423515468779	-0.9629905274854615	-0.9696709814838737	-1.0134638742158375	-0.846494501348405	-0.9611478852976492	-0.9628430545778404	-0.9080130316825585	-0.6669899448441999	-0.8806247322492182	-0.9409116129121019	-0.9680917437440619	-0.9383000834971323	-0.6055651030375211	-0.9981017736261658	-0.9262506632760955	0.5228857104126838	0.7037285194024521	-0.8640659369083638	0.7935824464916932	-0.3088556289434101	0.9061600252671284	0.979986147176443	0.5255774855008465	0.7034053841204673	-0.9751447896474766	0.5653163178597713	0.8283453428496185	-1.053064055104531	-0.7576196669208779	1.1280205629229172	-0.6328957401081813	-0.751599132085937	-0.5082788774750104	-0.8874336806168843	-0.8613996642219115	-0.9442441714873048	-0.7478771272182997	-0.9712181591530005	-0.9155385364401102	-0.9165474915624512	-0.7882056217573573	-0.9022444531242466	-0.7374283022341099	-0.8059210153770129	-0.7298128784941672	-0.6360075767318809	1.3159949475188377	-0.9305021193323425	-0.5690475541929155	-0.887995644804317	-0.8907884776354827	-0.9465182607400168	-0.8838001138413659	-0.8235642856987064	-0.6531844326854681	-0.8662426082694445	0.3178128258654687	-0.8881035675355968	-0.7001401039090136	0.9157498991138385	0.2623605098036183	-0.6334524403037584	-0.8938575008780372	-0.6395233052483338	0.357313996672164	-0.3276715756429153	1.1110984505227637	-0.15237285853184665	-0.6788843865847976	-0.7579600083601644	-0.5606214529820722	0.5217679573002344	-0.3695400608611676	0.8013681168427427	-0.477240561660441	-0.8393276503739616	0.8757086551348535	-0.5695383021598708	-0.740143932843166	-0.865037523321428	0.9325807012052764	-1.008841519833343	-0.9536149599928597	-0.5691720672063848	-0.7650661082531828	-0.8075958702236863	-0.41609684706011757	-0.8717695233162794	0.4742557092806965	-0.8773607302726231	-0.914688835307822	0.8557763697969435	-0.5290322976742651	-0.488899096646333	-0.5176186888564691	-0.9750573149924323	0.9814002401847348	0.5631187296508681	1.0841815594398894	1.2124050764395216	-0.9173124183143904	-0.8173175077365872	0.7583790591233144	-0.9662267978921005	-0.8164125416940322	-0.7730939301976192	-0.958688178854587	-0.9811789151036531	-0.8656469720024417	-0.7818677811076851	-0.6232998179390875	-0.4022629492346073	1.0213101224175416	-0.9311541200383906	0.6821457524801685	-0.9631373620124771	0.8602851227498789	0.8075197906974122	1.0150034695537442	0.8662603592470954	0.7803875121775086	0.9294607581048434	1.4109964569369948	1.4386612017897062	-0.6527013821531138	1.07840563704941	1.3126519032940203	1.4927331333057585	1.0564552408797816	1.0493359851641548	1.244852483850093	1.1927175214092023	1.2931931867797741	1.453992588781779	1.0280152035000474	0.3870731876983523	0.7827005764594636	0.8595597707200501	1.4161532512495778	1.4680260621486194	1.2742992553755945	1.3580298266052742	1.5730974338140622	1.3529105122549714	1.1396374783675696	1.2120532984218557	-0.6880514996674962	0.7286480302046344	0.705723720407994	-0.6861717256053748	-0.9024225288930904	0.9033080095355117	-0.6102671303178763	-0.32248737895160834	-0.9361009526503378	-0.8294632172770925	-0.5711464648363038	1.0107049550352054	0.39244753004997734	0.8389775881394698	0.7552514817688804	0.621334635809911	0.7580526157994576	0.45327745780330414	-0.952330480835636	-0.823420610660963	-0.7896041674683918	-0.8578170272302811	-0.8301697289971812	1.2741078958271843	0.9945017021468058	-0.7700138557968125	-0.8482044137838572	-0.8582927195363098	-0.8719631672590321	-0.8780766496387975	-0.5203665020313132	-0.6196346195348191	0.6162674876432364	-0.6182940473297625	-0.777757570621183	-0.7229999357109739	0.7213074391058104	0.6274776246302759	-0.8517422812039471	-1.0345136084678799	1.2282126160268452	-0.40015783245342496	-0.7960993444016236	0.5181655417451437	-0.3338296623837577	0.6242868369277608	-0.8141703455855597	-0.9804556830613037	-0.8856116282770583	-0.9637438726208398	-0.9489202292694866	-0.7971795155981805	-0.8738491013786853	-0.9196668296116216	-0.9114504389238415	-0.877014745122514	-0.8115120349155992	0.5124432104245854	-0.9685629902924583	-0.942549795062172	0.6116359687835993	0.7395660028130454	1.2755248044656367	0.9895614831910106	0.5821021102337348	1.122763591005745	1.1275515634178201	-0.8818026819391679	1.3009304703722413	0.9439369170371813	-0.4951289896078229	1.1851567068763404	0.7116193854349845	-0.8682533455201714	0.8959710285781711	1.0833689275739258	0.37971489760573723	-0.7979554171324699	-0.7463054734149648	-0.9321122721587631	-0.7781794116492701	0.476175209589248	1.1600354044057408	-0.7514104804660787	-0.8331291760651461	-0.9091159768995665	-0.7491135410611401	-0.9194230157455608	-0.751548343933026	0.5301346467374974	-0.7192943771652403	0.7098158603423058	-0.8698448692293363	-0.9556544505479365	0.8080905275377448	0.31422737000513734	0.90412300377312	-0.6804214312336663	0.739388139209357	0.7669361783643281	-0.6717432233548946	0.6830035716284215	1.1127628719901341	1.0879765983935177	0.8187486760157492	0.8765612189790896	-0.9237259369253761	-0.9494007336983593	-0.9497656643781849	0.6308863255590945	0.9425482184816669	-0.8167536664440996	-0.843991272531854	0.8485133261635563	-0.8101820253742115	-0.6390685371842163	-0.782396696077997	-0.9064300832063777	-0.5321977285001679	-0.7419369615468905	0.8894504026968514	0.8136983951896485	-0.5737512164526063	-0.8742667024232766	-0.8411512979177549	0.8049864415371011	0.5021733729623333	0.7205833120249657	0.6762302002347285	1.0260098271616738	-0.3625358924261481	0.5908016507989241	0.9402548493445213	1.1598665476667613	-0.8959008191283019	1.5793707265673569	1.234305014788699	0.8246502330938331	1.0641321135300332	1.117859075988031	0.713534216185496	-0.6172037756030768	-0.9361912690747448	0.6958153687156448	-0.7949060216047167	-1.0134717283119257	0.3737634151461887	1.054501819593198	0.7329024301879521	0.8774544018680535	0.4674510565341653	0.7031786444724979	0.3685971377914728	-0.8744272957241706	0.7968480622688622	-0.9205799504194072	0.5607143321651493	-0.8938665352295238	0.6671401885106736	0.46586096109692743	-0.5259508608400465	-0.6409410436862523	-0.8345862714876833	0.7134956075051536	-0.7219104302551677	-0.9576336621506083	-0.9229965971171092	-0.6784022556041803	-0.9736148985052828	-0.9628351598050017	-0.9631940876964741	0.11853840653071006	-0.8875711832090006	-0.9937814911081261	-0.9221022196185084	-0.8852415735963551	-0.8542072309310482	-0.5117101356002678	0.8603790120333881	-0.8589619787073624	0.7859933883082134	-0.8648220469961801	-0.8537462256912747	-0.39964518187023695	-0.9750052709637326	-0.990262465544719	-0.9700955073416933	-0.9743174266456447	-0.7133411098432672	1.1472584291486665	0.9376942662025223	1.0294517706272155	0.615508406039098	1.2232908326428282	0.7835448409023453	1.003628194284027	0.6404778017723368	0.8338336958075245	-1.048057634843451	-1.0536701725106898	1.1662520659127993	-0.9547571460467982	0.7763994816371014	-0.9128493800255684	-0.7956234124417759	-0.9217294763062687	0.8131030194859241	1.2648080430399322	1.4807139182983804	-0.8535736484516132	1.3735639874232342	0.9452137258517833	1.143061617302243	1.2809641580275248	1.4318637387441548	1.299132430971763	1.1609291108009423	1.3023796354251915	1.228939444930554	1.3043783138326077	-0.5958968237195351	1.1913855485912417	0.5166277955581576	1.208532927817161	1.1950246799787092	1.4412529113046122	0.9012206090379054	0.8569289435984571	0.8556971133497673	0.700870689285246	-0.6751933278646859	0.5092372545821058	0.8835761865035197	1.2931472686225445	-0.7265111807807265	-1.028356674977862	0.8824161184899251	0.8798734610084352	-0.5186630699167183	-0.6202258821543525	-0.897284896962673	-0.9773730688226919	-0.9771129786997076	-0.804418363581701	-0.969226015937996	-0.8409171650677656	-1.0038107703597237	-0.7385547446038481	-0.8374741057220446	-0.8118940609143157	-0.9061423634762347	-0.9821292850246565	-0.964730137905708	-0.6870973681324348	-0.6726838309787639	-0.7463549741236937	-0.36833786937219287	0.9916262081814425	-0.8869214239822474	-0.7929800634901245	-0.9588445028009509	-0.9689626794121524	-0.9726846266283737	-0.3001969801365854	-0.9666902546235042	-0.9353517856365857	-0.5731071510700129	-0.8841691693657698	1.39447694846993	-0.9202664136439014	-0.9504561810865045	-0.7437624984630289	-0.9139243110023595	-0.748909880931758	-0.8946214665601057	0.5499014540220392	-0.7794168306733907	-0.6246626368445363	0.6622590927705616	1.017312426022224	-0.8160723860682799	-0.5692440044699055	0.5321341062818324	0.9201731734044144	0.8195072703886782	1.4990015410141144	1.2040162951940454	1.1767714416628727	0.6450577734710887	1.0035286363378333	1.29670653072186	-0.8817814167852212	-0.4639804607870825	-0.21051541420584716	0.8472557598616185	-0.7818454202232561	-0.9088664507072864	-0.768404811230002	0.9670968967715029	-0.6981161607246507	0.9341069595004193	1.1785893933116036	-0.5469991908271947	-0.6758015488748604	-0.8304247099236244	0.770603028005458	0.8663755772236612	0.6767012403685333	-0.7162741177756696	-0.5518544802462761	0.903760539765744	0.8176448010830315	1.3385733170838316	0.3001883760410486	0.9226974134715412	1.3485448658662844	0.9347309622098213	1.016897097726421	-0.6747390228492351	0.6864104858652285	1.3817141632410814	0.6898227760261239	-0.8884628534571157	1.3075802593916368	-0.9001112944625315	-0.914713467784104	0.8029065491771636	0.708969644652126	0.8705444404598122	0.7202461857280142	-0.8510387455241022	-0.5636756520724333	-0.8726551795669321	-0.8699848230699254	0.46612607682798934	-0.9469245658303753	-0.9831020752728851	-0.7172359958073621	-0.9192078287224967	-0.9690576411987982	-0.9919742787401316	-0.9326413353707158	-0.9274797542678297	-0.8913420553075171	0.4282029163394496	1.056894184272293	-0.8998976131683744	-0.8426687495871205	-0.6916936362200844	-0.8528780793493808	-0.8450738588745365	-0.937363677051147	-0.7771753153443224	-0.7810747497991247	1.06428678035372	0.8108381928386253	-0.9768834718932112	1.3511033018975984	-1.005506231812986	-0.9027673410160445	-0.9548873658512994	-0.962071380218433	-0.8792331650120977	-0.928940324540332	-0.9254006163453873	-0.7472592453972526	-0.3662026571641937	-0.8079270460742923	-0.920463353306178	-0.4669977348522611	0.8464337642156815	0.6237765340977286	-0.5180430055995907	0.8546775383416025	0.6815225400280229	1.0382331942394243	1.280605976616382	0.66415751295538	-0.8573424279315075	-0.9780022958385315	-0.8391254369467223	1.202548870954781	1.1794044619384365	1.1005059298696083	-0.776290509487236	-0.9819293289320595	0.22619280507055553	-0.9614797101541241	-0.7391458390189208	0.7691966121341418	-0.8365502590853324	-0.8298766335372311	-0.8250295636356998	-0.8245444347784082	-0.7601170713370485	-0.8088942511989012	-0.6389477982789082	-0.8391837324928265	-0.93548822874357	-0.9931775786508522	-0.6306605144529183	1.2019287236467806	-0.9356365833529194	-0.9281941038720224	-0.5681295336935986	-0.8771307531979959	-0.9443972707074334	-0.947152617629683	-0.9438458071208116	-0.9746362351326252	-0.9422489793147535	-0.28723502060122946	-0.6622119824757405	-0.9632038280484834	-0.9279049896501401	-0.7667347140983208	-0.6588757786099733	-0.7160286050068106	-0.6436599522262204	-0.7121345338416533	-0.6293056550917571	-0.882296451812805	-0.8792454370285786	0.9627317433335604	-0.9186206601901508	-0.8598624402408345	-0.9155349577353685	-0.870744640494008	-0.9450381890834681	-0.9356471725297766	0.3912730651166793	-0.7066334294740778	-0.7644711591629111	0.5880135429413703	1.0329371693569034	0.5429641135643785	1.1378532804339263	0.564638923901791	0.6536801926793957	0.9763512207686168	0.7566854640047561	-0.5269588258135056	1.0189384371360335	-0.8364201416957742	-0.8501756923478586	-0.8649248847398936	0.7457186530330651	-0.45994771297274567	0.4461409574366539	0.842613539358517	1.0757822588866852	0.5010303271959855	0.9144562617239576	0.6852719007390361	1.351699422693722	-0.7331714590126411	1.0082132448651817	-0.5715083820774545	0.40084711838033005	-0.6998019060008306	0.5831734580294171	1.1839098381147923	-1.0488623212126107	0.5491380321628662	-0.8677615326940042	-0.5836850859773813	-0.375336069203067	-0.7314323616149465	-0.8274588756995098	-0.6160792241421719	-0.6137959419238813	0.5587620025937882	-0.6819140873173863	0.8454557008173511	-0.9403022754197842	0.7965158291074378	0.538730507700385	0.3267961347847232	-0.6565150287863016	-0.9240842976950584	-0.8837210463342671	-0.7850088840346792	-0.8444859945255614	-0.886214715366959	-0.7904358122043411	-0.8883533870765983	-0.870592413425649	-0.5906940053564596	-0.3110351137723811	-0.845113072134408	-0.8122964074559339	-0.7947148513620889	-0.7048646361279071	-0.34443290860617576	-0.7233212990909924	-0.839668393396276	-0.7923823514609193	-0.9126432582746753	-0.8462379391190158	-0.6640038107192617	-0.7510938792498677	-0.8769050986353253	1.0821123306503906	-0.8429208053070752	-0.5533390103512734	-0.8504057435393574	-0.9134939543315136	-0.9647630360210707	-0.8177741406361186	-0.9218651358442849	-0.9650416779638963	-0.9791779633537067	-0.8531687426606194	-0.9840972019512744	-0.9394319961649205	-0.9839482156562112	-0.976958517806795	-0.9048579285989469	-0.9291498607692625	-0.9363811342138973	-0.8701076353995796	-0.8255090946211966	-0.9083610259441874	0.6737860799981968	-0.8554788398173462	-0.9524710082162409	-0.952733393607583	-0.9523627795440547	-0.9254961690276856	-1.0035815935611432	-0.9707604774934196	-0.9363020197608747	-0.9730110925465992	-0.9383400117013503	-0.8827264284492545	-0.6711831328265295	-0.6415487300483276	-0.7794048826562835	-0.9049354498210024	-0.8668725791964735	0.7381687528432451	0.8325802861314505	1.1884556672591102	-0.6982359857540436	-0.9439168641048589	0.23870012035536267	-0.9467398846303543	-0.7078077765885797	-0.9406681677737031	-0.946233748110671	-0.960587878719099	-0.8805852649181861	-0.7110714075087647	-0.9200777409740747	-0.9541884064145819	-0.7834779608953788	0.5463337473138656	1.1564328684514202	1.4430639191090961	0.6133381671848074	1.0166470784582788	0.7710503659473593	1.3551980780957151	1.0326667810659667	-0.9302080131153947	-0.970387868603947	-0.990702618658662	1.2273599296094022	-0.6060553101403129	-1.006630171858036	-0.9572332673524547	-0.6581153371273882	-0.8909551971818489	-0.9352768200517508	-0.7501668306875633	-0.6580680139540244	-0.9271892578006219	-0.8765407342849709	-0.9679819942779659	-0.8696423562593153	-0.8426844225145489	-0.8550992939822256	-0.9688065309638055	-0.9739982464751369	-0.6639103635242785	-0.9752827468386839	-0.9331991659803391	0.7886453869647875	-0.6711717499745049	-0.7064354139048147	-0.9279381074768233	-0.6775245232853148	-0.8690730808428055	-0.7175566190522638	-0.8730189936159986	-0.5405138611697636	-0.8049874481154936	-0.7180587715885522	-0.9126030022639768	-0.8878965502490392	-0.8237940097595109	-0.9414127245995481	-0.8338082846440983	-0.47676086222361147	0.8021972405274349	-0.9330605632197543	-0.5913365987216419	1.1071793231211462	-0.7988206406132428	0.6827449105560639	0.898664483000589	0.9366100733946053	-0.6718619022010884	0.6969318057785021	-0.7405547750585056	0.6162451250699754	0.6910805020566391	1.2135157058340156	0.8787569030292822	0.9178643294885184	0.2759744294168677	1.6531833197892432	-0.7993414894513577	-0.6742043420088532	-0.9623847761310214	-0.9691990242603896	0.5495295263812447	-0.9728143316584864	-0.9651699679467989	-0.9793792094483871	-0.8979905547743807	-0.9130728178542599	0.935243148024087	1.0595365606884832	-0.9483111492627253	-0.6035748247583721	0.6833540258927167	0.6475255961390048	1.377149279464504	0.36995369668255546	0.6078461477601377	0.8304280985542879	-0.43043347376483504	1.1550725997554778	0.9159095031671691	-0.8250388944317407	0.5512163586466774	0.9760723965948512	1.1067291396275267	1.1078433136329349	1.2031912584749116	-1.0394061017450928	-0.6614344993891046	-0.8669716724669898	0.7824565716696107	-0.6271160568965023	-0.9674491414736114	0.5263761540924217	0.6980535092015944	-0.8599769277586576	-0.8315838459542454	-0.8969734628763959	-0.760116282203136	-0.8616456319438425	-0.8696275205964628	1.1715508366482987	0.9872168324876018	-0.5518200226826927	1.1404106522856092	0.6265963396205371	-0.7588775621166564	-0.5255974971418218	-0.41211912127929706	-0.833744120706916	-0.45875589004590667	-0.9671564488233704	-0.8798727438081829	-0.8926361022902385	1.2557661648907645	-0.7957979904837948	-0.8130605953867723	-0.6429084495643315	0.5007458677837567	-0.8507330323795986	-1.0183040647739297	-0.883490981722744	-0.6410347022405469	-0.6994194008524998	1.203368394745577	-0.9163484614803733	-0.954521227528167	-0.3740581904535402	-0.5084065184570986	-0.733211397912291	0.3304903752637993	-0.8406905628288354	0.9693710340895263	0.659516969568357	-0.5818884270603023	1.3627748259467645	1.0641946987340636	0.67802325680832	1.047963216085273	1.272030480432958	0.9187245333487845	-0.8004847838815048	-0.5066533664248841	0.9728012828424436	0.8631663052305306	0.8810607135651615	-0.6087417844586812	-0.7508689916783733	-0.8156516495008982	0.9488096739869573	1.136749481324834	1.147059710225088	1.1670618369476708	-0.5775586485785655	1.1607666200191147	0.9791817482550265	0.8975979753266481	-0.6147390714208955	0.5077793069791031	-0.9444518652571032	-0.803504176558165	0.4706978917491204	-0.8849274254369321	0.8336021055384905	-0.811306291885338	-0.8742951681516802	1.1283386386236345	0.9117542843695116	0.8537869478840228	-0.7679295362918687	-0.9414821436418899	0.8279405511773807	-0.5485661661853596	-0.9286495006840488	-0.9540528069017967	-0.8402743713651808	0.982414616400541	-0.4796470367958624	-0.5546292020368254	1.1555614066171744	-0.19852859845182128	-0.8413950110579047	-1.0367817689892875	1.3720281099123424	1.2242741773160284	1.1900294284819906	1.1952116448500685	1.6617584937214895	1.2351517521813538	1.2335818939795995	1.415887757404157	1.1646593916185781	-0.8974030170815827	-0.3270200497111097	-0.894060345445615	1.1534821257795365	-0.33941911025756943	-0.24144925870393094	1.3436903452833797	0.9032663595046763	-0.38292855591408137	0.7717207206568163	-0.4453597276490592	-0.6828059274814218	-0.5128739087130856	0.9378472261634062	-0.663046874916062	0.4353880279666718	1.0366216622286981	-0.715044344782464	-0.8984696004850447	0.6253921565915006	-0.7597185231204463	-0.4133690170890816	-0.844713865073093	-0.33409089745237064	0.6509838463786337	0.542512026564544	0.5997359957512032	-0.5082880123424363	-0.5953976627000296	0.8302285657094794	0.9705805439004834	0.9758822837630592	1.4561533133145004	1.123138199997046	-0.5759650501640408	1.3458534222650909	1.3068020277443	1.2188942937342186	-0.8555375784756911	-1.0552323123996656	-1.0502861947638331	-0.6329008345337473	0.5543028458588855	-0.8253635351214303	1.3005036170361208	-0.8154048311236576	0.7884711708238813	-0.45175395921471223	-0.7670883435501268	-0.7901225625730882	-0.8414275483091583	0.47097751211754457	0.685574531756644	1.0589546885459789	1.1456370819195005	0.6291727057668293	0.6989987470307647	-0.9600494136378406	-0.9742145790592844	-0.9596344783909392	-0.9658676805528662	-0.9702070382390412	-0.961107118129248	-0.7272948296075111	0.9856826951843459	0.9111863711600517	1.150290349352022	0.5412866135587481	0.9693879419984245	1.1008668743280847	0.6915036351736524	1.28397730837519	0.4452070265539998	0.7715476437680086	-0.8237196783091701	-0.7656691675345999	0.2674850518419007	0.9983227609794406	-0.7988477152917296	1.255139268092367	-0.950661400131545	-0.9333951483368769	-0.8619102084927726	-0.6318986396255225	-0.7329866981393047	-0.8205209146483871	1.1555134542156404	-0.8642867471041072	0.7478066467587366	1.0634054663206263	0.970479376823896	1.1469560901659839	1.5461148962684932	0.8033145089676085	0.8458960361633255	1.1955836954893828	1.28343226911818	1.3392641521629507	1.3926529851033582	0.9968062746699806	-0.7570610705340771	1.308682131236212	1.0717000778041212	1.1209019304872467	0.808485722450086	1.1196940612765596	0.9104058569314547	0.8797241711722907	1.0016880090826876	0.6301427715486729	0.65988195985059	-0.792504984925149	-0.2455424394569392	-0.736493178022487	-0.8597179564392605	-0.8352920849534717	-0.5922667053274977	0.43137140965675524	1.09396278789958	1.169182967273479	-0.5494635289183343	1.224534606250363	-0.4201148915429884	0.7909753562702804	0.7448853880773859	0.6724492732850224	1.4067630314755684	-0.7811401897902778	-0.6267525228841113	0.7897126626091451	-0.7421426542932676	-0.71126560074552	0.618477717876019	-0.4940583971806974	-0.6681291244852231	0.8496966205865636	1.2964152092218062	0.8357797723393912	1.13649270322505	1.2355456559948659	1.166121903351626	0.7632415341792554	-0.6183748639723705	0.7128421795422402	1.802457792235097	0.7788271973272739	1.152865307501208	1.1458094688621216	-0.9317427645430806	-0.8708803112205802	1.1388423817484998	1.243936125704272	0.8022905520955489	-0.6607499788572974	-0.6597308937878503	-0.5762212850776368	-0.9189814817082026	0.6996982405349483	-0.8157242555705623	-0.8249975557620787	0.7826025767826327	0.7149256861680535	-0.4066261836583359	0.7310388540566658	0.9319798689183201	-0.8630501839903651	-0.8534381590689293	-0.8078781590939383	-0.8358611994649261	0.6107741351200826	1.0888904757409328	1.1601782526964488	1.2778489071251793	1.2661072561968607	1.102180999538861	1.1640772658366134	1.3746322858478996	1.2474300620731311	-0.7977754089780805	1.2819778855296662	1.3027819002092758	-0.7983159644133655	0.7799092379159697	-0.9539418672814766	-0.5242373790422737	1.2906200916885588	-0.8117644735174518	-0.839253358227843	-0.6365534903317855	-0.8439140951272888	-0.5938435375662302	-0.7972132984121889	0.8504530561017692	0.8097340533827522	0.34509960878154505	-0.7556119081231665	1.1058617089885592	-0.9201516518480248	0.8475178542871198	0.6376998260768741	-0.8890304769411898	-0.3168354037392589	-0.8012442809140788	-1.048127599242485	-0.8558868216212351	0.909027966512505	-0.46146163750896957	0.6532189387176247	-0.8575491805741025	-0.8163231646117541	-0.9636140407323248	-0.9704830572613329	-0.9801744128701562	-0.9758549419863382	-0.9549577643794877	-0.8241247825346733	0.5202801396867449	-0.876855359666183	-0.9417609852239758	-0.9663053548251096	-0.9791409105374564	-0.8398973505697267	-0.9761921046993917	0.4631815181102732	0.4312205694614531	-0.8653267737733948	-0.9617107059714605	-0.9386529100111844	-0.931027497420515	0.40642301926422764	0.7829644047611355	-0.79428312607636	0.7446467755020981	-0.9775974357510981	0.6179547987106659	0.9289673170127939	0.6212790526792773	-0.33263973344906717	-0.8484446157364512	-0.961625031983109	-0.9299014815787389	-0.7786170160144297	-0.8081594980171999	0.6248539110465651	-0.9937045424080614	0.844415008824028	1.213955772521384	-0.6890485143886056	-0.9311870464604635	-0.9721934537720051	-0.8539568196100661	0.7518186654180773	-0.6071996815866629	-0.9309228213631563	-0.9600686820457124	1.1652191958967195	-0.9831924743362843	-0.9672419663364002	-0.9489028665126553	-0.9489326785162221	-0.9171296271257828	-1.039177670146933	-0.9224721926282782	0.7794624757716452	-0.7366828641480544	0.8422989093127975	0.6376418827566174	-0.9765908378054292	0.3717013762271008	0.9829339071510574	1.3021823445832759	1.6665939377075856	1.4358678958287334	1.2887659356483743	1.066641926933698	1.354611542051316	1.2978077371836967	1.0865986980002655	-0.8311201787848183	1.0089274185272659	1.3967094038243584	1.2486637262073597	-0.5354131770960645	0.6351412631075349	1.2466592826700382	1.3321208308792811	1.4049892944163105	1.320226504721634	0.4260696397476305	-0.9595261844109285	1.0675153301317608	1.1630680849119481	1.3299927711992166	1.29689693497332	0.4727382534858111	1.252228664568735	0.5434500381922727	1.1958087817187664	1.4243328787845244	1.3017607097101433	-0.9668717999486113	1.2309946327153336	-0.5244023634012158	-0.751113438407446	-0.9552313049495024	-0.7193114313390525	0.804798050037309	0.36207515140032326	0.8886971022901934	1.1191700628360715	1.017220469020167	-0.8919501285535304	-0.7441707471566776	1.0186170924532032	1.4395617069588291	1.1744795592156196	-0.5182034893060417	-0.991693327639181	-0.8129214636461114	1.3303364483172004	1.358174830741625	1.2938718509382814	-0.944235458409914	0.9509853444382338	1.0227167048182342	1.2253347474495513	-0.5654520090869208	0.49521606708805194	1.4140389988137192	1.0965913636056241	-0.7641415274523768	0.4736499876217824	1.4553529835466479	-0.888828734854933	0.9481835801616684	1.4436129057137899	1.1505840808392442	1.4126734839195159	1.2622333049520502	1.2659483153448072	0.9585199444394547	1.3928557882680281	1.5566474337587028	1.3951334470813124	-0.8875331995609561	1.6023273727185519	1.0054341729673493	0.9943960936400056	1.175771125050347	0.8816005204369166	0.8063324942131911	-0.47805803720400936	1.3922170182482492	1.4550343239398527	0.7853565972525055	-0.9079460951256222	1.5427112741575955	-0.6863561912701744	0.6181043672150995	1.020525208206692	0.6165171422212874	0.3529602459393181	0.6699886044416	-0.6191043252081371	0.470321150567466	-0.7686469262323972	0.9126706976014672	-0.965765084527852	-0.946199663443887	-0.9567991741215485	-0.8004576541693271	-0.9060472044408782	-0.8363018756106778	-0.7117845076834776	-0.8861427119682384	-0.9078736864349108	-0.8925415893564816	1.1598354345899031	-0.5162362775134172	-0.6889813992239029	-0.7414706949776723	-0.6545144591155929	-0.9369510071486408	-0.6955089690431735	0.6666693594831584	0.642165682324973	0.4106843701977838	-1.036510346640002	1.1366514512072383	0.8617291435201802	0.814687752083013	0.31362507478791124	0.8774428141377039	0.7895240947981373	0.634416521581526	1.1470913198546413	1.4091989404198537	0.7459478739360689	-0.6889046028525279	-0.8509577534644323	1.1197226583652073	0.46112454705235845	0.6118343773615441	1.081098417879088	0.9297830984085672	0.991260080618127	-0.41208619631262716	1.475191969974524	0.8500960212689435	0.8776471218040274	0.9509505722505188	1.1446676418769577	1.2115863158892313	0.7641138877020379	0.8072150461532371	1.0997079869752273	-0.871009569882754	0.9591525742345548	-0.7799211564047612	-0.9879173751805803	0.7504583842451924	0.9751545044343787	0.8109129870285274	0.9472821159415248	1.1324425276221248	0.4687511645063963	-0.9963106288720545	0.5496617677429821	1.2725916210789765	1.3391533695194302	-1.0536968968358023	-0.9286739284862836	-0.9245253888849305	0.9934315383728092	-0.8975853848740012	-0.9756695318387308	-0.9819058075129685	-1.0056149690267095	-0.5767175338137168	-0.9154379166520566	-0.9547546939650924	-0.9408216180885542	-0.9787235917451975	0.6724174294553347	0.6403841389129338	-0.531358542601224	0.9487458946905792	0.43179491149777643	0.8636938391712938	0.40742143910649037	-0.9070236537845693	-0.7559278152378786	0.5472447617221309	0.5172959717924113	0.5624708655308142	1.248600276317628	0.7074708191682862	0.8025919204734161	-0.8700100858628109	1.0152896945933392	1.010181845643908	1.2424867683389864	0.9666368521654957	0.9366611022917766	1.2036545056920125	1.3775589063422222	1.151800098309537	1.149739810636629	0.863561625264593	0.8868566345700682	1.109658039019286	0.9806555797427442	1.0753901204278484	0.8335494595784845	0.8921533373302762	-0.6781008832077461	1.5326734142142164	0.8926305299213635	-0.8565658789149799	0.9991804658827284	0.7607526291111767	0.831657837155005	0.9757903718646163	0.9355748278980793	0.895420168971459	-0.5753090958964938	-0.6292276248363394	1.2071135280681455	1.1466861556381414	-0.295286258998129	1.3427706156992945	1.3923800727440472	1.0060367473383338	1.1170576327662665	1.0820304187695637	1.176193793747409	1.064873529642691	0.9997576416565276	1.152281136483723	1.2398236350365424	-0.8154027156905699	0.8720392521549499	1.0522690052971975	1.1303718609318443	0.42363838675316945	-0.9363892528718945	-0.8371723227628457	-0.9945219656883747	-0.7601228859490473	-0.6051674480636091	-0.9018349087582676	-0.7652253287937938	-1.0039406824980084	-0.993717405198246	-0.802535638218205	-0.40370330444059216	-0.9999031713426387	0.7958180029891406	-0.7598674435606584	-0.947829987382651	-0.8471568195405133	-0.8166794470555355	-0.8174785588250153	-0.9876872656408019	-0.8241042150457883	0.7445855908646597	-0.4102344441640817	-1.0046126117658214	-1.0112168224621965	-1.0076190878138334	-0.9746541688757239	-0.9499569625425456	-0.9573574659587212	-0.8574004771560978	-0.9847916175360987	-0.9343811408158527	0.5809376544958424	0.68277809595473	-0.9078057653171162	-0.9165461093840429	-0.861262499861328	0.9193555179610707	-0.8329945208979339	1.0227753894231282	0.4704977799914666	-0.9612740169525427	-0.9686569937890069	-0.9521847858211391	-1.024188083253036	-0.7560270908142525	-0.9947089538883849	-0.9719879814414427	-0.9730774660699604	-1.0186517112996105	-0.9555428972324649	-0.8072706571838786	-0.9748029456530614	-0.9304890482320227	-1.0237679033714124	-1.011932601959849	-0.8772886694739068	0.24201497801168165	-0.9237733190019966	-0.825957355419977	-0.5712119180069218	0.5059691143111017	-0.5920483384110182	-0.9208874516389531	-0.8466901139533825	-0.9715656525029877	-0.9762408045678065	-1.0021301695892202	-1.0171065523426677	-1.0207225386705712	-1.012894657963351	-1.0023833547523358	-0.9971008204628006	1.0501672905130472	-0.9777361102749036	-0.9219168317838938	-0.9503803286414874	-1.0145836601497396	-0.9870386892382237	-1.011921300833687	-0.8708313079019571	-0.9744292641342365	-0.8554160876452344	-0.9466456644686522	1.492213144961408	1.1749870824506936	-0.8569028096228671	-0.8158086442585454	-0.9595367956357718	-0.9453416077118243	-0.9610307619228232	0.6464813322778636	0.5736291143478925	-0.9414034081517292	-0.9930457538112021	-0.6160714935942573	-0.7936197313938197	0.6934548435616608	-0.9165461093840429	-0.7794846324730845	-0.7511860702050313	-0.8626460623825593	-0.8261184030186542	-0.893479845144518	-0.8678829923017376	-0.9148212958589147	0.5902650986297148	-0.9288240933440939	-0.9160160410851853	-0.89524713884869	-0.6995404198029085	-0.9321337149453266	-0.9736965114814495	-0.9515691382148929	0.5422631862235163	-0.9018541532961795	-0.9488262041112625	-0.9447837412538715	0.8613224257723204	-0.9424428626213884	-0.8897265730888364	-0.8533227554360339	-0.8337769237418071	-0.288862850495508	-0.4975215935474964	-0.840468548764823	-0.5612754008365513	-0.8795703965311061	-0.9576179378215708	-0.9383699266729714	-0.9495138419756801	-1.0009837001622388	-1.0142464284765815	-1.0208873987283134	-1.0115987377742481	-1.0131066015055552	-0.9861373820276947	0.4977154881805325	-0.9591989228089313	-0.9357372459598976	1.2226725506441019	-0.9311838910216088	0.8320361576710664	-0.9803734732738281	-0.9067615404433723	-0.9077403440125055	-0.7083995890218382	-0.9311462695437593	1.0208780867368519	-0.8875531320472413	0.8374453599244638	-0.6304584380378986	0.6338803878083495	-0.6964945688049565	1.0777841601541884	0.8440964797450892	0.9630028265339015	-0.4859073124309786	0.9049440289957901	0.5811461479509192	0.8880689822669239	0.5261902730748849	0.8430433845026599	-0.7773399252195953	-0.7845697581697207	-0.7913853957550548	-0.5630117130447263	-0.7332373283713026	-0.7525895411252198	-0.7886598960628595	0.8370997156087553	0.8994888174540981	-0.44877696928278266	-0.5755938270987452	-0.8320959786624157	-0.8865039414577095	-0.8463027270573749	-0.9053876867259399	-0.8252451381980083	-0.8456173738048185	-0.7473151671851569	0.2419219360246882	-0.8798646400766194	0.2754689717944837	0.527589330201446	1.1083076033061008	-0.6548316466042678	0.6249117725304204	-1.0302111280543824	0.8752870549263828	0.7896054327784736	-0.8408167148855028	1.2804873672582529	-0.8057973306779741	0.6101885217179706	-0.6610372186761895	0.8954546846252189	0.7773013445809162	1.0141471807288835	0.835825035844953	0.6395003264510113	-0.6185792832454797	-0.9336766365948004	1.235158923496684	-0.7956155716899194	-0.8594246709658063	-0.8771850495104438	1.0031522189460844	-0.9277182264968977	-0.44049696901302327	0.5795407125919878	0.6911798609810078	0.9391877385491689	0.9499903087629852	1.0746275035256387	0.7511619593845096	1.110584895381953	-0.5888343059321616	-0.5029533502623262	0.6621767027773345	-0.747515523836645	-0.6313903531251619	-0.7192536511940387	-0.786245461355613	-0.9367458904676178	0.9883787846007158	-0.9510883311614167	-0.7390546729975886	-0.35245961248415203	0.4619857426932252	-0.6632968706333978	0.8736295169121185	0.3849597843758244	-0.9359017529317372	-0.9670951849486081	0.8704494572016251	1.1051248007936507	1.0594450822348784	1.1875980777796027	0.5139369924308921	-0.594665939264355	-0.66016083063298	0.2393111018820586	1.1964897307294386	1.1335809765239004	-0.4961231867269967	-0.9430863934002756	1.123224776396719	0.6996384745805366	-0.9439986562776292	-0.949691177741168	-0.8694266045634779	-0.6359458725962379	-1.0268643560560369	-0.8242006105024986	-0.7395174592216678	0.5760879503468991	0.83877563981068	-0.7293809599885456	1.0573567383492242	-0.8915164352911801	0.9814681915275097	0.8409331864063047	0.4566281343350994	-0.5548180281302908	-0.9135019605063812	-0.8142209381408004	-0.6375996818872479	0.5043877923980516	1.237168786191844	0.8997267003898921	0.7211106219487777	0.7301936788686849	0.6407896569774322	-0.7530424551269786	0.6368634006184976	-0.5428481409599836	-0.9232031191023029	-0.9322251499636356	-0.9184027503132476	-0.9707946667792177	0.9102707740038599	-0.8321328004407406	1.4612779227192143	1.3183179762904318	0.6174211298705196	-0.8157122788975234	-0.7994298575624244	-1.0480387193816683	-0.9300456596143015	0.9315130548988834	-0.4121773314638139	1.0651696457092328	-0.8650926704132827	-0.7660546587983094	-0.5078906102273881	0.890558627272323	0.6087332973698366	-0.8929026425654053	-0.9617541599396083	-0.8258890899055094	-0.5899223996418487	-0.943136005912259	0.6125972439119219	-0.9580619607821935	-0.7114194412358195	0.5694063394983204	-0.6532379089510268	-0.914143126378977	-0.9479171844387427	-0.9664376175794654	-0.9201042057974068	-0.6499067686819262	0.8116631812969393	1.241939704713464	0.25357919791865874	0.8277789680710301	1.4550839826117006	0.48994444754875305	0.6056400794239284	-0.9028169957900194	-0.9248461586244064	-0.9420670606959536	-0.8487069784437591	0.6789889481228494	1.0354295799902924	0.6027913972392466	-0.9236939943054681	-0.7228240899120323	-0.6714314999987824	-0.832425927582051	-0.6615460517731634	-0.9582308375380864	-0.8867562920557043	-0.9512659426134279	-0.9720753298006402	1.2872730527959353	-0.9625567964461972	-0.9276343893117827	-0.9184379819103393	-0.8323936049986804	-0.8624211153320028	-0.8505427779859259	-0.885106573305314	-0.7017349810300286	-0.8248564876175123	-0.9446316886430322	1.091457541190462	-0.9551852055532689	-0.8965074700994857	-0.9134127337924766	-0.8301983660000565	-0.763430412871671	-0.8535304240742898	-0.9195072250227245	-0.9728178932911896	-0.9491536078104024	-0.7944204010227438	0.8695357415900287	1.474646707537123	-0.8656859156603994	-0.7375067915009825	-0.8163911664046798	0.8365815537663327	-0.8379701736218536	0.7327627556661543	-0.6928942882057175	0.8711099043967885	-0.9380862737545612	-0.9341738834165557	1.5528652166798822	-0.8661307178827303	-0.7514137656471572	-0.8756117256145514	-0.9113337769308099	-0.9366653681614451	-0.9743820628970129	-0.9369898969899751	-0.9114815700926563	-0.9676409726358277	-0.9001971620891579	0.9693157371254608	-0.940726160472193	-0.6797030969918885	-0.9084875806382585	-0.7655546082339625	-0.8184366732228152	-0.801604395584655	-0.9153096085035769	-0.972916106462175	-0.9883931139961064	-0.7787466899909112	0.9898929741705859	-0.8854635391704715	0.8277635137668483	-0.9214587595419174	0.6827901527398338	-0.27962708749726184	-0.8681808028751614	1.012249431151131	-0.5909978359507039	-0.8442777130864051	-0.9150306259949277	1.0194324908345653	-0.6039453108149097	-0.541051210776314	0.8157402576750339	-0.8848877635344827	-0.901729248788644	-0.9428508894378468	-0.9764857063574632	-0.9499770575836262	-0.9535219136631494	-0.6954540326908587	0.8336099414875321	0.6470615342568783	1.1600218979770556	0.9122326503366609	0.8855328153693173	-0.7774536260971184	-0.9385404820649312	-0.6203581629827185	-0.8536384596019878	-0.7295865510076981	-0.5625049691606981	0.8692512222651549	-0.9491496994760024	-0.869175766515957	-0.8044315732346773	-0.949181138241371	-0.9122418954519197	-0.6824109106614271	1.2780561110499733	1.2132245019280916	0.8223793487688026	-0.32757331401582285	1.1791616239339622	-0.7234372029938866	0.9980230707361967	0.9082490364048829	1.008745348263144	0.5971570535337182	1.0924767565646711	0.9378656934375532	1.1151707245612084	-1.0010239517385895	-0.9248068815022328	1.3101603564984392	-0.8974400190853999	-0.7197641792730527	0.6625303866863004	-0.9603834482123401	-0.8595132454676053	0.6738554041742634	0.7719308896804087	0.8965201948055396	0.9383318763295928	-0.44929864734661873	1.1417354867731389	-0.4936000713128013	1.2856277666567548	0.8783322480391608	-0.6868007213882366	1.3530051857482637	0.8058688106235646	-0.7293630323707673	-0.8118670289351638	0.44393957816346274	-0.6712304362444385	1.2036801978757528	0.6776856618330246	-0.8757094821533953	-0.8989414800868002	-0.9568672059478288	-0.847589523635599	-0.9280947799933651	-0.9788966354819624	-0.457608920131972	-0.9087474525617011	-0.8980954004949467	-0.9270791382650423	0.8848781145402034	-0.3391864640074722	-0.8940175694115746	-0.9262206650221548	-0.8642939184572143	-0.8705925344695523	0.5958294817836856	-0.568353245233093	1.1847626376895823	-0.659114593695724	-0.966520088449648	-0.5249080215249843	-0.9369781322861958	-0.5900248014631795	-0.5597522570675421	0.6796817619037291	-0.5908005071786856	0.8053761260383001	-0.8442023525556646	-0.48991281713306345	-0.2982691515245182	-0.6705536792088459	-0.5714700810342335	-0.6631164481135164	0.713918112093103	-0.7787800916247853	1.3255558242996246	1.0281383020908546	0.9349679730815168	0.7222178708523389	1.3766674069514646	0.7672340412082993	1.2836422683102646	0.21523886556100089	0.9373422779267534	0.49498635561986465	1.2465115206885802	0.6841992920625019	0.935160850975904	-0.8031353082474317	-0.729974779853765	-0.5993415258206449	-0.7006619061374255	0.7275487832749709	0.7320857571048274	0.9189982797250276	-0.7838599543725736	-0.8827053616901461	0.9158593919029363	-0.8305133561348838	-0.7672579246491712	-0.8938659234612665	-0.7462067525449079	-0.9027800472395964	0.5885280349690508	0.511292965326242	0.9501560619645656	-0.9178955627562987	-0.8861448025819108	-0.8991041043907394	0.5181828050201495	0.5233985614739063	-0.7844682123154646	-0.9488609849381275	-0.8871199220740384	-0.9065112701928298	-0.5237702215688049	-0.919178864308637	-0.8872802063492988	-0.976698817871441	-0.9843510816103191	-0.954532835660815	-0.9064986168244551	-0.9318776293885473	-0.886086870902479	-0.9394920164324103	-0.9819099897025262	1.28796556798493	-0.9697641817017896	-0.9719676919123365	-0.9237063947787549	-0.8981826891553971	-0.9521334794651493	-0.8420923951974995	-0.8197354664633814	-0.8446400242241554	-0.9733941091948528	-0.9801091726228566	0.898092256783108	-0.9291307397650029	-0.8990908836399485	-0.8511522573134289	-0.9278514737579145	-0.8731866741142006	-0.8318514797873476	0.6841238924496781	-0.7831816128944541	-0.7052749141699849	-0.9021661127850903	1.5140355396424539	-0.46972748215177346	-0.9655654963184229	-0.9251555089300689	-0.9652075290143534	-0.9474340401211446	-0.3486021285027608	-0.7072571200033223	-0.7546610236377459	-0.8081992387023261	-0.7838827225628017	0.9077614742027537	1.127860288800454	-0.7311360848553691	0.8556593691641091	-0.7805989021570132	1.009289486011173	0.5978899791825535	1.0214608340453446	0.7361564007994008	1.0750212531660586	0.9382760279645821	-0.9347487199667117	0.7738333218291876	-0.9282046316355435	-0.8449755313629397	-0.8405329666387241	0.8381976785115185	-0.7598946676006894	-0.43613826220912444	-0.9149620383866378	-0.5326145946723845	-0.8056523171110967	0.8827070697590501	0.781192263485765	-0.4778440677312112	-0.8037691570646138	-0.6176692738340073	-0.8946393570842386	-0.9012070476207584	-0.9459822065944791	-0.8110807227123282	-0.956958560822351	-0.2492417119846483	-0.5177956539194933	0.8582947620980543	-0.5043316268118696	-0.713024290124229	-0.728092218728158	-0.9019371544187766	-0.9030609650372604	-0.835887520230892	-0.9078230828979598	-0.9247385413331293	-0.6106257226511485	-0.8722833898984402	-0.712032383568132	-0.8277973049138261	-0.9063286444813002	-0.9420941705966636	-0.9003666018528625	-0.828678198676542	-0.8574917191507013	-0.9517753093577164	-0.9566082484612879	-0.9668177860124728	-0.8762477988375134	0.9212560123384398	-0.8332840589268318	-0.9435830848642662	-0.4874500236792447	-0.7268552609691821	-0.7275140826167403	-0.879598625871845	-0.8421264065982013	-0.9284335155498672	-0.7872763327420976	-0.8500841110666856	0.6487811934252525	-0.7743673571512178	-0.6371683462728803	0.6515894913241403	0.9773146474022403	1.016522815997931	-0.7808171528804527	1.051894716180549	-0.30876457354975473	0.6597309107933227	1.0579353623968708	0.2618843724218285	-0.3551364332080742	-0.8504171224277038	-0.9253248321975022	-0.68648496923502	-0.8767055375982618	-0.8259663196374164	0.9675520319657455	0.9922743020089327	1.076344018501891	0.9660482228165638	-0.5089332813209771	0.8787732468511524	0.7151795523823758	0.8689308020769845	1.00885864162429	1.247207807741581	0.7764929947564831	1.0724519326623128	1.2143607240946295	0.5124705139426332	-0.5769799438322618	1.0396057390544409	1.392626694503532	0.9805338481538549	1.086806714252211	1.0894158650136783	1.2418906163085643	-0.7943716134839397	-0.8883959073548618	-0.9531217994244129	-0.9035070682707115	-0.9371320021696178	-0.3594279883748755	1.1555045759474054	-0.5996000560006072	-0.7458207246416881	-0.9062074066415564	-0.9599832679624413	-0.9906565409267628	-0.970974702380794	-0.9257806440519215	-0.9131771327207706	0.38356640052175334	0.6421349023126939	1.2593532517902253	0.2618594141996349	-0.8606535804859362	-0.9770711597158278	-0.9654689466225852	-0.9849805218531269	-0.9689138642809374	-0.8078210494951026	-0.47456458999226464	-0.8716808708113862	0.8405088332687697	0.9568541902075575	0.8854341527882459	0.8084233532174221	-0.8648409480492433	-0.6106700968341243	-0.9454527693472561	-0.9907048345615205	-0.9868075929814891	-0.9448642709934393	-0.8635544306403162	-0.5576804266359429	0.9174217120002176	-0.8982928269640081	-0.8910193304750968	0.48715073096582345	-0.8137150009826417	-0.5616880022212	-0.8354519639670208	-0.9450520073511344	-0.9786199270081098	-0.9008019208796215	-0.9848570157505472	0.8159620940322208	-0.9624458917863025	-0.9457472969481417	-0.970904221374564	-0.9824069686119024	-0.7918419580160483	-0.9105297247063125	-0.8518765542870153	-0.925636996089121	0.5644102638082048	0.433999099660076	0.9115643830789797	-0.7449542513804183	-0.9644366537672917	-0.9639511179605753	-0.9123447230713904	-0.5044553397098203	-0.7666681193890355	-0.8601859252358698	-0.959816579948937	-0.924777273256488	-0.8555765170034799	-0.766776756252386	1.0190114637240326	-0.7063284710579781	-0.6865817263809513	-0.8253777236393081	-0.9473102134091567	-0.937660488749937	-0.9182971701918928	1.0930812010920832	-0.9239731678467039	-0.9414358698094217	-0.5761095768285095	-0.906827291710965	-0.9631139212478546	-0.9541086136600044	-0.9648429545594454	-0.7080962069687564	-0.9509033887842566	-0.9031795243783669	-0.7299635051753325	-0.9313760427811408	-0.9702563244234373	0.6576860738565837	-0.931479734233481	-0.9785954363949322	-0.9367542950807929	-0.9331602410866723	-0.8722574821219011	-0.804625183950486	-0.7257421657492764	-0.9805011558586219	0.452777552042526	-0.9117020953273298	1.1547777688840297	-0.9170650639085675	-0.826128525908829	-0.9451222033669721	-0.9665536566421197	-0.9507613838492933	-0.8323870527666779	-0.9022015468042487	-0.9020741362577837	-0.946246678605292	0.7626642748083621	-0.4412338056146682	-1.0051672132944685	-0.9319917866786724	-0.9184105902173872	-0.9457759322880002	-0.9385396567662225	0.559237085814569	-0.9255650476687852	-0.9494685628902818	-0.9318757574740614	-0.9430927710581943	-0.9237378883899557	-0.9003838914383462	-0.8511852386581338	1.040381931520508	0.12050527763338288	-0.8842152249679666	-0.9564448985164127	-0.9751305118102254	-0.6926574765099626	-0.9823776242333218	-0.9372120997530652	-0.8874070857414592	-0.8527400769826414	0.6203786662392954	-0.961487006865445	-0.9343112286180273	-0.6797225055900205	-0.9231793022489146	-0.9825787080594114	-0.8686644121790676	-0.7843009343063411	-0.47435878038728047	-0.6472687483591898	-0.7758058434238432	-0.6725609037711335	0.8944670137440568	0.5379872345420883	-0.7654669362064027	-0.949672229703186	-0.9927409960211938	-0.970769683705888	-0.9776646087086333	-0.8919642838902372	-0.6933854105497941	-0.4013364204741086	-0.9645538270352152	-0.950826818933945	-0.9137678428972413	-0.9619826406778795	0.4548130167985263	-0.9021405342274471	-0.9608619375543761	-0.9626205914249057	-0.8450934173834804	-0.7941595575236663	0.5510073947077658	-0.8142633523997399	-0.9613457661446951	-0.9450152492184296	-0.9498713376636075	0.7468409612511919	-0.9394619694135334	-0.9310360747230482	-0.9552473647939901	-0.902845656983285	-0.8920688598589257	0.5225382439667899	-0.9759957245754546	-0.9156758479439752	-0.9240064837402708	-0.9313829710318369	-0.4131346978640602	0.787460853796826	0.22921547278674534	0.893744725541768	-0.6776479119862217	0.8194064096734199	1.2246839886769711	-0.7907847146147672	1.0692547164080641	1.296798444982406	0.7181874909362596	-0.8335369568913236	0.4910311046604899	-0.6806245483212257	0.27649576606703935	-0.9386815578639599	-0.7967140207791324	0.3532936964898452	0.9215302337110169	-0.827278393420736	-0.929912132950604	0.6763729015221575	-0.6579031929162761	-0.8828777728340128	0.971723561924601	-0.9110467870090523	-0.9651179738999571	-0.984186512783007
1820	1.3321924922876496	-0.720759012555158	0.8228800025822431	-0.9568188510369111	-0.9609271006740637	-0.9610560036626293	-0.9541747157426937	-0.96216408480013	-0.8695054284966955	-0.8393362605764366	0.42135933630820066	0.7595313815768753	-0.680084896995545	0.5463407941252459	1.104310291034898	-0.822981637954826	-0.8177493850968656	-0.7938020693321518	-0.8245515020902864	0.7862422721426858	-0.5068229680017413	-0.8219765064990566	-0.8289580384093432	-0.7400691416382842	-0.8790812245554925	0.7824732630222344	-0.9217714577217067	-0.9606459543781158	-0.8108233951086384	0.5625013162877455	0.979499017182655	-0.4367159809624007	0.9660008914639094	0.6763562067185724	0.4834950735376282	0.9243067439728383	-0.3087971154905635	-0.9515889622509915	-0.9403247481811217	-0.9352415557600747	-0.796698571291208	-0.7039777205968466	-0.9358457416676834	-0.9557620674792086	0.6602564732098012	0.8068910978370615	-0.9552718315739368	-0.8609572454386745	-0.8747146912236745	-0.6863834519987378	-0.7957792960716006	0.7582714924484051	0.8674018549125355	1.0282170761684848	-0.622744917361488	-0.7309599820249049	-0.9356460559514428	-0.9478577937822521	0.682265788704523	-0.7318234708313492	-0.6712727918688535	-0.7969535758917254	1.0174812724502897	-0.8189180721846592	-0.7136808677701444	-0.7076808554077862	-0.7971741800875609	-0.7568850720763088	-0.8973852895983137	-0.8727677146840941	-0.8887304336427256	-0.9156198401015616	-0.9117172039409568	0.6342419004923529	-0.9217640789840156	0.7443294046123656	-0.7877621713205656	-0.9035003610718941	-0.8773221254977153	-0.6826111936010693	1.0906644024345664	-0.2583282676593214	-0.6824209535207871	-0.961675474363633	-0.9482425509690409	-0.7931940833147879	-0.9389084029860404	-0.925690477417635	-0.8529813011584709	-0.6994123776823435	-0.6601063197037407	-0.8770410641829541	-0.6146723186866067	-0.9026266699957023	-0.763573395162226	0.6042953059635201	-0.893707104093138	-0.5320813444646518	-0.6137526842149132	-0.9484281467101616	-0.9486947909912821	-0.8972824436144886	-0.552281670883966	-0.8433610686166872	-0.8855643569617061	-0.77071665091147	-0.8173367181230896	-0.7477308535111182	-0.788090322205863	-0.916064737214636	-0.8975943427788382	-0.6742807493305993	1.5320041318985358	-0.619615769213757	-0.7330376833556618	1.1437825766264496	1.1942881114192687	-0.8805397960782941	0.692923837356543	-0.8359678557390531	0.7105441015189655	0.5928037450792389	1.337699428936748	-0.5131005486519684	-0.8987882461153613	0.9567292862679748	-0.9576989379368046	0.2465683795854794	0.7993052804581537	1.0848042107535363	-0.6366423256398103	0.7443620733218191	-0.8610266332111813	-0.7483867236995964	-0.8751556635649316	0.6667779503129585	-0.913972103702377	-0.934838181491647	1.0740315775073244	1.6901427452115003	-0.7581697954937344	1.4621296453851094	1.296176018654228	1.0149410440662074	-0.9535586969836158	-0.9040558502411438	-0.796797668143678	0.5102648520646444	-0.8773771412526066	1.0683736091685667	-0.8807460734226614	-0.7334786207747023	0.8712834748744663	-0.9521714717983627	-0.9530673010639371	-0.8878231229828831	-0.9453786569191306	0.5610122521999937	-0.9550503873712288	-0.8456518056155925	0.8601461566415578	-0.8990861715218043	-0.5932387971880567	-0.8500899669105166	0.34086921573785145	0.8667613711126895	2.0913984972928508	0.5430203150782965	-0.501929272315758	0.8058395271231352	-0.5507233846107675	-0.8505573506983246	-0.9004775892530744	0.816318216761714	0.9466214812384662	-0.8153496285990419	-0.7720278388908073	-0.8659095776184136	1.03099800743467	-0.7909441492329825	-0.4033005006881221	0.477681364760507	-0.7000825959829147	-0.4600054883540797	0.9644349395430544	1.1717399314951782	0.6311924270377378	-0.6580382430716599	-0.8989887855853455	-0.9581864614710675	1.03225495813567	0.31605403616082	-0.5623184775859672	-0.3487241864713011	-0.44657867393095313	0.5720180397624084	0.8744463437508205	-0.7599040950360184	-0.952408655630223	-0.49249604430698185	-0.18590057545393604	0.9111856908867628	-0.868543825368587	0.7784683330330935	-0.5648965105013083	0.7074622780869991	-0.700097100993242	-0.9217836933989502	-0.6559796606199096	-0.881680496698971	0.6923442293704469	-0.827956907233963	0.8450350159771108	1.068878570887281	-0.41941081500141014	0.549265984168628	-0.8868236090623473	0.3750816651487184	1.3268737623242595	1.1404497819243915	1.317528329424713	1.1794651383040766	0.8478970983999988	0.9914070460962815	-0.9412269983356877	1.5035219431037599	0.8490991381469425	1.1313324774700126	-0.5788410954634929	-0.9129341903840373	-0.8406396162224349	-0.7937421476930717	-0.7155036618818256	1.0860735692741348	1.1886098322477345	0.3552434739048774	1.223350113633187	1.3494058195180052	-0.6670904105082164	-0.9473681159972166	-0.6423694815930517	-0.9221593926172565	-0.9565183329623573	-0.9580883933155081	-0.9544656309327132	1.312684539291031	-0.9391019235279179	-0.47783758641607177	-0.8753900880272594	-0.887406507013604	0.9446403997219306	-0.6552085290225581	-0.9443345189037738	-0.961892733383945	-0.947166883968806	-0.8981486698044807	-0.7648885270093556	-0.923582034916444	-0.8403988807368624	-0.6748282836527086	0.31965553833761223	0.4545843843767593	-0.9179987408265325	-0.9354714944146102	-0.871813974485015	-0.8389666369807763	-0.737897978854212	-0.8434514191851428	-0.868370688391099	-0.9175048197390429	-0.7092272701187305	-0.8632595598928692	-0.8005639996390467	-0.7160735045678809	-0.724710457777436	-0.9374326351990344	-0.9588916261575566	-0.9608412986162744	-0.9276348474657541	-0.9599589291866908	-0.935137944450634	-0.8026926117284215	-0.9176720972020432	-0.961927610433224	-0.7431913746989971	0.6731322440768954	-0.8281478371163167	-0.7848087378778047	-0.7402307176156655	0.6876674653172485	-0.9614822587216086	-0.6826113059110276	-0.8062677499040243	0.4673547539563578	-0.9102371993249282	0.9964778910151489	0.5473877253967698	0.17555511388061315	-0.9110644681289488	0.9402822493814693	-0.9490460151444293	-0.8608777361870704	-0.756803070214701	-0.7808934275942727	-0.8811348909898126	-0.960954128031992	-0.72630188981558	-0.9049532266061919	-0.9586395308531069	0.778769771552706	-0.7181338741929473	-0.9289475125433384	-0.9546115972485738	-0.8568144543386439	0.41811992001007464	-0.7857769383834948	-0.7415767206778741	1.0659361728296632	-0.8033947552005547	-0.5365662674179947	0.9884718457456997	0.6628590062647273	0.8529932110655816	-0.8707314915239488	-0.8364168984128618	0.78605146516826	-0.6599718447530483	0.7443091532269691	-0.6308843924490289	-0.633639068154824	-0.8828848729646039	-0.7192649425647483	-0.26706963489893365	-0.5103493557644182	1.0687086110289632	-0.6806271825994321	-0.8611439921160339	-0.88769393523707	-0.6069672573236633	-0.9029575514168584	1.0697841702179098	-0.08870426901216805	-0.6195559314879278	0.6081655547360778	-0.9080934218000725	1.0432633394695279	-0.7621986353490785	-0.7708637200485571	-0.9335675272116981	-0.904223210635583	-0.502743573052387	-0.49423411218833685	-0.4824253183271765	1.0444631670128635	-0.3914228543490019	-0.5169463115632109	-0.8104572161893148	-0.9130130468936709	-0.630028788119758	-0.76384443554483	-0.9081414022223375	-0.9577444765008758	-0.630651899777228	0.9431089629868991	-0.7947624023711881	-0.9454388302263574	0.7332715837707314	0.992537220776489	-0.9531703171419884	-0.1953745986289504	0.8547242016794018	1.6317195110329308	0.8021565476406579	-0.8820245179635259	-0.8696420614891031	-0.9455878790210586	-0.9380988512641392	-0.843090167227464	-0.8909966151724201	-0.9040747306613532	-0.9240981752740266	-0.8595043272147685	-0.523746190942891	-0.8643401472654046	-0.8135531430285279	-0.8607586363075015	-0.8629778419965497	-0.8709774170236364	-0.9559428194653833	-0.9067794108022612	-0.9373280809940883	-0.8929972925875849	0.9814914603978192	1.1380063183107771	-0.7028779442843022	-0.8964975364127716	-0.8072267466932987	1.3939608001370716	-0.7622900243705034	-0.697537154078202	-0.9365470546990501	-0.9572550811567402	-0.6997762741780967	-0.7448718264216324	-0.8304404927667188	-0.6230865502981121	0.6533626176888565	-0.7721294263202012	-0.8564508310398675	-0.9175955328182289	0.7534896835732652	0.7507270722027071	0.6126580273781703	-0.8883779731922556	-0.9579256920093879	-0.8896357848510015	-0.9298294617344883	-0.930121016150511	0.869518072726912	0.32648351914785795	0.347202925805986	-0.7730231573903865	0.6105038821675605	0.9123815840466752	1.0239117898096468	1.0714845022307309	-0.8785372038979457	0.7332535270986347	-0.6400692919539868	1.2381940748648907	-0.9505008958798552	-0.8279434853214621	-0.9496354778479569	-0.9505694239496717	-0.7820902023667358	1.1422211283465318	-0.25714675989379826	-0.9596813573642581	-0.9401439078856776	-0.8995258859880857	0.7608577974438866	0.8001305299986489	-0.9499296506960546	-0.9358460352565379	-0.9547603295221694	0.7279076258489426	-0.7049490319601787	-0.8984190536267125	0.8133890923115696	1.1345848541415657	0.9554148434999	-0.8300840904559802	0.7523698535611365	-0.8714221886150576	-0.5988436898795723	-0.47776822420734977	-0.7681766111199047	-0.8099161278307369	0.30732000085741606	-0.82807746693339	-0.9480405569642811	-0.9456558495620735	-0.7075733927679009	-0.9315695151294041	-0.9604498484486941	-0.9595688461666948	-0.7357765203096223	-0.854109746981058	-0.8234617151016265	-0.9289575656492679	-0.8146278661548932	-0.8406847045606933	-0.504820742191033	0.992723802135363	-0.7161538488589586	-0.8346588002864124	-0.9256144078818965	-0.9025054513190488	-0.5809662542633065	-0.8477811944453411	0.9375597699773578	1.068551324885087	1.2597289237005935	1.4128396558360485	-0.6803199458623327	0.8035426029379817	0.6035175524288111	-0.7647806321017108	-0.9435926768182318	0.9398104706089498	0.4026959291433279	0.5302844284070294	0.6117238103125374	-0.6291477323106346	0.4078004011806307	-0.8621809739017192	-0.9234685577222826	-0.7546973836966328	-0.8838781478762162	-0.899808072835135	1.1223663265382968	1.0622497129975246	0.2973725205825029	-0.8692523852679546	-0.9565701053615733	-0.8750316643175117	-0.8807596029789759	-0.9310490962555272	-0.9408241119143755	-0.8494911449864848	-0.9436622470297461	-0.5301457759694974	-0.9529667811215745	0.7104643833518939	0.8238445362343538	1.2161096217127125	-0.8566438114429643	-0.946366985079896	-0.8776536925838064	0.8673390465172623	-0.5392325243049895	0.6043115237232378	-0.3844097279569094	-0.8930439270421715	0.9863755701484943	0.7587265183358618	-0.7074346538911682	-0.8638491195207445	-0.898891911750884	-0.9326781139988771	-0.5312956683034418	-0.8266839104123352	-0.958960080733577	-0.952861831289331	0.7988106691445037	-0.9537193933966396	-0.5840360387591537	0.8654763055923292	0.4803035812991819	1.1656613698134553	-0.838547344494507	-0.9574714290501976	-0.7857051714507167	-0.7212890017916763	-0.8423906077693522	-0.7172545219346944	-0.8441895690001275	-0.9394030915255468	-0.9593838419386662	-0.9600115008164704	-0.7231595869765728	-0.4107946110528488	-0.8284109964276011	-0.8797002074129388	0.7635882973886122	-0.9576168681698963	0.5233451752247146	-0.7044011687099068	-0.9356803609597228	-0.8058101677808829	0.6490169504611512	-0.8503291373620344	1.0679690171305287	1.2034410360411307	-0.8802251886739492	-0.8445979267042945	1.3354154339071664	0.9576481048458482	-0.3577455457866815	0.8759408556084656	-0.34875917244707383	-0.9305940550581956	0.6821725213565071	-0.7745885252725857	-0.8984044207524792	-0.7490413157318261	-0.6456293504348999	0.5341053659019254	-0.371346699590003	0.4137038383360522	1.2217449982947393	-0.6732384713416475	-0.948911078408224	-0.7155029574691544	-0.9520789253633283	0.9422871460200114	1.1625266460558017	0.5821444437937069	0.5727319844297921	1.0166544018149677	1.2793922509880538	0.7388122543966843	-0.8849841377828889	-0.9536683191430461	0.935066590065826	1.1237181594048604	-0.9296672833182419	-0.7782260412706006	-0.8123598651210371	-0.7740782860855323	-0.9567271043679905	0.6934377275548033	-0.8585225790790629	-0.8803380172586832	-0.9306412363727207	-0.8574616145203325	-0.9516045381382234	-0.8662724660152468	-0.9264498762055869	-0.831152902562905	-0.9455502762841559	-0.9496365326572476	1.5159235702231886	0.7772342962689321	0.4333397039499055	-0.9464668778221014	-0.7489263292707204	-0.7933826991174934	-0.9564553180522231	-0.5699682334611615	-0.9553884736178069	0.4659759515807079	-0.9516062097193378	1.1002390343452806	-0.9443468820283406	-0.9051501240002474	-0.9261400992719322	-0.6948646055054387	-0.8758639387628029	-0.7909128745109812	-0.9404264062527377	-0.94992532517784	-0.9613752829906825	-0.9606851518125428	-0.887121562832476	-0.9579645994499674	-0.9609122351608335	-0.8321136567082528	-0.9469018718798656	-0.9006738360529482	-0.7770572385939394	-0.9017436597661783	0.8801514624771488	0.7595634787138787	-0.5474695453686008	-0.8393005727651158	-0.866932782049118	-0.6220766565028539	0.7904525811257646	-0.6953150615610001	-0.8516409342286699	-0.7531221345164102	-0.538582055942232	1.1576566165103181	0.9658005737745186	-0.9319436575062843	-0.938625867706156	-0.593275308175308	-0.7032630257328334	-0.7823472212932627	-0.9019449265504821	-0.9503034260992391	-0.8996173172308259	-0.9585437240008751	-0.9607344877529809	-0.961118809307009	-0.9613505549169972	0.33868853911562363	-0.8290500480177994	-0.9612538512890353	-0.8791491148808047	0.7745932377715017	0.3958736448278046	-0.8438814944944322	-0.7960622649959415	-0.7227634138649373	-0.6990556175570267	-0.6717354384588489	0.6886426045192466	-0.4614856516840655	0.6811326460643943	-0.52503367115459	0.9984494941419289	-0.9288346011675211	0.6274729158075162	0.8499549219644188	-0.8859394172207193	-0.5114711437818574	1.1721976149376176	0.6770687598947304	-0.792966835531702	-0.9277820244028516	-0.9587645268656899	-0.9574374712104723	-0.9536293644753611	-0.8766449466572801	1.1213120697389682	0.2708308099037694	-0.9045002725837292	0.9772308397248839	-0.4429333748867195	-0.9610281301225084	-0.9139277620694287	-0.9172582769109014	-0.6580818744812781	-0.5983192778082361	-0.6889221979876368	0.7669936902107799	0.6439390188336388	-0.8027778360006917	0.7755831211719325	-0.8110500456181639	-0.9416133158942102	-0.9423219690614826	-0.9531042186823575	-0.9600696060999852	-0.9580177668307108	-0.9600214795602469	-0.8701090508095065	-0.9359098241050035	-0.9471257660550007	-0.21285561313000212	0.6942986707517601	-0.9611644455708831	-0.9419404640799454	-0.9456999423973935	-0.795437057373204	0.7487314777326483	-0.9477458102662262	-0.8368785395054924	0.5058436465208743	0.2917022565049181	-0.9495155918983004	-0.9605319983452846	-0.9638974413547663	-0.9612084452252474	-0.962229518467081	-0.9408249906982172	-0.8260023829630981	-0.46015784797435294	-0.9405238829719569	-0.9620626763417087	-0.9619485319887876	-0.960561435751801	1.0827659071675602	-0.9622886434466241	-0.8931148503196067	1.214489408853277	1.1265559995561814	0.5048334628857493	0.7641557358300394	-0.4713685159408283	1.2932014338319355	1.2921340110122599	0.9331293474788285	-0.7523123585641728	-0.9450058577524025	0.8640574163988375	1.0146486611459242	-0.9634711601923068	-0.8925238565316721	-0.6622072505551875	-0.6883491578794397	0.5621598886019458	1.1515291095494133	-0.9336859756683751	-0.8493366878228236	-0.9567555060885816	-0.6794031766295818	-0.9538258618319274	-0.9439138027852547	-0.9555549075112992	-0.5817778436696742	-0.8436403088234053	-0.7862007307635114	-0.8164232844898486	-0.8667328612304431	-0.8568216682851246	0.7270780879840287	-0.9103577888378307	-0.7314659481931679	-0.7549674521351651	-0.8309030651581314	-0.9474249907123882	-0.8430708044531433	-0.8516968942125631	0.5610747273146374	-0.9403953646350925	-0.6848901702928059	-0.38872126798462203	-0.6029144655883484	-0.7993594274853203	0.4455855692117224	0.7435799200615957	-0.9490340102164623	1.0074819915280675	0.7204289843832867	1.0166166854320926	-0.45000060201259184	-0.9367081963837723	-0.6400092531534994	0.5747813954871783	0.8256185816019969	-0.602001068768151	-0.35038814697524795	-0.8989885049837792	0.43182639979062776	-0.6891506782194213	1.1220023430582957	1.3227403555406498	-0.5917097222659837	-0.8885156563913047	1.1257684599022624	-0.9480228957183019	-0.9169102101818382	0.7234591981803362	-0.8386649147210048	-0.741424132733665	-0.48542060282046334	-0.5049257011178465	1.1861706274909132	0.35953752745285417	0.7985067043747418	1.1674848186729443	1.1035849767908454	-0.4485069924435874	-0.6659668603920359	-0.87073214918143	1.2125740600418766	-0.7245560968401134	0.9080478508225676	0.8735028688633778	0.4276654906119334	0.824878800965664	0.6738533889336621	0.9211708320279947	-0.6591448831036095	-0.9041332269148191	-0.9590624128887507	-0.9604432399927826	-0.9601403907504411	-0.8403655912905402	0.7884063875606446	1.2161383818616696	0.7886524293306851	-0.910672797143255	0.6923157589699125	0.9681822494366644	-0.5333013944515278	0.8547315122393783	0.7051768614531504	0.9660060197097653	-0.7245801027242955	0.8408075304722713	1.5592474630037059	1.400817065883015	-0.5060092401752994	1.1952990641635133	1.2288180064137382	1.7029552338174654	1.5999180085855835	1.0008850160834422	0.4867550428245303	1.1688612907175941	0.46315444779279985	0.9886729666892432	-0.33352861174705917	0.8889959824787366	-0.5418446284465288	0.6391124621264636	0.9649982651869188	0.8721050807888276	1.1323657513586518	-0.48260262124922626	1.2559100637265372	1.247949137957636	0.3187711223115572	-0.3509577587634423	-0.9154931853103642	0.774813479333136	-0.8111022323157465	0.8943433515236453	-0.8528270346269551	1.1216916617848571	-0.7980555915385525	-0.9305156107797463	-0.9264295828566884	-0.8716166990193035	-0.7875500468868009	0.8962344214296367	1.133680504333124	-0.7779839614150256	-0.6713441783628936	-0.9002126554374323	0.9403693411779314	0.9365327485515911	-0.8926068842875519	-0.9289854663055597	0.9835649443148112	-0.7722728089594157	-0.8916618485503144	0.9006194821998942	-0.5493957437696104	-0.7524667342747083	-0.8761910449393657	-0.7354511836156173	-0.8981483787229255	-0.780635071196926	-0.439096521593028	0.8604374145692195	-0.6124809542731121	0.9066082611991555	-0.828836349292739	0.5033922763629485	-0.6539092864577349	0.8444504893791985	-0.7626385900663274	-0.9042957662250275	0.9358997192158103	0.6177908827304056	-0.8180461585795827	0.7560062780308063	-0.6480143192049145	-0.6431960347335137	-0.7722013921240629	0.6033200765715746	-0.9559890812452718	-0.9498619565327826	-0.769749428237668	-0.8665110012418227	-0.8637977460074086	-0.6887681176141086	1.228175536546966	-0.7801850022557129	0.6164508776130525	-0.48258790786333006	-0.9574047718360853	-0.9324528005477578	0.9888377932139001	0.7866556127573935	0.9236857764404313	0.862540647663939	0.7818204683749159	-0.6588487662595812	-0.7473058717947186	-0.948332030582323	-0.7152823296037627	0.8152172970299196	0.7495830748626026	1.4768047069833339	0.6068205830793997	-0.73090952556034	0.9620796018373843	1.2732281775198369	0.8112304830229485	-0.8906906210185325	-0.8133712959198185	-0.9595617357358777	-0.9050829568214058	-0.5755071619115659	0.887666566466729	-0.48046877967102586	-0.3834946017663137	1.0225445105093554	0.7545705040925027	-0.9065202809246318	0.6970226639279432	-0.9223034779994386	-0.8257503941921509	0.8933674130979358	-0.713958688140506	-0.9588810905773497	0.587344758505747	-0.7177371563897638	0.662986148056542	-0.5835716305173758	0.7639128246458391	0.8473945266711111	-0.4707618303748254	0.6882496891742131	1.1642430883609418	1.3637676860603865	0.9250153997314243	0.9040648934115509	-0.9525671901511166	-0.9538466079093992	-0.9159067567097373	0.7580828435069863	1.3873557466735253	0.8159008829325898	-0.8591517934330626	-0.7485815149155393	-0.8474558762235516	-0.7907303191111927	-0.77869656943723	-0.9287601440535584	-0.8065033853329329	-0.8838690930474565	1.398405982889303	0.9476772716733604	-0.7757320451139617	-0.8570775010291506	-0.9093643546145049	-0.9160580752791331	-0.7509996422460986	-0.8639203001459856	-0.9521129389944434	0.2019550589732538	-0.7783700143283826	-0.8405013569646181	-0.9017162528327498	-0.5410727373721619	-0.9520532340317042	1.4718130315309288	0.5084004731865206	-0.7307219898953677	0.5512976878300926	0.8672701463036143	-0.7415998308686236	0.6459127993240099	-0.8229235321792816	0.8818892425075442	-0.8436721785734277	-0.8814102667452162	-0.9320509160045185	1.6127675720520562	0.8691165694554678	1.2514121158852467	0.722972468596679	1.8936219427250187	1.0273438995517286	-0.8517454529304983	0.9311314461934838	-0.7370376831254879	1.2521971607656825	-0.7054698349140149	-0.7801092053153785	-0.6321631478085633	-0.8132925701047061	0.5056238581589577	-0.791349132498028	0.4674236083676915	-0.7703264425606096	-0.961560809859137	-0.9151570320633705	-0.7679117712253136	-0.862208640914709	-0.919414759620247	-0.8949012659898481	-0.6754085167858652	0.9019713366590651	-0.9560890308666132	-0.9453242231714554	-0.871345398133511	-0.8775934369723842	0.7526042547655127	1.2603806165235796	-0.8868190658651326	0.5419132835608811	-0.5685900953391957	1.181470089767014	0.7516298056504762	-0.9537229455074732	-0.9618663369641101	-0.9515856695969449	-0.9614124120418079	-0.7611270028480177	1.1305166922098693	0.48256142653329365	-0.6329215381505385	-0.8286999513017062	1.2628019043285754	-0.7690285664452728	0.9900575844904501	0.8254501223258688	0.9065441555379863	-0.9553519026045404	-0.9624472111122535	1.2749346154797432	-0.9216388330279275	0.8754070184320812	-0.8009475706688811	-0.7284346664044267	-0.9494224868216179	0.18938860398789772	0.8092258546043638	1.103467221730066	-0.9256865554316565	1.6293520628366998	0.9250563329374323	0.6677488411172724	0.1512041209605521	1.645465163243812	1.7490136821388194	1.51687073278035	1.0406926815964757	1.1580804970444545	1.356393130783482	-0.8617677302171032	1.0360472485952366	1.0447336797973128	1.3027875032505418	0.7277053818195287	-0.8350561844598349	-0.7054199447091528	0.8014645855917539	0.8609053281489663	0.7446247084954823	0.8589308133632009	-0.8560615305668935	0.7829484071169657	1.228757719114487	-0.8865971453744458	-0.9115166326610357	0.7025229702521818	-0.6453004157896637	0.270373566323089	0.4530446269593632	-0.8626689075156804	-0.9614925582717743	-0.9562274665162227	-0.636794519851234	-0.9273862846470101	-0.9525062063254944	-0.9516958830748692	0.9507351196545988	1.0391357661011964	-0.8337440413554043	-0.8525580312379154	-0.8963329221282649	-0.9480469280453375	-0.9401351184029052	-0.7203459490159575	-0.4994807255511946	0.8654549175096516	1.3675101660906839	-0.8563632074418694	1.0629513107270017	-0.950994611251183	-0.9454121763965708	-0.9506026551241016	-0.7192279942030707	-0.9531512331032065	-0.4250003972393012	0.8120248032299138	-0.7418062978336079	1.1564301556354897	-0.8351705203067699	-0.9158813419477894	-0.666165865664191	-0.8488006201668467	-0.46848783281212775	-0.6352987566044742	1.1632617667877168	-0.8035760798623108	-0.8698801477394172	-0.9000542126002642	1.0694822049217614	-0.7206796962716447	-0.8672728108200473	0.8158393956501997	-0.7166530853197453	1.1102157468552267	1.408561310155771	1.3919408596894123	-0.5604923538373181	-0.7022119412283033	-0.6408999584496687	1.151791518283639	1.037834532282292	1.0419784090839965	0.6625653847567279	1.1602601175533152	-0.8867329381199714	-0.8523353586050723	0.7777922597782015	0.7160291409617846	0.6045856789804762	-0.5198025688151002	1.2705468996413747	-0.7591833895124143	0.7826166443012554	-0.9080471907533075	0.615169427761248	0.938557033840821	-0.830818457078323	-0.673928032576601	-0.9570887233389087	-0.6949431757232907	-0.9104127233362966	1.3888149057952368	0.5076984332445675	0.825432772134441	1.0573970873885095	-0.5550559265205943	-0.8213881894826581	-0.8338401394433235	0.5552779706275777	0.6966316960042102	-0.8463232644667017	-0.8451196825867665	1.2385688044264451	-0.7403204430583822	-0.9167361552099075	0.8866305528414559	-0.6182567360276211	1.000209890071388	1.3573441139647882	-0.9425360089258706	-0.8005451969903323	-0.770891880153685	0.7956237558671643	-0.8216843713828242	-0.8825091504943895	-0.9614132770038766	-0.7804253280333424	-0.760868984290535	-0.9389362412889819	-0.9139640893274205	-0.8955872853964303	-0.9440198343008307	-0.7278188640151412	0.5417002067610709	0.8401367468249741	-0.9520340201860251	0.5608863060367055	-0.6714462061649351	0.5077569857859013	0.7006571096866303	-0.6445789397445626	-0.8682064310466846	-0.7281319567107333	0.3349391994992425	-0.6319039170601871	-0.9539359546087103	1.4312499883773435	-0.9580485968954758	-0.935675538256436	-0.9594565764282821	-0.9503356054424357	-0.6923981177268864	-0.8095220454434882	-0.955643831852944	-0.6236445694357492	0.9401070868184442	-0.7233130088850926	-0.9449462905662248	0.6573956748310418	1.0994366258582728	1.1176900441608297	-0.4308596891606046	0.9712879375820579	-0.27656894475329674	0.9757058839717718	1.5241576261437795	0.6893307250145482	-0.9381346097498333	-0.9197560967285411	-0.8943649895142497	1.3062814158890836	1.3575279821611026	1.157794167524889	0.7077390477863909	-0.9265385545064125	-0.5074113378458366	-0.9400236101397175	0.9588039770978837	0.8744891496571708	-0.7403954323257053	0.8182108876643068	-0.8410696369696141	-0.7850986397704237	0.6431321175560464	-0.696175893760452	0.4292361541046419	-0.8527781072504943	-0.8920623852354245	-0.9518637421222073	0.557782191601443	0.929807816838986	-0.8784804249174049	-0.9233446646505121	-0.6220740063173276	-0.8518573322868788	-0.9313401188673306	-0.9477742967075083	-0.9515156100609036	-0.9122472778070736	-0.6331684212513412	0.9276332014959965	-0.9475820977121876	-0.8477983767182148	-0.6580903553175383	0.48940347850422505	0.9697390835696018	-0.762074822929978	-0.6817175641811319	0.7572789646804117	0.9372139570410214	-0.9406443393213658	-0.9169406166308849	0.5738085670112705	-0.960250348267535	-0.8949388537359605	-0.7999112533279104	-0.8126769132278469	-0.7728905219901038	-0.9498423360220998	0.6043161003305916	0.6887803276514392	-0.6873270364755056	-0.42253722087636925	0.9699608621368229	-0.8482778092047906	0.9014785822873992	1.0997667982202801	0.6815979413254826	-0.9378441399493429	0.8172245079215769	-0.9272776827137169	-0.686209696473698	0.7710369854339061	0.8015043285715739	-0.3778249829322219	0.4295109033065594	-0.9235907526282988	-0.8257361561165351	-0.7000429241979057	0.9888760101860218	0.882928580050367	1.1538857400566331	0.9726474363412644	1.0218899343725352	-0.9249666489910355	1.0140406472674066	-0.7114548073234902	-0.9372358950664696	-0.9546727512328911	-0.951938350899161	-0.7047867439211737	-0.9589551933516184	0.4990934221052961	-0.8609595977802269	1.1220721752518108	0.5909017509374764	-0.8744989879342512	1.0143693929521769	-0.902593048825521	-0.6763119844836705	0.993939732211342	-0.7531060023551995	0.2588546569153238	-0.9543270724222279	-0.5503939223375116	0.4353202779386829	0.7455073387553611	1.1789500827627275	-0.614463251281816	-0.8789325907253431	-0.3150048278397473	0.701667854868036	-0.9043926396112427	-0.7674744826486305	-0.8564446351168756	-0.7984786985193151	-0.8715826648931007	1.0930143294342003	0.661313609638178	-0.867513903989552	-0.7058702877167887	0.5676354836364528	0.8755021673187343	0.8492072895184961	-0.860649438528374	-0.5539302317709507	-0.7693915445275892	-0.3380895134173849	0.9414755696773535	-0.36345157512341725	-0.9528477076488525	0.4605364103534212	-0.7235192400478421	-0.8296881303649494	-0.9615177399152318	-0.9621066261681224	-0.9533888852439446	-0.8384839056768758	-0.9596688828254071	-0.926717663182228	-0.9445812535145482	-0.9063335980189238	-0.9096874833637577	-0.9597845254185817	-0.9617150082287539	-0.9531106130731912	-0.8105159741946952	-0.8151968968348434	-0.7354632006638862	-0.8008915578554552	-0.8159245226743398	-0.9032843041632544	1.0833231546930695	-0.8042929194930252	-0.9610043397128785	-0.9389548220676243	-0.9278667934988404	-0.8926287770648876	-0.9617705451897198	-0.9593369999024174	-0.9458267372446402	-0.9391566423380243	-0.8723091638138977	-0.9228001779375785	-0.842334260318302	0.9295786978111579	-0.6257392632770594	-0.9372569330342769	0.6355748495061356	1.1348835221488263	-0.517961398897164	-0.8138656184111849	-0.8699251487006252	-0.6567226264574066	-0.8973965158550863	-0.9264339518425723	0.8452967360283368	-0.9567035144165184	-0.9477259742197691	-0.9484380938915472	-0.8204676693918277	-0.8556266490928279	-0.5151996552135467	-0.9233509270577845	-0.5014710377811178	-0.7895105401738609	1.3679061079167416	-0.6291699658777029	-0.46472596921306986	-0.4071321819452243	1.0381294729645616	0.9096284533987592	1.0594234851184012	-0.9027681989775307	-0.9523893713818687	-0.9615322732667719	1.3487768133693856	0.5829406361743726	-0.9134418020693554	-0.8398119639946792	-0.4605025487502673	-0.7552570765664911	-0.9504795812976626	-0.8296859102269949	0.7178109100029526	-0.9158378898283602	-0.8142465906810421	-0.9302378659662105	-0.8564786562799029	-0.8285457426629285	-0.7363899009773156	-0.9539871861591686	-0.9460270899836876	-0.4014336022062444	-0.961545014676574	-0.9416227713185061	1.355045286712675	0.8483630893968541	0.7627566434273214	-0.858358990131839	-0.70224410957104	0.9711683062835837	0.8439266832564706	-0.652165011500823	1.084547604591621	-0.32383777414727893	-0.8987487276361434	-0.9037394882237962	-0.7195651370652327	0.705557705702379	-0.7041516210237336	-0.8274090119250916	1.0916689684516938	1.3082955063951107	-0.8688339211226581	-0.7584840362498823	0.9370322332670848	-0.8601406106406212	-0.5870531942747651	1.0566074886753223	1.2079391938638686	-0.7875817413268198	-0.5513744638739233	-0.6227993131173489	1.2034136766709476	0.9503881125413727	1.0508528695133112	0.9431090334211594	0.9264756211857195	-0.8076170617257166	1.682253755257736	-0.9519530724507191	-0.5804765854195114	-0.8769848725932999	-0.8493937781858463	-0.775081616101835	-0.9571278845901293	-0.9086223604444945	-0.913270959930814	-0.8595096627283705	-0.4805772288263461	0.7266627484354105	-0.3751276690227476	-0.5937705189947963	-0.8660522856607153	-0.7951883755158645	0.9186154985645565	-0.8158150554472631	-0.7747353898703289	-0.8378529853198282	1.0208263451905693	-0.9482024818901161	1.0637518310613958	-0.4277529599235269	0.5810405791801598	-0.6640936226057497	1.1837374437878316	0.7184718525697303	0.9938987896992326	0.7909715205898343	-0.9505659782629744	-0.5639325453123388	-0.9220398265774304	-0.8285640368562293	-0.629820583661371	0.7211354644773719	-0.7040094223160932	-0.716602218875258	0.8240841125337867	-0.42988910930246405	-0.7681346887788834	-0.5305779788889027	-0.3771348776820996	1.1337933593995833	1.0287801982911526	1.0921555144731605	0.5331203258058711	0.8169430394470634	-0.43034203045633734	-0.7147767533237217	0.6989034074387157	0.48497732431621215	-0.6768514179343089	-0.4092318874389488	-0.9382393932583599	-0.7893043658755986	0.7554935316664716	1.351540251988061	-0.7567341161144463	-0.6861670922169097	0.7250804508518685	-0.47681266404109734	-0.9576032039451057	-0.9608539260160432	-0.6459511239041816	-0.8180170521097287	-0.43244138717283126	-0.7374535256671975	-0.9458476206416594	-0.934822545863476	0.8677254902676522	-0.5135998855820171	-0.43685264717338906	-0.5514775169055598	-0.9139809373240376	1.145709248458291	-0.35778509959736005	0.3956399009527776	1.1191867638798922	0.546765531458441	-0.7054219557314061	-0.6293850070463346	1.3708845758350745	1.7063861366729092	-0.7332028024387741	-0.7026639100123736	1.0598502123136078	0.7741537113099638	0.416031261975439	0.7320556060601817	-0.5829399834260831	-0.8916939908259927	-0.5823100441253918	0.8485017472397314	1.016584582552918	1.3556388345145378	-0.5552649362354002	-0.5645778697090896	0.7726064185298235	-0.5850699727221194	-0.7093048141764253	1.1681939179174394	-0.9587540642805258	-0.62042509252604	0.4549756765861179	-0.9218761847160247	0.8421580232663407	0.6462749084043112	-0.9396235879721783	0.8788647042170221	0.7965414519107449	0.9152495318764587	-0.8835156934954231	-0.9541218324518824	-0.4869881261852483	-0.943250424133382	-0.8015125374915687	-0.9575267976121803	-0.9288078304180734	1.0710985588691533	0.5853436976379595	-0.8938889473730458	1.1647591525183913	-0.5586954994989608	-0.9526474840644743	-0.8321393382504968	1.2822536466415357	0.6942550565383773	1.1664001275920763	1.170886622622867	1.4392046135703396	1.1067661911767879	1.1578988658245608	1.2302859433283264	0.8804131672161899	-0.8764057988092593	-0.9493315951899561	-0.9580406320561301	1.0505559034434797	-0.9347000303009606	-0.8380713786907837	1.3176241081753195	0.9005609275574907	-0.9289499933515195	0.13418148757104773	0.4549127674660536	-0.6332977766681807	0.7044140081954638	1.1652025740595677	-0.9012677093340058	-0.44725195293444353	0.4527181468753339	-0.938728173606964	-0.915242217504743	0.8484500497331801	-0.7071779108225842	0.5569281003207979	-0.8345801721742838	-0.9361649520074595	-0.8522674085139155	-0.508731239597456	-0.8640814540282149	0.9616513543070092	-0.23966674353496994	-0.545865144091499	0.8270970602561896	1.3082545806099797	1.396064815015046	0.617547431602216	0.8619102089948567	1.4784146481311322	1.500969071742237	1.1914032809168305	-0.7407194077292346	-0.9647451412532441	-0.9597954414218506	-0.6817172262195456	0.7427606763779472	-0.9123316097183829	-0.8755800980203521	-0.7180622958158074	-0.6382009378723343	-0.6153638657687172	-0.8264870390454202	-0.90588501948188	-0.7895556732075343	-0.7831350035575274	1.0583496612180037	0.8833740169510051	0.8855190177191583	-0.6231658359833052	1.0080720795511122	-0.9442130378114416	-0.9609122346340611	-0.9622874395831338	-0.9618956360855285	-0.9587182867712726	-0.7013494032588805	-0.6084864427417693	0.9845822652123777	1.1037162693806781	1.279579438710103	-0.8710915870813962	1.0086498016828433	0.34594244010681074	0.8648073119077866	1.1274558545879096	0.7539491534555713	0.6912850015399187	-0.5893353610408212	-0.9158359099036049	-0.541972418508572	0.5719054846759811	0.2561715917211849	1.3037119207295682	-0.8931379186737478	-0.9188191762679376	-0.9163615685834864	-0.6291695130738514	-0.9268266658551189	-0.7590327089918798	-0.3594126456592626	-0.7732549947194887	-0.7385970369215817	1.1532118829420561	0.7492236920338317	1.4316377754188991	1.3003820868437337	1.4985006676915107	1.1584245546006027	0.8493654547570648	1.2586754388681178	1.0176420232595105	1.254873567122389	1.0819554143046575	-0.9385350163626577	1.2690756311692424	1.332351788403844	1.1999668060650281	-0.6344802578707196	0.7687397021484346	-0.5371885925679071	0.535810690967264	1.3866885461919387	0.6802659494902026	-0.8818879334785531	-0.9538220287033586	-0.6092951222670306	-0.9456152191043203	0.33053488313480645	-0.669517556772289	0.8853916762313426	0.7628014253767067	0.7506199464352151	1.0540153132217593	-0.6113826621247989	0.8472312954183223	-0.8251139595652474	0.5456850085497753	1.0077957797947914	-0.6920913026436196	1.209626792002937	-0.504029833112902	0.4794398836175603	0.7484202510796217	-0.8384483416819616	-0.7816451706119228	-0.8892955317176379	0.753293647041889	-0.48465615974975607	0.4812088743376149	1.0606949698449286	1.1717478685674712	1.216218932965528	1.2570359380970022	1.1816789215216796	-0.7194410077698679	0.8334936885782649	1.3414710899893567	0.8836189459692096	0.9026503711011398	1.3658733817636106	1.0407476475700799	-0.9567202377869763	-0.6662054915842666	-0.5693269094787228	1.4664076511838384	0.7076676763908383	-0.7047575561714021	-0.7279623044950952	1.2671587163696292	-0.7464395958235303	0.8258069822206857	1.134975889570328	-0.7587085839135125	0.9744948235467783	1.102906799993256	-0.5767392375071204	0.8044616272377846	0.5879476604445706	-0.7371368919156096	-0.7384504247926273	-0.5884093974026477	-0.4036868245833389	0.6873845774022687	-0.9199947230786395	-0.9040276056304039	1.1302337005954581	1.199190254938678	0.8449421358601569	-0.7300280193824145	1.2975321417863184	-0.753972039621693	-0.39024908120283325	0.9141832899677771	1.3992602256663051	-0.6623321941490792	0.6556976760538545	-0.9423740938506476	0.5328407734699789	1.3190390427397676	-0.878041207666206	-0.8242843008613415	-0.6052367374635916	-0.7504943892156304	-0.7802890066170581	-0.8204465869586395	1.1822865702323426	1.0642188347290114	0.2064118024679491	-0.808533154898908	0.9027599762229397	-0.9283384830917476	1.0347241050023668	0.8855359471242604	-0.7831818678073911	-0.8905214174080247	-0.9533689389847231	-0.9595922160722262	-0.5261800771327843	0.9418305326202534	0.7292161071830083	-0.6059406023331498	-0.6987153442247497	-0.9305130533937122	-0.8928045895933183	-0.8295316301163803	-0.8489225681094524	-0.9578813898423748	-0.9607731777385546	-0.9491715711622123	-0.8516099012222031	-0.8544278779428585	-0.9557660403683585	-0.9506149379904018	-0.9491715614043829	-0.8596802381629821	-0.9390186351160814	-0.6832647811354734	0.4541456128091541	-0.9441848455434573	-0.8865299784088523	-0.9540496270143068	-0.9193396221181477	1.1485628355035733	-0.8192246942044776	-0.8910195000657952	-0.8062708595969241	-0.955628110341537	-0.91968985652904	1.1450762399332817	-0.626195428695949	-0.8200928228734541	-0.9353064417337008	-0.9552543845805561	-0.2444990953760551	-0.3871251834650116	-0.9131884344801796	0.7187344519835772	-0.9465300654638455	0.8958583259569675	0.6571793723670243	0.750038830585013	-0.8749031030007632	-0.9558130720096375	0.44701918445260114	-0.7869061826250384	-0.7271010902533017	-0.7378338859547876	-0.9611360302435796	-0.7808499899498426	-0.9457028183259082	-0.9613498597901048	-0.9607099952326087	-0.7923239469677491	-0.7943069821737211	-0.9581756972652171	-0.8085941686166325	-0.7725647446537226	-0.7389626171256303	0.9346646781475922	-0.3663354750028208	-0.7883081276416715	-0.9358526196585094	0.5936789200453807	1.0338768357108123	1.6682584725310061	1.3678468313057746	1.2671936490819078	0.5849924434276769	1.2354795873556195	1.112339566911443	0.534448984749534	-0.5328005286944864	0.9227737646704058	0.746881541235078	1.245682150047524	-0.8235877291101887	0.6874775288979057	1.2338799278110513	1.275956816254378	1.4088369337145297	1.0565683156998842	0.9102168523887761	-0.8956835552511049	1.187630082378654	1.419869324852311	1.0169666484444642	0.773721538896215	-0.4993348779142166	1.3332718413033735	0.888980217050698	1.0103189729280904	1.1705105483260014	1.2565832603037412	-0.9463662689140724	1.0445888717443763	-0.7846546325727841	-0.8230780685426832	-0.9117962395582707	-0.8953494123172079	-0.894654737386719	-0.7013384380422533	-0.6273732858105971	-0.8467104756972842	0.8025971566188562	-0.9372175964984851	-0.6226857325744117	0.5621628329968987	-0.5429491761240596	0.9941442611991582	0.7077850139111455	-0.706540195226506	-0.6113205395799624	1.1704765507916848	1.2437157835376778	1.1872076945239742	-0.9246463714065548	0.7787417486457675	1.0313259440969715	1.2991354272712068	0.6686766196676796	0.4631203892161081	1.3809690368534018	-0.8099585894817072	1.018871913805175	1.0711905618081012	1.1360337997854355	-0.8421147686461289	0.5487751194398168	1.5129020756474911	0.8885605360370153	1.328299723891228	1.1354751929731794	1.1387995747390607	0.8363723565340233	1.045256208240637	1.3231078749310416	1.0930204200103404	-0.8111823309772538	1.558667200360426	0.8805166491253287	-0.9362229157494132	0.5591504383663015	-0.9213021947854555	0.19782930065004617	0.7267555899272936	-0.6250732121657706	0.8496614532364583	-0.528695096919209	-0.6504345472878096	1.5140762995210393	-0.7155319712232195	0.915222072598513	0.8854632881257853	0.6525823326916251	0.6841782487494408	0.5913414897546658	0.8017945394288891	0.39958802768694157	0.7292765589982797	-0.9321966885266502	-0.8566866944458429	-0.8926506535750868	-0.7717474058311087	0.4623915427500307	-0.932911929221205	-0.7112242303539076	0.3131416184210027	-0.8770793097139725	-0.923496095551308	-0.8676392478980198	1.1820222224025165	-0.13094180153547438	0.43638792136058974	-0.8704552683882963	-0.8736459928076667	-0.9597483292890723	-0.814171883605218	-0.49512883062192287	-0.6620818499173101	-0.789063550132117	-0.9488908272005656	1.0917835071667623	-0.5767197101847602	0.5492828922905892	0.839923042889802	1.1533948445154398	1.1136313449014485	0.826332082242439	0.9934758607415696	0.9541861033948016	0.7967939904143356	-0.7320124479430352	-0.9514944196307588	-0.2886120989733401	0.8290158297509316	0.5047521595038239	1.1021429983292612	-0.6277311060378583	-0.5825089814806045	-0.517606964291017	1.3191839467929674	-0.922550177319812	-0.5873425221913113	0.8231801699550051	1.4792718795141135	1.4840518341215356	1.0293157251079283	1.1592101959189023	0.5827140459771335	-0.890705792746194	1.075133725279488	-0.8768160386704991	-0.9584725351261021	-0.8855867091050454	-0.763565353865743	0.6880223477048032	-0.8186228689207751	0.8681510550319468	-0.6814400787849055	-0.951938347668567	-0.8451869456998491	0.8855226892205397	1.1573100598794048	-0.9627113628657082	-0.8654839640281741	-0.9020532128742375	0.8063379476239876	-0.901769901537603	-0.961329401433154	-0.9477081110478178	-0.9271613553421861	-0.8466606176357095	0.49004631342842	0.25685564509306824	-0.2917114924989148	-0.9581857021156802	-0.8268140360003623	1.1853319530318256	-0.717958490898016	0.8134405192579915	0.38432523254013795	0.7356187852367592	0.19069490125295277	0.8585187544840789	0.9543018529549329	0.901241581512869	0.6783510058714158	0.7408774389715427	0.9892262979734254	0.9364099823887266	-0.9409169093217679	-0.9554653200866453	1.1294146276599772	-0.7904244765183873	-0.8075219334429815	0.7358795840569953	-0.5536834391481275	0.4236801684177814	1.5754629240921498	0.8135068557767001	1.2106849366536934	-0.8838654259850913	1.079677715058089	0.9754305662165099	1.1321693806175552	0.9745673800777038	-0.7426459275327363	-0.8030543809310624	-0.9495478682346733	1.041498581041581	1.2241413272461192	-0.9297299606576719	-0.6419969398508215	0.6153766484540756	1.24663856492423	1.069569018657425	1.0239216155271338	-0.9375031963077769	0.5758213433014515	-0.9211315726557411	1.3699431877156278	1.0164019117613576	0.846970606307594	1.2491651202579173	1.0362518512321486	0.6189541797804285	1.1569021362473555	0.716709625558977	-0.3641536731813261	1.219974032481096	-0.8406637845497464	1.025030971376665	0.33896603321281116	-0.8367005272242363	-0.8198882713052336	-0.9483389794198221	0.9923582508109321	-0.7939623525921468	-0.9612828855759968	-0.9527293646895498	-0.9266883944558976	-0.9580998127177074	-0.5567265047744926	-0.8135315903923396	-0.8430931521818738	-0.8152542548282881	-0.8645837672671229	-0.1849857930475172	-0.834910844063884	-0.9246707712483767	-0.7475538664913335	-0.8758222312498172	-0.9550448963801296	-0.8743591821928907	-0.807870908412733	-0.7781220542410613	-0.9252631944022538	-0.9190479437042348	-0.43161257585178225	-0.9245444548235743	-0.9582206140428772	-0.961010030703609	-0.9400273740080607	-0.9373802978692446	-0.9561507756955165	-0.9321901952464261	-0.8090200323451784	-0.9601909761767002	-0.8843255698614871	-0.7789734569855326	-0.5416236526284615	-0.935778365185846	-0.8942745628296607	-0.6248198574766265	0.5112225707033895	-0.7477349092008364	0.941668800415946	0.6580103914584042	-0.9382647338972525	-0.9583488220379844	-0.8999515073136382	-0.9434906321937964	-0.669010675856845	-0.9230298764478928	-0.9087418999736042	-0.9380226995606232	-0.9454001368433346	-0.938098777720414	-0.7799720143922898	-0.9352797601046118	-0.6181389330875794	-0.936962397258459	-0.9540970116306	-0.8348110543235162	-0.7907905621092309	-0.9356099876847788	-0.8878950484267901	-0.6393233566052122	-0.857490660526486	-0.6630266970363232	-0.8389450037140206	-0.8517853404025276	-0.9347052603208039	-0.9325019978002067	-0.9528112557621582	-0.9626274131513722	-0.9607029682654035	-0.957258958818422	-0.9351645142944652	-0.9527285886978971	0.7676737044423954	-0.9546015245675435	-0.9614060957643606	-0.963476228428207	-0.9635796680995065	-0.9537483872824591	-0.964517869623202	-0.9623831047981938	-0.963645660821166	-0.9618369600749429	-0.9621789330574945	1.2491489248330223	1.1349089478025818	-0.9394156154970935	-0.940953746142203	-0.9346561354490422	-0.75825353290335	-0.8956011120786029	-0.39199854781424287	-0.6701586359003973	-0.9395034189663847	-0.9452184933722251	-0.8610424538002915	-0.8178828635952003	0.9020043964759434	-0.9508760522327255	0.2124311089465771	0.3903703550445337	-0.9423903515625509	-0.9349966872330047	-0.9055650166807637	-0.9505299907591522	-0.9235846003287881	-0.7577891306874945	-0.9544294204676882	-0.6626632897474453	-0.8836330790126423	-0.6273727388080556	-0.9034476769239395	-0.9509223125538687	-0.9400537311909033	-0.6946885013304904	-0.9598580821435192	-0.9621909894060957	-0.9616548518091311	-0.6007931647615586	-0.8693483040748567	-0.9075004266271786	-0.9345845973693622	-0.9275421940725921	-0.9403860266430976	0.8730256840937536	-0.7695884201335227	-0.9605700799835913	-0.9623077971612849	-0.9260523884523938	-0.9463528798738453	-0.7914934288498521	-0.9523484721639889	-0.9625770850685251	-0.9629133414046162	-0.9616225365693989	-0.9623055173788003	-0.9553589315149097	-0.8758044209599851	-0.9340549220324311	-0.9428529292512928	0.8347760034590559	-0.9099564109170072	1.2011959353011492	-0.8984422442128411	-0.938778687175474	-0.6981551403636714	-0.8576904792360586	-0.7133471971662662	0.36344914166696324	0.7174226756260456	-0.8507439685590396	1.1661227921574788	0.6649514426905557	-0.7237831713892628	1.0302258752045106	0.45535289834695847	-0.5395060327958294	-0.7090697588412302	0.7976310380571459	0.5790749220132775	0.29047418712535117	-0.3939698887471522	-0.5792603687487888	0.33115691632820715	0.655937142857568	-0.8435798159428564	-0.7607245477201583	-0.7324903318503835	-0.9379918866403438	-0.7995844135691622	0.9575513122042639	1.339416181046258	0.6187010597260107	-0.7444649192387208	-0.9228611333451014	-0.9332803131529834	-0.9547790199183034	0.4571653979200894	-0.8873967139510283	-0.6976736618404265	-0.9529189902445137	0.8924491544812047	-0.9591449852699925	0.4382465026940435	-0.6452038067910232	1.1509053179134057	-0.547950264322631	-0.6923970313178376	-0.9580741639671109	-0.5551279212944775	-0.7627341038177179	-0.9302297452102156	1.2443075617815376	-0.8919544763257066	-0.7936012007193243	0.3596684748022938	1.2750765347182935	0.9506187689804608	0.778761513573178	0.7683173761071102	0.5496731819695907	0.3811158355352644	-0.9137484306532279	1.0276945653884721	-0.9323707328877008	-0.8849714835993852	-0.3414972415087807	1.1878580220366506	-0.903193946188215	-0.8251743875564557	0.29605948834986784	-0.4292715075216844	-0.6012052902018433	0.5215174788018069	-0.5505983679952379	0.4199736986195549	1.2992211575809538	0.9121278807852817	1.0922176786511273	1.0795100004456784	-0.7619434036312865	1.2436346359759776	-0.8667938318140671	0.6953546149051244	-0.9556006090514321	-0.7961444353087147	-0.960069606627837	0.7260371748714589	-0.7547006713486439	1.0819405376092561	-0.47093930997037303	0.9664444828841259	0.6897728486686427	0.6589606112089305	-0.9577862843959944	0.9202927786350956	0.8997390882828634	-0.7248549794813063	1.2233648142625808	-0.8368000364479109	-0.8684088915337692	0.3631457974340454	1.3425049424634614	1.4253150215504433	-0.6439604622824051	-0.5662946952452801	-0.9122845034930611	-0.6006723095210862	0.8113336686738346	-0.9240573691860707	-0.903848746560464	-0.862473245202958	0.6939636272769126	-0.8828051195232179	-0.9237920062792089	-0.6990645063259601	0.5191033968608788	-0.7815115293502897	-0.7417374698511302	1.3299396614760968	-0.9512583959023817	-0.5628581704091161	-0.7310046552227424	1.099246352947456	0.9094773817198849	0.5262242612917454	0.6316810502413541	1.3009792853611795	0.8305092966169371	1.1824770330343537	1.0926298638164296	-0.8026291350371183	-0.7612753828979463	-0.5266634534786577	-0.8515127859408826	0.7390418181870375	0.6694009344999637	-0.9249037502580109	-0.9611574503075611	-0.9518891029045242	-0.9461948658566058	0.5063904915440683	0.8909754191952124	0.9670439472734212	1.4877921850048894	1.1151590415562036	-0.7888525353186231	-0.8218511411923475	-0.9554572168292916	-0.8069382373721299	0.5863461665299957	-0.7289993579217926	1.0879123713019443	-0.9421775846355881	0.6138025806372847	0.6843190448693192	-0.7086859650459942	0.8101153063552224	0.6917523816711876	-0.9601336094928079	-0.9401001714384694	-0.4923294334831441	-0.9472717258230059	0.8635612119183068	-0.9551328491790622	0.8002535676097879	-0.7683466900006984	0.6299861788435027	-0.7708347399768596	-0.9606425065162222	-0.9615822115325969	-0.9325466787002846	-0.886686415123126	-0.8019597301154641	1.1596560172535555	-0.8392922974948839	0.9930608162830159	1.4426805435550603	-0.894465850366403	0.7728688376833331	-0.9485036101693072	-0.935221433161671	-0.9487160103897547	-0.8879951092159052	-0.5460580015029556	1.1402735602420846	-0.7994526297022078	-0.3871833901070624	0.4490411084451845	-0.8543371193020102	-0.8208710630494	-0.8645416848711224	-0.960168513648106	-0.898903704719717	-0.9601905830428594	-0.9440610489540753	0.9932223884545716	-0.8945565904975151	-0.842735559902907	-0.9327435997512945	-0.8543602933878095	-0.9367785181818054	0.31966740926841797	-0.9207201990887756	-0.6289519887558084	-0.8776745496486007	-0.9618823213799854	1.2657167368746	-0.9619994997801573	-0.7669042867182821	-0.8349556865567205	-0.8743910844669746	-0.3588648262522967	0.7044547080633168	-0.8324183201238182	-0.9491715158678425	-0.9367611065893849	-0.9181785032794915	-0.9315170402407335	1.183097919173807	-0.9163761436961362	-0.8533963664622696	-0.8682102222539066	-0.46960685318943407	-0.4154354309322672	0.975710568662663	-0.5512539216631698	0.8556124958610682	-0.9318016706701154	-0.8489227706841713	1.1569031419362192	-0.9551892278964289	0.5738034023993072	-0.7240017843231961	-0.8897182323880367	-0.8685560634668931	-0.9253290735013258	-0.8759138435699682	-0.9086639859506404	-0.908053750183513	-0.9612880906365577	0.976797429136457	-0.9546190400676795	-0.7190017670429051	-0.9339920935373786	-0.6000803792651789	-0.4023100711808411	0.809546112749679	0.5324405891793006	-0.9570911420161656	-0.9613639025992553	-0.5039869062904577	0.8230406430131295	-0.7243830171497984	0.7628024076216811	-0.9072551061662765	0.9512775816349762	1.0949213503605832	-0.6805039421240883	1.1053171555760242	-0.5679904933950687	-0.5523529782313413	-0.7948294542785151	-0.645731819979151	-0.5486966115591531	0.7173581333793491	-0.5765064179867377	-0.9595246758968206	-0.9105327186575845	-0.9469758862047393	-0.9472855464208074	-0.7437517949058191	-0.9144618582063446	0.8892287901930835	0.42769669719967457	1.1169328314524698	1.4766190557969172	1.0358123313193295	1.1047095440490344	-0.783149348788066	-0.944070387986989	0.33036276410134724	-0.4718948188264799	-0.4718104613176572	-0.7884695577547898	0.34577341718119575	-0.8192559628704377	0.8431033892273229	-0.7405040904025293	-0.9369444214761826	-0.931967831140828	-0.5225147818536378	0.653235956865096	0.6679192772101733	-0.7340260248114038	-0.4164855929926443	1.3780586371496033	-0.5163079595121891	1.2396728763135458	-0.5777761285884696	-0.8491655429333191	-0.7943036306589056	1.4992928115917192	0.7743221936617146	0.7512767151486489	-0.9474056072268798	-0.9139929156809821	1.3259190105042244	-0.9604474246749345	-0.8086941957649386	0.7286532543957304	-0.9553490662309682	-0.8587510585877045	-0.8769824106942965	0.8650582183149835	1.2102447219376986	-0.6945756781366464	-0.9226286864111091	0.9255665195731391	0.8240746561158319	-0.6740623855543851	-0.927025853634041	0.3303749780197193	0.9499541106291913	-0.805822572035242	-0.7085630732535655	1.2272185317322266	0.9235296240950782	-0.9165720784251088	-0.6363708428467728	0.7514646474550268	-0.8868338132715398	-0.9425930692766161	-0.9614099026418815	-0.9187258435339086	-0.9453025859800799	-0.9595300898151297	-0.6670693163908181	-0.916271069319867	-0.9288789467377333	-0.9230990483252767	1.306642611518454	0.8244190248500284	-0.8692913925312342	-0.8200473054094484	0.31670798002086237	-0.8587135436752995	-0.8108912842959524	-0.9275508663724428	-0.7694493314239385	-0.584184943488339	-0.9323177707915791	-0.9357169811201462	-0.9274804482358625	0.9925851084220225	-0.7938590324925469	0.5562188853144066	-0.7072678697275779	0.9239173955671279	-0.9137050827481059	-0.8280018222089004	-0.8818448281359627	-0.6798675714908872	-0.9446463431065458	0.46307891871120377	1.2321851756864994	-0.734185414219458	1.0616710068243422	0.9196758110046958	0.5110015228000351	0.7844032200006321	1.1603157494694463	0.8879699508571457	1.157970208617112	0.6588785734314088	0.3810344317725961	-0.5411996660942849	1.243090809531581	-0.8121089940047036	-0.5997285361612082	-0.9530189151285493	0.8027590660134272	-0.26383551038045083	-0.8025375740648895	-0.8079366115484716	-0.3768521395104891	1.0767862595432243	-0.5549981087087668	-0.9438581874522084	-0.7837861969384143	-0.9534290387848895	-0.941969833096886	-0.9451916213934081	1.046115211223036	-0.8378256564985573	-0.5849432251020003	0.2837209083968918	0.783664936974508	-0.9012781085973943	-0.6108012427985655	-0.8724593349281156	0.9666540649429088	-0.7952927346991416	-0.6254855278989248	-0.9246830881494031	-0.8842504068898316	-0.9427205878446363	-0.639981230548633	-0.946568162316342	-0.8872472699625328	-0.9605283681501615	-0.9607788389907447	-0.930625151893069	-0.9604007906194486	-0.9605592272153115	-0.5975321241277923	-0.9139408362913923	-0.9561883998031173	1.4802934402580308	-0.9567116723602371	-0.9458362805133876	-0.9198619057849723	-0.8922061763353681	-0.5302697127543641	0.858970189436749	-0.6455428782227913	0.829797269603587	-0.9472287316928018	-0.9572399214650753	-0.8000021599341334	-0.8413561476289066	-0.8364511847697745	-0.7332448765002095	-0.7694496428398455	-0.820109193567341	0.7745909521108469	-0.7295546643148354	1.0045908109600818	-0.6878134025933703	-0.7828763582095968	0.5973758471586276	0.8084137962937228	-0.9026553729644955	-0.9406266070218035	-0.9591745400814624	-0.9510987194817454	0.7946398811328144	-0.5845319542723582	-0.6623411108494895	-0.8801395028565973	-0.5210556413525159	-0.7367474202285372	0.5181065667698886	0.8245162322173724	0.9382074083386578	-0.785729463924326	-0.7063771691091689	1.2073545651340838	0.6265312289031596	0.7676418236905562	1.1170856414562678	0.9160439230353853	-0.8818259821630862	-0.6312607281788637	-0.9231146768562581	-0.736223966029974	-0.7377034747135361	1.1557860077042348	-0.9012598154944491	0.702735110665872	-0.9566390924118781	-0.6560047179416763	-0.9450218260006218	-0.871091152597608	1.0279122863154566	1.2361243266855626	-0.7206277091465051	-0.759732984764764	-0.8903174512145956	-0.8981544075196952	-0.9604891204542493	-0.8430183378998813	-0.9443716115329754	1.0472675557866347	1.1664941112364489	0.8254139310736311	0.7770335280378424	0.9722646152587449	-0.7702116739784329	-0.8298908049905058	0.4749282686890652	-0.9480478934837164	-0.8552365166525142	-0.8400921303606426	-0.8227306690413743	-0.928327685831006	0.8200896404842241	0.7900978935780885	-0.7986251076940178	-0.9101137645802065	0.7022817423166133	-0.7146451916157311	-0.8525441585667555	-0.9475467791906255	-0.9613531914947505	-0.9581361246243694	-0.9188234991612679	0.8009943221677454	-0.8540471640316363	-0.8478558332139684	0.8693891975941973	-0.657827289911134	0.7872399457458601	-0.8917989938332743	-0.791415124613033	-0.945678736442017	-0.10875844770625545	-0.8997796684059499	-0.7243202062882805	-0.9426918484481716	-0.7831146529267478	-0.6016949118453937	1.0952984277353557	0.9226172148104691	-0.8533033278020129	1.0633077739662347	-0.7007727300257595	0.572882480958062	-0.8674732867938149	0.7102700809343949	0.5111370017700099	0.5985518128497649	-0.9321219947278964	0.5995485606341789	-0.8679001127091117	-0.8301834799529867	0.66432401730897	0.900889471640888	-0.5840304362737727	0.7258341666077781	-0.6449965577911376	0.7323564205490455	0.4828123677349129	0.7477568230884337	0.7003647377754402	1.0107337337677031	-0.37959749910162494	0.7167977534366688	-0.8659283499275944	-0.5262833329025399	-0.47338317866556845	0.8752752533155607	1.2033105674609428	-0.8777474934216639	1.0702453714923668	-0.7973114300944071	1.1061172247733444	-0.9126526209530591	-0.8456629683738743	-0.960356609889281	-0.9241856271314216	-0.7787173556734243	0.7182764512905787	1.187402081745875	-0.6894819498525729	-0.7047922684277842	-0.8330356652032301	-0.9055227337079131	-0.959689854205396	-0.958095502766061	-0.9189017474903289	-0.8650689441130839	-0.690724792257023	-0.7862115536412386	0.902340383284384	0.6510141951395184	-0.9545810713941765	-0.9401325994845021	-0.9195882083855252	-0.9539323764862283	-0.9611471550117616	-0.7825794694664505	-0.3148864813824026	0.784620553415533	0.795587880717314	-0.5822105430833191	-0.7261090695083959	0.6392709666126091	-0.8500272073100897	-0.8559584804254655	-0.9372720184995207	-0.9525274087918916	-0.7249790387361479	-0.8472090078851989	-0.7957391313565446	-0.688343944651387	0.9802840253414803	0.9608527353694983	-0.808783017352425	-0.6728496355172353	-0.7830550611392985	-0.65552911047593	-0.6518803250289711	-0.7908163772591638	-0.9540364978698771	-0.9476138400711513	-0.962575050999323	0.835654798729815	-0.9581219186746859	-0.941692049844336	-0.9612029046306954	-0.9560637523157798	0.5365502520188266	-0.924152990728248	-0.6344754625201576	-0.9005188089178338	0.5284491058576473	1.072790597399041	-0.46852432118782333	-0.8291358149613832	-0.7064885463871166	-0.8357195203677166	-0.9418229158543427	-0.6117870427390094	0.5894206402502838	-0.8650688256418848	-0.9546190357883916	-0.8232787207958936	-0.8075790919469444	-0.8454159446251869	0.9268890187749579	-0.8564884122532954	-0.6732385100057131	-0.7190046522856607	-0.9306386252999969	-0.9543894185886357	-0.957590027297464	-0.9597698164040025	-0.9508538967220744	-0.9159694240272332	-0.8575054684886079	-0.6015171077709891	-0.8765805085972435	-0.952618508690083	-0.9612987971183283	0.5519344657142629	-0.8428235948651887	-0.8742102654870512	0.5866536349133271	-0.9404149373747572	-0.911034537455403	-0.9419024632949321	-0.9172121113049313	-0.9485896209067626	-0.8954636773631249	-0.8877594268006989	-0.8488657076794216	-0.7521962073795317	-0.8338349291202352	-0.9380621490448107	-0.885388593877573	-0.4428288982386359	1.1577274266506106	-0.8889989623897188	-0.9467193991983376	-0.9620704034881813	-0.9604065537763679	-0.9139637530232316	0.7741125683071288	0.5766310447392892	-0.7890695565988693	-0.8143905756388533	0.8977296804887596	-0.6305964140850363	-0.9571296358252958	-0.7700600188538964	-0.8460182141677202	-0.8692361017485297	-0.8661239574056557	0.7236495207764175	-0.9604007922017302	-0.9524781737636315	-0.9566761368335934	-0.9526820028517814	-0.7261688303329298	-0.916743205428996	-0.717452473028421	0.8269039363404639	0.7968237376668535	-0.8260770402954025	-0.8553418487695467	-0.8418340131993625	0.5706351797252247	-0.9566311241158371	-0.9019996376729442	-0.8006262720221551	-0.5601140914779239	0.30674520365002617	-0.9119219671808794	0.7033087019060147	0.8705411478050864	-0.9032500730570848	-0.9364794177429274	0.8248045162281471	-0.795820463594472	-0.8915072308109518	-0.8693021153520213	-0.5874245416398037	-0.8513818874635355	-0.8333505654485566	-0.577027695982668	-0.952415388982931	-0.9414154257718793	-0.87786659271338	-0.7815179451308605	-0.9380900816372213	-0.8970291864285206	-0.47027605814282464	0.952943554037967	-0.9606899232864201	-0.9626830091205444	-0.8872390261479498	-0.9531791529378768	-0.9171873023330376	-0.9282224017477764	-0.9604940334099724	-0.9490223650218531	0.664679733331729	0.14160242152595287	0.4333943873062387	-0.8401721082163385	-0.9547923861774279	-0.9533543746387498	-0.9417046862267497	-0.627152707962904	-0.8959549235465163	-0.957316075143891	-0.9393330385106876	-0.9612029025250921	-0.5811954724268033	0.997530519426879	-0.605929825352916	-0.8696133579270549	-0.9499969862811707	-0.9511541957413746	-0.7531592473315892	0.4554936154645638	-0.5243866971423001	0.8524791241339157	-0.8472070517103646	-0.7519123084292637	0.8203487519291476	-0.7727989767924898	0.7759068938979476	-0.4733988320543669	-0.908391651719133	-0.9574479705836184	-0.9016379854881096	-0.8351143274810344	-0.9381432246493265	-0.9277913363502139	0.6160696351178362	0.7402950419392414	0.9646870344648686	-0.8808106907549789	-0.8834710300826623	1.5274368333537058	0.6276632257651786	-0.8954065789066026	1.1637574560451869	-0.866706323518067	-0.9573855712279634	-0.9586627539702162
1821	0.9345502725725853	-0.8334209379603185	0.7564693905411914	-0.9429340719913902	-0.9482910654477239	-0.9491923707486839	-0.9432084387055959	-0.9484437142291358	-0.8738467542491842	-0.8615101871705636	0.7752710068372334	0.7939379135971392	-0.6974666306186911	1.0291042284434802	1.1990367115627178	-0.8150482172045173	-0.8032612958773737	-0.8145196551109214	-0.8577884205811088	0.7455668326311502	0.7282149461115738	-0.8337103334541697	-0.8116944030721891	-0.6531580731472456	-0.8510189510571616	0.7842566095244572	-0.8519890178658426	-0.9488644772001967	-0.7695627704145326	0.41803058746990923	1.3434514559467792	0.6322312000180835	1.1517576606835769	0.9620646524166294	-0.45514346864026706	0.9841699563572379	0.8843566717195462	-0.9453453938302843	-0.9250364587493467	-0.9255612814477873	-0.8711998089236823	-0.6213939588169587	-0.9256307013549898	-0.9428915985516036	0.4860219930568084	0.8647894662123844	-0.9431928940792697	-0.8054116087358264	-0.8063043748152263	-0.6890557674123133	-0.6991950227904599	0.8001096961813644	0.6458846206355238	0.9724627441172832	-0.7428741452963412	-0.7461200485882807	-0.9350828405271668	-0.9339044698753138	0.7931808785180311	-0.7903186783794796	-0.7374837390774028	-0.8229410072255005	1.199409033059681	-0.804064246433424	-0.7555736592756751	-0.6352145395274481	-0.7122717684564914	-0.7636228699527042	-0.8605385352321266	-0.8757981996972442	-0.9068730946945999	-0.918694005022572	-0.9077217897928711	0.6054423997077515	-0.8838361174880885	0.8168182933247277	-0.5206167616679428	-0.8726474404628155	-0.8863560329980117	-0.7966242647927582	1.2905410933226884	-0.5105513044618047	-0.7572333602869196	-0.949029425197939	-0.9360356413800608	-0.8163363442857337	-0.927409170157071	-0.9103159207382794	-0.8153062701511004	-0.7324361315520651	-0.6135313033268011	-0.9025216258295039	0.43635975442487945	-0.9161524332216417	-0.7604151887826962	0.8638127569464317	-0.8814470748308817	-0.6861673353289881	-0.6636672576578886	-0.9329358201275983	-0.9270651551581094	-0.8797438829258131	0.6140844910568505	-0.7979321510989924	-0.8784969357490342	-0.7053385658801722	-0.7487241128673281	-0.8283815564091507	-0.8422475269615818	-0.8777627117197047	-0.8921799080216596	-0.4914963894874813	1.5909761052821403	-0.39843814215541284	-0.6768259516501459	1.053739494321339	1.2801979087754958	-0.9047608043149599	0.8097574045243956	-0.8527619822013579	0.4061850123495545	0.7226343053785637	1.197246243791427	-0.7967442917689826	-0.8824898828907951	0.680650902468018	-0.9478946865565181	0.902252327558893	-0.4799448830296907	0.9388985934593465	-0.7518179932887434	0.7522755292185956	-0.8709327748999308	-0.764901051309762	-0.8524338553719754	0.6456686174001129	-0.8964448508337611	-0.9124771224689582	0.967687418714994	1.855826048846238	-0.8497806032713616	1.4783158749424337	1.2565213423248618	1.1516850600563098	-0.9365898479386358	-0.8673113612243005	-0.8456688571215929	0.44891264299246453	-0.7669711901308179	1.0840402038752321	-0.8825238964939369	-0.737103370411095	0.8038677054126331	-0.9453951331523087	-0.935143493772566	-0.8035993280940755	-0.8884777877286524	0.8475602663505525	-0.9352872902365484	-0.8288685239347665	0.44229528075287755	-0.8969037654067094	-0.6947855480465591	-0.8623056878028985	0.5373733986026228	0.9048828105513818	1.9416000444460135	0.9891225438403473	-0.49406894071303525	0.903273025590654	0.6314714093282868	-0.884849463686398	-0.8622271688972319	0.5914526097765386	0.7763396231559719	-0.8724518335351836	-0.8470126242061171	-0.9110420951842152	1.0389639902962917	-0.8737969179624078	-0.7470568974393537	-0.4804573758343337	-0.6279478395825443	-0.3995745741867376	0.8915885034196461	1.0993583182401236	0.5991310624725317	-0.6750528715490877	-0.8504791078452976	-0.9465641645384896	1.0075541204028549	0.30731293137684196	-0.7509037303395443	-0.4659614139700775	-0.5419830030353433	0.7546975046186833	0.8940662664497361	-0.8306599338217389	-0.9401418476865029	0.6904751267067876	-0.32029641692362243	0.8430452020352686	-0.8521724004841663	0.9333661855430779	-0.6358845524292931	0.8133245166885081	-0.7440476001381612	-0.9209255210914654	-0.5386944291906395	-0.8297563173485961	0.7499701910187255	-0.7480491724537366	0.8077648162627017	1.08662426273551	0.3432965451591346	-0.534995927474749	-0.9182142859191633	-0.6113593970419222	1.2455150304663154	1.0237005436948141	1.2044524340814193	1.0323592850059267	0.7296210452514834	1.1010070581649332	-0.935660967377905	1.4702261565229293	0.7514210372158644	1.28852574831263	-0.6689383182430981	-0.9104657047556555	-0.6927304343752443	-0.8476588022488671	-0.7696220311294091	0.9889738401490561	1.2686285958936903	-0.43895128043630277	1.1842276228313102	1.2575865798060162	-0.7411028010069338	-0.9300124290444692	-0.6487704315343145	-0.9138259920133146	-0.9464358037100524	-0.9461736266128052	-0.9411939246257762	1.4281236615745905	-0.92497228826419	0.6167082191617838	-0.8462817354688756	-0.82366770553538	1.0867205245624405	-0.6683733697883261	-0.9306987838968659	-0.9472827693990379	-0.9368462614176366	-0.903036856093246	-0.8597827705298358	-0.9080381209020965	-0.8261945163704583	-0.8463734191383292	0.6433697498570535	0.4035922251316538	-0.9002451806853413	-0.938363629562788	-0.8528498795997262	-0.8526688787431247	-0.7811721081370658	-0.808076027556876	-0.858382422874652	-0.9067235892989146	-0.8010013336290432	-0.880318493392779	-0.7246373240732018	-0.7451959358529132	-0.5375620598429146	-0.9154003443518591	-0.9482380329688208	-0.9465716643520491	-0.9174604442427954	-0.948150832111214	-0.9308079509488291	-0.810863774019343	-0.9093688023234153	-0.9488610691537774	-0.8406135933731392	-0.3190822598104954	-0.8494275097535998	-0.656189197529552	-0.7689281601478377	0.9234018718342091	-0.9483787986966111	-0.7267607965098759	-0.7921993857257942	-0.5291344798321346	-0.9043857046879558	1.2484287768466653	0.5143878312651375	0.7052835071621816	-0.8923750438540499	0.9088295375096261	-0.9438469201651777	-0.8429568212757296	-0.7561094700192619	-0.5511458342155522	-0.8533160075939932	-0.9484435224248816	-0.7131021610972934	-0.6715922227106025	-0.9448535312529373	1.0206810954307488	-0.6855336106497023	-0.9193231621235716	-0.9441690756643927	-0.8231796770725941	-0.4006989066297349	-0.8412640443735522	-0.6917861693644513	1.368391338816468	-0.7901057760470582	0.43210102846630133	1.2635453373677936	0.7666406790689339	1.0330248663448156	-0.8721419638352853	-0.8896732381514895	0.9765303424830996	-0.5755468333559189	0.5349392063104039	-0.32368464796946217	-0.4936756436960841	-0.898670723511344	-0.7303708281806743	0.7705324985039509	-0.5985545402179985	0.8466330825804068	-0.5885821955729702	-0.8766239439435676	-0.8404994324785381	0.7099166836224309	-0.8428228376044126	1.2821371297049176	0.33330557706106795	-0.6313121057428018	0.3321005739412301	-0.8551535168468115	1.2229230609199397	-0.8314083380148898	-0.6634317338247091	-0.9357210867729614	-0.8915113132804644	0.7728652934256713	0.5405170275305303	-0.49063099698600915	1.1213569862904091	-0.48410384759098934	-0.7330902856644951	-0.743253935515187	-0.8928705708829179	-0.5508199583254172	-0.7107098834883315	-0.8896329019543552	-0.9481113664552301	-0.6527384521198415	0.8882153291033354	-0.7513548962224966	-0.9399408916339954	-0.6400235425278612	0.7387745435803731	-0.933420097362674	0.7122227031821021	0.8493814187266181	1.6540422508297186	0.8631275158565258	-0.8925384138373571	-0.849303157690649	-0.9288346776882523	-0.9381746454977555	-0.8340000576126828	-0.89322624819802	-0.8262050567010738	-0.9077220115164869	-0.8539118148132916	-0.5523731563855014	-0.8385912492234315	-0.7679988370410745	-0.869204226474452	-0.8070837440560591	-0.719270707597477	-0.9468569653348001	-0.9179014345347395	-0.9076378906683635	-0.9159844906791572	1.0250813699823471	1.0867934119319411	-0.652815457011218	-0.6608464048255268	-0.8220067174489893	1.5460940740457496	-0.7222460764443424	0.32959467312860624	-0.9278201435915406	-0.9406962998808267	-0.6312081380708473	-0.6385373111291911	-0.8560397936352312	-0.6936010301245091	0.7057917799041465	-0.6238565387894432	-0.8512623133073628	-0.8558379480890718	0.9306139388989366	0.9523989011621506	0.5021349078421921	-0.8241354423668722	-0.9465492173834904	-0.8640112047208224	-0.8932735391403986	-0.9131180420002152	0.8499064304332615	-0.4736528872129391	-0.6333728103025668	-0.5533824086773603	0.6003118528194327	1.047836429295198	0.7826108769585811	0.8023201535930989	-0.8975739554429825	-0.5811007793816939	-0.6291799245154605	1.2493648149607677	-0.944051406625413	-0.8389262490025648	-0.9415653530798012	-0.9413884497213205	-0.7904753204783472	1.1412180813321477	-0.47876164047348013	-0.9482609353263226	-0.9342428470166322	-0.9165490841379422	0.8590725003109975	0.6661195531794953	-0.933274883979053	-0.9353232436772503	-0.9451814693888998	0.7195476012316474	-0.7092892114707723	-0.903776561377929	-0.3660649812307475	1.0327811876216206	0.82163834335639	-0.8532555900283406	0.9029260583203768	-0.8720550779836126	-0.6727229210145226	-0.3825128327954191	-0.8326573152263751	-0.7727100396220717	0.5157888644553363	-0.8327484587542902	-0.9430671967128228	-0.9294905934752229	-0.6712658989598577	-0.8972727477166473	-0.9487376253043986	-0.9496436642253708	-0.7731148573201162	-0.7777699378653702	-0.7298367689755096	-0.9251482184301791	-0.8093729391513826	-0.8059652416258202	-0.6517253668852035	1.0805999798600028	-0.7402519687238412	-0.6684194474060692	-0.9235796890663116	-0.9091459775433299	-0.5301114997057832	-0.7815895805939453	0.8933555477079257	0.8878032992548605	1.0970077081390714	1.2001079508665409	-0.5704189832003048	0.6823828436640954	0.6312080963249432	-0.783500279090775	-0.937821238360555	0.9193620492402502	-0.6885508258880145	0.9216259481559888	0.6764678076441291	-0.3640232870483563	-0.32188493360472376	-0.856176392233077	-0.9103941437135492	-0.7218432011845277	-0.8746195790886596	-0.8856401054383158	1.0907733159666173	0.9632714926255895	0.1900903977362318	-0.8202418284825415	-0.9455304767362933	-0.8215827832420018	-0.8813016713216376	-0.912244006894932	-0.928830385083482	-0.7893043415005115	-0.93773642679949	-0.5031157176783178	-0.9446273969532564	0.4673675251085868	0.8947248419578159	1.3576528801044825	-0.8951201382633553	-0.940042694450487	-0.847027434137954	1.1559078002121606	0.5630857973510872	0.6726658920739614	-0.5498580710859439	-0.8810447590654764	1.2341278681457217	0.6799257081950476	-0.791446730728884	-0.8837965138237862	-0.900534898190136	-0.9272119685051184	-0.6659412442577788	-0.8001156976698478	-0.9453075213434226	-0.9341497726435194	0.9034821850405175	-0.9474769361310766	-0.701173617678648	-0.42022892406849566	0.6672349662822329	1.1319469207377568	-0.8491563876697302	-0.9441851664107633	-0.8088696185188845	-0.7120692701977879	-0.7895742768249594	-0.7811478456281068	-0.7870805761176567	-0.9251365814426074	-0.9482376728929904	-0.9474931194456231	-0.7696326219780194	-0.5867908494890993	-0.8366374360095756	-0.9202761731534702	0.9465099505431154	-0.9464351599705728	-0.7310235434847133	-0.7013420792264202	-0.866701178060771	-0.8212190760734626	0.615564394179846	-0.831887932955268	0.9724453113694994	1.1566276253781407	-0.891876544462262	-0.7890271570082781	1.1683744646133816	0.655873183086879	0.4967307397332418	0.4977708557263163	-0.8131649607833383	-0.9238058444376415	0.42803736121414565	-0.7224638890051763	-0.8185104222380664	-0.7479112150999573	-0.649610590085079	-0.4169938598286988	-0.5489011450488124	0.3302840708756528	1.4892684402369236	-0.6369730057674462	-0.9438688062854942	-0.7449239646046262	-0.9389188947591126	0.8820811258945108	1.253106807303094	0.8330250014932872	-0.49484216291534533	0.9644093069684694	1.0842443742674746	0.514211152878065	-0.8315828201263227	-0.9442358004979455	1.4030594056478272	1.2351086516991723	-0.9058116529925223	-0.5467706021928067	-0.8195039249155729	-0.7513322050092939	-0.9480024053008189	0.9450128909006159	-0.8376404057900991	-0.8381356614826629	-0.9277282882477703	-0.7357524740202568	-0.9431017368204851	-0.9118638770165005	-0.8917910270687288	-0.8340738869889714	-0.9288991772027756	-0.9357896374906683	1.4297438861369	0.6311435653801206	0.47225984687899175	-0.9362195873611765	-0.7466617596985692	-0.6113264950329412	-0.9427500512446797	0.6045997504424349	-0.9399161113439765	0.7128288412544482	-0.9416262132504066	1.2146065192437596	-0.9380823152549255	-0.8977910360226581	-0.9080354392935183	-0.801194302874342	-0.8756830845746155	-0.8140916144815477	-0.9317738202432115	-0.9398378726141584	-0.9493470819240292	-0.9484292814880041	-0.8548018829312614	-0.947633260613908	-0.9452135467591641	-0.816910020983553	-0.9386511892466417	-0.9073795566001025	-0.7957371349381412	-0.6732251836557791	0.9632923391819058	0.9200809022508295	-0.6753119132983161	-0.8346333755762189	-0.8683206754812525	-0.6811417300966387	0.7504857734317999	-0.47917127991824315	-0.7003904306974973	-0.8352855746340682	-0.7032506672204217	1.120620906064085	1.0117003539433382	-0.9329615497082332	-0.9080066789181797	-0.6164569334459757	-0.6642008401947023	-0.7116035548402165	-0.8170263041648202	-0.9300898832739118	-0.8893967924917096	-0.9429451765068668	-0.9475891086921251	-0.9488587763667328	-0.9449473617582363	-0.6685467355690901	-0.7698638521997501	-0.9491374993128429	-0.8640268985434837	0.9221518877203094	0.7716913455807378	-0.802908084542314	-0.688888651512227	-0.23736188134040515	-0.7412000040897517	-0.691830675288299	0.7926839027476587	0.4574454922676815	0.8054984494227241	-0.5766067976891683	0.8948813153181578	-0.9046294666696304	0.6596883221015087	0.9788251902225232	-0.8631944986193629	-0.42451124849253585	1.1273616250900684	0.8973485065252927	-0.5888334501442387	-0.9244571578980126	-0.9459630542504287	-0.9457731180818263	-0.9451814872529832	-0.8917893999059201	1.0744420929273826	-0.7165921770123712	-0.9226347020897413	-0.40204404708194513	0.6663036799418682	-0.9482400547065526	-0.9299018104779959	-0.9184180963972184	0.6261824188941895	-0.6695138465747923	-0.6762528022887214	0.36171831219990186	-0.4096720897473291	-0.8234180927817153	0.6363742733198241	-0.5336800067806905	-0.925560998941148	-0.9360045722015405	-0.938005275532521	-0.9482912667091845	-0.942842763320293	-0.9483769971132132	-0.7735436029625512	-0.9343230555368053	-0.9372762153026768	0.7768260418708921	0.8200689585761098	-0.9474479117536315	-0.9418706661634529	-0.9436891426001395	-0.7828120427603874	0.26871357761215603	-0.9426366588262673	-0.8414022249611018	-0.4272096191381154	-0.45309097004095694	-0.9450177944864017	-0.94831723303357	-0.9491316615568595	-0.9485879996561681	-0.9487168121279612	-0.9353625824329821	-0.8559302598526761	0.8998251651505818	-0.9357978356418113	-0.9489037547546278	-0.9490781097193247	-0.9463379173864367	1.2639099214486966	-0.9489585624710257	-0.9086462117898206	1.2006608605802302	1.129628334580289	0.4625117266975935	0.5906738095061266	-0.7157722054914853	1.236494908110933	1.1955124416722762	1.0147879238887096	-0.8096086300555229	-0.9395531471523708	0.5654884356606966	0.9841309090457396	-0.9509233295985559	-0.862337136511909	-0.6138236020626331	-0.749094417722786	0.5187646919699989	1.348843669556693	-0.9129717188617661	-0.817430348976517	-0.9448841350264832	-0.48484302805203316	-0.938180550823547	-0.9227481530230783	-0.9427521179931391	-0.6974732935043914	-0.7526431147783329	-0.795709072255394	-0.7354935961945747	-0.8526564667199864	-0.7125813420997131	0.6046394256098027	-0.9001511584020164	-0.5718721964735012	-0.8408885783253259	-0.8039255616363902	-0.9353584477002993	-0.7846251215467209	-0.8656885119838844	0.6450120486899655	-0.9349432078225266	-0.7478492267076404	0.8758719669563014	-0.7518848985984145	-0.5937359636075298	-0.4889115228869333	0.9751362909682756	-0.9364340889525579	1.0639186472885098	1.1908290139623745	1.1057997132439696	-0.6161175756804967	-0.937744937447099	-0.6343611942613955	0.7840634578667004	1.0069545220214977	0.5602997593937625	-0.5540722552119216	-0.9238425431952966	0.6744736870407778	-0.8340620239888162	0.9453236772239757	1.5105087262042445	-0.6622123455635109	-0.8926512351099092	1.133271151264546	-0.9356803361027155	-0.9256526044160702	0.9417157057299982	-0.7798464792872382	0.38156985096159485	-0.6382148504167066	-0.5789665304339138	1.431091131698543	0.8187165397085491	1.0050355719026172	1.0849422026217128	1.0998098174950397	-0.6169500285116909	-0.7098532328607506	-0.9009286459853975	1.0365174486616382	-0.5888382687821516	1.0017772276045263	0.8267564911725752	0.6846891771393397	0.929388624583261	0.2946969958098777	1.1558032964294072	-0.1125815673564156	-0.9066137282908197	-0.9476034462215659	-0.9487333325974683	-0.9479884846697915	-0.6880132382117329	0.701602566101279	1.3802352534039104	0.6979328460726397	-0.9025472566538929	-0.34800952974120797	0.933740271491751	0.22366021100954733	0.9768933401913306	0.7458427864374291	0.8964020643728646	-0.720074189028835	1.0246061821287433	1.523966507572221	1.4183102381855426	0.5226172687025502	0.9034967924582178	0.9492333291564304	1.5771768732687288	1.6121661781524423	0.8278526222748746	-0.5791838714150106	1.1517828902937979	-0.5943607666282895	1.0069198842966516	0.5308867058236223	0.8283261095349888	-0.7171774115261497	-0.7620832996576796	-0.33969668252684054	0.6614838444711626	1.1666124090653827	-0.7305216062651051	1.059895875401369	0.6445725921383869	-0.774995832936657	-0.6899438002995362	-0.8395798414154229	0.7282978623745264	-0.7943616091376622	0.9856751718259379	-0.8184594005007614	1.106259032874618	-0.7784426605654006	-0.6706038252952574	-0.9139538941842088	-0.8242267863281053	-0.8673029979151486	1.0030429939943792	1.1905615250683401	-0.845092099252335	-0.5661415426780066	-0.9194397048832122	0.9334692948439127	0.8714221176129093	-0.864699200832193	-0.9187634695357731	0.9651389343913902	-0.8051119092405453	-0.8516102360526309	0.6092543272388271	-0.6126781139497903	-0.7875225669105366	-0.8506441160930921	-0.7483377243534124	-0.8990267683245795	-0.8098488629653456	-0.4868542678741433	0.9253316878427216	0.21119448386830877	0.952770374894893	-0.8401196269583083	0.4734067802172165	-0.6644697437231704	0.8778203262697648	-0.8713334169702646	-0.9037472224201103	0.7163001214382032	-0.464778832192664	-0.6612787327809855	0.9592088141497581	-0.6780596047930839	-0.6544564668551816	-0.6844841490425043	-0.6490335897060912	-0.9389574624605971	-0.9413438932391658	-0.6401462808617228	-0.7831558614809654	-0.8375685116716054	-0.49314601599880226	1.7725393917895806	-0.7404212477713913	-0.395624425535492	-0.3145782314677626	-0.9446357644956019	-0.9202484652970003	0.8391968787158709	0.6209674567692304	0.7303433960052828	0.6894721797932728	1.0840002969074243	-0.7100004421527356	-0.7074578588547639	-0.9418812755319924	-0.6208362238186237	0.8805680219578901	0.1945409426473093	1.5115143179466246	0.8395230676546914	-0.6005773841575747	0.6209829600433538	1.2412335274497686	0.8569100285776498	-0.8883858802979605	-0.8208651095545209	-0.944924282605753	-0.9015789220384407	-0.6916340396040437	0.6010332265859303	-0.569217973009357	-0.5054107102662379	1.1895164373302078	0.9519618796007324	-0.9026466366964911	0.8283119717542242	-0.928026980201259	-0.844663856142457	1.0553131213263898	-0.7091794893367712	-0.9476830293447592	0.7861660803377831	-0.7447394429629417	0.37338388192865046	-0.5815745882355375	0.6961586866217301	0.8328788129060883	-0.6664202841582371	-0.5626809923954801	1.206927364081695	1.2316244419492246	0.9934963290439263	0.6621484759310281	-0.9453319983402613	-0.9434142007037226	-0.9112919260722852	0.8716414600182567	1.2103520195143362	0.8591374192215294	-0.8333696189394686	-0.5513530189345318	-0.8441494239048942	-0.7854344054451866	-0.7611919417368344	-0.9256004132944122	-0.8265286394424879	-0.8897390536739236	1.517000711757185	0.9000201028036728	-0.5866287474876756	-0.8256330665861401	-0.8940728219741065	-0.9058283267126371	-0.7812901824365948	-0.901239115744868	-0.9406976843892713	0.4960669356193455	-0.7613719453907907	-0.851926816474213	-0.9075525639643935	-0.814301635553627	-0.9338803463325571	1.2304843695363832	-0.7062818451494774	-0.7822063109107259	0.34708733717261075	0.6974591486053999	-0.5195003153697813	0.6414618496649144	-0.763781029058179	0.7712603007119494	-0.840361148540137	-0.8883830582275503	-0.938469787439484	1.8518652051719056	0.758601016646669	1.474586029633975	0.5924338343049045	1.7372559476415992	1.2364401110264114	-0.860823607913354	0.8814001261520816	-0.8384355295791206	1.1479313880416282	-0.32293469122593366	-0.8731155474871873	-0.6624891845373636	-0.8310038812818902	-0.30860391588785313	-0.8023092846736893	0.6823314200502539	-0.818108374946402	-0.9480801415786443	-0.900075558474459	-0.7808913817596889	-0.6204080164948184	-0.8998741815961953	-0.7655737724107585	-0.7831508030813628	0.8995596728049283	-0.946933468404179	-0.9105002145058694	-0.8771947921497907	-0.8966502632494238	0.6319496144264861	1.2257350250511636	-0.9044238654951825	0.5364992395920013	-0.7855348612589782	1.3008686887231595	0.5865352461514409	-0.943409092930913	-0.9483808095691122	-0.9415048994169283	-0.9486114316904263	-0.7430290341380814	1.1103020857143977	0.5940654027500348	0.5967572830613788	-0.8599856379486719	1.3361188043899621	-0.7936786444463142	1.0201834956788434	0.7418668437537191	0.7651204904330643	-0.9412733595486517	-0.9496662147532533	1.1859400849508375	-0.8943325605831218	0.895480825329382	-0.8112920275185426	-0.6812053137081435	-0.9444306830554898	-0.6489887636626887	0.6445199319497644	1.2261741958052788	-0.9435080030632182	1.491663380121955	0.8092973434795889	0.32115956286897934	-0.7947199522997492	1.5610025750372871	1.4716994395062466	1.3144330526032562	0.8327910348616848	1.0985233511991879	1.144978698673928	-0.9169121036887345	0.9682863432890191	1.0217240649878674	0.9134279419142958	0.8048656002523766	-0.8840405099907217	-0.7849342308665387	0.8196087420075622	0.6789762182674539	0.37464169671492376	0.905098506878191	-0.8856225215423807	0.7611560525921723	1.0720430930344487	-0.8223247437317139	-0.9115734507030689	0.8081890719886579	-0.7858960033588568	-0.30553502109351394	0.696145919678468	-0.6206228344612337	-0.9489370302337883	-0.9455755684478558	-0.6636767344075549	-0.9293736304269551	-0.9434613169836599	-0.9456926286209809	0.8880835187447785	0.33365803972058394	-0.7777492428494883	-0.8215127445006968	-0.906348111419362	-0.9376672538424726	-0.9293199994955621	-0.7418419300080646	-0.5405683054997062	1.1729208206932396	1.2143810005227473	-0.8238439280713526	1.1613293141977235	-0.9422763982645088	-0.926773838807442	-0.9311401284540225	-0.6467173642636823	-0.946653897155767	-0.6273767963555086	0.7926827367104083	-0.8415277967427202	1.0253136540763081	-0.767031247518148	-0.8933012223244811	-0.6688665926131089	-0.8161448187452632	-0.6843543852101021	-0.46414539956603984	1.204994866471409	-0.7641745742864513	-0.8310018151590655	-0.8811157076034852	0.9285595909348041	-0.535793261416989	-0.8580570255015384	0.6566752804806132	-0.8047263679687053	1.0829053529597403	1.353538817986699	1.1160705346152562	-0.6375692074114907	-0.44818465706338123	-0.5398353736407895	1.104801845778424	1.2191285700839718	1.0214384163229506	-0.40774693728659395	1.325629353943172	-0.9105350147091982	-0.8920411618750071	-0.6097724252521313	0.8093679537973185	-0.2957093420355901	-0.7079588024695377	1.217096534955986	-0.7369982921085777	0.7700989076121458	-0.9217804120244674	-0.24853588516423283	1.3368580618379011	-0.8800540191383598	-0.7580168085896778	-0.9462234588395178	-0.5903789083381191	-0.8982521917180202	1.256671384380668	-0.47129782634515954	0.938814087832597	0.8221161230390973	-0.7927822275682688	-0.7836859189130886	-0.8590586740016899	0.659600215690982	0.5175900321694205	-0.8204278433778681	-0.8566731428603525	1.02171054968169	-0.577717550857586	-0.9117715250964623	0.9457384720345628	-0.5744276997732952	1.009282389569708	1.3772865382673762	-0.9360489618409079	-0.6216958500500585	-0.7559656053694778	0.8302232835001464	-0.8980721849836696	-0.8044020432205156	-0.9486252361836076	-0.7390248962521292	-0.7159712724724412	-0.9287368425248247	-0.9055395687188208	-0.7185752980977606	-0.9317997942272649	-0.7125679835836701	0.633964215595575	0.9480505243217556	-0.9445390026456867	-0.2823834526853179	-0.8169085677900954	-0.4825492659522104	0.7234992206564274	-0.658436222037811	-0.8942703914688899	-0.68538768964699	-0.41425288913357233	-0.6408247339480854	-0.9458098695553513	1.711157124947807	-0.9475235554847945	-0.9344385189108878	-0.9471440622240215	-0.9413952500314601	-0.7294050167267355	-0.8336112309598054	-0.9433742307506763	-0.5570581533985272	1.0782330227185173	-0.8066948143823398	-0.9375961555112602	0.5401200290079707	0.8870639271474897	1.2460702849409329	-0.3319742894877801	0.7899864107929618	-0.591051440422209	0.4008632132188479	1.5051433489488526	0.575016480759269	-0.9396398404830317	-0.85296484634188	-0.9166764018242622	1.2245010298558237	1.2402299777003212	1.1513528353373739	0.9402836761572623	-0.9058698268691389	-0.7258510749508916	-0.9406156289132453	1.0657338138085153	1.06137981350332	-0.7622094579672138	0.7566729341903639	-0.8438139530481198	-0.8068243886509053	0.5114044430750169	-0.5908781666930469	0.5713196954164865	-0.8563819991246661	-0.8621165329734192	-0.9414973565208031	0.5502443444724214	0.9623892463147733	-0.8707705938388273	-0.8991643726712018	-0.6538133659128602	-0.8252746541958171	-0.9216164513550614	-0.9306971280362748	-0.9418572880451148	-0.9018862954359602	-0.7479436417216122	0.8290173958854093	-0.940342093118742	-0.8346493099043614	0.6651685861778982	0.640800752270636	0.8576045485647752	-0.6703529613742316	-0.6071373872507398	1.0591797995504204	1.037200593828458	-0.9330593486036036	-0.9192864760237284	-0.4884945811510902	-0.9487588441630336	-0.8962097199221457	-0.6790703527192354	-0.8265554706302175	-0.5471195928143445	-0.9452474014071833	0.8079234275255712	0.7520917219920137	-0.6976896028429088	-0.8323428625666087	0.9296301581165277	-0.8836818974665986	1.1003551407701815	1.1895099479543785	-0.4609424457536749	-0.939724311422139	0.8529759133797342	-0.9249780020113509	-0.726845869203299	0.9854782760356542	0.7619028547741856	-0.7383494468899631	0.5037692413744137	-0.9268555052149254	-0.7585571144236255	-0.6413510001133341	0.8425025917502664	0.9243612959604031	1.1696012907239988	0.7597321476581528	1.0104486039879916	-0.929204346613985	0.9383213200813582	-0.7560652020665106	-0.9313106874169299	-0.946201786593216	-0.945254763296984	-0.8084355432115597	-0.9472620511822318	0.5271856393838196	-0.7421537318322976	1.5131137621236355	0.7154376722255946	-0.8642630444692598	1.3850380642836693	-0.9071822854310042	-0.5275699213144496	0.9296624540488779	-0.8265648162350921	-0.6265516762670937	-0.9470566789607815	-0.7848212848347332	-0.6684006172358998	0.7177047738829321	1.2855108718323067	-0.7701507237120335	-0.9151960904882971	0.8198631072646171	0.9128524132047434	-0.8673576437038435	-0.7813041833786832	-0.8596688084461029	-0.7772962009594843	-0.8888734298505747	1.0754985765243041	0.6726653715383858	-0.7755284787894123	-0.7235718613716902	-0.529453405633507	0.9095654522247829	1.1888504326501166	-0.8206631488495254	-0.2753435106781275	-0.844424223605864	-0.4192773628468686	1.0036212210151043	0.5287392193941869	-0.9443044641637315	-0.5711431280965548	-0.7875439673194804	-0.8201612683175047	-0.9490009520900468	-0.9491732620971557	-0.9421456229937653	-0.7981884572063906	-0.9453717580962693	-0.908446861643274	-0.9291463861826202	-0.9326106085728084	-0.9017017843864072	-0.9454713181453175	-0.9486725998965551	-0.9343280851059779	-0.8435454968274767	-0.7844887247200484	0.6020549302029198	-0.7901487349810443	-0.7356830906299979	-0.914781052947469	1.172100361368851	-0.8461223652585401	-0.9487848988536968	-0.9309629363599203	-0.8815445712505127	-0.8666914425471677	-0.9489070695138546	-0.9452203276868822	-0.9424104661933153	-0.9195391845252986	-0.8373528878566456	-0.9250945223846043	-0.8084535437031178	1.3060689249257789	-0.6475187632566218	-0.9346986312463331	0.8723504547938782	1.3123616937577116	-0.4981368685439596	-0.8129596308342002	-0.8808547446476547	-0.6993497944295022	-0.9082025083735049	-0.9127134465931892	0.7148121007593826	-0.9444404274577001	-0.9341155628677329	-0.9363284862865968	-0.8632328213595372	-0.8671434631019175	-0.7191157032054984	-0.9174864792402242	-0.7516665805667927	-0.840493528907845	1.3887307752389546	-0.6366449301271327	-0.7105161290563438	-0.37921073101211633	1.050094794747864	0.6236175618866112	0.8692068541984693	-0.8732069809771864	-0.9233193260236486	-0.9491335196368625	1.1572871596125631	0.590345483458992	-0.9344882749782797	-0.8185915501010823	0.5443817749000343	-0.7225498950381404	-0.9374064502261852	-0.7957837209271096	0.619609795919136	-0.9093338610882485	-0.8784098390058122	-0.8963282786388985	-0.8338724777381674	-0.8780779168094979	-0.7705029773226849	-0.9431559638888886	-0.9317911161407848	-0.3118220340327823	-0.9489690053009757	-0.9182643997316379	1.3022113303262481	1.09917487350659	0.935414936426551	-0.8721596103731059	-0.7598828019195546	0.8206591870516313	0.9169316269168633	0.8495321956036069	1.172482937264978	0.5739892693571196	-0.8964657717678659	-0.9131439362992392	-0.7328277767330538	0.722659469567678	0.3516470456224367	-0.8295182897188768	1.2431448099327276	1.3671983005483956	-0.8368197388570257	-0.7252322365577875	0.8657279505979721	-0.8488462060723321	-0.7734290189700065	1.1790181598735798	1.388552955141769	0.7448841096949051	-0.622116059051229	-0.30072165564580006	1.1030788164055543	0.9569418978671911	1.1408369920770496	1.0041204227075444	0.992945848903889	-0.7887770555053655	1.8685567010527864	-0.942038467893043	0.6304256128813548	-0.8979864038328998	-0.8431129154665097	-0.7131530328181395	-0.9435168126860098	-0.862157540885701	-0.9174626767826752	-0.8186329358409065	-0.6740443157000997	0.7388079434688565	-0.521488176182428	0.5204775895264288	-0.7491600122058389	-0.737113912359399	1.025113591088019	-0.8639417666042343	-0.8183961599431904	-0.7933215175431024	1.161476988275617	-0.939279314159224	0.9767851030050535	0.47165669634679386	-0.682541335768413	-0.7055853129178775	0.9602534776779078	-0.34042807892901955	0.9159472029000683	-0.519961723135569	-0.9466087168315576	-0.6154126118154463	-0.8871755184929726	-0.8348571665075639	-0.681698095374678	0.6807734972696042	-0.7272102301369857	-0.7557916198982098	1.0581497395247605	-0.7267429161849861	-0.7278069939702397	-0.43284421666903067	-0.605681438751855	1.4381420255619997	1.0753622315606068	0.7436523986146564	0.24897641284877645	0.26498445816090455	-0.49601471413024745	-0.7709372555149793	0.7648553725070226	0.503075225646345	-0.5123031286186521	-0.7391314522596267	-0.9075750410910391	-0.8208780881929024	0.9313557188183891	1.2872484005474358	-0.7969984988887061	-0.6507083526656268	0.7667713130546588	-0.6330277250333729	-0.947988450753357	-0.946724409829429	-0.5839007463955275	-0.836523927515974	0.44648250692380237	-0.8651557301744088	-0.9428041088318888	-0.9187553232361823	0.9962790949153352	-0.4023164077672529	0.6269105254261867	-0.8034300955398304	-0.924057575435462	1.0202183860513798	-0.5252338124169992	0.6377764671705594	1.1869921746073284	0.3235708813146364	-0.7094786591857075	-0.7702081440071017	1.3742311386692538	1.8614994792190378	-0.7475700287493532	-0.4683998522056093	1.0435130046342553	0.6390600621791892	-0.6450928201704268	0.9440871229837106	-0.5272311320787908	-0.867908409660816	-0.6665912675025746	0.7873213401089083	-0.4716527778007835	1.1806550844861299	-0.7035691438984529	0.2796819709254768	0.9737263429670375	-0.7571094061928851	-0.7907196579658259	1.3675363568949666	-0.9457298748429982	-0.4605744937120267	-0.6461450139772654	-0.9034861258827729	0.5262768455492713	0.23237405653807988	-0.9325962017820268	0.868889263870691	0.44817564597319925	0.8942210188248879	-0.8690945273040565	-0.9440121034652534	0.7436613424707161	-0.9276184646083954	-0.6348557012985654	-0.9449434346256702	-0.9246471453789118	1.2303144092261782	0.8103493102041215	-0.8928969151778509	1.2401353137413649	-0.5413121358928583	-0.9440924376602037	-0.7558178808965583	0.9757921632711121	-0.769285526776976	0.8487505850361662	0.649523982389363	1.1804039672304723	0.716648182650609	1.1102353821769189	0.9987683709085691	0.5519850474878916	-0.8714197391649905	-0.9420853091280449	-0.9472116447753249	0.9059444293296595	-0.9270243225077264	-0.8562846669882608	1.6626301515200637	0.9820615588900994	-0.922956782463141	-0.4367823389154021	-0.37652151535673983	-0.765488863946958	0.5859851932182351	1.3803529966637076	-0.8935665254669575	-0.6346057064111682	0.5674900644732248	-0.9415443348137315	-0.917598540483593	0.8327704312250226	-0.7786111448495041	0.5772873216687042	-0.8122628963084018	-0.9256547602332968	-0.7531167640292104	-0.5935666042270372	-0.8763098036879375	1.023817429716301	-0.49544317475211364	0.7269795310945946	0.8792315128023648	1.4267691957040343	1.193909946289776	-0.6559698729588401	0.9537184278805656	1.2110845344866408	1.2986648979435098	0.9660352774959776	-0.8104298767859515	-0.951594462733125	-0.9481717903337107	-0.7208399598894644	0.9558500467460453	-0.8632727293024481	-0.895345587351344	-0.6199666599900095	-0.6644157154596342	-0.6781397359406843	-0.7317266611464938	-0.893048518032935	-0.7257778745529422	-0.836603776151768	0.9435284425013863	0.388870385098065	-0.38075261294165275	-0.7062358179392701	1.3161593694942855	-0.9390319610067221	-0.9494284793781431	-0.9487330773877911	-0.9488286159148541	-0.9469124963977305	-0.5528911577014645	0.712161652108282	0.8278175732112087	0.8934631963369929	1.0948599061793736	-0.863990378799734	0.8058329061475499	0.5401727616347304	0.8156011349733583	1.0615926041386188	0.7966293145448523	0.6629390608508705	0.2692425767985344	-0.8938612365756914	-0.6113934564924898	0.6120113349554928	0.828836339822661	1.2344359651096535	-0.8311061393838035	-0.9203162205062085	-0.9292626003650277	-0.5727215956793752	-0.9025471536658509	-0.8068400165122269	-0.7280581966855901	-0.6555374227285119	-0.8623841692060753	1.1397340915549348	0.7644837474868466	1.450223965117521	1.1610869772212253	1.5145226155493456	0.757484368467003	0.8678393796086477	1.2483815190725551	0.6716759203253625	1.1745509689043008	0.8167044944713504	-0.9401888405381804	1.4395139568681434	1.3415810402498094	1.2042388479429191	-0.8077931719749444	0.2382768550054534	-0.719695083633481	-0.5156655009843729	1.2413796565814825	0.8206920549813762	-0.8041939783815796	-0.9446833763288824	0.6074635183711256	-0.940047582663052	-0.43196668055361365	-0.7134569511737199	1.3095297378641941	-0.32489287107674664	-0.480043023203392	0.9552773113079891	-0.8101415874475406	1.0390483318748045	-0.844652840023307	0.5642355299600335	1.1615203547947346	-0.6526258775730893	1.0632220141677982	0.4222703387732011	-0.6658008713110278	0.5300800651894797	-0.8479436167353684	-0.6258025289965939	-0.9060171418941806	0.8097841755700357	-0.3140665025014725	-0.6057919757917356	0.8749209635359528	1.0409341843283357	1.071589255449514	1.210112101689742	1.1685193727715004	-0.7552758269894755	0.7720265142641402	1.4103567258553404	0.719591698002148	0.8061854627962471	1.3471731650093677	0.9022727154681583	-0.9452853435984976	-0.6016507270286838	-0.6678723776831842	1.5309343228876418	-0.3562960665835082	-0.7022521551958936	-0.7770364018778148	1.4143138333992638	-0.6915457636757606	0.9864046792472045	1.0906342100580173	-0.7574619052025642	0.8645926660202766	1.008445195330374	-0.7250268483931097	0.9271146110421725	-0.7553335940045952	-0.5631373614131424	0.6896817965727717	-0.7251268134331527	-0.6182610912246538	0.5752809704203068	-0.9321905667532838	-0.9299135118238134	0.7941360592522541	0.8754051918693734	0.3306834718900547	-0.8163360129353041	1.3331193308605733	-0.866790813067131	-0.49731643646079465	0.7442544305555518	1.1894855235629886	-0.6482359897733447	-0.6448425527976304	-0.9365872469403272	0.6106622287546353	1.4380254296488713	-0.8536716509343426	-0.8548938715085967	1.0773432278867743	-0.6984485721540983	-0.7940921370185982	-0.8100000644700753	1.2808354575729985	0.9653261181644412	0.6256420848709298	-0.6208693067146959	0.8591093521263177	-0.9295064349308365	0.9041663114217658	0.807387786553443	-0.842759298795412	-0.8912979349290892	-0.9421096907243622	-0.9487177207621132	-0.629047134906583	0.9444125685544539	0.5929396973461755	-0.7030268589619015	0.5523987114137513	-0.9330251862609471	-0.9042587746882402	-0.8467312075579074	-0.8297925767349024	-0.9461038846508392	-0.9482912463744819	-0.9339237227088175	-0.8803651904374561	-0.8277803662822918	-0.9459816108341654	-0.8999287209454867	-0.9375005873739691	-0.8164823564471488	-0.9177949270628143	-0.7149788673908698	0.7746892507857724	-0.914253071227617	-0.8606749486710404	-0.9382469725471393	-0.7521633255315209	1.0932446984361563	-0.8404487183152564	-0.8991887823564688	-0.8495707742670914	-0.9280487449498116	-0.9372952651312613	1.0705866562770796	-0.8046832450858645	-0.8444512011230364	-0.9285334832646707	-0.9415578781118752	0.5897047371480404	-0.4772442508953884	-0.9012245637187593	0.7283457979440211	-0.9237185872692237	1.0556669118792277	0.7236261757251422	1.0189731593239566	-0.8981892287627197	-0.945967899170213	-0.38495964300465585	-0.8282165720354588	-0.6449282565359182	-0.834740699455277	-0.9477035357677426	-0.7436173553422041	-0.9154426913814351	-0.9490237592052083	-0.9486310973639049	-0.7376465584987197	-0.754198553764292	-0.9478922729683945	-0.7487070561076897	-0.6881914971461762	-0.6186459020088664	0.9780585730755621	0.7209129446662185	-0.5868792479751933	-0.9239983137794892	-0.22558693689185946	0.6818037157786334	1.520341569582252	1.0789091854996378	0.9413884195048644	-0.6080362982066384	1.0362032948785307	0.913060826691698	-0.6720208213804335	-0.2566204712847653	0.9556193050128264	-0.28718629280438557	0.8161037308376985	-0.8562431267996246	-0.4126299516585865	0.7380452013749075	1.0956744337439466	1.3874590483271583	0.76358907239397	-0.30962880078724014	-0.8592080495051143	0.8729349013298737	1.3061501250244352	0.2815371672405593	-0.5884265774931697	-0.7239796375639019	1.241589522359653	0.7354446281791447	0.9301434374303511	1.0149173579628399	1.0445309111888472	-0.9302602854598923	0.8747136081570787	-0.8296390499372982	-0.8417721113620305	-0.9128049379981042	-0.8796818111450121	-0.9130131489178963	-0.6378174271847431	-0.7856319741397252	-0.878411020907894	0.7006228366895482	-0.880473759067141	-0.7237427030742033	-0.6875084861638731	-0.8273479934997497	0.7271841309064727	-0.3012703373924604	-0.7659397985448959	-0.7781436049585364	0.8432097838271838	1.1922454614294682	1.1194112611885614	-0.8881523597333807	0.5429397810751212	0.9656280720244157	1.2245147768732356	0.5840742885786906	-0.7571729406966214	1.03996992479114	-0.9036031740241652	0.7092193550950326	0.8606805454115043	0.9446148626927573	-0.7899638476746328	-0.7383449893144731	1.1687976313839132	0.7254658879645174	1.3791452104546789	1.0372852703251632	1.1524092312095096	0.5839808109004799	0.6543533855403336	1.1964130198326333	0.7322967942579257	-0.7615403546982674	1.4067820484538622	0.4852239071675012	-0.9380381690687639	-0.753171348089142	-0.926507786768595	-0.5962290443504329	0.42686075920782124	-0.7656769912868668	-0.42247440242355455	-0.6673739157091912	-0.6296065817804964	1.218667133747863	-0.7087734787012365	0.540118167636954	0.8236584924115825	0.45470579277320056	0.23979495984923904	-0.5127798498957837	-0.5599631394673908	0.7766951733487795	0.8446708291748628	-0.939254099633278	-0.813731156207747	-0.894347103037012	-0.8181558218250897	0.43144551627882316	-0.9270847893973161	-0.45194761827375085	0.6038447652523269	-0.8455639354477434	-0.9143743401926098	-0.8134648244411333	1.2470228217620167	-0.7206792842445646	0.6361866556908399	-0.8701711663294723	-0.8493875991721207	-0.948518817922924	-0.8684517650149037	-0.6608440022360926	-0.7116239003442897	-0.8118201691655912	-0.9410917296203368	1.0059417443071765	-0.7569015061274116	0.46584079220120106	0.8173161714034792	1.0836134075185944	1.1501858802708498	0.41374422824949764	0.8740299895961022	0.9424101144052734	0.8201340994049402	-0.6998823763193833	-0.9457443600763413	-0.7439904420816079	0.5901332255170997	0.5318090262747703	1.1555280326789752	-0.730026235521605	-0.6781940563792369	0.7553333963234369	1.3550053785300031	-0.8287784492813256	-0.54889618540726	0.9298088015015206	1.5311365069522238	1.4925610902205224	-0.3784270868042429	0.7402787023892119	0.679123519053179	-0.8725786533573674	1.0912225633872783	-0.8221230368122933	-0.9474429277271534	-0.9065467051863348	-0.8630082823132116	0.6859058960566864	-0.8873290172418564	0.26796263036668455	-0.8211056447264207	-0.9456171197711861	-0.8830109051068875	-0.3100553973514041	0.8347819380493908	-0.9478524864937837	-0.843772324599126	-0.8737170408743345	0.9523438612820055	-0.8909767439968365	-0.9489810042169663	-0.9261766395624634	-0.9080196077337775	-0.7754760290137638	0.6240702379582732	0.9008962182690339	0.5607776003816957	-0.946302686085983	-0.8577066240381546	1.2119399832316773	-0.5436186853511505	0.7012970135293464	-0.5709156319643278	0.728307499497757	0.2868018394026284	0.7982713820081945	0.9076377526544375	0.7350795060635485	0.6340037476083066	0.4790040926906316	0.8862313684502485	1.0125410215344923	-0.9394200113493206	-0.9442318111584926	0.9352916847216846	-0.6884271061126755	-0.8426892327626913	0.7463827791981706	-0.7141096150110141	-0.7461791326941759	1.4194150174475066	0.8031141498607091	1.0941374173044112	-0.9136820623601459	1.0384773121444153	0.664871956170728	1.0734631451455716	0.7785826259398887	-0.796457093694197	-0.8313368245289453	-0.94417129635081	0.9815410119835464	1.139978811838823	-0.93327272355013	-0.7541277696186575	0.6978484999445832	1.1653839167993985	0.9444717919898513	0.8718803227485769	-0.937319553772313	0.9675889889601709	-0.9059160747526941	1.4039414023443637	0.547067267219792	0.7567437290624325	1.0973615974244912	0.8322537767837149	-0.5345533807526611	1.1363424952150247	-0.632441358730852	-0.7764077935350346	1.117677160467163	-0.8125120943654568	1.0445244662410993	0.5947792944260085	-0.8397343463157376	-0.8383954326304617	-0.9449329541999262	0.8822043742592026	-0.7011766213249124	-0.948129542367802	-0.9370197160243647	-0.8966353847372446	-0.9466636594403935	-0.42832633504533724	-0.6672145410555099	-0.8407300271872168	-0.7605060319592806	-0.8744009277379411	0.9976358377505238	-0.8680375731604962	-0.8887933988233456	-0.7659209315670962	-0.8513129535560188	-0.9450007880067071	-0.8694219546749212	-0.7350285972869052	-0.7502061785693361	-0.9108336011157995	-0.87118103917653	-0.42493326654818225	-0.9223084293169214	-0.9469898756153808	-0.9482840970992368	-0.9190054419585495	-0.9300296421537108	-0.9321681000747856	-0.918701750606221	-0.7911664825192136	-0.9478845321143229	-0.8450289142142589	-0.8022816938572488	-0.461850444384401	-0.9061802434133125	-0.8867321249010035	-0.6094288562652719	-0.4130454357065098	-0.7894250232592661	0.8493180694954069	0.5449505426958876	-0.9193312944453281	-0.9476944819792402	-0.8776662708473477	-0.9381916384452057	-0.6417152021343661	-0.9159230010946738	-0.8919879781366037	-0.9263334079859077	-0.9332982626238107	-0.9239985796757937	-0.8098607141227657	-0.9328955043773912	0.4685204179369439	-0.8990002885042377	-0.9392619565491482	-0.846531754953964	-0.7282776286336188	-0.8995537751148602	-0.8846208718746227	-0.66211792267209	-0.8608214853784737	-0.6390502131894237	-0.8316133748969169	-0.8133783809272899	-0.9114390209965237	-0.9074686421934292	-0.9433676468182741	-0.9487330672314843	-0.9486822739305499	-0.9397722241710996	-0.9199855072633668	-0.9456801666232385	0.8374626231654463	-0.9368592803803691	-0.947903916200265	-0.9492193345886824	-0.9506829863504423	-0.9437181629585898	-0.9508566244983538	-0.9497115575650283	-0.9499875825989025	-0.9478997302804971	-0.9490063048075639	1.074927200668107	1.3029437403294961	-0.9210713932488217	-0.9265576439634128	-0.8991447975270992	-0.7711788994012095	-0.8865010619769894	0.65249377936214	-0.686062957501834	-0.9359438448000266	-0.9385844005874637	-0.8416703282037042	-0.5665699062913399	0.9465977542385162	-0.9375727284763139	0.6210150390953949	0.6219287427723216	-0.9324439381368167	-0.9197004465997926	-0.8872321645432933	-0.9340552344726619	-0.9200031098082965	-0.6166470586379801	-0.9356598333284744	-0.6356839973085169	-0.8409253618509797	-0.741413817344534	-0.9074789265649664	-0.9358417900183065	-0.9255953816111714	-0.4769846997448635	-0.9476780531638574	-0.9489750921215278	-0.9487964582180738	-0.6556450845498847	-0.8384082316712419	-0.9069552058188051	-0.8976818497181884	-0.9049503442509796	-0.9168883702048933	1.1160634611046865	-0.6697425330676571	-0.9476030806211154	-0.9486310885074677	-0.9041178350390551	-0.9392531121761629	-0.5013859265454492	-0.9416758381617946	-0.9486800080034844	-0.9488016725050618	-0.9476674316765706	-0.9487543287739163	-0.9424672203526566	-0.8794731870030316	-0.9147596854670846	-0.9361154779817044	0.6000985107868296	-0.8606784004618805	1.138258088989703	-0.8945782353208686	-0.9310760080154856	-0.6220294013599232	-0.8472765499847965	-0.6623106693480789	-0.7197055632948629	0.733934936624792	-0.8571160377033615	1.2122199654543142	-0.2651095597554282	-0.7283684340664613	0.9730312686817807	-0.6999202679396286	-0.4374572119551105	-0.6074837979649275	0.6152367529712829	0.5620802013851097	0.8485307650527618	-0.5598974250714573	-0.582891975443045	0.7665364195586208	0.42056984380351603	-0.7463255114915035	-0.7746930207809212	0.6964102075344999	-0.9283771859594409	-0.8641775212660499	-0.38961578886419973	1.4536662029401062	0.5630884997662757	-0.7872249181020804	-0.9139013243090656	-0.9018920679002187	-0.9426743777136638	-0.5286782410909507	-0.896492749958607	-0.585467398805616	-0.9387001386239484	0.7915846835430338	-0.9474059011672237	-0.15978691467248837	-0.7885846819000621	1.1893005917695505	0.5255313716336554	-0.7772192406454036	-0.9449944071073518	-0.6066714601685406	-0.7006527229890499	-0.9166401227564974	1.170489143316194	-0.8520619065117594	-0.758871343061722	-0.5354162822169911	1.2671772726189878	0.8612391392218594	-0.7398131590327993	-0.2296346157333238	0.7932786176678102	0.653403799933422	-0.873897966845889	1.0447319895579101	-0.9203831545874578	-0.8832841787308291	0.47818497315482456	1.1692216691894977	-0.8123370244675464	-0.7866982172045952	-0.29960495966333267	-0.6256802557488221	-0.6971063745544704	-0.548877301959577	-0.7345092547124921	-0.11327031320804808	1.23491873077731	0.29573085572479685	1.1711157264840024	1.157733289005156	-0.7570059526257518	1.4334988488067446	-0.8490204431034815	0.8454326050046632	-0.9343383038214321	-0.8482949068306728	-0.9473915843566549	0.9259775576377914	-0.8192312488950902	1.1646163384446346	0.7602115732492584	0.9031268421217182	0.7858657179622308	0.8726448584066715	-0.9461007283115269	1.2915302592966533	0.39449118068198497	-0.6357861381333297	1.4353156919453185	-0.8069549963965423	-0.8376883754868266	0.5881608313090388	1.5046738823659205	1.4190712303922304	-0.7974091246420413	-0.44216785284226023	-0.8534692959859725	-0.842252653773339	0.5331201874558167	-0.9060440549778239	-0.8401362159350739	-0.776167828455561	0.7368650174467423	-0.8502801943819311	-0.9186126638236835	-0.7722279744456143	0.5701845806362654	-0.8326276295208319	-0.4939806195608798	1.2597074582584111	-0.9398673032241841	-0.5668032662098371	-0.789493849794267	0.9135033917823053	0.8264868604122165	0.7061695700122259	-0.39506518502047355	1.5625520648160138	0.7954692778671544	1.1770004269734409	0.5334705637411333	-0.8750178847518234	-0.784590657555614	-0.6631528911049702	-0.8973392961482256	0.41896519214404615	0.36382873904842344	-0.9257261008039235	-0.9486906173818687	-0.9417431200248986	-0.9354674353362948	-0.3696986977681996	0.9256600851990857	1.054825855578587	1.5476639074679857	1.1443163915169583	-0.788273497457946	-0.7450384638809959	-0.9465730461708948	-0.858675678259505	-0.5215041355750012	-0.73444205037592	0.8981992757296586	-0.9353058671938075	0.9461527086001735	-0.3762586562654559	-0.8024379304351409	0.8148712915883869	1.077546953214476	-0.9483687410570534	-0.9336527513547274	0.7235472739943622	-0.9399044355378785	0.6252772588050841	-0.9474580671909623	0.7608424598318402	-0.4613078311136872	-0.536314683746913	-0.7430647896934038	-0.9470963468575891	-0.9489330452120381	-0.9157172451250771	-0.9169117224302181	-0.7823992141511821	1.4004843570973453	-0.8845710373169376	0.7518602095497505	1.3896595750682594	-0.9046394866198844	0.7976172702966307	-0.9444561131785285	-0.931030399184627	-0.9327614735504505	-0.8405387650359614	-0.5454196372683194	0.989887380009464	-0.8436504133182187	-0.16664040060934782	0.8486937835533971	-0.861124486967556	-0.7935596817352455	-0.891833898868681	-0.9478917836729138	-0.8518360714857728	-0.9482715488694374	-0.9172411790645112	0.6293000104989833	-0.8974422232829387	-0.7859165504054634	-0.8498428054859748	-0.7851975896829975	-0.9342332964131145	0.7596065670874032	-0.9162507183114917	-0.6232963837918776	-0.8683524686270704	-0.9482942048023202	1.1244589621815058	-0.9486691949297887	-0.7486989183528019	-0.7934652605417365	-0.8823164276089175	0.6072008532325661	0.9588764343718581	-0.7351803290534867	-0.9419600806178018	-0.9200386684018207	-0.885170594292137	-0.9365568345125984	1.108961787612866	-0.8453251924929476	-0.8329429040752497	-0.8397114124647214	0.5679095472111516	-0.6884303115778326	-0.2721246650004433	-0.39350182403828565	1.1605727071880156	-0.9177805592651154	-0.886987287367102	1.0041183786985384	-0.9459062953134135	0.8518106552482201	-0.7837995983520288	-0.8783921000549543	-0.8830576055854594	-0.9236047444669508	-0.8025014224546847	-0.8836062936413682	-0.8778627287035021	-0.9477874699056402	0.8876132176680884	-0.941035636338895	-0.6069308789669238	-0.9173654560633956	0.6621529504457537	-0.1729228578363076	1.1794051102232745	0.7753682230606235	-0.9461316369423192	-0.9478689774133373	0.4890774912149719	0.775265507211273	-0.7270773193970201	0.6557986309154761	-0.8923224065082855	1.0000720986779192	0.9477311279927919	-0.5003076551503224	1.2052208040867125	-0.5703135864572522	-0.40677238745297994	-0.7317127291172719	-0.7166569374321605	0.732761522380779	0.776668908397328	-0.5674994059137297	-0.9462449250290763	-0.8990640023456159	-0.9353912498167608	-0.9331202972671516	-0.8287207099924376	-0.9051331373264484	0.9652996755092704	0.7726136566752645	1.329118202116138	1.3402065611974283	0.9659386280329023	1.0119998537387493	-0.7569151990025825	-0.9220235231840119	0.912655784380469	-0.4765567821204373	-0.5614472967740257	-0.7273718974371773	-0.4356989289345603	-0.78866231141379	0.9736305870811643	-0.6614247968457116	-0.938114167317595	-0.8790284637118339	0.4247365152540172	0.8406753792993517	-0.5722583658516455	-0.8248953901739672	-0.48463355164134103	1.3479350818221434	-0.6767391147454844	1.3292019825607528	-0.6413086100445473	-0.7611166461287012	-0.7518221806551972	1.6434599181320673	0.6785439967197524	0.5035980652427139	-0.9374813266371715	-0.8902441823644908	1.2505090043550622	-0.9373803026982438	-0.6021901797920924	0.5627824841818743	-0.9466674710022411	-0.7265966376914545	-0.8946175370831215	0.8113493178000147	1.0408883272386	-0.8524260782060153	-0.9352653166231312	0.8330911889301467	1.025039684942254	-0.7501294667166489	-0.9404950503749022	0.6096007455194868	1.1298872823631478	-0.7598118482170013	-0.8035874076700587	1.3874809077459218	1.1398541427593625	-0.9289649245202428	-0.7973405566642444	0.47909948228002247	-0.8557706839520589	-0.9386856958825889	-0.9479671060577545	-0.8894534916694451	-0.9380950407689351	-0.9479550573453838	-0.7699475036054669	-0.8871070213378126	-0.9336338661352065	-0.9072145757925602	1.40551860513173	0.8039613609532913	-0.8417811776827269	-0.7569885942539919	0.6244799641485563	-0.8733884466905715	-0.7193613584223729	-0.925212629949673	-0.7917013264743281	-0.6859185781169876	-0.9225465412784911	-0.9308838701380545	-0.9251960177452508	0.9736400632500324	-0.5616189336770744	-0.5866256773345011	-0.7603600785068787	0.7340091345097424	-0.9204062311296989	-0.7973961371605829	-0.9185221234533225	-0.638606576304426	-0.938771128505633	-0.7152094507452275	1.1874049220125027	-0.656263882536491	1.150590898991393	0.892407954754303	-0.39942120200964587	0.88790310952886	0.8152047299839219	0.9036587446957707	1.035899671208628	-0.36896125585176254	-0.6693689726337262	-0.721697970684546	0.9900113184244743	-0.8421805306618261	0.6461697222842344	-0.9453782974291359	0.7529810788564854	0.5772743596166184	-0.6547109978315566	-0.5917865221962005	0.5318763071366597	0.9661749063490644	0.4749506918927165	-0.9207625073871851	-0.6451159816185186	-0.9452134542935715	-0.9308464285246476	-0.938648516118976	1.178265083477078	-0.8033230021194551	-0.640366195786592	-0.6930883204483735	0.7923676078879301	-0.8834629925211838	0.6709557008513619	-0.8227729428706874	1.1655501917103266	-0.7481987889190239	0.7095083410705123	-0.9234596912820972	-0.8740113506239314	-0.9147034802576398	-0.74991312777061	-0.9257270626909349	-0.8745784506097883	-0.9466207911687513	-0.9480112816129427	-0.9001361272185932	-0.9468559015714454	-0.9484104929559328	0.5329540792054943	-0.909050811783512	-0.9429320854249006	1.415801830847467	-0.9329598967039416	-0.9300522382781032	-0.9026577423467428	-0.90765650054862	-0.5684447521403793	1.015166546804345	-0.6847048370890624	0.6822624334771217	-0.944728855944125	-0.9439939786335522	-0.8372207849451365	-0.8041653371210474	-0.8474224104935935	-0.731966128068382	-0.780561377842072	-0.8378295953796417	0.5641382365647942	-0.6333990804589148	1.1169802742285295	-0.6021835368563233	-0.7296360538778166	-0.5158823912081418	0.48910752472827745	-0.8945029132069886	-0.8991873184800604	-0.9421180004186931	-0.9467021252042133	0.7031539230553261	-0.4769137050212768	-0.5785112962085707	-0.8790351799873453	-0.6048571478522717	-0.8150991328675835	0.6574561953560702	1.0489632065100025	1.075843239926953	-0.790336010060746	-0.7651345574484344	1.106387730322501	-0.19982496616234818	0.4569075448298005	1.057256487992963	0.8887443274928464	-0.871726096048548	-0.7029044736872182	-0.9181064484216467	-0.7161943338119816	-0.633261240776898	1.204819908669313	-0.912806497325225	0.8987702656668853	-0.9449932191209199	-0.6933485101682975	-0.9314413718208021	-0.9037948066902916	1.134382916282159	1.3139945347240944	-0.7720807515006218	-0.8102132667167148	-0.904940113665488	-0.8683316594339531	-0.9472521945517097	-0.7864717769623881	-0.9276204736490117	1.0295169084348321	1.218043472856613	0.519278232437505	0.822683500448651	0.9444526581755771	-0.8283413097183013	-0.792388170625964	0.8200912979487952	-0.9348056991112701	-0.830321852651223	-0.8213972148456796	-0.8434552105145245	-0.9217963059069404	0.5255332235157937	0.6908556236667277	-0.7667154264740426	-0.9192510513334385	0.7589030812395676	-0.6656200017609312	-0.8343924987222322	-0.936895041736265	-0.9489141427667276	-0.945368983101726	-0.9204715492085358	0.49014354667502513	-0.8340994237434981	-0.7829202520987664	1.0527299129241277	-0.6452319646388082	0.9754327074786421	-0.7799282725535308	-0.4629013522572655	-0.9062221557757449	-0.39066336864083134	-0.8752557801333781	-0.7619442217959865	-0.9326114759126943	-0.8247242210930336	-0.6739212144861224	0.973143875349588	1.0071578827953684	-0.8847873467629037	1.1161133385313065	-0.7084691001297243	-0.6328285661641475	-0.7687636124213698	-0.5234563088581219	0.732818583182867	0.7460774519873764	-0.9079433210502068	-0.39991744013898156	-0.8202280422176085	-0.8260790009426038	0.5862042518056361	1.1066256098563132	-0.7534678430368565	0.4521807954410778	-0.7633630964676102	-0.48655602179175417	-0.548270432138378	0.5427387653933935	0.4594902115385746	0.8967323277543824	0.5301276397104084	-0.5347158551059265	-0.9018062317049146	-0.627671056638523	-0.4457716318941497	0.7277015736865026	1.1570619306795829	-0.8961024493033407	1.036262876942296	-0.8806498965125591	1.1506390538878881	-0.8198207641462626	-0.8473584261000909	-0.9480817131172686	-0.9182786666903058	-0.6912035636348641	0.9282785483168599	0.9341226488468911	-0.7843620803417927	-0.16454551153912728	-0.8466520483220353	-0.9007381552575614	-0.9474390706683412	-0.9475869439950985	-0.9156180952749322	-0.8148602982833044	-0.6521734471610461	-0.8387250932887627	0.3441617910046167	0.8785958712365174	-0.9468311862096551	-0.9256888700134855	-0.9253956229865866	-0.9437636067066597	-0.9485728850443785	-0.8416601681436808	0.3620661042563144	0.9055874729153629	0.8119436016725201	-0.759427601567968	-0.6620852453429436	0.7210880733244088	-0.8753683719132751	-0.43520508529425667	-0.9348894031551955	-0.9436764948477272	-0.7828602212990113	-0.6099389478746899	-0.785568141398559	-0.5552165572799255	0.8193287554689948	1.1203917575043016	-0.6927189429548927	-0.705054604208338	-0.7927651978165768	-0.6654425635374062	-0.7645733280310777	-0.7698285727873349	-0.9387170880279715	-0.938899789363232	-0.9486427496634534	0.727683623455962	-0.9460958776395415	-0.9352139626187987	-0.9486334364985328	-0.9446698416088748	0.5398733289515683	-0.9183677773897747	-0.7692511913652499	-0.8945849404177251	0.5077978259079373	1.1774339985316638	-0.769653259577826	-0.8149895962114626	-0.4976711403968439	-0.8234277072427713	-0.8730257105317774	-0.7747904865000668	0.7391933108902159	-0.8594917391631647	-0.9406797821052101	-0.8036586662699033	-0.6740434276050219	-0.8374314594969934	1.034030637065369	-0.8402659355170161	-0.7581343134746593	-0.5725791232273695	-0.8999719283948567	-0.9301856022095922	-0.94363070586392	-0.947777794124313	-0.93823721850938	-0.8871165783478792	-0.8957297392488341	-0.6369374920785821	-0.8816612113957325	-0.9444860470055523	-0.9490659715958542	0.7586533085008754	0.6865496676558732	-0.8749639763788912	0.6049647045305054	-0.9269789575035928	-0.8897018756166412	-0.9379395691825582	-0.905427434547069	-0.9401331492371058	-0.8845134922813188	-0.873115830722757	-0.8686228618403105	-0.7908361026059217	-0.8692329289956586	-0.922769511469177	-0.874253747981123	0.6750019438284397	0.8254156439739163	-0.6956938844685479	-0.940052412282274	-0.9487795833209468	-0.9485044660176025	-0.895915718016112	0.9120043794176692	1.1149094439447744	-0.767032397096748	-0.8362014796070619	0.8498871267201644	0.6812802542566693	-0.9439245712945139	-0.40347523417987863	-0.8196129149686672	-0.8328504662532992	-0.8076324261592797	0.8899489133376819	-0.9485855591812102	-0.9418415901485293	-0.9421488341582948	-0.9321264932253193	0.6906620802154726	-0.8861393995061083	-0.5697150397355317	0.8167011371506671	0.8155988106321883	-0.8429655724144665	-0.8376903699068555	-0.7520588218139098	0.8080315034822454	-0.9445543614429988	-0.90814728499198	-0.6932655251429298	-0.6060014302227281	0.516388999967367	-0.9109674193692977	0.5722645483011751	1.0290251429480537	-0.8557830332408067	-0.934833967542416	0.8750247592656049	-0.7351414660845768	-0.8219268981232792	-0.8548267739869232	-0.5656989991752863	-0.8735091796133414	-0.8412787936608737	-0.5346603967587124	-0.9377466950002183	-0.9309758411103327	-0.6163293320808	-0.7369241635433355	-0.8806742513756557	-0.7377572062440184	-0.5364130636351334	0.7632490129636819	-0.9473917604588953	-0.9487766680026848	-0.869689418778463	-0.9409605889310277	-0.9201558299317779	-0.9170371500602527	-0.9484609303771091	-0.9397907472163655	0.8512529234765626	-0.3563076954312758	-0.6242751780655454	-0.8576248514777335	-0.9461409311397772	-0.9199111511193983	-0.9250577515779139	-0.6983571150252373	-0.8655313066851362	-0.9452548342150663	-0.9169337739050166	-0.9480336317170363	0.3398187515767345	1.0516820021529454	-0.603853229381456	-0.8026824858378931	-0.921915089811638	-0.9447106153698851	-0.8150196147149777	-0.3587856694490082	0.7736766851897893	0.947926563429687	-0.8826257858033533	-0.7402819425112123	0.4789209806056903	-0.6843280254963806	0.69776488099246	-0.5063888447667956	-0.911515948849694	-0.9472010497678841	-0.9008281365987656	-0.8560718879679153	-0.9302491723125722	-0.9081571915424642	0.5813758943157915	0.6334428455186093	1.094649153930893	-0.882149662433337	-0.8996233785465869	1.6264590289407632	0.5835479182183254	-0.8708075222798273	1.2312174859772138	-0.7712434376539063	-0.9404440721356437	-0.946925052422722
1822	0.91444225242393	-0.8322025281577824	0.7507593381358376	-0.9855892961451266	-0.9954493938144077	-0.9962745051833313	-0.9876347622303568	-0.997824091325076	-0.8759851526974723	-0.8727000561887792	0.8171960043572288	0.9047107252341194	-0.650549111834272	1.0945781126450316	1.215380887759333	-0.8138495676741906	-0.7991138467726068	-0.7580571741622149	-0.8696674327869865	0.8133210235412572	0.8650122980265569	-0.8209261664088982	-0.7719804576203761	-0.7021355549316485	-0.8657647627700968	0.7317050695042169	-0.8215103857910359	-0.996520903639588	-0.7780171516611278	0.6922370545259581	1.3539521158149879	0.8019826618520148	1.2252729899863612	1.0439990953336145	-0.38027064747541894	1.018422642918829	0.9728611060721455	-0.9842439972826309	-0.9473719523620809	-0.9567559378489107	-0.8573112703989263	-0.5746833931099744	-0.963816625360291	-0.9881203090049185	0.7051625493999698	0.942244887393288	-0.9860835195122155	-0.7961791500891267	-0.8288380990475711	-0.6865266204310356	-0.7126374689239968	0.8307939326047208	0.7217440052931644	1.0295419219748219	-0.7518989809923846	-0.6469609074101521	-0.9811086804295555	-0.9669769562935158	0.8447013501269057	-0.7884687990947857	-0.7226545076757502	-0.7979953988174198	1.2273040779945552	-0.7473195383723235	-0.7606597105773695	-0.36445391831248225	-0.6649576199512238	-0.7325575509964871	-0.860156952539468	-0.8703768770750708	-0.9311952388321145	-0.9483742012165083	-0.9359382574810136	0.7358728703385297	-0.8641498670986212	0.9007690093418267	-0.47979352537369546	-0.8466397441157759	-0.8877949120261107	-0.8432987865017401	1.3594715293704203	-0.3561624514890159	-0.7218374954479433	-0.9958244118895613	-0.9704030136116886	-0.7644549791969104	-0.9622590820913015	-0.9249476013461359	-0.8152267536771993	-0.5468911832737222	0.37852037114141684	-0.8974221928798348	0.6892700921792092	-0.9427031023062538	-0.6814372244875436	0.9624172736818699	-0.9021749227227819	-0.5574533519276694	-0.5692109397038546	-0.9668546425793967	-0.9558990115976802	-0.8880814985882017	0.7345301341220088	-0.7769368471950193	-0.8958873643241959	-0.6302969969830912	-0.7023546398843756	-0.8120397158574197	-0.8273452139945172	-0.8826320216059294	-0.9256159034012007	0.22122819972874574	1.567444676802389	0.5896922444107963	-0.6807129090880706	1.0502191392572975	1.265429001938434	-0.9417944485562648	0.7289285896714798	-0.8808695396372856	0.4542910213588448	0.8044509060520649	1.198222204261653	-0.8238423167809263	-0.8712822453809049	0.7862591335535963	-0.9927382391568482	0.8610019667469635	-0.3964711950823695	0.9784441094035157	-0.6447732520901445	0.8546106935055486	-0.8774436216494585	-0.7434216042069387	-0.873307342109691	0.6585878850154901	-0.9349252192232003	-0.9402962130190851	0.9660363320059241	1.7775827089895009	-0.8257605999848553	1.416686186552853	1.2308397150218424	1.110547497821336	-0.9774953951373898	-0.9008873813294214	-0.8533034157395094	0.5864586649697412	-0.745401077544191	1.0873240233650332	-0.8914456462396554	-0.7248108254745584	0.8509672297247122	-0.9911131231780906	-0.9856661948001971	-0.7448176725613874	-0.8866488518661012	0.9293076648134001	-0.977004607407478	-0.8783135699547524	0.6159534800961433	-0.9316833643325161	-0.7293912432754388	-0.8542256257651616	0.5696526423948967	0.888593777887372	1.8235927225607274	0.9339465320198187	0.3420145110493663	0.8846554108721056	0.6105697599408957	-0.8990079660712533	-0.9159912397729136	0.6202720216200835	0.760875088729758	-0.8833374574167882	-0.8579725760688246	-0.9423897633897907	1.0083783339293488	-0.8560753517010049	-0.7023760054904853	-0.5626919824131744	-0.5995198134525905	0.4954219654207121	0.8966182952673172	1.113416345395617	0.6263559718642696	-0.5847659214105607	-0.8546637308499723	-0.9936226997194582	1.0287592061771744	0.39580757771203906	-0.699854356802818	0.3901550840908422	-0.402706862737075	0.8559990423617615	0.9301489148949148	-0.8049666156163653	-0.9800370623356375	0.7257902659360543	0.4726026822812764	0.8693762054194414	-0.8601537761897304	1.0231570867473714	-0.5543446557877683	0.8940868805413128	-0.7344127113107469	-0.962393172405392	0.3347602127155241	-0.7901453034173798	0.8397225671255104	-0.7624199726651206	0.9182734550457435	1.113436327537474	0.3481070021242797	-0.3115514630580435	-0.9504120330436998	-0.6436169136182842	1.2312191646469985	1.0145625222622028	1.1671248882979612	0.986995844341606	0.8044280899705871	1.1202039785508917	-0.9648876552492182	1.3820626255646873	0.7833316830649504	1.27150953646219	-0.5489108995601755	-0.9523895497885144	-0.7640859940747099	-0.8801960706246995	-0.7829740653455362	1.0134934394195443	1.240231166924263	0.47357973729406333	1.1593614424373655	1.269803106745254	-0.6929326917912978	-0.964452983363096	-0.33079185195554056	-0.9334565890602836	-0.9852307399130767	-0.9882964213036288	-0.9861739145239226	1.3877748042875842	-0.9596230884556415	0.6680013277110981	-0.7998291826614917	-0.6438892854147492	1.19918584010931	-0.6596199131877121	-0.9592990732076921	-0.9920874245350666	-0.9732397008470421	-0.9115449456760829	-0.8326011804829954	-0.9122051280409994	-0.8185173853398954	-0.8241173225155436	0.7807446934605372	0.7209822797243689	-0.9270482077522777	-0.981591285123047	-0.8438905874160926	-0.8381908982461242	-0.7969806250331914	-0.724957002606932	-0.8508167298443565	-0.9305072023787241	-0.8288155580518424	-0.9292335796005349	-0.7170783584418735	-0.7365768995732478	-0.40955420635108475	-0.940676394273548	-0.9900053117738751	-0.9908860512971749	-0.9604029467690286	-0.9964090052548188	-0.960851258853784	-0.8210160898530824	-0.913494092405725	-0.9973022773613975	-0.8482985726765571	0.45269567223961754	-0.8602554566171656	-0.6553401021933117	-0.7775873859574645	0.9716294174060086	-0.9953507262331591	-0.7556538509720467	-0.7903143371192175	-0.45319754973660586	-0.9235533824308254	1.2419071298098816	0.7106933460017739	0.8445262435723699	-0.9180947265015019	1.0173935109976244	-0.9865735742174084	-0.8576630829499586	-0.7543897216098953	0.39315179855521853	-0.8395955397855391	-0.9944563396238355	-0.6369931469409146	-0.7698077598721542	-0.9870332557293994	1.1103436781366371	-0.6361053545911951	-0.9301678061462223	-0.9843905738477416	-0.7878841101548474	0.6370771962646727	-0.8145061732402152	-0.5177629702696601	1.4516370214189942	-0.7265702645679509	0.6597756749693724	1.3510751548616249	0.9074169336476539	1.0737822537298742	-0.8968851086545251	-0.8754954266720879	1.0459695921253591	-0.5452650992621445	0.7078714929904932	0.512572533018329	0.5534802742197816	-0.898836048300542	-0.6740724321702205	0.8466589236000351	-0.4110382918298505	0.8882576142822495	-0.5289288346905247	-0.8594445491575295	-0.8804324383456225	0.8245926254376782	-0.7973145266132952	1.2822775703353486	0.45764413376450286	-0.47257879544190556	0.3474018366635417	-0.8528776099483155	1.2362180745942681	-0.7828945986174739	-0.6485657665769387	-0.9683992181459694	-0.9134019638304408	0.8157876417007006	0.719911035999926	0.246677665588424	1.1093774418944544	0.33901486000144426	-0.6774061995630424	-0.7690664363384091	-0.8736461248052233	-0.5824280654313057	-0.7128000554359386	-0.9194927815975906	-0.9960674138174568	-0.42849281248302995	0.8891505070290053	-0.7886113203391469	-0.986902488533941	-0.6056791125525203	0.7152449285362255	-0.9585279672248177	0.6124046545111554	0.6632013997844362	1.5906893032540081	0.8755502845823349	-0.907287171882168	-0.832003632095561	-0.9711199073385942	-0.9728156986466909	-0.7701367066271598	-0.9029821785602685	-0.7313613873717515	-0.9158257150957096	-0.8824137373327713	0.5253727774849939	-0.8216210447820459	-0.5165477170457121	-0.857951704185396	-0.7761342365154059	-0.6633648587249404	-0.9941024228505615	-0.9517830399459198	-0.9232328941993474	-0.9337828345088962	1.0493566008119393	1.1315323523244294	-0.6860979999857574	-0.7058256596373744	-0.8634513646149674	1.4404709587656686	-0.650492547035542	0.5800557071466935	-0.9664108335209686	-0.9785217878097694	-0.6257210169969268	-0.6150577472601443	-0.8873056129936948	-0.707048142469047	0.7594469838153334	-0.4169008846530934	-0.8874562935619429	-0.8880284161995661	1.005431230189407	0.9815374647698183	0.6568389678518103	-0.8340236015504826	-0.9944368560536593	-0.8756271382343768	-0.9076352232206515	-0.9338430824788136	0.8983863267098091	-0.32010771360355117	-0.5526188082771195	-0.5695669236822126	0.6210271997483223	1.0835199741311272	0.8212451551513381	0.867852547569142	-0.9333126853680788	-0.5618589182138845	-0.45290220357934885	1.2421133004892695	-0.9896779770892601	-0.8459854270382302	-0.9905741220435963	-0.9894985530218395	-0.7651345097014058	1.1299929615445958	-0.45105622528339023	-0.99681180059972	-0.9775773716784137	-0.9416846101739952	0.8841905701682761	0.6707037574201589	-0.9823870459734393	-0.971862040521529	-0.9914717151041664	0.7866294476406637	-0.621948626501549	-0.9488603168504705	0.4770977700482807	1.0245934354440847	0.7906432870401431	-0.8807702242942355	0.9855314645186661	-0.8539839210384256	-0.49464218933493054	0.683625625526141	-0.7602704827488374	-0.7496099409461522	0.8876637369784894	-0.7912521825899115	-0.9792143335277765	-0.9595278870031558	0.5267126715166099	-0.8710085049562413	-0.9959387204583948	-0.9961290703254436	-0.7869195700963033	-0.7971680239673036	-0.572671852314085	-0.9647427756978749	-0.73986197617061	-0.7909373420668578	-0.508110684150724	1.1299397750768096	-0.6811324363426676	-0.7290984697629938	-0.9562345383697863	-0.9368893406411506	-0.6075977682994976	-0.7852579824792554	0.9304133803220594	0.8610870907434179	1.1045882304616201	1.129069408528695	-0.692268332781686	0.7114764936438904	0.740828633279389	-0.7062383453635889	-0.9784985909226551	0.9730545368144001	-0.5541541200916713	0.9054167568043141	0.7448731144235629	0.4707708326348401	0.5397110909655592	-0.8843559155872551	-0.9270691544287673	-0.6108354280683511	-0.8937921649228445	-0.8788695961699511	1.187173181243816	1.0492705627858274	0.731669044436798	-0.7705078380616851	-0.9893233751168434	-0.8012157809017113	-0.8855074220412311	-0.9465830785366748	-0.9736793467075369	-0.7448921184135473	-0.9785210707145996	0.43115610940135796	-0.9866829632617471	0.539163705800822	0.8764958832473869	1.34673904310924	-0.9292740700729943	-0.9825701780427046	-0.8280686521592339	1.2349909624139808	0.6865533417291538	0.8600293792964084	-0.555731755244479	-0.9076488635307929	1.2088210639081256	0.6216462624698676	-0.7703973738454724	-0.9142900577428479	-0.9198020139581566	-0.9658392313100174	-0.6864573346911895	-0.8088600341073792	-0.9918702137322127	-0.977451604112788	0.9780736024404862	-0.9900866018800148	-0.6364164902308741	-0.357843571775144	0.6046900655709131	1.1373621548907507	-0.8510179066268797	-0.9927533234844739	-0.7990027035290663	-0.7514185242149962	-0.8402342528071378	-0.7083501516258562	-0.8337548358850867	-0.9726189212063251	-0.9945547197471641	-0.996750659779321	-0.731659206774355	-0.542388432729226	-0.8481352386427788	-0.9394190830524798	0.9894354132792611	-0.9883467965333229	-0.688340302204376	-0.674904915694837	-0.8456864970699016	-0.773189548001068	0.6612451467831841	-0.8225995660841849	1.0672643688306505	1.216209941626434	-0.9121303127799834	-0.8266672183309333	1.1583260888696536	0.6630209427160638	0.6747849778271264	0.5601733348589956	-0.7810960468075727	-0.9557476139311981	0.6716169911943922	-0.7362862223593661	-0.8782363944224804	-0.7731526260560094	-0.63780867883959	-0.5467420078426488	-0.4011817657126164	0.5880183072024163	1.4981197623936962	-0.6104959483671221	-0.9870118570641744	-0.6444987116416451	-0.9861623623761804	0.8814933091117702	1.225551473009594	0.8034680904338253	-0.24141065849235752	0.9471349663601221	1.1051049303852358	0.6358847623191783	-0.8943792625547222	-0.9903305777082371	1.3944656743003092	1.2250974658157376	-0.9313612359780669	-0.3390245844865281	-0.8280673887178227	-0.7504784763949808	-0.9950850928990724	0.9594492289012608	-0.8528360195411199	-0.8491055281162982	-0.9543821658563553	-0.6711416312639689	-0.9808088790206179	-0.9342255619135653	-0.9064315927566192	-0.8482563908779286	-0.9755920453139812	-0.9811284974324816	1.4738379097040961	0.5678426871520178	0.6349446923606975	-0.972629212836275	-0.6019621831986091	-0.5967195003103577	-0.9888501301730234	0.888136045386731	-0.9832443746158017	0.7663322439619429	-0.9812699582346497	1.2694060887301852	-0.9720632419507342	-0.923189811378836	-0.9293997695990027	-0.7812677752386096	-0.9122810587008997	-0.787404355217433	-0.9611839482561257	-0.9823993787027641	-0.9970375959126871	-0.9974707839015801	-0.8597228476093479	-0.9906665005480392	-0.9960287139542635	-0.8254795697207709	-0.9688424815881092	-0.9318445735373798	-0.7847504871834597	-0.5846782421394118	1.0631949566558043	1.0102522127013023	-0.5798612621022787	-0.7731083338469177	-0.8874005366595015	-0.5743380284038339	0.8527234181845617	0.38237422443522995	-0.5665868198157493	-0.8182574963884931	-0.7374675981737775	1.1109143101276955	1.0709229487616914	-0.963654822905888	-0.9202883066647295	0.518774444964991	-0.527913923521117	-0.39229276388882894	-0.7902434572946349	-0.950761081095189	-0.9068927020450014	-0.9839658585376148	-0.9937123566232111	-0.998168906102418	-0.983276124094914	-0.5669181600001482	-0.7157376451638722	-0.9965673977004287	-0.8585647900049995	0.988075347933674	0.9509576459918133	-0.8003614973672564	-0.6606625996146722	0.6621441660618799	-0.6486759886553426	-0.6120331127297473	0.8865450948357956	0.7115121801666718	0.8049254233982944	-0.35553100067337906	0.9601923638087795	-0.9387005597363535	0.581524164363855	1.0672026781766666	-0.8878395073851716	0.28116088106914716	1.1275102618011628	0.9086071369441124	-0.3306038950676	-0.960422800042368	-0.9938997693132748	-0.9953676907429644	-0.9936033532420039	-0.9110842475227484	1.0964021401289923	-0.6461039318556063	-0.9573357812847588	0.22713559191000318	0.6025538664086492	-0.9938001340507088	-0.9664948825340521	-0.962302706439791	0.6775889480170584	-0.5990833441701328	-0.6503487915493914	0.4712988405541145	0.34818794354053156	-0.8283062241481064	0.6975970815127447	-0.17276109452264804	-0.9551290744535361	-0.9779978028241657	-0.9739854548904945	-0.9937738159885424	-0.9869848220460596	-0.9941426324802084	-0.7281294434778671	-0.9555807191125903	-0.9747093916974662	0.8135994204601869	0.8972556882840783	-0.9951703570996165	-0.9723510062108414	-0.9817121368297284	-0.7497197349496636	0.5057881393081608	-0.9810889606382138	-0.810916656745477	0.6024204296180601	0.5757629787846411	-0.9848032425272407	-0.9978192183536093	-0.9965423533167626	-0.9971701343008071	-0.9968091531562935	-0.9834853348852574	-0.8702896796841539	0.9275870861282465	-0.9799885712352153	-0.9968533452427442	-0.996813585067534	-0.9903604131541577	1.2775486138364376	-0.9984280753751823	-0.9371685184754369	1.2345598882670856	1.148887981337798	-0.39612261259279535	0.6663133094634767	-0.7527770491529574	1.205211913143539	1.190435526173127	1.0666790786929141	-0.7872139557440063	-0.9829061361621041	0.6671624719047924	0.9404882370737866	-0.9996267408240942	-0.8899922944844723	-0.44817246349483464	-0.709284561615758	0.6650283270848076	1.3166364791044258	-0.9516999667659112	-0.810936425102075	-0.9864747248494256	-0.5119337158115375	-0.9669768910304816	-0.9453725304841483	-0.98587324228979	-0.6867330906387303	-0.786325389882039	-0.7214320093189452	-0.7428741314182222	-0.8279703957501482	-0.68634113370541	0.533517523391358	-0.9399529284677682	-0.34917136872992377	-0.8029452134254623	-0.7918590748552099	-0.9676298239051915	-0.7654766996650071	-0.8949967210722624	0.6546640209198702	-0.9720854664505384	-0.724496457513905	0.9530761528538767	-0.755351942248103	-0.6276721135355927	-0.44137583396485347	0.9873525467416882	-0.9778492676483389	1.0714543260931555	1.20388807619664	1.1235264661428217	-0.593752510927106	-0.9751205249714772	-0.604475303623676	0.8679393966574143	1.035872767675326	0.6033358373519631	-0.2632460856630588	-0.9494499608879099	0.7523035767615978	-0.8608662572359808	0.9391153626055525	1.4879427160898127	-0.6129703646187585	-0.9255550408837627	1.1535418780291293	-0.9828770998761507	-0.9719783180643107	0.9430715255843447	-0.814330841162618	0.44773266288594754	-0.5521092761963465	-0.4485473498216025	1.4269983684864707	0.8969283895376058	1.1016675288211184	1.1374075442998959	1.1088088962821832	-0.5162716893167342	-0.6752954585068784	-0.9361648530448092	1.0598798552834838	-0.6085321614885181	1.016982153725906	0.8885818124847403	0.7580243251787694	1.062266876663732	0.47757411260196314	1.2484140182542367	0.6281069591809328	-0.9482378882544334	-0.9953690164022492	-0.9973131685670307	-0.9944513533411325	-0.7402914817044742	0.8455622865346558	1.3690088023112519	0.7745396799370424	-0.9381678871252619	0.5410934019571433	0.8418465099328685	0.7080480085533385	0.8827360255120438	0.7831963017616956	0.9432495929816793	-0.667076702833244	1.0329229889259461	1.460518755972821	1.3897165486844436	0.6295389701284804	0.9569026817045608	0.9763787179342879	1.5097728321994819	1.531488920701492	0.8935988672392766	-0.5539104312006778	1.1610070727953758	-0.48754964229938286	1.0531093557944913	0.5641696035700254	0.9279699291531894	-0.7203571380079363	-0.6902330279959413	0.3839947592594727	0.7347891870587555	1.142514534330279	-0.7625436195601599	1.042602349014762	0.7654984949679258	-0.7178865121451626	-0.6353611232461952	-0.9033584319082961	0.7759521673119327	-0.8693650907301619	1.0163609802475382	-0.8375370493079606	1.1113785635430293	-0.8035514269546545	-0.7074490633850432	-0.9512534778452455	-0.8092062014082249	-0.8384727298916949	0.9961654807346688	1.229546648283773	-0.8277441331601291	-0.522622211894064	-0.9276564278856292	0.9583761728348003	0.9191165454550583	-0.8821176358423206	-0.9463808418784428	1.0034120316451136	-0.7920936064537967	-0.8664253720317016	0.649765712854727	-0.5771045200474691	-0.778287716489168	-0.880563852850786	-0.7386878219119034	-0.9340175396044719	-0.7787712520759054	-0.3005094339147806	0.9634756139335269	0.42583027552333996	0.98594632696387	-0.8130092952547987	0.5862374650801958	-0.5344109037783379	0.9442587983157311	-0.8733002537931656	-0.9462259834496156	0.6837503295040539	0.1813306770494655	-0.7494638059424253	0.9058346972443792	-0.6784252700682041	-0.6274389472135181	-0.5934125595145694	-0.281157286025997	-0.9832481478540784	-0.985718371525992	-0.5337364906205316	-0.7801715654266144	-0.8136853893330595	0.59621204713366	1.838715212662087	-0.7782227598630665	-0.15696264681591296	0.6398590008236394	-0.9893655683630751	-0.94744341105972	0.9249423656724077	0.7012250962049131	0.7432152431925408	0.7991347681065758	1.0883996933515983	-0.6580452170707786	-0.6998661569256924	-0.9735920750341772	-0.6963277731093277	0.8956890510999486	0.5215621830253652	1.5175998963983168	0.9194567308225086	-0.6149947155675186	0.7248076963521374	1.1971462759477742	0.8025627637163707	-0.9320084887497138	-0.8093938280874731	-0.9940756662557996	-0.941712179275949	-0.5857707277114224	0.7074366105468826	0.3183681513820189	0.45090483545978705	1.2621334510278537	1.0388230348316794	-0.9201654531264503	0.8509151669145234	-0.9641384144972708	-0.8213554471984013	1.058909747929472	-0.6387824577924457	-0.995157592008267	0.7891856021413798	-0.7818978472440818	0.4140689399454826	-0.6220297860072459	0.7461181326875347	0.766870848979398	-0.6041321169401632	-0.5949934888743946	1.152523293152534	1.1960049255211789	1.0331569459547014	0.7545841198747996	-0.9918966167676717	-0.9900329291646245	-0.9445044066422398	0.9503302236791867	1.1937124403052748	0.9372058872648823	-0.8548264897951555	-0.590290320349827	-0.8589760061500445	-0.7539071898510887	-0.7618582430174343	-0.9607993642530166	-0.837930090367063	-0.9113463124370157	1.4595207865957895	0.9854809239722876	-0.6427975285051236	-0.8479943314827134	-0.9367447850975897	-0.9445994869213262	-0.7295294664401435	-0.9338378803656376	-0.99155161821136	0.4690082133059179	-0.7724099573557515	-0.8876379311301369	-0.9559651240443615	-0.8147357845081632	-0.9640606744704159	1.199625122105081	-0.6960872898045828	-0.8239026172674039	-0.24864745510786723	0.7262863093742441	-0.32990806050539084	0.7874375013178833	-0.7927229778913741	0.7564735620253452	-0.8739265977305865	-0.9182618073600779	-0.9695979339848786	1.768446269679575	0.8098041559185717	1.4529864595869002	0.3711133888813433	1.7144425120216786	1.2441471743788004	-0.881188357377144	1.0316092352601027	-0.8576110937478973	1.183834888304544	0.4209856539788564	-0.8748610278688892	-0.6742986266038775	-0.8424579669757217	0.10182246394328934	-0.8449925141850142	0.711016388667833	-0.8022106335134875	-0.996932072249523	-0.9285214990317117	-0.8111666523879971	0.5835669882613421	-0.8921543978571266	-0.7160532995484113	-0.673482336032068	1.0525135241743062	-0.9922853073851764	-0.9351967619261415	-0.9038458890901031	-0.9168799001726293	0.6475532353835951	1.2244642095981475	-0.9399518490148497	0.6958825478308227	-0.7743228707948908	1.351436964950824	0.6861120137282614	-0.9853392498642761	-0.9976430394574188	-0.986155566236479	-0.996672701760445	-0.702310435991811	1.1095628220328668	0.5811849158141321	0.4606912480056929	-0.8953449466128419	1.2669721301515655	-0.6822828091413937	1.0138111434452297	0.8020550037748921	0.8581433132444116	-0.9911473898106371	-0.9989966744570881	1.2043047819599821	-0.9506486802121838	0.9186173770915272	-0.8265823758503562	-0.7150732579985242	-0.9935256193086277	-0.7076140439831313	0.7169745534200175	1.1987739179162185	-0.9778760938609209	1.4774104749309198	0.8434212043483139	0.3687854667154392	-0.7918604001736856	1.5245837190654608	1.4100472827372637	1.2973109236265756	0.8759303784180323	1.0768416005724224	1.1501888219677812	-0.9625568406855833	0.9446526121134342	1.0039147966817326	0.8652688188927511	0.8295533038637689	-0.9088607057135134	-0.8477702383137614	0.7938052367913594	0.7762659358665742	0.5599557806084473	0.9448226777455775	-0.9046755251369825	0.7733047327813523	1.0605043676115815	-0.8677517146617569	-0.9635321370430371	0.7519108897747818	-0.7292978903368265	0.4337564046959681	0.7573149287523427	-0.6776241763137865	-0.9954447449802327	-0.995362041818001	-0.641840836563965	-0.9663909223842203	-0.9842345875388656	-0.9903590963739952	1.0074426275665147	0.5856453569185152	-0.7334336508962445	-0.8222094209004515	-0.9275382370618406	-0.9783776834737519	-0.9590593005354647	-0.7169715838764074	-0.6037918403311395	1.1761483191401159	1.1608994319196226	-0.7844521120930551	1.26374268631321	-0.9869569706564683	-0.9549613001096965	-0.9715670174662929	-0.2139323284430995	-0.9885248833988907	0.2620181525072931	0.8934332205268549	-0.7960298150268396	1.038809096403518	-0.6455468424998356	-0.9125784696014111	-0.6026213509632301	-0.7750351871916137	-0.5366999057768514	0.49632264682793903	1.2434005780605037	-0.8017532865847918	-0.8369997630947893	-0.9043411211616814	0.9568708963201947	-0.5894067558897949	-0.8699420225387757	0.7951006622384987	-0.8276547525378887	1.0194697295987882	1.2461409645483448	1.14331433797692	-0.6996770523807947	-0.29442218057179975	-0.5453303100678084	1.0820812242505473	1.2802616336746004	1.0678946236028781	-0.608918410242756	1.277979504117341	-0.9363543171545482	-0.9160955073090558	-0.5899218034866107	0.813613539894529	0.3128110426950235	-0.6277875877844247	1.201048803394301	-0.7715222681078114	0.8084411815241229	-0.9338946909104667	-0.47008755150158943	1.3185439895551907	-0.895756778685575	-0.7697723350239938	-0.995950379768856	-0.5362076320811492	-0.9559813898248902	1.2264296165238002	0.3012534832803757	0.963519139123856	0.8393533565405804	-0.8130197868996315	-0.8161089991236918	-0.8557017594297907	0.5879311381672976	0.4246885598691352	-0.8448426301064538	-0.8428738123272999	1.0192843312139814	-0.6363560778927665	-0.9331915004644057	0.9589345242627758	-0.451273601250851	1.0209786430083791	1.3726274852543148	-0.9785266569710989	-0.5586233087628794	-0.7516551527601766	1.0242452717512283	-0.9163649060013241	-0.8299687571133527	-0.9963861722846488	-0.6510104664732449	-0.5294312002323959	-0.9702881630696473	-0.9148558555433793	-0.7471245272466351	-0.9570884320227329	-0.5912563199150762	0.7184122583661758	0.9152422869212316	-0.9869068445962684	0.5266887289940664	-0.7816010231405978	0.48080444585321336	0.8731802940328313	-0.572139687907003	-0.8923256720358668	-0.6743276395331085	0.5206833170502614	-0.5082286843902998	-0.99130514404683	1.6400581537182775	-0.9944254553179972	-0.9595872803725192	-0.9939138819188981	-0.9758539565419688	-0.6453410911333608	-0.8190730914227883	-0.9821625453344229	-0.3643579673209989	1.1204769187116337	-0.791733176824564	-0.9783081755989602	0.5001343040935161	0.9239601485729103	1.2728514952275856	0.6504975901875499	0.8492007107454831	-0.5120635643571168	-0.33427399181821027	1.4690121991691734	0.6122467405287627	-0.9801917358518698	-0.8770338283213134	-0.9574237194700593	1.2402726241410071	1.2789952389819372	1.1286659652990993	0.9697263124909412	-0.9238666265587748	-0.6860922722111438	-0.9844051746831802	1.1473578470236008	1.0660128301386114	-0.8223952219037107	0.8710012720400855	-0.8897218318188547	-0.7876264822871196	0.721760535404691	-0.3748533174700236	0.7696989517630387	-0.8821184504484589	-0.8892044229780517	-0.9769558186438069	0.6728818564663359	0.9903377182450508	-0.8647589520967192	-0.8935523610294415	0.12645807567183925	-0.7643131728301363	-0.9652239996307266	-0.9579586812771388	-0.9744384025481352	-0.9033166352211014	-0.5834790506055736	0.8677846468225159	-0.9754382318797415	-0.7829492241252486	0.8838506757099768	0.7715325651202632	0.9294224680305285	-0.6033416843314926	-0.5340542817844068	1.098374904902268	1.04815101597681	-0.9741391649281939	-0.9405828148680758	-0.593589294333918	-0.9955124795624121	-0.88681950527066	-0.7067519959892063	-0.8437306375842655	-0.489974953522488	-0.9893203844789455	0.8484680225916237	0.7834428686221667	-0.7100524157209469	-0.85259728538599	0.9492468735473338	-0.9080693489107685	1.0017439502544294	1.211490342945942	-0.27891754243874184	-0.9816989789191061	0.8657055389076738	-0.9569011477269338	-0.756161556255216	0.8734854848759844	0.6981039706784562	-0.8079533430347167	0.5911312696181377	-0.966970729670338	-0.7688641476324946	-0.6474756776785309	0.8122938551551546	0.9421251080677582	1.1809511341027918	0.8011701183672312	0.9878483494933037	-0.9717032586619447	0.9812903662771424	-0.7323905576165899	-0.9793000158944494	-0.9946794116985632	-0.9953620333454046	-0.8294117686187132	-0.9971911503985733	0.5655765869805264	-0.7722143476942306	1.5515026859434937	0.8071390361486889	-0.8973396585073075	1.3788665184292652	-0.933395857620737	-0.5204601119365329	0.9790224964646124	-0.8174417171220856	-0.5354661632276542	-0.9924700572546469	-0.7536565043783267	-0.6830009854014258	0.7297447389049044	1.2759741580112087	-0.6676302001694304	-0.9435833469038454	0.9267063581783904	0.9752600211902539	-0.8902687681601225	-0.7904371417857945	-0.8423772696598247	-0.7339875320397526	-0.9107229967199073	1.092937249416883	0.8001340691465582	-0.7965711403653206	-0.6186999242472874	0.2835700423001199	0.9451225786508964	1.264694781343428	-0.8172119719533092	0.6613320614290699	-0.845348953271324	0.49276405912908916	1.0538116851258197	0.6301021509885482	-0.9879196782676881	-0.3994591730142072	-0.7698166154898854	-0.845623056377691	-0.9972954326842205	-0.9977093744707705	-0.9837894642635712	-0.7374450364958183	-0.9905431316513007	-0.9110277845311612	-0.9446868369247261	-0.961944260311686	-0.8976082129529658	-0.9884318855941499	-0.9968230724567363	-0.9615884556078507	-0.8141961792173156	-0.7563366296565435	0.8177688603397248	-0.7412561355317226	-0.5769638451931509	-0.9309175359186541	1.164085217143852	-0.8654308476944004	-0.9957834746204701	-0.9591009838273714	-0.8468018279615553	-0.831053843072366	-0.994169920138433	-0.9906037016195596	-0.9824282918759158	-0.944837727815437	-0.8203503412541628	-0.9686611414842343	-0.8081609883206842	1.2437276408936535	-0.463316256613035	-0.9663198531694197	0.9323518068576948	1.3014804240926985	-0.4497844149840845	-0.7869480289018567	-0.9007298888993988	-0.7072128197239752	-0.9392059426445317	-0.9235397457973769	0.7891114093565602	-0.9894973022858253	-0.9657078599931705	-0.9722175235263346	-0.8509955663676964	-0.8775504503186512	-0.614463851126571	-0.9478523389789072	-0.742172016861232	-0.8478900013520764	1.379762664342779	-0.6659386896253277	-0.7034785556968451	0.4553930205550044	1.0161115598459707	0.6658983078805902	0.8603251434108294	-0.8957610089696216	-0.963372654060242	-0.9965310250427483	1.157078263142279	0.7252624083197582	-0.9575202852754537	-0.7616035305677179	0.6374371851971886	-0.7095004826445317	-0.97398851376934	-0.8309635557866123	0.6618971073226584	-0.9348521563710741	-0.8984843046874206	-0.8836388822253461	-0.8489674722980692	-0.862058126426725	-0.7455404921586063	-0.988790634361105	-0.968078347736944	0.6168885524728984	-0.9962841725140155	-0.9474354712620887	1.2921070374602304	1.1604217344189138	1.047765047528238	-0.8741731668740031	-0.779600694882033	0.933113253808127	0.9990781897221921	0.9232777744676287	1.2163620726347937	0.6935041231263327	-0.9203941271303807	-0.9485410354735504	-0.6573959597955951	0.8493404971007501	0.55367298499958	-0.8570054100191936	1.2506648092914017	1.362585554795039	-0.8388584447998272	-0.6314171068444663	0.9001760771995487	-0.8612346192127263	-0.749744665393984	1.1830066467962694	1.3362129678972212	0.8120497546793778	-0.5994222744968462	0.34807763427895216	1.1212527025199666	0.9663652545852306	1.1306391755429241	1.0683370943290789	1.012506486694535	-0.7901581279125285	1.7392177610554655	-0.9867697269638412	0.5764593387286097	-0.9112586734778592	-0.7977204254590488	-0.7515010296849286	-0.985660150033509	-0.8424665691794122	-0.9348839115032657	-0.8175851616512297	-0.5494511662914981	0.7801831296544205	-0.39951941245383676	0.756585125442049	-0.7222761445120885	-0.766458334061023	0.9613577790106995	-0.8511808123667745	-0.8318927215740726	-0.8070687434101591	1.099245084400666	-0.9794607272996799	1.0013433835012684	0.4173532852004639	-0.5427852420254243	-0.6489113101132762	0.9932934676148973	0.5150336004635668	0.9689995577297229	-0.456287093750126	-0.9933303001134542	-0.6272255955734971	-0.9388009847516666	-0.8682738023863192	-0.5285741249573785	0.7952622445352072	-0.7195562582154592	-0.8123986126718803	1.099582815081305	-0.6774483441466307	-0.6479055817836342	0.3876587412526278	-0.3455344622089752	1.475003189936458	1.1454735581890068	0.8293571412421437	0.48321252322127867	0.5861966833953157	-0.21610261770809136	-0.7240508010344182	0.745404854237609	0.6133819203695445	-0.626382581450934	-0.6842432236998627	-0.9534642829491116	-0.8175885657246902	1.0801833017206548	1.2601782904964522	-0.7378584964195651	-0.5598950700084188	0.8588917805448224	-0.5418448769005618	-0.9949932770678728	-0.9964546528846624	-0.42446600907511206	-0.8635291026752127	0.7903024292507871	-0.8517482588450428	-0.9799826482743934	-0.9254467094845927	1.0451450405197187	0.4511649910750135	0.5267366114999542	-0.7497876938716902	-0.9499995506693516	1.053199353480716	-0.19415888433934814	0.8087770882854141	1.1565845989835446	0.6262979058934998	-0.6984782499861649	-0.770607821983088	1.3694678705467864	1.7422495583695554	-0.7124849703519337	0.45344779000930857	1.052510921948918	0.7564164969330618	-0.6310361208651878	0.9734410912859676	-0.5001642523095693	-0.8805519681148699	-0.6475994412599375	0.7640737470161019	0.45125659250971245	1.1534861166808252	-0.6644748886498884	0.5788578391100696	0.9545860479143963	-0.7267594471793446	-0.8096349718973609	1.3622535287469637	-0.9963552532507138	-0.45399615781531316	-0.6068953114495661	-0.9335485741991216	0.6935756826222532	0.7003417804229463	-0.9785039682192276	0.8679614914130998	0.6011239997780181	0.971356535920776	-0.8868606660040803	-0.9890910680713079	0.7423009672404421	-0.9701813472402488	-0.6121047832320209	-0.9912976885564542	-0.9587818972281515	1.2118881874193104	0.8863924653063237	-0.9329690496558913	1.2295876704116444	-0.47842269240266866	-0.986347291562887	-0.8297260621129022	0.9787240215456192	-0.7724205725787696	0.8351183443285984	0.7482301141748998	1.1311442074588314	0.756805122689788	1.1087923161360693	1.0062167405814804	0.6146194602947964	-0.901125163726839	-0.990843206336219	-0.9952909429025232	0.9314734167494463	-0.9728330282335113	-0.8884182182623136	1.6203431412950382	0.9966320874619584	-0.9639939050467586	0.3980301017237818	0.5633826975566569	-0.6781541327151123	0.6081611690911193	1.3335861913681772	-0.9250670376153803	-0.6372509357042693	0.689596432959614	-0.9816480864352005	-0.9559329282083449	0.8282370636972233	-0.814414534680288	0.6313460252612088	-0.6407684393288152	-0.9629162392236218	-0.7915806740780567	-0.6221816973936266	-0.9011176066544614	1.0429457207230595	-0.6933822386165422	0.6819068478189054	0.8952647402030007	1.3544947038999102	1.164875048889368	-0.6706392530295109	0.987990720545877	1.1815852264848536	1.2806463476226355	0.9355859750179014	-0.8398640087737209	-1.0019161177270213	-0.9967230654329019	-0.7017321292173975	1.0142508338321126	-0.9296312295660851	-0.9313995746075046	-0.6032519195493355	-0.5832470263916513	-0.7104741649951081	-0.7714498160554919	-0.9050401639325083	-0.7910534024829795	-0.8572217853903001	0.9564769415004739	0.658218929403908	-0.2988062204337676	-0.6647497623141646	1.3630114589304518	-0.9801875838307877	-0.9971563506081103	-0.9966540095409034	-0.9979306459641913	-0.9882543029671426	-0.4791362774184614	0.758347146868255	0.858912586416553	0.9497213957262234	1.1106228089231271	-0.8302106656134531	0.8261923748028123	0.6190873257395823	0.8582007963291575	1.0725179732324945	0.5565376127569147	0.7097406207121317	0.4089026801600705	-0.9303498797003449	-0.5568587897983491	0.6243231210657693	0.8613048559249616	1.183929575559235	-0.889526289535818	-0.9588316062825821	-0.961672007568581	-0.5830813337198185	-0.940568752103593	-0.8393117619812992	-0.6731667790163602	-0.680553285666251	-0.8641119325665133	1.172440681328055	0.7040386179766005	1.4181649104388436	1.1656706848675082	1.4403409921165993	0.7285534831926597	0.8624444425918815	1.199419050701652	0.6333503428558747	1.1822237040547907	0.7460645148897033	-0.9843527646675339	1.3925707689456324	1.294631870554108	1.1535897929134045	-0.8368866802059898	0.5352858135294756	-0.7473123766548986	-0.5358868348663093	1.2099197503388928	0.823102204759696	-0.8317727356623699	-0.992226839632135	0.40290940410837606	-0.9847177223469711	0.40594152214409557	-0.6976810258175671	1.2860351529495018	0.44780423458115	0.281235432455734	0.9743544152203536	-0.8216951562527183	0.9942082901778935	-0.877146660703516	0.6567237607056702	1.1341138758837839	-0.4142218823399685	1.0723767899731595	0.6084434560639129	-0.5323780866394542	0.6129027075094154	-0.8889514142999443	-0.7226320348791467	-0.9438848065709662	0.8887139763496857	-0.4270683598532848	-0.5360634513158461	0.8861173214749472	1.0225993535139521	1.0827115679142696	1.2164821971315567	1.1514615878193606	-0.7530052657130063	0.7654382503067396	1.3081879042634244	0.7971544418394959	0.7909189656716039	1.2617180140837205	0.958951086819591	-0.9917133402829851	-0.6528257150066832	-0.6246756483385495	1.4550694837695866	-0.5419892278630716	-0.6689666144239108	-0.7357328235786422	1.4434313476617922	-0.4190707398602051	1.022865656021376	1.0943870447477713	-0.6730652396445276	0.9089421360307626	1.0324969213272528	-0.7112044182315921	0.9455799395248528	-0.6716877105213858	-0.5050617840200655	0.8585758763865948	-0.6477702340530103	-0.6234399294482903	0.5624356421593371	-0.9712101865524342	-0.9599662420463783	0.8982004987278457	0.9237935052777981	-0.20257155745041383	-0.8132645119678769	1.2350195454441748	-0.8900247131846896	0.3473187801853896	0.7447015042239225	1.155889979592546	-0.5803619801649474	-0.5983970868521866	-0.9772042175344005	0.7310941590881552	1.3544488997853823	-0.8814829676511581	-0.8814128471876352	1.1526026288561733	-0.6137727377838698	-0.7668803680949356	-0.7940329351281316	1.2879749735762493	1.0265532745878545	0.7218702545859846	-0.5585911654170654	0.8330773720242614	-0.9701196828358903	0.9373289267117515	0.8158073657609896	-0.7963035967705934	-0.9037108270200092	-0.9866263920602959	-0.9972808792980961	-0.5892567477210465	0.9756048429107532	0.6582319283289366	-0.6317301567340248	0.6891465132099757	-0.9684543415665449	-0.9096704837630498	-0.8090439492015693	-0.8073558191557672	-0.9906585563845312	-0.9960849160001287	-0.9731252584914013	-0.8940937083948266	-0.8031530888922186	-0.9928748441458899	-0.9107074619525759	-0.9723159721292427	-0.8151112207205647	-0.9306352942540209	-0.6780236046975147	0.8123372419148909	-0.942864128986236	-0.8494107387783094	-0.9775271577953343	-0.7585749342780127	1.1210281412302352	-0.8477147849334573	-0.9346311083727988	-0.8317912843260213	-0.9334756375881732	-0.9714266137183157	1.085176136837141	-0.8208807001423472	-0.851758190667214	-0.9796258349756504	-0.9853211440597651	0.779111651043704	0.5044308844408822	-0.9075519363413621	0.809307524003461	-0.9258549532458323	1.065667811720037	0.7526041119253443	1.088171439933214	-0.9213602314172445	-0.9899255072946249	0.5754135412345293	-0.8021621001249641	-0.6531784867066358	-0.8512563736361616	-0.9950027563880469	-0.8381433491495596	-0.91455808906213	-0.9978987219453744	-0.9950298805066152	-0.5750874411127579	-0.6590250850521668	-0.9945156922288875	-0.7360552640634835	-0.6324582474969944	-0.5898980947348093	1.0022239098761274	0.6121413367902502	0.5415523462323537	-0.9662414542156269	0.29004043221286624	0.6712978884376234	1.446294983454224	1.015307703884814	0.9380960123156656	-0.6719291659137917	1.03931184709668	0.9037507565170539	-0.6707134556889003	0.6994327184715998	0.8890271525102679	0.4159198461651429	0.869481681295232	-0.8801633548237993	-0.518512317714918	0.8860071132476975	1.090011252895024	1.3369287437003168	0.8156763495475635	0.2470630232472427	-0.8179757991780571	0.876352616258168	1.2228385604258805	0.556324452435736	-0.43074628086312944	-0.7597860680301574	1.2139594344113978	0.6848781554241313	0.8697561355000639	0.9849688136677525	1.0625444563633768	-0.9462115867161268	0.931493377656263	-0.865053854001586	-0.8919988630189707	-0.9556659588476694	-0.9320979582414148	-0.9362580429530396	-0.7156223234226138	-0.7848813422937299	-0.9022522237658424	0.726395495752429	-0.8493972755335856	-0.7935973235779309	-0.6913622494233703	-0.8118668893020184	0.7120198057452537	-0.30473953456571123	-0.7908896518427032	-0.781181572086937	0.8962705076522043	1.1459669064266635	1.0492160294218045	-0.8708077931718385	0.5359812065248583	0.9208344847979812	1.1458429260945442	0.4265953872843819	-0.7678866009381066	1.0232312529860008	-0.9111871309409261	0.6022827214748981	0.8723299216400837	0.9947006120025754	-0.767546946527868	-0.6475171355076154	1.157904738359511	0.7291460543236273	1.3415885697485515	1.0057352181426424	1.056915458677615	0.46979549663969994	0.763773916046649	1.1794741482698559	0.8239998297700679	-0.6962125501040046	1.3840233042998706	0.3979816127781171	-0.981090537975141	-0.7444957984577201	-0.9625629533461001	-0.7183836948521988	0.37046133554660704	-0.8048700784916847	-0.4147992689607165	-0.7840575040827266	0.37739548419369096	1.21318428722281	-0.7634746018166294	0.5437415614177674	0.7822344149259366	-0.16246780202612593	-0.4367427995980686	-0.3223741787754475	0.16661852851036166	0.795055293100678	0.8375359923480084	-0.9747092374756409	-0.7310698949783795	-0.9245792487717601	-0.7517834221764633	0.7446872762779831	-0.9559172315725715	-0.40692706456310357	0.7298104429976189	-0.8553178220750639	-0.9394873125564821	-0.8474410611501446	1.2592735454906865	-0.6579915690003739	0.46799630577088436	-0.8880500581028332	-0.858802923875018	-0.9958756615913545	-0.9079293645333695	-0.6368938773948809	-0.7609010888769029	-0.8372423308873993	-0.9780351602499064	1.015581178746574	-0.735431222434696	0.4946595984730682	0.8520083317966154	1.0986196062625488	1.1674924759009555	0.27739293132702425	0.8768275955986851	0.9665893333420535	0.808039274206407	-0.7411299047980042	-0.9931614220161007	-0.7295602904941859	0.6362521811424516	0.6270363783568171	1.0983801908765998	-0.7721197523024002	-0.6344109162805123	0.8271036954289024	1.3148529025482234	-0.8746235631879637	-0.42015354767628516	0.9163530333849284	1.4936941317176022	1.4878674446009956	-0.3027008845610977	0.7156064525628938	0.6952997396077716	-0.9047250804222321	1.1567630406954121	-0.8320756038485125	-0.9960541251452057	-0.9389898781006429	-0.8972764595718528	0.6946183946458597	-0.9031488363964889	0.5609981932291317	-0.8303290956494904	-0.9850776344599284	-0.922903586593313	0.5820072649558108	0.8684821297180974	-0.9961938021624301	-0.8334349685315567	-0.8714884080218216	0.9353777386535707	-0.9245137497219562	-0.9962503296986436	-0.9540264938963424	-0.9380581865365044	-0.7498382773496318	0.8602917674846745	1.0908093758325081	0.6150314254491775	-0.9931320937051471	-0.8777832363005161	1.2308835437903536	-0.5099273000244087	0.7449633274591884	-0.520292484171144	0.8184768538731214	-0.3659819284968819	0.8046634271009123	0.936738468099946	0.8115562664016591	0.5071864600070725	0.5601672521051754	0.9216410199083013	0.9984184999902408	-0.985462426920999	-0.9898717752869454	0.9072821552764236	-0.6908695447445179	-0.8587401652717175	0.6394715339173582	-0.7271298715175444	-0.7553146742516545	1.4028691673286753	0.7700607398228335	1.0502681931984381	-0.951314947344512	1.0695155419046303	0.6730366586532205	1.056353890440137	0.8144319525529776	-0.8130984931436204	-0.8379017948665598	-0.990210626075229	1.0059113991069504	1.128281397433206	-0.9661298444810397	-0.7493899248323548	0.7855858639486407	1.1610481135824298	0.9521907188787114	0.8807946387365909	-0.97348669100009	0.9680314617930453	-0.94049901891583	1.3659211857522584	0.48076238366220714	0.8168191600210305	1.0745411656647874	0.8184108219873081	0.19178626370515756	1.1267586281074755	-0.515420548357412	-0.7509184769270327	1.1494245848308433	-0.8309330233984233	1.0371100535095588	0.6043434577157173	-0.8511826612269319	-0.8857967227599456	-0.9929659906997581	0.9213038829566194	-0.7550446198008597	-0.9964445060081307	-0.9820303727160792	-0.9395319135298863	-0.9946934328835715	-0.5338124604272264	-0.5904095754005246	-0.8591572116526633	-0.7410961988209679	-0.8980263261394844	0.975587265740153	-0.8782532904034244	-0.9167433965266646	-0.7596164102399563	-0.8826640338578007	-0.990027492082887	-0.9031151250211558	-0.7290406894865853	-0.7677554786394101	-0.9439353783312744	-0.9059047888263362	0.2968352222779291	-0.9387973589879863	-0.9928588908523476	-0.9964516082836179	-0.9386558198996874	-0.9610566042929621	-0.9674896355139709	-0.947630103659171	-0.8473625852559646	-0.9953339226035184	-0.8758582561544483	-0.8572293414925198	-0.5405225047649967	-0.9430494838239601	-0.9102938340880447	-0.6176315386803836	-0.47029722580217675	-0.8550168658279559	0.7391416677132826	0.6695743485903513	-0.9559696026600797	-0.9931888191715894	-0.9259145019685422	-0.9877636944248389	-0.7096818652518918	-0.9610178848257482	-0.9411014535941867	-0.9717799834675583	-0.9773220733596866	-0.9760018363670263	-0.7721377974635092	-0.9709038545393346	-0.5019328016118114	-0.954954545695139	-0.9844928455798593	-0.8595955588372545	-0.7553316398088304	-0.9567085341999807	-0.9108156031293331	-0.695789184458134	-0.9036049835998468	-0.4964912231294268	-0.8641918067552423	-0.8685137842873245	-0.9598997971114414	-0.9458250231183261	-0.9900542020925738	-0.9977991432259585	-0.9975550870082688	-0.9848276323220494	-0.9509953243022634	-0.9905986145636227	0.8460229981563873	-0.9795335767883064	-0.995584961966531	-0.9989637679265155	-1.0000609780150962	-0.9915606433291553	-1.0002333939080046	-0.9978737501233883	-0.9985384811194535	-0.9966305606126321	-0.9970809374011211	1.0359780865906718	1.2786034396096337	-0.9509280760489965	-0.9551836407852812	-0.9559341398186249	-0.779477066812356	-0.9247871882979318	0.6198288436522458	-0.7516045408448345	-0.9802794690234619	-0.9777574987501958	-0.8768550652301654	-0.5057978399389329	1.0142967088033759	-0.9836886416917912	0.6023218240511609	0.6723641344875909	-0.975901892091328	-0.9693436598576607	-0.920353158636993	-0.978666331511851	-0.9508581118136727	-0.5107139281372606	-0.977271043596871	-0.4014603497659299	-0.8673890200522438	-0.7583776791895889	-0.9360073881972891	-0.9624689226921324	-0.9750333358929383	-0.5854644455832637	-0.9940735179052251	-0.9970916390418654	-0.9971432735191258	-0.6803933552737292	-0.7872361407038052	-0.932513506081935	-0.9596680656047558	-0.9493186258973968	-0.9563449570863627	1.0650141015876136	-0.6949849476247123	-0.9963290788816158	-0.9978146177054092	-0.9472583369049042	-0.9874779839919058	0.5906437884585598	-0.9866640662942988	-0.9973830456075895	-0.9973264906587678	-0.9972734359734133	-0.997646565494109	-0.9891158148837621	-0.9107220181701338	-0.968256113587204	-0.9804625004613514	0.3828076647051492	-0.8360289883386989	1.033367461260147	-0.9268061233728683	-0.9542678160928548	-0.2979002052867345	-0.8356077722099583	-0.6314613277688268	-0.7244407380131951	0.8010575696153535	-0.8396811227504929	1.1876249093648334	0.5641706913160004	-0.7454118312055186	1.011670103304888	-0.6297638884382507	-0.4600974662451683	-0.47243350987519817	0.553842401369306	-0.26820315530649913	0.8466798576169905	0.25898599785193954	-0.6326576707499847	0.7715209060983654	0.5851390227257063	-0.7097834177452188	-0.7092941657909297	0.8260491405600765	-0.9694103008287974	-0.8948459630041783	0.44215371846314805	1.4045486467304786	0.589919623394355	-0.769491600176154	-0.9459828689482618	-0.9275552476680378	-0.9875491020374768	0.5964268630549074	-0.9252438633196902	-0.41021825448946103	-0.9820076485613223	0.8915002515999744	-0.9963023105682479	0.5332751335457941	-0.7800091063081012	1.128751371335634	0.6194301922038106	-0.782222604188765	-0.9927051037027761	-0.7163080742637556	-0.7838439931613213	-0.9577192074736401	1.1339534621002831	-0.883225733338766	-0.7807222855500211	0.48940058807255	1.2813577814669603	0.9289566436965249	-0.6336955184355559	-0.18524832571055524	0.7837344057009955	0.7565583180695447	-0.9136206606830847	1.0296080043157996	-0.9553080843117553	-0.90437796990788	0.6366846381294539	1.1798511533429108	-0.8160588100227313	-0.823562048506777	0.4633010152221359	-0.6231638111027871	-0.6100502888078695	-0.26032600208862583	-0.7160806612440512	0.3371859151706282	1.2202092647788183	0.6610529200802896	1.1682862990458218	1.173184348698204	-0.7737334173464495	1.4060258533195575	-0.8843747430716247	0.9475597759293496	-0.9805263198720974	-0.8427900766144389	-0.9967996131044677	0.9957195300092476	-0.7541752253531288	1.2256821849272475	0.7734433414265448	0.9625761978690274	0.8915153981610753	1.0155315064574433	-0.987578810610386	1.299222677206419	0.6275672700531721	-0.619081008385824	1.4236761208580755	-0.7983820466175565	-0.8224939532126608	0.6859189397302152	1.4875183064196447	1.3939898425328152	-0.8008860534252853	-0.2032823552231505	-0.8893866859985895	-0.8747428396403487	0.6690725524368738	-0.9058760676887117	-0.7905497226246151	-0.7032543922598766	0.8112942890101682	-0.8643525084295438	-0.9511358719507998	-0.7426671498598427	0.6629951937623347	-0.8227367351941781	0.4814847391027008	1.2545840625226679	-0.9697288137990295	-0.43839095806678285	-0.7828518667894288	0.9584509188679072	0.8126996904865642	0.7371737850280206	0.5500177115043456	1.5378264439157483	0.886167530539078	1.1831113439892227	0.6674531411645251	-0.8839956434309292	-0.8093433941681182	-0.5951876120068141	-0.9057102857231868	0.562038574951617	0.41797772496971664	-0.9628077713107916	-0.996725611499969	-0.9872960585748884	-0.9788647479069251	-0.27297888254639274	0.8988959975328875	1.0932007757346807	1.5180233077955354	1.141063617830449	-0.8243822799274624	-0.796856242713912	-0.9859745007103607	-0.885436190520126	-0.465704972802983	-0.7270522031906896	0.9387662105221689	-0.9701530480434128	1.0025732552908804	0.24950148084722346	-0.7513886024881742	0.8915226439887771	1.0554624044632521	-0.9949862985977936	-0.9763576819523249	0.6626291383818756	-0.9826652156406134	0.6794420330320625	-0.9930233295425134	0.830269048355372	-0.5704797268790892	-0.587016490365588	-0.7594852272907229	-0.9929078306078201	-0.9973131691292954	-0.9558295457858293	-0.9465160671139706	-0.8415905198066406	1.3640460268349706	-0.8756130733274836	0.7243926880407517	1.3407299466449176	-0.9372533591955478	0.8673972161610832	-0.9919582114005256	-0.9732911037204496	-0.9692075762196277	-0.9068385371192371	-0.5652829041012667	1.0040757841785657	-0.869621053673995	0.49052031818629444	0.9609452651006007	-0.9048199383144956	-0.777527567549968	-0.9071059641269354	-0.9962373866194494	-0.8542174522868766	-0.9971882212779534	-0.9360880734469289	0.6002683504322598	-0.9088552085057818	-0.6909622885061345	-0.8425849520258081	-0.7184097668409339	-0.9729084182107118	0.8881759910404445	-0.9479651098875918	-0.30011332046432443	-0.9051771662191869	-0.9955375516919186	1.1010046927446884	-0.9966050513525894	-0.7530024235336905	-0.8138240653820772	-0.8786886449460414	0.7197015636035742	1.026882876414678	-0.6751941728284001	-0.9841908237895346	-0.9539284670479038	-0.8939018192172276	-0.9793128337697016	1.0709317867283865	-0.8296958241529916	-0.7882982174908956	-0.839825614581568	0.6437448840353719	-0.5447831087124502	0.5179482341290602	0.38751574003399036	1.2154903070296266	-0.9443324088157258	-0.9212578253494945	1.0648239520018938	-0.9841588844622144	0.8982548877282104	-0.7798330251115287	-0.8827162333788282	-0.8581216739605331	-0.93084116912019	-0.6773658237503869	-0.9019029107022766	-0.8979001778328503	-0.9943987665542429	0.95433567630272	-0.975435910734963	0.2867944164615566	-0.9413877669200547	0.933720445910927	0.5947443706223369	1.2279236026707907	0.8665506174612511	-0.989656115108959	-0.9944503887952085	0.6430987307223524	0.8053754688801203	-0.6135252673410363	0.7630676622386771	-0.9163891614530525	1.0547603016094216	0.9497368433049541	-0.39681782776333346	1.2260304281164147	-0.37378170969842583	0.3288018825754943	-0.65692613284315	-0.7597537865560456	0.8047952811057708	0.7351624123499639	-0.5411647054947649	-0.9902880024696208	-0.9145665126703059	-0.9694093276062806	-0.971286404216107	-0.7604907443634932	-0.9180422768056482	1.103008224867026	0.9064699391073413	1.3659719009915825	1.3084316788492016	0.9808539093951621	0.9751019728611307	-0.6980669780147897	-0.9452978312890852	1.0027697083918399	-0.29469101836272643	-0.2340360344512393	-0.6300960357895817	-0.20535624755866153	-0.7533847490975837	1.0229629341717257	-0.6438992737646334	-0.9822480809528382	-0.9073684292987991	0.5529995206431505	0.938913795203658	-0.6140435206044231	-0.8138432356464204	-0.430960522945112	1.3160698357495337	-0.6418585973133637	1.282119960374712	-0.5927438914326963	-0.7778147587167894	-0.7881096928448771	1.6096566752328587	0.5980145744854662	0.5358644061740289	-0.980962078969143	-0.9225946711871565	1.2683433402552653	-0.9853187658295885	-0.40183739731439283	0.5787817633510542	-0.9945860258801659	-0.8028821607923751	-0.9123386033207993	0.8513154789435038	1.0597674417785106	-0.8779855645124475	-0.9718309670113948	0.8506098844864269	1.0268766915080194	-0.7288717348755169	-0.9831906714723946	0.4269265949817358	1.1334753731614733	-0.7797583046768002	-0.7456007242960386	1.3846197346862943	1.182835035788567	-0.9581516029269543	-0.809623265494836	0.7174610282037917	-0.8410180593429815	-0.9690346790707957	-0.997681430172932	-0.9258378696564878	-0.9764720409478146	-0.9957260161106716	-0.7270346734233384	-0.9165438656817809	-0.9719748407901958	-0.9413778649518242	1.369363501255152	0.9265462061628273	-0.8642012824238677	-0.6157723856499933	0.7743987366070398	-0.8952465489675466	-0.6741568383875935	-0.9527861021498628	-0.7638456842101349	-0.6298335686506538	-0.9666659410365038	-0.9705319315338327	-0.9667154760435652	1.0741583254103988	-0.5986431125642407	-0.46652268260796076	-0.8031074917232637	0.670312715974652	-0.958041773236876	-0.814960806449402	-0.9414210478980397	-0.6067831941534644	-0.9814988388148841	-0.6829255510500685	1.1787871703607895	-0.7174548040829534	1.1260747861155656	0.939872026822277	0.30280587749700166	0.9373332935452009	0.820688041960419	0.9231264020541476	1.0524525900790702	0.30823271761916265	-0.7208106722635513	-0.7067342332621589	1.0443697699385972	-0.8252511503601824	0.44600287446442666	-0.9916243551168318	0.7869914134091877	0.4926782732007799	-0.6692996779592822	-0.5896574507055401	0.6148190150781642	1.007387163052788	0.5951237257121796	-0.9533895758083116	-0.5218290023487694	-0.9780479650536891	-0.9746954782870496	-0.9794405499520799	1.2204396354929128	-0.8352597067670801	-0.41628482595241384	-0.4917996282890622	0.88935116683288	-0.9093311334218813	0.7836977800562448	-0.8357683967827647	1.215230602942385	-0.7300189336489891	0.7332464863300385	-0.9546641348427898	-0.8662118491246075	-0.9354786602551378	-0.667171049515514	-0.945734028358465	-0.8543077119725581	-0.9900200015393172	-0.9966044369038904	-0.9334159117217452	-0.9921345789655874	-0.9922670612566298	0.7536200925646159	-0.9526719405221795	-0.9841067790916428	1.3906532622969787	-0.9614510313524138	-0.9673608731124266	-0.9222215944571683	-0.9519049175474372	0.4371081974934107	1.1945862026957887	-0.6324666834015242	0.8686938564014699	-0.9826290965225956	-0.985168715918863	-0.8938744085860947	-0.7843084827585427	-0.8123407145778148	-0.6309021277641359	-0.7126561514649299	-0.8200422690014989	0.7228757304635598	-0.6109094594492663	1.1519178168492301	-0.4844516893109212	-0.6649215743550063	-0.42958158731323776	0.4523458391685253	-0.8846010522163361	-0.8835956879185479	-0.9841422648948931	-0.9875900583624013	0.7827190282459205	-0.24951041701452717	-0.5779778021768159	-0.8793275199386866	-0.46066807688569866	-0.8050695607597396	0.4875130753231679	1.0288784789479448	1.0956739455646425	-0.8819718529778814	-0.7783512808607082	1.085129977123797	0.4243701716721147	0.6468431049178003	1.1010730806046942	0.8749819847352543	-0.8788654879028771	-0.7161916810418057	-0.9398819831491095	-0.6837027722846509	-0.6537606335012492	1.1231122513392255	-0.9424884473116952	0.966214212797484	-0.989981384476445	-0.6914610557962912	-0.973435212267612	-0.9201909300108599	1.1446311956276558	1.3128536099858794	-0.7231833113036401	-0.811625631662431	-0.922961834386667	-0.8817319743153431	-0.989797286206786	-0.681815337612475	-0.9559216858830675	1.0935331827084935	1.23818028065154	0.44896175658764637	0.8829642480482185	1.0794296086393078	-0.8610938477879986	-0.6945394091108013	1.0250351045368828	-0.9641384315337774	-0.8498884205204537	-0.7887290830012598	-0.8364436749421942	-0.946720638807571	0.6760819827491027	0.8048244234778125	-0.7400612284817362	-0.9542214150093564	0.7940513528259072	-0.5624968221900688	-0.8319413006735288	-0.9731191518575394	-0.9966870084085642	-0.9890796491531806	-0.9464673310482344	0.5475369101665203	-0.8135516933308737	-0.7461271125187126	1.0911716665364408	-0.496108533148917	1.0609212297316701	-0.6777218247162736	0.6087846436905986	-0.9358227957128799	0.5538964812138242	-0.9133795661218006	-0.7025892522442817	-0.973226359825581	-0.8222658517662168	-0.6271900204995152	0.977727681134795	0.9739203296803858	-0.8743623958401354	1.1370506705957975	-0.6988644136091952	-0.5901809844122162	-0.7883818063868289	-0.4750255505894953	0.7002298586755212	0.8451857131727287	-0.9340153537902413	0.7353015984147172	-0.8399493936291982	-0.8591298199182332	0.6349901995052076	1.0759479451336156	-0.7557248332777892	0.5298041293854939	-0.7305299570631929	0.3895653877647821	-0.38005050993044653	0.2346725313848823	0.6038544094420758	0.9830448919227687	0.7149127913818392	0.23241122622075502	-0.9356522083455306	-0.5531115834497363	-0.5284122846571283	0.7370334549562186	1.106813215348344	-0.9255394382737462	1.0783350895273818	-0.9068622120399006	1.130619412294088	-0.862000811950154	-0.8758289371965188	-0.994016975338263	-0.9573340640956725	-0.7201598917231051	0.9546692984040087	0.9496498774932487	-0.7483880140610104	0.5103476348536639	-0.8432709894046753	-0.8997272693928207	-0.9947676937996472	-0.9932180992946625	-0.9462934495679485	-0.8057928101253	-0.573613208465725	-0.8784659986882166	0.664785616998669	0.9477330043839713	-0.9912029877674073	-0.9535974309344303	-0.9545976176644116	-0.9876585647082095	-0.9970726394086814	-0.8668934231479185	0.46996799490296004	0.969945281650154	0.8872655383264655	-0.7728731176563189	-0.6823956570116811	0.8663344676857411	-0.8886658706050976	-0.353530769733285	-0.976248331612719	-0.9846553773087692	-0.6928037278343184	0.6166485758613798	-0.7761563277569555	-0.5337557562280575	0.8215023918995212	1.1601475179792173	-0.6664930571222238	-0.7739802799216675	-0.7625077051771397	-0.6971326763788381	-0.772420605240469	-0.8284077443703213	-0.9812156732091852	-0.9734645553524279	-0.9972984960183381	0.810489829621343	-0.9911565558630406	-0.9686983430729471	-0.9959620303001525	-0.9820893807720528	0.7857797268866383	-0.9502801723440286	-0.6765526314000831	-0.9158274273231408	0.6433093120779626	1.1981569156559162	-0.6716450797167987	-0.80372767989435	-0.3660658851007974	-0.7889186615772119	-0.9012257396362419	-0.7580488819263875	0.8472793655133031	-0.8680504937953547	-0.9812509911578531	-0.6335212890066271	-0.6431266566405365	-0.8734038549440133	1.1101787774032197	-0.8551225274579758	-0.7083222879461086	0.42821571557362775	-0.9193325209940427	-0.9673316927103214	-0.9846520487837145	-0.9866676361320884	-0.9670406070301097	-0.9256293938279201	-0.921520325006218	0.5803748614716813	-0.858305790576369	-0.9857546580972051	-0.9975879596187682	0.846203930001315	0.7722773661865946	-0.8925337270847191	0.6992826425707042	-0.9535740431455515	-0.9123384815070311	-0.9753180127880978	-0.905702502219893	-0.9741150157349319	-0.8946780728403797	-0.8759662670710766	-0.8674087928128185	-0.7501469615262739	-0.8689028962688045	-0.9434188275076818	-0.8789602203945773	0.9058583433481958	0.7718562335758835	-0.7815074687337799	-0.9813381438832919	-0.9968783860339595	-0.9963093441971288	-0.903802922475961	1.0290020682572976	1.2406311936523227	-0.7756257972097333	-0.7912801247694042	0.9669816341789264	0.8433217494336152	-0.9901406360557723	0.695689238848214	-0.7890898315911727	-0.7766564115526429	-0.7360194048759583	0.9216701326163576	-0.9957884763879304	-0.979098182487931	-0.9805277097880841	-0.9604543560333724	0.9155650601786798	-0.874221272138319	0.5034628373001601	0.9006439953166587	0.8846475571320496	-0.8141296810052028	-0.793494460538461	-0.6442641001274498	0.9213509003195506	-0.9913896338828654	-0.9303335329881024	-0.6651710665438859	-0.5664931743274915	0.4018443615669499	-0.9218847582792751	0.7653300089580299	1.089647592819163	-0.8504350489711656	-0.9581227196022605	1.0024202382744847	-0.6886831682774295	-0.7874262466126974	-0.8554850133618934	0.4487577619138981	-0.8564300695661947	-0.8189407693301489	-0.16325534388154378	-0.9824552977629412	-0.9603366803966478	0.5906138548090074	-0.6195266372260886	-0.8844178486536751	-0.7660504089665721	0.5206990560975486	0.843018586349836	-0.9930089880304998	-0.9954579221926232	-0.8734848618806544	-0.9830823003904097	-0.9483619342643117	-0.9427231334848553	-0.9967947700970036	-0.9811288152072573	0.9481560554999195	0.5831401481671102	-0.5213817819976267	-0.8483184281887917	-0.9936005649990607	-0.9631969027837127	-0.9603716373604736	-0.6568950564422841	-0.8708642951603224	-0.9867399557551121	-0.9547623441008654	-0.9949081776169778	0.7452355892213869	1.1079695517312307	0.5367922645552072	-0.7306977210782425	-0.953672789141932	-0.9878445888386221	-0.7718859916152409	0.5046290544320506	0.7545569393607621	0.9396918420627468	-0.8911912075017269	-0.7378640932750361	0.6091633574548865	-0.6542582499890206	0.5758508765894111	-0.6451053045212312	-0.9654691749289909	-0.996850358643888	-0.9364475881195916	-0.9031450379187357	-0.9685511854530786	-0.9402810255551847	0.6403657353451986	0.7567830611630367	1.1326155615839266	-0.9264841739553843	-0.9372936698078491	1.6089406684363585	0.6596724226886203	-0.8758794247967979	1.2432965037540675	-0.796216854010294	-0.9808922191612891	-0.9896613451421649
[truncated: 91,581,110 more chars]
