# Supplementary material for: Determinants of transcription factor regulatory range
Source: Nat Commun. 2020 May 18;11:2472. doi: 10.1038/s41467-020-16106-x (PMC7235260; doi:10.1038/s41467-020-16106-x)
Supplement: Supplementary file 6 — Supplementary Data 3 [file 41467_2020_16106_MOESM6_ESM.csv]

cluster	TAD	hg38_chr	hg38_start	hg38_end
cluster_1	hg38_H1_1001	chr5	23964134	25404134
cluster_1	hg38_H1_1002	chr5	25404134	26724134
cluster_1	hg38_H1_1003	chr5	26844134	28804136
cluster_1	hg38_H1_1004	chr5	28924136	29804136
cluster_1	hg38_H1_1005	chr5	30004136	31284136
cluster_1	hg38_H1_1018	chr5	40884141	41684141
cluster_1	hg38_H1_1021	chr5	43564141	44804141
cluster_1	hg38_H1_1022	chr5	44844141	46405539
cluster_1	hg38_H1_1023	chr5	50148409	53108413
cluster_1	hg38_H1_1033	chr5	59788417	60668416
cluster_1	hg38_H1_1036	chr5	62388416	64108417
cluster_1	hg38_H1_1037	chr5	64228417	64628417
cluster_1	hg38_H1_104	chr1	59881740	60841740
cluster_1	hg38_H1_1049	chr5	75708419	76268419
cluster_1	hg38_H1_1061	chr5	85228426	87388427
cluster_1	hg38_H1_1065	chr5	91428427	92878537
cluster_1	hg38_H1_1072	chr5	97198540	99076396
cluster_1	hg38_H1_1073	chr5	99076396	100396397
cluster_1	hg38_H1_1076	chr5	103516400	104196400
cluster_1	hg38_H1_1077	chr5	104316400	108396400
cluster_1	hg38_H1_1079	chr5	110756401	111116403
cluster_1	hg38_H1_1085	chr5	113636404	115276404
cluster_1	hg38_H1_1089	chr5	117476406	118956406
cluster_1	hg38_H1_1091	chr5	119436406	120476406
cluster_1	hg38_H1_1092	chr5	120796406	122116406
cluster_1	hg38_H1_1097	chr5	128196409	129796408
cluster_1	hg38_H1_1117	chr5	144160243	146080244
cluster_1	hg38_H1_1121	chr5	148400244	148720244
cluster_1	hg38_H1_1128	chr5	151800246	152520246
cluster_1	hg38_H1_1129	chr5	152520246	153960247
cluster_1	hg38_H1_1136	chr5	160440415	162200416
cluster_1	hg38_H1_1137	chr5	162200416	163440416
cluster_1	hg38_H1_1138	chr5	163520416	164520416
cluster_1	hg38_H1_1139	chr5	164520416	165600417
cluster_1	hg38_H1_1140	chr5	165600417	167600417
cluster_1	hg38_H1_1185	chr6	18531790	20091790
cluster_1	hg38_H1_1187	chr6	22331792	24411793
cluster_1	hg38_H1_1193	chr6	29004244	29644244
cluster_1	hg38_H1_120	chr1	68441729	70201729
cluster_1	hg38_H1_1215	chr6	47364305	49484328
cluster_1	hg38_H1_1216	chr6	49484328	50084328
cluster_1	hg38_H1_1217	chr6	50084328	50604328
cluster_1	hg38_H1_1218	chr6	50644328	52267243
cluster_1	hg38_H1_122	chr1	70521729	71081729
cluster_1	hg38_H1_1221	chr6	53747243	55267243
cluster_1	hg38_H1_1222	chr6	55267243	56307243
cluster_1	hg38_H1_1225	chr6	63832148	66553386
cluster_1	hg38_H1_1226	chr6	66593386	68393387
cluster_1	hg38_H1_1227	chr6	68633387	70193575
cluster_1	hg38_H1_123	chr1	71081729	71561729
cluster_1	hg38_H1_1230	chr6	71353576	72113576
cluster_1	hg38_H1_1234	chr6	75833563	77473564
cluster_1	hg38_H1_1235	chr6	77473564	78873564
cluster_1	hg38_H1_1237	chr6	79913564	82113564
cluster_1	hg38_H1_124	chr1	71561729	72601729
cluster_1	hg38_H1_1240	chr6	83593562	84233563
cluster_1	hg38_H1_1242	chr6	85633563	87033563
cluster_1	hg38_H1_1246	chr6	90513560	92753561
cluster_1	hg38_H1_1247	chr6	92793561	93433561
cluster_1	hg38_H1_1248	chr6	93433561	94970826
cluster_1	hg38_H1_1249	chr6	95382667	96525403
cluster_1	hg38_H1_125	chr1	72601729	73801729
cluster_1	hg38_H1_1251	chr6	99445403	100485403
cluster_1	hg38_H1_1252	chr6	100685403	102805432
cluster_1	hg38_H1_1253	chr6	102845432	104525432
cluster_1	hg38_H1_126	chr1	73801729	74041728
cluster_1	hg38_H1_1267	chr6	113932143	116132144
cluster_1	hg38_H1_1269	chr6	116732144	117292144
cluster_1	hg38_H1_127	chr1	74041728	74761728
cluster_1	hg38_H1_1270	chr6	117332144	118292144
cluster_1	hg38_H1_1273	chr6	119757155	120997155
cluster_1	hg38_H1_1275	chr6	122477156	123357156
cluster_1	hg38_H1_1276	chr6	123357156	124837155
cluster_1	hg38_H1_1279	chr6	125997161	127197162
cluster_1	hg38_H1_128	chr1	74761728	75241727
cluster_1	hg38_H1_129	chr1	75241727	75801727
cluster_1	hg38_H1_1296	chr6	141677170	142157170
cluster_1	hg38_H1_1301	chr6	145877171	146797171
cluster_1	hg38_H1_1303	chr6	147357171	148157171
cluster_1	hg38_H1_1311	chr6	152717172	152957172
cluster_1	hg38_H1_1312	chr6	152997172	154157173
cluster_1	hg38_H1_1319	chr6	159138980	159698978
cluster_1	hg38_H1_132	chr1	78681727	80161727
cluster_1	hg38_H1_1323	chr6	164098978	165266521
cluster_1	hg38_H1_133	chr1	80161727	80801727
cluster_1	hg38_H1_1336	chr7	8393845	11353848
cluster_1	hg38_H1_1337	chr7	11353848	12513849
cluster_1	hg38_H1_1339	chr7	13273850	14713850
cluster_1	hg38_H1_134	chr1	80801727	81241727
cluster_1	hg38_H1_1340	chr7	14713850	16073850
cluster_1	hg38_H1_1341	chr7	16113850	16593850
cluster_1	hg38_H1_1346	chr7	19113852	19673852
cluster_1	hg38_H1_136	chr1	82761729	83881729
cluster_1	hg38_H1_1366	chr7	34073863	34633863
cluster_1	hg38_H1_1367	chr7	35073863	35633865
cluster_1	hg38_H1_1373	chr7	38393875	38673875
cluster_1	hg38_H1_1374	chr7	38713875	39553876
cluster_1	hg38_H1_1386	chr7	48153878	50069858
cluster_1	hg38_H1_1389	chr7	51404809	54764813
cluster_1	hg38_H1_1392	chr7	56124813	57994625
cluster_1	hg38_H1_1393	chr7	62506779	64822187
cluster_1	hg38_H1_1394	chr7	65222187	65537652
cluster_1	hg38_H1_1407	chr7	79292748	80012748
cluster_1	hg38_H1_1412	chr7	82772748	83332748
cluster_1	hg38_H1_1415	chr7	85052748	85852748
cluster_1	hg38_H1_1416	chr7	85852748	86572748
cluster_1	hg38_H1_1420	chr7	88172749	90412750
cluster_1	hg38_H1_1425	chr7	93212751	94252752
cluster_1	hg38_H1_1428	chr7	97092752	98252752
cluster_1	hg38_H1_1437	chr7	103252317	104212316
cluster_1	hg38_H1_1445	chr7	108572320	111732708
cluster_1	hg38_H1_1452	chr7	118212710	119212710
cluster_1	hg38_H1_1458	chr7	124892710	127572710
cluster_1	hg38_H1_146	chr1	90041854	90721855
cluster_1	hg38_H1_1465	chr7	132584701	134424708
cluster_1	hg38_H1_1467	chr7	135264708	137144713
cluster_1	hg38_H1_1475	chr7	141733731	142293695
cluster_1	hg38_H1_1477	chr7	143711974	144191974
cluster_1	hg38_H1_1478	chr7	144391974	146111975
cluster_1	hg38_H1_1479	chr7	146111975	148271975
cluster_1	hg38_H1_1486	chr7	152871982	154031982
cluster_1	hg38_H1_1492	chr8	3635070	4235070
cluster_1	hg38_H1_1493	chr8	4235070	6395071
cluster_1	hg38_H1_1499	chr8	13698120	14258120
cluster_1	hg38_H1_1500	chr8	14378120	14858120
cluster_1	hg38_H1_1501	chr8	14978120	17178120
cluster_1	hg38_H1_1512	chr8	24446597	25086568
cluster_1	hg38_H1_1515	chr8	26646567	27246566
cluster_1	hg38_H1_1522	chr8	31222942	32222942
cluster_1	hg38_H1_1524	chr8	33502940	36823324
cluster_1	hg38_H1_1531	chr8	43105700	43983744
cluster_1	hg38_H1_1532	chr8	45929213	47209212
cluster_1	hg38_H1_1535	chr8	48964888	51844887
cluster_1	hg38_H1_1537	chr8	52524887	53884887
cluster_1	hg38_H1_1539	chr8	54524887	55284886
cluster_1	hg38_H1_1541	chr8	56204887	57404887
cluster_1	hg38_H1_1544	chr8	60044887	60404887
cluster_1	hg38_H1_1546	chr8	61124887	61604887
cluster_1	hg38_H1_1547	chr8	61644887	63124887
cluster_1	hg38_H1_1548	chr8	63204888	64444889
cluster_1	hg38_H1_1552	chr8	67805211	68485211
cluster_1	hg38_H1_1555	chr8	70685211	71805211
cluster_1	hg38_H1_1557	chr8	72285211	73005211
cluster_1	hg38_H1_1559	chr8	74085211	74885210
cluster_1	hg38_H1_1560	chr8	74965210	76365210
cluster_1	hg38_H1_1561	chr8	76365210	78445210
cluster_1	hg38_H1_1562	chr8	78685210	79605210
cluster_1	hg38_H1_1567	chr8	81725210	83845210
cluster_1	hg38_H1_1568	chr8	83925210	84605210
cluster_1	hg38_H1_1569	chr8	84645210	84994171
cluster_1	hg38_H1_157	chr1	95081856	97001856
cluster_1	hg38_H1_1573	chr8	86518656	88318655
cluster_1	hg38_H1_1574	chr8	88318655	89718650
cluster_1	hg38_H1_1580	chr8	95278596	96238596
cluster_1	hg38_H1_1590	chr8	104478596	105798596
cluster_1	hg38_H1_1592	chr8	106838596	107798596
cluster_1	hg38_H1_1596	chr8	109718595	110838595
cluster_1	hg38_H1_1597	chr8	111118595	111838595
cluster_1	hg38_H1_1598	chr8	111918595	112438595
cluster_1	hg38_H1_1599	chr8	112758595	113438595
cluster_1	hg38_H1_1600	chr8	113438595	114478595
cluster_1	hg38_H1_1616	chr8	130718572	132038571
cluster_1	hg38_H1_1621	chr8	136758575	138118575
cluster_1	hg38_H1_163	chr1	101481856	102481856
cluster_1	hg38_H1_164	chr1	102481856	103319707
cluster_1	hg38_H1_1642	chr9	9290000	9970000
cluster_1	hg38_H1_1643	chr9	9970000	11370000
cluster_1	hg38_H1_1644	chr9	11370000	12690000
cluster_1	hg38_H1_1647	chr9	14850002	15130002
cluster_1	hg38_H1_165	chr1	103549693	104295855
cluster_1	hg38_H1_1650	chr9	17530002	17770002
cluster_1	hg38_H1_1651	chr9	17770002	18250002
cluster_1	hg38_H1_1658	chr9	22250001	23090001
cluster_1	hg38_H1_1659	chr9	23090001	23530002
cluster_1	hg38_H1_166	chr1	104295855	104615855
cluster_1	hg38_H1_1660	chr9	23530002	24250002
cluster_1	hg38_H1_1661	chr9	24250002	24850002
cluster_1	hg38_H1_1662	chr9	24850002	25930002
cluster_1	hg38_H1_1663	chr9	25930002	27010002
cluster_1	hg38_H1_1666	chr9	28090002	29770002
cluster_1	hg38_H1_1667	chr9	29770002	30970002
cluster_1	hg38_H1_1668	chr9	30970002	32370002
cluster_1	hg38_H1_167	chr1	104615855	105815855
cluster_1	hg38_H1_1670	chr9	32570002	32970002
cluster_1	hg38_H1_168	chr1	105815855	107215855
cluster_1	hg38_H1_1682	chr9	63554446	63794446
cluster_1	hg38_H1_1688	chr9	70635264	71275264
cluster_1	hg38_H1_1692	chr9	73075264	74115264
cluster_1	hg38_H1_1693	chr9	74115264	74755264
cluster_1	hg38_H1_1695	chr9	75115264	76395264
cluster_1	hg38_H1_1703	chr9	80155265	80595265
cluster_1	hg38_H1_1704	chr9	80595265	83195265
cluster_1	hg38_H1_1730	chr9	101597897	104117898
cluster_1	hg38_H1_1731	chr9	104117898	104757898
cluster_1	hg38_H1_1754	chr9	118157901	118517901
cluster_1	hg38_H1_1755	chr9	118517901	119517901
cluster_1	hg38_H1_1761	chr9	122357900	122837900
cluster_1	hg38_H1_1805	chr10	15397995	15717995
cluster_1	hg38_H1_1806	chr10	15797995	16797995
cluster_1	hg38_H1_1808	chr10	17911065	18271065
cluster_1	hg38_H1_1809	chr10	18631065	20871065
cluster_1	hg38_H1_1812	chr10	23111065	24551065
cluster_1	hg38_H1_1823	chr10	35551066	36871066
cluster_1	hg38_H1_1824	chr10	36871066	38351066
cluster_1	hg38_H1_1832	chr10	52810234	55650234
cluster_1	hg38_H1_1833	chr10	55650234	58170233
cluster_1	hg38_H1_1841	chr10	63850234	66930236
cluster_1	hg38_H1_1842	chr10	66970236	67810236
cluster_1	hg38_H1_1859	chr10	80210264	81850264
cluster_1	hg38_H1_1860	chr10	82130264	84130264
cluster_1	hg38_H1_1868	chr10	89770263	90890263
cluster_1	hg38_H1_1873	chr10	94610253	95130253
cluster_1	hg38_H1_1885	chr10	104370252	106290252
cluster_1	hg38_H1_1886	chr10	106610252	108810252
cluster_1	hg38_H1_1887	chr10	108810252	109890252
cluster_1	hg38_H1_1895	chr10	115130248	116450498
cluster_1	hg38_H1_190	chr1	117975854	120015854
cluster_1	hg38_H1_1900	chr10	119890498	120890498
cluster_1	hg38_H1_1917	chr11	4142194	5942194
cluster_1	hg38_H1_192	chr1	148835739	149035800
cluster_1	hg38_H1_1938	chr11	20621878	22181878
cluster_1	hg38_H1_1940	chr11	22861878	24421878
cluster_1	hg38_H1_1941	chr11	24621878	26301877
cluster_1	hg38_H1_1942	chr11	26301877	27141877
cluster_1	hg38_H1_1945	chr11	29381877	30261877
cluster_1	hg38_H1_1948	chr11	32301878	32621878
cluster_1	hg38_H1_1955	chr11	36541874	39381874
cluster_1	hg38_H1_1956	chr11	39381874	40141874
cluster_1	hg38_H1_1957	chr11	40301874	41221874
cluster_1	hg38_H1_1958	chr11	41221874	43261874
cluster_1	hg38_H1_1968	chr11	48141872	50764253
cluster_1	hg38_H1_1969	chr11	54535855	54934306
cluster_1	hg38_H1_1970	chr11	54995948	57315950
cluster_1	hg38_H1_1978	chr11	62155952	62355952
cluster_1	hg38_H1_2004	chr11	78611307	81531310
cluster_1	hg38_H1_2005	chr11	81571310	82291310
cluster_1	hg38_H1_2006	chr11	82331310	82731310
cluster_1	hg38_H1_2009	chr11	84371309	85611308
cluster_1	hg38_H1_2013	chr11	87331310	89067184
cluster_1	hg38_H1_2014	chr11	89067184	89827184
cluster_1	hg38_H1_2015	chr11	90147184	92067186
cluster_1	hg38_H1_2022	chr11	96427188	99024060
cluster_1	hg38_H1_2023	chr11	99024060	99784059
cluster_1	hg38_H1_2024	chr11	99784059	100544059
cluster_1	hg38_H1_2026	chr11	101024059	101344059
cluster_1	hg38_H1_2027	chr11	101424059	102024059
cluster_1	hg38_H1_2030	chr11	103144061	106064063
cluster_1	hg38_H1_2031	chr11	106144063	107504064
cluster_1	hg38_H1_2033	chr11	108664063	109784064
cluster_1	hg38_H1_2054	chr11	123584082	124384894
cluster_1	hg38_H1_2055	chr11	124384894	124624894
cluster_1	hg38_H1_2081	chr12	10756134	11515799
cluster_1	hg38_H1_2086	chr12	13235799	14195799
cluster_1	hg38_H1_2090	chr12	15955799	16915799
cluster_1	hg38_H1_2091	chr12	16915799	18035799
cluster_1	hg38_H1_2093	chr12	19675799	20635799
cluster_1	hg38_H1_2094	chr12	20635799	21475799
cluster_1	hg38_H1_2095	chr12	21675799	22035799
cluster_1	hg38_H1_2106	chr12	29355800	31075799
cluster_1	hg38_H1_2109	chr12	32755799	34675798
cluster_1	hg38_H1_2110	chr12	37462892	39279931
cluster_1	hg38_H1_2112	chr12	40359931	40919931
cluster_1	hg38_H1_2113	chr12	40959931	42039931
cluster_1	hg38_H1_2130	chr12	55159949	55719949
cluster_1	hg38_H1_2135	chr12	59399952	62239952
cluster_1	hg38_H1_2137	chr12	63079953	63679953
cluster_1	hg38_H1_2147	chr12	71759953	74439953
cluster_1	hg38_H1_2148	chr12	74679953	75319953
cluster_1	hg38_H1_2150	chr12	77042089	77962089
cluster_1	hg38_H1_2154	chr12	81642090	82362090
cluster_1	hg38_H1_2155	chr12	82482090	85042091
cluster_1	hg38_H1_2156	chr12	85082091	85922091
cluster_1	hg38_H1_2157	chr12	85962090	88042092
cluster_1	hg38_H1_2168	chr12	96562091	98442091
cluster_1	hg38_H1_2170	chr12	99042091	99802091
cluster_1	hg38_H1_2171	chr12	100322091	100682091
cluster_1	hg38_H1_2204	chr13	18647860	19567860
cluster_1	hg38_H1_2206	chr13	21567861	23327861
cluster_1	hg38_H1_2215	chr13	28807863	29407863
cluster_1	hg38_H1_2220	chr13	31167863	31847863
cluster_1	hg38_H1_2225	chr13	37047863	38927863
cluster_1	hg38_H1_2236	chr13	46767864	48087863
cluster_1	hg38_H1_2243	chr13	53207864	55287864
cluster_1	hg38_H1_2244	chr13	55527864	57607865
cluster_1	hg38_H1_2245	chr13	57607865	59287865
cluster_1	hg38_H1_2247	chr13	60447865	61967866
cluster_1	hg38_H1_2248	chr13	62007866	63887866
cluster_1	hg38_H1_2249	chr13	64087866	65647867
cluster_1	hg38_H1_2251	chr13	67407867	69527867
cluster_1	hg38_H1_2252	chr13	69527867	70607867
cluster_1	hg38_H1_2253	chr13	70607867	72727861
cluster_1	hg38_H1_2261	chr13	81047864	82367864
cluster_1	hg38_H1_2262	chr13	83127864	84847864
cluster_1	hg38_H1_2263	chr13	84847864	85887864
cluster_1	hg38_H1_2264	chr13	86869744	87309744
cluster_1	hg38_H1_2265	chr13	87349744	87669744
cluster_1	hg38_H1_2266	chr13	87669744	89709745
cluster_1	hg38_H1_2267	chr13	89949745	91349745
cluster_1	hg38_H1_2268	chr13	91349745	91789745
cluster_1	hg38_H1_2269	chr13	91909745	94589745
cluster_1	hg38_H1_227	chr1	165924139	166884139
cluster_1	hg38_H1_2273	chr13	95869745	97029745
cluster_1	hg38_H1_2280	chr13	101509648	102589649
cluster_1	hg38_H1_2283	chr13	103829649	104549648
cluster_1	hg38_H1_2284	chr13	104549648	105229648
cluster_1	hg38_H1_2287	chr13	107189651	108229651
cluster_1	hg38_H1_2288	chr13	108229651	108909651
cluster_1	hg38_H1_2298	chr14	25420954	26740954
cluster_1	hg38_H1_2299	chr14	27020954	28661043
cluster_1	hg38_H1_2300	chr14	28701043	29541043
cluster_1	hg38_H1_2301	chr14	29541043	30541043
cluster_1	hg38_H1_2312	chr14	39461045	41621047
cluster_1	hg38_H1_2313	chr14	42061047	44901047
cluster_1	hg38_H1_2315	chr14	45301047	47621047
cluster_1	hg38_H1_2316	chr14	47861047	49583532
cluster_1	hg38_H1_2333	chr14	61903529	63343529
cluster_1	hg38_H1_2350	chr14	78903904	80023904
cluster_1	hg38_H1_2351	chr14	80023904	81143903
cluster_1	hg38_H1_2353	chr14	81543903	83103903
cluster_1	hg38_H1_2354	chr14	83503903	86063903
cluster_1	hg38_H1_2355	chr14	86063903	87903903
cluster_1	hg38_H1_2377	chr15	23363412	25123760
cluster_1	hg38_H1_2397	chr15	45640510	47160511
cluster_1	hg38_H1_2403	chr15	52760511	53760511
cluster_1	hg38_H1_2404	chr15	53760511	55160510
cluster_1	hg38_H1_2414	chr15	61120509	62320509
cluster_1	hg38_H1_244	chr1	176364241	176524241
cluster_1	hg38_H1_2440	chr15	81400604	82320609
cluster_1	hg38_H1_245	chr1	176524241	176884241
cluster_1	hg38_H1_2453	chr15	96415766	97815766
cluster_1	hg38_H1_2460	chr15	101842274	101981189
cluster_1	hg38_H1_2471	chr16	6649998	8569997
cluster_1	hg38_H1_2486	chr16	20441177	20801177
cluster_1	hg38_H1_2504	chr16	32361178	32681178
cluster_1	hg38_H1_2505	chr16	34938758	35988128
cluster_1	hg38_H1_2520	chr16	58768595	61008595
cluster_1	hg38_H1_2521	chr16	61128595	61368595
cluster_1	hg38_H1_2522	chr16	61368595	62168595
cluster_1	hg38_H1_2523	chr16	62168595	63328595
cluster_1	hg38_H1_2524	chr16	63328595	64088595
cluster_1	hg38_H1_2525	chr16	64088595	65128596
cluster_1	hg38_H1_2542	chr16	76688602	77208602
cluster_1	hg38_H1_2572	chr17	12155958	12995958
cluster_1	hg38_H1_2573	chr17	13035958	15235958
cluster_1	hg38_H1_2602	chr17	51287640	54967640
cluster_1	hg38_H1_2634	chr18	849999	2570001
cluster_1	hg38_H1_2637	chr18	3690000	5090001
cluster_1	hg38_H1_2638	chr18	5090001	6530001
cluster_1	hg38_H1_2647	chr18	12090001	12250001
cluster_1	hg38_H1_2651	chr18	13810001	14130001
cluster_1	hg38_H1_2652	chr18	14130001	15410001
cluster_1	hg38_H1_2658	chr18	26366038	27766038
cluster_1	hg38_H1_2660	chr18	28966037	29846037
cluster_1	hg38_H1_2661	chr18	29846037	30286037
cluster_1	hg38_H1_2662	chr18	30286037	30966036
cluster_1	hg38_H1_2666	chr18	32686039	33166038
cluster_1	hg38_H1_2667	chr18	33206038	33726038
cluster_1	hg38_H1_2668	chr18	33766038	34326038
cluster_1	hg38_H1_267	chr1	187004245	189244246
cluster_1	hg38_H1_2672	chr18	36886039	40406038
cluster_1	hg38_H1_2673	chr18	40406038	42006038
cluster_1	hg38_H1_2674	chr18	42006038	43606037
cluster_1	hg38_H1_268	chr1	189404247	189684247
cluster_1	hg38_H1_2684	chr18	51099632	52939632
cluster_1	hg38_H1_2685	chr18	53019632	54179632
cluster_1	hg38_H1_269	chr1	189684247	190444247
cluster_1	hg38_H1_2694	chr18	60621787	61541787
cluster_1	hg38_H1_2699	chr18	63981786	65781784
cluster_1	hg38_H1_270	chr1	190564247	191964247
cluster_1	hg38_H1_2700	chr18	65901784	66541783
cluster_1	hg38_H1_2701	chr18	66541783	67181783
cluster_1	hg38_H1_2702	chr18	67221783	68781783
cluster_1	hg38_H1_2704	chr18	70461784	72661785
cluster_1	hg38_H1_2705	chr18	72661785	74141785
cluster_1	hg38_H1_271	chr1	191964247	192484247
cluster_1	hg38_H1_274	chr1	194444247	195884247
cluster_1	hg38_H1_2743	chr19	21865358	24425358
cluster_1	hg38_H1_275	chr1	195884247	196724247
cluster_1	hg38_H1_276	chr1	196724247	197164247
cluster_1	hg38_H1_2800	chr20	6111353	7951353
cluster_1	hg38_H1_2803	chr20	9391353	9951352
cluster_1	hg38_H1_2806	chr20	11591352	14071354
cluster_1	hg38_H1_2807	chr20	14111354	16791355
cluster_1	hg38_H1_2808	chr20	16791355	17471355
cluster_1	hg38_H1_2813	chr20	21671362	22311362
cluster_1	hg38_H1_2847	chr20	54670054	56351537
cluster_1	hg38_H1_2857	chr21	12965808	13985808
cluster_1	hg38_H1_2861	chr21	18265812	20985811
cluster_1	hg38_H1_2862	chr21	20985811	23425809
cluster_1	hg38_H1_2863	chr21	24105816	25385816
cluster_1	hg38_H1_2868	chr21	30305811	31105811
cluster_1	hg38_H1_2923	chrX	2751959	3991959
cluster_1	hg38_H1_2924	chrX	3991959	5911959
cluster_1	hg38_H1_2925	chrX	5911959	7111959
cluster_1	hg38_H1_2926	chrX	7191959	7951959
cluster_1	hg38_H1_2927	chrX	7951959	8751959
cluster_1	hg38_H1_2931	chrX	12031960	12791960
cluster_1	hg38_H1_2934	chrX	14031960	15271957
cluster_1	hg38_H1_2937	chrX	17751959	18231959
cluster_1	hg38_H1_2940	chrX	20151961	21751961
cluster_1	hg38_H1_2941	chrX	21951961	23671962
cluster_1	hg38_H1_2944	chrX	25471962	25991962
cluster_1	hg38_H1_2945	chrX	26671962	27471962
cluster_1	hg38_H1_2946	chrX	27551962	30551962
cluster_1	hg38_H1_2947	chrX	30911962	32311962
cluster_1	hg38_H1_2948	chrX	32391962	34351962
cluster_1	hg38_H1_2949	chrX	34351962	35751962
cluster_1	hg38_H1_2950	chrX	35871962	37072006
cluster_1	hg38_H1_2951	chrX	37295827	38255803
cluster_1	hg38_H1_2960	chrX	50680260	51080414
cluster_1	hg38_H1_2961	chrX	51080414	51480408
cluster_1	hg38_H1_2962	chrX	51520408	52360142
cluster_1	hg38_H1_2963	chrX	52520704	52914078
cluster_1	hg38_H1_2965	chrX	55116842	56236842
cluster_1	hg38_H1_2966	chrX	56276842	56756842
cluster_1	hg38_H1_2967	chrX	56756842	58555579
cluster_1	hg38_H1_2968	chrX	62503805	63703395
cluster_1	hg38_H1_2969	chrX	63703395	64863395
cluster_1	hg38_H1_2970	chrX	64903395	65543395
cluster_1	hg38_H1_2972	chrX	66143433	66743433
cluster_1	hg38_H1_2973	chrX	66743433	68183433
cluster_1	hg38_H1_2976	chrX	69463432	70143425
cluster_1	hg38_H1_2977	chrX	70223425	70983425
cluster_1	hg38_H1_2981	chrX	72943436	74543440
cluster_1	hg38_H1_2982	chrX	74543440	76263197
cluster_1	hg38_H1_2983	chrX	76263197	78097847
cluster_1	hg38_H1_2985	chrX	79497847	80297845
cluster_1	hg38_H1_2986	chrX	80337845	80657845
cluster_1	hg38_H1_2987	chrX	80817845	83858336
cluster_1	hg38_H1_2988	chrX	83898336	85058338
cluster_1	hg38_H1_2989	chrX	85098338	85578339
cluster_1	hg38_H1_2990	chrX	85578339	87338341
cluster_1	hg38_H1_2991	chrX	87338341	88618343
cluster_1	hg38_H1_2992	chrX	88698343	89538345
cluster_1	hg38_H1_2993	chrX	89538345	90858345
cluster_1	hg38_H1_2994	chrX	90898345	91498345
cluster_1	hg38_H1_2995	chrX	91498345	92018345
cluster_1	hg38_H1_2996	chrX	92058345	92618345
cluster_1	hg38_H1_2997	chrX	92658345	93458345
cluster_1	hg38_H1_2998	chrX	93538345	94698345
cluster_1	hg38_H1_2999	chrX	94818345	96178345
cluster_1	hg38_H1_3000	chrX	96378345	98858346
cluster_1	hg38_H1_3001	chrX	99298346	100818355
cluster_1	hg38_H1_3003	chrX	101378356	103178416
cluster_1	hg38_H1_3006	chrX	104148663	105909352
cluster_1	hg38_H1_3007	chrX	105949352	106830114
cluster_1	hg38_H1_3010	chrX	108630114	109630115
cluster_1	hg38_H1_3013	chrX	110430116	111110116
cluster_1	hg38_H1_3015	chrX	111790116	112710116
cluster_1	hg38_H1_3016	chrX	112750116	113830452
cluster_1	hg38_H1_3017	chrX	114579278	115179181
cluster_1	hg38_H1_3019	chrX	115857411	118302009
cluster_1	hg38_H1_302	chr1	214640034	215680035
cluster_1	hg38_H1_3022	chrX	119942009	120302117
cluster_1	hg38_H1_3024	chrX	120462117	123598468
cluster_1	hg38_H1_3026	chrX	124158469	125118470
cluster_1	hg38_H1_3027	chrX	125398470	126718336
cluster_1	hg38_H1_3028	chrX	126718336	129438342
cluster_1	hg38_H1_303	chr1	215680035	216240035
cluster_1	hg38_H1_3030	chrX	130278345	130958345
cluster_1	hg38_H1_3031	chrX	130958345	131758291
cluster_1	hg38_H1_3036	chrX	137090175	138050175
cluster_1	hg38_H1_3037	chrX	138130175	138770172
cluster_1	hg38_H1_3038	chrX	138770172	140010175
cluster_1	hg38_H1_3039	chrX	140010175	140730169
cluster_1	hg38_H1_304	chr1	216240035	216640035
cluster_1	hg38_H1_3040	chrX	140730169	143644519
cluster_1	hg38_H1_3041	chrX	143644519	144089224
cluster_1	hg38_H1_3042	chrX	144289190	145190788
cluster_1	hg38_H1_3043	chrX	145350790	146230790
cluster_1	hg38_H1_3044	chrX	146230790	147910790
cluster_1	hg38_H1_3045	chrX	147950788	149510565
cluster_1	hg38_H1_3047	chrX	151120870	151720872
cluster_1	hg38_H1_3048	chrX	151720872	152920800
cluster_1	hg38_H1_305	chr1	216640035	217880035
cluster_1	hg38_H1_3051	chrX	154878531	155717145
cluster_1	hg38_H1_306	chr1	217880035	218240035
cluster_1	hg38_H1_333	chr1	236570077	237810077
cluster_1	hg38_H1_334	chr1	237810077	238970077
cluster_1	hg38_H1_335	chr1	238970077	240010077
cluster_1	hg38_H1_337	chr1	240730077	241570077
cluster_1	hg38_H1_340	chr1	242450075	242970075
cluster_1	hg38_H1_346	chr1	247490075	248690076
cluster_1	hg38_H1_349	chr2	3654535	4734535
cluster_1	hg38_H1_359	chr2	13022424	15582425
cluster_1	hg38_H1_360	chr2	16755252	17715252
cluster_1	hg38_H1_364	chr2	20656759	22323623
cluster_1	hg38_H1_379	chr2	33601429	35121430
cluster_1	hg38_H1_380	chr2	35161430	35841430
cluster_1	hg38_H1_388	chr2	40799356	41759356
cluster_1	hg38_H1_399	chr2	48599357	50479358
cluster_1	hg38_H1_400	chr2	50519358	51719358
cluster_1	hg38_H1_401	chr2	51759358	52999358
cluster_1	hg38_H1_404	chr2	55679361	57559361
cluster_1	hg38_H1_410	chr2	63079361	63519362
cluster_1	hg38_H1_426	chr2	75639366	76599366
cluster_1	hg38_H1_427	chr2	76919366	78999366
cluster_1	hg38_H1_428	chr2	78999366	79919363
cluster_1	hg38_H1_429	chr2	80039363	84479365
cluster_1	hg38_H1_446	chr2	102817109	103937110
cluster_1	hg38_H1_449	chr2	106577112	107857112
cluster_1	hg38_H1_450	chr2	107937112	108217112
cluster_1	hg38_H1_455	chr2	114565953	115885954
cluster_1	hg38_H1_456	chr2	116085954	116445954
cluster_1	hg38_H1_457	chr2	116685954	118005954
cluster_1	hg38_H1_465	chr2	121765954	124005953
cluster_1	hg38_H1_466	chr2	124005953	124805953
cluster_1	hg38_H1_467	chr2	124805953	125605953
cluster_1	hg38_H1_468	chr2	125725953	127045954
cluster_1	hg38_H1_471	chr2	131525957	133845959
cluster_1	hg38_H1_476	chr2	136405960	137845960
cluster_1	hg38_H1_478	chr2	138845960	140005961
cluster_1	hg38_H1_479	chr2	140085961	142165961
cluster_1	hg38_H1_480	chr2	142165961	143045961
cluster_1	hg38_H1_482	chr2	146725962	147925961
cluster_1	hg38_H1_488	chr2	152715240	153635241
cluster_1	hg38_H1_489	chr2	153755241	154395242
cluster_1	hg38_H1_490	chr2	154395242	155315242
cluster_1	hg38_H1_491	chr2	155315242	157275242
cluster_1	hg38_H1_497	chr2	162315244	162875244
cluster_1	hg38_H1_498	chr2	162875244	164555244
cluster_1	hg38_H1_500	chr2	166515244	168155244
cluster_1	hg38_H1_508	chr2	175187026	176107026
cluster_1	hg38_H1_517	chr2	182707028	184587028
cluster_1	hg38_H1_518	chr2	184587028	185187028
cluster_1	hg38_H1_519	chr2	185187028	185747028
cluster_1	hg38_H1_520	chr2	185747028	186467028
cluster_1	hg38_H1_522	chr2	186827028	187467028
cluster_1	hg38_H1_527	chr2	192187029	193587031
cluster_1	hg38_H1_528	chr2	193667031	195307031
cluster_1	hg38_H1_543	chr2	208347031	209347031
cluster_1	hg38_H1_546	chr2	211067031	212587031
cluster_1	hg38_H1_548	chr2	213227031	215307032
cluster_1	hg38_H1_554	chr2	219547034	222027037
cluster_1	hg38_H1_563	chr2	227867040	228667040
cluster_1	hg38_H1_578	chr3	18322	2103316
cluster_1	hg38_H1_579	chr3	2183316	3183316
cluster_1	hg38_H1_580	chr3	3183316	4303316
cluster_1	hg38_H1_583	chr3	5223315	7143313
cluster_1	hg38_H1_584	chr3	7223313	8663314
cluster_1	hg38_H1_604	chr3	20183504	21943504
cluster_1	hg38_H1_605	chr3	22143504	22903505
cluster_1	hg38_H1_609	chr3	25623505	27303505
cluster_1	hg38_H1_619	chr3	33903504	35943504
cluster_1	hg38_H1_620	chr3	35943504	36743505
cluster_1	hg38_H1_652	chr3	60079234	61399286
cluster_1	hg38_H1_656	chr3	63319284	63839284
cluster_1	hg38_H1_661	chr3	66906886	69028159
cluster_1	hg38_H1_663	chr3	69988159	70988159
cluster_1	hg38_H1_667	chr3	73868159	75588159
cluster_1	hg38_H1_668	chr3	75668159	76668159
cluster_1	hg38_H1_670	chr3	77308159	78668160
cluster_1	hg38_H1_672	chr3	79508160	80708159
cluster_1	hg38_H1_673	chr3	80748159	81228159
cluster_1	hg38_H1_674	chr3	81388159	83548159
cluster_1	hg38_H1_675	chr3	84548159	85588160
cluster_1	hg38_H1_676	chr3	85828160	86668160
cluster_1	hg38_H1_679	chr3	88188160	89108160
cluster_1	hg38_H1_680	chr3	89108160	90455704
cluster_1	hg38_H1_681	chr3	93786010	96838466
cluster_1	hg38_H1_682	chr3	96838466	98038466
cluster_1	hg38_H1_689	chr3	102638466	103438466
cluster_1	hg38_H1_690	chr3	103958466	105518466
cluster_1	hg38_H1_694	chr3	108598463	111638463
cluster_1	hg38_H1_702	chr3	118038463	118878463
cluster_1	hg38_H1_726	chr3	137038468	138038468
cluster_1	hg38_H1_735	chr3	144878468	146039523
cluster_1	hg38_H1_737	chr3	146679523	148919523
cluster_1	hg38_H1_752	chr3	158799517	159239517
cluster_1	hg38_H1_756	chr3	161479518	163639518
cluster_1	hg38_H1_757	chr3	163759518	165199518
cluster_1	hg38_H1_758	chr3	165239518	167359518
cluster_1	hg38_H1_765	chr3	172799516	176479518
cluster_1	hg38_H1_806	chr4	11749278	12709278
cluster_1	hg38_H1_807	chr4	12709278	13589278
cluster_1	hg38_H1_812	chr4	17509279	18589279
cluster_1	hg38_H1_813	chr4	18589279	20709279
cluster_1	hg38_H1_814	chr4	20749279	21469279
cluster_1	hg38_H1_815	chr4	21509279	21789279
cluster_1	hg38_H1_816	chr4	21789279	22789279
cluster_1	hg38_H1_817	chr4	22909279	24469279
cluster_1	hg38_H1_821	chr4	27029280	27669280
cluster_1	hg38_H1_822	chr4	27669280	30709280
cluster_1	hg38_H1_823	chr4	30709280	32794480
cluster_1	hg38_H1_824	chr4	33081983	36241983
cluster_1	hg38_H1_825	chr4	36321983	37401983
cluster_1	hg38_H1_834	chr4	42543226	44703226
cluster_1	hg38_H1_835	chr4	44703226	46823226
cluster_1	hg38_H1_839	chr4	51919077	52999076
cluster_1	hg38_H1_846	chr4	56999077	58239077
cluster_1	hg38_H1_847	chr4	58239077	60691687
cluster_1	hg38_H1_848	chr4	60771687	62731687
cluster_1	hg38_H1_849	chr4	62731687	64611687
cluster_1	hg38_H1_850	chr4	64611687	67451687
cluster_1	hg38_H1_851	chr4	67731687	68211687
cluster_1	hg38_H1_852	chr4	69299693	69659693
cluster_1	hg38_H1_853	chr4	69659693	70619694
cluster_1	hg38_H1_855	chr4	71715419	73075419
cluster_1	hg38_H1_857	chr4	74775766	75575766
cluster_1	hg38_H1_861	chr4	78939822	80299822
cluster_1	hg38_H1_862	chr4	80339822	81379822
cluster_1	hg38_H1_866	chr4	83459823	85019823
cluster_1	hg38_H1_867	chr4	85019823	85739823
cluster_1	hg38_H1_875	chr4	90299826	91099826
cluster_1	hg38_H1_876	chr4	91099826	92259826
cluster_1	hg38_H1_878	chr4	92699826	93779826
cluster_1	hg38_H1_879	chr4	93779826	94259826
cluster_1	hg38_H1_883	chr4	96459826	98019826
cluster_1	hg38_H1_888	chr4	103099394	103979394
cluster_1	hg38_H1_891	chr4	106339394	106859394
cluster_1	hg38_H1_897	chr4	110579395	112059395
cluster_1	hg38_H1_901	chr4	114739395	116139395
cluster_1	hg38_H1_902	chr4	116339395	116739396
cluster_1	hg38_H1_903	chr4	117099396	118299397
cluster_1	hg38_H1_91	chr1	48521741	50361741
cluster_1	hg38_H1_911	chr4	124299395	125299395
cluster_1	hg38_H1_912	chr4	125299395	126579395
cluster_1	hg38_H1_913	chr4	126579395	127779395
cluster_1	hg38_H1_915	chr4	129299395	130339395
cluster_1	hg38_H1_916	chr4	131059395	132739395
cluster_1	hg38_H1_917	chr4	132819395	134939395
cluster_1	hg38_H1_918	chr4	134979395	137059396
cluster_1	hg38_H1_927	chr4	143579397	144099397
cluster_1	hg38_H1_928	chr4	144139397	145099398
cluster_1	hg38_H1_931	chr4	146259398	147059398
cluster_1	hg38_H1_934	chr4	147899399	149339398
cluster_1	hg38_H1_935	chr4	149339398	149939398
cluster_1	hg38_H1_944	chr4	154539398	155379398
cluster_1	hg38_H1_947	chr4	157219398	158219398
cluster_1	hg38_H1_950	chr4	159459398	162459398
cluster_1	hg38_H1_951	chr4	162459398	163059398
cluster_1	hg38_H1_953	chr4	163539398	164739398
cluster_1	hg38_H1_956	chr4	166139398	166619399
cluster_1	hg38_H1_957	chr4	167002274	168162274
cluster_1	hg38_H1_961	chr4	170122274	171802274
cluster_1	hg38_H1_962	chr4	171802274	172202274
cluster_1	hg38_H1_963	chr4	172242274	172882274
cluster_1	hg38_H1_967	chr4	174722274	175561855
cluster_1	hg38_H1_968	chr4	175561855	175921855
cluster_1	hg38_H1_971	chr4	177081852	178321852
cluster_1	hg38_H1_972	chr4	178561852	180641853
cluster_1	hg38_H1_973	chr4	181121853	181521853
cluster_1	hg38_H1_980	chr4	186241852	190107927
cluster_1	hg38_H1_988	chr5	7906887	8706888
cluster_1	hg38_H1_992	chr5	12666888	13986891
cluster_1	hg38_H1_995	chr5	15066891	16466891
cluster_1	hg38_H1_997	chr5	17226891	18324134
cluster_1	hg38_H1_998	chr5	18364134	21804134
cluster_1	hg38_H1_999	chr5	21804134	22244134
cluster_2	hg38_H1_1008	chr5	32644137	33444137
cluster_2	hg38_H1_101	chr1	55041739	56801739
cluster_2	hg38_H1_1011	chr5	35004138	36044141
cluster_2	hg38_H1_1013	chr5	36724141	37364141
cluster_2	hg38_H1_1014	chr5	37364141	38404141
cluster_2	hg38_H1_1017	chr5	39564141	40764141
cluster_2	hg38_H1_1019	chr5	41684141	43004141
cluster_2	hg38_H1_102	chr1	56801739	58641740
cluster_2	hg38_H1_1024	chr5	53108413	54508413
cluster_2	hg38_H1_1030	chr5	57268416	58468416
cluster_2	hg38_H1_1031	chr5	58468416	58868416
cluster_2	hg38_H1_1032	chr5	59188417	59788417
cluster_2	hg38_H1_1040	chr5	66188416	67148416
cluster_2	hg38_H1_1043	chr5	70988417	72308417
cluster_2	hg38_H1_1045	chr5	72908417	73548419
cluster_2	hg38_H1_1058	chr5	81308425	82268425
cluster_2	hg38_H1_1066	chr5	92878537	93598538
cluster_2	hg38_H1_1067	chr5	93598538	93918539
cluster_2	hg38_H1_1068	chr5	93918539	94918539
cluster_2	hg38_H1_1069	chr5	94958540	95638540
cluster_2	hg38_H1_1078	chr5	108396400	110716400
cluster_2	hg38_H1_1081	chr5	111516403	112156404
cluster_2	hg38_H1_109	chr1	62801741	63561741
cluster_2	hg38_H1_1093	chr5	122156406	123636407
cluster_2	hg38_H1_1104	chr5	135876412	136796412
cluster_2	hg38_H1_1111	chr5	140760231	141080240
cluster_2	hg38_H1_1120	chr5	147960244	148400244
cluster_2	hg38_H1_1131	chr5	154960247	157320414
cluster_2	hg38_H1_1134	chr5	159280414	160000415
cluster_2	hg38_H1_1141	chr5	167680417	168240417
cluster_2	hg38_H1_1143	chr5	168520417	169600418
cluster_2	hg38_H1_1145	chr5	170640418	171400391
cluster_2	hg38_H1_1152	chr5	174880391	175520391
cluster_2	hg38_H1_1156	chr5	177880393	178160393
cluster_2	hg38_H1_1158	chr5	178640393	179120393
cluster_2	hg38_H1_118	chr1	67761729	68081729
cluster_2	hg38_H1_1182	chr6	17131790	17611790
cluster_2	hg38_H1_1228	chr6	70193575	71033576
cluster_2	hg38_H1_1229	chr6	71033576	71353576
cluster_2	hg38_H1_1232	chr6	73473556	75233564
cluster_2	hg38_H1_1238	chr6	82193564	83073562
cluster_2	hg38_H1_1239	chr6	83193562	83553562
cluster_2	hg38_H1_1241	chr6	84233563	85553563
cluster_2	hg38_H1_1266	chr6	112172105	113932143
cluster_2	hg38_H1_1274	chr6	121037155	122437156
cluster_2	hg38_H1_1282	chr6	130037162	130797165
cluster_2	hg38_H1_1284	chr6	131917167	132237168
cluster_2	hg38_H1_1286	chr6	132797168	133557169
cluster_2	hg38_H1_1287	chr6	133557169	133917169
cluster_2	hg38_H1_1291	chr6	135437169	136237169
cluster_2	hg38_H1_1300	chr6	144557171	145717171
cluster_2	hg38_H1_1310	chr6	151397172	152717172
cluster_2	hg38_H1_1324	chr6	165426522	165866522
cluster_2	hg38_H1_1325	chr6	165866522	166146522
cluster_2	hg38_H1_1327	chr6	168136471	168897980
cluster_2	hg38_H1_1338	chr7	12513849	13273850
cluster_2	hg38_H1_1343	chr7	17673851	18353852
cluster_2	hg38_H1_1345	chr7	18673852	19113852
cluster_2	hg38_H1_1348	chr7	20673852	21273856
cluster_2	hg38_H1_1349	chr7	21273856	22073857
cluster_2	hg38_H1_135	chr1	81241727	82761729
cluster_2	hg38_H1_1354	chr7	25153856	25873855
cluster_2	hg38_H1_1362	chr7	30753859	31753861
cluster_2	hg38_H1_1363	chr7	31753861	32513863
cluster_2	hg38_H1_1365	chr7	33153863	33953863
cluster_2	hg38_H1_1377	chr7	40153876	41753877
cluster_2	hg38_H1_1378	chr7	41913877	42913876
cluster_2	hg38_H1_138	chr1	85281729	86361729
cluster_2	hg38_H1_1382	chr7	45153876	45793876
cluster_2	hg38_H1_1383	chr7	45793876	46353877
cluster_2	hg38_H1_1384	chr7	46353877	47233877
cluster_2	hg38_H1_1397	chr7	67337578	69417078
cluster_2	hg38_H1_1399	chr7	70817078	71737079
cluster_2	hg38_H1_1400	chr7	71737079	72931526
cluster_2	hg38_H1_1404	chr7	76412747	77132747
cluster_2	hg38_H1_1409	chr7	80692748	81452748
cluster_2	hg38_H1_141	chr1	87121729	88721729
cluster_2	hg38_H1_1410	chr7	81452748	82012748
cluster_2	hg38_H1_1411	chr7	82012748	82732748
cluster_2	hg38_H1_1413	chr7	83372748	83812748
cluster_2	hg38_H1_1414	chr7	83892748	85052748
cluster_2	hg38_H1_1419	chr7	87252748	88172749
cluster_2	hg38_H1_1422	chr7	91052749	91852750
cluster_2	hg38_H1_1427	chr7	95732752	97052752
cluster_2	hg38_H1_1436	chr7	102652317	103092317
cluster_2	hg38_H1_1438	chr7	104212316	104932317
cluster_2	hg38_H1_1447	chr7	112532709	113732709
cluster_2	hg38_H1_1448	chr7	113732709	116132710
cluster_2	hg38_H1_1455	chr7	122092710	122532710
cluster_2	hg38_H1_1456	chr7	122532710	123572710
cluster_2	hg38_H1_1457	chr7	123572710	124892710
cluster_2	hg38_H1_147	chr1	90721855	91481855
cluster_2	hg38_H1_149	chr1	91961855	92321855
cluster_2	hg38_H1_1491	chr8	2475494	3635070
cluster_2	hg38_H1_1498	chr8	12538120	13658120
cluster_2	hg38_H1_1503	chr8	18058211	18818210
cluster_2	hg38_H1_1506	chr8	19818209	20138209
cluster_2	hg38_H1_1507	chr8	20178209	22046543
cluster_2	hg38_H1_1511	chr8	23726542	24446597
cluster_2	hg38_H1_1523	chr8	32302942	33462940
cluster_2	hg38_H1_1525	chr8	36823324	37743324
cluster_2	hg38_H1_1528	chr8	39863324	41583324
cluster_2	hg38_H1_1534	chr8	48004887	48924888
cluster_2	hg38_H1_1542	chr8	57524887	58444887
cluster_2	hg38_H1_1543	chr8	58644887	60004887
cluster_2	hg38_H1_1553	chr8	68525211	69645211
cluster_2	hg38_H1_1566	chr8	81285210	81685210
cluster_2	hg38_H1_1572	chr8	86118655	86518656
cluster_2	hg38_H1_1576	chr8	91398596	93678596
cluster_2	hg38_H1_1578	chr8	93998596	94398596
cluster_2	hg38_H1_158	chr1	97001856	98761856
cluster_2	hg38_H1_1584	chr8	99358596	100118596
cluster_2	hg38_H1_1589	chr8	103718596	104478596
cluster_2	hg38_H1_159	chr1	98761856	99161856
cluster_2	hg38_H1_1591	chr8	105878596	106638596
cluster_2	hg38_H1_1593	chr8	107798596	108758595
cluster_2	hg38_H1_1594	chr8	108878595	109318595
cluster_2	hg38_H1_160	chr1	99161856	99761856
cluster_2	hg38_H1_1601	chr8	114838595	117318580
cluster_2	hg38_H1_1603	chr8	118718580	119438579
cluster_2	hg38_H1_1606	chr8	120118580	120438579
cluster_2	hg38_H1_1607	chr8	120438579	122638580
cluster_2	hg38_H1_1613	chr8	125718574	126798573
cluster_2	hg38_H1_1620	chr8	134878575	136758575
cluster_2	hg38_H1_1622	chr8	138118575	138718575
cluster_2	hg38_H1_1623	chr8	138718575	139638575
cluster_2	hg38_H1_1630	chr9	810000	1010000
cluster_2	hg38_H1_1631	chr9	1010000	2090000
cluster_2	hg38_H1_1640	chr9	7570000	8330000
cluster_2	hg38_H1_1645	chr9	12690000	14450002
cluster_2	hg38_H1_1646	chr9	14450002	14850002
cluster_2	hg38_H1_1649	chr9	15650002	17530002
cluster_2	hg38_H1_1652	chr9	18250002	19050002
cluster_2	hg38_H1_1656	chr9	21170001	21810001
cluster_2	hg38_H1_1657	chr9	21810001	22250001
cluster_2	hg38_H1_1665	chr9	27570002	28090002
cluster_2	hg38_H1_1673	chr9	33490002	33730002
cluster_2	hg38_H1_1685	chr9	69395264	69955264
cluster_2	hg38_H1_1686	chr9	69955264	70315264
cluster_2	hg38_H1_1691	chr9	72875264	73075264
cluster_2	hg38_H1_1698	chr9	76995264	77395264
cluster_2	hg38_H1_170	chr1	107775855	108455855
cluster_2	hg38_H1_1701	chr9	78355264	79115264
cluster_2	hg38_H1_1702	chr9	79115264	80155265
cluster_2	hg38_H1_1705	chr9	83195265	83915265
cluster_2	hg38_H1_1709	chr9	86355265	87315265
cluster_2	hg38_H1_1711	chr9	87875265	88595265
cluster_2	hg38_H1_1712	chr9	88595265	89315265
cluster_2	hg38_H1_1718	chr9	93677897	93997897
cluster_2	hg38_H1_1719	chr9	93997897	94357897
cluster_2	hg38_H1_1723	chr9	96837897	97437897
cluster_2	hg38_H1_1733	chr9	105557898	107317898
cluster_2	hg38_H1_1734	chr9	107317898	108877899
cluster_2	hg38_H1_1738	chr9	110157899	110597899
cluster_2	hg38_H1_1739	chr9	110597899	111437899
cluster_2	hg38_H1_1745	chr9	113677899	114077899
cluster_2	hg38_H1_1749	chr9	115037900	115557900
cluster_2	hg38_H1_1750	chr9	115557900	116157900
cluster_2	hg38_H1_1751	chr9	116157900	116677900
cluster_2	hg38_H1_1756	chr9	119517901	120597901
cluster_2	hg38_H1_1791	chr10	1084060	3167808
cluster_2	hg38_H1_1793	chr10	4807808	5408037
cluster_2	hg38_H1_1797	chr10	7798031	9358031
cluster_2	hg38_H1_1802	chr10	13357994	13557994
cluster_2	hg38_H1_1815	chr10	27351065	28431065
cluster_2	hg38_H1_1826	chr10	43584546	44984546
cluster_2	hg38_H1_1831	chr10	52290234	52610234
cluster_2	hg38_H1_1834	chr10	58410234	59210234
cluster_2	hg38_H1_1837	chr10	60810236	61850235
cluster_2	hg38_H1_184	chr1	115095856	115775856
cluster_2	hg38_H1_1855	chr10	75250236	77130236
cluster_2	hg38_H1_1864	chr10	87370263	87770263
cluster_2	hg38_H1_1872	chr10	93810253	94570253
cluster_2	hg38_H1_1877	chr10	97650253	99730253
cluster_2	hg38_H1_1897	chr10	117210499	119050498
cluster_2	hg38_H1_1904	chr10	123570494	123970494
cluster_2	hg38_H1_1907	chr10	128151746	130191746
cluster_2	hg38_H1_1908	chr10	130191746	132176506
cluster_2	hg38_H1_191	chr1	121396617	121596679
cluster_2	hg38_H1_1919	chr11	6702193	7981877
cluster_2	hg38_H1_1920	chr11	8141877	8581877
cluster_2	hg38_H1_1927	chr11	13461877	14261878
cluster_2	hg38_H1_1929	chr11	14541878	15221878
cluster_2	hg38_H1_1930	chr11	15261878	16781877
cluster_2	hg38_H1_1935	chr11	18781877	19541877
cluster_2	hg38_H1_194	chr1	147021817	148341248
cluster_2	hg38_H1_1944	chr11	27501877	29381877
cluster_2	hg38_H1_1946	chr11	30341877	30941877
cluster_2	hg38_H1_1947	chr11	31061877	32301878
cluster_2	hg38_H1_1988	chr11	67795953	67995953
cluster_2	hg38_H1_1993	chr11	70796247	71891306
cluster_2	hg38_H1_200	chr1	152040900	152880900
cluster_2	hg38_H1_201	chr1	152880900	153320900
cluster_2	hg38_H1_2016	chr11	92067186	92907186
cluster_2	hg38_H1_2018	chr11	93747186	94507186
cluster_2	hg38_H1_2029	chr11	102744059	103104061
cluster_2	hg38_H1_2040	chr11	114264068	115304070
cluster_2	hg38_H1_2041	chr11	115304070	116744074
cluster_2	hg38_H1_2062	chr11	128984895	129784895
cluster_2	hg38_H1_2067	chr11	133064895	133904895
cluster_2	hg38_H1_2078	chr12	8196137	9436137
cluster_2	hg38_H1_2092	chr12	18115799	19515799
cluster_2	hg38_H1_2096	chr12	22075799	22475799
cluster_2	hg38_H1_2097	chr12	22675799	23995799
cluster_2	hg38_H1_2104	chr12	27715800	29035800
cluster_2	hg38_H1_2111	chr12	39319931	40119931
cluster_2	hg38_H1_2114	chr12	42119931	43399930
cluster_2	hg38_H1_2115	chr12	43399930	43919930
cluster_2	hg38_H1_2116	chr12	43919930	44959950
cluster_2	hg38_H1_2129	chr12	54479949	54999949
cluster_2	hg38_H1_2134	chr12	57759950	59159952
cluster_2	hg38_H1_2141	chr12	66159953	67279953
cluster_2	hg38_H1_2151	chr12	78122089	79362089
cluster_2	hg38_H1_2153	chr12	80402089	81322090
cluster_2	hg38_H1_2158	chr12	88042092	89002092
cluster_2	hg38_H1_2188	chr12	113957812	114517812
cluster_2	hg38_H1_2191	chr12	117157812	118037812
cluster_2	hg38_H1_2192	chr12	118077812	119677812
cluster_2	hg38_H1_2199	chr12	124949501	128189502
cluster_2	hg38_H1_2200	chr12	128229502	130029502
cluster_2	hg38_H1_2201	chr12	130029502	130349502
cluster_2	hg38_H1_2209	chr13	24567862	25007862
cluster_2	hg38_H1_2211	chr13	26167863	26927863
cluster_2	hg38_H1_222	chr1	162803586	163323586
cluster_2	hg38_H1_2223	chr13	33807863	35967863
cluster_2	hg38_H1_2224	chr13	35967863	37007863
cluster_2	hg38_H1_223	chr1	163323586	165124139
cluster_2	hg38_H1_224	chr1	165124139	165364139
cluster_2	hg38_H1_2241	chr13	51847863	52487864
cluster_2	hg38_H1_2246	chr13	59327865	60447865
cluster_2	hg38_H1_225	chr1	165364139	165604139
cluster_2	hg38_H1_2254	chr13	72727861	73727862
cluster_2	hg38_H1_2255	chr13	73727862	75327863
cluster_2	hg38_H1_2256	chr13	75567863	77007864
cluster_2	hg38_H1_2258	chr13	77807864	78127864
cluster_2	hg38_H1_2259	chr13	78127864	79567864
cluster_2	hg38_H1_2260	chr13	79567864	81047864
cluster_2	hg38_H1_2270	chr13	94589745	95189745
cluster_2	hg38_H1_2279	chr13	101149648	101509648
cluster_2	hg38_H1_2285	chr13	105389649	106549651
cluster_2	hg38_H1_2286	chr13	106549651	107189651
cluster_2	hg38_H1_2289	chr13	108909651	110109652
cluster_2	hg38_H1_2308	chr14	36661044	37221044
cluster_2	hg38_H1_2309	chr14	37221044	37621044
cluster_2	hg38_H1_2310	chr14	37621044	38221044
cluster_2	hg38_H1_2311	chr14	38221044	39421045
cluster_2	hg38_H1_2323	chr14	53423532	54463532
cluster_2	hg38_H1_2326	chr14	56503529	57383529
cluster_2	hg38_H1_2357	chr14	88583903	88943903
cluster_2	hg38_H1_2367	chr14	96543910	99423910
cluster_2	hg38_H1_2376	chr15	22584536	23104431
cluster_2	hg38_H1_2378	chr15	25483760	26883760
cluster_2	hg38_H1_2380	chr15	30600505	31160505
cluster_2	hg38_H1_2382	chr15	32600507	34040507
cluster_2	hg38_H1_2384	chr15	34960507	37920507
cluster_2	hg38_H1_2387	chr15	38720507	39600507
cluster_2	hg38_H1_2398	chr15	47160511	48360511
cluster_2	hg38_H1_2409	chr15	57720510	58200509
cluster_2	hg38_H1_241	chr1	174244239	174764239
cluster_2	hg38_H1_243	chr1	175004241	176364241
cluster_2	hg38_H1_2445	chr15	85815765	88455765
cluster_2	hg38_H1_2451	chr15	93015766	94135767
cluster_2	hg38_H1_2452	chr15	94335767	96335767
cluster_2	hg38_H1_2454	chr15	97895766	98439248
cluster_2	hg38_H1_2457	chr15	99842272	100602272
cluster_2	hg38_H1_2470	chr16	5089998	6649998
cluster_2	hg38_H1_2477	chr16	12278642	13918642
cluster_2	hg38_H1_2482	chr16	16518642	18038642
cluster_2	hg38_H1_2485	chr16	19881177	20441177
cluster_2	hg38_H1_2490	chr16	22521178	23081178
cluster_2	hg38_H1_2495	chr16	25241178	27481178
cluster_2	hg38_H1_2503	chr16	31481178	31961178
cluster_2	hg38_H1_2508	chr16	48648588	49368588
cluster_2	hg38_H1_2513	chr16	53528587	55408587
cluster_2	hg38_H1_2514	chr16	55408587	55928587
cluster_2	hg38_H1_2526	chr16	65128596	66368596
cluster_2	hg38_H1_2534	chr16	70688596	71648596
cluster_2	hg38_H1_2537	chr16	73248600	74328601
cluster_2	hg38_H1_2543	chr16	77208602	77608602
cluster_2	hg38_H1_2544	chr16	77608602	78088602
cluster_2	hg38_H1_2545	chr16	78088602	80528602
cluster_2	hg38_H1_2548	chr16	81888894	83488894
cluster_2	hg38_H1_256	chr1	181204241	181444241
cluster_2	hg38_H1_2563	chr17	2749956	3669957
cluster_2	hg38_H1_257	chr1	181444241	182084242
cluster_2	hg38_H1_2571	chr17	10715958	11995958
cluster_2	hg38_H1_2587	chr17	32488869	33688868
cluster_2	hg38_H1_2588	chr17	33768868	34368868
cluster_2	hg38_H1_2589	chr17	34408868	34968868
cluster_2	hg38_H1_2603	chr17	54967640	56807640
cluster_2	hg38_H1_2611	chr17	60687857	61407857
cluster_2	hg38_H1_2619	chr17	69292264	70612264
cluster_2	hg38_H1_2620	chr17	70652264	72532265
cluster_2	hg38_H1_2639	chr18	6530001	6930001
cluster_2	hg38_H1_2640	chr18	6930001	7210002
cluster_2	hg38_H1_2641	chr18	7210002	8530002
cluster_2	hg38_H1_2645	chr18	10570003	11610001
cluster_2	hg38_H1_2657	chr18	24486038	25926038
cluster_2	hg38_H1_2659	chr18	27766038	28926037
cluster_2	hg38_H1_2663	chr18	30966036	31526039
cluster_2	hg38_H1_2671	chr18	36006039	36806039
cluster_2	hg38_H1_2675	chr18	43606037	45606037
cluster_2	hg38_H1_2678	chr18	46966039	47739631
cluster_2	hg38_H1_2686	chr18	54661771	54981771
cluster_2	hg38_H1_2688	chr18	56661771	57621770
cluster_2	hg38_H1_2692	chr18	59421788	59861788
cluster_2	hg38_H1_2695	chr18	61541787	62181787
cluster_2	hg38_H1_2698	chr18	63501787	63981786
cluster_2	hg38_H1_2707	chr18	74581784	76399056
cluster_2	hg38_H1_2710	chr18	77719056	79379012
cluster_2	hg38_H1_2723	chr19	8589116	9148324
cluster_2	hg38_H1_273	chr1	193124247	194444247
cluster_2	hg38_H1_2741	chr19	19628191	21145357
cluster_2	hg38_H1_2742	chr19	21145357	21865358
cluster_2	hg38_H1_2744	chr19	27240874	29697253
cluster_2	hg38_H1_2746	chr19	30657253	32577254
cluster_2	hg38_H1_2750	chr19	34497255	34817256
cluster_2	hg38_H1_2755	chr19	36857258	37257258
cluster_2	hg38_H1_2756	chr19	37257258	37897520
cluster_2	hg38_H1_2782	chr19	50084931	50324931
cluster_2	hg38_H1_2787	chr19	53444935	53724934
cluster_2	hg38_H1_2791	chr19	55676822	56356819
cluster_2	hg38_H1_2797	chr20	4111353	4591354
cluster_2	hg38_H1_28	chr1	18600919	18880919
cluster_2	hg38_H1_280	chr1	198724248	199564249
cluster_2	hg38_H1_2801	chr20	7951353	8751353
cluster_2	hg38_H1_2802	chr20	8751353	9391353
cluster_2	hg38_H1_2804	chr20	9951352	10431352
cluster_2	hg38_H1_2817	chr20	25431364	26311364
cluster_2	hg38_H1_2818	chr20	31228536	31508536
cluster_2	hg38_H1_2828	chr20	39057943	41377946
cluster_2	hg38_H1_2829	chr20	41697947	43457946
cluster_2	hg38_H1_2844	chr20	52190054	53550054
cluster_2	hg38_H1_2846	chr20	54190054	54670054
cluster_2	hg38_H1_2854	chr20	59911550	61951549
cluster_2	hg38_H1_2865	chr21	26785810	27705810
cluster_2	hg38_H1_2866	chr21	27745810	28985808
cluster_2	hg38_H1_2870	chr21	31665816	32265818
cluster_2	hg38_H1_2881	chr21	39466204	40146203
cluster_2	hg38_H1_2882	chr21	40146203	41146203
cluster_2	hg38_H1_2891	chr22	16379338	17577690
cluster_2	hg38_H1_2898	chr22	25794033	26354034
cluster_2	hg38_H1_2905	chr22	32114013	32394013
cluster_2	hg38_H1_2907	chr22	33274014	35234007
cluster_2	hg38_H1_2921	chr22	48978184	49740348
cluster_2	hg38_H1_2928	chrX	8751959	10151960
cluster_2	hg38_H1_2929	chrX	10151960	11111959
cluster_2	hg38_H1_2935	chrX	15311957	16791956
cluster_2	hg38_H1_2936	chrX	16871956	17711959
cluster_2	hg38_H1_2938	chrX	18391959	19351961
cluster_2	hg38_H1_2943	chrX	24271962	25031962
cluster_2	hg38_H1_2952	chrX	38655803	40535804
cluster_2	hg38_H1_2954	chrX	41495803	43775809
cluster_2	hg38_H1_2955	chrX	43935810	45175811
cluster_2	hg38_H1_2956	chrX	45175811	47095657
cluster_2	hg38_H1_2958	chrX	47775657	48576668
cluster_2	hg38_H1_2964	chrX	52914078	55076842
cluster_2	hg38_H1_2974	chrX	68183433	68743433
cluster_2	hg38_H1_2975	chrX	68783432	69423432
cluster_2	hg38_H1_2979	chrX	71783425	72183425
cluster_2	hg38_H1_2980	chrX	72263425	72743452
cluster_2	hg38_H1_300	chr1	213080035	214200034
cluster_2	hg38_H1_3002	chrX	100818355	101298356
cluster_2	hg38_H1_3004	chrX	103218416	103498416
cluster_2	hg38_H1_3008	chrX	106870114	108110114
cluster_2	hg38_H1_3009	chrX	108110114	108590114
cluster_2	hg38_H1_3012	chrX	110150116	110430116
cluster_2	hg38_H1_3014	chrX	111150116	111710116
cluster_2	hg38_H1_3018	chrX	115179181	115699424
cluster_2	hg38_H1_3020	chrX	118422009	119222009
cluster_2	hg38_H1_3023	chrX	120302117	120462117
cluster_2	hg38_H1_3032	chrX	131798291	132638291
cluster_2	hg38_H1_3033	chrX	132638291	134398304
cluster_2	hg38_H1_3034	chrX	134478304	134798304
cluster_2	hg38_H1_3035	chrX	135970175	136930175
cluster_2	hg38_H1_3046	chrX	150760870	151080870
cluster_2	hg38_H1_307	chr1	218240035	219840035
cluster_2	hg38_H1_309	chr1	220800035	221440035
cluster_2	hg38_H1_328	chr1	233277631	234117631
cluster_2	hg38_H1_329	chr1	234117631	234357631
cluster_2	hg38_H1_336	chr1	240010077	240730077
cluster_2	hg38_H1_347	chr2	10000	1857221
cluster_2	hg38_H1_350	chr2	5025757	6862418
cluster_2	hg38_H1_361	chr2	17795252	18195253
cluster_2	hg38_H1_362	chr2	18395253	19896758
cluster_2	hg38_H1_365	chr2	22363623	23763626
cluster_2	hg38_H1_375	chr2	28923630	30123630
cluster_2	hg38_H1_377	chr2	30683630	31841427
cluster_2	hg38_H1_387	chr2	39799356	40799356
cluster_2	hg38_H1_393	chr2	44959357	45599357
cluster_2	hg38_H1_402	chr2	52999358	53839359
cluster_2	hg38_H1_405	chr2	57559361	60679361
cluster_2	hg38_H1_409	chr2	62439361	63039361
cluster_2	hg38_H1_415	chr2	65599362	68079364
cluster_2	hg38_H1_423	chr2	73239364	73599365
cluster_2	hg38_H1_425	chr2	74599365	75639366
cluster_2	hg38_H1_435	chr2	87239366	88719367
cluster_2	hg38_H1_437	chr2	94690547	95930525
cluster_2	hg38_H1_452	chr2	110605954	111725952
cluster_2	hg38_H1_454	chr2	113645953	114565953
cluster_2	hg38_H1_458	chr2	118005954	118885954
cluster_2	hg38_H1_459	chr2	118885954	119325954
cluster_2	hg38_H1_460	chr2	119445954	120205954
cluster_2	hg38_H1_463	chr2	121085954	121365954
cluster_2	hg38_H1_469	chr2	127165954	130405957
cluster_2	hg38_H1_470	chr2	130725957	131525957
cluster_2	hg38_H1_473	chr2	134445959	134925960
cluster_2	hg38_H1_477	chr2	137845960	138845960
cluster_2	hg38_H1_483	chr2	147925961	148525961
cluster_2	hg38_H1_484	chr2	149035240	149555240
cluster_2	hg38_H1_485	chr2	149595240	151435240
cluster_2	hg38_H1_496	chr2	161235243	162315244
cluster_2	hg38_H1_509	chr2	176107026	176667026
cluster_2	hg38_H1_510	chr2	176667026	177147026
cluster_2	hg38_H1_513	chr2	178467027	179827028
cluster_2	hg38_H1_514	chr2	180107028	181067028
cluster_2	hg38_H1_523	chr2	187467028	189427029
cluster_2	hg38_H1_539	chr2	203947032	204707032
cluster_2	hg38_H1_540	chr2	204867032	205947031
cluster_2	hg38_H1_557	chr2	222947038	223867039
cluster_2	hg38_H1_558	chr2	223947039	224347039
cluster_2	hg38_H1_561	chr2	225667040	227107040
cluster_2	hg38_H1_564	chr2	228667040	229747040
cluster_2	hg38_H1_601	chr3	17863504	18423504
cluster_2	hg38_H1_602	chr3	18463504	19023504
cluster_2	hg38_H1_607	chr3	23983505	24703505
cluster_2	hg38_H1_608	chr3	24703505	25623505
cluster_2	hg38_H1_611	chr3	27703505	28383505
cluster_2	hg38_H1_612	chr3	28423505	29983505
cluster_2	hg38_H1_624	chr3	38503505	39063505
cluster_2	hg38_H1_63	chr1	34161812	34841812
cluster_2	hg38_H1_645	chr3	53910933	54390933
cluster_2	hg38_H1_646	chr3	54390933	55430932
cluster_2	hg38_H1_647	chr3	55470932	56550932
cluster_2	hg38_H1_651	chr3	58319233	59879234
cluster_2	hg38_H1_654	chr3	62319285	62559285
cluster_2	hg38_H1_655	chr3	62599285	63279284
cluster_2	hg38_H1_658	chr3	64559284	65319285
cluster_2	hg38_H1_666	chr3	73108159	73828159
cluster_2	hg38_H1_669	chr3	76748159	77308159
cluster_2	hg38_H1_671	chr3	78668160	79508160
cluster_2	hg38_H1_677	chr3	86708160	87228160
cluster_2	hg38_H1_678	chr3	87268160	88068160
cluster_2	hg38_H1_684	chr3	98598466	99798466
cluster_2	hg38_H1_688	chr3	102238466	102558466
cluster_2	hg38_H1_706	chr3	120238463	121438463
cluster_2	hg38_H1_712	chr3	125678466	125918467
cluster_2	hg38_H1_720	chr3	131038466	131478466
cluster_2	hg38_H1_721	chr3	131518466	132678466
cluster_2	hg38_H1_724	chr3	134558468	136078468
cluster_2	hg38_H1_728	chr3	139438468	140918468
cluster_2	hg38_H1_736	chr3	146199523	146639523
cluster_2	hg38_H1_746	chr3	152999521	154279517
cluster_2	hg38_H1_747	chr3	154319517	155319517
cluster_2	hg38_H1_751	chr3	157159517	158639517
cluster_2	hg38_H1_759	chr3	167399518	167879518
cluster_2	hg38_H1_760	chr3	168039518	168879518
cluster_2	hg38_H1_767	chr3	178399518	178999518
cluster_2	hg38_H1_785	chr3	192479517	193599517
cluster_2	hg38_H1_797	chr4	3508475	3908475
cluster_2	hg38_H1_799	chr4	4867372	5827372
cluster_2	hg38_H1_804	chr4	9349176	10069278
cluster_2	hg38_H1_805	chr4	10109278	11749278
cluster_2	hg38_H1_808	chr4	13629278	15469278
cluster_2	hg38_H1_811	chr4	16269279	17509279
cluster_2	hg38_H1_819	chr4	25389280	25829280
cluster_2	hg38_H1_836	chr4	46903226	47623226
cluster_2	hg38_H1_837	chr4	47663226	47863226
cluster_2	hg38_H1_840	chr4	52999076	54279076
cluster_2	hg38_H1_841	chr4	54279076	54959076
cluster_2	hg38_H1_863	chr4	81379822	82339823
cluster_2	hg38_H1_87	chr1	46721741	47361741
cluster_2	hg38_H1_874	chr4	89139826	90299826
cluster_2	hg38_H1_877	chr4	92259826	92499826
cluster_2	hg38_H1_881	chr4	94619826	95139826
cluster_2	hg38_H1_885	chr4	99099826	99939820
cluster_2	hg38_H1_886	chr4	99939820	102419820
cluster_2	hg38_H1_890	chr4	105699394	106219394
cluster_2	hg38_H1_892	chr4	107019394	107979395
cluster_2	hg38_H1_893	chr4	107979395	108619395
cluster_2	hg38_H1_894	chr4	108619395	109419395
cluster_2	hg38_H1_905	chr4	119499397	120059397
cluster_2	hg38_H1_906	chr4	120059397	121819395
cluster_2	hg38_H1_907	chr4	121819395	122579395
cluster_2	hg38_H1_910	chr4	123739395	124299395
cluster_2	hg38_H1_919	chr4	137099396	137699396
cluster_2	hg38_H1_920	chr4	137739396	138979396
cluster_2	hg38_H1_924	chr4	140899396	141139396
cluster_2	hg38_H1_925	chr4	141139396	143179397
cluster_2	hg38_H1_932	chr4	147099398	147619399
cluster_2	hg38_H1_936	chr4	149979398	150259398
cluster_2	hg38_H1_943	chr4	153779398	154539398
cluster_2	hg38_H1_945	chr4	155379398	155779398
cluster_2	hg38_H1_946	chr4	155939398	157219398
cluster_2	hg38_H1_952	chr4	163059398	163379398
cluster_2	hg38_H1_955	chr4	165099398	166139398
cluster_2	hg38_H1_965	chr4	173482274	174322274
cluster_2	hg38_H1_966	chr4	174322274	174722274
cluster_2	hg38_H1_969	chr4	176001855	176361855
cluster_2	hg38_H1_970	chr4	176361855	177081852
cluster_2	hg38_H1_974	chr4	181561853	182921853
cluster_2	hg38_H1_983	chr5	1666885	3586886
cluster_2	hg38_H1_984	chr5	3586886	4866887
cluster_2	hg38_H1_985	chr5	4866887	5466887
cluster_2	hg38_H1_986	chr5	5466887	6746887
cluster_2	hg38_H1_987	chr5	6786887	7906887
cluster_2	hg38_H1_989	chr5	8746888	10266888
cluster_3	hg38_H1_10	chr1	7657353	7937353
cluster_3	hg38_H1_1035	chr5	60988416	62388416
cluster_3	hg38_H1_1041	chr5	67228416	68268416
cluster_3	hg38_H1_1052	chr5	77108419	77508419
cluster_3	hg38_H1_1060	chr5	83668425	85108426
cluster_3	hg38_H1_1062	chr5	87388427	88708427
cluster_3	hg38_H1_1088	chr5	116116404	116956405
cluster_3	hg38_H1_1103	chr5	135436411	135796412
cluster_3	hg38_H1_1105	chr5	136796412	138156412
cluster_3	hg38_H1_1119	chr5	146480244	147640244
cluster_3	hg38_H1_1153	chr5	175520391	175960391
cluster_3	hg38_H1_1168	chr6	5414768	6014768
cluster_3	hg38_H1_1177	chr6	12651782	13291789
cluster_3	hg38_H1_1205	chr6	39324246	40324283
cluster_3	hg38_H1_1213	chr6	46044304	47044305
cluster_3	hg38_H1_1250	chr6	96525403	99285403
cluster_3	hg38_H1_1322	chr6	161378978	164098978
cluster_3	hg38_H1_1330	chr7	2673840	4793843
cluster_3	hg38_H1_1398	chr7	69417078	70777078
cluster_3	hg38_H1_1406	chr7	77932747	79252748
cluster_3	hg38_H1_1417	chr7	86612748	86892748
cluster_3	hg38_H1_1451	chr7	117412710	118212710
cluster_3	hg38_H1_1464	chr7	132304701	132584701
cluster_3	hg38_H1_1468	chr7	137144713	137624714
cluster_3	hg38_H1_1473	chr7	141013731	141253731
cluster_3	hg38_H1_1474	chr7	141253731	141733731
cluster_3	hg38_H1_1480	chr7	148271975	148511975
cluster_3	hg38_H1_1489	chr7	157394545	159335973
cluster_3	hg38_H1_1490	chr8	180000	2064473
cluster_3	hg38_H1_1496	chr8	9865080	10545080
cluster_3	hg38_H1_1497	chr8	10545080	10865080
cluster_3	hg38_H1_1536	chr8	52044887	52404887
cluster_3	hg38_H1_1570	chr8	85300519	85660519
cluster_3	hg38_H1_1571	chr8	85798200	86038655
cluster_3	hg38_H1_1604	chr8	119438579	119798579
cluster_3	hg38_H1_1624	chr8	139638575	140400719
cluster_3	hg38_H1_1627	chr8	141360718	142441637
cluster_3	hg38_H1_1641	chr9	8330000	9290000
cluster_3	hg38_H1_1654	chr9	19490002	19930002
cluster_3	hg38_H1_1675	chr9	34650003	35050003
cluster_3	hg38_H1_1697	chr9	76715264	76995264
cluster_3	hg38_H1_1699	chr9	77395264	77795264
cluster_3	hg38_H1_1707	chr9	84355265	85835265
cluster_3	hg38_H1_1729	chr9	100597897	101597897
cluster_3	hg38_H1_1736	chr9	109517899	109877899
cluster_3	hg38_H1_1743	chr9	112917899	113157899
cluster_3	hg38_H1_1752	chr9	116677900	117477901
cluster_3	hg38_H1_1753	chr9	117477901	118157901
cluster_3	hg38_H1_179	chr1	111775855	112375855
cluster_3	hg38_H1_1796	chr10	7518032	7718031
cluster_3	hg38_H1_1813	chr10	24591065	25671065
cluster_3	hg38_H1_1835	chr10	59210234	60090236
cluster_3	hg38_H1_185	chr1	115775856	116095856
cluster_3	hg38_H1_1861	chr10	84250264	86410263
cluster_3	hg38_H1_1896	chr10	116610498	117210499
cluster_3	hg38_H1_1906	chr10	125841441	128151746
cluster_3	hg38_H1_1933	chr11	17541877	18021877
cluster_3	hg38_H1_1959	chr11	43461874	44061874
cluster_3	hg38_H1_1962	chr11	45341873	45821873
cluster_3	hg38_H1_1992	chr11	70436246	70756247
cluster_3	hg38_H1_20	chr1	13800918	14560917
cluster_3	hg38_H1_2008	chr11	83811309	84371309
cluster_3	hg38_H1_2037	chr11	112104066	113304068
cluster_3	hg38_H1_2038	chr11	113304068	113784068
cluster_3	hg38_H1_2048	chr11	120304081	121224081
cluster_3	hg38_H1_2060	chr11	126304895	128024895
cluster_3	hg38_H1_2065	chr11	130944895	131704896
cluster_3	hg38_H1_2066	chr11	131704896	133064895
cluster_3	hg38_H1_2069	chr11	134344896	135076622
cluster_3	hg38_H1_2073	chr12	3060573	3860573
cluster_3	hg38_H1_2169	chr12	98682091	99042091
cluster_3	hg38_H1_2172	chr12	100762091	101402091
cluster_3	hg38_H1_2180	chr12	107682093	108562094
cluster_3	hg38_H1_2184	chr12	110877813	111317813
cluster_3	hg38_H1_2202	chr12	130349502	130749502
cluster_3	hg38_H1_2210	chr13	25007862	26167863
cluster_3	hg38_H1_2242	chr13	52567864	53207864
cluster_3	hg38_H1_2250	chr13	65647867	67247867
cluster_3	hg38_H1_2278	chr13	100629745	101149648
cluster_3	hg38_H1_2297	chr14	24460954	25420954
cluster_3	hg38_H1_2304	chr14	32581043	33821043
cluster_3	hg38_H1_2307	chr14	35861043	36501044
cluster_3	hg38_H1_2349	chr14	77823904	78903904
cluster_3	hg38_H1_2369	chr14	100263910	101703910
cluster_3	hg38_H1_2430	chr15	73320606	73920606
cluster_3	hg38_H1_2442	chr15	83220244	84140244
cluster_3	hg38_H1_2449	chr15	91015766	92055766
cluster_3	hg38_H1_246	chr1	176884241	177164241
cluster_3	hg38_H1_247	chr1	177164241	177964242
cluster_3	hg38_H1_2473	chr16	9118642	10238642
cluster_3	hg38_H1_2493	chr16	24041178	24561178
cluster_3	hg38_H1_2511	chr16	50808588	52008587
cluster_3	hg38_H1_2515	chr16	55928587	56408587
cluster_3	hg38_H1_2541	chr16	75608601	76688602
cluster_3	hg38_H1_2622	chr17	73412266	74212266
cluster_3	hg38_H1_2629	chr17	79012323	79412323
cluster_3	hg38_H1_2665	chr18	32126039	32566039
cluster_3	hg38_H1_2669	chr18	34326038	34846038
cluster_3	hg38_H1_2677	chr18	46126036	46966039
cluster_3	hg38_H1_2680	chr18	48019631	48459631
cluster_3	hg38_H1_27	chr1	17640918	18600919
cluster_3	hg38_H1_2745	chr19	29697253	30657253
cluster_3	hg38_H1_2811	chr20	20031356	20591356
cluster_3	hg38_H1_2812	chr20	20831357	21631362
cluster_3	hg38_H1_2853	chr20	59511550	59911550
cluster_3	hg38_H1_2864	chr21	25785818	26785810
cluster_3	hg38_H1_2917	chr22	43194050	43872787
cluster_3	hg38_H1_2920	chr22	46745439	48778182
cluster_3	hg38_H1_2933	chrX	13751960	14031960
cluster_3	hg38_H1_295	chr1	210360033	211280035
cluster_3	hg38_H1_3005	chrX	103538416	104148663
cluster_3	hg38_H1_339	chr1	241890075	242450075
cluster_3	hg38_H1_348	chr2	1857221	3654535
cluster_3	hg38_H1_356	chr2	10702423	11102423
cluster_3	hg38_H1_38	chr1	22440920	22680920
cluster_3	hg38_H1_420	chr2	70279364	70999362
cluster_3	hg38_H1_421	chr2	71039362	72159363
cluster_3	hg38_H1_422	chr2	72159363	73239364
cluster_3	hg38_H1_447	chr2	103977110	105257111
cluster_3	hg38_H1_5	chr1	4600080	6017353
cluster_3	hg38_H1_516	chr2	182147028	182707028
cluster_3	hg38_H1_532	chr2	197787031	199947032
cluster_3	hg38_H1_54	chr1	29200901	30954566
cluster_3	hg38_H1_545	chr2	210467031	211067031
cluster_3	hg38_H1_573	chr2	235746617	236226618
cluster_3	hg38_H1_588	chr3	10343316	10743315
cluster_3	hg38_H1_589	chr3	10743315	11063314
cluster_3	hg38_H1_592	chr3	13663499	13903502
cluster_3	hg38_H1_603	chr3	19023504	20183504
cluster_3	hg38_H1_62	chr1	33481813	34161812
cluster_3	hg38_H1_626	chr3	39383505	40183505
cluster_3	hg38_H1_69	chr1	36481812	37481812
cluster_3	hg38_H1_700	chr3	115958463	116758463
cluster_3	hg38_H1_701	chr3	116758463	117518463
cluster_3	hg38_H1_703	chr3	118878463	119118463
cluster_3	hg38_H1_713	chr3	125918467	127598467
cluster_3	hg38_H1_72	chr1	38601741	39081741
cluster_3	hg38_H1_734	chr3	143758468	144798468
cluster_3	hg38_H1_749	chr3	155999517	156519517
cluster_3	hg38_H1_770	chr3	180639518	182719518
cluster_3	hg38_H1_800	chr4	5947372	6587372
cluster_3	hg38_H1_802	chr4	7147372	7747373
cluster_3	hg38_H1_842	chr4	54959076	55399076
cluster_3	hg38_H1_871	chr4	87259824	88019824
cluster_3	hg38_H1_882	chr4	95139826	96379826
cluster_3	hg38_H1_90	chr1	48241741	48521741
cluster_3	hg38_H1_900	chr4	114379395	114739395
cluster_3	hg38_H1_938	chr4	151139398	151659398
cluster_3	hg38_H1_948	chr4	158219398	158659398
cluster_3	hg38_H1_991	chr5	10706888	12666888
cluster_4	hg38_H1_1016	chr5	39124141	39564141
cluster_4	hg38_H1_1025	chr5	54508413	55148415
cluster_4	hg38_H1_1028	chr5	56228416	56908416
cluster_4	hg38_H1_1034	chr5	60668416	60948416
cluster_4	hg38_H1_1053	chr5	77508419	78308420
cluster_4	hg38_H1_1055	chr5	78988421	79868421
cluster_4	hg38_H1_1057	chr5	80668425	81308425
cluster_4	hg38_H1_1059	chr5	82268425	83668425
cluster_4	hg38_H1_1075	chr5	102556397	103516400
cluster_4	hg38_H1_108	chr1	62441741	62801741
cluster_4	hg38_H1_1082	chr5	112156404	112476404
cluster_4	hg38_H1_1087	chr5	115596404	116116404
cluster_4	hg38_H1_111	chr1	64241729	64841729
cluster_4	hg38_H1_1118	chr5	146080244	146480244
cluster_4	hg38_H1_1163	chr6	1454766	2734767
cluster_4	hg38_H1_1184	chr6	18291790	18531790
cluster_4	hg38_H1_1186	chr6	20091790	21931790
cluster_4	hg38_H1_1212	chr6	44404285	45964304
cluster_4	hg38_H1_1233	chr6	75233564	75593564
cluster_4	hg38_H1_1236	chr6	78873564	79873564
cluster_4	hg38_H1_1245	chr6	89913560	90473560
cluster_4	hg38_H1_1254	chr6	104805432	105405432
cluster_4	hg38_H1_1257	chr6	107052103	107852103
cluster_4	hg38_H1_1258	chr6	107892103	108532104
cluster_4	hg38_H1_1261	chr6	109412104	110452104
cluster_4	hg38_H1_1263	chr6	111012104	111252104
cluster_4	hg38_H1_1271	chr6	118292144	118812134
cluster_4	hg38_H1_1272	chr6	118917136	119717147
cluster_4	hg38_H1_1277	chr6	124837155	125117155
cluster_4	hg38_H1_1280	chr6	127277162	129477162
cluster_4	hg38_H1_1283	chr6	130837167	131917167
cluster_4	hg38_H1_1295	chr6	138797170	141637170
cluster_4	hg38_H1_1298	chr6	143477170	144037170
cluster_4	hg38_H1_130	chr1	75801727	78121728
cluster_4	hg38_H1_1302	chr6	146797171	147357171
cluster_4	hg38_H1_1308	chr6	150357171	150837171
cluster_4	hg38_H1_1334	chr7	6793844	7633844
cluster_4	hg38_H1_1357	chr7	27193856	28113856
cluster_4	hg38_H1_1370	chr7	36393866	37193870
cluster_4	hg38_H1_139	chr1	86361729	86761729
cluster_4	hg38_H1_142	chr1	88721729	88921729
cluster_4	hg38_H1_1426	chr7	94412752	95692752
cluster_4	hg38_H1_1442	chr7	106772318	107172319
cluster_4	hg38_H1_1443	chr7	107212319	108092319
cluster_4	hg38_H1_1454	chr7	121132710	122052710
cluster_4	hg38_H1_1485	chr7	151791981	152871982
cluster_4	hg38_H1_1514	chr8	25486567	26446567
cluster_4	hg38_H1_1521	chr8	30662941	31182942
cluster_4	hg38_H1_1551	chr8	66445211	67805211
cluster_4	hg38_H1_1558	chr8	73045211	74045211
cluster_4	hg38_H1_1564	chr8	80245210	80605210
cluster_4	hg38_H1_1581	chr8	96238596	97598596
cluster_4	hg38_H1_1583	chr8	98118596	99358596
cluster_4	hg38_H1_1610	chr8	123798579	124478578
cluster_4	hg38_H1_1632	chr9	2090000	2850000
cluster_4	hg38_H1_1639	chr9	6770000	7570000
cluster_4	hg38_H1_1689	chr9	71275264	71795264
cluster_4	hg38_H1_169	chr1	107215855	107775855
cluster_4	hg38_H1_1694	chr9	74755264	75115264
cluster_4	hg38_H1_1696	chr9	76395264	76715264
cluster_4	hg38_H1_1706	chr9	83915265	84355265
cluster_4	hg38_H1_1708	chr9	85835265	86355265
cluster_4	hg38_H1_171	chr1	108455855	108695855
cluster_4	hg38_H1_1714	chr9	90877897	91757897
cluster_4	hg38_H1_1725	chr9	97677897	97917897
cluster_4	hg38_H1_1748	chr9	114637899	115037900
cluster_4	hg38_H1_182	chr1	113095855	113775855
cluster_4	hg38_H1_1828	chr10	47039367	47439367
cluster_4	hg38_H1_183	chr1	113775855	115095856
cluster_4	hg38_H1_1830	chr10	50210234	52290234
cluster_4	hg38_H1_188	chr1	117055855	117495855
cluster_4	hg38_H1_189	chr1	117495855	117975854
cluster_4	hg38_H1_1894	chr10	114850251	115130248
cluster_4	hg38_H1_1915	chr11	3422194	3822194
cluster_4	hg38_H1_1937	chr11	20381878	20621878
cluster_4	hg38_H1_2002	chr11	77651307	78051306
cluster_4	hg38_H1_2012	chr11	86931310	87331310
cluster_4	hg38_H1_2017	chr11	92947186	93747186
cluster_4	hg38_H1_2058	chr11	125584895	125904895
cluster_4	hg38_H1_2075	chr12	4340573	4780573
cluster_4	hg38_H1_2080	chr12	10196134	10716134
cluster_4	hg38_H1_2098	chr12	24075799	24835799
cluster_4	hg38_H1_2100	chr12	25155799	26075800
cluster_4	hg38_H1_2105	chr12	29075800	29315800
cluster_4	hg38_H1_2119	chr12	47039950	47679950
cluster_4	hg38_H1_2120	chr12	47839950	48839950
cluster_4	hg38_H1_2142	chr12	67319953	67999953
cluster_4	hg38_H1_2146	chr12	69639953	71759953
cluster_4	hg38_H1_2149	chr12	76602089	77042089
cluster_4	hg38_H1_2152	chr12	79402089	80282089
cluster_4	hg38_H1_2163	chr12	93442093	94082093
cluster_4	hg38_H1_2173	chr12	101402091	101762091
cluster_4	hg38_H1_2178	chr12	106322092	106962092
cluster_4	hg38_H1_2179	chr12	107082092	107682093
cluster_4	hg38_H1_2213	chr13	27367863	28007863
cluster_4	hg38_H1_2221	chr13	31887863	32327863
cluster_4	hg38_H1_2226	chr13	38927863	39687863
cluster_4	hg38_H1_2239	chr13	49647863	51087863
cluster_4	hg38_H1_2272	chr13	95589745	95869745
cluster_4	hg38_H1_2277	chr13	99429745	100589745
cluster_4	hg38_H1_233	chr1	169884235	170964235
cluster_4	hg38_H1_234	chr1	170964235	171604237
cluster_4	hg38_H1_2356	chr14	87943903	88463903
cluster_4	hg38_H1_237	chr1	172444237	172724237
cluster_4	hg38_H1_238	chr1	172724237	173404238
cluster_4	hg38_H1_2383	chr15	34040507	34960507
cluster_4	hg38_H1_2392	chr15	42680510	43320510
cluster_4	hg38_H1_2399	chr15	48360511	50320511
cluster_4	hg38_H1_2400	chr15	50360511	51520511
cluster_4	hg38_H1_2405	chr15	55200510	55880510
cluster_4	hg38_H1_2413	chr15	60520509	60920509
cluster_4	hg38_H1_2423	chr15	67440608	67840608
cluster_4	hg38_H1_2429	chr15	72280605	73280606
cluster_4	hg38_H1_2434	chr15	75680604	76920604
cluster_4	hg38_H1_249	chr1	178284242	178484242
cluster_4	hg38_H1_251	chr1	179084242	179844242
cluster_4	hg38_H1_2512	chr16	52008587	53528587
cluster_4	hg38_H1_253	chr1	180244242	180484242
cluster_4	hg38_H1_254	chr1	180484242	180884241
cluster_4	hg38_H1_2546	chr16	80528602	81008894
cluster_4	hg38_H1_2615	chr17	64773420	66173420
cluster_4	hg38_H1_2618	chr17	68492264	69252264
cluster_4	hg38_H1_263	chr1	184764243	185204245
cluster_4	hg38_H1_264	chr1	185204245	185684245
cluster_4	hg38_H1_265	chr1	185684245	186404245
cluster_4	hg38_H1_2653	chr18	21006041	22766039
cluster_4	hg38_H1_266	chr1	186404245	187004245
cluster_4	hg38_H1_2679	chr18	47739631	48019631
cluster_4	hg38_H1_277	chr1	197164247	197364247
cluster_4	hg38_H1_278	chr1	197364247	197924247
cluster_4	hg38_H1_281	chr1	199564249	200564249
cluster_4	hg38_H1_2858	chr21	13985808	15865810
cluster_4	hg38_H1_2859	chr21	15905809	17625811
cluster_4	hg38_H1_2867	chr21	29025808	30265811
cluster_4	hg38_H1_308	chr1	219840035	220800035
cluster_4	hg38_H1_311	chr1	222720035	223120035
cluster_4	hg38_H1_314	chr1	224425675	225425675
cluster_4	hg38_H1_326	chr1	232117631	232637631
cluster_4	hg38_H1_327	chr1	232637631	233277631
cluster_4	hg38_H1_342	chr1	244450075	244810075
cluster_4	hg38_H1_344	chr1	245050075	246810075
cluster_4	hg38_H1_345	chr1	246810075	247490075
cluster_4	hg38_H1_358	chr2	11662423	13022424
cluster_4	hg38_H1_382	chr2	36799353	37079353
cluster_4	hg38_H1_386	chr2	38839354	39799356
cluster_4	hg38_H1_392	chr2	43599357	44959357
cluster_4	hg38_H1_411	chr2	63599362	63879362
cluster_4	hg38_H1_430	chr2	84479365	84919365
cluster_4	hg38_H1_434	chr2	86199366	86919366
cluster_4	hg38_H1_441	chr2	99377105	100417106
cluster_4	hg38_H1_445	chr2	101977106	102737109
cluster_4	hg38_H1_474	chr2	134965960	135805960
cluster_4	hg38_H1_481	chr2	143085961	146725962
cluster_4	hg38_H1_486	chr2	151555240	151995240
cluster_4	hg38_H1_493	chr2	158035242	158835242
cluster_4	hg38_H1_495	chr2	160035243	161115243
cluster_4	hg38_H1_499	chr2	164715244	165955244
cluster_4	hg38_H1_502	chr2	168955244	170915244
cluster_4	hg38_H1_504	chr2	171555244	172107026
cluster_4	hg38_H1_506	chr2	172747026	174427026
cluster_4	hg38_H1_512	chr2	177907027	178467027
cluster_4	hg38_H1_525	chr2	191027029	191547029
cluster_4	hg38_H1_526	chr2	191547029	192187029
cluster_4	hg38_H1_535	chr2	201187032	201627032
cluster_4	hg38_H1_537	chr2	202267032	203467032
cluster_4	hg38_H1_538	chr2	203467032	203947032
cluster_4	hg38_H1_544	chr2	209347031	210227031
cluster_4	hg38_H1_549	chr2	215307032	216027032
cluster_4	hg38_H1_570	chr2	233866615	234546617
cluster_4	hg38_H1_593	chr3	13903502	14183496
cluster_4	hg38_H1_599	chr3	16583489	17263504
cluster_4	hg38_H1_600	chr3	17263504	17863504
cluster_4	hg38_H1_610	chr3	27303505	27703505
cluster_4	hg38_H1_613	chr3	30023505	30743504
cluster_4	hg38_H1_615	chr3	31703504	32143504
cluster_4	hg38_H1_616	chr3	32183504	32383504
cluster_4	hg38_H1_617	chr3	32503504	33103504
cluster_4	hg38_H1_618	chr3	33103504	33823504
cluster_4	hg38_H1_627	chr3	40303505	42223504
cluster_4	hg38_H1_628	chr3	42223504	42583504
cluster_4	hg38_H1_629	chr3	42903504	44303504
cluster_4	hg38_H1_630	chr3	44503504	44943504
cluster_4	hg38_H1_686	chr3	100318466	101718466
cluster_4	hg38_H1_693	chr3	107878463	108478463
cluster_4	hg38_H1_698	chr3	113038463	113638463
cluster_4	hg38_H1_699	chr3	114078463	115838463
cluster_4	hg38_H1_731	chr3	141958468	142318468
cluster_4	hg38_H1_732	chr3	142558468	143038468
cluster_4	hg38_H1_733	chr3	143038468	143758468
cluster_4	hg38_H1_742	chr3	150719523	151159523
cluster_4	hg38_H1_743	chr3	151159523	151919522
cluster_4	hg38_H1_748	chr3	155359517	155959517
cluster_4	hg38_H1_754	chr3	160039519	160439518
cluster_4	hg38_H1_755	chr3	160519518	161439518
cluster_4	hg38_H1_761	chr3	169119518	169759518
cluster_4	hg38_H1_766	chr3	176479518	178399518
cluster_4	hg38_H1_775	chr3	184839518	185599518
cluster_4	hg38_H1_780	chr3	187159518	187799518
cluster_4	hg38_H1_79	chr1	42161742	42761742
cluster_4	hg38_H1_810	chr4	15669279	16269279
cluster_4	hg38_H1_820	chr4	25909280	27029280
cluster_4	hg38_H1_826	chr4	37441983	37801983
cluster_4	hg38_H1_843	chr4	55399076	55919077
cluster_4	hg38_H1_844	chr4	55919077	56439077
cluster_4	hg38_H1_845	chr4	56519077	56959077
cluster_4	hg38_H1_856	chr4	73075419	74155419
cluster_4	hg38_H1_860	chr4	77339823	78939822
cluster_4	hg38_H1_869	chr4	86499823	86899823
cluster_4	hg38_H1_873	chr4	88699826	89139826
cluster_4	hg38_H1_880	chr4	94299826	94619826
cluster_4	hg38_H1_884	chr4	98099826	99099826
cluster_4	hg38_H1_895	chr4	109419395	109979395
cluster_4	hg38_H1_896	chr4	109979395	110579395
cluster_4	hg38_H1_904	chr4	118659397	119499397
cluster_4	hg38_H1_908	chr4	122579395	122939395
cluster_4	hg38_H1_909	chr4	123059395	123659395
cluster_4	hg38_H1_914	chr4	127899395	129179395
cluster_4	hg38_H1_92	chr1	50361741	50761740
cluster_4	hg38_H1_923	chr4	140379396	140859396
cluster_4	hg38_H1_937	chr4	150259398	151059398
cluster_4	hg38_H1_960	chr4	169602274	170082274
cluster_5	hg38_H1_1009	chr5	33444137	34164138
cluster_5	hg38_H1_1038	chr5	64628417	65588417
cluster_5	hg38_H1_1042	chr5	68268416	69548417
cluster_5	hg38_H1_1048	chr5	75388419	75708419
cluster_5	hg38_H1_1063	chr5	88708427	90828427
cluster_5	hg38_H1_1074	chr5	100396397	102236397
cluster_5	hg38_H1_1080	chr5	111116403	111476403
cluster_5	hg38_H1_1096	chr5	127556409	128196409
cluster_5	hg38_H1_1098	chr5	129876408	131396408
cluster_5	hg38_H1_1133	chr5	157720414	159160414
cluster_5	hg38_H1_1144	chr5	169600418	170600418
cluster_5	hg38_H1_115	chr1	66761729	67201729
cluster_5	hg38_H1_116	chr1	67201729	67521729
cluster_5	hg38_H1_1162	chr6	135000	1454766
cluster_5	hg38_H1_1169	chr6	6014768	6574768
cluster_5	hg38_H1_1172	chr6	7654768	8094768
cluster_5	hg38_H1_1176	chr6	12291781	12611782
cluster_5	hg38_H1_1180	chr6	15651790	16291790
cluster_5	hg38_H1_1189	chr6	25171793	26011793
cluster_5	hg38_H1_1224	chr6	63312136	63832148
cluster_5	hg38_H1_1231	chr6	72393577	73473556
cluster_5	hg38_H1_1243	chr6	87033563	88953562
cluster_5	hg38_H1_1244	chr6	88953562	89873560
cluster_5	hg38_H1_1256	chr6	106325432	107012103
cluster_5	hg38_H1_1285	chr6	132277168	132797168
cluster_5	hg38_H1_1290	chr6	134997169	135437169
cluster_5	hg38_H1_1297	chr6	142437170	143477170
cluster_5	hg38_H1_1305	chr6	148557171	149037171
cluster_5	hg38_H1_131	chr1	78121728	78681727
cluster_5	hg38_H1_1315	chr6	155277174	157219823
cluster_5	hg38_H1_1326	chr6	166186522	167936471
cluster_5	hg38_H1_1335	chr7	7633844	8393845
cluster_5	hg38_H1_1342	chr7	16913851	17673851
cluster_5	hg38_H1_1347	chr7	19673852	20633852
cluster_5	hg38_H1_1350	chr7	22073857	22513856
cluster_5	hg38_H1_1353	chr7	23553856	25153856
cluster_5	hg38_H1_1355	chr7	25873855	26673856
cluster_5	hg38_H1_1371	chr7	37233870	37873873
cluster_5	hg38_H1_1372	chr7	37873873	38353874
cluster_5	hg38_H1_140	chr1	86761729	87121729
cluster_5	hg38_H1_1421	chr7	90452750	91052749
cluster_5	hg38_H1_143	chr1	88921729	89481853
cluster_5	hg38_H1_1453	chr7	119212710	121132710
cluster_5	hg38_H1_1472	chr7	140693731	141013731
cluster_5	hg38_H1_1494	chr8	6395071	7155068
cluster_5	hg38_H1_1495	chr8	7905068	9865080
cluster_5	hg38_H1_150	chr1	92321855	92841855
cluster_5	hg38_H1_1527	chr8	38783325	39863324
cluster_5	hg38_H1_1538	chr8	53884887	54524887
cluster_5	hg38_H1_1540	chr8	55284886	56084887
cluster_5	hg38_H1_1549	chr8	64524889	65605211
cluster_5	hg38_H1_1554	chr8	69645211	70685211
cluster_5	hg38_H1_1556	chr8	71845211	72165211
cluster_5	hg38_H1_1575	chr8	89718650	90958596
cluster_5	hg38_H1_1595	chr8	109358595	109718595
cluster_5	hg38_H1_161	chr1	99761856	100921856
cluster_5	hg38_H1_162	chr1	100921856	101481856
cluster_5	hg38_H1_1633	chr9	2850000	4370000
cluster_5	hg38_H1_1634	chr9	4370000	4730000
cluster_5	hg38_H1_1636	chr9	5010000	5810000
cluster_5	hg38_H1_1637	chr9	5810000	6330000
cluster_5	hg38_H1_1648	chr9	15130002	15650002
cluster_5	hg38_H1_1655	chr9	19930002	21170001
cluster_5	hg38_H1_1679	chr9	36770003	37450003
cluster_5	hg38_H1_1683	chr9	68395264	69035264
cluster_5	hg38_H1_1690	chr9	71795264	72875264
cluster_5	hg38_H1_1713	chr9	90117898	90877897
cluster_5	hg38_H1_1728	chr9	99157897	100597897
cluster_5	hg38_H1_176	chr1	110495855	111135855
cluster_5	hg38_H1_1795	chr10	6398032	7518032
cluster_5	hg38_H1_1798	chr10	9358031	11477995
cluster_5	hg38_H1_1801	chr10	12197995	13357994
cluster_5	hg38_H1_1814	chr10	25751065	27111065
cluster_5	hg38_H1_1827	chr10	44984546	45744546
cluster_5	hg38_H1_1829	chr10	48161951	49561948
cluster_5	hg38_H1_1839	chr10	62410235	63130234
cluster_5	hg38_H1_1875	chr10	96010253	96330253
cluster_5	hg38_H1_1890	chr10	110730252	112450252
cluster_5	hg38_H1_1892	chr10	113690251	114170251
cluster_5	hg38_H1_1903	chr10	122970494	123570494
cluster_5	hg38_H1_1939	chr11	22301878	22821878
cluster_5	hg38_H1_1950	chr11	33821878	34021877
cluster_5	hg38_H1_1972	chr11	58595951	59515951
cluster_5	hg38_H1_1974	chr11	60235951	60795951
cluster_5	hg38_H1_1998	chr11	75011307	75251308
cluster_5	hg38_H1_2032	chr11	107544064	108664063
cluster_5	hg38_H1_2035	chr11	110424066	111464065
cluster_5	hg38_H1_2074	chr12	3860573	4340573
cluster_5	hg38_H1_2079	chr12	9716137	10156134
cluster_5	hg38_H1_2087	chr12	14195799	14715799
cluster_5	hg38_H1_2088	chr12	14715799	15515799
cluster_5	hg38_H1_209	chr1	157123584	157523586
cluster_5	hg38_H1_2099	chr12	24915799	25155799
cluster_5	hg38_H1_210	chr1	157523586	157963586
cluster_5	hg38_H1_212	chr1	158123586	158483586
cluster_5	hg38_H1_213	chr1	158483586	159123586
cluster_5	hg38_H1_216	chr1	160403586	160643586
cluster_5	hg38_H1_2160	chr12	89562092	90962092
cluster_5	hg38_H1_2161	chr12	90962092	92722093
cluster_5	hg38_H1_2164	chr12	94082093	94522093
cluster_5	hg38_H1_2174	chr12	101882091	102882092
cluster_5	hg38_H1_2175	chr12	102882092	103762092
cluster_5	hg38_H1_2186	chr12	112437813	113157812
cluster_5	hg38_H1_219	chr1	161443586	161763586
cluster_5	hg38_H1_2214	chr13	28007863	28807863
cluster_5	hg38_H1_2227	chr13	39687863	41047864
cluster_5	hg38_H1_2230	chr13	42287864	43887864
cluster_5	hg38_H1_2234	chr13	45367865	46327864
cluster_5	hg38_H1_2235	chr13	46447864	46767864
cluster_5	hg38_H1_2237	chr13	48087863	49207863
cluster_5	hg38_H1_2257	chr13	77007864	77567864
cluster_5	hg38_H1_2271	chr13	95189745	95509745
cluster_5	hg38_H1_2282	chr13	102869649	103789649
cluster_5	hg38_H1_231	chr1	168204138	169564138
cluster_5	hg38_H1_232	chr1	169564138	169884235
cluster_5	hg38_H1_2327	chr14	57423529	58223529
cluster_5	hg38_H1_2328	chr14	58423529	59063529
cluster_5	hg38_H1_2330	chr14	59583529	60543529
cluster_5	hg38_H1_2336	chr14	65063529	67343530
cluster_5	hg38_H1_2341	chr14	71023530	72463539
cluster_5	hg38_H1_2364	chr14	93223901	94303910
cluster_5	hg38_H1_2366	chr14	95543910	96543910
cluster_5	hg38_H1_2375	chr14	105502618	106713708
cluster_5	hg38_H1_2386	chr15	38440507	38680507
cluster_5	hg38_H1_240	chr1	173884239	174244239
cluster_5	hg38_H1_2406	chr15	56240510	56440510
cluster_5	hg38_H1_2438	chr15	78920603	80400603
cluster_5	hg38_H1_2474	chr16	10238642	10918642
cluster_5	hg38_H1_2488	chr16	21161178	21401178
cluster_5	hg38_H1_250	chr1	178484242	179084242
cluster_5	hg38_H1_2506	chr16	46408587	48208588
cluster_5	hg38_H1_2553	chr16	85728893	86528893
cluster_5	hg38_H1_2565	chr17	5195981	6635956
cluster_5	hg38_H1_2569	chr17	8875958	9555958
cluster_5	hg38_H1_2570	chr17	9915958	10635958
cluster_5	hg38_H1_2578	chr17	18355961	19035962
cluster_5	hg38_H1_2582	chr17	27768847	28328847
cluster_5	hg38_H1_2612	chr17	61607857	62247857
cluster_5	hg38_H1_2664	chr18	31526039	32126039
cluster_5	hg38_H1_2693	chr18	59901788	60581787
cluster_5	hg38_H1_2703	chr18	68781783	70461784
cluster_5	hg38_H1_272	chr1	192484247	193124247
cluster_5	hg38_H1_279	chr1	197924247	198724248
cluster_5	hg38_H1_2834	chr20	46497954	46697954
cluster_5	hg38_H1_2860	chr21	17665811	18265812
cluster_5	hg38_H1_290	chr1	206027990	206187952
cluster_5	hg38_H1_292	chr1	207000032	207800032
cluster_5	hg38_H1_2930	chrX	11111959	11791960
cluster_5	hg38_H1_2939	chrX	19551961	20151961
cluster_5	hg38_H1_2942	chrX	23671962	24231962
cluster_5	hg38_H1_2953	chrX	40575804	41295803
cluster_5	hg38_H1_2971	chrX	65543395	66023433
cluster_5	hg38_H1_2978	chrX	70983425	71703425
cluster_5	hg38_H1_2984	chrX	78137847	79457847
cluster_5	hg38_H1_3011	chrX	109670115	110150116
cluster_5	hg38_H1_3021	chrX	119262009	119902009
cluster_5	hg38_H1_3025	chrX	123758469	124118469
cluster_5	hg38_H1_3029	chrX	129478342	130198345
cluster_5	hg38_H1_332	chr1	236050077	236570077
cluster_5	hg38_H1_338	chr1	241570077	241890075
cluster_5	hg38_H1_384	chr2	37919353	38519354
cluster_5	hg38_H1_397	chr2	47399357	47799357
cluster_5	hg38_H1_436	chr2	88799368	89039388
cluster_5	hg38_H1_475	chr2	135845960	136405960
cluster_5	hg38_H1_492	chr2	157275242	158035242
cluster_5	hg38_H1_501	chr2	168155244	168955244
cluster_5	hg38_H1_503	chr2	170915244	171555244
cluster_5	hg38_H1_515	chr2	181067028	181747028
cluster_5	hg38_H1_529	chr2	195347031	196067031
cluster_5	hg38_H1_547	chr2	212627031	213187031
cluster_5	hg38_H1_555	chr2	222027037	222627037
cluster_5	hg38_H1_559	chr2	224347039	224667039
cluster_5	hg38_H1_562	chr2	227107040	227827040
cluster_5	hg38_H1_614	chr3	30783504	31543504
cluster_5	hg38_H1_683	chr3	98038466	98598466
cluster_5	hg38_H1_691	chr3	105558466	107198463
cluster_5	hg38_H1_696	chr3	112078463	112558463
cluster_5	hg38_H1_707	chr3	121478463	122358463
cluster_5	hg38_H1_719	chr3	130118467	130958466
cluster_5	hg38_H1_722	chr3	132678466	133638466
cluster_5	hg38_H1_745	chr3	152479521	152999521
cluster_5	hg38_H1_768	chr3	178999518	179599518
cluster_5	hg38_H1_769	chr3	179639518	180639518
cluster_5	hg38_H1_782	chr3	189239517	189959517
cluster_5	hg38_H1_784	chr3	191079517	192479517
cluster_5	hg38_H1_833	chr4	41943226	42543226
cluster_5	hg38_H1_838	chr4	48103226	49336924
cluster_5	hg38_H1_854	chr4	70635419	71715419
cluster_5	hg38_H1_868	chr4	85779823	86019823
cluster_5	hg38_H1_872	chr4	88019824	88539826
cluster_5	hg38_H1_889	chr4	104019394	105499394
cluster_5	hg38_H1_898	chr4	112059395	113299395
cluster_5	hg38_H1_899	chr4	113339395	114379395
cluster_5	hg38_H1_929	chr4	145099398	145619398
cluster_5	hg38_H1_93	chr1	50761740	51321740
cluster_5	hg38_H1_939	chr4	151659398	152419398
cluster_5	hg38_H1_940	chr4	152419398	152779398
cluster_5	hg38_H1_954	chr4	164779398	165099398
cluster_6	hg38_H1_1006	chr5	31524136	32124137
cluster_6	hg38_H1_1010	chr5	34244138	34924138
cluster_6	hg38_H1_1012	chr5	36044141	36724141
cluster_6	hg38_H1_1015	chr5	38404141	38924141
cluster_6	hg38_H1_1046	chr5	73548419	73828419
cluster_6	hg38_H1_105	chr1	60841740	61041740
cluster_6	hg38_H1_1051	chr5	76868419	77108419
cluster_6	hg38_H1_106	chr1	61041740	62161740
cluster_6	hg38_H1_1064	chr5	90828427	91428427
cluster_6	hg38_H1_107	chr1	62161740	62441741
cluster_6	hg38_H1_1094	chr5	123636407	126596409
cluster_6	hg38_H1_110	chr1	63561741	64241729
cluster_6	hg38_H1_1102	chr5	134916411	135396411
cluster_6	hg38_H1_1112	chr5	141080240	141600249
cluster_6	hg38_H1_113	chr1	65041729	65721729
cluster_6	hg38_H1_1147	chr5	172440391	172720392
cluster_6	hg38_H1_1151	chr5	174320391	174800391
cluster_6	hg38_H1_1159	chr5	179120393	179600393
cluster_6	hg38_H1_1166	chr6	4054767	5014767
cluster_6	hg38_H1_1171	chr6	7414768	7614768
cluster_6	hg38_H1_119	chr1	68081729	68441729
cluster_6	hg38_H1_1204	chr6	38844246	39324246
cluster_6	hg38_H1_1206	chr6	40324283	41084283
cluster_6	hg38_H1_1214	chr6	47044305	47324305
cluster_6	hg38_H1_1304	chr6	148197171	148557171
cluster_6	hg38_H1_1307	chr6	149557171	150357171
cluster_6	hg38_H1_1321	chr6	160698978	161378978
cluster_6	hg38_H1_1356	chr7	26833856	27193856
cluster_6	hg38_H1_1358	chr7	28113856	28873858
cluster_6	hg38_H1_1359	chr7	28913858	29673859
cluster_6	hg38_H1_1360	chr7	29673859	30113859
cluster_6	hg38_H1_1387	chr7	50444808	51164809
cluster_6	hg38_H1_1388	chr7	51164809	51404809
cluster_6	hg38_H1_1391	chr7	55724813	56084813
cluster_6	hg38_H1_1408	chr7	80052748	80412748
cluster_6	hg38_H1_1429	chr7	98252752	98884441
cluster_6	hg38_H1_1434	chr7	101289999	101529999
cluster_6	hg38_H1_1444	chr7	108172319	108532320
cluster_6	hg38_H1_1446	chr7	111732708	112532709
cluster_6	hg38_H1_1449	chr7	116132710	116812710
cluster_6	hg38_H1_1461	chr7	130052924	130864701
cluster_6	hg38_H1_1463	chr7	131504701	132304701
cluster_6	hg38_H1_148	chr1	91481855	91961855
cluster_6	hg38_H1_1488	chr7	155794545	157394545
cluster_6	hg38_H1_1502	chr8	17298120	17938211
cluster_6	hg38_H1_1504	chr8	18898210	19338209
cluster_6	hg38_H1_1510	chr8	23446542	23726542
cluster_6	hg38_H1_1513	chr8	25086568	25486567
cluster_6	hg38_H1_1517	chr8	27606566	28326564
cluster_6	hg38_H1_1520	chr8	30182942	30622941
cluster_6	hg38_H1_154	chr1	93921856	94481856
cluster_6	hg38_H1_155	chr1	94481856	94841856
cluster_6	hg38_H1_1602	chr8	117318580	118598580
cluster_6	hg38_H1_1605	chr8	119838579	120078580
cluster_6	hg38_H1_1664	chr9	27010002	27570002
cluster_6	hg38_H1_1684	chr9	69035264	69395264
cluster_6	hg38_H1_1710	chr9	87315265	87875265
cluster_6	hg38_H1_1715	chr9	91757897	92117897
cluster_6	hg38_H1_1721	chr9	95117897	96317897
cluster_6	hg38_H1_1722	chr9	96317897	96837897
cluster_6	hg38_H1_1746	chr9	114077899	114357899
cluster_6	hg38_H1_1759	chr9	121477901	122077900
cluster_6	hg38_H1_1790	chr10	44060	1044060
cluster_6	hg38_H1_1800	chr10	11757995	11997995
cluster_6	hg38_H1_1810	chr10	20871065	21951065
cluster_6	hg38_H1_1816	chr10	28431065	29431065
cluster_6	hg38_H1_1817	chr10	29471065	30351065
cluster_6	hg38_H1_1820	chr10	32391066	34671066
cluster_6	hg38_H1_1821	chr10	34671066	35031066
cluster_6	hg38_H1_1836	chr10	60090236	60770236
cluster_6	hg38_H1_1846	chr10	69730238	70170238
cluster_6	hg38_H1_1849	chr10	70890237	71290237
cluster_6	hg38_H1_1870	chr10	92010263	92450263
cluster_6	hg38_H1_1871	chr10	92650263	93530253
cluster_6	hg38_H1_1891	chr10	112450252	113650251
cluster_6	hg38_H1_1893	chr10	114290251	114770251
cluster_6	hg38_H1_1901	chr10	120930498	121930495
cluster_6	hg38_H1_1902	chr10	122250495	122450494
cluster_6	hg38_H1_1905	chr10	124961441	125841441
cluster_6	hg38_H1_1924	chr11	10781877	11861877
cluster_6	hg38_H1_1936	chr11	19541877	20381878
cluster_6	hg38_H1_1943	chr11	27141877	27501877
cluster_6	hg38_H1_1952	chr11	34501877	34901877
cluster_6	hg38_H1_1954	chr11	35421877	36501874
cluster_6	hg38_H1_1961	chr11	44941873	45341873
cluster_6	hg38_H1_1973	chr11	59515951	60235951
cluster_6	hg38_H1_1991	chr11	69716051	70396246
cluster_6	hg38_H1_2011	chr11	86411310	86851310
cluster_6	hg38_H1_2019	chr11	94547186	94987188
cluster_6	hg38_H1_2025	chr11	100584059	100984059
cluster_6	hg38_H1_2047	chr11	119344080	120184082
cluster_6	hg38_H1_2050	chr11	121664081	122584082
cluster_6	hg38_H1_2057	chr11	124864894	125464894
cluster_6	hg38_H1_2064	chr11	130184895	130904895
cluster_6	hg38_H1_2068	chr11	133904895	134224896
cluster_6	hg38_H1_2071	chr12	1620573	2700573
cluster_6	hg38_H1_2076	chr12	4860573	6300573
cluster_6	hg38_H1_2083	chr12	12035799	12355799
cluster_6	hg38_H1_2125	chr12	51399949	51999949
cluster_6	hg38_H1_2138	chr12	63839953	64399953
cluster_6	hg38_H1_214	chr1	159123586	160083586
cluster_6	hg38_H1_2140	chr12	64759953	66119953
cluster_6	hg38_H1_2144	chr12	68839953	69279953
cluster_6	hg38_H1_2159	chr12	89002092	89522092
cluster_6	hg38_H1_2166	chr12	95562093	95882091
cluster_6	hg38_H1_2177	chr12	105202092	106202092
cluster_6	hg38_H1_2189	chr12	114597812	115917812
cluster_6	hg38_H1_220	chr1	161763586	162603586
cluster_6	hg38_H1_221	chr1	162603586	162803586
cluster_6	hg38_H1_2216	chr13	29487863	29727863
cluster_6	hg38_H1_2232	chr13	44487864	45007865
cluster_6	hg38_H1_2275	chr13	97829745	98429745
cluster_6	hg38_H1_2303	chr14	31421043	32541043
cluster_6	hg38_H1_2305	chr14	33821043	34501043
cluster_6	hg38_H1_2320	chr14	50943532	51263532
cluster_6	hg38_H1_2331	chr14	60583529	61303529
cluster_6	hg38_H1_2342	chr14	72503539	72943539
cluster_6	hg38_H1_2347	chr14	75663904	76823904
cluster_6	hg38_H1_235	chr1	171604237	172004237
cluster_6	hg38_H1_2365	chr14	94663910	95423910
cluster_6	hg38_H1_2379	chr15	29680504	30120505
cluster_6	hg38_H1_2385	chr15	37960507	38440507
cluster_6	hg38_H1_2408	chr15	57320510	57560510
cluster_6	hg38_H1_2412	chr15	59680509	60480509
cluster_6	hg38_H1_2428	chr15	70880607	72200605
cluster_6	hg38_H1_2439	chr15	80400603	81280604
cluster_6	hg38_H1_248	chr1	177964242	178284242
cluster_6	hg38_H1_2480	chr16	15358642	15558642
cluster_6	hg38_H1_2484	chr16	19521177	19881177
cluster_6	hg38_H1_2491	chr16	23081178	23441178
cluster_6	hg38_H1_2509	chr16	49368588	50048588
cluster_6	hg38_H1_2536	chr16	72048600	73248600
cluster_6	hg38_H1_2549	chr16	83488894	83968894
cluster_6	hg38_H1_2554	chr16	86528893	87328893
cluster_6	hg38_H1_2568	chr17	8395957	8795957
cluster_6	hg38_H1_2574	chr17	15235958	15555961
cluster_6	hg38_H1_2575	chr17	15635961	16035961
cluster_6	hg38_H1_2580	chr17	19996095	20356095
cluster_6	hg38_H1_259	chr1	182844242	183244242
cluster_6	hg38_H1_262	chr1	183924243	184764243
cluster_6	hg38_H1_2632	chr18	50000	650000
cluster_6	hg38_H1_2644	chr18	9930003	10530003
cluster_6	hg38_H1_2656	chr18	24166038	24486038
cluster_6	hg38_H1_2682	chr18	49459632	50419632
cluster_6	hg38_H1_2683	chr18	50459632	51099632
cluster_6	hg38_H1_2687	chr18	55061771	56661771
cluster_6	hg38_H1_2724	chr19	9148324	10028324
cluster_6	hg38_H1_2747	chr19	32577254	33217254
cluster_6	hg38_H1_2754	chr19	36177258	36857258
cluster_6	hg38_H1_2767	chr19	42564008	43684008
cluster_6	hg38_H1_2784	chr19	50804931	51084931
cluster_6	hg38_H1_2786	chr19	51844935	53444935
cluster_6	hg38_H1_2805	chr20	10431352	11591352
cluster_6	hg38_H1_2810	chr20	18591356	20031356
cluster_6	hg38_H1_2814	chr20	22311362	23351363
cluster_6	hg38_H1_2835	chr20	46737954	47177945
cluster_6	hg38_H1_2837	chr20	47657849	48630055
cluster_6	hg38_H1_2841	chr20	50950056	51350056
cluster_6	hg38_H1_2848	chr20	56471537	57071537
cluster_6	hg38_H1_2875	chr21	34385832	34625831
cluster_6	hg38_H1_2878	chr21	36425832	36945830
cluster_6	hg38_H1_2886	chr21	42826821	43715691
cluster_6	hg38_H1_2897	chr22	24674033	25754033
cluster_6	hg38_H1_2900	chr22	26714037	27834012
cluster_6	hg38_H1_2906	chr22	32474013	33234014
cluster_6	hg38_H1_293	chr1	207800032	209800032
cluster_6	hg38_H1_294	chr1	209800032	210360033
cluster_6	hg38_H1_2957	chrX	47175657	47535657
cluster_6	hg38_H1_301	chr1	214200034	214640034
cluster_6	hg38_H1_31	chr1	19680920	19880920
cluster_6	hg38_H1_32	chr1	19880920	20520920
cluster_6	hg38_H1_325	chr1	231677631	232117631
cluster_6	hg38_H1_352	chr2	8862419	9142420
cluster_6	hg38_H1_381	chr2	35881430	36759353
cluster_6	hg38_H1_417	chr2	68959364	69319364
cluster_6	hg38_H1_442	chr2	100577106	100977106
cluster_6	hg38_H1_461	chr2	120325954	120685954
cluster_6	hg38_H1_462	chr2	120685954	121085954
cluster_6	hg38_H1_521	chr2	186507028	186827028
cluster_6	hg38_H1_536	chr2	201667032	202227032
cluster_6	hg38_H1_550	chr2	216107032	217787032
cluster_6	hg38_H1_551	chr2	217787032	218107032
cluster_6	hg38_H1_572	chr2	235146617	235746617
cluster_6	hg38_H1_574	chr2	236306618	237106618
cluster_6	hg38_H1_585	chr3	8943316	9343316
cluster_6	hg38_H1_622	chr3	37263505	37983505
cluster_6	hg38_H1_649	chr3	56990932	57350932
cluster_6	hg38_H1_653	chr3	61559286	62279285
cluster_6	hg38_H1_657	chr3	63999284	64559284
cluster_6	hg38_H1_659	chr3	65439285	66119285
cluster_6	hg38_H1_662	chr3	69068159	69948159
cluster_6	hg38_H1_692	chr3	107198463	107758463
cluster_6	hg38_H1_695	chr3	111678463	112078463
cluster_6	hg38_H1_709	chr3	122718463	123598463
cluster_6	hg38_H1_710	chr3	123638463	124718463
cluster_6	hg38_H1_727	chr3	138438468	139358468
cluster_6	hg38_H1_729	chr3	140998468	141238468
cluster_6	hg38_H1_738	chr3	148959523	149479523
cluster_6	hg38_H1_740	chr3	149919523	150239523
cluster_6	hg38_H1_753	chr3	159279517	159999519
cluster_6	hg38_H1_776	chr3	185639518	185919518
cluster_6	hg38_H1_783	chr3	189959517	190479517
cluster_6	hg38_H1_796	chr4	3268475	3508475
cluster_6	hg38_H1_798	chr4	4227372	4867372
cluster_6	hg38_H1_818	chr4	24469279	25389280
cluster_6	hg38_H1_832	chr4	41263226	41943226
cluster_6	hg38_H1_864	chr4	82379823	82779823
cluster_6	hg38_H1_88	chr1	47361741	47721741
cluster_6	hg38_H1_89	chr1	47721741	48241741
cluster_6	hg38_H1_9	chr1	7217353	7657353
cluster_6	hg38_H1_958	chr4	168162274	168922274
cluster_6	hg38_H1_975	chr4	182961853	183441853
cluster_6	hg38_H1_976	chr4	183441853	184161853
cluster_6	hg38_H1_98	chr1	53241740	53761739
cluster_7	hg38_H1_100	chr1	54041739	55041739
cluster_7	hg38_H1_1026	chr5	55148415	55708415
cluster_7	hg38_H1_1047	chr5	73828419	75348419
cluster_7	hg38_H1_1056	chr5	80108421	80668425
cluster_7	hg38_H1_1109	chr5	139800231	140200231
cluster_7	hg38_H1_1113	chr5	141640249	142000251
cluster_7	hg38_H1_1114	chr5	142000251	142720251
cluster_7	hg38_H1_1115	chr5	142720251	142920251
cluster_7	hg38_H1_112	chr1	64841729	65041729
cluster_7	hg38_H1_1122	chr5	148720244	149320244
cluster_7	hg38_H1_1142	chr5	168240417	168520417
cluster_7	hg38_H1_1154	chr5	176120391	176600393
cluster_7	hg38_H1_1157	chr5	178160393	178600393
cluster_7	hg38_H1_1160	chr5	179840394	180120394
cluster_7	hg38_H1_1161	chr5	180120394	181240394
cluster_7	hg38_H1_1165	chr6	3734767	4014767
cluster_7	hg38_H1_117	chr1	67521729	67761729
cluster_7	hg38_H1_1183	chr6	17611790	18171790
cluster_7	hg38_H1_1220	chr6	53067243	53707243
cluster_7	hg38_H1_1259	chr6	108532104	109092104
cluster_7	hg38_H1_1265	chr6	111692104	112092104
cluster_7	hg38_H1_1288	chr6	133917169	134117169
cluster_7	hg38_H1_1289	chr6	134117169	134997169
cluster_7	hg38_H1_1294	chr6	137997170	138797170
cluster_7	hg38_H1_1309	chr6	150877171	151397172
cluster_7	hg38_H1_1369	chr7	35953865	36393866
cluster_7	hg38_H1_1385	chr7	47233877	47873877
cluster_7	hg38_H1_1459	chr7	127572710	128292711
cluster_7	hg38_H1_1471	chr7	140053731	140693731
cluster_7	hg38_H1_1476	chr7	142293695	143552785
cluster_7	hg38_H1_1505	chr8	19338209	19778209
cluster_7	hg38_H1_1533	chr8	47244855	47764886
cluster_7	hg38_H1_156	chr1	94841856	95081856
cluster_7	hg38_H1_1577	chr8	93718596	93958596
cluster_7	hg38_H1_16	chr1	11017356	11257356
cluster_7	hg38_H1_1609	chr8	123278579	123758579
cluster_7	hg38_H1_1617	chr8	132198571	133198575
cluster_7	hg38_H1_1629	chr9	170000	810000
cluster_7	hg38_H1_1669	chr9	32370002	32570002
cluster_7	hg38_H1_1681	chr9	37850003	38810003
cluster_7	hg38_H1_1700	chr9	77795264	78355264
cluster_7	hg38_H1_1716	chr9	92117897	92797897
cluster_7	hg38_H1_172	chr1	108695855	108935855
cluster_7	hg38_H1_1720	chr9	94357897	95117897
cluster_7	hg38_H1_1727	chr9	98797897	99157897
cluster_7	hg38_H1_1735	chr9	108877899	109517899
cluster_7	hg38_H1_1742	chr9	112437899	112917899
cluster_7	hg38_H1_175	chr1	110055855	110495855
cluster_7	hg38_H1_1760	chr9	122077900	122357900
cluster_7	hg38_H1_1764	chr9	124397900	124797900
cluster_7	hg38_H1_1773	chr9	129637900	129797900
cluster_7	hg38_H1_1775	chr9	130414792	130694792
cluster_7	hg38_H1_1776	chr9	130694792	131054792
cluster_7	hg38_H1_1784	chr9	134208333	135088333
cluster_7	hg38_H1_1785	chr9	135088333	136275151
cluster_7	hg38_H1_1788	chr9	137305727	137505727
cluster_7	hg38_H1_1856	chr10	77130236	78010236
cluster_7	hg38_H1_1863	chr10	86690263	87170263
cluster_7	hg38_H1_1879	chr10	100530253	101010253
cluster_7	hg38_H1_1880	chr10	101010253	101810253
[truncated: 1,051 more rows]
