# Supplementary material for: Determinants of transcription factor regulatory range
Source: Nat Commun. 2020 May 18;11:2472. doi: 10.1038/s41467-020-16106-x (PMC7235260; doi:10.1038/s41467-020-16106-x)
Supplement: Supplementary file 7 — Supplementary Data 4 [file 41467_2020_16106_MOESM7_ESM.xlsx]

## Sheet: TAD_cluster_1
	GO.ID	Term	Annotated	Significant	Expected	classicFisher
1	GO:0050907	detection of chemical stimulus involved in sensory perception	431	233	36.53	< 1e-30
2	GO:0009593	detection of chemical stimulus	469	239	39.75	< 1e-30
3	GO:0050911	detection of chemical stimulus involved in sensory perception of smell	387	217	32.8	< 1e-30
4	GO:0050906	detection of stimulus involved in sensory perception	482	239	40.86	< 1e-30
5	GO:0007608	sensory perception of smell	417	222	35.35	< 1e-30
6	GO:0007606	sensory perception of chemical stimulus	490	240	41.53	< 1e-30
7	GO:0051606	detection of stimulus	648	256	54.93	< 1e-30
8	GO:0007600	sensory perception	924	296	78.32	< 1e-30
9	GO:0050877	neurological system process	1280	337	108.5	< 1e-30
10	GO:0007186	G-protein coupled receptor signaling pathway	1328	331	112.56	< 1e-30
11	GO:0003008	system process	2037	409	172.66	< 1e-30
12	GO:0032501	multicellular organismal process	7356	813	623.51	9.6e-26
13	GO:0042221	response to chemical	4371	503	370.5	3.6e-16
14	GO:0007165	signal transduction	5913	631	501.2	9.5e-14
15	GO:0007154	cell communication	6419	673	544.09	3.0e-13
16	GO:0044700	single organism signaling	6395	669	542.06	6.4e-13
17	GO:0023052	signaling	6407	670	543.07	6.5e-13
18	GO:0001580	detection of chemical stimulus involved in sensory perception of bitter taste	37	16	3.14	1.5e-08
19	GO:0051716	cellular response to stimulus	7181	705	608.68	5.6e-08
20	GO:0050912	detection of chemical stimulus involved in sensory perception of taste	41	16	3.48	8.7e-08
21	GO:0050913	sensory perception of bitter taste	42	16	3.56	1.3e-07
22	GO:0051965	positive regulation of synapse assembly	68	19	5.76	2.3e-06
23	GO:0007193	adenylate cyclase-inhibiting G-protein coupled receptor signaling pathway	75	20	6.36	2.8e-06
24	GO:0007187	G-protein coupled receptor signaling pathway, coupled to cyclic nucleotide second messenger	182	35	15.43	3.5e-06
25	GO:0050909	sensory perception of taste	66	18	5.59	6.1e-06

## Sheet: TAD_cluster_2
	GO.ID	Term	Annotated	Significant	Expected	classicFisher
1	GO:0018149	peptide cross-linking	59	36	5.57	1.5e-22
2	GO:0048731	system development	4672	584	441.14	1.8e-16
3	GO:0048513	animal organ development	3420	447	322.92	3.3e-15
4	GO:0060429	epithelium development	1263	203	119.25	6e-15
5	GO:0007275	multicellular organism development	5235	633	494.3	7.2e-15
6	GO:0048856	anatomical structure development	5869	685	554.16	7.1e-13
7	GO:0009888	tissue development	1958	275	184.88	1.4e-12
8	GO:0044767	single-organism developmental process	6197	715	585.13	1.7e-12
9	GO:0032502	developmental process	6286	722	593.53	3.3e-12
10	GO:0044707	single-multicellular organism process	6342	727	598.82	3.9e-12
11	GO:0033141	positive regulation of peptidyl-serine phosphorylation of STAT protein	21	14	1.98	2.6e-10
12	GO:0030855	epithelial cell differentiation	757	123	71.48	1e-09
13	GO:0033139	regulation of peptidyl-serine phosphorylation of STAT protein	23	14	2.17	1.5e-09
14	GO:0043588	skin development	414	78	39.09	2e-09
15	GO:0007156	homophilic cell adhesion via plasma membrane adhesion molecules	154	40	14.54	2.1e-09
16	GO:0030216	keratinocyte differentiation	303	62	28.61	3.6e-09
17	GO:0031424	keratinization	226	50	21.34	8.2e-09
18	GO:0032501	multicellular organismal process	7356	801	694.56	1.2e-08
19	GO:0002323	natural killer cell activation involved in immune response	30	15	2.83	1.6e-08
20	GO:0009887	organ morphogenesis	1009	148	95.27	2.6e-08
21	GO:0042501	serine phosphorylation of STAT protein	27	14	2.55	2.6e-08
22	GO:0035295	tube development	585	96	55.24	4.7e-08
23	GO:0007389	pattern specification process	436	77	41.17	4.7e-08
24	GO:0008544	epidermis development	462	80	43.62	6.2e-08
25	GO:0009913	epidermal cell differentiation	356	66	33.61	6.7e-08

## Sheet: TAD_cluster_3
	GO.ID	Term	Annotated	Significant	Expected	classicFisher
1	GO:0044708	single-organism behavior	427	28	10.35	2e-06
2	GO:0007610	behavior	580	34	14.06	2e-06
3	GO:0071625	vocalization behavior	19	6	0.46	4.1e-06
4	GO:0050890	cognition	277	21	6.71	4.3e-06
5	GO:0007611	learning or memory	240	19	5.82	6.5e-06
8	GO:0010996	response to auditory stimulus	24	6	0.58	1.8e-05
9	GO:0050804	modulation of synaptic transmission	305	21	7.39	1.9e-05
10	GO:0007612	learning	140	13	3.39	3.6e-05
11	GO:0035235	ionotropic glutamate receptor signaling pathway	27	6	0.65	3.8e-05
12	GO:0030182	neuron differentiation	1278	54	30.97	4.3e-05
13	GO:0050905	neuromuscular process	104	11	2.52	4.4e-05
14	GO:0007399	nervous system development	2263	83	54.84	6.1e-05
15	GO:0030432	peristalsis	10	4	0.24	6.4e-05
16	GO:0007268	synaptic transmission	601	31	14.57	6.7e-05
17	GO:0098916	anterograde trans-synaptic signaling	601	31	14.57	6.7e-05
18	GO:0099536	synaptic signaling	603	31	14.61	7.2e-05
19	GO:0099537	trans-synaptic signaling	603	31	14.61	7.2e-05
20	GO:0050806	positive regulation of synaptic transmission	131	12	3.17	8.3e-05
21	GO:0099565	chemical synaptic transmission, postsynaptic	114	11	2.76	0.0001
22	GO:0032228	regulation of synaptic transmission, GABAergic	32	6	0.78	0.0001
23	GO:0007356	thorax and anterior abdomen determination	5	3	0.12	0.00014
24	GO:0021650	vestibulocochlear nerve formation	5	3	0.12	0.00014
25	GO:0021559	trigeminal nerve development	12	4	0.29	0.00014
26	GO:0007215	glutamate receptor signaling pathway	81	9	1.96	0.00015
27	GO:0030900	forebrain development	379	22	9.18	0.00015

## Sheet: TAD_cluster_4
	GO.ID	Term	Annotated	Significant	Expected	classicFisher
1	GO:1902622	regulation of neutrophil migration	39	11	2.08	4e-06
2	GO:1902624	positive regulation of neutrophil migration	33	10	1.76	5.4e-06
3	GO:0090022	regulation of neutrophil chemotaxis	35	10	1.87	9.7e-06
4	GO:0090023	positive regulation of neutrophil chemotaxis	30	9	1.6	1.8e-05
5	GO:0071624	positive regulation of granulocyte chemotaxis	32	9	1.71	3.1e-05
6	GO:1904848	negative regulation of cell chemotaxis to fibroblast growth factor	5	4	0.27	3.9e-05
7	GO:0009790	embryo development	971	81	51.84	3.9e-05
8	GO:0090287	regulation of cellular response to growth factor stimulus	258	29	13.77	0.00013
9	GO:0048598	embryonic morphogenesis	587	53	31.34	0.00013
10	GO:0035766	cell chemotaxis to fibroblast growth factor	11	5	0.59	0.00015
11	GO:1904847	regulation of cell chemotaxis to fibroblast growth factor	11	5	0.59	0.00015
12	GO:0006579	amino-acid betaine catabolic process	3	3	0.16	0.00015
13	GO:0071622	regulation of granulocyte chemotaxis	47	10	2.51	0.00015
14	GO:2000545	negative regulation of endothelial cell chemotaxis to fibroblast growth factor	4	3	0.21	0.00058
15	GO:0009451	RNA modification	132	17	7.05	0.00066
16	GO:0035589	G-protein coupled purinergic nucleotide receptor signaling pathway	15	5	0.8	0.00082
17	GO:0048562	embryonic organ morphogenesis	292	29	15.59	0.00098
18	GO:1990266	neutrophil migration	102	14	5.45	0.00103
19	GO:0030593	neutrophil chemotaxis	91	13	4.86	0.00105
20	GO:0001829	trophectodermal cell differentiation	16	5	0.85	0.00114
21	GO:0040036	regulation of fibroblast growth factor receptor signaling pathway	32	7	1.71	0.00126
22	GO:0006654	phosphatidic acid biosynthetic process	41	8	2.19	0.00127
23	GO:0006188	IMP biosynthetic process	10	4	0.53	0.00131
24	GO:0035768	endothelial cell chemotaxis to fibroblast growth factor	10	4	0.53	0.00131
25	GO:2000544	regulation of endothelial cell chemotaxis to fibroblast growth factor	10	4	0.53	0.00131

## Sheet: TAD_cluster_5
	GO.ID	Term	Annotated	Significant	Expected	classicFisher
1	GO:0006955	immune response	1932	156	96.81	6.1e-10
2	GO:0002250	adaptive immune response	369	48	18.49	1.3e-09
3	GO:0002376	immune system process	2799	201	140.25	2.4e-08
4	GO:0046649	lymphocyte activation	638	65	31.97	3.9e-08
5	GO:0070661	leukocyte proliferation	277	37	13.88	5.1e-08
6	GO:0002684	positive regulation of immune system process	977	87	48.96	1e-07
7	GO:0002694	regulation of leukocyte activation	477	51	23.9	2.7e-07
8	GO:0050776	regulation of immune response	924	82	46.3	2.8e-07
9	GO:0046651	lymphocyte proliferation	261	34	13.08	3.2e-07
10	GO:0032943	mononuclear cell proliferation	263	34	13.18	3.9e-07
11	GO:0050865	regulation of cell activation	515	53	25.81	5.3e-07
12	GO:0002460	adaptive immune response based on somatic recombination of immune receptors built from immunoglobulin superfamily domains	223	30	11.17	8e-07
13	GO:0050778	positive regulation of immune response	698	65	34.98	1e-06
14	GO:0045321	leukocyte activation	1172	96	58.73	1e-06
15	GO:0002252	immune effector process	1128	93	56.52	1.2e-06
16	GO:0070665	positive regulation of leukocyte proliferation	138	22	6.91	1.4e-06
17	GO:0002682	regulation of immune system process	1453	113	72.81	1.4e-06
18	GO:0007159	leukocyte cell-cell adhesion	506	51	25.35	1.6e-06
19	GO:0070486	leukocyte aggregation	465	48	23.3	1.7e-06
20	GO:0051249	regulation of lymphocyte activation	411	44	20.59	1.7e-06
21	GO:0006959	humoral immune response	222	29	11.12	2.2e-06
22	GO:0042110	T cell activation	457	47	22.9	2.4e-06
23	GO:0070489	T cell aggregation	457	47	22.9	2.4e-06
24	GO:0071593	lymphocyte aggregation	458	47	22.95	2.5e-06
25	GO:0001775	cell activation	1325	104	66.39	2.6e-06

## Sheet: TAD_cluster_6
	GO.ID	Term	Annotated	Significant	Expected	classicFisher
1	GO:0007156	homophilic cell adhesion via plasma membrane adhesion molecules	154	41	7.27	4.1e-20
2	GO:0098742	cell-cell adhesion via plasma-membrane adhesion molecules	236	46	11.13	1.3e-16
3	GO:0016339	calcium-dependent cell-cell adhesion via plasma membrane cell adhesion molecules	28	12	1.32	1.7e-09
4	GO:0007155	cell adhesion	1481	111	69.88	5.5e-07
5	GO:0098609	cell-cell adhesion	934	78	44.07	5.8e-07
6	GO:0022610	biological adhesion	1488	111	70.21	6.9e-07
7	GO:0007267	cell-cell signaling	1592	116	75.11	1.2e-06
8	GO:0007399	nervous system development	2263	151	106.77	4.3e-06
9	GO:0001708	cell fate specification	83	14	3.92	3.1e-05
10	GO:0050808	synapse organization	261	28	12.31	4.5e-05
11	GO:0006355	regulation of transcription, DNA-templated	3660	218	172.68	6.1e-05
12	GO:0007416	synapse assembly	148	19	6.98	7e-05
13	GO:1903506	regulation of nucleic acid-templated transcription	3682	218	173.72	8.8e-05
14	GO:0009952	anterior/posterior pattern specification	203	23	9.58	9.2e-05
15	GO:0048856	anatomical structure development	5869	327	276.91	9.7e-05
16	GO:0060485	mesenchyme development	247	26	11.65	0.00011
17	GO:0048762	mesenchymal cell differentiation	193	22	9.11	0.00012
18	GO:2001141	regulation of RNA biosynthetic process	3700	218	174.57	0.00012
19	GO:0006351	transcription, DNA-templated	3824	224	180.42	0.00013
20	GO:0097659	nucleic acid-templated transcription	3840	224	181.18	0.00017
21	GO:0003002	regionalization	330	31	15.57	0.00021
22	GO:0048731	system development	4672	265	220.43	0.00022
23	GO:0050482	arachidonic acid secretion	28	7	1.32	0.00025
24	GO:1903963	arachidonate transport	28	7	1.32	0.00025
25	GO:0046884	follicle-stimulating hormone secretion	8	4	0.38	0.0003

## Sheet: TAD_cluster_7
	GO.ID	Term	Annotated	Significant	Expected	classicFisher
1	GO:0031424	keratinization	226	112	17.09	< 1e-30
2	GO:0030216	keratinocyte differentiation	303	114	22.92	< 1e-30
3	GO:0009913	epidermal cell differentiation	356	121	26.92	< 1e-30
4	GO:0043588	skin development	414	120	31.31	< 1e-30
5	GO:0008544	epidermis development	462	124	34.94	< 1e-30
6	GO:0070268	cornification	113	59	8.55	< 1e-30
7	GO:0030855	epithelial cell differentiation	757	154	57.25	< 1e-30
8	GO:0060429	epithelium development	1263	188	95.52	2.0e-20
9	GO:0009888	tissue development	1958	239	148.08	7.3e-15
10	GO:0045104	intermediate filament cytoskeleton organization	41	16	3.1	1.8e-08
11	GO:0045103	intermediate filament-based process	42	16	3.18	2.6e-08
12	GO:0048513	animal organ development	3420	326	258.66	1.2e-06
13	GO:0018101	protein citrullination	5	5	0.38	2.5e-06
14	GO:0036414	histone citrullination	5	5	0.38	2.5e-06
15	GO:0045109	intermediate filament organization	21	9	1.59	1.0e-05
16	GO:0048731	system development	4672	418	353.35	2.0e-05
17	GO:0030154	cell differentiation	4060	369	307.06	2.1e-05
18	GO:0048869	cellular developmental process	4448	397	336.41	4.8e-05
19	GO:0007275	multicellular organism development	5235	459	395.93	5.2e-05
20	GO:0000052	citrulline metabolic process	13	6	0.98	0.00020
21	GO:0048856	anatomical structure development	5869	502	443.88	0.00025
22	GO:0007010	cytoskeleton organization	1186	121	89.7	0.00038
23	GO:0019240	citrulline biosynthetic process	10	5	0.76	0.00045
24	GO:0008219	cell death	2175	204	164.5	0.00048
25	GO:0012501	programmed cell death	2045	191	154.66	0.00092

## Sheet: TAD_cluster_8
	GO.ID	Term	Annotated	Significant	Expected	classicFisher
1	GO:0052696	flavonoid glucuronidation	9	9	1.33	3.4e-08
2	GO:0052697	xenobiotic glucuronidation	9	9	1.33	3.4e-08
3	GO:0002376	immune system process	2799	506	414.37	1e-07
4	GO:0006955	immune response	1932	362	286.02	2.9e-07
5	GO:0002520	immune system development	933	191	138.12	9.4e-07
6	GO:0030097	hemopoiesis	851	175	125.98	2e-06
7	GO:0002682	regulation of immune system process	1453	277	215.1	2.1e-06
8	GO:0016070	RNA metabolic process	4689	789	694.17	3.3e-06
9	GO:0048534	hematopoietic or lymphoid organ development	890	180	131.76	4.3e-06
10	GO:0006952	defense response	1589	297	235.24	4.9e-06
11	GO:0090304	nucleic acid metabolic process	5203	864	770.26	7.5e-06
12	GO:0006063	uronic acid metabolic process	23	12	3.4	3e-05
13	GO:0019585	glucuronate metabolic process	23	12	3.4	3e-05
14	GO:0090305	nucleic acid phosphodiester bond hydrolysis	290	69	42.93	3.1e-05
15	GO:0045087	innate immune response	878	173	129.98	3.1e-05
16	GO:0009812	flavonoid metabolic process	17	10	2.52	3.5e-05
17	GO:0050776	regulation of immune response	924	180	136.79	4.2e-05
18	GO:0001819	positive regulation of cytokine production	416	91	61.59	6.1e-05
19	GO:0052695	cellular glucuronidation	18	10	2.66	6.9e-05
20	GO:0060326	cell chemotaxis	271	64	40.12	7.4e-05
21	GO:0032774	RNA biosynthetic process	3955	661	585.51	7.6e-05
22	GO:0009607	response to biotic stimulus	924	178	136.79	8.7e-05
23	GO:0032755	positive regulation of interleukin-6 production	74	24	10.96	0.0001
24	GO:0045088	regulation of innate immune response	422	91	62.47	0.0001
25	GO:0001816	cytokine production	697	139	103.19	0.00011

## Sheet: TAD_cluster_9
	GO.ID	Term	Annotated	Significant	Expected	classicFisher
1	GO:0015747	urate transport	10	7	0.63	4.1e-07
2	GO:1903825	organic acid transmembrane transport	84	16	5.33	6.5e-05
3	GO:0043252	sodium-independent organic anion transport	27	8	1.71	0.00019
4	GO:0003192	mitral valve formation	3	3	0.19	0.00025
5	GO:0006516	glycoprotein catabolic process	19	6	1.2	0.00085
6	GO:0043161	proteasome-mediated ubiquitin-dependent protein catabolic process	389	41	24.66	0.00096
7	GO:0006508	proteolysis	1754	142	111.2	0.00118
8	GO:0010498	proteasomal protein catabolic process	421	43	26.69	0.00137
9	GO:0038003	opioid receptor signaling pathway	9	4	0.57	0.00156
10	GO:0015671	oxygen transport	15	5	0.95	0.00178
11	GO:0001578	microtubule bundle formation	83	13	5.26	0.00208
12	GO:0006220	pyrimidine nucleotide metabolic process	46	9	2.92	0.0021
13	GO:0006285	base-excision repair, AP site formation	10	4	0.63	0.00248
14	GO:0038178	complement component C5a signaling pathway	2	2	0.13	0.00402
16	GO:0046778	modification by virus of host mRNA processing	2	2	0.13	0.00402
17	GO:0070488	neutrophil aggregation	2	2	0.13	0.00402
18	GO:0090657	telomeric loop disassembly	2	2	0.13	0.00402
20	GO:1902366	regulation of Notch signaling pathway involved in somitogenesis	2	2	0.13	0.00402
21	GO:1902367	negative regulation of Notch signaling pathway involved in somitogenesis	2	2	0.13	0.00402
22	GO:0009219	pyrimidine deoxyribonucleotide metabolic process	18	5	1.14	0.00434
23	GO:0045989	positive regulation of striated muscle contraction	18	5	1.14	0.00434
24	GO:0043217	myelin maintenance	12	4	0.76	0.00527
25	GO:0015669	gas transport	19	5	1.2	0.00559
26	GO:0031577	spindle checkpoint	35	7	2.22	0.00567
27	GO:0051234	establishment of localization	5096	360	323.07	0.00656

## Sheet: TAD_cluster_10
	GO.ID	Term	Annotated	Significant	Expected	classicFisher
1	GO:0043933	macromolecular complex subunit organization	2598	648	511.6	5.9e-13
2	GO:0065003	macromolecular complex assembly	1831	475	360.56	3.1e-12
3	GO:0071840	cellular component organization or biogenesis	6387	1425	1257.73	2.2e-11
4	GO:0071822	protein complex subunit organization	1791	459	352.69	5.3e-11
5	GO:0016043	cellular component organization	6237	1391	1228.2	5.7e-11
6	GO:0016071	mRNA metabolic process	687	202	135.28	3.2e-10
7	GO:0022607	cellular component assembly	2706	652	532.87	4.5e-10
8	GO:0044085	cellular component biogenesis	2969	707	584.66	6.2e-10
9	GO:0048002	antigen processing and presentation of peptide antigen	187	73	36.82	6.7e-10
10	GO:0002478	antigen processing and presentation of exogenous peptide antigen	174	69	34.26	8.8e-10
11	GO:0008380	RNA splicing	422	135	83.1	9.5e-10
12	GO:0033554	cellular response to stress	1913	478	376.71	1e-09
13	GO:0006996	organelle organization	3297	772	649.25	2.2e-09
14	GO:0019884	antigen processing and presentation of exogenous antigen	181	70	35.64	2.4e-09
15	GO:0006397	mRNA processing	485	149	95.51	3e-09
16	GO:0006461	protein complex assembly	1544	393	304.05	4e-09
17	GO:0070271	protein complex biogenesis	1545	393	304.24	4.3e-09
18	GO:0019882	antigen processing and presentation	221	79	43.52	1.5e-08
19	GO:0060218	hematopoietic stem cell differentiation	115	49	22.65	1.6e-08
20	GO:0006335	DNA replication-dependent nucleosome assembly	32	21	6.3	1.9e-08
21	GO:0034723	DNA replication-dependent nucleosome organization	32	21	6.3	1.9e-08
22	GO:0002376	immune system process	2799	654	551.18	8.4e-08
23	GO:0034622	cellular macromolecular complex assembly	1057	276	208.15	9.5e-08
24	GO:0070887	cellular response to chemical stimulus	2978	691	586.43	1e-07
25	GO:0006396	RNA processing	930	247	183.14	1e-07
