# Supplementary material for: Determinants of transcription factor regulatory range
Source: Nat Commun. 2020 May 18;11:2472. doi: 10.1038/s41467-020-16106-x (PMC7235260; doi:10.1038/s41467-020-16106-x)
Supplement: Supplementary file 8 — Supplementary Data 5 [file 41467_2020_16106_MOESM8_ESM.csv]

TF	hg38_H1_1	hg38_H1_2	hg38_H1_3	hg38_H1_4	hg38_H1_5	hg38_H1_6	hg38_H1_7	hg38_H1_8	hg38_H1_9	hg38_H1_10	hg38_H1_11	hg38_H1_12	hg38_H1_13	hg38_H1_14	hg38_H1_15	hg38_H1_16	hg38_H1_17	hg38_H1_18	hg38_H1_19	hg38_H1_20	hg38_H1_21	hg38_H1_22	hg38_H1_23	hg38_H1_24	hg38_H1_25	hg38_H1_26	hg38_H1_27	hg38_H1_28	hg38_H1_29	hg38_H1_30	hg38_H1_31	hg38_H1_32	hg38_H1_33	hg38_H1_34	hg38_H1_35	hg38_H1_36	hg38_H1_37	hg38_H1_38	hg38_H1_39	hg38_H1_40	hg38_H1_41	hg38_H1_42	hg38_H1_43	hg38_H1_44	hg38_H1_45	hg38_H1_46	hg38_H1_47	hg38_H1_48	hg38_H1_49
552-SKD	0.0918580375782881	0.04145936981757877	0.04801670146137787	0.0472263868065967	0.007062146892655367	0.04020100502512563	0.04602510460251046	0.01976284584980237	0.011389521640091115	0.025089605734767026	0.005780346820809247	0.00333889816360601	0.017673048600883652	0.006954102920723227	0.03220035778175313	0.0	0.02503128911138924	0.003952569169960474	0.0	0.0	0.005213764337851929	0.02092050209205021	0.03448275862068965	0.027334851936218683	0.025056947608200455	0.02092050209205021	0.010427528675703858	0.03942652329749104	0.010025062656641605	0.012531328320802004	0.005025125628140704	0.007824726134585291	0.018867924528301886	0.005780346820809247	0.03189066059225513	0.033426183844011144	0.013667425968109341	0.016736401673640166	0.010752688172043013	0.012539184952978056	0.025052192066805846	0.01507537688442211	0.008836524300441826	0.008347245409015025	0.006269592476489028	0.007168458781362006	0.02010050251256281	0.025056947608200455	0.012526096033402923
598-SKD	0.03479471120389701	0.01492537313432836	0.02853166318719555	0.02548725637181409	0.01059322033898305	0.018425460636515914	0.013947001394700141	0.01054018445322793	0.018223234624145785	0.022700119474313024	0.0019267822736030828	0.0038953811908736783	0.016691212567501227	0.010199350950394065	0.01967799642218247	0.0027894002789400282	0.018773466833541932	0.007465963987703117	0.0064995357474466105	0.0026350461133069825	0.007299270072992701	0.015341701534170154	0.01671891327063741	0.018223234624145785	0.011389521640091115	0.030683403068340307	0.013208202989224888	0.020310633213859026	0.006683375104427736	0.009189640768588136	0.0033500837520938024	0.007824726134585291	0.016771488469601678	0.009633911368015412	0.013667425968109341	0.014856081708449397	0.0129081245254366	0.015341701534170154	0.007168458781362008	0.006269592476489029	0.017397355601948505	0.015075376884422112	0.010800196367206678	0.011686143572621035	0.01044932079414838	0.014336917562724016	0.010050251256281407	0.012148823082763856	0.016701461377870562
5HMC	0.020578586340590517	0.018479033404406542	0.016104980614375188	0.008138787748982652	0.0030266343825665863	0.007896625987078248	0.021518230723251645	0.010163749294184076	0.0065082980800520674	0.011776753712237584	0.010184420589044866	0.01621750536608633	0.017673048600883652	0.012517385257301807	0.014311270125223612	0.012552301255230122	0.011621669944573577	0.017127799736495388	0.005968961400716275	0.003764351590438547	0.008044093549828692	0.014345487148834431	0.006269592476489028	0.017897819720143184	0.0097624471200781	0.02092050209205021	0.0011917175629375838	0.002048131080389145	0.01646974579305406	0.015037593984962403	0.007178750897343863	0.005589090096132349	0.011680143755615451	0.011560693641618495	0.014643670680117153	0.022284122562674098	0.008460787504067686	0.010161386730424387	0.005120327700972861	0.010300044782803405	0.009841932597673724	0.007178750897343863	0.009678098043341049	0.011686143572621032	0.014330497089117782	0.007168458781362006	0.016511127063890886	0.012365766352098928	0.014315538323889057
5MC	0.0615866388308977	0.035655058043117735	0.05845511482254698	0.02211394302848576	0.0060028248587570615	0.043969849246231166	0.0502092050209205	0.015480895915678526	0.003986332574031891	0.017025089605734768	0.02023121387283237	0.006260434056761269	0.02098674521354934	0.008344923504867872	0.029069767441860468	0.014644351464435143	0.01157697121401752	0.011198945981554676	0.0020891364902506965	0.0013175230566534915	0.005995828988529719	0.005230125523012552	0.009404388714733545	0.017084282460136668	0.006264236902050114	0.005230125523012552	0.004171011470281543	0.007168458781362006	0.008145363408521303	0.012531328320802004	0.001256281407035176	0.007824726134585291	0.0	0.00770712909441233	0.01082004555808656	0.005571030640668525	0.0034168564920273353	0.005230125523012552	0.00985663082437276	0.0007836990595611285	0.005219206680584551	0.006281407035175879	0.003313696612665685	0.006260434056761269	0.001567398119122257	0.008064516129032258	0.01507537688442211	0.007403189066059227	0.006263048016701462
7SK	0.006263048016701462	0.0049751243781094535	0.006263048016701462	0.0037481259370314842	0.00423728813559322	0.010050251256281407	0.008368200836820083	0.003952569169960474	0.009111617312072893	0.0	0.005780346820809247	0.01001669449081803	0.008836524300441826	0.009735744089012515	0.01610017889087657	0.0	0.006257822277847309	0.011857707509881422	0.013927576601671307	0.006587615283267457	0.009384775808133471	0.0	0.01880877742946709	0.011389521640091115	0.011389521640091115	0.02092050209205021	0.009384775808133471	0.007168458781362006	0.0075187969924812035	0.02005012531328321	0.0	0.009389671361502348	0.012578616352201259	0.009633911368015412	0.009111617312072893	0.008356545961002786	0.004555808656036446	0.02510460251046025	0.007168458781362006	0.01880877742946709	0.014613778705636744	0.01507537688442211	0.0029455081001472753	0.005008347245409015	0.003134796238244514	0.003584229390681004	0.02010050251256281	0.013667425968109341	0.010438413361169102
ADNP	0.036534446764091864	0.03565505804311775	0.012526096033402922	0.005997001499250375	0.0031779661016949155	0.032663316582914576	0.037656903765690385	0.014492753623188403	0.0034168564920273353	0.003584229390681004	0.01541425818882466	0.011686143572621035	0.024300441826215026	0.019471488178025038	0.01878354203935599	0.014644351464435146	0.055068836045056316	0.046772068511198944	0.0027855153203342623	0.009881422924901186	0.0291970802919708	0.02510460251046025	0.047021943573667714	0.04214123006833713	0.028473804100227786	0.023012552301255228	0.01042752867570386	0.028673835125448032	0.030075187969924814	0.030075187969924814	0.025125628140703515	0.017996870109546162	0.03773584905660377	0.017341040462427744	0.04555808656036446	0.05431754874651809	0.036446469248291584	0.03556485355648535	0.021505376344086027	0.039184952978056416	0.050104384133611686	0.05025125628140704	0.01325478645066274	0.03756260434056762	0.04231974921630094	0.028673835125448032	0.07537688442211055	0.06264236902050113	0.053235908141962426
AFF1	0.012004175365344469	0.0169983416252073	0.005219206680584551	0.005809595202398801	0.0014124293785310734	0.007537688442211055	0.009414225941422594	0.011198945981554676	0.0017084282460136677	0.013440860215053762	0.009633911368015412	0.01001669449081803	0.014727540500736375	0.012169680111265645	0.00447227191413238	0.010460251046025104	0.011264080100125156	0.008234519104084322	0.013231197771587743	0.004281949934123847	0.003128258602711157	0.012552301255230124	0.014106583072100312	0.011958997722095672	0.0034168564920273345	0.0041841004184100415	0.0018248175182481753	0.0008960573476702508	0.006265664160401002	0.013157894736842105	0.01256281407035176	0.007433489827856025	0.007861635220125786	0.009152215799614644	0.007403189066059227	0.006963788300835654	0.002277904328018223	0.0062761506276150635	0.0026881720430107533	0.011755485893416929	0.0255741127348643	0.028894472361809045	0.009204712812960236	0.016277128547579296	0.01567398119122257	0.01075268817204301	0.017587939698492462	0.015945330296127564	0.02139874739039666
AFF4	0.03201113430758525	0.03095632946379215	0.01948503827418233	0.006996501749125438	0.0018832391713747645	0.02680067001675042	0.02649930264993026	0.014931927975406234	0.0258162490508732	0.007168458781362008	0.036608863198458574	0.018363939899833055	0.016691212567501227	0.017153453871117292	0.015503875968992246	0.008368200836820083	0.016687526074259492	0.013175230566534914	0.0018570102135561746	0.0	0.01320820298922489	0.02092050209205021	0.033437826541274814	0.023538344722854973	0.021260440394836752	0.03207810320781032	0.0006951685783802572	0.003584229390681004	0.017543859649122806	0.011695906432748536	0.013400335008375208	0.004694835680751174	0.014675052410901468	0.011560693641618495	0.018982536066818528	0.016713091922005572	0.009111617312072893	0.008368200836820083	0.007168458781362008	0.017763845350052248	0.026443980514961732	0.043551088777219436	0.018163966617574863	0.010573177518085695	0.011494252873563218	0.015531660692951012	0.021775544388609718	0.02505694760820046	0.029923451635351424
AHR	0.0020876826722338203	0.008291873963515755	0.0041753653444676405	0.010494752623688156	0.00423728813559322	0.005025125628140704	0.008368200836820083	0.007905138339920948	0.009111617312072893	0.003584229390681004	0.01348747591522158	0.01335559265442404	0.005891016200294551	0.004172461752433936	0.012522361359570662	0.0	0.0012515644555694619	0.007905138339920948	0.0	0.003952569169960474	0.007299270072992701	0.0	0.003134796238244514	0.006833712984054671	0.018223234624145785	0.037656903765690385	0.007299270072992701	0.0	0.005012531328320803	0.005012531328320803	0.005025125628140704	0.007824726134585291	0.006289308176100629	0.0	0.013667425968109341	0.0055710306406685246	0.011389521640091115	0.0041841004184100415	0.0	0.003134796238244514	0.012526096033402923	0.01507537688442211	0.020618556701030927	0.00333889816360601	0.003134796238244514	0.003584229390681004	0.005025125628140704	0.004555808656036446	0.0
AR	0.0043285897607783785	0.0068617158854047755	0.006301354120779142	0.005660014029682405	0.005202664178717668	0.007099718777373114	0.012475528770488659	0.0051008690817226894	0.005433533259493004	0.0064779191739830965	0.030545685952166307	0.011732091712487156	0.012592722703381907	0.008332163682994984	0.0077136433014393345	0.015009020766957131	0.008646128761869766	0.012244503269632908	0.005622141013518696	0.005137131184199392	0.004754570414518178	0.006986296111473645	0.0047453337551407815	0.0066456291404568294	0.004702096089945871	0.005182142720049132	0.007509733954520662	0.0016112590838841222	0.011082752753443241	0.020831896254397467	0.0076990456871513565	0.009289170291883813	0.007962610351393456	0.004242456382245322	0.012810599569496987	0.009992077892208231	0.0050573655722973366	0.0049518252658247285	0.008418006642333367	0.008282764372609367	0.006301354120779142	0.006500391867594864	0.01278188377403357	0.007321070285337941	0.0076788128037732625	0.009766203018644564	0.009082107786639627	0.01090886292867443	0.007699526919614639
ARID3A	0.005219206680584551	0.01243781094527363	0.0031315240083507304	0.0029985007496251873	0.00211864406779661	0.007537688442211055	0.010460251046025104	0.009881422924901184	0.0	0.014336917562724013	0.018304431599229287	0.025876460767946582	0.015463917525773196	0.01808066759388039	0.011627906976744186	0.006276150627615062	0.01877346683354193	0.02042160737812912	0.004178272980501393	0.00461133069828722	0.011470281543274244	0.016736401673640166	0.028213166144200625	0.02164009111617312	0.0011389521640091116	0.012552301255230124	0.004171011470281543	0.003584229390681004	0.017543859649122806	0.02130325814536341	0.005025125628140704	0.014084507042253518	0.012578616352201259	0.009633911368015412	0.018223234624145785	0.02506963788300836	0.009111617312072894	0.006276150627615062	0.005376344086021507	0.012539184952978056	0.016701461377870562	0.02512562814070352	0.009572901325478646	0.015025041736227044	0.01567398119122257	0.008960573476702509	0.025125628140703515	0.023917995444191344	0.037578288100208766
ARNT	0.020876826722338204	0.02570480928689884	0.011482254697286013	0.006746626686656672	0.004943502824858757	0.01256281407035176	0.02510460251046025	0.009881422924901186	0.006833712984054671	0.008960573476702509	0.015414258188824663	0.01335559265442404	0.014727540500736375	0.009040333796940194	0.012522361359570659	0.008368200836820083	0.016896120150187734	0.023056653491436097	0.004178272980501393	0.007905138339920948	0.014077163712200209	0.008368200836820083	0.025078369905956112	0.02050113895216401	0.014806378132118454	0.023012552301255228	0.005735140771637122	0.003584229390681004	0.015037593984962403	0.016290726817042606	0.007537688442211055	0.01486697965571205	0.015723270440251572	0.010597302504816957	0.017084282460136675	0.015320334261838441	0.009111617312072894	0.006276150627615062	0.0017921146953405016	0.009404388714733545	0.019832985386221292	0.02261306532663317	0.011045655375552282	0.01335559265442404	0.0219435736677116	0.012544802867383513	0.017587939698492462	0.028473804100227786	0.022964509394572025
ARRB1	0.028183716075156576	0.022388059701492536	0.021920668058455117	0.014242878560719641	0.0024717514124293783	0.02261306532663317	0.018828451882845192	0.010540184453227932	0.014806378132118454	0.0	0.02890173410404624	0.014190317195325543	0.02061855670103093	0.02016689847009736	0.031305903398926666	0.016736401673640166	0.01877346683354193	0.011198945981554676	0.0013927576601671311	0.010540184453227932	0.002606882168925965	0.0020920502092050207	0.009404388714733545	0.011389521640091115	0.002277904328018223	0.008368200836820083	0.009906152241918664	0.0017921146953405016	0.005012531328320803	0.005012531328320803	0.002512562814070352	0.004694835680751174	0.006289308176100629	0.0028901734104046237	0.01252847380410023	0.0055710306406685246	0.01252847380410023	0.008368200836820083	0.003584229390681004	0.007836990595611285	0.008350730688935281	0.010050251256281407	0.016200294550810016	0.005008347245409015	0.006269592476489028	0.007168458781362006	0.010050251256281407	0.005694760820045558	0.022964509394572025
ASCL1	0.03270702853166318	0.015478164731896076	0.018789144050104383	0.0239880059970015	0.012005649717514123	0.016750418760469014	0.037656903765690385	0.011418533157663592	0.020501138952164013	0.005973715651135007	0.012202954399486193	0.00946021146355036	0.015218458517427591	0.010199350950394068	0.02802623732856291	0.01813110181311018	0.013350020859407593	0.007026789635485288	0.003714020427112349	0.00966183574879227	0.013555787278415016	0.015341701534170154	0.01671891327063741	0.013667425968109341	0.018982536066818528	0.01813110181311018	0.018421967327076814	0.0047789725209080045	0.015873015873015872	0.01670843776106934	0.01675041876046901	0.01617110067814293	0.008385744234800839	0.012202954399486193	0.0129081245254366	0.012999071494893223	0.018223234624145785	0.023709902370990237	0.011947431302270014	0.009404388714733545	0.018789144050104383	0.008375209380234505	0.010309278350515464	0.013912075681691708	0.011494252873563218	0.02150537634408602	0.015075376884422112	0.009111617312072893	0.010438413361169102
ASH2L	0.015657620041753653	0.02570480928689884	0.014613778705636744	0.013118440779610194	0.007415254237288136	0.02261306532663317	0.016736401673640166	0.009881422924901184	0.007972665148063782	0.008960573476702509	0.029865125240847782	0.02170283806343906	0.011045655375552282	0.013212795549374129	0.010733452593917713	0.018828451882845192	0.011889862327909888	0.01383399209486166	0.009749303621169915	0.008563899868247694	0.009384775808133471	0.027196652719665274	0.014106583072100312	0.010250569476082005	0.004555808656036446	0.0041841004184100415	0.007820646506777894	0.003584229390681004	0.02130325814536341	0.008771929824561403	0.032663316582914576	0.013302034428794992	0.015723270440251572	0.004816955684007707	0.02050113895216401	0.013927576601671307	0.017084282460136675	0.006276150627615062	0.008960573476702509	0.0109717868338558	0.018789144050104383	0.01256281407035176	0.013991163475699557	0.01669449081803005	0.017241379310344827	0.023297491039426525	0.01507537688442211	0.014806378132118454	0.024008350730688938
ASXL1	0.04592901878914405	0.03980099502487562	0.031315240083507306	0.014242878560719641	0.0014124293785310734	0.02512562814070352	0.02092050209205021	0.021080368906455864	0.0	0.017921146953405017	0.011560693641618495	0.011686143572621035	0.02209131075110457	0.013908205841446454	0.01073345259391771	0.016736401673640166	0.023779724655819776	0.006587615283267457	0.011142061281337049	0.0	0.009384775808133471	0.03347280334728033	0.028213166144200632	0.027334851936218683	0.011389521640091115	0.016736401673640166	0.0010427528675703858	0.0	0.012531328320802004	0.017543859649122806	0.005025125628140704	0.007824726134585291	0.025157232704402517	0.01348747591522158	0.015945330296127564	0.013927576601671307	0.009111617312072893	0.0041841004184100415	0.003584229390681004	0.01567398119122257	0.027139874739039668	0.04522613065326633	0.016200294550810016	0.018363939899833055	0.01567398119122257	0.017921146953405017	0.04020100502512563	0.0387243735763098	0.03549060542797495
ATF1	0.027139874739039668	0.034825870646766184	0.027139874739039664	0.012443778110944529	0.004378531073446328	0.011055276381909548	0.01673640167364017	0.01212121212121212	0.003644646924829157	0.014336917562724013	0.028516377649325624	0.018030050083472453	0.025036818851251842	0.013630041724617523	0.011091234347048302	0.006694560669456066	0.02503128911138924	0.016073781291172595	0.0016713091922005573	0.003689064558629776	0.010844629822732012	0.022594142259414224	0.030721003134796237	0.027790432801822324	0.007289293849658316	0.0100418410041841	0.004171011470281543	0.002150537634408602	0.021553884711779447	0.017042606516290727	0.005025125628140703	0.012519561815336464	0.02138364779874214	0.0069364161849710965	0.020045558086560368	0.0233983286908078	0.015034168564920273	0.006694560669456066	0.003584229390681004	0.016927899686520375	0.023799582463465557	0.044221105527638194	0.014138438880706922	0.019365609348914854	0.01567398119122257	0.010035842293906808	0.03618090452261306	0.036446469248291584	0.03507306889352818
ATF2	0.012526096033402922	0.016030956329463792	0.009046624913013222	0.002748625687156422	0.002354048964218456	0.006700167504187605	0.008368200836820083	0.007465963987703117	0.002277904328018223	0.005973715651135007	0.01605651894669236	0.012799109627156371	0.019145802650957288	0.008344923504867872	0.010137149672033392	0.006973500697350071	0.013350020859407593	0.00878348704435661	0.0064995357474466105	0.003074220465524813	0.006604101494612442	0.008368200836820083	0.0219435736677116	0.015945330296127564	0.013667425968109341	0.011157601115760113	0.003128258602711157	0.0047789725209080045	0.009189640768588136	0.01086048454469507	0.010050251256281407	0.006259780907668232	0.010482180293501049	0.0038535645472061657	0.010630220197418376	0.013927576601671307	0.015945330296127564	0.0041841004184100415	0.003584229390681004	0.012539184952978054	0.022964509394572025	0.031825795644891124	0.012763868433971528	0.02225932109070673	0.01044932079414838	0.007168458781362006	0.011725293132328308	0.017463933181473046	0.021572720946416147
ATF3	0.01840956538242551	0.02216191768430574	0.013475042702600115	0.006337740220798692	0.0019902413970210578	0.011877569666514388	0.017877519969570183	0.011258833393220744	0.0122178504866432	0.008145975887911373	0.038185321422315635	0.0153285779329185	0.021823537287454814	0.012264508787457329	0.015612294682062124	0.009509319132750094	0.01661167368301286	0.01976284584980237	0.0025322866548493288	0.0032339202299676607	0.013555787278415016	0.02092050209205021	0.030208036477628958	0.02588527645475254	0.01511700144957548	0.02738683910232027	0.004644990046449901	0.005213424568263277	0.02187286397812713	0.01367053998632946	0.009136592051164915	0.013088632806942668	0.024013722126929676	0.011560693641618495	0.02091530337544005	0.015193719929095975	0.01408159039138538	0.0034233548877900337	0.007168458781362006	0.014249073810202337	0.01954830138546213	0.026496116948378258	0.014191993573436873	0.017756867506450145	0.011969222000569962	0.013033561420658195	0.01644586569209685	0.0244357009732864	0.02903776807743405
ATF4	0.006263048016701463	0.0049751243781094535	0.0027835768963117603	0.002248875562218891	0.004708097928436911	0.006700167504187605	0.0055788005578800565	0.004391743522178305	0.0	0.003584229390681004	0.010276172125883108	0.014468558708959375	0.004418262150220913	0.006954102920723227	0.010733452593917713	0.0	0.001668752607425949	0.00878348704435661	0.0027855153203342623	0.00878348704435661	0.0038234271810914148	0.0055788005578800565	0.005224660397074189	0.011389521640091115	0.001518602885345482	0.013947001394700141	0.0024330900243309003	0.0	0.012531328320802004	0.005012531328320803	0.005025125628140704	0.007303077725612938	0.0	0.012202954399486193	0.002277904328018223	0.0064995357474466105	0.003037205770690964	0.0013947001394700141	0.0	0.005224660397074189	0.009046624913013222	0.0	0.010309278350515464	0.0072342793544796875	0.007314524555903866	0.005973715651135007	0.01675041876046901	0.009111617312072893	0.007654836464857341
ATF7IP	0.0	0.0	0.0	0.0	0.0007062146892655367	0.0	0.0	0.0	0.0	0.0	0.0	0.0	0.0	0.0	0.0	0.0	0.0	0.0	0.0027855153203342623	0.002635046113306983	0.0	0.0	0.0	0.0	0.0	0.0	0.0	0.0	0.0025062656641604013	0.0	0.0	0.0	0.0	0.0	0.0	0.0	0.002277904328018223	0.0	0.0	0.0	0.0	0.0	0.0	0.0	0.0	0.0	0.0	0.0	0.0
BACH1	0.029227557411273482	0.037313432835820885	0.026096033402922755	0.007121439280359821	0.002824858757062147	0.01507537688442211	0.037656903765690385	0.015151515151515154	0.0034168564920273353	0.010752688172043013	0.016377649325626204	0.01669449081803005	0.023564064801178203	0.01808066759388039	0.01341681574239714	0.010460251046025104	0.026282853566958697	0.017127799736495388	0.0027855153203342623	0.005270092226613966	0.01564129301355579	0.012552301255230124	0.04075235109717868	0.028473804100227786	0.013667425968109341	0.016736401673640166	0.009906152241918664	0.005376344086021507	0.010025062656641605	0.012531328320802004	0.017587939698492462	0.010172143974960876	0.015723270440251572	0.01445086705202312	0.01252847380410023	0.019498607242339837	0.013667425968109341	0.010460251046025104	0.005376344086021507	0.017241379310344827	0.028183716075156576	0.04020100502512563	0.01325478645066274	0.01919866444073456	0.020376175548589344	0.014336917562724013	0.04020100502512563	0.039863325740318915	0.036534446764091864
BAHD1	0.0020876826722338203	0.0049751243781094535	0.0	0.011244377811094455	0.00423728813559322	0.005025125628140704	0.0	0.003952569169960474	0.009111617312072893	0.003584229390681004	0.0019267822736030828	0.01335559265442404	0.004418262150220913	0.0027816411682892906	0.0	0.0	0.0	0.00922266139657444	0.0	0.010540184453227932	0.0020855057351407717	0.0041841004184100415	0.0	0.0	0.004555808656036446	0.0	0.003128258602711157	0.0	0.0025062656641604013	0.0025062656641604013	0.010050251256281407	0.003129890453834116	0.0	0.0019267822736030828	0.0	0.008356545961002786	0.004555808656036446	0.008368200836820083	0.0	0.0	0.010438413361169102	0.01507537688442211	0.004418262150220913	0.001669449081803005	0.012539184952978056	0.0	0.010050251256281407	0.002277904328018223	0.0020876826722338203
BANF1	0.025052192066805846	0.009950248756218905	0.025052192066805846	0.011244377811094455	0.005649717514124294	0.010050251256281407	0.016736401673640166	0.015810276679841896	0.004555808656036446	0.0	0.019267822736030827	0.01001669449081803	0.017673048600883652	0.013908205841446454	0.03220035778175313	0.008368200836820083	0.007509386733416771	0.007905138339920948	0.016713091922005572	0.015810276679841896	0.016684045881126174	0.02510460251046025	0.012539184952978056	0.02050113895216401	0.03416856492027335	0.037656903765690385	0.0010427528675703858	0.0	0.02005012531328321	0.0025062656641604013	0.0	0.009389671361502348	0.006289308176100629	0.007707129094412331	0.015945330296127564	0.011142061281337049	0.011389521640091115	0.0041841004184100415	0.007168458781362006	0.009404388714733545	0.025052192066805846	0.01507537688442211	0.023564064801178203	0.011686143572621035	0.012539184952978056	0.007168458781362006	0.005025125628140704	0.009111617312072893	0.006263048016701462
BATF	0.010438413361169102	0.006633499170812604	0.0	0.005247376311844078	0.0014124293785310734	0.0	0.012552301255230124	0.005270092226613966	0.011389521640091115	0.0	0.015414258188824663	0.02003338898163606	0.016200294550810016	0.006954102920723227	0.01610017889087657	0.012552301255230124	0.012515644555694618	0.01976284584980237	0.008356545961002786	0.006587615283267457	0.0145985401459854	0.0041841004184100415	0.012539184952978056	0.011389521640091115	0.006833712984054671	0.0041841004184100415	0.0020855057351407717	0.0	0.012531328320802004	0.0075187969924812035	0.010050251256281407	0.009389671361502348	0.012578616352201259	0.005780346820809247	0.004555808656036446	0.0055710306406685246	0.009111617312072893	0.0	0.014336917562724013	0.003134796238244514	0.018789144050104383	0.02512562814070352	0.016200294550810016	0.02337228714524207	0.009404388714733545	0.007168458781362006	0.0	0.009111617312072893	0.018789144050104383
BCL11A	0.014613778705636744	0.008291873963515755	0.006263048016701462	0.0037481259370314842	0.0	0.005025125628140704	0.008368200836820083	0.006587615283267457	0.0	0.0	0.015414258188824663	0.015025041736227047	0.023564064801178203	0.005563282336578581	0.012522361359570662	0.0041841004184100415	0.010012515644555695	0.014492753623188406	0.0055710306406685246	0.005270092226613966	0.009384775808133471	0.0041841004184100415	0.01880877742946709	0.009111617312072893	0.006833712984054671	0.008368200836820083	0.0	0.0	0.012531328320802004	0.0075187969924812035	0.0	0.010954616588419406	0.006289308176100629	0.005780346820809247	0.009111617312072893	0.0055710306406685246	0.004555808656036446	0.0041841004184100415	0.010752688172043013	0.006269592476489028	0.020876826722338204	0.03015075376884422	0.0117820324005891	0.02337228714524207	0.01567398119122257	0.010752688172043013	0.005025125628140704	0.004555808656036446	0.022964509394572025
BCL3	0.026513569937369526	0.02719734660033168	0.016075156576200414	0.007871064467766118	0.0014830508474576276	0.01507537688442211	0.017154811715481173	0.00909090909090909	0.0070615034168564905	0.005017921146953404	0.05028901734104045	0.011352253756260434	0.019882179675994108	0.013908205841446452	0.008765652951699466	0.008786610878661085	0.01639549436795995	0.01541501976284585	0.0052924791086350976	0.00026350461133069827	0.006152241918665278	0.01757322175732217	0.025391849529780564	0.0275626423690205	0.014123006833712988	0.004602510460251045	0.00031282586027111576	0.007168458781362006	0.012781954887218044	0.015288220551378445	0.004522613065326633	0.005007824726134586	0.0220125786163522	0.013102119460500964	0.012072892938496584	0.012534818941504178	0.008656036446469248	0.006694560669456065	0.01039426523297491	0.01567398119122257	0.02379958246346555	0.03316582914572864	0.015316642120765831	0.014190317195325543	0.012539184952978056	0.007168458781362006	0.020603015075376884	0.01662870159453303	0.0313152400835073
BCL6	0.016005567153792626	0.02653399668325041	0.014961725817675712	0.007246376811594203	0.003060263653483993	0.016750418760469014	0.018131101813110184	0.012077294685990338	0.003037205770690964	0.006571087216248506	0.011881824020552344	0.02003338898163606	0.024791359842906237	0.011821974965229486	0.011329755515802028	0.00906555090655509	0.018982060909470168	0.010759771629336846	0.016248839368616527	0.0013175230566534913	0.00851581508515815	0.018828451882845185	0.02664576802507837	0.01670463173880031	0.006454062262718299	0.011157601115760113	0.0020855057351407717	0.006571087216248506	0.00960735171261487	0.012531328320802004	0.006700167504187605	0.006520605112154407	0.009433962264150943	0.006422607578676943	0.01974183750949127	0.012999071494893223	0.008731966590736523	0.0034867503486750353	0.0011947431302270011	0.009926854754440962	0.02922755741127349	0.04020100502512563	0.016691212567501227	0.02337228714524207	0.013584117032392894	0.023894862604540018	0.021775544388609718	0.02126044039483675	0.020876826722338204
BCLAF1	0.018789144050104383	0.02487562189054726	0.010438413361169102	0.0037481259370314842	0.0	0.005025125628140704	0.012552301255230124	0.005270092226613966	0.002277904328018223	0.003584229390681004	0.017341040462427744	0.02170283806343906	0.02650957290132548	0.01808066759388039	0.012522361359570662	0.012552301255230124	0.02002503128911139	0.011857707509881422	0.008356545961002786	0.002635046113306983	0.008342022940563087	0.012552301255230124	0.01567398119122257	0.011389521640091115	0.009111617312072893	0.0041841004184100415	0.0	0.0	0.0075187969924812035	0.010025062656641605	0.005025125628140704	0.010954616588419406	0.018867924528301886	0.005780346820809247	0.009111617312072893	0.013927576601671307	0.013667425968109341	0.0041841004184100415	0.010752688172043013	0.009404388714733545	0.031315240083507306	0.055276381909547735	0.020618556701030927	0.02337228714524207	0.006269592476489028	0.010752688172043013	0.01507537688442211	0.018223234624145785	0.03549060542797495
BCOR	0.04331941544885177	0.03980099502487562	0.022964509394572025	0.00843328335832084	0.0022951977401129945	0.01507537688442211	0.02824267782426778	0.015810276679841896	0.00398633257403189	0.006272401433691757	0.01300578034682081	0.015025041736227047	0.022827687776141383	0.014951321279554938	0.02012522361359571	0.011506276150627616	0.03911138923654568	0.03096179183135705	0.010445682451253482	0.005270092226613966	0.025547445255474453	0.023012552301255228	0.04231974921630094	0.04214123006833713	0.026765375854214117	0.018828451882845185	0.007820646506777894	0.017025089605734768	0.02067669172932331	0.02130325814536341	0.01507537688442211	0.014475743348982788	0.022012578616352203	0.01300578034682081	0.04100227790432802	0.043175487465181066	0.0244874715261959	0.02510460251046025	0.013440860215053762	0.024294670846394983	0.050104384133611686	0.042713567839195984	0.021354933726067747	0.031719532554257086	0.03526645768025078	0.038530465949820784	0.03894472361809045	0.04555808656036447	0.03496868475991649
BHLHE40	0.0325678496868476	0.027197346600331674	0.02338204592901879	0.011244377811094452	0.0038135593220338985	0.02311557788944724	0.024267782426778243	0.013702239789196309	0.009567198177676536	0.013620071684587814	0.028516377649325624	0.015358931552587643	0.03122238586156112	0.016133518776077885	0.018246869409660103	0.00920502092050209	0.02077596996245307	0.023978919631093547	0.0033426183844011146	0.0028985507246376808	0.01564129301355579	0.024267782426778243	0.02884012539184953	0.025512528473804103	0.010933940774487472	0.015899581589958155	0.0035453597497393124	0.002150537634408602	0.024060150375939848	0.017042606516290727	0.019095477386934668	0.011267605633802816	0.020125786163522008	0.008477842003853564	0.02232346241457859	0.024512534818941504	0.008656036446469248	0.0100418410041841	0.016487455197132617	0.009404388714733541	0.020876826722338204	0.0371859296482412	0.014138438880706922	0.02303839732888147	0.014420062695924763	0.012903225806451613	0.033165829145728645	0.02460136674259681	0.022964509394572025
BMI1	0.008350730688935281	0.001105583195135434	0.005567153792623521	0.0074962518740629685	0.003766478342749529	0.0016750418760469012	0.0041841004184100415	0.005270092226613965	0.000759301442672741	0.0023894862604540022	0.005780346820809247	0.00333889816360601	0.0029455081001472753	0.0027816411682892906	0.002981514609421586	0.008368200836820083	0.0025031289111389237	0.003513394817742644	0.0027855153203342623	0.0013175230566534913	0.0020855057351407717	0.0027894002789400282	0.0041797283176593526	0.004555808656036446	0.00607441154138193	0.0027894002789400282	0.002780674313521029	0.003584229390681004	0.0025062656641604013	0.0025062656641604013	0.0016750418760469012	0.003651538862806469	0.0	0.0032113037893384713	0.001518602885345482	0.0027855153203342623	0.005315110098709188	0.0055788005578800565	0.0023894862604540022	0.005224660397074189	0.0041753653444676405	0.005025125628140704	0.002454590083456063	0.004451864218141347	0.0041797283176593526	0.0	0.0	0.0037965072133637045	0.006958942240779403
BPTF	0.037578288100208766	0.04975124378109453	0.018789144050104383	0.010494752623688156	0.00423728813559322	0.01507537688442211	0.029288702928870293	0.017127799736495388	0.0	0.025089605734767026	0.01348747591522158	0.01335559265442404	0.02209131075110457	0.016689847009735744	0.007155635062611806	0.016736401673640166	0.02127659574468085	0.00922266139657444	0.0027855153203342623	0.0013175230566534915	0.005213764337851929	0.029288702928870293	0.03761755485893417	0.02050113895216401	0.018223234624145785	0.016736401673640166	0.0020855057351407717	0.007168458781362006	0.015037593984962403	0.0075187969924812035	0.010050251256281407	0.014084507042253518	0.012578616352201259	0.015414258188824663	0.018223234624145785	0.019498607242339837	0.009111617312072893	0.008368200836820083	0.0	0.01567398119122257	0.029227557411273482	0.04020100502512563	0.014727540500736375	0.02337228714524207	0.012539184952978056	0.014336917562724013	0.035175879396984924	0.04555808656036447	0.041753653444676415
BRCA1	0.016701461377870562	0.03316749585406302	0.014613778705636744	0.004497751124437782	0.00211864406779661	0.02010050251256281	0.016736401673640166	0.00922266139657444	0.025056947608200455	0.014336917562724013	0.036608863198458574	0.018363939899833055	0.01914580265095729	0.009735744089012515	0.012522361359570662	0.008368200836820083	0.012515644555694618	0.017127799736495388	0.0027855153203342623	0.0013175230566534915	0.006256517205422315	0.012552301255230124	0.01880877742946709	0.027334851936218683	0.015945330296127564	0.02510460251046025	0.0010427528675703858	0.0	0.010025062656641605	0.010025062656641605	0.005025125628140704	0.004694835680751174	0.018867924528301886	0.007707129094412331	0.02050113895216401	0.016713091922005572	0.004555808656036446	0.008368200836820083	0.010752688172043013	0.0219435736677116	0.027139874739039668	0.01507537688442211	0.01914580265095729	0.005008347245409015	0.003134796238244514	0.003584229390681004	0.010050251256281407	0.025056947608200455	0.018789144050104383
BRD2	0.045929018789144065	0.037728026533996685	0.0302713987473904	0.01611694152923538	0.005120056497175142	0.013819095477386936	0.017782426778242683	0.015810276679841896	0.013667425968109341	0.024193548387096774	0.0197495183044316	0.007512520868113522	0.021354933726067747	0.014255910987482615	0.011627906976744186	0.010460251046025104	0.0181476846057572	0.005928853754940712	0.006963788300835654	0.0016469038208168645	0.007299270072992701	0.02615062761506276	0.027429467084639496	0.025626423690205014	0.011958997722095674	0.017782426778242676	0.002606882168925965	0.0017921146953405016	0.014411027568922303	0.015037593984962403	0.007537688442211056	0.010172143974960876	0.01886792452830189	0.01348747591522158	0.013667425968109341	0.008356545961002786	0.007972665148063782	0.007322175732217573	0.0026881720430107533	0.014106583072100309	0.025052192066805846	0.03894472361809045	0.0117820324005891	0.013772954924874792	0.019592476489028208	0.00985663082437276	0.035175879396984924	0.026765375854214124	0.03079331941544885
BRD3	0.04801670146137788	0.049751243781094516	0.031315240083507306	0.02211394302848576	0.009180790960451978	0.027638190954773868	0.029288702928870293	0.014492753623188406	0.009111617312072893	0.014336917562724013	0.010597302504816957	0.009181969949916527	0.01914580265095729	0.016689847009735744	0.014311270125223612	0.012552301255230124	0.020025031289111383	0.005270092226613966	0.0069637883008356535	0.005928853754940711	0.006777893639207507	0.02092050209205021	0.0109717868338558	0.023917995444191344	0.009111617312072893	0.010460251046025104	0.0020855057351407717	0.0017921146953405016	0.012531328320802004	0.015037593984962403	0.012562814070351758	0.010172143974960876	0.012578616352201259	0.008670520231213872	0.01252847380410023	0.015320334261838441	0.009111617312072893	0.018828451882845192	0.0017921146953405016	0.006269592476489028	0.031315240083507306	0.03015075376884422	0.010309278350515464	0.01669449081803005	0.01567398119122257	0.025089605734767026	0.017587939698492462	0.02619589977220957	0.025052192066805846
BRD4	0.02593365808397124	0.030403537866224423	0.01623753189515193	0.008545727136431777	0.0016321406151914616	0.014014517029592407	0.01422594142259414	0.011257502561850385	0.00746646418628195	0.006610911987256072	0.032862342110897017	0.012687813021702823	0.018589428898707218	0.014201823520321429	0.012621745179884708	0.013110181311018123	0.016979557780559037	0.013116673986239205	0.01389662643144537	0.003484116527594793	0.00603638048893523	0.017154811715481156	0.024381748519679544	0.025183497848645917	0.013566185775752977	0.016039051603905157	0.002398331595411886	0.00207088809239347	0.012559175717070452	0.01189083820662768	0.008096035734226698	0.007424795687706496	0.021942697414395525	0.009505459216441869	0.010959250822576556	0.012163416898792957	0.008807896735003791	0.0069735006973500714	0.005416168857029072	0.01637060257749913	0.027998144282069138	0.035008375209380216	0.015709376534118785	0.014876646262288988	0.013096482061999298	0.009717244125846273	0.025404801786711336	0.02034927866362948	0.03001623753189515
BRD9	0.0041753653444676405	0.01492537313432836	0.022964509394572025	0.0037481259370314842	0.00211864406779661	0.005025125628140704	0.0041841004184100415	0.005270092226613966	0.002277904328018223	0.014336917562724013	0.011560693641618495	0.008347245409015025	0.02209131075110457	0.0152990264255911	0.007155635062611806	0.008368200836820083	0.013767209011264079	0.01976284584980237	0.0	0.0013175230566534915	0.004171011470281543	0.008368200836820083	0.025078369905956112	0.009111617312072893	0.015945330296127564	0.029288702928870293	0.004171011470281543	0.0	0.0075187969924812035	0.0025062656641604013	0.005025125628140704	0.018779342723004692	0.025157232704402517	0.005780346820809247	0.004555808656036446	0.013927576601671307	0.006833712984054671	0.0	0.003584229390681004	0.01567398119122257	0.014613778705636744	0.04020100502512563	0.010309278350515464	0.02003338898163606	0.0	0.007168458781362006	0.02512562814070352	0.025056947608200455	0.027139874739039668
BRPF3	0.0605427974947808	0.04311774461028192	0.029227557411273482	0.014992503748125937	0.0014124293785310734	0.02512562814070352	0.02510460251046025	0.021080368906455864	0.0	0.010752688172043013	0.017341040462427744	0.01335559265442404	0.020618556701030927	0.019471488178025038	0.014311270125223612	0.012552301255230124	0.02503128911138924	0.006587615283267457	0.0055710306406685246	0.0	0.006256517205422315	0.029288702928870293	0.0219435736677116	0.03189066059225513	0.006833712984054671	0.008368200836820083	0.0	0.0	0.022556390977443608	0.02506265664160401	0.010050251256281407	0.004694835680751174	0.018867924528301886	0.01348747591522158	0.011389521640091115	0.016713091922005572	0.009111617312072893	0.0041841004184100415	0.003584229390681004	0.009404388714733545	0.037578288100208766	0.04522613065326633	0.0117820324005891	0.011686143572621035	0.0219435736677116	0.014336917562724013	0.04020100502512563	0.03189066059225513	0.037578288100208766
C11orf30	0.006263048016701462	0.02985074626865672	0.013569937369519832	0.004497751124437782	0.0049435028248587575	0.012562814070351758	0.0	0.013175230566534914	0.004555808656036446	0.010752688172043013	0.024084778420038533	0.01085141903171953	0.01325478645066274	0.019471488178025038	0.009838998211091231	0.008368200836820083	0.013141426783479349	0.01646903820816864	0.0055710306406685246	0.005270092226613966	0.01251303441084463	0.014644351464435146	0.03448275862068965	0.029612756264236907	0.011389521640091115	0.008368200836820083	0.006777893639207508	0.0	0.012531328320802004	0.012531328320802004	0.012562814070351758	0.005477308294209703	0.018867924528301886	0.007707129094412331	0.01594533029612756	0.013927576601671309	0.0034168564920273353	0.0041841004184100415	0.0017921146953405016	0.012539184952978056	0.027139874739039664	0.04020100502512563	0.01325478645066274	0.01335559265442404	0.01567398119122257	0.016129032258064516	0.007537688442211055	0.023917995444191344	0.026096033402922755
CBFB	0.041753653444676415	0.035102266445550034	0.026791927627000698	0.012243878060969514	0.0067090395480226	0.02428810720268007	0.018131101813110184	0.014273166447079488	0.004935459377372818	0.011350059737156512	0.019588953114964683	0.01196438508625487	0.03166421207658321	0.015994436717663426	0.016696481812760885	0.011854951185495115	0.020650813516896124	0.016249451032059728	0.008820798514391829	0.0026350461133069825	0.011470281543274244	0.02510460251046025	0.029258098223615463	0.021640091116173123	0.016324981017463932	0.016736401673640166	0.0010427528675703858	0.003584229390681004	0.02130325814536341	0.019632414369256473	0.010887772194304859	0.006259780907668232	0.01781970649895178	0.008670520231213872	0.017463933181473046	0.019034354688950792	0.010250569476082005	0.008368200836820083	0.01075268817204301	0.014106583072100312	0.025052192066805843	0.04187604690117253	0.016691212567501227	0.028937117417918757	0.019331243469174503	0.024492234169653525	0.02847571189279732	0.02543659832953683	0.02957550452331245
CBX1	0.01948503827418232	0.020453289110005532	0.020180932498260258	0.009495252373813092	0.0018832391713747645	0.02010050251256281	0.019525801952580198	0.012296881862099254	0.003037205770690964	0.0047789725209080045	0.017983301220295442	0.010573177518085695	0.018163966617574863	0.012980992118683357	0.011926058437686344	0.0055788005578800565	0.02711722987067168	0.014492753623188406	0.0027855153203342623	0.003074220465524813	0.015293708724365659	0.018131101813110184	0.02507836990595611	0.02657555049354594	0.015945330296127564	0.02092050209205021	0.0045185957594716716	0.009557945041816007	0.013366750208855471	0.01670843776106934	0.006700167504187605	0.012519561815336464	0.031446540880503145	0.008349389852280025	0.015945330296127564	0.027855153203342614	0.011389521640091115	0.012552301255230124	0.0011947431302270011	0.008359456635318703	0.027139874739039668	0.038525963149078725	0.015218458517427591	0.02170283806343906	0.01044932079414838	0.013142174432497012	0.028475711892797326	0.0296127562642369	0.02853166318719555
CBX3	0.022268615170494086	0.024322830292979547	0.013221990257480859	0.007746126936531734	0.0016478342749529187	0.025125628140703515	0.02092050209205021	0.011857707509881422	0.006833712984054671	0.007168458781362008	0.0333975594091201	0.017807456872565384	0.02012763868433972	0.01159017153453871	0.011329755515802028	0.006973500697350071	0.02085940759282437	0.02678963548528766	0.0018570102135561746	0.0021958717610891525	0.01042752867570386	0.015341701534170154	0.02298850574712644	0.020501138952164013	0.011389521640091115	0.012552301255230124	0.0038234271810914148	0.005973715651135007	0.02172096908939014	0.009189640768588136	0.015075376884422112	0.011997913406364113	0.027253668763102725	0.019267822736030827	0.015945330296127564	0.018570102135561747	0.012148823082763856	0.0055788005578800565	0.008363201911589008	0.013584117032392894	0.02783576896311761	0.03685092127303183	0.0073637702503681875	0.01725097384529772	0.015673981191222573	0.007168458781362008	0.016750418760469014	0.02885345482156416	0.037578288100208766
CBX5	0.011482254697286013	0.02072968490878939	0.005219206680584551	0.0037481259370314842	0.0	0.010050251256281407	0.010460251046025104	0.003952569169960474	0.0	0.005376344086021507	0.010597302504816957	0.0041736227045075115	0.016200294550810013	0.011126564673157162	0.008050089445438283	0.010460251046025104	0.016270337922403004	0.007905138339920948	0.0055710306406685246	0.0013175230566534915	0.0036496350364963507	0.012552301255230124	0.017241379310344827	0.010250569476082005	0.002277904328018223	0.008368200836820083	0.0	0.0	0.006265664160401002	0.006265664160401002	0.007537688442211055	0.006259780907668232	0.009433962264150943	0.0009633911368015414	0.002277904328018223	0.009749303621169915	0.009111617312072894	0.0041841004184100415	0.007168458781362006	0.004702194357366771	0.02400835073068893	0.037688442211055266	0.0117820324005891	0.017529215358931552	0.003134796238244514	0.012544802867383513	0.01507537688442211	0.010250569476082005	0.029227557411273482
CCNT2	0.0605427974947808	0.04145936981757877	0.031315240083507306	0.009745127436281859	0.00423728813559322	0.010050251256281407	0.04602510460251046	0.010540184453227932	0.002277904328018223	0.014336917562724013	0.017341040462427744	0.01669449081803005	0.02209131075110457	0.012517385257301807	0.012522361359570662	0.008368200836820083	0.03629536921151439	0.01976284584980237	0.0055710306406685246	0.00922266139657444	0.010427528675703858	0.03347280334728033	0.04075235109717868	0.03644646924829157	0.006833712984054671	0.016736401673640166	0.003128258602711157	0.003584229390681004	0.017543859649122806	0.02506265664160401	0.01507537688442211	0.007824726134585291	0.018867924528301886	0.011560693641618495	0.02050113895216401	0.036211699164345405	0.018223234624145785	0.0041841004184100415	0.003584229390681004	0.0219435736677116	0.029227557411273482	0.04020100502512563	0.008836524300441826	0.011686143572621035	0.028213166144200632	0.014336917562724013	0.05025125628140704	0.05011389521640091	0.03549060542797495
CDCA2	0.010438413361169102	0.008291873963515755	0.006263048016701462	0.011244377811094455	0.0014124293785310734	0.005025125628140704	0.012552301255230124	0.005270092226613966	0.0	0.007168458781362006	0.009633911368015412	0.00333889816360601	0.0073637702503681875	0.004172461752433936	0.0	0.0	0.0025031289111389237	0.006587615283267457	0.0	0.0	0.0020855057351407717	0.008368200836820083	0.009404388714733545	0.006833712984054671	0.004555808656036446	0.0	0.0010427528675703858	0.003584229390681004	0.0025062656641604013	0.005012531328320803	0.0	0.004694835680751174	0.006289308176100629	0.0038535645472061657	0.006833712984054671	0.0	0.002277904328018223	0.0	0.007168458781362006	0.006269592476489028	0.008350730688935281	0.005025125628140704	0.005891016200294551	0.005008347245409015	0.003134796238244514	0.0	0.010050251256281407	0.002277904328018223	0.006263048016701462
CDK2	0.010438413361169102	0.01492537313432836	0.012526096033402923	0.014992503748125937	0.007768361581920904	0.01507537688442211	0.012552301255230124	0.014492753623188406	0.015945330296127564	0.010752688172043013	0.009633911368015412	0.008347245409015025	0.017673048600883652	0.013908205841446454	0.005366726296958855	0.008368200836820083	0.010012515644555695	0.005270092226613966	0.011142061281337049	0.0013175230566534915	0.008342022940563087	0.02092050209205021	0.01880877742946709	0.013667425968109341	0.011389521640091115	0.012552301255230124	0.009384775808133471	0.014336917562724013	0.012531328320802004	0.0075187969924812035	0.02010050251256281	0.007824726134585291	0.0	0.005780346820809247	0.009111617312072893	0.019498607242339837	0.015945330296127564	0.012552301255230124	0.0	0.006269592476489028	0.010438413361169102	0.005025125628140704	0.005891016200294551	0.008347245409015025	0.012539184952978056	0.003584229390681004	0.01507537688442211	0.009111617312072893	0.006263048016701462
CDK7	0.022442588726513567	0.033582089552238806	0.016701461377870562	0.007121439280359821	0.0015889830508474575	0.01507537688442211	0.024058577405857737	0.01416337285902503	0.0005694760820045558	0.007168458781362006	0.00770712909441233	0.011268781302170284	0.019882179675994108	0.019471488178025038	0.014758497316636853	0.012552301255230124	0.023779724655819776	0.012845849802371542	0.013927576601671309	0.006258234519104084	0.007820646506777894	0.02092050209205021	0.016457680250783698	0.019931662870159454	0.007403189066059225	0.015690376569037656	0.0013034410844629824	0.004480286738351254	0.014411027568922303	0.013157894736842105	0.008793969849246231	0.005477308294209702	0.015723270440251572	0.009633911368015412	0.00968109339407745	0.009749303621169915	0.014806378132118454	0.010460251046025104	0.0017921146953405016	0.010188087774294672	0.032359081419624215	0.04020100502512563	0.014359351988217969	0.015442404006677797	0.014106583072100312	0.014336917562724013	0.031407035175879394	0.033599088838268794	0.040187891440501035
CDK8	0.03757828810020876	0.02985074626865672	0.021473307485833586	0.009102591561362177	0.0007062146892655366	0.0208183776022972	0.02151823072325165	0.010916619612271786	0.006182883176049464	0.009216589861751152	0.030278007156619883	0.013594085380395898	0.019776982958131704	0.011722630637790584	0.011500127779197549	0.010759115361625821	0.018952261755766142	0.016186711838885752	0.006366892160764027	0.0013175230566534915	0.006107552510055118	0.011954572624028688	0.026869682042095836	0.024731532704197857	0.017897819720143184	0.020322773460848768	0.000297929390734396	0.0010240655401945725	0.013963480128893662	0.009308986752595774	0.0035893754486719313	0.01006036217303823	0.01976639712488769	0.011285439031103768	0.01269118125610153	0.009152407481098291	0.007159127888057273	0.008368200836820083	0.004608294930875576	0.012091356918943126	0.02326274977631971	0.033022254127781765	0.014727540500736375	0.01669449081803005	0.014330497089117778	0.009728622631848441	0.02440775305096913	0.023755287992190045	0.026841634357291973
CDK9	0.031315240083507306	0.03542891602593095	0.018789144050104383	0.009268093226114216	0.0017334360554699538	0.014618547281863863	0.019779383796120195	0.014133429153191997	0.0026920687512942644	0.007168458781362008	0.013837799964967592	0.013203824556078315	0.0202168965055563	0.014666835250979896	0.011871849081151407	0.010270064663370104	0.02230060302651041	0.014372978799856271	0.010382375284882249	0.004192118816624743	0.0069200872120580145	0.02434385697984024	0.01852379595326304	0.021122385587078067	0.009318699523710913	0.013313046785850132	0.0009479571523367145	0.00032583903551645487	0.014354066985645932	0.01161995898838004	0.009136592051164913	0.009247403613600795	0.01486563750714694	0.008582939218777367	0.009732863946986955	0.013421119270701444	0.012632014909919238	0.006846709775580068	0.0006516780710329097	0.007409518381305214	0.02808882140823686	0.039744175422567384	0.017539161869058774	0.020185157079981787	0.016243944143630666	0.01922450309547084	0.0338053905893102	0.028370262994408774	0.037578288100208766
CDX2	0.013221990257480864	0.008291873963515755	0.0041753653444676405	0.0032483758120939532	0.00211864406779661	0.010050251256281407	0.011157601115760113	0.006587615283267457	0.009111617312072893	0.0011947431302270011	0.02569043031470777	0.0077907623817473565	0.006381934216985764	0.009735744089012515	0.010137149672033394	0.0	0.005840634125990822	0.014492753623188406	0.0064995357474466105	0.006148440931049627	0.007994438651372957	0.0055788005578800565	0.02089864158829676	0.0129081245254366	0.010630220197418374	0.03207810320781032	0.004171011470281543	0.0023894862604540022	0.005012531328320803	0.02172096908939014	0.02010050251256281	0.01617110067814293	0.012578616352201257	0.007707129094412331	0.010630220197418376	0.011142061281337049	0.005315110098709187	0.0055788005578800565	0.014336917562724016	0.013584117032392894	0.008350730688935283	0.015075376884422112	0.021109474717722138	0.00946021146355036	0.005224660397074189	0.008363201911589008	0.01340033500837521	0.013667425968109341	0.018789144050104387
CEBPA	0.008002783576896311	0.009673852957435045	0.013221990257480859	0.00399800099950025	0.00211864406779661	0.008375209380234507	0.016039051603905157	0.007026789635485287	0.002277904328018223	0.007765830346475506	0.02890173410404624	0.01669449081803005	0.02209131075110457	0.010199350950394065	0.0086463923673226	0.0020920502092050207	0.013767209011264079	0.019104084321475628	0.0055710306406685246	0.005928853754940712	0.013903371567605145	0.01673640167364017	0.02089864158829676	0.016324981017463932	0.00873196659073652	0.024407252440725242	0.0033020507473062216	0.0	0.01796157059314954	0.01796157059314954	0.010050251256281407	0.010172143974960876	0.008385744234800839	0.009312780989081568	0.015565679574791191	0.020891364902506964	0.009111617312072893	0.011157601115760113	0.0011947431302270011	0.012539184952978054	0.02018093249826026	0.027638190954773868	0.017427589592538043	0.011964385086254869	0.014629049111807731	0.011350059737156512	0.031825795644891124	0.013667425968109341	0.020528879610299238
CEBPB	0.007496678686657813	0.008065731946328966	0.007211994685898657	0.002777020580618782	0.0019420903954802246	0.005938784833257193	0.011981742107265114	0.005779135225775541	0.004918202526402979	0.0053763440860215075	0.03341215624452619	0.014038549096979814	0.014359351988217962	0.009388038942976356	0.008537973654252722	0.003613541270445036	0.0071680509728069145	0.014253203976524131	0.0061407951380096255	0.002635046113306982	0.00966916295383448	0.018257892734880186	0.02066115702479339	0.01475460757920894	0.00874922344170635	0.014929631038417657	0.003057161816285903	0.004235907461713914	0.01099339257233994	0.010651629072681705	0.007423481041571494	0.005086071987480438	0.009576901086335049	0.010378349973725694	0.01144129219300062	0.012028361610534315	0.011027127769724577	0.0027577025484975264	0.008145975887911371	0.012752921060131085	0.01736572404630859	0.017016902695294652	0.012786182889275672	0.008309303384428592	0.009190652607580506	0.010589768654284784	0.021585198720877108	0.013978049285566363	0.011624596697665593
CEBPD	0.026096033402922755	0.029021558872305137	0.018789144050104387	0.010494752623688156	0.002824858757062147	0.01507537688442211	0.02092050209205021	0.011198945981554676	0.002277904328018223	0.014336917562724013	0.023121387283236997	0.02086811352253756	0.014727540500736375	0.017385257301808066	0.012522361359570659	0.010460251046025104	0.02503128911138924	0.015810276679841896	0.0	0.00461133069828722	0.010948905109489052	0.037656903765690385	0.03761755485893417	0.030751708428246018	0.004555808656036446	0.016736401673640166	0.0020855057351407717	0.0017921146953405016	0.016290726817042606	0.02130325814536341	0.010050251256281407	0.010954616588419406	0.012578616352201259	0.0038535645472061657	0.02164009111617312	0.030640668523676882	0.010250569476082005	0.006276150627615062	0.0	0.014106583072100312	0.027139874739039664	0.04522613065326633	0.014727540500736375	0.017529215358931552	0.025078369905956112	0.016129032258064516	0.04522613065326633	0.03530751708428246	0.036534446764091864
CEBPG	0.013569937369519832	0.017412935323383085	0.016701461377870562	0.0048725637181409286	0.002824858757062147	0.007537688442211055	0.014644351464435146	0.007246376811594203	0.0034168564920273353	0.010752688172043013	0.02890173410404624	0.02086811352253756	0.027982326951399114	0.013908205841446454	0.01878354203935599	0.0020920502092050207	0.016270337922403004	0.019104084321475624	0.0013927576601671311	0.007905138339920948	0.01824817518248175	0.023012552301255228	0.020376175548589344	0.02505694760820046	0.005694760820045558	0.008368200836820083	0.003128258602711157	0.008960573476702509	0.02130325814536341	0.013784461152882205	0.01507537688442211	0.018779342723004692	0.006289308176100629	0.009633911368015412	0.02050113895216401	0.02506963788300836	0.02505694760820046	0.006276150627615062	0.010752688172043013	0.0109717868338558	0.022964509394572025	0.027638190954773868	0.016936671575846832	0.01335559265442404	0.017241379310344827	0.026881720430107527	0.04020100502512563	0.03416856492027335	0.014613778705636744
CHAMP1	0.029227557411273482	0.03814262023217247	0.024008350730688938	0.006371814092953522	0.004590395480225989	0.02261306532663317	0.0397489539748954	0.01383399209486166	0.005694760820045558	0.008960573476702509	0.016377649325626204	0.018363939899833055	0.023564064801178203	0.015994436717663426	0.011627906976744186	0.008368200836820083	0.03316645807259073	0.021739130434782608	0.0	0.006587615283267457	0.011470281543274244	0.014644351464435146	0.023510971786833857	0.025056947608200455	0.009111617312072894	0.012552301255230124	0.005213764337851929	0.014336917562724013	0.011278195488721804	0.01879699248120301	0.005025125628140704	0.015649452269170583	0.018867924528301886	0.011560693641618495	0.02164009111617312	0.03203342618384401	0.017084282460136675	0.012552301255230124	0.0017921146953405016	0.017241379310344827	0.028183716075156576	0.032663316582914576	0.008100147275405006	0.015859766277128547	0.03605015673981191	0.010752688172043013	0.03015075376884422	0.0387243735763098	0.033402922755741124
CHD1	0.02139874739039666	0.025290215588723054	0.014091858037578288	0.004310344827586207	0.001059322033898305	0.016331658291457288	0.016736401673640166	0.01416337285902503	0.009111617312072894	0.010752688172043013	0.02023121387283237	0.014190317195325543	0.015095729013254788	0.014951321279554938	0.011180679785330949	0.007322175732217573	0.015957446808510637	0.008893280632411066	0.010445682451253482	0.0006587615283267457	0.007299270072992701	0.021966527196652718	0.03213166144200627	0.021070615034168568	0.008542141230068336	0.011506276150627614	0.0018248175182481753	0.013440860215053764	0.014411027568922303	0.011278195488721804	0.003768844221105528	0.008215962441314555	0.017295597484276733	0.010115606936416185	0.013097949886104784	0.010445682451253482	0.00968109339407745	0.006276150627615062	0.005376344086021507	0.019592476489028208	0.02609603340292276	0.030150753768844223	0.011413843888070692	0.014607679465776294	0.014106583072100312	0.004480286738351254	0.03015075376884422	0.02334851936218679	0.02922755741127349
CHD2	0.03201113430758525	0.026533996683250412	0.012526096033402922	0.009995002498750623	0.002354048964218456	0.018425460636515914	0.02092050209205021	0.014053579270970576	0.009111617312072893	0.009557945041816007	0.022479126525369302	0.012799109627156371	0.021109474717722138	0.01159017153453871	0.01311866428145498	0.012552301255230124	0.0196078431372549	0.012736056214317086	0.004642525533890436	0.001756697408871322	0.005908932916232187	0.019525801952580198	0.029258098223615463	0.02429764616552772	0.017463933181473046	0.016736401673640166	0.004866180048661801	0.0023894862604540022	0.01086048454469507	0.013366750208855471	0.008375209380234507	0.009389671361502348	0.014675052410901468	0.007707129094412331	0.015945330296127564	0.014856081708449397	0.013667425968109341	0.006973500697350071	0.005973715651135007	0.009404388714733541	0.02853166318719555	0.04020100502512563	0.014236622484045162	0.02058987200890373	0.011494252873563218	0.019115890083632014	0.028475711892797326	0.027334851936218683	0.028531663187195543
CHD5	0.029227557411273482	0.001658374792703151	0.008350730688935281	0.0074962518740629685	0.005649717514124294	0.02010050251256281	0.012552301255230124	0.00922266139657444	0.015945330296127564	0.0	0.0038535645472061657	0.01335559265442404	0.008836524300441826	0.005563282336578581	0.014311270125223612	0.012552301255230124	0.012515644555694618	0.007905138339920948	0.0	0.0013175230566534915	0.01251303441084463	0.016736401673640166	0.025078369905956112	0.011389521640091115	0.011389521640091115	0.012552301255230124	0.008342022940563087	0.014336917562724013	0.005012531328320803	0.0025062656641604013	0.010050251256281407	0.015649452269170583	0.006289308176100629	0.009633911368015412	0.015945330296127564	0.008356545961002786	0.025056947608200455	0.02092050209205021	0.010752688172043013	0.01567398119122257	0.008350730688935281	0.02512562814070352	0.01325478645066274	0.00667779632721202	0.0	0.010752688172043013	0.02512562814070352	0.009111617312072893	0.031315240083507306
CHD8	0.018789144050104387	0.01923714759535655	0.015031315240083509	0.009445277361319341	0.00692090395480226	0.011055276381909548	0.010878661087866108	0.010276679841897231	0.004555808656036446	0.010752688172043013	0.00886319845857418	0.011018363939899831	0.008541973490427098	0.012517385257301807	0.01359570661896243	0.005857740585774058	0.01151439299123905	0.005533596837944664	0.006685236768802229	0.004479578392621871	0.0068821689259645465	0.014225941422594144	0.010658307210031349	0.019134396355353075	0.005466970387243736	0.009205020920502087	0.005005213764337852	0.003584229390681004	0.013032581453634085	0.008020050125313283	0.0010050251256281408	0.005946791862284821	0.007547169811320755	0.009633911368015412	0.006833712984054671	0.008356545961002786	0.007289293849658314	0.0075313807531380735	0.003584229390681004	0.011912225705329151	0.014196242171189975	0.016080402010050253	0.0035346097201767305	0.01001669449081803	0.013793103448275862	0.01075268817204301	0.01708542713567839	0.01867881548974943	0.015031315240083509
CHRM2	0.0041753653444676405	0.01990049751243781	0.010438413361169102	0.0029985007496251873	0.0	0.02512562814070352	0.016736401673640166	0.006587615283267457	0.015945330296127564	0.0	0.019267822736030827	0.015025041736227047	0.01325478645066274	0.009735744089012515	0.007155635062611806	0.0	0.00876095118898623	0.011857707509881422	0.0	0.0	0.005213764337851929	0.016736401673640166	0.012539184952978056	0.015945330296127564	0.013667425968109341	0.012552301255230124	0.0	0.003584229390681004	0.010025062656641605	0.0075187969924812035	0.010050251256281407	0.004694835680751174	0.018867924528301886	0.005780346820809247	0.013667425968109341	0.011142061281337049	0.002277904328018223	0.0041841004184100415	0.0	0.003134796238244514	0.022964509394572025	0.01507537688442211	0.0117820324005891	0.008347245409015025	0.006269592476489028	0.007168458781362006	0.02010050251256281	0.015945330296127564	0.027139874739039668
CNOT3	0.010438413361169102	0.01824212271973466	0.011482254697286013	0.008995502248875561	0.002824858757062147	0.012562814070351758	0.016736401673640166	0.014492753623188406	0.0	0.014336917562724013	0.011560693641618495	0.009181969949916527	0.014727540500736375	0.008344923504867872	0.009838998211091231	0.008368200836820083	0.015018773466833543	0.005928853754940712	0.011142061281337049	0.0006587615283267457	0.00521376433785193	0.02092050209205021	0.017241379310344827	0.017084282460136675	0.006833712984054671	0.008368200836820083	0.0005213764337851929	0.003584229390681004	0.011278195488721804	0.012531328320802004	0.010050251256281407	0.009389671361502348	0.006289308176100629	0.007707129094412331	0.010250569476082005	0.013927576601671307	0.00797266514806378	0.010460251046025104	0.003584229390681004	0.014106583072100312	0.022964509394572025	0.032663316582914576	0.011045655375552282	0.01085141903171953	0.01880877742946709	0.01075268817204301	0.02261306532663317	0.023917995444191344	0.020876826722338204
CPSF3L	0.012526096033402923	0.023217247097844108	0.010438413361169102	0.005247376311844078	0.0	0.03015075376884422	0.012552301255230124	0.007905138339920948	0.009111617312072893	0.010752688172043013	0.02119460500963391	0.01335559265442404	0.016200294550810016	0.011126564673157162	0.007155635062611806	0.016736401673640166	0.013767209011264079	0.013175230566534914	0.0	0.0	0.0010427528675703858	0.016736401673640166	0.028213166144200632	0.013667425968109341	0.006833712984054671	0.016736401673640166	0.0020855057351407717	0.0	0.0075187969924812035	0.0075187969924812035	0.0	0.001564945226917058	0.012578616352201259	0.005780346820809247	0.004555808656036446	0.011142061281337049	0.004555808656036446	0.0041841004184100415	0.0	0.009404388714733545	0.014613778705636744	0.03015075376884422	0.0117820324005891	0.00667779632721202	0.009404388714733545	0.003584229390681004	0.02512562814070352	0.025056947608200455	0.022964509394572025
CREB1	0.04214509394572025	0.039800995024875635	0.02518267223382046	0.013540104947526235	0.0036634887005649727	0.019158291457286432	0.027719665271966527	0.01465744400527009	0.002989749430523918	0.01411290322580645	0.02661368015414257	0.015233722871452419	0.022919734904270985	0.014342837273991656	0.015876565295169946	0.012813807531380752	0.02198060075093867	0.011693017127799734	0.0040041782729805025	0.0018939393939393942	0.00801616266944734	0.023274058577405853	0.02880094043887148	0.02804669703872437	0.00797266514806378	0.011506276150627614	0.0024113660062565173	0.0015681003584229393	0.017857142857142856	0.01582080200501253	0.0028266331658291463	0.00958528951486698	0.02358490566037736	0.008429672447013486	0.016799544419134397	0.014798050139275768	0.011389521640091112	0.0067991631799163175	0.0013440860215053762	0.01391065830721003	0.026096033402922745	0.04868090452261307	0.016200294550810013	0.015546744574290481	0.01195141065830721	0.00985663082437276	0.029522613065326633	0.030609339407744875	0.036534446764091864
CREBBP	0.011691022964509391	0.02487562189054726	0.011273486430062629	0.009445277361319341	0.001694915254237288	0.016080402010050253	0.008368200836820083	0.01264822134387352	0.005466970387243737	0.00931899641577061	0.02080924855491329	0.01636060100166945	0.029160530191458024	0.011404728789986092	0.006797853309481215	0.008368200836820083	0.01476846057571965	0.01264822134387352	0.010584958217270195	0.0013175230566534915	0.008759124087591242	0.02426778242677824	0.022570532915360503	0.01958997722095672	0.014123006833712988	0.01422594142259414	0.003753910323253389	0.0014336917562724016	0.010025062656641605	0.018045112781954885	0.007035175879396985	0.008763693270735524	0.01761006289308176	0.010404624277456646	0.020956719817767654	0.010584958217270195	0.009111617312072893	0.0075313807531380735	0.007885304659498207	0.013793103448275862	0.03549060542797496	0.04020100502512562	0.015905743740795286	0.019365609348914858	0.012539184952978056	0.012903225806451616	0.016080402010050253	0.0214123006833713	0.0267223382045929
CREM	0.027139874739039668	0.03233830845771145	0.027139874739039664	0.016866566716641676	0.002824858757062147	0.012562814070351758	0.018828451882845192	0.011198945981554676	0.0	0.008960573476702509	0.03757225433526011	0.02170283806343906	0.02577319587628866	0.01043115438108484	0.009838998211091231	0.0020920502092050207	0.015644555694618274	0.01976284584980237	0.0	0.0	0.013034410844629824	0.03138075313807531	0.025078369905956112	0.02164009111617312	0.0034168564920273353	0.016736401673640166	0.0010427528675703858	0.0	0.028822055137844613	0.023809523809523808	0.0	0.018779342723004692	0.025157232704402517	0.007707129094412331	0.017084282460136675	0.015320334261838441	0.011389521640091115	0.006276150627615062	0.0	0.01880877742946709	0.018789144050104383	0.03015075376884422	0.016200294550810016	0.02086811352253756	0.009404388714733545	0.0017921146953405016	0.02261306532663317	0.018223234624145792	0.031315240083507306
CSDE1	0.05427974947807933	0.04975124378109453	0.041753653444676415	0.009745127436281859	0.0035310734463276845	0.03768844221105528	0.03347280334728034	0.013175230566534914	0.0034168564920273353	0.016129032258064516	0.02504816955684008	0.01919866444073456	0.025036818851251842	0.02086230876216968	0.015205724508050087	0.016736401673640166	0.033166458072590735	0.02832674571805006	0.0027855153203342623	0.007905138339920948	0.015119916579770597	0.023012552301255228	0.048589341692789965	0.03530751708428246	0.006833712984054671	0.012552301255230124	0.002606882168925965	0.014336917562724013	0.017543859649122806	0.02631578947368421	0.010050251256281407	0.020344287949921755	0.022012578616352203	0.01541425818882466	0.03530751708428246	0.04178272980501393	0.02050113895216401	0.010460251046025104	0.007168458781362006	0.020376175548589344	0.032359081419624215	0.042713567839195984	0.012518409425625921	0.018363939899833055	0.0438871473354232	0.016129032258064516	0.04020100502512563	0.04328018223234624	0.037578288100208766
CTBP1	0.022964509394572025	0.023217247097844115	0.011134307585247041	0.009995002498750623	0.0035310734463276845	0.02010050251256281	0.015341701534170154	0.004830917874396135	0.006833712984054671	0.0011947431302270011	0.020552344251766216	0.010573177518085695	0.00932744231713304	0.011126564673157162	0.011926058437686344	0.0041841004184100415	0.00876095118898623	0.005709266578831796	0.007428040854224698	0.0013175230566534913	0.008342022940563089	0.009762900976290095	0.01880877742946709	0.009870918754745632	0.015186028853454825	0.029288702928870293	0.004866180048661801	0.0023894862604540022	0.012531328320802004	0.00835421888053467	0.006700167504187605	0.010432968179447055	0.02306079664570231	0.009633911368015412	0.02050113895216401	0.015784586815227482	0.010630220197418376	0.012552301255230124	0.0011947431302270011	0.0020898641588296763	0.020876826722338204	0.005025125628140704	0.015709376534118802	0.0077907623817473565	0.006269592476489029	0.011947431302270014	0.011725293132328308	0.020501138952164013	0.017397355601948505
CTBP2	0.020876826722338204	0.011608623548922056	0.018789144050104383	0.0029985007496251873	0.00847457627118644	0.01507537688442211	0.012552301255230124	0.013175230566534914	0.0	0.010752688172043013	0.015414258188824663	0.01001669449081803	0.014727540500736375	0.008344923504867872	0.01610017889087657	0.0041841004184100415	0.02127659574468085	0.011857707509881422	0.016713091922005572	0.007905138339920948	0.010427528675703858	0.012552301255230124	0.01567398119122257	0.013667425968109341	0.015945330296127564	0.016736401673640166	0.007299270072992701	0.017921146953405017	0.010025062656641605	0.012531328320802004	0.01507537688442211	0.015649452269170583	0.018867924528301886	0.005780346820809247	0.006833712984054671	0.019498607242339837	0.013667425968109341	0.016736401673640166	0.007168458781362006	0.012539184952978056	0.03966597077244259	0.03015075376884422	0.016200294550810016	0.011686143572621035	0.006269592476489028	0.010752688172043013	0.01507537688442211	0.03416856492027335	0.018789144050104383
CTCF	0.021213874286289125	0.014397890067733631	0.01903564152224755	0.01325120572243998	0.005021782043427955	0.02089967911848396	0.038191258758884655	0.01602298522151847	0.007069736805993942	0.014561471693224512	0.01287926271560229	0.014707242995353729	0.02352857675177877	0.014933726561321798	0.012259413324137354	0.007067600947723907	0.01835728395434054	0.01231487213676843	0.006094573279189161	0.0057875771862152155	0.014661356583790891	0.007067600947723905	0.02493484911432557	0.013058155171940698	0.01593984137003602	0.02795785653072524	0.011623553651519557	0.010389946884311423	0.01281517045626111	0.018534287526043983	0.01957982684506863	0.017678224635631734	0.025702811244980042	0.004721777282540592	0.024003073798611375	0.008249152599254921	0.013502758185361114	0.009961183646720715	0.01418145701083901	0.014027268950409807	0.020715848781346597	0.027716897741720564	0.016881665099277767	0.015346863245972234	0.007818106280923042	0.01855162585827177	0.016092510746503558	0.026879271070615197	0.02102271298136169
CTCFL	0.04384133611691023	0.03689883913764511	0.03235908141962422	0.014992503748125937	0.005296610169491526	0.036432160804020106	0.049163179916318	0.02404479578392622	0.010250569476082006	0.015232974910394268	0.011560693641618495	0.012938230383973291	0.02540500736377025	0.013908205841446454	0.01967799642218247	0.007322175732217573	0.025344180225281603	0.010210803689064558	0.011838440111420613	0.005928853754940712	0.010688216892596455	0.017782426778242676	0.020376175548589344	0.019931662870159454	0.01651480637813212	0.02824267782426778	0.011209593326381648	0.003584229390681004	0.011278195488721804	0.015664160401002502	0.017587939698492462	0.007824726134585291	0.026729559748427674	0.00674373795761079	0.021640091116173123	0.011142061281337049	0.014806378132118454	0.005230125523012552	0.007168458781362006	0.01489028213166144	0.022442588726513567	0.027638190954773868	0.015832106038291608	0.011268781302170284	0.01489028213166144	0.021505376344086027	0.02386934673366834	0.026765375854214124	0.02766179540709812
CTNNB1	0.0020876826722338203	0.003316749585406302	0.0041753653444676405	0.0029985007496251873	0.011299435028248588	0.0	0.008368200836820083	0.005270092226613966	0.011389521640091115	0.003584229390681004	0.011560693641618495	0.02003338898163606	0.005891016200294551	0.008344923504867872	0.014311270125223612	0.0	0.007509386733416771	0.014492753623188406	0.013927576601671307	0.006587615283267457	0.010427528675703858	0.0	0.01567398119122257	0.009111617312072893	0.006833712984054671	0.012552301255230124	0.008342022940563087	0.025089605734767026	0.0025062656641604013	0.010025062656641605	0.0	0.003129890453834116	0.0	0.0	0.004555808656036446	0.008356545961002786	0.009111617312072893	0.008368200836820083	0.010752688172043013	0.009404388714733545	0.014613778705636744	0.005025125628140704	0.008836524300441826	0.005008347245409015	0.0	0.014336917562724013	0.02010050251256281	0.015945330296127564	0.006263048016701462
CUX1	0.014613778705636744	0.01990049751243781	0.016701461377870562	0.006746626686656672	0.002824858757062147	0.02010050251256281	0.02092050209205021	0.007905138339920948	0.0	0.014336917562724013	0.02697495183044316	0.028380634390651086	0.020618556701030927	0.02503477051460361	0.012522361359570662	0.016736401673640166	0.028785982478097626	0.021080368906455864	0.0055710306406685246	0.006587615283267457	0.017726798748696558	0.029288702928870293	0.0438871473354232	0.04555808656036447	0.011389521640091115	0.02510460251046025	0.007299270072992701	0.010752688172043013	0.012531328320802004	0.017543859649122806	0.01507537688442211	0.007824726134585291	0.031446540880503145	0.011560693641618495	0.03416856492027335	0.030640668523676882	0.018223234624145785	0.008368200836820083	0.007168458781362006	0.01880877742946709	0.027139874739039668	0.035175879396984924	0.017673048600883652	0.02170283806343906	0.028213166144200632	0.017921146953405017	0.035175879396984924	0.04555808656036447	0.05845511482254698
DACOR1	0.006263048016701462	0.008291873963515755	0.0020876826722338203	0.005997001499250375	0.00211864406779661	0.0	0.008368200836820083	0.006587615283267457	0.004555808656036446	0.014336917562724013	0.009633911368015412	0.00667779632721202	0.005891016200294551	0.0013908205841446453	0.005366726296958855	0.0041841004184100415	0.006257822277847309	0.00922266139657444	0.0	0.003952569169960474	0.010427528675703858	0.0	0.006269592476489028	0.002277904328018223	0.013667425968109341	0.0	0.004171011470281543	0.0	0.0075187969924812035	0.010025062656641605	0.010050251256281407	0.007824726134585291	0.0	0.015414258188824663	0.004555808656036446	0.0055710306406685246	0.004555808656036446	0.012552301255230124	0.014336917562724013	0.006269592476489028	0.0020876826722338203	0.01507537688442211	0.008836524300441826	0.011686143572621035	0.009404388714733545	0.010752688172043013	0.010050251256281407	0.006833712984054671	0.0020876826722338203
DAXX	0.014613778705636744	0.01492537313432836	0.0041753653444676405	0.0074962518740629685	0.0003531073446327684	0.01507537688442211	0.04602510460251046	0.005270092226613966	0.002277904328018223	0.010752688172043013	0.03564547206165703	0.012520868113522538	0.016936671575846836	0.006954102920723227	0.0017889087656529515	0.0041841004184100415	0.011264080100125156	0.024374176548089592	0.013927576601671309	0.011198945981554676	0.009906152241918664	0.012552301255230124	0.014106583072100312	0.01252847380410023	0.0193621867881549	0.0041841004184100415	0.0010427528675703858	0.003584229390681004	0.013784461152882205	0.017543859649122806	0.02010050251256281	0.01643192488262911	0.02830188679245283	0.011560693641618495	0.010250569476082005	0.018105849582172703	0.013667425968109341	0.008368200836820083	0.012544802867383513	0.014106583072100312	0.016701461377870562	0.01507537688442211	0.017673048600883652	0.01085141903171953	0.004702194357366771	0.010752688172043013	0.010050251256281407	0.01252847380410023	0.021920668058455117
DDX5	0.008350730688935281	0.008291873963515755	0.0041753653444676405	0.004497751124437782	0.00423728813559322	0.0	0.0041841004184100415	0.003952569169960474	0.004555808656036446	0.0	0.007707129094412331	0.00667779632721202	0.004418262150220913	0.0	0.008944543828264758	0.0	0.0037546933667083854	0.0013175230566534915	0.0	0.0013175230566534915	0.003128258602711157	0.0	0.003134796238244514	0.004555808656036446	0.002277904328018223	0.008368200836820083	0.0020855057351407717	0.003584229390681004	0.0	0.005012531328320803	0.005025125628140704	0.003129890453834116	0.0	0.0	0.004555808656036446	0.0055710306406685246	0.0	0.008368200836820083	0.003584229390681004	0.003134796238244514	0.006263048016701462	0.005025125628140704	0.027982326951399118	0.030050083472454088	0.050156739811912224	0.04659498207885305	0.010050251256281407	0.02050113895216401	0.008350730688935281
DEK	0.006263048016701462	0.011608623548922056	0.025052192066805846	0.006746626686656672	0.0	0.010050251256281407	0.0	0.005270092226613966	0.002277904328018223	0.003584229390681004	0.011560693641618495	0.008347245409015025	0.016200294550810016	0.005563282336578581	0.005366726296958855	0.0	0.0050062578222778474	0.01844532279314888	0.008356545961002786	0.0	0.008342022940563087	0.0041841004184100415	0.006269592476489028	0.004555808656036446	0.015945330296127564	0.02510460251046025	0.0	0.003584229390681004	0.0075187969924812035	0.005012531328320803	0.0	0.009389671361502348	0.0	0.011560693641618495	0.011389521640091115	0.008356545961002786	0.004555808656036446	0.0	0.0	0.009404388714733545	0.006263048016701462	0.02010050251256281	0.016200294550810016	0.018363939899833055	0.012539184952978056	0.010752688172043013	0.01507537688442211	0.013667425968109341	0.016701461377870562
DMC1	0.08350730688935283	0.03482587064676617	0.06263048016701461	0.04497751124437781	0.02824858757062147	0.05025125628140704	0.02092050209205021	0.03689064558629776	0.03644646924829157	0.0	0.02697495183044316	0.02170283806343906	0.02209131075110457	0.013908205841446454	0.03577817531305903	0.008368200836820083	0.016270337922403004	0.015810276679841896	0.0027855153203342623	0.017127799736495388	0.021897810218978103	0.029288702928870293	0.01880877742946709	0.015945330296127564	0.015945330296127564	0.02510460251046025	0.01251303441084463	0.014336917562724013	0.02005012531328321	0.012531328320802004	0.04020100502512563	0.014084507042253518	0.031446540880503145	0.015414258188824663	0.015945330296127564	0.019498607242339837	0.013667425968109341	0.0041841004184100415	0.028673835125448032	0.003134796238244514	0.016701461377870562	0.02010050251256281	0.016200294550810016	0.01669449081803005	0.0219435736677116	0.021505376344086027	0.02010050251256281	0.011389521640091115	0.014613778705636744
DPF2	0.01948503827418233	0.024875621890547258	0.013917884481558805	0.006246876561719139	0.004001883239171375	0.015075376884422112	0.02092050209205021	0.005270092226613965	0.009111617312072893	0.009557945041816007	0.023121387283236997	0.02058987200890373	0.015709376534118802	0.01159017153453871	0.013118664281454978	0.0055788005578800565	0.021693783896537342	0.01844532279314888	0.0018570102135561746	0.007026789635485288	0.01807438303788669	0.011157601115760113	0.027168234064785787	0.02885345482156416	0.012148823082763856	0.022315202231520226	0.0038234271810914148	0.0047789725209080045	0.015873015873015872	0.020885547201336674	0.010050251256281407	0.005216484089723528	0.008385744234800839	0.010918432883750802	0.025056947608200455	0.031569173630454965	0.0129081245254366	0.0055788005578800565	0.0023894862604540022	0.009404388714733541	0.026443980514961732	0.030150753768844223	0.013745704467353952	0.014468558708959375	0.035527690700104496	0.013142174432497012	0.031825795644891124	0.03416856492027335	0.03340292275574113
DPPA2	0.03549060542797495	0.02155887230514096	0.025052192066805846	0.019490254872563718	0.005649717514124294	0.02010050251256281	0.016736401673640166	0.005270092226613966	0.004555808656036446	0.010752688172043013	0.005780346820809247	0.008347245409015025	0.016200294550810016	0.006954102920723227	0.01610017889087657	0.008368200836820083	0.012515644555694618	0.007905138339920948	0.008356545961002786	0.003952569169960474	0.010427528675703858	0.02092050209205021	0.0219435736677116	0.011389521640091115	0.025056947608200455	0.02092050209205021	0.011470281543274244	0.007168458781362006	0.0075187969924812035	0.010025062656641605	0.005025125628140704	0.014084507042253518	0.025157232704402517	0.01348747591522158	0.006833712984054671	0.008356545961002786	0.011389521640091115	0.0041841004184100415	0.007168458781362006	0.01880877742946709	0.006263048016701462	0.005025125628140704	0.0073637702503681875	0.01335559265442404	0.01880877742946709	0.025089605734767026	0.03015075376884422	0.011389521640091115	0.012526096033402923
DUX4	0.003131524008350731	0.0041459369817578775	0.0	0.0011244377811094454	0.0017655367231638418	0.005025125628140704	0.0	0.003952569169960474	0.0	0.008960573476702509	0.010597302504816957	0.00667779632721202	0.0014727540500736375	0.006954102920723227	0.004472271914132379	0.006276150627615062	0.0025031289111389237	0.005270092226613966	0.009749303621169915	0.006587615283267457	0.0036496350364963507	0.006276150627615062	0.003134796238244514	0.002277904328018223	0.002277904328018223	0.0	0.0036496350364963507	0.003584229390681004	0.0025062656641604013	0.0012531328320802006	0.010050251256281407	0.005477308294209703	0.006289308176100629	0.004816955684007707	0.002277904328018223	0.004178272980501393	0.0034168564920273353	0.0	0.003584229390681004	0.003134796238244514	0.005219206680584551	0.0	0.004418262150220913	0.0025041736227045075	0.010971786833855798	0.003584229390681004	0.005025125628140704	0.009111617312072894	0.005219206680584551
E2F1	0.0433774066341916	0.037774092500460654	0.02783576896311761	0.017407962685324	0.001726302573760201	0.02568397543271915	0.034402603440260346	0.015371102327624063	0.005315110098709187	0.01354042214257268	0.017769214301006208	0.016138007790762382	0.02012763868433972	0.017153453871117292	0.0240508845160008	0.010692701069270104	0.018078153247114447	0.0120040989606207	0.008047044258743424	0.003952569169960475	0.009037191518943343	0.016736401673640166	0.02089864158829676	0.023538344722854973	0.01037711971652746	0.024639702463970247	0.000926891437840343	0.00398247710075667	0.014480646059593429	0.01392369813422445	0.009491903964265773	0.0066075465136498	0.014675052410901468	0.010276172125883108	0.01164262212098203	0.012380068090374495	0.01088332067830929	0.006508600650860064	0.003584229390681004	0.012887495646116331	0.031315240083507306	0.03238414293690675	0.015218458517427588	0.01094416620293081	0.014629049111807731	0.01234567901234568	0.03015075376884422	0.02708175145532777	0.028531663187195543
E2F3	0.03549060542797495	0.02819237147595357	0.012526096033402923	0.009745127436281859	0.0007062146892655367	0.02010050251256281	0.008368200836820083	0.015810276679841896	0.009111617312072893	0.014336917562724013	0.023121387283236997	0.01335559265442404	0.016200294550810016	0.016689847009735744	0.012522361359570662	0.008368200836820083	0.02002503128911139	0.014492753623188406	0.0	0.0	0.007299270072992701	0.029288702928870293	0.028213166144200632	0.03644646924829157	0.009111617312072893	0.016736401673640166	0.0	0.0	0.0075187969924812035	0.02005012531328321	0.02010050251256281	0.01721439749608764	0.031446540880503145	0.017341040462427744	0.009111617312072893	0.013927576601671307	0.006833712984054671	0.0041841004184100415	0.003584229390681004	0.012539184952978056	0.03549060542797495	0.055276381909547735	0.025036818851251842	0.018363939899833055	0.01880877742946709	0.014336917562724013	0.05025125628140704	0.03644646924829157	0.033402922755741124
E2F4	0.033402922755741124	0.03150912106135987	0.018789144050104383	0.013493253373313344	0.002824858757062147	0.010050251256281407	0.037656903765690385	0.007905138339920948	0.006833712984054671	0.003584229390681004	0.019267822736030827	0.015025041736227047	0.010309278350515464	0.0152990264255911	0.017889087656529516	0.016736401673640166	0.022528160200250308	0.013175230566534914	0.013927576601671307	0.005270092226613966	0.007299270072992701	0.016736401673640166	0.028213166144200632	0.027334851936218683	0.009111617312072893	0.029288702928870293	0.0	0.0	0.030075187969924814	0.015037593984962403	0.005025125628140704	0.006259780907668232	0.012578616352201259	0.011560693641618495	0.006833712984054671	0.008356545961002786	0.011389521640091115	0.0041841004184100415	0.0	0.01567398119122257	0.020876826722338204	0.02512562814070352	0.016200294550810016	0.01001669449081803	0.012539184952978056	0.010752688172043013	0.03015075376884422	0.025056947608200455	0.027139874739039668
E2F5	0.037578288100208766	0.04228855721393035	0.019832985386221292	0.0059970014992503755	0.0035310734463276845	0.017587939698492462	0.029288702928870293	0.014492753623188406	0.010250569476082005	0.012544802867383513	0.019267822736030827	0.015859766277128547	0.022827687776141387	0.02503477051460361	0.01520572450805009	0.014644351464435146	0.04505632040050063	0.025032938076416336	0.004178272980501393	0.007246376811594201	0.017726798748696558	0.02092050209205021	0.04075235109717869	0.036446469248291584	0.015945330296127564	0.006276150627615062	0.009906152241918664	0.003584229390681004	0.016290726817042606	0.02506265664160401	0.012562814070351758	0.017996870109546162	0.025157232704402517	0.012524084778420038	0.027334851936218683	0.03899721448467967	0.02164009111617312	0.010460251046025104	0.0017921146953405016	0.01880877742946709	0.03549060542797495	0.04020100502512563	0.0117820324005891	0.01919866444073456	0.028213166144200625	0.026881720430107527	0.05025125628140704	0.05353075170842825	0.04697286012526096
E2F6	0.0605427974947808	0.03946932006633499	0.030062630480167014	0.01589205397301349	0.004943502824858757	0.04321608040201005	0.032635983263598324	0.010540184453227932	0.005466970387243736	0.016487455197132617	0.016955684007707132	0.008347245409015025	0.02533136966126657	0.012517385257301807	0.012880143112701251	0.01087866108786611	0.029286608260325413	0.014229249011857709	0.0077994428969359346	0.0015810276679841895	0.012095933263816477	0.016736401673640166	0.030094043887147325	0.027790432801822324	0.00592255125284738	0.00920502092050209	0.006256517205422316	0.005017921146953405	0.012531328320802004	0.015037593984962403	0.009045226130653266	0.011267605633802821	0.01635220125786164	0.013872832369942198	0.019589977220956727	0.019498607242339837	0.012756264236902052	0.0075313807531380735	0.002150537634408602	0.011912225705329151	0.031732776617954074	0.0271356783919598	0.011487481590574371	0.016360601001669448	0.01567398119122257	0.016487455197132617	0.03919597989949748	0.04601366742596811	0.031732776617954074
E2F7	0.008350730688935281	0.013266998341625208	0.018789144050104383	0.0029985007496251873	0.0	0.0	0.008368200836820083	0.00922266139657444	0.018223234624145785	0.010752688172043013	0.044315992292870914	0.02003338898163606	0.02650957290132548	0.01808066759388039	0.01073345259391771	0.012552301255230124	0.013767209011264079	0.017127799736495388	0.0	0.0	0.007299270072992701	0.016736401673640166	0.04075235109717868	0.018223234624145785	0.006833712984054671	0.012552301255230124	0.003128258602711157	0.0	0.022556390977443608	0.017543859649122806	0.02512562814070352	0.004694835680751174	0.031446540880503145	0.011560693641618495	0.025056947608200455	0.013927576601671307	0.009111617312072893	0.0041841004184100415	0.03225806451612903	0.01880877742946709	0.022964509394572025	0.01507537688442211	0.01914580265095729	0.02003338898163606	0.006269592476489028	0.007168458781362006	0.02512562814070352	0.006833712984054671	0.027139874739039668
EBF1	0.026443980514961732	0.02874516307352128	0.018093249826026444	0.013243378310844578	0.0054143126177024475	0.01675041876046901	0.019525801952580198	0.01054018445322793	0.01442672741078208	0.0047789725209080045	0.006422607578676943	0.025041736227045083	0.03534609720176731	0.010662957811775614	0.01490757304710793	0.008368200836820083	0.017939090529828953	0.013614404918752744	0.007428040854224698	0.010979358805445759	0.01564129301355579	0.013947001394700141	0.028213166144200625	0.02050113895216401	0.01442672741078208	0.013947001394700141	0.014946124435175531	0.0011947431302270011	0.009189640768588136	0.013366750208855471	0.01340033500837521	0.021909233176838808	0.0020964360587002093	0.0044958253050738604	0.02429764616552772	0.014856081708449397	0.013667425968109341	0.0	0.009557945041816007	0.013584117032392895	0.03549060542797495	0.03350083752093802	0.016691212567501227	0.043405676126878116	0.01880877742946709	0.019115890083632014	0.021775544388609718	0.011389521640091115	0.03270702853166318
EBF3	0.027139874739039668	0.01658374792703151	0.010438413361169102	0.014992503748125937	0.012711864406779662	0.02512562814070352	0.016736401673640166	0.013175230566534914	0.03189066059225513	0.010752688172043013	0.0019267822736030828	0.01669449081803005	0.008836524300441826	0.0027816411682892906	0.01610017889087657	0.016736401673640166	0.02002503128911139	0.011857707509881422	0.0	0.003952569169960474	0.0145985401459854	0.012552301255230124	0.006269592476489028	0.013667425968109341	0.009111617312072893	0.016736401673640166	0.016684045881126174	0.007168458781362006	0.010025062656641605	0.02005012531328321	0.01507537688442211	0.023474178403755867	0.006289308176100629	0.009633911368015412	0.025056947608200455	0.011142061281337049	0.025056947608200455	0.016736401673640166	0.014336917562724013	0.012539184952978056	0.022964509394572025	0.010050251256281407	0.014727540500736375	0.018363939899833055	0.012539184952978056	0.03225806451612903	0.02010050251256281	0.009111617312072893	0.016701461377870562
EED	0.016701461377870562	0.00912106135986733	0.009394572025052192	0.008808095952023988	0.0024717514124293783	0.003768844221105528	0.009414225941422594	0.004281949934123847	0.0017084282460136677	0.0026881720430107533	0.01396917148362235	0.0066777963272120185	0.015832106038291605	0.007997218358831711	0.007155635062611806	0.003138075313807531	0.007509386733416771	0.009552042160737812	0.004178272980501393	0.00230566534914361	0.009645464025026071	0.007322175732217573	0.013322884012539185	0.00797266514806378	0.004555808656036446	0.006276150627615062	0.0013034410844629824	0.0008960573476702508	0.006892230576441102	0.0075187969924812035	0.007537688442211055	0.0035211267605633804	0.0047169811320754715	0.003853564547206165	0.004555808656036446	0.008356545961002786	0.006264236902050115	0.0041841004184100415	0.003584229390681004	0.007053291536050156	0.01931106471816284	0.02010050251256281	0.010677466863033874	0.02003338898163606	0.009404388714733545	0.007168458781362008	0.005025125628140704	0.005125284738041002	0.01931106471816284
EGLN2	0.04384133611691023	0.02819237147595357	0.014613778705636744	0.01199400299850075	0.00211864406779661	0.03015075376884422	0.016736401673640166	0.00922266139657444	0.002277904328018223	0.003584229390681004	0.023121387283236997	0.01669449081803005	0.014727540500736375	0.008344923504867872	0.01610017889087657	0.0	0.01752190237797246	0.014492753623188406	0.0027855153203342623	0.0013175230566534915	0.0010427528675703858	0.016736401673640166	0.0219435736677116	0.02050113895216401	0.015945330296127564	0.016736401673640166	0.0020855057351407717	0.010752688172043013	0.012531328320802004	0.010025062656641605	0.01507537688442211	0.007824726134585291	0.006289308176100629	0.005780346820809247	0.018223234624145785	0.013927576601671307	0.011389521640091115	0.008368200836820083	0.003584229390681004	0.009404388714733545	0.018789144050104383	0.03015075376884422	0.017673048600883652	0.00667779632721202	0.012539184952978056	0.007168458781362006	0.02010050251256281	0.022779043280182237	0.018789144050104383
EGR1	0.06123869171885873	0.035931453841901606	0.03618649965205288	0.018365817091454274	0.0031779661016949155	0.02345058626465661	0.03905160390516039	0.015371102327624066	0.006074411541381928	0.010155316606929513	0.019588953114964683	0.0122426265998887	0.02160039273441336	0.01599443671766342	0.020572450805008944	0.004881450488145049	0.023988318731748018	0.011198945981554673	0.0060352831940575676	0.0015371102327624067	0.011991657977059438	0.02092050209205021	0.04179728317659352	0.028473804100227786	0.01404707668944571	0.018131101813110184	0.0022592978797358358	0.0059737156511350045	0.013366750208855471	0.012531328320802004	0.009212730318257957	0.008346374543557642	0.027253668763102725	0.008991650610147721	0.0193621867881549	0.019962859795728875	0.01214882308276386	0.012552301255230124	0.011350059737156509	0.012016718913270635	0.02679192762700069	0.03936348408710217	0.0117820324005891	0.015025041736227047	0.02089864158829676	0.015531660692951015	0.03433835845896148	0.03378891419893699	0.027487821851078637
EGR2	0.05427974947807933	0.03482587064676617	0.03496868475991649	0.03373313343328336	0.006532485875706215	0.0364321608040201	0.049163179916318	0.02799736495388669	0.019362186788154892	0.013440860215053764	0.017341040462427744	0.01043405676126878	0.02982326951399116	0.013560500695410291	0.02906976744186046	0.010460251046025102	0.03504380475594493	0.009552042160737812	0.0020891364902506965	0.0036231884057971024	0.017205422314911366	0.032426778242677826	0.0329153605015674	0.02164009111617312	0.029612756264236907	0.02405857740585774	0.015901981230448385	0.021505376344086027	0.018170426065162903	0.02756892230576441	0.010050251256281407	0.01486697965571205	0.017295597484276733	0.010597302504816957	0.0296127562642369	0.02437325905292479	0.025626423690205014	0.02405857740585774	0.036738351254480286	0.012539184952978056	0.019832985386221292	0.032663316582914576	0.024668630338733427	0.030467445742904845	0.011755485893416929	0.021505376344086027	0.032663316582914576	0.033599088838268794	0.022442588726513567
EGR3	0.0709812108559499	0.03150912106135987	0.05845511482254698	0.040479760119940034	0.006355932203389831	0.04020100502512563	0.06694560669456066	0.023715415019762844	0.02050113895216401	0.014336917562724013	0.017341040462427744	0.01001669449081803	0.036818851251840944	0.01808066759388039	0.05008944543828265	0.0041841004184100415	0.04130162703379224	0.007905138339920948	0.0	0.002635046113306983	0.0145985401459854	0.03347280334728033	0.025078369905956112	0.03189066059225513	0.03189066059225513	0.02092050209205021	0.010427528675703858	0.017921146953405017	0.017543859649122806	0.03508771929824561	0.010050251256281407	0.010954616588419406	0.012578616352201259	0.011560693641618495	0.03189066059225513	0.033426183844011144	0.03416856492027335	0.037656903765690385	0.04301075268817205	0.01880877742946709	0.020876826722338204	0.035175879396984924	0.020618556701030927	0.03672787979966611	0.012539184952978056	0.025089605734767026	0.04020100502512563	0.03189066059225513	0.025052192066805846
EHMT2	0.0013917884481558802	0.005251520176893312	0.0027835768963117603	0.006371814092953522	0.001059322033898305	0.01926298157453936	0.004881450488145049	0.004830917874396136	0.0034168564920273353	0.005376344086021505	0.0038535645472061657	0.005843071786310518	0.002700049091801669	0.002086230876216968	0.0023852116875372692	0.0006973500697350071	0.007717980809345016	0.0021958717610891525	0.002321262766945218	0.000878348704435661	0.0008689607229753215	0.0013947001394700141	0.003657262277951933	0.004935459377372818	0.0003796507213363705	0.0006973500697350071	0.003997219325686478	0.001792114695340502	0.003341687552213868	0.003341687552213868	0.0	0.0013041210224308815	0.0010482180293501047	0.0041746949261400115	0.0011389521640091116	0.0069637883008356535	0.0018982536066818522	0.010460251046025104	0.0005973715651135006	0.0031347962382445136	0.006610995128740432	0.008375209380234507	0.0014727540500736375	0.0022259321090706734	0.003657262277951933	0.0011947431302270011	0.0033500837520938024	0.007593014426727409	0.003827418232428671
ELF1	0.04314544189283229	0.03551686014372581	0.018441196938065414	0.01205647176411794	0.002412900188323917	0.023869346733668338	0.021966527196652718	0.01339481774264383	0.004935459377372818	0.011350059737156512	0.018625561978163133	0.013077351140790209	0.01926853215513009	0.014951321279554938	0.01520572450805009	0.006624825662482565	0.021172298706716733	0.013175230566534914	0.005338904363974002	0.00318401405357927	0.010775112964893988	0.02754532775453277	0.03187042842215256	0.02885345482156416	0.015565679574791191	0.014644351464435143	0.0037365311087938827	0.005077658303464755	0.013157894736842105	0.015873015873015872	0.016750418760469014	0.013302034428794992	0.016771488469601675	0.009152215799614642	0.016894457099468487	0.020659238625812443	0.016135155656795748	0.005578800557880054	0.006571087216248509	0.013322884012539185	0.026965901183020183	0.04731993299832495	0.018777614138438887	0.01669449081803005	0.015412748171368859	0.020011947431302274	0.02261306532663317	0.03151100987091876	0.03462073764787752
ELF3	0.013569937369519832	0.01077943615257048	0.006263048016701461	0.0074962518740629685	0.006355932203389831	0.012562814070351758	0.02092050209205021	0.005928853754940712	0.005694760820045558	0.0	0.032755298651252415	0.017529215358931552	0.005154639175257732	0.011821974965229486	0.014311270125223612	0.0041841004184100415	0.0068836045056320395	0.012516469038208168	0.0027855153203342623	0.0	0.011470281543274244	0.012552301255230124	0.025078369905956112	0.022779043280182237	0.014806378132118454	0.03138075313807531	0.0015641293013555788	0.010752688172043013	0.015037593984962403	0.013784461152882205	0.02010050251256281	0.014084507042253518	0.009433962264150943	0.005780346820809247	0.015945330296127564	0.012534818941504178	0.015945330296127564	0.0	0.014336917562724013	0.004702194357366771	0.011482254697286013	0.04020100502512563	0.03019145802650957	0.01669449081803005	0.009404388714733545	0.007168458781362006	0.02261306532663317	0.013667425968109341	0.013569937369519832
ELK1	0.03966597077244259	0.043946932006633486	0.024008350730688938	0.010494752623688156	0.002824858757062147	0.017587939698492462	0.018828451882845192	0.014492753623188406	0.009111617312072894	0.012544802867383513	0.01445086705202312	0.01335559265442404	0.021354933726067747	0.01808066759388039	0.011627906976744186	0.012552301255230124	0.032540675844806015	0.019104084321475624	0.0027855153203342623	0.005928853754940712	0.017205422314911366	0.027196652719665274	0.04075235109717868	0.03189066059225513	0.009111617312072894	0.0041841004184100415	0.009384775808133471	0.0	0.016290726817042606	0.02631578947368421	0.010050251256281407	0.019561815336463218	0.015723270440251572	0.012524084778420038	0.022779043280182237	0.034818941504178275	0.022779043280182237	0.008368200836820083	0.0017921146953405016	0.014106583072100312	0.032359081419624215	0.04020100502512563	0.013991163475699557	0.02003338898163606	0.028213166144200625	0.026881720430107527	0.05025125628140704	0.05353075170842825	0.03966597077244259
ELL2	0.03966597077244259	0.03150912106135987	0.018789144050104383	0.004497751124437782	0.0007062146892655367	0.035175879396984924	0.02510460251046025	0.011857707509881422	0.03189066059225513	0.003584229390681004	0.04046242774566474	0.02003338898163606	0.01914580265095729	0.019471488178025038	0.014311270125223612	0.012552301255230124	0.022528160200250308	0.017127799736495388	0.0	0.0	0.010427528675703858	0.02092050209205021	0.028213166144200632	0.025056947608200455	0.027334851936218683	0.02092050209205021	0.0020855057351407717	0.003584229390681004	0.022556390977443608	0.010025062656641605	0.02010050251256281	0.003129890453834116	0.006289308176100629	0.011560693641618495	0.018223234624145785	0.008356545961002786	0.004555808656036446	0.008368200836820083	0.003584229390681004	0.012539184952978056	0.029227557411273482	0.035175879396984924	0.01914580265095729	0.00667779632721202	0.009404388714733545	0.010752688172043013	0.03015075376884422	0.03416856492027335	0.03549060542797495
EMX1	0.031315240083507306	0.01990049751243781	0.020876826722338204	0.012743628185907048	0.007062146892655367	0.035175879396984924	0.016736401673640166	0.017127799736495388	0.013667425968109341	0.021505376344086027	0.009633911368015412	0.01001669449081803	0.01914580265095729	0.01808066759388039	0.01967799642218247	0.016736401673640166	0.027534418022528158	0.005270092226613966	0.019498607242339837	0.0013175230566534915	0.013555787278415016	0.029288702928870293	0.047021943573667714	0.018223234624145785	0.013667425968109341	0.02510460251046025	0.003128258602711157	0.003584229390681004	0.012531328320802004	0.012531328320802004	0.010050251256281407	0.015649452269170583	0.031446540880503145	0.01348747591522158	0.025056947608200455	0.013927576601671307	0.02050113895216401	0.016736401673640166	0.014336917562724013	0.01567398119122257	0.033402922755741124	0.03015075376884422	0.017673048600883652	0.015025041736227047	0.01880877742946709	0.025089605734767026	0.04522613065326633	0.029612756264236907	0.025052192066805846
EOMES	0.0	0.003316749585406302	0.0	0.002248875562218891	0.01059322033898305	0.0	0.0	0.0	0.004555808656036446	0.010752688172043013	0.015414258188824663	0.015025041736227047	0.0029455081001472753	0.006954102920723227	0.003577817531305903	0.0	0.013767209011264079	0.006587615283267457	0.0055710306406685246	0.014492753623188406	0.01564129301355579	0.012552301255230124	0.006269592476489028	0.004555808656036446	0.009111617312072893	0.008368200836820083	0.01251303441084463	0.025089605734767026	0.0075187969924812035	0.005012531328320803	0.0	0.009389671361502348	0.018867924528301886	0.007707129094412331	0.015945330296127564	0.0027855153203342623	0.004555808656036446	0.0041841004184100415	0.017921146953405017	0.003134796238244514	0.008350730688935281	0.0	0.005891016200294551	0.00667779632721202	0.003134796238244514	0.007168458781362006	0.035175879396984924	0.011389521640091115	0.0041753653444676405
EP300	0.017837406361291906	0.017754365427763142	0.009517376888124773	0.007771849369432927	0.0023886673313393155	0.01182382500738989	0.01390598080236278	0.007885763000852513	0.010150073696904724	0.005007379295804343	0.02550153009180552	0.015810664833546102	0.018366109330330057	0.009756197332896996	0.01304851099652741	0.006399212404627124	0.01148494441581388	0.01675966829419515	0.005611994101261677	0.00304192823374409	0.009400110409127149	0.010214127492000982	0.019638576433708282	0.01762025994908214	0.014236902050113884	0.017843957666748702	0.0036343004355026656	0.004427577482605947	0.011057054400707648	0.014153029632905796	0.008128879692580556	0.007295406425480992	0.014150943396226412	0.008103819562507084	0.0169837866809594	0.014296247747009674	0.00894412434677743	0.008368200836820081	0.00838077166350411	0.010372487553014936	0.021030332801178938	0.022021874076263662	0.012301827947673913	0.015687911224589998	0.01051078738705514	0.01296647691334598	0.015518770322199234	0.014839876725177538	0.019433869581235413
ERCC2	0.0041753653444676405	0.006633499170812604	0.0	0.004497751124437782	0.0007062146892655367	0.010050251256281407	0.0	0.006587615283267457	0.004555808656036446	0.003584229390681004	0.01348747591522158	0.01335559265442404	0.0	0.004172461752433936	0.0017889087656529515	0.0	0.006257822277847309	0.003952569169960474	0.011142061281337049	0.003952569169960474	0.0010427528675703858	0.008368200836820083	0.009404388714733545	0.009111617312072893	0.006833712984054671	0.0	0.003128258602711157	0.0	0.010025062656641605	0.0025062656641604013	0.0	0.003129890453834116	0.006289308176100629	0.02504816955684008	0.006833712984054671	0.0027855153203342623	0.004555808656036446	0.0041841004184100415	0.003584229390681004	0.01880877742946709	0.010438413361169102	0.02010050251256281	0.0	0.008347245409015025	0.003134796238244514	0.0	0.01507537688442211	0.002277904328018223	0.022964509394572025
ERCC3	0.0041753653444676405	0.0049751243781094535	0.0020876826722338203	0.0029985007496251873	0.0014124293785310734	0.005025125628140704	0.0	0.006587615283267457	0.004555808656036446	0.007168458781362006	0.01348747591522158	0.011686143572621035	0.0029455081001472753	0.009735744089012515	0.003577817531305903	0.0	0.0050062578222778474	0.007905138339920948	0.0055710306406685246	0.006587615283267457	0.0010427528675703858	0.02092050209205021	0.009404388714733545	0.006833712984054671	0.011389521640091115	0.0	0.003128258602711157	0.0	0.010025062656641605	0.005012531328320803	0.0	0.006259780907668232	0.006289308176100629	0.009633911368015412	0.011389521640091115	0.0055710306406685246	0.004555808656036446	0.0041841004184100415	0.007168458781362006	0.01880877742946709	0.008350730688935281	0.02010050251256281	0.0029455081001472753	0.011686143572621035	0.006269592476489028	0.0	0.005025125628140704	0.004555808656036446	0.027139874739039668
ERG	0.03580375782881002	0.03175787728026533	0.022860125260960342	0.01626686656671664	0.0049081920903954815	0.02311557788944724	0.02112970711297071	0.011791831357048749	0.008200455580865604	0.015232974910394263	0.01859344894026975	0.013856427378964942	0.021134020618556702	0.011821974965229486	0.014400715563506262	0.0100418410041841	0.016270337922403004	0.014031620553359679	0.007520891364902507	0.003820816864295125	0.008133472367049008	0.019665271966527197	0.017084639498432603	0.0193621867881549	0.010250569476082005	0.007740585774058576	0.006986444212721585	0.004838709677419357	0.01729323308270677	0.016541353383458645	0.013065326633165831	0.010563380281690144	0.011635220125786164	0.008766859344894025	0.015034168564920273	0.01768802228412257	0.012072892938496584	0.009414225941422594	0.008960573476702509	0.01489028213166144	0.01941544885177453	0.03618090452261306	0.010309278350515464	0.017696160267111856	0.014576802507836991	0.023118279569892482	0.025628140703517592	0.02425968109339407	0.025365344467640917
ESCO2	0.018789144050104383	0.009950248756218905	0.014613778705636744	0.013493253373313344	0.0035310734463276845	0.010050251256281407	0.02510460251046025	0.00922266139657444	0.009111617312072893	0.028673835125448032	0.019267822736030827	0.018363939899833055	0.016200294550810016	0.019471488178025038	0.014311270125223612	0.0041841004184100415	0.015018773466833541	0.014492753623188406	0.0027855153203342623	0.002635046113306983	0.0145985401459854	0.012552301255230124	0.025078369905956112	0.015945330296127564	0.022779043280182237	0.02510460251046025	0.008342022940563087	0.007168458781362006	0.012531328320802004	0.0075187969924812035	0.01507537688442211	0.018779342723004692	0.025157232704402517	0.005780346820809247	0.03644646924829157	0.0055710306406685246	0.015945330296127564	0.012552301255230124	0.014336917562724013	0.0219435736677116	0.018789144050104383	0.02512562814070352	0.017673048600883652	0.011686143572621035	0.01567398119122257	0.021505376344086027	0.02010050251256281	0.025056947608200455	0.018789144050104383
ESR1	0.020876826722338204	0.015466883270721226	0.00973541817562098	0.011955756815469818	0.0038193243399054526	0.014870269715926575	0.013833148322090344	0.010661181468634885	0.013620938124680394	0.0018652622339258298	0.02219731823365184	0.010255187216789884	0.01254846563072945	0.008387499645198828	0.01947720054032346	0.005422252583041588	0.007649868458021508	0.014573418300126378	0.003837189471889039	0.004181119087951386	0.012321508373943944	0.005721116898642304	0.011707504318341768	0.01001813025893728	0.01794430756357213	0.036376056698830164	0.009320933795833238	0.0043522785458269325	0.009462431589177029	0.021661296097386318	0.0016921341400881955	0.006259780907668233	0.011038377615197022	0.005564075341119106	0.027590535075077888	0.010772554147007002	0.01236576635209893	0.02066433267867816	0.002743032696949748	0.005885739875887657	0.01706361041284991	0.009178545790175371	0.01532866460280724	0.004752819324724875	0.006141641609621909	0.016275327335235158	0.007896625987078255	0.0071358839663427966	0.010992288355843384
ESRRA	0.0041753653444676405	0.008291873963515755	0.0041753653444676405	0.004497751124437782	0.0035310734463276845	0.0	0.0	0.005270092226613966	0.006833712984054671	0.0	0.005780346820809247	0.01001669449081803	0.008836524300441826	0.006954102920723227	0.01610017889087657	0.0041841004184100415	0.0050062578222778474	0.007905138339920948	0.0027855153203342623	0.007905138339920948	0.010427528675703858	0.02092050209205021	0.01880877742946709	0.009111617312072893	0.011389521640091115	0.037656903765690385	0.018769551616266943	0.0	0.012531328320802004	0.015037593984962403	0.005025125628140704	0.009389671361502348	0.018867924528301886	0.0019267822736030828	0.022779043280182237	0.011142061281337049	0.011389521640091115	0.016736401673640166	0.010752688172043013	0.012539184952978056	0.020876826722338204	0.010050251256281407	0.016200294550810016	0.00667779632721202	0.006269592476489028	0.010752688172043013	0.010050251256281407	0.006833712984054671	0.014613778705636744
ETS1	0.03489412466447957	0.033878227908078665	0.02445571130331047	0.010923109873634613	0.0014124293785310734	0.016511127063890886	0.01972504482964734	0.011104837191793714	0.00585746827204686	0.007168458781362006	0.01568951279933939	0.0181254471738612	0.024195245108352616	0.01510033777071329	0.01558906210069001	0.011356843992827256	0.02163418558912927	0.013928100884622624	0.0055710306406685246	0.001693958215697346	0.013108893192313422	0.02092050209205021	0.01567398119122257	0.024731532704197857	0.013667425968109341	0.009563658099222952	0.0016386116490391778	0.001536098310291859	0.016827783745076978	0.016827783745076978	0.007896625987078248	0.011625307399955287	0.014375561545372869	0.00853289292595651	0.01789781972014318	0.02268205332272185	0.01496908558411975	0.010161386730424386	0.008704557091653865	0.014778325123152709	0.030122278556516557	0.04235463029432879	0.008205343993267411	0.02003338898163606	0.019704433497536943	0.022529441884280597	0.027997128499641064	0.026358607224210868	0.0289293170295258
ETS2	0.016701461377870562	0.011608623548922056	0.0041753653444676405	0.005247376311844078	0.0	0.01507537688442211	0.0	0.005270092226613966	0.006833712984054671	0.010752688172043013	0.02504816955684008	0.008347245409015025	0.010309278350515464	0.019471488178025038	0.01073345259391771	0.0041841004184100415	0.00876095118898623	0.014492753623188406	0.0	0.0	0.004171011470281543	0.016736401673640166	0.025078369905956112	0.029612756264236907	0.011389521640091115	0.016736401673640166	0.0020855057351407717	0.0	0.0075187969924812035	0.012531328320802004	0.02010050251256281	0.02034428794992175	0.012578616352201259	0.011560693641618495	0.004555808656036446	0.008356545961002786	0.004555808656036446	0.0041841004184100415	0.007168458781362006	0.01567398119122257	0.022964509394572025	0.04522613065326633	0.035346097201767304	0.01335559265442404	0.012539184952978056	0.010752688172043013	0.03015075376884422	0.025056947608200455	0.03549060542797495
ETV1	0.03966597077244259	0.036069651741293535	0.024008350730688938	0.011431784107946028	0.0031779661016949155	0.012562814070351758	0.018828451882845192	0.010869565217391304	0.006833712984054671	0.008064516129032258	0.02167630057803468	0.0179465776293823	0.017304860088365244	0.01564673157162726	0.013416815742397135	0.005230125523012552	0.027534418022528158	0.016798418972332016	0.011142061281337049	0.005599472990777338	0.014077163712200209	0.0198744769874477	0.03134796238244514	0.028473804100227786	0.01082004555808656	0.009414225941422594	0.007299270072992701	0.008960573476702509	0.015664160401002502	0.030701754385964914	0.013819095477386936	0.011737089201877934	0.012578616352201259	0.008670520231213872	0.0193621867881549	0.019498607242339837	0.018223234624145785	0.008368200836820083	0.008064516129032258	0.01489028213166144	0.031315240083507306	0.0414572864321608	0.013991163475699559	0.015442404006677797	0.02664576802507837	0.03136200716845878	0.027638190954773868	0.033599088838268794	0.03549060542797495
ETV4	0.033402922755741124	0.03482587064676617	0.031315240083507306	0.018740629685157426	0.0035310734463276845	0.02010050251256281	0.008368200836820083	0.011857707509881422	0.002277904328018223	0.007168458781362006	0.04624277456647399	0.025041736227045083	0.033873343151693665	0.006954102920723227	0.01610017889087657	0.008368200836820083	0.01752190237797246	0.014492753623188406	0.0	0.0013175230566534915	0.011470281543274244	0.02092050209205021	0.028213166144200632	0.029612756264236907	0.002277904328018223	0.008368200836820083	0.003128258602711157	0.003584229390681004	0.030075187969924814	0.015037593984962403	0.005025125628140704	0.012519561815336464	0.018867924528301886	0.0038535645472061657	0.025056947608200455	0.027855153203342614	0.015945330296127564	0.0041841004184100415	0.0	0.006269592476489028	0.014613778705636744	0.04522613065326633	0.01914580265095729	0.02671118530884808	0.012539184952978056	0.007168458781362006	0.02512562814070352	0.015945330296127564	0.041753653444676415
ETV6	0.008350730688935281	0.006633499170812604	0.008350730688935281	0.008995502248875561	0.0	0.005025125628140704	0.0	0.003952569169960474	0.0	0.0	0.02504816955684008	0.02170283806343906	0.023564064801178203	0.004172461752433936	0.012522361359570662	0.0041841004184100415	0.011264080100125156	0.02239789196310936	0.013927576601671307	0.003952569169960474	0.013555787278415016	0.008368200836820083	0.012539184952978056	0.011389521640091115	0.002277904328018223	0.012552301255230124	0.0	0.0	0.0075187969924812035	0.0075187969924812035	0.005025125628140704	0.012519561815336464	0.012578616352201259	0.007707129094412331	0.013667425968109341	0.0027855153203342623	0.006833712984054671	0.0041841004184100415	0.007168458781362006	0.009404388714733545	0.020876826722338204	0.05025125628140704	0.016200294550810016	0.03839732888146912	0.006269592476489028	0.003584229390681004	0.010050251256281407	0.0	0.025052192066805846
EZH2	0.048538622129436326	0.02197346600331675	0.018267223382045932	0.02548725637181409	0.005296610169491525	0.027638190954773868	0.0303347280334728	0.016139657444005272	0.00797266514806378	0.01971326164874552	0.011078998073217723	0.011686143572621035	0.022827687776141383	0.01321279554937413	0.025044722719141318	0.005230125523012552	0.019086357947434296	0.007575757575757577	0.008356545961002786	0.0036231884057971006	0.00521376433785193	0.013598326359832637	0.010971786833855798	0.01594533029612756	0.013667425968109341	0.010460251046025104	0.003910323253388947	0.022401433691756272	0.011904761904761904	0.011904761904761904	0.007537688442211055	0.01134585289514867	0.011006289308176102	0.011078998073217723	0.02050113895216401	0.013927576601671307	0.013667425968109341	0.017782426778242676	0.008064516129032258	0.013322884012539185	0.014613778705636744	0.028894472361809045	0.011045655375552282	0.01043405676126878	0.012539184952978058	0.01075268817204301	0.025125628140703515	0.023917995444191344	0.018267223382045932
FAIRE	0.012824336415150607	0.017886756692726845	0.012227855651655234	0.006800171342899979	0.003177966101694915	0.017587939698492462	0.011356843992827256	0.011010728402032748	0.006345590628050764	0.006400409626216077	0.019955959262317642	0.0152635344621989	0.01283399957921313	0.012716073912179616	0.007411193457705086	0.005379557680812911	0.014750581083497229	0.011104837191793712	0.0035813768404297647	0.004234895539243365	0.007746164159094296	0.014943215780035863	0.022615315718763997	0.020013016596160102	0.011226814188089813	0.015540944411237297	0.0032772232980783555	0.007168458781362008	0.013068385248836377	0.015216612960973862	0.009691313711414212	0.009613234965347644	0.01347708894878706	0.007982383704927059	0.015457207940123657	0.015320334261838441	0.010575984380084608	0.006276150627615061	0.008704557091653867	0.011195700850873264	0.02341186996719356	0.02943287867910983	0.014201556911424362	0.015621273551156688	0.00806090461262875	0.007424475166410652	0.015793251974156496	0.022779043280182227	0.026394273784670443
FEZF1	0.01183020180932498	0.012714206744057488	0.011134307585247041	0.016491754122938528	0.00047080979284369113	0.008375209380234507	0.008368200836820083	0.014053579270970576	0.011389521640091115	0.0	0.019267822736030827	0.028937117417918757	0.01325478645066274	0.010199350950394068	0.0172927847346452	0.013947001394700141	0.017104714226115977	0.01932367149758454	0.008356545961002786	0.0013175230566534913	0.0076468543621828295	0.015341701534170154	0.02089864158829676	0.021260440394836752	0.0129081245254366	0.018131101813110184	0.005561348627042058	0.005973715651135007	0.013366750208855471	0.00835421888053467	0.010050251256281407	0.004694835680751174	0.0	0.017341040462427747	0.011389521640091115	0.007428040854224698	0.011389521640091115	0.022315202231520226	0.008363201911589008	0.011494252873563218	0.016005567153792626	0.013400335008375208	0.014727540500736378	0.016138007790762382	0.007314524555903866	0.023894862604540018	0.01675041876046901	0.0129081245254366	0.022268615170494086
FLI1	0.032938993273022486	0.0259812050856827	0.028995592669914173	0.012993503248375813	0.003609541745134965	0.02010050251256281	0.016736401673640166	0.012296881862099252	0.008352315869400152	0.016726403823178013	0.018839648897452363	0.016138007790762382	0.024218622156766487	0.013290063359604387	0.015702643609620353	0.011157601115760113	0.020303156723682384	0.0177133655394525	0.010523057876818322	0.0020494803103498754	0.011586142973004287	0.018596001859600184	0.015673981191222573	0.02429764616552772	0.018982536066818528	0.008833100883310088	0.003128258602711157	0.009557945041816007	0.02144249512670565	0.01642996379838485	0.008375209380234505	0.011824030603373328	0.02026554856743536	0.007493042175123098	0.018223234624145785	0.02321262766945218	0.01594533029612756	0.008368200836820083	0.01513341298287535	0.013584117032392894	0.01902110879146369	0.03852596314907873	0.008509245622647687	0.023186792802819517	0.01880877742946709	0.026284348864994027	0.02903405918481296	0.02556314856998228	0.02806773370447692
FOS	0.010612386917188585	0.010226644555002764	0.007132915796798885	0.004247876061969014	0.003943032015065914	0.009212730318257957	0.011157601115760113	0.011308739569609134	0.01442672741078208	0.00866188769414576	0.03773281952472705	0.021146355036171398	0.018163966617574863	0.010662957811775614	0.010286225402504472	0.006276150627615062	0.013037129745515227	0.01800614844093105	0.0055710306406685246	0.006916996047430829	0.01781369482099409	0.011854951185495122	0.02664576802507837	0.0180334092634776	0.015565679574791194	0.012900976290097628	0.0035627389641988173	0.004181600955794504	0.011695906432748536	0.016081871345029242	0.019681742043551085	0.012649973917579549	0.01310272536687631	0.012845215157353885	0.01746393318147304	0.020891364902506968	0.010820045558086558	0.006276150627615062	0.015830346475507767	0.014890282131661443	0.01931106471816284	0.02261306532663317	0.01779577810505646	0.013912075681691708	0.013845350052246602	0.00985663082437276	0.011725293132328306	0.024677296886864084	0.02192066805845512
FOSL1	0.019624217118997908	0.02222222222222222	0.012108559498956159	0.005097451274362818	0.0025423728813559325	0.01809045226130653	0.019246861924686196	0.01212121212121212	0.010478359908883829	0.011469534050179213	0.04161849710982658	0.022370617696160267	0.02238586156111929	0.014186369958275385	0.01323792486583184	0.0041841004184100415	0.02102628285356696	0.02555994729907773	0.0027855153203342627	0.011330698287220026	0.02043795620437956	0.01171548117154812	0.03510971786833856	0.025968109339407748	0.021412300683371296	0.016736401673640166	0.004796663190823775	0.0014336917562724016	0.015538847117794487	0.014035087719298244	0.01407035175879397	0.012519561815336464	0.005031446540880504	0.011946050096339112	0.02232346241457859	0.023398328690807803	0.009111617312072894	0.006694560669456066	0.012186379928315413	0.020062695924764888	0.02045929018789144	0.024120603015075383	0.020913107511045657	0.01903171953255426	0.0206896551724138	0.012186379928315413	0.016080402010050253	0.030068337129840545	0.02546972860125261
FOSL2	0.011691022964509391	0.012603648424543944	0.0041753653444676405	0.0046476761619190406	0.001977401129943503	0.008040201005025126	0.006694560669456066	0.010013175230566534	0.015489749430523916	0.005734767025089607	0.03776493256262042	0.014357262103505844	0.020618556701030927	0.00973574408901252	0.013237924865831844	0.003347280334728033	0.00876095118898623	0.0158102766798419	0.005013927576601671	0.003689064558629776	0.0164754953076121	0.008368200836820083	0.02382445141065831	0.021412300683371296	0.014123006833712988	0.019246861924686196	0.005005213764337852	0.005017921146953405	0.012531328320802004	0.016040100250626566	0.007035175879396985	0.008450704225352112	0.012578616352201259	0.01117533718689788	0.01776765375854214	0.018384401114206132	0.01002277904328018	0.003347280334728033	0.017204301075268817	0.010658307210031349	0.015866388308977037	0.016080402010050253	0.016200294550810016	0.009348914858096828	0.008150470219435737	0.007885304659498207	0.013065326633165831	0.015945330296127564	0.017954070981210855
FOXA1	0.0039318023660403646	0.005279159756771691	0.0056367432150313136	0.0038793103448275853	0.0036252354048964186	0.004648241206030157	0.007008368200836814	0.003447518664909971	0.006207289293849654	0.002419354838709678	0.01949261400128452	0.017111853088480768	0.0068851251840942465	0.009445989800649044	0.011195587358378051	0.00610181311018131	0.0034626616604088397	0.010507246376811592	0.0034818941504178346	0.0051383399209486156	0.005639555092109832	0.008856345885634588	0.008385579937304075	0.007725892179195134	0.0019362186788154886	0.010808926080892605	0.006282586027111569	0.005197132616487454	0.006892230576441102	0.009962406015037588	0.004690117252931326	0.005490349504434011	0.01284067085953878	0.005651894669235711	0.012566438876233871	0.008101207056638816	0.009965831435079729	0.004253835425383545	0.0019115890083632031	0.005381400208986419	0.007272094641614473	0.005108877721943054	0.01336524300441824	0.0050639955481357754	0.006217345872518293	0.003614097968936678	0.004187604690117254	0.006093394077448743	0.006506610995128732
FOXA2	0.003757828810020876	0.006135986733001657	0.00521920668058455	0.00727136431784108	0.005084745762711864	0.003517587939698493	0.0075313807531380735	0.0034255599472990768	0.007061503416856492	0.011469534050179213	0.022736030828516374	0.014190317195325543	0.011045655375552282	0.006258692628650904	0.010912343470483005	0.003347280334728033	0.00463078848560701	0.014888010540184453	0.0033426183844011146	0.003557312252964427	0.010114702815432742	0.0100418410041841	0.0206896551724138	0.007972665148063782	0.002733485193621868	0.01422594142259414	0.007194994786235662	0.015412186379928316	0.009523809523809523	0.008020050125313283	0.007035175879396985	0.00860719874804382	0.006289308176100629	0.007899807321772638	0.012300683371298408	0.015320334261838441	0.011617312072892938	0.008786610878661087	0.011469534050179213	0.008150470219435739	0.010647181628392484	0.008040201005025126	0.013549337260677466	0.00717863105175292	0.005956112852664577	0.0039426523297491035	0.01457286432160804	0.005466970387243736	0.012943632567849686
FOXH1	0.0073068893528183704	0.00746268656716418	0.009394572025052192	0.0029985007496251873	0.011299435028248588	0.002512562814070352	0.0062761506276150635	0.00461133069828722	0.009111617312072894	0.016129032258064516	0.01541425818882466	0.015025041736227044	0.008836524300441826	0.008344923504867872	0.009838998211091236	0.0020920502092050207	0.012515644555694618	0.00922266139657444	0.01253481894150418	0.0032938076416337285	0.014077163712200209	0.006276150627615062	0.009404388714733545	0.013667425968109341	0.0034168564920273353	0.010460251046025104	0.009906152241918664	0.012544802867383513	0.015037593984962403	0.012531328320802004	0.005025125628140704	0.007824726134585291	0.015723270440251572	0.0028901734104046237	0.011389521640091115	0.008356545961002786	0.006833712984054671	0.014644351464435146	0.023297491039426525	0.010971786833855798	0.014613778705636744	0.005025125628140704	0.0117820324005891	0.007512520868113522	0.009404388714733545	0.016129032258064516	0.01507537688442211	0.00797266514806378	0.008350730688935281
FOXK2	0.02922755741127349	0.041873963515754564	0.02922755741127349	0.008808095952023988	0.004060734463276836	0.01884422110552764	0.021966527196652718	0.008563899868247694	0.004555808656036446	0.008960573476702509	0.0197495183044316	0.01669449081803005	0.016936671575846832	0.019819193324061197	0.013864042933810376	0.007322175732217573	0.030037546933667083	0.024703557312252964	0.0006963788300835656	0.005928853754940712	0.014859228362878	0.0198744769874477	0.044670846394984316	0.031321184510250566	0.007972665148063782	0.009414225941422593	0.003910323253388947	0.010752688172043013	0.015664160401002502	0.018170426065162903	0.010050251256281407	0.00860719874804382	0.009433962264150943	0.008188824662813102	0.03018223234624145	0.04178272980501393	0.0193621867881549	0.009414225941422593	0.0026881720430107533	0.0109717868338558	0.035490605427974935	0.042713567839195984	0.01325478645066274	0.02045075125208681	0.03683385579937304	0.014336917562724013	0.037688442211055266	0.042710706150341685	0.04749478079331942
FOXM1	0.013719057560393677	0.015636105188343994	0.004771846107963018	0.004390661811951168	0.002623083131557708	0.01292175161521895	0.014943215780035863	0.005458309806135893	0.00488122356003905	0.0030721966205837174	0.02367189650426644	0.010493679942761746	0.014306753629286769	0.012318696602423998	0.013800153335037054	0.005379557680812911	0.008582156266762023	0.016751364577451532	0.005173099880620772	0.0015057406361754188	0.00953374050350067	0.008368200836820083	0.01701746529332736	0.018223234624145792	0.016596160104132767	0.01972504482964734	0.00148964695367198	0.003584229390681004	0.01217329036877909	0.012889366272824918	0.0035893754486719313	0.006706908115358821	0.016172506738544472	0.008808147536471234	0.016596160104132767	0.0115399920413848	0.010087862024080702	0.005379557680812911	0.009216589861751152	0.010300044782803405	0.022964509394572025	0.0208183776022972	0.014727540500736375	0.009062723586930598	0.0049261083743842365	0.003072196620583718	0.01148600143575018	0.016921575008135372	0.020280345958842826
FOXO1	0.0041753653444676405	0.008291873963515755	0.008350730688935281	0.002248875562218891	0.0	0.005025125628140704	0.0041841004184100415	0.006587615283267457	0.011389521640091115	0.003584229390681004	0.03853564547206165	0.02003338898163606	0.017673048600883652	0.012517385257301807	0.0	0.0	0.006257822277847309	0.01976284584980237	0.027855153203342614	0.007905138339920948	0.009384775808133471	0.012552301255230124	0.009404388714733545	0.018223234624145785	0.004555808656036446	0.008368200836820083	0.0	0.0	0.005012531328320803	0.03258145363408521	0.005025125628140704	0.0	0.012578616352201259	0.02119460500963391	0.009111617312072893	0.013927576601671307	0.011389521640091115	0.0041841004184100415	0.007168458781362006	0.009404388714733545	0.022964509394572025	0.01507537688442211	0.004418262150220913	0.00667779632721202	0.003134796238244514	0.007168458781362006	0.005025125628140704	0.002277904328018223	0.006263048016701462
FOXO3	0.020876826722338204	0.03150912106135987	0.012526096033402923	0.009745127436281859	0.002824858757062147	0.01507537688442211	0.016736401673640166	0.007905138339920948	0.0	0.007168458781362006	0.030828516377649325	0.01669449081803005	0.02209131075110457	0.012517385257301807	0.012522361359570662	0.008368200836820083	0.02127659574468085	0.01976284584980237	0.0	0.0	0.011470281543274244	0.02092050209205021	0.03448275862068965	0.025056947608200455	0.011389521640091115	0.016736401673640166	0.0010427528675703858	0.0	0.017543859649122806	0.02756892230576441	0.005025125628140704	0.009389671361502348	0.03773584905660377	0.005780346820809247	0.02050113895216401	0.016713091922005572	0.013667425968109341	0.008368200836820083	0.0	0.01567398119122257	0.025052192066805846	0.04020100502512563	0.01325478645066274	0.02170283806343906	0.009404388714733545	0.003584229390681004	0.03015075376884422	0.03189066059225513	0.029227557411273482
FOXP1	0.013048016701461376	0.0169983416252073	0.013048016701461378	0.008620689655172414	0.004060734463276836	0.013819095477386936	0.016736401673640166	0.010540184453227932	0.006264236902050114	0.011648745519713259	0.018304431599229287	0.015442404006677797	0.019145802650957288	0.012169680111265648	0.013864042933810376	0.011506276150627614	0.014705882352941175	0.009881422924901186	0.006267409470752089	0.003952569169960474	0.007038581856100104	0.0198744769874477	0.024294670846394983	0.01765375854214123	0.006264236902050115	0.011506276150627616	0.005735140771637122	0.006272401433691757	0.009398496240601505	0.015037593984962403	0.007537688442211055	0.005868544600938967	0.012578616352201259	0.008188824662813102	0.01594533029612756	0.014623955431754874	0.011389521640091115	0.0073221757322175715	0.003584229390681004	0.013322884012539185	0.022442588726513567	0.027638190954773868	0.010677466863033874	0.012520868113522538	0.009404388714733541	0.016129032258064516	0.021356783919597992	0.021640091116173123	0.01617954070981211
FOXP2	0.022964509394572025	0.02570480928689884	0.022964509394572025	0.005622188905547226	0.0014124293785310734	0.012562814070351758	0.023012552301255228	0.011857707509881422	0.004555808656036446	0.008960573476702509	0.018304431599229287	0.025041736227045083	0.020618556701030927	0.015994436717663426	0.01341681574239714	0.014644351464435146	0.01752190237797246	0.01383399209486166	0.0013927576601671311	0.001976284584980237	0.002606882168925965	0.016736401673640166	0.04075235109717868	0.023917995444191344	0.006833712984054671	0.014644351464435146	0.004171011470281543	0.008960573476702509	0.013784461152882205	0.0075187969924812035	0.005025125628140704	0.006259780907668232	0.009433962264150943	0.009633911368015412	0.010250569476082005	0.013927576601671307	0.011389521640091115	0.0041841004184100415	0.0017921146953405016	0.009404388714733545	0.027139874739039664	0.04020100502512563	0.016200294550810013	0.01669449081803005	0.014106583072100312	0.008960573476702509	0.02010050251256281	0.017084282460136675	0.021920668058455117
FUS	0.020876826722338204	0.01907131011608624	0.014613778705636744	0.011244377811094452	0.00211864406779661	0.017587939698492462	0.006276150627615062	0.008563899868247694	0.002277904328018223	0.017921146953405017	0.019267822736030827	0.015025041736227047	0.01914580265095729	0.013908205841446454	0.004472271914132379	0.006276150627615062	0.011889862327909888	0.017127799736495388	0.0027855153203342623	0.0	0.011470281543274244	0.0041841004184100415	0.017241379310344827	0.0193621867881549	0.0193621867881549	0.012552301255230124	0.0	0.008960573476702509	0.012531328320802004	0.01879699248120301	0.0	0.000782472613458529	0.009433962264150943	0.008670520231213872	0.009111617312072894	0.023676880222841225	0.014806378132118454	0.008368200836820083	0.0	0.010971786833855798	0.008350730688935281	0.032663316582914576	0.004418262150220913	0.02003338898163606	0.014106583072100312	0.016129032258064516	0.03015075376884422	0.030751708428246018	0.03340292275574113
GABP	0.03549060542797495	0.04311774461028192	0.018789144050104383	0.01649175412293853	0.0014124293785310734	0.02010050251256281	0.0041841004184100415	0.014492753623188406	0.009111617312072893	0.007168458781362006	0.02504816955684008	0.02170283806343906	0.023564064801178203	0.009735744089012515	0.01610017889087657	0.008368200836820083	0.01752190237797246	0.011857707509881422	0.0027855153203342623	0.002635046113306983	0.005213764337851929	0.012552301255230124	0.01880877742946709	0.027334851936218683	0.006833712984054671	0.012552301255230124	0.003128258602711157	0.003584229390681004	0.015037593984962403	0.012531328320802004	0.005025125628140704	0.018779342723004692	0.025157232704402517	0.005780346820809247	0.02050113895216401	0.016713091922005572	0.013667425968109341	0.008368200836820083	0.0	0.006269592476489028	0.027139874739039668	0.035175879396984924	0.014727540500736375	0.02003338898163606	0.009404388714733545	0.010752688172043013	0.02512562814070352	0.02050113895216401	0.041753653444676415
GABPA	0.03640396659707725	0.034722222222222224	0.02426931106471816	0.014711394302848575	0.004193149717514125	0.023869346733668338	0.018828451882845185	0.012104743083003952	0.008399772209567198	0.010976702508960576	0.018906551059730246	0.01377295492487479	0.019513991163475703	0.01329972183588317	0.013640429338103758	0.006799163179916316	0.02119837296620776	0.013669301712779974	0.008530640668523676	0.00436429512516469	0.009449947862356624	0.020397489539748955	0.02018025078369906	0.0244874715261959	0.01480637813211845	0.010460251046025106	0.005278936392075079	0.007840501792114698	0.013471177944862156	0.019893483709273185	0.008793969849246231	0.012226134585289514	0.012578616352201257	0.009152215799614644	0.018365603644646924	0.014275766016713097	0.013525056947608204	0.007583682008368198	0.006272401433691757	0.011559561128526649	0.026096033402922755	0.03988693467336684	0.012610456553755523	0.01721619365609349	0.014106583072100312	0.02105734767025089	0.027324120603015083	0.0270501138952164	0.03248956158663883
GATA1	0.018789144050104383	0.024365352723561683	0.013007868957764571	0.005766347595433053	0.003042155584528466	0.005025125628140703	0.019954940457032503	0.009324009324009324	0.003679691606798668	0.010752688172043013	0.011116051578479324	0.015795556697059197	0.0117820324005891	0.01005670268535359	0.006467593229668365	0.006437077566784679	0.022431886011360352	0.016519712171886084	0.004499678594386115	0.003040437823046518	0.011871340338493623	0.02800128741551336	0.024837231733783462	0.024531277378657797	0.007709830033292449	0.011264885741873187	0.00385016443410604	0.004135649296939619	0.01542317331791016	0.018315018315018312	0.00773096250483185	0.012880703021548092	0.014997581035316884	0.009189269304876242	0.030664096723322237	0.03685451039211485	0.008235500262835116	0.010621177985194722	0.00275709953129308	0.0122980467808054	0.0189497350248916	0.03865481252415925	0.013934519089158263	0.015281880056504427	0.022908126356402214	0.014888337468982632	0.0367220718979513	0.031715437182407574	0.03292114983137948
GATA2	0.00759157335357753	0.011608623548922054	0.00521920668058455	0.005758484394166554	0.004718798151001543	0.0075376884422110515	0.01692658805629516	0.009402323631572644	0.008076206253882789	0.009449332029977192	0.019267822736030824	0.016011534375474278	0.00970678805730352	0.00992540144139588	0.007643519271426246	0.007797641688855076	0.014904994879963591	0.01443286621152234	0.0055710306406685246	0.00461133069828722	0.011470281543274246	0.007417268923545073	0.01581647192932459	0.013563884862290328	0.00797266514806378	0.009128946367440093	0.005782538629253958	0.0029325513196480943	0.01594896331738437	0.015493278651173387	0.0066240292370945645	0.009816474605207005	0.012292738707833048	0.007094062007356804	0.01667011803686063	0.01937199290959737	0.00786912404224477	0.006085964244960059	0.004887585532746825	0.010401823881447704	0.011672044031125449	0.019186843307446327	0.013254786450662744	0.012065563818485356	0.017098888572242805	0.014825676115998694	0.01690269529465509	0.018948022364878855	0.018124881381666343
GATA3	0.0074079062563135595	0.007435938586636709	0.003905986935147148	0.0035304928181070757	0.0035766356843448133	0.0063219322418544294	0.010392765555405584	0.007820136852394915	0.009038136527298112	0.003237368481905424	0.019392131269811663	0.01217082233830578	0.010071737374697135	0.0101843958903495	0.008944543828264758	0.004049129437171008	0.008155355484678429	0.0085851502401292	0.0042232006469583964	0.003952569169960475	0.009216589861751149	0.005128897287083278	0.015269491354029725	0.009185098096847671	0.0086707326034242	0.012822243217708196	0.0043391974166638635	0.002543646664354261	0.009782520818174469	0.010510146333575877	0.009239747122710326	0.007622797718208896	0.011361330898762423	0.00615327242215178	0.012271291057388488	0.005391319974840507	0.009332059666397236	0.006208665136995546	0.003352988784830617	0.009707756092628177	0.016028015354569332	0.011995461176852004	0.0152501306475367	0.01017825407937961	0.005157245424208718	0.01029020696034223	0.006970335548711297	0.014475714600631929	0.0095629335308775
GATA4	0.015657620041753653	0.02155887230514096	0.009394572025052192	0.010494752623688156	0.00211864406779661	0.01507537688442211	0.006276150627615062	0.008563899868247694	0.0034168564920273353	0.003584229390681004	0.03468208092485549	0.01919866444073456	0.013991163475699559	0.009735744089012515	0.007155635062611806	0.008368200836820083	0.013141426783479349	0.01383399209486166	0.004178272980501393	0.005270092226613966	0.010948905109489052	0.008368200836820083	0.028213166144200625	0.02164009111617312	0.011389521640091115	0.010460251046025104	0.0015641293013555788	0.003584229390681004	0.017543859649122806	0.015037593984962403	0.007537688442211055	0.017996870109546162	0.015723270440251572	0.0038535645472061657	0.01594533029612756	0.018105849582172703	0.006833712984054671	0.0041841004184100415	0.007168458781362006	0.0109717868338558	0.014613778705636744	0.025125628140703515	0.02061855670103093	0.015025041736227044	0.006269592476489028	0.003584229390681004	0.027638190954773868	0.02164009111617312	0.022964509394572025
GATA6	0.0073068893528183704	0.00746268656716418	0.006263048016701461	0.006746626686656671	0.0	0.005025125628140704	0.006276150627615062	0.001976284584980237	0.005694760820045558	0.0017921146953405016	0.02601156069364162	0.01335559265442404	0.008836524300441826	0.003477051460361613	0.005366726296958856	0.0020920502092050207	0.0037546933667083854	0.017127799736495388	0.006963788300835654	0.005270092226613966	0.01042752867570386	0.0041841004184100415	0.017241379310344827	0.013667425968109341	0.007972665148063782	0.03138075313807531	0.005735140771637122	0.007168458781362006	0.013784461152882205	0.006265664160401002	0.02261306532663317	0.01486697965571205	0.009433962264150943	0.005780346820809247	0.009111617312072894	0.02228412256267409	0.009111617312072893	0.0	0.010752688172043013	0.001567398119122257	0.0073068893528183704	0.007537688442211055	0.01914580265095729	0.007512520868113522	0.0	0.003584229390681004	0.01507537688442211	0.02277904328018223	0.011482254697286013
GATAD2B	0.041753653444676415	0.03482587064676617	0.03549060542797495	0.017991004497751126	0.00211864406779661	0.03015075376884422	0.03347280334728033	0.013175230566534914	0.011389521640091115	0.017921146953405017	0.019267822736030827	0.01335559265442404	0.016200294550810016	0.013908205841446454	0.026833631484794274	0.012552301255230124	0.02002503128911139	0.011857707509881422	0.0027855153203342623	0.0	0.011470281543274244	0.012552301255230124	0.01880877742946709	0.03189066059225513	0.02050113895216401	0.02510460251046025	0.0	0.0	0.017543859649122806	0.0075187969924812035	0.01507537688442211	0.003129890453834116	0.012578616352201259	0.009633911368015412	0.015945330296127564	0.02228412256267409	0.006833712984054671	0.0041841004184100415	0.021505376344086027	0.025078369905956112	0.025052192066805846	0.02010050251256281	0.0117820324005891	0.01669449081803005	0.012539184952978056	0.017921146953405017	0.02512562814070352	0.015945330296127564	0.025052192066805846
GLI2	0.027139874739039668	0.026533996683250412	0.012526096033402923	0.006746626686656672	0.0007062146892655367	0.02512562814070352	0.012552301255230124	0.007905138339920948	0.002277904328018223	0.010752688172043013	0.02504816955684008	0.00667779632721202	0.01914580265095729	0.01808066759388039	0.007155635062611806	0.0041841004184100415	0.015018773466833541	0.013175230566534914	0.0	0.0	0.009384775808133471	0.02092050209205021	0.025078369905956112	0.03189066059225513	0.015945330296127564	0.016736401673640166	0.0020855057351407717	0.0	0.010025062656641605	0.010025062656641605	0.02512562814070352	0.018779342723004692	0.025157232704402517	0.009633911368015412	0.009111617312072893	0.011142061281337049	0.006833712984054671	0.0041841004184100415	0.003584229390681004	0.01567398119122257	0.029227557411273482	0.05025125628140704	0.030927835051546393	0.02170283806343906	0.009404388714733545	0.014336917562724013	0.03015075376884422	0.03644646924829157	0.029227557411273482
GLIS1	0.07167710508002782	0.04145936981757877	0.03479471120389701	0.04122938530734633	0.00211864406779661	0.03350083752093802	0.057182705718270575	0.01976284584980237	0.018223234624145785	0.01075268817204301	0.01669877970456005	0.014468558708959375	0.026018654884634267	0.018080667593880387	0.039952295766249264	0.0055788005578800565	0.03128911138923655	0.015810276679841896	0.009285051067780874	0.003952569169960475	0.02259297879735836	0.019525801952580198	0.04284221525600836	0.034927866362946085	0.023538344722854973	0.043235704323570434	0.012860618700034758	0.019115890083632014	0.02005012531328321	0.01921470342522974	0.01340033500837521	0.01721439749608764	0.010482180293501049	0.010918432883750802	0.031131359149582382	0.013927576601671307	0.03189066059225512	0.029288702928870293	0.013142174432497012	0.008359456635318703	0.03270702853166318	0.006700167504187605	0.012272950417280312	0.03283249860879243	0.011494252873563218	0.035842293906810034	0.033500837520938034	0.029612756264236907	0.018789144050104383
GLIS2	0.07306889352818371	0.05555555555555555	0.044885177453027135	0.031859070464767617	0.00211864406779661	0.032663316582914576	0.0502092050209205	0.021080368906455864	0.006833712984054671	0.014336917562724013	0.011560693641618495	0.00667779632721202	0.02577319587628866	0.017385257301808066	0.029516994633273706	0.010460251046025104	0.026282853566958697	0.013175230566534914	0.004178272980501393	0.0013175230566534915	0.009384775808133471	0.02510460251046025	0.02978056426332288	0.03758542141230069	0.0193621867881549	0.02510460251046025	0.007820646506777894	0.003584229390681004	0.02130325814536341	0.017543859649122806	0.007537688442211055	0.013302034428794992	0.022012578616352203	0.015414258188824663	0.028473804100227786	0.015320334261838441	0.023917995444191344	0.010460251046025104	0.003584229390681004	0.020376175548589344	0.024008350730688938	0.035175879396984924	0.012518409425625921	0.01085141903171953	0.023510971786833857	0.034050179211469536	0.027638190954773868	0.029612756264236907	0.031315240083507306
GREB1	0.018789144050104383	0.01492537313432836	0.008350730688935281	0.013493253373313344	0.002824858757062147	0.01507537688442211	0.012552301255230124	0.007905138339920948	0.004555808656036446	0.0	0.019267822736030827	0.011686143572621035	0.008836524300441826	0.009735744089012515	0.01610017889087657	0.0041841004184100415	0.0050062578222778474	0.00922266139657444	0.008356545961002786	0.002635046113306983	0.010427528675703858	0.012552301255230124	0.003134796238244514	0.006833712984054671	0.018223234624145785	0.03347280334728033	0.0020855057351407717	0.003584229390681004	0.0025062656641604013	0.015037593984962403	0.005025125628140704	0.009389671361502348	0.018867924528301886	0.0038535645472061657	0.013667425968109341	0.0055710306406685246	0.006833712984054671	0.012552301255230124	0.007168458781362006	0.0	0.012526096033402923	0.005025125628140704	0.010309278350515464	0.005008347245409015	0.0	0.010752688172043013	0.010050251256281407	0.015945330296127564	0.006263048016701462
GRHL2	0.016440501043841337	0.010572139303482588	0.011482254697286013	0.005622188905547228	0.0022069209039548023	0.006909547738693468	0.021966527196652718	0.007740447957839263	0.008542141230068337	0.0017921146953405016	0.01710019267822736	0.019824707846410685	0.015463917525773196	0.011300417246175243	0.0176654740608229	0.005230125523012551	0.00625782227784731	0.009552042160737812	0.009401114206128134	0.005105401844532279	0.01251303441084463	0.021966527196652718	0.012539184952978056	0.009965831435079724	0.01907744874715261	0.03347280334728033	0.003258602711157456	0.002240143369175627	0.013784461152882205	0.012531328320802004	0.00942211055276382	0.015453834115805946	0.007075471698113206	0.002649325626204239	0.017084282460136675	0.012534818941504178	0.014806378132118454	0.0036610878661087866	0.0076164874551971325	0.005485893416927899	0.014091858037578288	0.009422110552763815	0.0117820324005891	0.008764607679465776	0.007836990595611285	0.00851254480286738	0.01507537688442211	0.017084282460136675	0.019832985386221292
GRHL3	0.03444676409185804	0.030679933665008288	0.028183716075156576	0.017616191904047982	0.004590395480225989	0.027638190954773868	0.03347280334728034	0.007246376811594203	0.0011389521640091116	0.03046594982078853	0.01541425818882466	0.012520868113522538	0.01914580265095729	0.015994436717663426	0.0062611806797853295	0.008368200836820083	0.011889862327909888	0.007246376811594201	0.009749303621169915	0.00461133069828722	0.007820646506777894	0.012552301255230124	0.01880877742946709	0.011389521640091115	0.011389521640091115	0.012552301255230124	0.003128258602711157	0.005376344086021507	0.013784461152882205	0.01879699248120301	0.010050251256281407	0.006259780907668232	0.009433962264150943	0.008670520231213872	0.015945330296127564	0.015320334261838441	0.009111617312072893	0.010460251046025104	0.007168458781362006	0.007836990595611285	0.008350730688935281	0.02010050251256281	0.00662739322533137	0.0066777963272120185	0.007836990595611285	0.01075268817204301	0.012562814070351758	0.018223234624145785	0.019832985386221292
GTF2F1	0.010438413361169102	0.01824212271973466	0.0041753653444676405	0.0037481259370314842	0.0014124293785310734	0.02512562814070352	0.012552301255230124	0.014492753623188406	0.015945330296127564	0.003584229390681004	0.030828516377649325	0.018363939899833055	0.01914580265095729	0.011126564673157162	0.012522361359570662	0.008368200836820083	0.013767209011264079	0.017127799736495388	0.0	0.0013175230566534915	0.005213764337851929	0.016736401673640166	0.0438871473354232	0.029612756264236907	0.02050113895216401	0.016736401673640166	0.0	0.003584229390681004	0.0075187969924812035	0.0075187969924812035	0.005025125628140704	0.006259780907668232	0.018867924528301886	0.011560693641618495	0.025056947608200455	0.011142061281337049	0.004555808656036446	0.0041841004184100415	0.003584229390681004	0.025078369905956112	0.029227557411273482	0.035175879396984924	0.02209131075110457	0.015025041736227047	0.006269592476489028	0.007168458781362006	0.010050251256281407	0.03189066059225513	0.033402922755741124
GTF2I	0.033402922755741124	0.026533996683250412	0.037578288100208766	0.02548725637181409	0.01059322033898305	0.02512562814070352	0.03347280334728033	0.017127799736495388	0.013667425968109341	0.017921146953405017	0.011560693641618495	0.008347245409015025	0.02650957290132548	0.006954102920723227	0.028622540250447224	0.016736401673640166	0.03128911138923655	0.01844532279314888	0.0027855153203342623	0.010540184453227932	0.0145985401459854	0.02510460251046025	0.012539184952978056	0.03416856492027335	0.027334851936218683	0.03347280334728033	0.016684045881126174	0.025089605734767026	0.015037593984962403	0.015037593984962403	0.010050251256281407	0.01721439749608764	0.018867924528301886	0.011560693641618495	0.011389521640091115	0.030640668523676882	0.027334851936218683	0.029288702928870293	0.017921146953405017	0.009404388714733545	0.029227557411273482	0.005025125628140704	0.0117820324005891	0.02337228714524207	0.009404388714733545	0.03225806451612903	0.03015075376884422	0.018223234624145785	0.016701461377870562
H2AFZ	0.016283924843423798	0.02122719734660033	0.012526096033402923	0.0048725637181409286	0.0012005649717514125	0.011055276381909548	0.01171548117154812	0.014888010540184456	0.0011389521640091116	0.012903225806451616	0.008670520231213872	0.008013355592654424	0.01487481590574374	0.01835883171070932	0.012164579606440072	0.011715481171548121	0.019649561952440556	0.003689064558629776	0.010027855153203345	0.0015810276679841901	0.004900938477580813	0.028033472803347274	0.018808777429467082	0.026651480637813214	0.008883826879271072	0.005857740585774057	0.00031282586027111576	0.0007168458781362008	0.015789473684210527	0.011779448621553884	0.009547738693467336	0.007981220657276994	0.022641509433962263	0.012138728323699421	0.009794988610478358	0.008356545961002786	0.010933940774487472	0.005439330543933054	0.0014336917562724016	0.011912225705329151	0.02400835073068893	0.04673366834170855	0.014138438880706925	0.014524207011686144	0.02006269592476489	0.014336917562724016	0.03718592964824121	0.030523917995444193	0.033194154488517744
H3F3A	0.006263048016701462	0.01492537313432836	0.006263048016701462	0.008995502248875561	0.0014124293785310734	0.01507537688442211	0.012552301255230124	0.00922266139657444	0.011389521640091115	0.0	0.007707129094412331	0.01669449081803005	0.010309278350515464	0.013908205841446454	0.005366726296958855	0.0	0.022528160200250308	0.0	0.0027855153203342623	0.00922266139657444	0.010427528675703858	0.02092050209205021	0.01567398119122257	0.011389521640091115	0.004555808656036446	0.012552301255230124	0.01251303441084463	0.007168458781362006	0.015037593984962403	0.012531328320802004	0.005025125628140704	0.006259780907668232	0.006289308176100629	0.009633911368015412	0.009111617312072893	0.008356545961002786	0.006833712984054671	0.008368200836820083	0.0	0.009404388714733545	0.006263048016701462	0.02010050251256281	0.0073637702503681875	0.015025041736227047	0.012539184952978056	0.017921146953405017	0.03015075376884422	0.011389521640091115	0.012526096033402923
H3K18me1	0.0	0.0049751243781094535	0.0	0.0037481259370314842	0.0	0.0	0.0041841004184100415	0.0	0.0	0.0	0.0	0.011686143572621035	0.0	0.006954102920723227	0.003577817531305903	0.0041841004184100415	0.0050062578222778474	0.0	0.019498607242339837	0.005270092226613966	0.0020855057351407717	0.0041841004184100415	0.003134796238244514	0.006833712984054671	0.0	0.0041841004184100415	0.0	0.003584229390681004	0.005012531328320803	0.0	0.010050251256281407	0.0	0.006289308176100629	0.005780346820809247	0.002277904328018223	0.0	0.002277904328018223	0.0041841004184100415	0.0	0.003134796238244514	0.006263048016701462	0.010050251256281407	0.0029455081001472753	0.00667779632721202	0.0219435736677116	0.0	0.010050251256281407	0.006833712984054671	0.0041753653444676405
HBP1	0.03549060542797495	0.03482587064676617	0.012526096033402923	0.013493253373313344	0.0035310734463276845	0.02512562814070352	0.016736401673640166	0.010540184453227932	0.002277904328018223	0.007168458781362006	0.023121387283236997	0.01669449081803005	0.025036818851251842	0.016689847009735744	0.01073345259391771	0.02092050209205021	0.022528160200250308	0.010540184453227932	0.0	0.0	0.007299270072992701	0.02092050209205021	0.0219435736677116	0.029612756264236907	0.004555808656036446	0.016736401673640166	0.0020855057351407717	0.0	0.017543859649122806	0.02005012531328321	0.0	0.012519561815336464	0.03773584905660377	0.005780346820809247	0.013667425968109341	0.019498607242339837	0.013667425968109341	0.016736401673640166	0.003584229390681004	0.01567398119122257	0.027139874739039668	0.055276381909547735	0.01325478645066274	0.015025041736227047	0.012539184952978056	0.003584229390681004	0.03015075376884422	0.029612756264236907	0.04592901878914405
HCFC1	0.03409881697981906	0.032061912658927584	0.018093249826026444	0.012493753123438282	0.0049435028248587575	0.02345058626465661	0.02510460251046025	0.017127799736495388	0.006833712984054671	0.015531660692951012	0.01669877970456005	0.016138007790762382	0.016200294550810013	0.016689847009735744	0.01848539057841384	0.012552301255230124	0.026282853566958697	0.015371102327624066	0.0055710306406685246	0.003952569169960475	0.01007994438651373	0.018131101813110184	0.029258098223615463	0.02657555049354594	0.015945330296127564	0.015341701534170154	0.006604101494612443	0.01075268817204301	0.014202172096908938	0.01670843776106934	0.01675041876046901	0.010432968179447055	0.025157232704402517	0.012202954399486193	0.0129081245254366	0.012070566388115135	0.015186028853454825	0.011157601115760113	0.007168458781362008	0.014629049111807731	0.026443980514961732	0.038525963149078725	0.016200294550810016	0.015581524763494713	0.008359456635318703	0.009557945041816009	0.028475711892797326	0.03264996203492787	0.03479471120389701
HDAC1	0.035490605427974935	0.041873963515754564	0.0227035490605428	0.010588455772113942	0.003884180790960452	0.02261306532663317	0.02405857740585774	0.012681159420289854	0.002847380410022779	0.012544802867383513	0.01445086705202312	0.015651085141903172	0.018593519882179683	0.019297635605006955	0.011180679785330949	0.01412133891213389	0.02816020025031289	0.020750988142292492	0.006615598885793872	0.005270092226613966	0.011991657977059436	0.01621338912133891	0.0219435736677116	0.027904328018223238	0.00939635535307517	0.007322175732217573	0.001173096976016684	0.0008960573476702508	0.015350877192982457	0.022556390977443608	0.007537688442211056	0.008020344287949923	0.025157232704402517	0.01228323699421965	0.01623006833712984	0.028551532033426183	0.012813211845102509	0.010460251046025104	0.0017921146953405016	0.014498432601880875	0.02766179540709812	0.046482412060301515	0.008836524300441826	0.015651085141903172	0.03017241379310345	0.023297491039426525	0.04082914572864321	0.03787015945330297	0.037839248434238
HDAC2	0.027300465713826882	0.03138155376961346	0.01943150794925325	0.009514473532464537	0.0040199913081269	0.021260146888287597	0.024782748632121026	0.016114320462146548	0.0038549150166462243	0.017369727047146406	0.018674966651845263	0.014254526775394887	0.019938824062535405	0.017973681395100034	0.014311270125223612	0.009977470228516251	0.02666795032251853	0.014898145332927937	0.006642382686950932	0.004053917097395358	0.012192187374669126	0.01931123270035404	0.023390402700747527	0.022779043280182237	0.011214298230243558	0.0180238171869971	0.005534611374027433	0.0038599393438103115	0.01850780798149219	0.019471756313861572	0.012756088132972552	0.009148910557361264	0.021286889211417512	0.00933748332592263	0.01752234098475556	0.026783801157060208	0.009812510951463115	0.015770840038622464	0.00275709953129308	0.011574632264287435	0.02344628231893368	0.031696946269810594	0.011668743627506516	0.016309233337613974	0.02073788280684832	0.01764543700027571	0.030923850019327407	0.035745575608901355	0.029388148386060707
HDGF	0.050104384133611686	0.04145936981757877	0.022268615170494083	0.013993003498250877	0.0032956685499058377	0.038525963149078725	0.029288702928870293	0.013175230566534914	0.008352315869400153	0.007168458781362008	0.019910083493898518	0.01669449081803005	0.027982326951399118	0.01576263328697265	0.01610017889087657	0.012552301255230124	0.03170629954109303	0.01844532279314888	0.0055710306406685246	0.003513394817742644	0.010775112964893988	0.01813110181311018	0.033437826541274814	0.030372057706909636	0.012148823082763856	0.018131101813110184	0.0038234271810914148	0.009557945041816007	0.020885547201336674	0.01921470342522974	0.011725293132328308	0.012519561815336464	0.006289308176100629	0.010276172125883108	0.022779043280182237	0.030640668523676882	0.018982536066818528	0.015341701534170154	0.0023894862604540022	0.01567398119122257	0.03827418232428671	0.041876046901172526	0.010309278350515464	0.031163049526989426	0.02925809822361547	0.025089605734767026	0.02680067001675042	0.035687167805618834	0.03827418232428671
HEXIM1	0.02348643006263048	0.02155887230514096	0.014091858037578288	0.006934032983508245	0.005826271186440678	0.017587939698492462	0.02405857740585774	0.01745718050065876	0.00968109339407745	0.012544802867383513	0.019267822736030827	0.01919866444073456	0.019882179675994108	0.016689847009735744	0.012522361359570662	0.012552301255230124	0.0181476846057572	0.012187088274044796	0.0055710306406685246	0.00230566534914361	0.012252346193952034	0.014644351464435146	0.02115987460815047	0.01993166287015945	0.016514806378132116	0.018828451882845192	0.003128258602711157	0.008960573476702509	0.014411027568922303	0.0075187969924812035	0.010050251256281407	0.014475743348982788	0.020440251572327043	0.00722543352601156	0.00968109339407745	0.015320334261838441	0.007403189066059225	0.015690376569037656	0.008960573476702509	0.012539184952978056	0.02192066805845512	0.042713567839195984	0.02540500736377025	0.018363939899833055	0.011755485893416929	0.016129032258064516	0.027638190954773868	0.029612756264236907	0.03340292275574113
HEY1	0.04384133611691023	0.0472636815920398	0.036534446764091864	0.01686656671664168	0.0024717514124293783	0.025125628140703515	0.025104602510460247	0.01646903820816864	0.0	0.010752688172043013	0.018304431599229287	0.01085141903171953	0.02577319587628866	0.016689847009735744	0.007155635062611806	0.012552301255230124	0.026282853566958697	0.01383399209486166	0.0027855153203342623	0.001976284584980237	0.007820646506777894	0.029288702928870293	0.03761755485893417	0.03530751708428246	0.006833712984054671	0.016736401673640166	0.0015641293013555788	0.003584229390681004	0.016290726817042606	0.010025062656641605	0.007537688442211055	0.009389671361502348	0.022012578616352203	0.005780346820809247	0.010250569476082005	0.02228412256267409	0.013667425968109341	0.0041841004184100415	0.0	0.014106583072100312	0.03549060542797495	0.04020100502512563	0.017673048600883652	0.02170283806343906	0.014106583072100312	0.010752688172043013	0.042713567839195984	0.04100227790432802	0.04592901878914405
HIC1	0.05427974947807933	0.04228855721393035	0.041753653444676415	0.025862068965517244	0.004590395480225989	0.017587939698492462	0.029288702928870293	0.017786561264822136	0.02164009111617312	0.010752688172043013	0.02697495183044316	0.01669449081803005	0.01914580265095729	0.0152990264255911	0.028622540250447224	0.010460251046025104	0.01752190237797246	0.01383399209486166	0.0055710306406685246	0.001976284584980237	0.014077163712200209	0.008368200836820083	0.03605015673981191	0.0387243735763098	0.013667425968109341	0.006276150627615062	0.007820646506777894	0.005376344086021507	0.010025062656641605	0.011278195488721804	0.010050251256281407	0.015649452269170583	0.012578616352201259	0.01541425818882466	0.0193621867881549	0.006963788300835654	0.01252847380410023	0.014644351464435146	0.0	0.012539184952978056	0.027139874739039664	0.03015075376884422	0.016200294550810013	0.012520868113522538	0.017241379310344827	0.016129032258064516	0.032663316582914576	0.023917995444191344	0.03549060542797495
HIF1A	0.03827418232428671	0.025428413488114983	0.016701461377870562	0.017491254372813594	0.0018832391713747645	0.03685092127303183	0.009762900976290095	0.00878348704435661	0.010630220197418374	0.009557945041816007	0.019910083493898525	0.01669449081803005	0.01865488463426608	0.01159017153453871	0.016100178890876563	0.008368200836820083	0.019190654985398414	0.017127799736495388	0.0055710306406685246	0.003513394817742644	0.005561348627042058	0.01813110181311018	0.030303030303030307	0.024297646165527712	0.02657555049354594	0.015341701534170154	0.002780674313521029	0.005973715651135007	0.014202172096908938	0.01086048454469507	0.018425460636515914	0.004173187271778821	0.020964360587002098	0.007064868336544638	0.018982536066818528	0.017641597028783658	0.01214882308276386	0.009762900976290095	0.0047789725209080045	0.01044932079414838	0.018789144050104383	0.028475711892797326	0.013745704467353952	0.0077907623817473565	0.013584117032392895	0.022700119474313024	0.02010050251256281	0.01746393318147304	0.02018093249826026
HIRA	0.054279749478079335	0.03482587064676617	0.037578288100208766	0.03673163418290855	0.016242937853107344	0.01507537688442211	0.012552301255230124	0.015810276679841896	0.02050113895216401	0.010752688172043013	0.015414258188824663	0.00667779632721202	0.023564064801178203	0.011126564673157162	0.01610017889087657	0.008368200836820083	0.01752190237797246	0.006587615283267457	0.0055710306406685246	0.007905138339920948	0.004171011470281543	0.012552301255230124	0.012539184952978056	0.006833712984054671	0.006833712984054671	0.0041841004184100415	0.01251303441084463	0.025089605734767026	0.017543859649122806	0.010025062656641605	0.010050251256281407	0.012519561815336464	0.0	0.005780346820809247	0.006833712984054671	0.008356545961002786	0.009111617312072893	0.02092050209205021	0.010752688172043013	0.003134796238244514	0.012526096033402923	0.005025125628140704	0.008836524300441826	0.018363939899833055	0.0219435736677116	0.010752688172043013	0.0	0.011389521640091115	0.0020876826722338203
HLF	0.00104384133611691	0.006633499170812604	0.010438413361169102	0.0074962518740629685	0.001059322033898305	0.010050251256281407	0.014644351464435146	0.005928853754940712	0.002277904328018223	0.012544802867383513	0.03468208092485549	0.01919866444073456	0.02061855670103093	0.006954102920723227	0.008050089445438283	0.0	0.013141426783479349	0.011857707509881424	0.004178272980501393	0.0	0.011470281543274244	0.02510460251046025	0.01567398119122257	0.011389521640091115	0.004555808656036446	0.008368200836820083	0.0020855057351407717	0.007168458781362006	0.012531328320802004	0.017543859649122806	0.005025125628140704	0.01721439749608764	0.006289308176100629	0.016377649325626204	0.009111617312072893	0.011142061281337049	0.006833712984054671	0.0020920502092050207	0.007168458781362006	0.017241379310344827	0.014613778705636744	0.035175879396984924	0.019882179675994108	0.01001669449081803	0.007836990595611285	0.008960573476702509	0.017587939698492462	0.01252847380410023	0.017745302713987467
HLTF	0.04592901878914405	0.046434494195688215	0.03549060542797495	0.017241379310344827	0.007768361581920904	0.02010050251256281	0.02510460251046025	0.011857707509881422	0.013667425968109341	0.014336917562724013	0.023121387283236997	0.018363939899833055	0.025036818851251842	0.01808066759388039	0.014311270125223612	0.0041841004184100415	0.03379224030037547	0.031620553359683785	0.0027855153203342623	0.007905138339920948	0.01564129301355579	0.02092050209205021	0.03448275862068965	0.04328018223234624	0.013667425968109341	0.012552301255230124	0.005213764337851929	0.014336917562724013	0.02005012531328321	0.017543859649122806	0.010050251256281407	0.021909233176838808	0.025157232704402517	0.009633911368015412	0.025056947608200455	0.03899721448467967	0.015945330296127564	0.016736401673640166	0.014336917562724013	0.012539184952978056	0.025052192066805846	0.055276381909547735	0.010309278350515464	0.02170283806343906	0.04075235109717868	0.014336917562724013	0.055276381909547735	0.04555808656036447	0.041753653444676415
HMBOX1	0.0020876826722338203	0.013266998341625208	0.010438413361169102	0.0007496251874062968	0.00211864406779661	0.01507537688442211	0.008368200836820083	0.003952569169960474	0.006833712984054671	0.007168458781362006	0.015414258188824663	0.028380634390651086	0.008836524300441826	0.01808066759388039	0.007155635062611806	0.0041841004184100415	0.016270337922403004	0.026350461133069828	0.0027855153203342623	0.002635046113306983	0.0145985401459854	0.016736401673640166	0.03448275862068965	0.022779043280182237	0.002277904328018223	0.0	0.0020855057351407717	0.0	0.012531328320802004	0.015037593984962403	0.01507537688442211	0.010954616588419406	0.006289308176100629	0.007707129094412331	0.011389521640091115	0.04735376044568245	0.02050113895216401	0.0041841004184100415	0.0	0.0219435736677116	0.025052192066805846	0.08040201005025126	0.016200294550810016	0.01669449081803005	0.03761755485893417	0.021505376344086027	0.04020100502512563	0.05011389521640091	0.04384133611691023
HMGN3	0.06680584551148225	0.04311774461028192	0.029227557411273482	0.014242878560719641	0.002824858757062147	0.02010050251256281	0.029288702928870293	0.017127799736495388	0.002277904328018223	0.014336917562724013	0.019267822736030827	0.015025041736227047	0.025036818851251842	0.009735744089012515	0.01610017889087657	0.008368200836820083	0.04130162703379224	0.01976284584980237	0.0055710306406685246	0.003952569169960474	0.008342022940563087	0.037656903765690385	0.0438871473354232	0.04100227790432802	0.011389521640091115	0.02092050209205021	0.0010427528675703858	0.003584229390681004	0.012531328320802004	0.012531328320802004	0.02010050251256281	0.014084507042253518	0.018867924528301886	0.01348747591522158	0.013667425968109341	0.036211699164345405	0.018223234624145785	0.008368200836820083	0.0	0.01567398119122257	0.03549060542797495	0.035175879396984924	0.0117820324005891	0.015025041736227047	0.028213166144200632	0.017921146953405017	0.05025125628140704	0.04783599088838269	0.033402922755741124
HNF1A	0.022964509394572025	0.02487562189054726	0.016701461377870562	0.012743628185907048	0.00211864406779661	0.010050251256281407	0.012552301255230124	0.005270092226613966	0.0	0.007168458781362006	0.044315992292870914	0.01335559265442404	0.020618556701030927	0.005563282336578581	0.01073345259391771	0.0041841004184100415	0.02002503128911139	0.014492753623188406	0.0	0.0	0.013555787278415016	0.012552301255230124	0.025078369905956112	0.011389521640091115	0.002277904328018223	0.02510460251046025	0.006256517205422315	0.0	0.02506265664160401	0.017543859649122806	0.005025125628140704	0.014084507042253518	0.025157232704402517	0.0038535645472061657	0.018223234624145785	0.030640668523676882	0.006833712984054671	0.0041841004184100415	0.0	0.01880877742946709	0.014613778705636744	0.02512562814070352	0.01914580265095729	0.018363939899833055	0.012539184952978056	0.007168458781362006	0.02512562814070352	0.006833712984054671	0.029227557411273482
HNF4A	0.016701461377870562	0.0175787728026534	0.019624217118997908	0.012893553223388305	0.002542372881355932	0.010050251256281407	0.02510460251046025	0.009749670619235836	0.012300683371298405	0.0064516129032258064	0.02890173410404624	0.010350584307178631	0.023858615611192933	0.012517385257301807	0.012880143112701251	0.005020920502092049	0.016520650813516898	0.01923583662714097	0.0	0.0028985507246376816	0.015224191866527638	0.017573221757322174	0.02382445141065831	0.013667425968109343	0.006378132118451026	0.035146443514644354	0.003753910323253389	0.0028673835125448033	0.028070175438596492	0.02055137844611529	0.007035175879396985	0.011893583724569641	0.027672955974842768	0.010789980732177264	0.01548974943052392	0.013370473537604458	0.005466970387243737	0.0100418410041841	0.010752688172043013	0.023824451410658302	0.011273486430062629	0.02010050251256281	0.02415316642120766	0.019365609348914858	0.0037617554858934174	0.00931899641577061	0.016080402010050253	0.018223234624145792	0.030062630480167017
HNF4G	0.011134307585247043	0.01824212271973466	0.022964509394572025	0.01024487756121939	0.002354048964218456	0.005025125628140704	0.02092050209205021	0.012296881862099254	0.006074411541381928	0.008363201911589008	0.02825947334617855	0.008903728436282692	0.021109474717722138	0.012980992118683357	0.01967799642218247	0.008368200836820083	0.016687526074259492	0.021519543258673696	0.0009285051067780873	0.0021958717610891525	0.008689607229753217	0.027894002789400282	0.030303030303030307	0.01214882308276386	0.00607441154138193	0.03905160390516039	0.0045185957594716716	0.0	0.02756892230576441	0.023391812865497075	0.011725293132328308	0.010954616588419406	0.031446540880503145	0.008991650610147721	0.01974183750949127	0.009285051067780872	0.0037965072133637045	0.0055788005578800565	0.005973715651135007	0.01880877742946709	0.016701461377870562	0.02345058626465661	0.021109474717722138	0.01892042292710072	0.0041797283176593526	0.01075268817204301	0.01675041876046901	0.013667425968109341	0.03549060542797495
HOTAIR	0.0027835768963117603	0.009950248756218905	0.018789144050104383	0.009245377311344326	0.00965160075329567	0.010050251256281407	0.015341701534170154	0.010979358805445762	0.01442672741078208	0.014336917562724016	0.007707129094412331	0.0122426265998887	0.012272950417280314	0.0060268891979601315	0.00894454382826476	0.0041841004184100415	0.0066750104297037954	0.011418533157663592	0.007428040854224698	0.007026789635485288	0.012860618700034758	0.009762900976290095	0.01044932079414838	0.008352315869400153	0.009870918754745632	0.0055788005578800565	0.01042752867570386	0.013142174432497012	0.01670843776106934	0.01670843776106934	0.008375209380234505	0.006259780907668232	0.014675052410901468	0.0038535645472061657	0.0037965072133637045	0.016713091922005572	0.009111617312072893	0.013947001394700141	0.008363201911589008	0.009404388714733545	0.009046624913013222	0.005025125628140704	0.01325478645066274	0.01335559265442404	0.008359456635318703	0.009557945041816007	0.0016750418760469012	0.004555808656036446	0.0027835768963117603
HOXA4	0.03966597077244259	0.02985074626865672	0.012526096033402923	0.008995502248875561	0.00211864406779661	0.02512562814070352	0.012552301255230124	0.015810276679841896	0.009111617312072893	0.010752688172043013	0.023121387283236997	0.008347245409015025	0.02209131075110457	0.013908205841446454	0.01967799642218247	0.012552301255230124	0.02002503128911139	0.013175230566534914	0.0	0.0	0.007299270072992701	0.03347280334728033	0.04075235109717868	0.0387243735763098	0.011389521640091115	0.012552301255230124	0.0	0.0	0.010025062656641605	0.02506265664160401	0.02512562814070352	0.014084507042253518	0.025157232704402517	0.009633911368015412	0.009111617312072893	0.013927576601671307	0.006833712984054671	0.0041841004184100415	0.0	0.01880877742946709	0.03549060542797495	0.08040201005025126	0.023564064801178203	0.02003338898163606	0.01567398119122257	0.014336917562724013	0.04020100502512563	0.025056947608200455	0.033402922755741124
HOXA6	0.037578288100208766	0.03648424543946932	0.018789144050104383	0.009745127436281859	0.002824858757062147	0.03015075376884422	0.012552301255230124	0.010540184453227932	0.011389521640091115	0.014336917562724013	0.019267822736030827	0.00667779632721202	0.02650957290132548	0.0152990264255911	0.01610017889087657	0.008368200836820083	0.018773466833541932	0.00922266139657444	0.0027855153203342623	0.0	0.007299270072992701	0.02510460251046025	0.028213166144200632	0.03189066059225513	0.015945330296127564	0.012552301255230124	0.0010427528675703858	0.0	0.0075187969924812035	0.012531328320802004	0.02010050251256281	0.015649452269170583	0.025157232704402517	0.01348747591522158	0.011389521640091115	0.008356545961002786	0.006833712984054671	0.008368200836820083	0.0	0.01567398119122257	0.03549060542797495	0.05025125628140704	0.030927835051546393	0.015025041736227047	0.01567398119122257	0.017921146953405017	0.04522613065326633	0.03189066059225513	0.029227557411273482
HOXB13	0.00104384133611691	0.002902155887230514	0.0	0.002248875562218891	0.0019420903954802254	0.005025125628140704	0.007322175732217573	0.004281949934123847	0.003986332574031891	0.0017921146953405016	0.027938342967244702	0.01085141903171953	0.0069955817378497785	0.005910987482614744	0.00670840787119857	0.012552301255230124	0.002816020025031289	0.007246376811594203	0.009749303621169915	0.002635046113306983	0.001564129301355579	0.009414225941422594	0.003134796238244514	0.006264236902050114	0.005694760820045558	0.0020920502092050207	0.0018248175182481753	0.0	0.006265664160401002	0.013784461152882205	0.001256281407035176	0.008215962441314555	0.0031446540880503146	0.01348747591522158	0.002277904328018223	0.00626740947075209	0.00398633257403189	0.0	0.011648745519713259	0.007836990595611285	0.009394572025052192	0.005025125628140704	0.009941089837997054	0.0033388981636060092	0.006269592476489028	0.005376344086021507	0.007537688442211055	0.006833712984054671	0.0073068893528183704
HOXC9	0.008350730688935281	0.005804311774461028	0.00104384133611691	0.004122938530734633	0.0024717514124293783	0.007537688442211055	0.0	0.002635046113306983	0.02050113895216401	0.005376344086021507	0.0028901734104046237	0.01669449081803005	0.0	0.0	0.008050089445438283	0.012552301255230124	0.0068836045056320395	0.003293807641633729	0.0	0.0	0.0036496350364963507	0.0	0.003134796238244514	0.0034168564920273353	0.0	0.006276150627615062	0.003128258602711157	0.0017921146953405016	0.0	0.0012531328320802006	0.0	0.003912363067292646	0.0	0.0038535645472061657	0.004555808656036446	0.0027855153203342623	0.009111617312072893	0.006276150627615062	0.005376344086021507	0.001567398119122257	0.0041753653444676405	0.0	0.0014727540500736375	0.0041736227045075115	0.003134796238244514	0.010752688172043013	0.005025125628140704	0.0	0.0073068893528183704
HSF1	0.01931106471816284	0.024461028192371483	0.018789144050104387	0.014992503748125937	0.006355932203389831	0.011306532663316585	0.017782426778242676	0.01152832674571805	0.011389521640091115	0.01075268817204301	0.017822736030828516	0.011686143572621035	0.017304860088365244	0.012517385257301807	0.011627906976744186	0.011506276150627614	0.01939924906132666	0.013175230566534914	0.009749303621169915	0.01152832674571805	0.011991657977059436	0.011506276150627614	0.01880877742946709	0.01879271070615034	0.010250569476082005	0.012552301255230124	0.00521376433785193	0.013440860215053764	0.016290726817042606	0.013157894736842105	0.017587939698492462	0.01134585289514867	0.012578616352201259	0.008188824662813102	0.010250569476082005	0.01253481894150418	0.014236902050113897	0.012552301255230124	0.017921146953405017	0.01802507836990596	0.018267223382045932	0.02512562814070352	0.010309278350515464	0.01669449081803005	0.013322884012539185	0.006272401433691757	0.02512562814070352	0.018223234624145792	0.022964509394572025
ICE1	0.029227557411273482	0.030679933665008288	0.016701461377870562	0.007871064467766118	0.00211864406779661	0.027638190954773868	0.02719665271966527	0.01383399209486166	0.013667425968109341	0.005376344086021507	0.017341040462427744	0.008347245409015025	0.019882179675994108	0.014603616133518776	0.012522361359570662	0.008368200836820083	0.02503128911138924	0.01646903820816864	0.0055710306406685246	0.006587615283267457	0.01251303441084463	0.014644351464435146	0.02978056426332288	0.0193621867881549	0.02505694760820046	0.029288702928870293	0.008342022940563087	0.010752688172043013	0.015037593984962403	0.006265664160401002	0.010050251256281407	0.021909233176838808	0.03773584905660377	0.010597302504816957	0.02505694760820046	0.013927576601671307	0.01252847380410023	0.012552301255230124	0.010752688172043013	0.01880877742946709	0.020876826722338204	0.04773869346733668	0.016936671575846836	0.012520868113522538	0.006269592476489028	0.017921146953405017	0.01507537688442211	0.03302961275626424	0.031315240083507306
ID3	0.03966597077244259	0.03648424543946932	0.024008350730688938	0.0123688155922039	0.003884180790960452	0.02010050251256281	0.02510460251046025	0.015810276679841896	0.0011389521640091116	0.003584229390681004	0.019267822736030827	0.015025041736227044	0.023564064801178203	0.0152990264255911	0.01341681574239714	0.008368200836820083	0.03504380475594493	0.028985507246376805	0.006963788300835654	0.007905138339920948	0.0145985401459854	0.02719665271966527	0.03761755485893417	0.03758542141230069	0.011389521640091115	0.0062761506276150635	0.004171011470281543	0.005376344086021507	0.012531328320802004	0.02130325814536341	0.03015075376884422	0.014084507042253518	0.022012578616352203	0.011560693641618495	0.025056947608200455	0.0403899721448468	0.018223234624145792	0.008368200836820083	0.005376344086021507	0.020376175548589344	0.032359081419624215	0.032663316582914576	0.009572901325478646	0.018363939899833055	0.03605015673981191	0.014336917562724013	0.04522613065326633	0.05239179954441914	0.04592901878914405
IKZF1	0.016469496636511247	0.019716233646581902	0.013917884481558805	0.0071630851241046125	0.004315756434400502	0.014517029592406475	0.015806601580660155	0.007173181086224564	0.0035434067324727923	0.007168458781362006	0.018839648897452363	0.01836393989983305	0.028964162984781543	0.013599134600525423	0.009342079109520972	0.00511390051139005	0.0196078431372549	0.024886546625677058	0.0027855153203342627	0.003952569169960474	0.01575715444328583	0.018596001859600187	0.025426680599094392	0.02100733991394584	0.011136421159200202	0.0097629009762901	0.0024330900243309003	0.0047789725209080045	0.01086048454469507	0.0178223336118073	0.01507537688442211	0.009389671361502348	0.010482180293501049	0.009633911368015412	0.023538344722854973	0.02445063447848964	0.011895722601872943	0.00511390051139005	0.004380724810832339	0.009404388714733545	0.035722570169334264	0.035734226689000566	0.0129275077728686	0.02708217399369319	0.025078369905956112	0.025089605734767026	0.026242322724734785	0.02834725385978233	0.03224309904894456
IKZF2	0.05532359081419624	0.04228855721393035	0.032359081419624215	0.02811094452773613	0.005296610169491525	0.03015075376884422	0.05439330543933055	0.0230566534914361	0.022779043280182237	0.010752688172043013	0.022157996146435453	0.007512520868113522	0.027245949926362298	0.014603616133518776	0.03398926654740608	0.008368200836820083	0.02816020025031289	0.011198945981554676	0.0055710306406685246	0.00461133069828722	0.019290928050052142	0.02092050209205021	0.02664576802507837	0.02277904328018223	0.02619589977220957	0.018828451882845192	0.013555787278415016	0.017921146953405017	0.008771929824561403	0.028822055137844613	0.007537688442211055	0.010172143974960876	0.006289308176100629	0.010597302504816957	0.025056947608200455	0.018105849582172703	0.022779043280182237	0.027196652719665274	0.026881720430107527	0.017241379310344827	0.016701461377870562	0.03015075376884422	0.02061855670103093	0.02671118530884808	0.017241379310344827	0.01971326164874552	0.03015075376884422	0.03644646924829157	0.019832985386221292
ING2	0.04592901878914405	0.04809286898839138	0.016701461377870562	0.017991004497751126	0.002824858757062147	0.01507537688442211	0.03347280334728033	0.01976284584980237	0.0	0.014336917562724013	0.011560693641618495	0.008347245409015025	0.016200294550810016	0.012517385257301807	0.007155635062611806	0.012552301255230124	0.02002503128911139	0.003952569169960474	0.0055710306406685246	0.0	0.005213764337851929	0.02510460251046025	0.025078369905956112	0.029612756264236907	0.004555808656036446	0.008368200836820083	0.0	0.0	0.015037593984962403	0.02005012531328321	0.01507537688442211	0.004694835680751174	0.018867924528301886	0.019267822736030827	0.011389521640091115	0.013927576601671307	0.009111617312072893	0.008368200836820083	0.003584229390681004	0.009404388714733545	0.025052192066805846	0.04020100502512563	0.008836524300441826	0.011686143572621035	0.0219435736677116	0.007168458781362006	0.02512562814070352	0.025056947608200455	0.022964509394572025
ING5	0.03549060542797495	0.04809286898839138	0.016701461377870562	0.017991004497751126	0.0007062146892655367	0.01507537688442211	0.02092050209205021	0.015810276679841896	0.0	0.007168458781362006	0.015414258188824663	0.011686143572621035	0.01325478645066274	0.01808066759388039	0.005366726296958855	0.012552301255230124	0.016270337922403004	0.005270092226613966	0.0055710306406685246	0.0	0.0020855057351407717	0.016736401673640166	0.025078369905956112	0.025056947608200455	0.002277904328018223	0.008368200836820083	0.0	0.0	0.017543859649122806	0.02005012531328321	0.005025125628140704	0.004694835680751174	0.018867924528301886	0.007707129094412331	0.006833712984054671	0.0055710306406685246	0.006833712984054671	0.0041841004184100415	0.0	0.01567398119122257	0.025052192066805846	0.04522613065326633	0.004418262150220913	0.01335559265442404	0.01880877742946709	0.003584229390681004	0.03015075376884422	0.022779043280182237	0.025052192066805846
INSM2	0.03966597077244259	0.03980099502487562	0.027139874739039668	0.023238380809595203	0.01059322033898305	0.035175879396984924	0.016736401673640166	0.014492753623188406	0.025056947608200455	0.010752688172043013	0.017341040462427744	0.02170283806343906	0.016200294550810016	0.016689847009735744	0.01967799642218247	0.008368200836820083	0.02127659574468085	0.01844532279314888	0.0055710306406685246	0.0013175230566534915	0.013555787278415016	0.012552301255230124	0.03134796238244514	0.03644646924829157	0.018223234624145785	0.008368200836820083	0.008342022940563087	0.021505376344086027	0.010025062656641605	0.017543859649122806	0.0	0.012519561815336464	0.012578616352201259	0.02504816955684008	0.015945330296127564	0.016713091922005572	0.006833712984054671	0.016736401673640166	0.003584229390681004	0.006269592476489028	0.025052192066805846	0.02010050251256281	0.020618556701030927	0.02337228714524207	0.012539184952978056	0.014336917562724013	0.02512562814070352	0.029612756264236907	0.031315240083507306
INTS3	0.020876826722338204	0.01658374792703151	0.008350730688935281	0.002248875562218891	0.0	0.03015075376884422	0.012552301255230124	0.010540184453227932	0.006833712984054671	0.007168458781362006	0.01348747591522158	0.011686143572621035	0.0117820324005891	0.009735744089012515	0.01073345259391771	0.012552301255230124	0.012515644555694618	0.010540184453227932	0.0	0.0	0.003128258602711157	0.03347280334728033	0.01880877742946709	0.027334851936218683	0.004555808656036446	0.0041841004184100415	0.0	0.0	0.0075187969924812035	0.005012531328320803	0.010050251256281407	0.001564945226917058	0.006289308176100629	0.0038535645472061657	0.004555808656036446	0.0055710306406685246	0.004555808656036446	0.0041841004184100415	0.0	0.006269592476489028	0.012526096033402923	0.035175879396984924	0.004418262150220913	0.008347245409015025	0.012539184952978056	0.010752688172043013	0.02512562814070352	0.025056947608200455	0.031315240083507306
IRF1	0.026096033402922755	0.02632669983416252	0.011743215031315238	0.008339580209895052	0.0026483050847457626	0.0157035175879397	0.016213389121338913	0.011363636363636362	0.002277904328018223	0.008512544802867384	0.023843930635838152	0.015442404006677797	0.01969808541973491	0.01808066759388039	0.012522361359570659	0.008891213389121338	0.021276595744680854	0.016798418972332013	0.006267409470752089	0.002799736495388669	0.009775808133472369	0.016736401673640166	0.03448275862068966	0.026480637813211846	0.011674259681093395	0.0151673640167364	0.0018248175182481753	0.005376344086021505	0.014411027568922303	0.015664160401002502	0.01256281407035176	0.01134585289514867	0.01808176100628931	0.010115606936416185	0.017369020501138952	0.016364902506963788	0.011389521640091115	0.006276150627615062	0.0076164874551971325	0.012931034482758622	0.0227035490605428	0.03266331658291457	0.015832106038291605	0.020033388981636063	0.013322884012539185	0.01075268817204301	0.023869346733668338	0.026765375854214124	0.034185803757828814
IRF4	0.016701461377870562	0.016998341625207296	0.007828810020876827	0.005809595202398801	0.005649717514124294	0.008793969849246231	0.015690376569037656	0.009881422924901186	0.00797266514806378	0.004480286738351254	0.010597302504816957	0.012103505843071788	0.018041237113402064	0.01286509040333797	0.009391771019677995	0.006276150627615062	0.01846057571964956	0.011528326745718048	0.007660167130919221	0.004611330698287221	0.009906152241918664	0.014644351464435143	0.010188087774294672	0.011389521640091115	0.009111617312072894	0.0073221757322175715	0.004171011470281543	0.005376344086021507	0.008771929824561403	0.005012531328320803	0.011306532663316585	0.009389671361502348	0.018867924528301886	0.006262042389210019	0.007403189066059227	0.013231197771587743	0.006833712984054669	0.007322175732217573	0.005376344086021507	0.007836990595611285	0.02035490605427975	0.02386934673366834	0.015095729013254788	0.013772954924874792	0.007836990595611285	0.014336917562724013	0.00628140703517588	0.017084282460136675	0.024530271398747392
IRF5	0.014613778705636744	0.01658374792703151	0.027139874739039668	0.01649175412293853	0.012711864406779662	0.01507537688442211	0.012552301255230124	0.006587615283267457	0.011389521640091115	0.021505376344086027	0.017341040462427744	0.005008347245409015	0.008836524300441826	0.009735744089012515	0.008944543828264758	0.008368200836820083	0.015018773466833541	0.006587615283267457	0.0027855153203342623	0.007905138339920948	0.006256517205422315	0.0041841004184100415	0.012539184952978056	0.011389521640091115	0.011389521640091115	0.0041841004184100415	0.009384775808133471	0.017921146953405017	0.015037593984962403	0.0075187969924812035	0.005025125628140704	0.009389671361502348	0.006289308176100629	0.005780346820809247	0.011389521640091115	0.008356545961002786	0.006833712984054671	0.012552301255230124	0.007168458781362006	0.012539184952978056	0.020876826722338204	0.0	0.008836524300441826	0.01335559265442404	0.012539184952978056	0.007168458781362006	0.005025125628140704	0.013667425968109341	0.012526096033402923
JARID2	0.03966597077244259	0.009950248756218905	0.010438413361169102	0.01199400299850075	0.005649717514124294	0.02512562814070352	0.04602510460251046	0.010540184453227932	0.0	0.021505376344086027	0.011560693641618495	0.005008347245409015	0.029455081001472757	0.013908205841446454	0.02146690518783542	0.008368200836820083	0.010012515644555695	0.006587615283267457	0.013927576601671307	0.006587615283267457	0.008342022940563087	0.016736401673640166	0.01880877742946709	0.015945330296127564	0.004555808656036446	0.016736401673640166	0.009384775808133471	0.05017921146953405	0.017543859649122806	0.017543859649122806	0.01507537688442211	0.01721439749608764	0.018867924528301886	0.01348747591522158	0.022779043280182237	0.013927576601671307	0.013667425968109341	0.008368200836820083	0.007168458781362006	0.01880877742946709	0.04801670146137787	0.02512562814070352	0.008836524300441826	0.008347245409015025	0.01567398119122257	0.010752688172043013	0.04020100502512563	0.03644646924829157	0.014613778705636744
JMJD1C	0.012526096033402923	0.026119402985074626	0.02348643006263048	0.0073088455772113954	0.0022951977401129945	0.022613065326633163	0.006276150627615062	0.014492753623188403	0.006833712984054671	0.003584229390681004	0.02119460500963391	0.014607679465776294	0.03166421207658321	0.015994436717663426	0.013416815742397135	0.008368200836820083	0.02002503128911139	0.023056653491436103	0.010445682451253482	0.0006587615283267457	0.008863399374348279	0.006276150627615062	0.012539184952978056	0.017084282460136675	0.028473804100227786	0.021966527196652718	0.0023461939520333683	0.0008960573476702508	0.01879699248120301	0.022556390977443608	0.003768844221105528	0.016823161189358372	0.014150943396226415	0.009152215799614642	0.015375854214123009	0.020891364902506964	0.011958997722095672	0.009414225941422593	0.0026881720430107533	0.01489028213166144	0.024008350730688938	0.043969849246231166	0.0117820324005891	0.02796327212020033	0.007053291536050156	0.02060931899641577	0.03391959798994975	0.027334851936218683	0.021920668058455117
JMJD6	0.0407098121085595	0.03316749585406302	0.027139874739039668	0.011994002998500751	0.003884180790960452	0.02010050251256281	0.043933054393305436	0.019104084321475624	0.0034168564920273353	0.017921146953405017	0.02119460500963391	0.012520868113522538	0.024300441826215026	0.021557719054242003	0.011627906976744186	0.012552301255230124	0.020025031289111383	0.008563899868247694	0.0055710306406685246	0.005928853754940712	0.011991657977059438	0.02092050209205021	0.020376175548589344	0.02619589977220957	0.010250569476082005	0.029288702928870293	0.0026068821689259644	0.008960573476702509	0.02130325814536341	0.012531328320802004	0.007537688442211055	0.010172143974960876	0.02830188679245283	0.011560693641618495	0.014806378132118454	0.006963788300835654	0.005694760820045558	0.012552301255230124	0.008960573476702509	0.017241379310344827	0.027139874739039664	0.04020100502512563	0.010309278350515464	0.012520868113522538	0.012539184952978056	0.012544802867383513	0.025125628140703515	0.02164009111617312	0.026096033402922755
JUN	0.01989438781775758	0.020485806262803632	0.012280486307257766	0.004497751124437782	0.0023263542705217683	0.01241501625775938	0.015505783903519562	0.011005192590870341	0.009647594801018356	0.009065991988193129	0.039329026408251165	0.01973878032014141	0.022264575933466167	0.011372003599770926	0.015363569399137116	0.0034457297563376807	0.018037252447912832	0.019142834999612487	0.000983123054235622	0.007130124777183601	0.017481445132797643	0.013044548363278364	0.032638760833487004	0.02505694760820045	0.018759212113091256	0.014767413241447206	0.002760228178862786	0.0031625553447185324	0.01489016659295297	0.011646763968745392	0.016257759385161098	0.010678449783669336	0.01664816870144284	0.008953870565567266	0.020099155835454904	0.02310339177453711	0.01192549912903658	0.0034457297563376807	0.01222854733291166	0.01843997787202655	0.02161365590077367	0.027194797516996747	0.017239885644979643	0.01522144751055681	0.013461183846579385	0.008433480919249423	0.020691693762932308	0.029210773147527812	0.027385484465184826
JUNB	0.01183020180932498	0.011608623548922056	0.0048712595685455815	0.0029985007496251873	0.00211864406779661	0.0033500837520938024	0.015341701534170154	0.008783487044356608	0.006074411541381928	0.003584229390681004	0.022479126525369302	0.02058987200890373	0.017673048600883656	0.0060268891979601315	0.011926058437686344	0.006973500697350071	0.016687526074259492	0.020641194554238032	0.007428040854224698	0.00790513833992095	0.01737921445950643	0.009762900976290095	0.024033437826541274	0.017463933181473046	0.010630220197418374	0.006973500697350071	0.0010427528675703858	0.0011947431302270011	0.015873015873015872	0.009189640768588136	0.01340033500837521	0.011476264997391758	0.006289308176100629	0.008349389852280025	0.013667425968109341	0.015784586815227482	0.012148823082763856	0.0027894002789400282	0.007168458781362008	0.008359456635318703	0.022268615170494083	0.016750418760469014	0.016691212567501227	0.02225932109070673	0.01567398119122257	0.007168458781362008	0.005025125628140704	0.017463933181473046	0.022268615170494083
JUND	0.018093249826026447	0.020674405749032617	0.009881697981906749	0.005497251374312844	0.003436911487758945	0.01340033500837521	0.01171548117154812	0.0101010101010101	0.012300683371298405	0.007407407407407406	0.034425176621708416	0.016138007790762382	0.01728031418753068	0.00982846546128883	0.01490757304710793	0.0027894002789400282	0.015269086357947432	0.015985946420729032	0.0040854224698235846	0.003689064558629776	0.013277719847062913	0.0100418410041841	0.02695924764890282	0.023538344722854973	0.015945330296127564	0.022873082287308232	0.005352798053527982	0.004062126642771804	0.01219715956558062	0.01236424394319131	0.010050251256281405	0.01241523213354199	0.011320754716981131	0.007835581245985868	0.017767653758542144	0.017455896007428043	0.011389521640091112	0.0044630404463040455	0.011947431302270013	0.01379310344827586	0.019067501739735555	0.024455611390284755	0.016593028964162985	0.01279910962715637	0.009195402298850576	0.008841099163679809	0.01373534338358459	0.021564160971905846	0.026304801670146143
KDM1A	0.027348643006263045	0.02106135986733002	0.01315240083507307	0.009670164917541229	0.005296610169491527	0.02060301507537688	0.02217573221757322	0.01212121212121212	0.009111617312072893	0.007885304659498207	0.01098265895953757	0.01385642737896494	0.018114874815905745	0.0152990264255911	0.021288014311270118	0.004184100418410041	0.028785982478097626	0.0308300395256917	0.0016713091922005573	0.004216073781291171	0.01824817518248175	0.015481171548117156	0.03009404388714734	0.028018223234624145	0.030523917995444193	0.01506276150627615	0.007194994786235661	0.010752688172043013	0.022556390977443608	0.020300751879699246	0.02010050251256281	0.013145539906103287	0.03270440251572327	0.011946050096339112	0.025740318906605924	0.045125348189415035	0.021867881548974944	0.0196652719665272	0.010752688172043013	0.02037617554858934	0.0348643006263048	0.02060301507537688	0.01207658321060383	0.030550918196994993	0.03103448275862069	0.024014336917562724	0.025628140703517592	0.026879271070615038	0.029227557411273482
KDM2B	0.06471816283924843	0.03869541182974018	0.024356297842727904	0.012493753123438282	0.002354048964218456	0.02345058626465661	0.03486750348675035	0.018006148440931048	0.000759301442672741	0.017921146953405017	0.013487475915221578	0.008347245409015025	0.025036818851251846	0.01483541956420955	0.015503875968992246	0.009762900976290095	0.02044221944096788	0.00878348704435661	0.013927576601671307	0.0	0.004171011470281543	0.023709902370990237	0.01567398119122257	0.022779043280182237	0.009111617312072893	0.015341701534170154	0.0003475842891901286	0.0023894862604540022	0.011695906432748536	0.017543859649122806	0.006700167504187605	0.008868022952529996	0.014675052410901468	0.010276172125883108	0.01670463173880031	0.011142061281337049	0.006074411541381928	0.0055788005578800565	0.003584229390681004	0.01567398119122257	0.031315240083507306	0.038525963149078725	0.01325478645066274	0.015025041736227047	0.017763845350052248	0.023894862604540018	0.030150753768844223	0.03644646924829157	0.028531663187195543
KDM4A	0.05636743215031315	0.04145936981757877	0.020876826722338204	0.014242878560719641	0.00423728813559322	0.03015075376884422	0.04602510460251046	0.01844532279314888	0.0	0.017921146953405017	0.009633911368015412	0.00333889816360601	0.020618556701030927	0.0152990264255911	0.01610017889087657	0.012552301255230124	0.012515644555694618	0.005270092226613966	0.013927576601671307	0.0013175230566534915	0.007299270072992701	0.03347280334728033	0.012539184952978056	0.02050113895216401	0.006833712984054671	0.0041841004184100415	0.004171011470281543	0.007168458781362006	0.017543859649122806	0.017543859649122806	0.005025125628140704	0.01721439749608764	0.025157232704402517	0.015414258188824663	0.015945330296127564	0.011142061281337049	0.004555808656036446	0.008368200836820083	0.010752688172043013	0.012539184952978056	0.022964509394572025	0.03015075376884422	0.014727540500736375	0.008347245409015025	0.01567398119122257	0.014336917562724013	0.035175879396984924	0.0387243735763098	0.029227557411273482
KDM4B	0.03966597077244259	0.03150912106135987	0.037578288100208766	0.011244377811094455	0.00211864406779661	0.010050251256281407	0.008368200836820083	0.014492753623188406	0.0	0.021505376344086027	0.015414258188824663	0.01669449081803005	0.020618556701030927	0.019471488178025038	0.012522361359570662	0.02510460251046025	0.03504380475594493	0.014492753623188406	0.0055710306406685246	0.006587615283267457	0.005213764337851929	0.02092050209205021	0.03761755485893417	0.025056947608200455	0.006833712984054671	0.016736401673640166	0.0010427528675703858	0.007168458781362006	0.012531328320802004	0.012531328320802004	0.005025125628140704	0.01721439749608764	0.018867924528301886	0.019267822736030827	0.015945330296127564	0.030640668523676882	0.015945330296127564	0.008368200836820083	0.003584229390681004	0.012539184952978056	0.033402922755741124	0.07035175879396985	0.017673048600883652	0.02003338898163606	0.028213166144200632	0.014336917562724013	0.04020100502512563	0.04555808656036447	0.027139874739039668
KDM4C	0.041753653444676415	0.04809286898839138	0.020876826722338204	0.012743628185907048	0.002824858757062147	0.010050251256281407	0.02092050209205021	0.021080368906455864	0.0	0.010752688172043013	0.011560693641618495	0.01001669449081803	0.010309278350515464	0.013908205841446454	0.01073345259391771	0.012552301255230124	0.02002503128911139	0.002635046113306983	0.013927576601671307	0.0	0.007299270072992701	0.03347280334728033	0.0219435736677116	0.018223234624145785	0.004555808656036446	0.016736401673640166	0.0	0.0	0.015037593984962403	0.02005012531328321	0.010050251256281407	0.006259780907668232	0.012578616352201259	0.011560693641618495	0.013667425968109341	0.008356545961002786	0.009111617312072893	0.0041841004184100415	0.010752688172043013	0.01567398119122257	0.016701461377870562	0.04020100502512563	0.010309278350515464	0.01001669449081803	0.0219435736677116	0.014336917562724013	0.035175879396984924	0.022779043280182237	0.027139874739039668
KDM5B	0.035111026760296066	0.027589326096788783	0.020307458720819887	0.012743628185907048	0.0032100667693888032	0.018730013704888075	0.02852795739825028	0.011019283746556474	0.004555808656036445	0.013359400456174652	0.015063934139078647	0.011534375474275306	0.01874414245548266	0.016310532304969025	0.017401203447715074	0.009509319132750093	0.020707702810331092	0.013055455743202778	0.003798429982273993	0.004790992933285423	0.011659872973741586	0.020920502092050205	0.03334283271587347	0.025056947608200455	0.0132532615448333	0.024724229745150247	0.005118968622618257	0.009775171065493646	0.013442697653223968	0.010936431989063569	0.010963910461397898	0.014511310285958172	0.024013722126929676	0.009458749343142404	0.01594533029612756	0.015953405925550772	0.011182439428453095	0.01179155572461012	0.004887585532746824	0.012539184952978056	0.02391345606376921	0.0328917313841937	0.016334181282634887	0.011989679769312488	0.009404388714733541	0.011078527207559469	0.027409776153494745	0.03416856492027335	0.028278610742076295
KDM6A	0.03966597077244259	0.02985074626865672	0.03549060542797495	0.014242878560719641	0.006355932203389831	0.02512562814070352	0.037656903765690385	0.015810276679841896	0.0	0.007168458781362006	0.017341040462427744	0.01669449081803005	0.02650957290132548	0.016689847009735744	0.01967799642218247	0.0041841004184100415	0.028785982478097626	0.025032938076416336	0.02506963788300836	0.006587615283267457	0.0145985401459854	0.008368200836820083	0.01567398119122257	0.025056947608200455	0.015945330296127564	0.0041841004184100415	0.0020855057351407717	0.003584229390681004	0.02756892230576441	0.022556390977443608	0.0	0.012519561815336464	0.018867924528301886	0.011560693641618495	0.027334851936218683	0.019498607242339837	0.015945330296127564	0.012552301255230124	0.0	0.003134796238244514	0.03549060542797495	0.06030150753768844	0.017673048600883652	0.02337228714524207	0.01567398119122257	0.03225806451612903	0.04522613065326633	0.0387243735763098	0.03549060542797495
KDM6B	0.014613778705636744	0.02736318407960199	0.006263048016701461	0.007121439280359821	0.0017655367231638418	0.01507537688442211	0.008368200836820083	0.012516469038208168	0.006833712984054671	0.007168458781362006	0.02023121387283237	0.012520868113522538	0.018409425625920472	0.0152990264255911	0.009838998211091236	0.0041841004184100415	0.0181476846057572	0.009881422924901184	0.006963788300835654	0.0013175230566534915	0.0046923879040667365	0.016736401673640166	0.01880877742946709	0.018223234624145792	0.011389521640091115	0.010460251046025104	0.002606882168925965	0.0017921146953405016	0.016290726817042606	0.011278195488721804	0.01256281407035176	0.009389671361502348	0.022012578616352203	0.00770712909441233	0.01480637813211845	0.008356545961002786	0.0034168564920273353	0.008368200836820083	0.008960573476702509	0.017241379310344827	0.025052192066805846	0.017587939698492462	0.013991163475699559	0.01001669449081803	0.017241379310344827	0.008960573476702509	0.025125628140703515	0.02050113895216401	0.020876826722338204
KLF1	0.07237299930410578	0.04864566058595909	0.04314544189283229	0.02873563218390805	0.002824858757062147	0.04522613065326633	0.05439330543933054	0.01932367149758454	0.007593014426727409	0.019115890083632014	0.012202954399486193	0.01335559265442404	0.02160039273441336	0.021325915623551225	0.022063208109719738	0.015341701534170154	0.026282853566958697	0.01054018445322793	0.0055710306406685246	0.000878348704435661	0.007994438651372959	0.02649930264993026	0.035527690700104496	0.0334092634776006	0.018223234624145785	0.029288702928870286	0.0045185957594716716	0.008363201911589008	0.025898078529657483	0.02005012531328321	0.0033500837520938024	0.014084507042253518	0.012578616352201259	0.010276172125883108	0.03189066059225512	0.023212627669452184	0.01670463173880031	0.013947001394700141	0.009557945041816007	0.008359456635318703	0.028531663187195543	0.041876046901172526	0.017673048600883652	0.02337228714524207	0.019853709508881923	0.019115890083632014	0.02680067001675042	0.04024297646165528	0.03897007654836465
KLF11	0.037056367432150315	0.03482587064676617	0.02766179540709812	0.010494752623688156	0.0015889830508474575	0.016331658291457284	0.037656903765690385	0.012516469038208168	0.00797266514806378	0.015232974910394268	0.01878612716763006	0.014190317195325543	0.018777614138438883	0.01286509040333797	0.017441860465116282	0.018828451882845192	0.019712140175219026	0.013504611330698286	0.0027855153203342623	0.0003293807641633729	0.0023461939520333683	0.02824267782426778	0.03448275862068965	0.02904328018223235	0.013097949886104784	0.017782426778242676	0.0018248175182481753	0.0	0.015664160401002502	0.013784461152882205	0.025125628140703515	0.010954616588419404	0.031446540880503145	0.010115606936416185	0.02107061503416856	0.020891364902506964	0.013097949886104784	0.014644351464435146	0.013440860215053764	0.010188087774294672	0.032359081419624215	0.03894472361809045	0.015095729013254788	0.014607679465776294	0.01880877742946709	0.022401433691756272	0.03894472361809045	0.02050113895216401	0.037056367432150315
KLF15	0.08350730688935283	0.04311774461028192	0.05219206680584551	0.029235382308845582	0.002824858757062147	0.04020100502512563	0.05439330543933055	0.025032938076416336	0.004555808656036446	0.028673835125448032	0.017341040462427744	0.005008347245409015	0.023564064801178203	0.016689847009735744	0.03041144901610018	0.016736401673640166	0.030037546933667083	0.007905138339920948	0.0	0.002635046113306983	0.011470281543274244	0.029288702928870293	0.03761755485893417	0.03416856492027335	0.015945330296127564	0.02510460251046025	0.006256517205422315	0.007168458781362006	0.017543859649122806	0.02005012531328321	0.005025125628140704	0.014084507042253518	0.031446540880503145	0.01348747591522158	0.022779043280182237	0.008356545961002786	0.018223234624145785	0.008368200836820083	0.003584229390681004	0.012539184952978056	0.031315240083507306	0.035175879396984924	0.02650957290132548	0.018363939899833055	0.0219435736677116	0.010752688172043013	0.04020100502512563	0.04555808656036447	0.031315240083507306
KLF16	0.02400835073068893	0.02570480928689884	0.020876826722338204	0.011244377811094452	0.0035310734463276845	0.012562814070351758	0.046025104602510455	0.015151515151515154	0.010250569476082005	0.008960573476702509	0.023121387283236997	0.02337228714524207	0.021354933726067747	0.015994436717663426	0.0062611806797853295	0.0041841004184100415	0.04192740926157697	0.026350461133069828	0.0055710306406685246	0.011857707509881424	0.021897810218978103	0.016736401673640166	0.0329153605015674	0.023917995444191344	0.018223234624145792	0.02510460251046025	0.011991657977059436	0.008960573476702509	0.016290726817042606	0.03132832080200501	0.027638190954773868	0.018779342723004692	0.031446540880503145	0.00674373795761079	0.03644646924829157	0.037604456824512536	0.017084282460136675	0.010460251046025104	0.012544802867383513	0.01880877742946709	0.021920668058455117	0.04522613065326633	0.016200294550810016	0.015859766277128547	0.028213166144200632	0.026881720430107527	0.025125628140703515	0.05011389521640091	0.03549060542797495
KLF17	0.05427974947807933	0.046434494195688215	0.03444676409185804	0.029985007496251874	0.0049435028248587575	0.027638190954773868	0.04811715481171548	0.021739130434782608	0.02164009111617312	0.016129032258064516	0.01348747591522158	0.012520868113522538	0.024300441826215026	0.013908205841446454	0.0259391771019678	0.010460251046025104	0.01752190237797246	0.014492753623188403	0.009749303621169915	0.001976284584980237	0.01564129301355579	0.016736401673640166	0.03134796238244514	0.03758542141230069	0.027334851936218683	0.0397489539748954	0.007299270072992701	0.010752688172043013	0.02756892230576441	0.023809523809523808	0.007537688442211055	0.02112676056338028	0.02830188679245283	0.009633911368015412	0.03189066059225513	0.016713091922005572	0.0193621867881549	0.006276150627615062	0.007168458781362006	0.0109717868338558	0.020876826722338204	0.02512562814070352	0.021354933726067747	0.02003338898163606	0.02037617554858934	0.021505376344086027	0.027638190954773868	0.03302961275626424	0.03549060542797495
KLF4	0.03201113430758525	0.024875621890547258	0.01948503827418233	0.011494252873563218	0.004943502824858757	0.018425460636515914	0.03486750348675035	0.010979358805445762	0.00607441154138193	0.009557945041816007	0.022479126525369302	0.012799109627156371	0.018163966617574863	0.015299026425591097	0.0172927847346452	0.0055788005578800565	0.015018773466833541	0.00922266139657444	0.0018570102135561746	0.003952569169960475	0.014946124435175531	0.019525801952580198	0.02298850574712644	0.02201974183750949	0.015945330296127564	0.027894002789400282	0.0045185957594716716	0.0047789725209080045	0.02506265664160401	0.018379281537176276	0.018425460636515914	0.009389671361502348	0.020964360587002098	0.008349389852280025	0.01974183750949127	0.016713091922005572	0.013667425968109341	0.015341701534170154	0.01075268817204301	0.012539184952978058	0.017397355601948505	0.02680067001675042	0.024545900834560624	0.013912075681691708	0.017763845350052248	0.009557945041816007	0.025125628140703515	0.022779043280182237	0.018789144050104383
KLF5	0.04036186499652053	0.030403537866224437	0.01948503827418233	0.014492753623188406	0.004708097928436911	0.02010050251256281	0.03347280334728033	0.010101010101010102	0.005315110098709187	0.007168458781362008	0.03468208092485549	0.014468558708959375	0.014236622484045162	0.013908205841446454	0.017889087656529516	0.006973500697350071	0.012515644555694616	0.01273605621431708	0.0018570102135561746	0.0	0.011470281543274244	0.02092050209205021	0.030303030303030307	0.02885345482156416	0.013667425968109341	0.023709902370990237	0.0020855057351407717	0.005973715651135007	0.02005012531328321	0.015037593984962403	0.016750418760469014	0.014084507042253518	0.008385744234800839	0.009633911368015412	0.022779043280182227	0.02506963788300836	0.017463933181473046	0.0055788005578800565	0.014336917562724016	0.011494252873563218	0.016005567153792626	0.038525963149078725	0.023564064801178203	0.018363939899833055	0.013584117032392895	0.009557945041816009	0.02680067001675042	0.023538344722854973	0.018093249826026444
KLF8	0.06784968684759916	0.04809286898839138	0.033402922755741124	0.02211394302848576	0.0017655367231638418	0.02261306532663317	0.0397489539748954	0.0230566534914361	0.013667425968109341	0.023297491039426525	0.01445086705202312	0.02086811352253756	0.018409425625920472	0.01808066759388039	0.021466905187835426	0.008368200836820083	0.02315394242803504	0.015151515151515154	0.0055710306406685246	0.0006587615283267457	0.010948905109489052	0.023012552301255228	0.025078369905956112	0.039863325740318915	0.014806378132118454	0.018828451882845192	0.005213764337851929	0.008960573476702509	0.016290726817042606	0.011278195488721804	0.005025125628140704	0.010954616588419406	0.006289308176100629	0.01541425818882466	0.02619589977220957	0.009749303621169915	0.010250569476082005	0.012552301255230124	0.0	0.014106583072100312	0.024008350730688938	0.032663316582914576	0.016936671575846836	0.015025041736227047	0.01567398119122257	0.021505376344086027	0.03015075376884422	0.023917995444191344	0.033402922755741124
KLF9	0.06471816283924843	0.040630182421227186	0.03966597077244259	0.026986506746626684	0.002824858757062147	0.032663316582914576	0.046025104602510455	0.019104084321475624	0.009111617312072894	0.025089605734767026	0.011560693641618495	0.009181969949916527	0.022827687776141387	0.022948539638386646	0.025044722719141318	0.012552301255230124	0.02690863579474343	0.011857707509881424	0.0055710306406685246	0.0	0.008342022940563087	0.02092050209205021	0.03761755485893417	0.036446469248291584	0.01480637813211845	0.029288702928870293	0.003128258602711157	0.003584229390681004	0.023809523809523808	0.010025062656641605	0.005025125628140704	0.013302034428794992	0.01886792452830189	0.00770712909441233	0.027334851936218683	0.023676880222841225	0.011389521640091115	0.010460251046025104	0.017921146953405017	0.014106583072100312	0.028183716075156576	0.03015075376884422	0.010309278350515464	0.017529215358931552	0.02037617554858934	0.03046594982078853	0.037688442211055266	0.028473804100227786	0.033402922755741124
KMT2A	0.029227557411273482	0.033878227908078665	0.015806740232627497	0.007603341186549581	0.0022195318805488294	0.01722900215362527	0.013150029886431559	0.011857707509881422	0.0009762447120078099	0.015360983102918585	0.01568951279933939	0.014309563558311469	0.02230170418682937	0.01311345122193523	0.011500127779197549	0.010161386730424386	0.01984623636688718	0.017316017316017316	0.012733784321528054	0.001129305477131564	0.004915834947117533	0.022713687985654516	0.02418271383788625	0.016270745200130166	0.008786202408070291	0.013747758517632994	0.0011917175629375838	0.0	0.014321518080916576	0.018617973505191548	0.005025125628140704	0.005812653699977644	0.016172506738544472	0.010184420589044866	0.010087862024080702	0.012335853561480302	0.007484542792059876	0.0041841004184100415	0.0005120327700972862	0.014778325123152709	0.0289293170295258	0.040201005025125636	0.0117820324005891	0.022418316241354642	0.020600089565606803	0.02048131080389145	0.027997128499641064	0.022453628376179632	0.03101699970175962
KMT2B	0.025052192066805846	0.01990049751243781	0.012526096033402923	0.005997001499250375	0.00211864406779661	0.010050251256281407	0.008368200836820083	0.006587615283267457	0.018223234624145785	0.007168458781362006	0.055876685934489405	0.01669449081803005	0.01914580265095729	0.009735744089012515	0.012522361359570662	0.0	0.011264080100125156	0.017127799736495388	0.0027855153203342623	0.0	0.01251303441084463	0.008368200836820083	0.03134796238244514	0.03644646924829157	0.025056947608200455	0.012552301255230124	0.004171011470281543	0.003584229390681004	0.015037593984962403	0.012531328320802004	0.02010050251256281	0.014084507042253518	0.018867924528301886	0.009633911368015412	0.02050113895216401	0.019498607242339837	0.006833712984054671	0.008368200836820083	0.003584229390681004	0.009404388714733545	0.022964509394572025	0.02512562814070352	0.020618556701030927	0.01669449081803005	0.003134796238244514	0.007168458781362006	0.02010050251256281	0.022779043280182237	0.025052192066805846
L3MBTL2	0.0615866388308977	0.04477611940298508	0.03444676409185804	0.01611694152923538	0.004590395480225989	0.032663316582914576	0.02510460251046025	0.008563899868247694	0.0034168564920273353	0.014336917562724013	0.02504816955684008	0.011686143572621035	0.02209131075110457	0.015994436717663426	0.017889087656529516	0.010460251046025104	0.03692115143929912	0.026350461133069828	0.0055710306406685246	0.005270092226613966	0.023983315954118872	0.016736401673640166	0.02664576802507837	0.03416856492027335	0.006833712984054671	0.006276150627615062	0.0036496350364963507	0.005376344086021507	0.0075187969924812035	0.017543859649122806	0.010050251256281407	0.012519561815336464	0.015723270440251572	0.01348747591522158	0.02277904328018223	0.033426183844011144	0.011389521640091115	0.008368200836820083	0.003584229390681004	0.01567398119122257	0.027139874739039664	0.032663316582914576	0.011045655375552282	0.018363939899833055	0.02978056426332288	0.021505376344086027	0.04522613065326633	0.0489749430523918	0.04592901878914405
LARP7	0.015657620041753653	0.01243781094527363	0.012526096033402923	0.016116941529235384	0.0067090395480226	0.02010050251256281	0.008368200836820083	0.00922266139657444	0.009111617312072894	0.01971326164874552	0.012524084778420038	0.01001669449081803	0.009572901325478646	0.008344923504867872	0.007155635062611806	0.0041841004184100415	0.0181476846057572	0.006587615283267457	0.0069637883008356535	0.00461133069828722	0.007299270072992701	0.012552301255230124	0.003134796238244514	0.014806378132118454	0.0034168564920273353	0.0062761506276150635	0.005735140771637122	0.012544802867383513	0.012531328320802004	0.008771929824561403	0.007537688442211055	0.007042253521126761	0.006289308176100629	0.0028901734104046237	0.012528473804100227	0.015320334261838441	0.010250569476082005	0.014644351464435146	0.014336917562724013	0.006269592476489028	0.011482254697286013	0.017587939698492462	0.00662739322533137	0.011686143572621035	0.004702194357366771	0.01075268817204301	0.01256281407035176	0.011389521640091115	0.012526096033402923
LDB1	0.0041753653444676405	0.008291873963515755	0.008350730688935281	0.0029985007496251873	0.00211864406779661	0.0	0.012552301255230124	0.006587615283267457	0.006833712984054671	0.014336917562724013	0.005780346820809247	0.02170283806343906	0.008836524300441826	0.006954102920723227	0.007155635062611806	0.0	0.018773466833541932	0.01844532279314888	0.0027855153203342623	0.0013175230566534915	0.009384775808133471	0.02092050209205021	0.01567398119122257	0.018223234624145785	0.009111617312072893	0.0041841004184100415	0.005213764337851929	0.003584229390681004	0.02005012531328321	0.02005012531328321	0.010050251256281407	0.010954616588419406	0.006289308176100629	0.007707129094412331	0.04100227790432802	0.05013927576601671	0.006833712984054671	0.0041841004184100415	0.0	0.009404388714733545	0.016701461377870562	0.04522613065326633	0.010309278350515464	0.00667779632721202	0.028213166144200632	0.007168458781362006	0.01507537688442211	0.025056947608200455	0.018789144050104383
LEF1	0.03444676409185804	0.03897180762852405	0.024008350730688938	0.005622188905547226	0.005296610169491525	0.01507537688442211	0.018828451882845192	0.005928853754940712	0.002277904328018223	0.008960573476702509	0.01541425818882466	0.01919866444073456	0.02061855670103093	0.016689847009735744	0.010733452593917713	0.006276150627615062	0.0362953692115144	0.027009222661396576	0.0013927576601671311	0.008563899868247694	0.017205422314911366	0.014644351464435146	0.0438871473354232	0.04100227790432802	0.007972665148063782	0.008368200836820083	0.0015641293013555788	0.010752688172043013	0.01879699248120301	0.017543859649122806	0.012562814070351758	0.009389671361502348	0.006289308176100629	0.009633911368015412	0.02050113895216401	0.034818941504178275	0.01594533029612756	0.008368200836820083	0.003584229390681004	0.01567398119122257	0.0302713987473904	0.037688442211055266	0.011045655375552282	0.022537562604340568	0.04075235109717869	0.014336917562724013	0.042713567839195984	0.04783599088838269	0.044885177453027135
LEO1	0.031315240083507306	0.061359867330016575	0.006263048016701462	0.006746626686656672	0.0014124293785310734	0.035175879396984924	0.02092050209205021	0.011857707509881422	0.0	0.017921146953405017	0.01348747591522158	0.011686143572621035	0.025036818851251842	0.004172461752433936	0.005366726296958855	0.029288702928870293	0.01752190237797246	0.013175230566534914	0.011142061281337049	0.0	0.0010427528675703858	0.012552301255230124	0.03761755485893417	0.015945330296127564	0.002277904328018223	0.02092050209205021	0.0	0.0	0.012531328320802004	0.022556390977443608	0.005025125628140704	0.004694835680751174	0.012578616352201259	0.01348747591522158	0.002277904328018223	0.013927576601671307	0.006833712984054671	0.008368200836820083	0.0	0.012539184952978056	0.037578288100208766	0.01507537688442211	0.010309278350515464	0.02671118530884808	0.012539184952978056	0.014336917562724013	0.02512562814070352	0.022779043280182237	0.029227557411273482
LMNA	0.0	0.0	0.0	0.0007496251874062968	0.0	0.005025125628140704	0.0	0.0013175230566534915	0.0	0.0	0.0	0.0	0.0	0.0013908205841446453	0.0	0.0	0.0	0.0	0.0	0.0	0.0	0.0041841004184100415	0.0	0.0	0.0	0.0	0.0	0.0	0.0	0.0	0.0	0.0	0.0	0.0038535645472061657	0.0	0.0	0.0	0.0	0.0	0.0	0.0	0.0	0.0	0.001669449081803005	0.0	0.0	0.0	0.002277904328018223	0.0
LMNB1	0.0020876826722338203	0.001658374792703151	0.0	0.005247376311844078	0.0007062146892655367	0.0	0.0	0.005270092226613966	0.002277904328018223	0.003584229390681004	0.009633911368015412	0.01335559265442404	0.0014727540500736375	0.004172461752433936	0.007155635062611806	0.0041841004184100415	0.0037546933667083854	0.007905138339920948	0.0055710306406685246	0.002635046113306983	0.005213764337851929	0.016736401673640166	0.0	0.006833712984054671	0.002277904328018223	0.0	0.0020855057351407717	0.003584229390681004	0.005012531328320803	0.005012531328320803	0.0	0.006259780907668232	0.006289308176100629	0.017341040462427744	0.0	0.0	0.009111617312072893	0.0	0.0	0.003134796238244514	0.008350730688935281	0.010050251256281407	0.004418262150220913	0.011686143572621035	0.009404388714733545	0.007168458781362006	0.0	0.004555808656036446	0.014613778705636744
LMO1	0.022964509394572025	0.01492537313432836	0.022964509394572025	0.008995502248875561	0.005649717514124294	0.01507537688442211	0.029288702928870293	0.011857707509881422	0.0	0.0	0.01348747591522158	0.01335559265442404	0.02650957290132548	0.006954102920723227	0.017889087656529516	0.0	0.01752190237797246	0.025032938076416336	0.013927576601671307	0.007905138339920948	0.0145985401459854	0.012552301255230124	0.009404388714733545	0.025056947608200455	0.011389521640091115	0.0	0.004171011470281543	0.007168458781362006	0.012531328320802004	0.02005012531328321	0.0	0.009389671361502348	0.0	0.005780346820809247	0.018223234624145785	0.013927576601671307	0.015945330296127564	0.008368200836820083	0.0	0.006269592476489028	0.033402922755741124	0.04522613065326633	0.0117820324005891	0.02003338898163606	0.01567398119122257	0.021505376344086027	0.06030150753768844	0.029612756264236907	0.018789144050104383
LMO2	0.016701461377870562	0.011608623548922056	0.014613778705636744	0.00937031484257871	0.0024717514124293783	0.017587939698492462	0.0020920502092050207	0.009881422924901186	0.004555808656036446	0.016129032258064516	0.016377649325626204	0.015859766277128547	0.022827687776141387	0.011126564673157162	0.00894454382826476	0.0041841004184100415	0.013141426783479349	0.025032938076416336	0.0027855153203342623	0.0	0.01042752867570386	0.0020920502092050207	0.006269592476489028	0.009111617312072893	0.023917995444191344	0.006276150627615062	0.0010427528675703858	0.005376344086021507	0.017543859649122806	0.017543859649122806	0.002512562814070352	0.000782472613458529	0.0	0.005780346820809247	0.011389521640091115	0.02924791086350975	0.010250569476082005	0.0041841004184100415	0.0	0.012539184952978056	0.012526096033402923	0.035175879396984924	0.0036818851251840938	0.025041736227045072	0.009404388714733541	0.026881720430107527	0.027638190954773868	0.02619589977220957	0.020876826722338204
LMTK3	0.0	0.001658374792703151	0.0	0.008995502248875561	0.00211864406779661	0.0	0.0	0.005270092226613966	0.0	0.003584229390681004	0.0	0.0	0.0014727540500736375	0.0013908205841446453	0.003577817531305903	0.0041841004184100415	0.0025031289111389237	0.0013175230566534915	0.0	0.0013175230566534915	0.0010427528675703858	0.0041841004184100415	0.003134796238244514	0.004555808656036446	0.0	0.0	0.003128258602711157	0.003584229390681004	0.0025062656641604013	0.0	0.005025125628140704	0.0	0.006289308176100629	0.0	0.0	0.0	0.0	0.0	0.003584229390681004	0.003134796238244514	0.0	0.005025125628140704	0.0014727540500736375	0.001669449081803005	0.0	0.003584229390681004	0.0	0.002277904328018223	0.0020876826722338203
MAF	0.035490605427974935	0.03316749585406302	0.026096033402922755	0.010494752623688156	0.001059322033898305	0.02261306532663317	0.014644351464435146	0.017127799736495388	0.0011389521640091116	0.007168458781362006	0.017341040462427744	0.02337228714524207	0.018409425625920472	0.013908205841446454	0.012522361359570659	0.008368200836820083	0.0181476846057572	0.0230566534914361	0.006963788300835654	0.0	0.005735140771637122	0.023012552301255228	0.025078369905956112	0.02050113895216401	0.004555808656036446	0.010460251046025104	0.0	0.0	0.02631578947368421	0.017543859649122806	0.012562814070351758	0.00860719874804382	0.009433962264150943	0.008670520231213872	0.014806378132118454	0.0055710306406685246	0.01252847380410023	0.0041841004184100415	0.0017921146953405016	0.012539184952978056	0.021920668058455117	0.042713567839195984	0.01914580265095729	0.024207011686143573	0.025078369905956112	0.021505376344086027	0.04020100502512563	0.030751708428246018	0.04384133611691023
MAFF	0.00104384133611691	0.013266998341625208	0.0031315240083507304	0.0029985007496251873	0.007768361581920904	0.012562814070351758	0.0	0.008563899868247694	0.00797266514806378	0.0017921146953405016	0.016377649325626204	0.009181969949916527	0.01325478645066274	0.012517385257301807	0.008944543828264758	0.0041841004184100415	0.0031289111389236545	0.012516469038208168	0.004178272980501393	0.007905138339920948	0.009906152241918664	0.018828451882845192	0.01567398119122257	0.01252847380410023	0.005694760820045558	0.006276150627615062	0.007299270072992701	0.0	0.011278195488721804	0.008771929824561403	0.012562814070351758	0.003912363067292646	0.015723270440251572	0.00674373795761079	0.009111617312072894	0.009749303621169915	0.002277904328018223	0.0020920502092050207	0.0017921146953405016	0.007836990595611285	0.012526096033402923	0.01256281407035176	0.008836524300441826	0.0041736227045075115	0.004702194357366771	0.008960573476702509	0.002512562814070352	0.010250569476082005	0.009394572025052192
MAFG	0.0020876826722338203	0.01658374792703151	0.008350730688935281	0.002623688155922039	0.008121468926553672	0.010050251256281407	0.010460251046025104	0.008563899868247694	0.004555808656036446	0.003584229390681004	0.019267822736030827	0.01001669449081803	0.014727540500736375	0.01808066759388039	0.005366726296958855	0.0041841004184100415	0.0050062578222778474	0.019104084321475624	0.0055710306406685246	0.006587615283267457	0.016684045881126174	0.008368200836820083	0.03134796238244514	0.02164009111617312	0.013667425968109341	0.008368200836820083	0.006777893639207508	0.0	0.015037593984962403	0.006265664160401002	0.012562814070351758	0.002347417840375587	0.025157232704402517	0.008670520231213872	0.013667425968109341	0.011142061281337049	0.009111617312072893	0.0	0.0017921146953405016	0.0109717868338558	0.016701461377870562	0.02010050251256281	0.018409425625920472	0.008347245409015025	0.014106583072100312	0.010752688172043013	0.007537688442211055	0.014806378132118454	0.012526096033402923
MAFK	0.0013917884481558802	0.011332227750138195	0.0034794711203897013	0.0036231884057971015	0.004472693032015066	0.011725293132328308	0.0020920502092050207	0.00966183574879227	0.0129081245254366	0.001792114695340502	0.017983301220295442	0.01001669449081803	0.016691212567501227	0.013676402410755678	0.00894454382826476	0.0041841004184100415	0.0054234459741343355	0.00878348704435661	0.0060352831940575676	0.0032938076416337285	0.008863399374348279	0.012552301255230124	0.01880877742946709	0.01442672741078208	0.009870918754745635	0.0055788005578800565	0.007299270072992701	0.002986857825567503	0.004594820384294068	0.004177109440267335	0.01842546063651591	0.004434011476264998	0.013626834381551364	0.008670520231213872	0.011769172361427485	0.0069637883008356535	0.004555808656036446	0.0027894002789400282	0.0047789725209080045	0.008359456635318703	0.014961725817675712	0.006700167504187605	0.009081983308787431	0.005564830272676683	0.003657262277951933	0.008960573476702509	0.005025125628140704	0.009491268033409264	0.009046624913013222
MAX	0.040052578674708114	0.035870032553282964	0.022423258331400287	0.01396523960242101	0.0044465369324126385	0.02735901730876605	0.026654269332093604	0.014736739374420531	0.01037711971652746	0.009425195805124121	0.02205095268679084	0.013850244234217523	0.02285496099929089	0.013393087106578062	0.016630225932551517	0.013327134666046795	0.02646827052333936	0.012833650514809936	0.0068090374497059795	0.0020494803103498754	0.012513034410844623	0.02185030218503022	0.025774991292232662	0.025900615877836826	0.0142579937568548	0.017511235084456837	0.0060247943459622285	0.002522235497145892	0.014016522788452612	0.018007982920263618	0.008933556672250138	0.011070538457079927	0.020964360587002098	0.012916577463783623	0.018729435585927608	0.023006293201279268	0.009617818273854715	0.010382767704943438	0.006504712597902564	0.013235806339254618	0.02698523157813346	0.041317699609156884	0.012436589756177391	0.01403573857664008	0.01474515267618716	0.01805389619009691	0.030150753768844223	0.03374673078545515	0.030773989020335575
MAZ	0.06147065646021805	0.03722130090289295	0.03386685223845976	0.019906713310011658	0.002589453860640301	0.02121719709659408	0.04602510460251046	0.016688625384277556	0.007846114907618327	0.020708880923934688	0.01520017126953543	0.013170098312001484	0.02961872034036983	0.016689847009735744	0.022261975750347843	0.012087401208740122	0.029342233347239607	0.014053579270970574	0.004952027236149799	0.0013175230566534915	0.00845788437029313	0.02370990237099024	0.040404040404040414	0.036446469248291584	0.016451531257909394	0.01720130172013017	0.0038234271810914148	0.0031859816806053365	0.0178223336118073	0.01865775549986076	0.006141820212171971	0.015823335072161368	0.023060796645702302	0.009633911368015412	0.022525942799291317	0.019189105540080475	0.018476335105036698	0.012552301255230124	0.007566706491437675	0.02055033089515848	0.02806773370447692	0.04243439419318817	0.014891179839633447	0.01966240029679095	0.01671891327063741	0.01831939466348069	0.033500837520938034	0.030372057706909643	0.03433078172117838
MBD1_isoform1	0.031315240083507306	0.02653399668325041	0.021920668058455117	0.01686656671664168	0.0031779661016949155	0.03015075376884422	0.02092050209205021	0.015810276679841896	0.002277904328018223	0.012544802867383513	0.030828516377649325	0.009181969949916527	0.029455081001472757	0.015994436717663426	0.015205724508050087	0.008368200836820083	0.016896120150187734	0.00922266139657444	0.0	0.0006587615283267457	0.017205422314911366	0.012552301255230124	0.028213166144200625	0.02505694760820046	0.005694760820045558	0.02092050209205021	0.0020855057351407717	0.005376344086021507	0.02005012531328321	0.013784461152882205	0.010050251256281407	0.014084507042253518	0.034591194968553465	0.008670520231213872	0.023917995444191344	0.016713091922005572	0.006833712984054671	0.008368200836820083	0.0	0.01567398119122257	0.020876826722338204	0.02010050251256281	0.01914580265095729	0.015025041736227047	0.006269592476489028	0.005376344086021507	0.01507537688442211	0.03416856492027335	0.026096033402922755
MBD1_isoform2	0.027139874739039664	0.029021558872305137	0.022964509394572025	0.013118440779610194	0.0031779661016949155	0.03015075376884422	0.014644351464435146	0.011857707509881424	0.00797266514806378	0.012544802867383513	0.03564547206165703	0.01001669449081803	0.029455081001472757	0.013908205841446454	0.014311270125223612	0.010460251046025104	0.022528160200250315	0.011857707509881422	0.0013927576601671311	0.0006587615283267457	0.008342022940563087	0.016736401673640166	0.023510971786833854	0.02505694760820046	0.0034168564920273353	0.016736401673640166	0.003128258602711157	0.005376344086021507	0.022556390977443608	0.015037593984962403	0.007537688442211055	0.010172143974960876	0.031446540880503145	0.007707129094412331	0.02164009111617312	0.015320334261838441	0.006833712984054671	0.010460251046025104	0.0	0.007836990595611285	0.024008350730688938	0.035175879396984924	0.011045655375552282	0.01669449081803005	0.006269592476489028	0.0017921146953405016	0.027638190954773868	0.030751708428246018	0.036534446764091864
MBD2	0.03392484342379958	0.026948590381426205	0.0151356993736952	0.011431784107946028	0.003707627118644068	0.01884422110552764	0.014644351464435143	0.011857707509881422	0.004555808656036447	0.006272401433691757	0.013487475915221578	0.012938230383973291	0.012518409425625921	0.013908205841446454	0.011627906976744186	0.011506276150627614	0.01846057571964956	0.010210803689064558	0.0027855153203342623	0.003952569169960474	0.00964546402502607	0.0198744769874477	0.0219435736677116	0.02050113895216401	0.013667425968109341	0.02510460251046025	0.002867570385818561	0.0026881720430107533	0.011904761904761904	0.013157894736842105	0.006281407035175879	0.00860719874804382	0.015723270440251572	0.011078998073217728	0.015945330296127564	0.013927576601671307	0.010250569476082005	0.007322175732217573	0.004480286738351254	0.0054858934169279	0.02348643006263048	0.027638190954773868	0.010309278350515462	0.011686143572621035	0.01489028213166144	0.011648745519713264	0.017587939698492462	0.026195899772209562	0.02661795407098121
MBD3	0.031315240083507306	0.0259812050856827	0.018789144050104383	0.0049975012493753135	0.0009416195856873825	0.010050251256281407	0.027894002789400282	0.00922266139657444	0.0	0.0047789725209080045	0.03147077713551702	0.01001669449081803	0.016691212567501227	0.0152990264255911	0.011926058437686344	0.0041841004184100415	0.012515644555694616	0.00790513833992095	0.003714020427112349	0.001756697408871322	0.007994438651372959	0.013947001394700141	0.01671891327063741	0.018982536066818528	0.01974183750949127	0.008368200836820083	0.0003475842891901286	0.0011947431302270011	0.013366750208855471	0.013366750208855471	0.011725293132328308	0.004694835680751174	0.018867924528301886	0.008991650610147721	0.0129081245254366	0.009285051067780874	0.005315110098709188	0.0041841004184100415	0.01075268817204301	0.014629049111807731	0.020876826722338204	0.025125628140703515	0.0117820324005891	0.011686143572621035	0.011494252873563218	0.009557945041816007	0.025125628140703515	0.015945330296127564	0.022964509394572025
MBD4	0.006263048016701462	0.01658374792703151	0.008350730688935281	0.006746626686656672	0.00211864406779661	0.01507537688442211	0.0041841004184100415	0.005270092226613966	0.002277904328018223	0.003584229390681004	0.030828516377649325	0.008347245409015025	0.03240058910162003	0.012517385257301807	0.003577817531305903	0.0041841004184100415	0.013767209011264079	0.014492753623188406	0.0	0.0	0.008342022940563087	0.016736401673640166	0.01567398119122257	0.013667425968109341	0.002277904328018223	0.02092050209205021	0.0010427528675703858	0.0	0.017543859649122806	0.02506265664160401	0.0	0.007824726134585291	0.025157232704402517	0.0038535645472061657	0.02050113895216401	0.013927576601671307	0.011389521640091115	0.0041841004184100415	0.0	0.01567398119122257	0.012526096033402923	0.02010050251256281	0.017673048600883652	0.025041736227045083	0.006269592476489028	0.0	0.010050251256281407	0.013667425968109341	0.022964509394572025
MBOAT4	0.0020876826722338203	0.01492537313432836	0.0020876826722338203	0.0029985007496251873	0.0007062146892655367	0.005025125628140704	0.0	0.002635046113306983	0.009111617312072893	0.014336917562724013	0.007707129094412331	0.011686143572621035	0.0014727540500736375	0.012517385257301807	0.007155635062611806	0.0041841004184100415	0.0037546933667083854	0.003952569169960474	0.0055710306406685246	0.0	0.0	0.008368200836820083	0.0219435736677116	0.006833712984054671	0.002277904328018223	0.0	0.0020855057351407717	0.003584229390681004	0.015037593984962403	0.0025062656641604013	0.0	0.004694835680751174	0.0	0.02119460500963391	0.006833712984054671	0.011142061281337049	0.0	0.0041841004184100415	0.003584229390681004	0.006269592476489028	0.008350730688935281	0.035175879396984924	0.010309278350515464	0.008347245409015025	0.012539184952978056	0.0	0.005025125628140704	0.011389521640091115	0.016701461377870562
MBTD1	0.06680584551148225	0.058043117744610274	0.037578288100208766	0.008995502248875561	0.002824858757062147	0.035175879396984924	0.029288702928870293	0.014492753623188406	0.002277904328018223	0.017921146953405017	0.009633911368015412	0.008347245409015025	0.01914580265095729	0.01808066759388039	0.007155635062611806	0.016736401673640166	0.04130162703379224	0.011857707509881422	0.0027855153203342623	0.002635046113306983	0.008342022940563087	0.02092050209205021	0.0438871473354232	0.05239179954441914	0.013667425968109341	0.016736401673640166	0.003128258602711157	0.010752688172043013	0.015037593984962403	0.015037593984962403	0.005025125628140704	0.012519561815336464	0.025157232704402517	0.011560693641618495	0.015945330296127564	0.033426183844011144	0.018223234624145785	0.008368200836820083	0.0	0.009404388714733545	0.03966597077244259	0.06532663316582915	0.0029455081001472753	0.01335559265442404	0.04075235109717868	0.021505376344086027	0.055276381909547735	0.05011389521640091	0.04801670146137787
MECP2	0.026443980514961732	0.025428413488114983	0.021572720946416143	0.004247876061969015	0.0018832391713747645	0.008375209380234505	0.016736401673640166	0.014053579270970576	0.005315110098709187	0.022700119474313024	0.02825947334617855	0.017807456872565384	0.023564064801178203	0.017153453871117292	0.008348240906380441	0.011157601115760113	0.017521902377972468	0.011418533157663592	0.003714020427112349	0.0021958717610891525	0.008689607229753215	0.019525801952580198	0.030303030303030307	0.021260440394836752	0.015945330296127564	0.022315202231520226	0.0038234271810914148	0.005973715651135007	0.01921470342522974	0.015873015873015872	0.01340033500837521	0.010432968179447055	0.03354297693920336	0.008991650610147721	0.0129081245254366	0.019498607242339837	0.010630220197418376	0.008368200836820083	0.009557945041816007	0.0219435736677116	0.02783576896311761	0.04020100502512563	0.014236622484045162	0.016138007790762382	0.013584117032392894	0.011947431302270014	0.025125628140703515	0.023538344722854973	0.026443980514961718
MED1	0.021599486108880687	0.02838372241357315	0.010358117873775495	0.0065159727828393525	0.0012494567579313346	0.011789717819868569	0.015127132281944	0.010134792743488394	0.006132819344664444	0.00551419906258616	0.02341781532532977	0.01303454475407731	0.023677353574260797	0.01578046432010271	0.011903123709921562	0.009494689411007404	0.016655434677962842	0.014290057768318638	0.010177844439682884	0.005574136008918617	0.006136199566856501	0.018184744126166715	0.019532191945985048	0.019975468722621344	0.010162957771158223	0.01641454779530093	0.003689740916018288	0.000275709953129308	0.013784461152882205	0.011374590321958743	0.011403169694626977	0.006741302515950403	0.012094823415578132	0.008448199199644284	0.014543543017347112	0.015320334261838441	0.008585947082530224	0.010299324106855488	0.0064791838985387385	0.012418615866891731	0.03139553557090092	0.03053730189408582	0.016766738416222955	0.012392448953383844	0.01217747769471907	0.016680452164323137	0.02319288751449556	0.01980024531277378	0.030431989722177605
MED12	0.03549060542797495	0.024875621890547258	0.018789144050104383	0.00937031484257871	0.0014124293785310734	0.02261306532663317	0.010460251046025104	0.010540184453227932	0.006833712984054671	0.014336917562724013	0.018304431599229287	0.014190317195325543	0.018409425625920472	0.013908205841446454	0.012522361359570659	0.0041841004184100415	0.02065081351689612	0.02042160737812912	0.004178272980501393	0.0006587615283267457	0.009384775808133471	0.023012552301255228	0.023510971786833854	0.030751708428246018	0.02050113895216401	0.014644351464435146	0.0005213764337851929	0.0017921146953405016	0.013784461152882205	0.02005012531328321	0.02010050251256281	0.015649452269170583	0.025157232704402517	0.005780346820809247	0.009111617312072893	0.013927576601671309	0.01252847380410023	0.0041841004184100415	0.003584229390681004	0.012539184952978056	0.025052192066805843	0.06281407035175879	0.020618556701030927	0.02086811352253756	0.017241379310344827	0.012544802867383513	0.03015075376884422	0.029612756264236907	0.03549060542797495
MEF2A	0.012526096033402923	0.017412935323383085	0.0020876826722338203	0.0018740629685157421	0.0003531073446327684	0.002512562814070352	0.0062761506276150635	0.006587615283267457	0.0034168564920273353	0.003584229390681004	0.022157996146435453	0.015859766277128547	0.012518409425625921	0.012517385257301807	0.009838998211091231	0.010460251046025104	0.010638297872340424	0.012516469038208168	0.009749303621169915	0.001976284584980237	0.008342022940563087	0.014644351464435146	0.02978056426332288	0.013667425968109341	0.009111617312072893	0.010460251046025104	0.0010427528675703858	0.0	0.012531328320802004	0.010025062656641605	0.002512562814070352	0.003912363067292646	0.0031446540880503146	0.008670520231213872	0.007972665148063782	0.011142061281337049	0.005694760820045558	0.0020920502092050207	0.016129032258064516	0.009404388714733545	0.028183716075156576	0.03015075376884422	0.014727540500736375	0.01669449081803005	0.009404388714733545	0.005376344086021507	0.007537688442211055	0.00797266514806378	0.022964509394572025
MEF2B	0.017745302713987467	0.01243781094527363	0.008350730688935281	0.01611694152923538	0.0	0.002512562814070352	0.008368200836820083	0.007905138339920948	0.014806378132118454	0.0017921146953405016	0.036608863198458574	0.0358931552587646	0.018409425625920472	0.02433936022253129	0.011627906976744186	0.0041841004184100415	0.007509386733416771	0.015151515151515154	0.015320334261838441	0.002635046113306983	0.011470281543274244	0.018828451882845192	0.04231974921630094	0.01252847380410023	0.01252847380410023	0.023012552301255228	0.0036496350364963507	0.005376344086021507	0.012531328320802004	0.005012531328320803	0.012562814070351758	0.003912363067292646	0.006289308176100629	0.01445086705202312	0.009111617312072893	0.016713091922005572	0.010250569476082005	0.006276150627615062	0.008960573476702509	0.0109717868338558	0.022964509394572025	0.002512562814070352	0.025036818851251842	0.017529215358931552	0.009404388714733545	0.028673835125448032	0.012562814070351758	0.01252847380410023	0.013569937369519832
MEF2C	0.020876826722338204	0.02985074626865672	0.0041753653444676405	0.0029985007496251873	0.0	0.01507537688442211	0.012552301255230124	0.007905138339920948	0.0	0.003584229390681004	0.019267822736030827	0.015025041736227047	0.016200294550810016	0.013908205841446454	0.012522361359570662	0.02092050209205021	0.015018773466833541	0.010540184453227932	0.013927576601671307	0.003952569169960474	0.008342022940563087	0.016736401673640166	0.047021943573667714	0.015945330296127564	0.013667425968109341	0.012552301255230124	0.0	0.0	0.015037593984962403	0.005012531328320803	0.0	0.009389671361502348	0.012578616352201259	0.0038535645472061657	0.004555808656036446	0.013927576601671307	0.009111617312072893	0.0041841004184100415	0.010752688172043013	0.006269592476489028	0.031315240083507306	0.035175879396984924	0.0117820324005891	0.025041736227045083	0.012539184952978056	0.007168458781362006	0.010050251256281407	0.015945330296127564	0.033402922755741124
MGEA5	0.027139874739039668	0.02155887230514096	0.014613778705636744	0.010494752623688156	0.00211864406779661	0.01507537688442211	0.02510460251046025	0.014492753623188406	0.011389521640091115	0.003584229390681004	0.007707129094412331	0.008347245409015025	0.02209131075110457	0.01808066759388039	0.012522361359570662	0.0041841004184100415	0.02127659574468085	0.00922266139657444	0.0055710306406685246	0.0013175230566534915	0.003128258602711157	0.012552301255230124	0.025078369905956112	0.013667425968109341	0.013667425968109341	0.008368200836820083	0.007299270072992701	0.003584229390681004	0.005012531328320803	0.017543859649122806	0.0	0.010954616588419406	0.018867924528301886	0.007707129094412331	0.011389521640091115	0.008356545961002786	0.011389521640091115	0.0	0.0	0.003134796238244514	0.027139874739039668	0.04020100502512563	0.0117820324005891	0.015025041736227047	0.01880877742946709	0.028673835125448032	0.02010050251256281	0.02050113895216401	0.031315240083507306
MIER1	0.05219206680584551	0.04809286898839138	0.04384133611691023	0.014992503748125937	0.007768361581920904	0.05025125628140704	0.04184100418410042	0.01976284584980237	0.009111617312072893	0.017921146953405017	0.019267822736030827	0.01001669449081803	0.02650957290132548	0.01808066759388039	0.01610017889087657	0.016736401673640166	0.04630788485607009	0.034255599472990776	0.0027855153203342623	0.006587615283267457	0.017726798748696558	0.02510460251046025	0.03134796238244514	0.03189066059225513	0.018223234624145785	0.008368200836820083	0.009384775808133471	0.014336917562724013	0.02005012531328321	0.02005012531328321	0.01507537688442211	0.028169014084507043	0.012578616352201259	0.007707129094412331	0.03189066059225513	0.033426183844011144	0.025056947608200455	0.016736401673640166	0.0	0.0219435736677116	0.037578288100208766	0.035175879396984924	0.01325478645066274	0.018363939899833055	0.03761755485893417	0.017921146953405017	0.035175879396984924	0.04328018223234624	0.04384133611691023
MITF	0.017397355601948505	0.015478164731896076	0.015309672929714684	0.009745127436281859	0.007297551789077213	0.02345058626465661	0.02092050209205021	0.00922266139657444	0.009111617312072893	0.013142174432497015	0.011560693641618495	0.008903728436282692	0.02160039273441335	0.01205377839592026	0.008944543828264758	0.009762900976290095	0.015853149770546516	0.013175230566534914	0.011142061281337049	0.01054018445322793	0.018421967327076814	0.02092050209205021	0.007314524555903866	0.008352315869400153	0.018223234624145785	0.013947001394700141	0.009384775808133471	0.003584229390681004	0.011695906432748536	0.018379281537176276	0.008375209380234505	0.009389671361502348	0.00419287211740042	0.008991650610147721	0.009870918754745632	0.018570102135561744	0.009870918754745632	0.011157601115760113	0.01075268817204301	0.01044932079414838	0.010438413361169102	0.02680067001675042	0.008345606283750612	0.02615470228158041	0.006269592476489029	0.017921146953405017	0.02010050251256281	0.024297646165527712	0.018093249826026444
MLLT1	0.031315240083507306	0.04145936981757877	0.01837160751565762	0.008095952023988006	0.0029661016949152547	0.023115577889447236	0.01506276150627615	0.009749670619235836	0.005922551252847382	0.004301075268817204	0.01657032755298651	0.01636060100166945	0.027098674521354938	0.019749652294853964	0.015026833631484791	0.006694560669456066	0.025531914893617023	0.019499341238471676	0.007242339832869081	0.0015810276679841895	0.01105318039624609	0.022594142259414227	0.03260188087774295	0.02824601366742597	0.01002277904328018	0.01171548117154812	0.0010427528675703858	0.0028673835125448033	0.012030075187969924	0.016541353383458645	0.005025125628140704	0.008137715179968702	0.011320754716981131	0.006551059730250481	0.020956719817767654	0.03175487465181058	0.01685649202733485	0.006694560669456066	0.005017921146953405	0.016927899686520375	0.02630480167014614	0.035175879396984924	0.010603829160530192	0.02671118530884808	0.03134796238244514	0.016487455197132617	0.03618090452261306	0.03507972665148064	0.039248434237995816
MNT	0.04801670146137788	0.03316749585406302	0.036534446764091864	0.04760119940029985	0.01836158192090396	0.017587939698492462	0.012552301255230124	0.014492753623188403	0.02050113895216401	0.007168458781362006	0.019267822736030827	0.00667779632721202	0.014727540500736375	0.007649513212795549	0.008050089445438283	0.0041841004184100415	0.012515644555694618	0.005270092226613966	0.0027855153203342623	0.012516469038208168	0.014077163712200209	0.016736401673640166	0.004702194357366771	0.005694760820045558	0.009111617312072893	0.012552301255230124	0.017205422314911366	0.012544802867383513	0.017543859649122806	0.010025062656641605	0.010050251256281407	0.006259780907668232	0.025157232704402517	0.00674373795761079	0.018223234624145792	0.018105849582172703	0.013667425968109341	0.03138075313807531	0.007168458781362006	0.009404388714733545	0.0073068893528183704	0.005025125628140704	0.004418262150220913	0.012520868113522538	0.0109717868338558	0.014336917562724013	0.025125628140703515	0.015945330296127564	0.012526096033402923
MTA2	0.02661795407098121	0.026119402985074626	0.017745302713987474	0.008058470764617692	0.0033545197740113	0.01507537688442211	0.014644351464435146	0.011198945981554676	0.002277904328018223	0.008064516129032258	0.02023121387283237	0.018363939899833055	0.020618556701030927	0.013560500695410291	0.015652951699463333	0.0041841004184100415	0.02503128911138924	0.020750988142292492	0.0013927576601671311	0.003952569169960474	0.013555787278415016	0.007322175732217573	0.025078369905956112	0.022209567198177675	0.00797266514806378	0.006276150627615062	0.002606882168925965	0.008960573476702509	0.013157894736842105	0.015037593984962403	0.00628140703517588	0.01056338028169014	0.007861635220125786	0.00770712909441233	0.02107061503416856	0.02646239554317549	0.012528473804100227	0.008368200836820083	0.0017921146953405016	0.008620689655172414	0.020876826722338204	0.03391959798994975	0.010677466863033874	0.02003338898163606	0.027429467084639496	0.014336917562724016	0.031407035175879394	0.027904328018223238	0.026096033402922755
MTA3	0.010438413361169102	0.01824212271973466	0.006263048016701462	0.005997001499250375	0.0	0.010050251256281407	0.016736401673640166	0.007905138339920948	0.0	0.0	0.019267822736030827	0.01001669449081803	0.02650957290132548	0.013908205841446454	0.008944543828264758	0.016736401673640166	0.015018773466833541	0.011857707509881422	0.0055710306406685246	0.002635046113306983	0.004171011470281543	0.012552301255230124	0.0219435736677116	0.013667425968109341	0.004555808656036446	0.0041841004184100415	0.0	0.0	0.010025062656641605	0.005012531328320803	0.005025125628140704	0.004694835680751174	0.012578616352201259	0.005780346820809247	0.009111617312072893	0.013927576601671307	0.009111617312072893	0.0041841004184100415	0.007168458781362006	0.006269592476489028	0.020876826722338204	0.055276381909547735	0.025036818851251842	0.025041736227045083	0.01567398119122257	0.003584229390681004	0.005025125628140704	0.015945330296127564	0.031315240083507306
MXI1	0.03549060542797495	0.04145936981757877	0.02261656228253305	0.01199400299850075	0.0032956685499058377	0.02428810720268007	0.03347280334728033	0.018225735617039964	0.00721336370539104	0.009557945041816007	0.02151573538856776	0.017807456872565387	0.028227785959744726	0.015994436717663426	0.01311866428145498	0.022315202231520226	0.02711722987067168	0.014053579270970576	0.0055710306406685246	0.000878348704435661	0.009384775808133471	0.022315202231520226	0.029258098223615463	0.02543659832953683	0.009111617312072893	0.020223152022315203	0.0036496350364963507	0.0005973715651135006	0.016290726817042606	0.019632414369256473	0.009212730318257957	0.009650495565988524	0.018867924528301886	0.010597302504816957	0.018223234624145792	0.020891364902506964	0.008352315869400153	0.010460251046025104	0.005376344086021505	0.014106583072100312	0.03444676409185803	0.041038525963149074	0.011536573392243496	0.014190317195325541	0.01567398119122257	0.012544802867383513	0.03350083752093802	0.029992406985573275	0.03201113430758525
MYB	0.026931106471816284	0.017744610281923718	0.019206680584551147	0.00989505247376312	0.004872881355932205	0.020603015075376888	0.029707112970711293	0.007905138339920948	0.0002277904328018223	0.004301075268817204	0.012524084778420038	0.01686143572621035	0.025184094256259202	0.011404728789986092	0.015026833631484797	0.003347280334728033	0.016896120150187738	0.019894598155467718	0.015041782729805015	0.004743083003952568	0.008967674661105318	0.00711297071129707	0.012225705329153607	0.018906605922551258	0.006378132118451024	0.004602510460251045	0.0028154327424400427	0.006810035842293907	0.016290726817042606	0.018546365914786967	0.003015075376884423	0.007668231611893586	0.005660377358490566	0.005009633911368014	0.016173120728929385	0.012534818941504178	0.014578587699316628	0.0075313807531380735	0.0028673835125448033	0.004702194357366771	0.028601252609603337	0.032160804020100506	0.012960235640648013	0.020534223706176958	0.008463949843260187	0.025806451612903226	0.03618090452261306	0.025512528473804096	0.021920668058455117
MYBL2	0.010438413361169102	0.02155887230514096	0.008350730688935281	0.006746626686656672	0.00211864406779661	0.010050251256281407	0.008368200836820083	0.006587615283267457	0.0	0.003584229390681004	0.03468208092485549	0.01669449081803005	0.023564064801178203	0.011126564673157162	0.008944543828264758	0.0	0.013767209011264079	0.014492753623188406	0.0	0.0	0.008342022940563087	0.016736401673640166	0.025078369905956112	0.015945330296127564	0.002277904328018223	0.016736401673640166	0.0	0.0	0.022556390977443608	0.02005012531328321	0.0	0.010954616588419406	0.012578616352201259	0.007707129094412331	0.013667425968109341	0.02506963788300836	0.009111617312072893	0.0041841004184100415	0.0	0.01567398119122257	0.016701461377870562	0.02010050251256281	0.016200294550810016	0.015025041736227047	0.003134796238244514	0.0	0.02010050251256281	0.022779043280182237	0.033402922755741124
MYC	0.03544967047361742	0.03827268884336487	0.019444103319824803	0.010333068759737777	0.0025202171263985808	0.025618287516011428	0.026991549757978503	0.012891058926864549	0.006119076332127382	0.008082085880947361	0.01677433979372096	0.014534027300402628	0.019261312772531698	0.015244484441899159	0.013855273773194423	0.020100090245303147	0.0239269675329456	0.012477718360071305	0.006171828062701408	0.002867550182128187	0.008526038152487269	0.019853966691279014	0.026430634949904733	0.02335968555987315	0.014069409084818428	0.0182951841824596	0.004048334662332085	0.003865345421322653	0.015185021376971844	0.017691287041132243	0.01044437875652774	0.008837337752002213	0.019237883832778392	0.010502852393365823	0.014962704899727541	0.02179256103555629	0.009513600428781986	0.007383706620723608	0.004778972520908007	0.01081812035158891	0.02537967170166605	0.038131835648832386	0.012475093130035513	0.013453795541588915	0.015489581412502304	0.01405580153208237	0.026800670016750416	0.028987449193800537	0.03323918293831102
MYF5	0.010438413361169102	0.011608623548922056	0.0041753653444676405	0.0074962518740629685	0.00211864406779661	0.010050251256281407	0.02092050209205021	0.006587615283267457	0.018223234624145785	0.0	0.011560693641618495	0.011686143572621035	0.005891016200294551	0.009735744089012515	0.008944543828264758	0.0	0.011264080100125156	0.005270092226613966	0.0027855153203342623	0.0	0.008342022940563087	0.012552301255230124	0.01567398119122257	0.013667425968109341	0.015945330296127564	0.008368200836820083	0.005213764337851929	0.028673835125448032	0.012531328320802004	0.010025062656641605	0.005025125628140704	0.007824726134585291	0.006289308176100629	0.0019267822736030828	0.011389521640091115	0.0055710306406685246	0.006833712984054671	0.0041841004184100415	0.003584229390681004	0.012539184952978056	0.018789144050104383	0.02010050251256281	0.005891016200294551	0.01335559265442404	0.01567398119122257	0.014336917562724013	0.03015075376884422	0.013667425968109341	0.010438413361169102
MYH11	0.008350730688935281	0.02819237147595357	0.012526096033402923	0.002248875562218891	0.0007062146892655367	0.01507537688442211	0.0041841004184100415	0.00922266139657444	0.002277904328018223	0.021505376344086027	0.02119460500963391	0.01669449081803005	0.01914580265095729	0.01808066759388039	0.005366726296958855	0.008368200836820083	0.015018773466833541	0.013175230566534914	0.0027855153203342623	0.0	0.011470281543274244	0.016736401673640166	0.009404388714733545	0.011389521640091115	0.029612756264236907	0.02092050209205021	0.0	0.0	0.015037593984962403	0.017543859649122806	0.005025125628140704	0.02034428794992175	0.031446540880503145	0.019267822736030827	0.011389521640091115	0.013927576601671307	0.013667425968109341	0.008368200836820083	0.003584229390681004	0.0219435736677116	0.022964509394572025	0.04522613065326633	0.014727540500736375	0.025041736227045083	0.012539184952978056	0.014336917562724013	0.01507537688442211	0.03416856492027335	0.020876826722338204
MYNN	0.036534446764091864	0.03150912106135987	0.019832985386221292	0.011244377811094452	0.0031779661016949155	0.02010050251256281	0.027196652719665274	0.012516469038208168	0.0011389521640091116	0.014336917562724013	0.022157996146435453	0.01919866444073456	0.023564064801178203	0.021557719054242003	0.008944543828264758	0.010460251046025104	0.04067584480600751	0.031620553359683785	0.0013927576601671311	0.007905138339920948	0.02137643378519291	0.016736401673640166	0.0438871473354232	0.03530751708428246	0.011389521640091115	0.027196652719665274	0.004692387904066736	0.012544802867383513	0.015037593984962403	0.03132832080200501	0.017587939698492462	0.01721439749608764	0.01886792452830189	0.009633911368015412	0.039863325740318915	0.036211699164345405	0.0193621867881549	0.008368200836820083	0.005376344086021507	0.009404388714733545	0.025052192066805846	0.055276381909547735	0.017673048600883652	0.015859766277128547	0.023510971786833854	0.01971326164874552	0.03768844221105528	0.0489749430523918	0.0511482254697286
MYOD1	0.025052192066805846	0.01492537313432836	0.020876826722338204	0.013118440779610194	0.002824858757062147	0.005025125628140704	0.05439330543933055	0.009881422924901186	0.02050113895216401	0.003584229390681004	0.026011560693641616	0.018363939899833055	0.021354933726067747	0.0152990264255911	0.02325581395348837	0.006276150627615062	0.015018773466833543	0.01383399209486166	0.01253481894150418	0.007246376811594203	0.01564129301355579	0.02301255230125523	0.023510971786833857	0.02164009111617312	0.013667425968109341	0.016736401673640166	0.004171011470281543	0.028673835125448032	0.017543859649122806	0.02506265664160401	0.01507537688442211	0.004694835680751174	0.006289308176100629	0.008670520231213872	0.02277904328018223	0.02506963788300836	0.00797266514806378	0.010460251046025104	0.007168458781362006	0.007836990595611285	0.02400835073068893	0.0	0.005891016200294551	0.02003338898163606	0.0109717868338558	0.026881720430107527	0.032663316582914576	0.018223234624145792	0.008350730688935281
NANOG	0.002319647413593134	0.006449235304956697	0.003943400603108328	0.0031650841246043645	0.005963590709353421	0.0033500837520938024	0.01348210134821013	0.006587615283267456	0.006833712984054671	0.007964954201513342	0.010918432883750804	0.017065479502875163	0.006709212894779906	0.007108638541183744	0.006161796859471278	0.006508600650860064	0.010707829230983172	0.00790513833992095	0.00897554936552151	0.0054164836773532435	0.009616498667593558	0.002324500232450023	0.012190874259839779	0.008099215388509239	0.005315110098709187	0.018596001859600184	0.009848221527053645	0.009159697331740343	0.006683375104427736	0.011695906432748536	0.011725293132328306	0.005912015301686663	0.011180992313067784	0.0017126953543138517	0.007846114907618322	0.009285051067780874	0.004302708175145533	0.016271501627150162	0.0011947431302270011	0.0066179031696273075	0.013917884481558805	0.008933556672250138	0.010145639011618392	0.005379335930254127	0.003134796238244514	0.014735165272799682	0.010050251256281407	0.013161225006327512	0.006958942240779403
NBN	0.028183716075156576	0.043946932006633486	0.033402922755741124	0.005622188905547228	0.0024717514124293783	0.017587939698492462	0.027196652719665274	0.011198945981554676	0.0011389521640091116	0.012544802867383513	0.019267822736030827	0.02003338898163606	0.027245949926362298	0.019471488178025038	0.014311270125223612	0.0041841004184100415	0.0344180225281602	0.024374176548089592	0.0013927576601671311	0.006587615283267457	0.015119916579770597	0.010460251046025104	0.04075235109717869	0.04214123006833713	0.011389521640091115	0.014644351464435146	0.002606882168925965	0.007168458781362006	0.016290726817042606	0.02130325814536341	0.012562814070351758	0.015649452269170583	0.015723270440251572	0.00674373795761079	0.028473804100227786	0.030640668523676882	0.014806378132118454	0.0041841004184100415	0.0017921146953405016	0.017241379310344827	0.041753653444676415	0.042713567839195984	0.009572901325478646	0.02086811352253756	0.04075235109717869	0.014336917562724013	0.04020100502512563	0.048974943052391806	0.041753653444676415
NCOR1	0.014613778705636744	0.01824212271973466	0.03966597077244259	0.008245877061469266	0.0014124293785310734	0.01507537688442211	0.0041841004184100415	0.014492753623188406	0.002277904328018223	0.010752688172043013	0.019267822736030827	0.011686143572621035	0.023564064801178203	0.016689847009735744	0.012522361359570662	0.016736401673640166	0.02127659574468085	0.02766798418972332	0.0027855153203342623	0.0	0.008342022940563087	0.016736401673640166	0.0219435736677116	0.013667425968109341	0.03416856492027335	0.008368200836820083	0.0010427528675703858	0.003584229390681004	0.02506265664160401	0.015037593984962403	0.0	0.015649452269170583	0.006289308176100629	0.011560693641618495	0.015945330296127564	0.02228412256267409	0.018223234624145785	0.008368200836820083	0.007168458781362006	0.009404388714733545	0.010438413361169102	0.05025125628140704	0.005891016200294551	0.030050083472454088	0.012539184952978056	0.010752688172043013	0.055276381909547735	0.029612756264236907	0.022964509394572025
NCOR2	0.012526096033402923	0.02985074626865672	0.010438413361169102	0.010494752623688156	0.0007062146892655367	0.02512562814070352	0.0041841004184100415	0.00922266139657444	0.0	0.0	0.0038535645472061657	0.018363939899833055	0.020618556701030927	0.006954102920723227	0.007155635062611806	0.012552301255230124	0.012515644555694618	0.005270092226613966	0.02228412256267409	0.002635046113306983	0.0020855057351407717	0.02092050209205021	0.03448275862068965	0.011389521640091115	0.006833712984054671	0.008368200836820083	0.004171011470281543	0.0	0.0075187969924812035	0.012531328320802004	0.0	0.004694835680751174	0.006289308176100629	0.007707129094412331	0.022779043280182237	0.011142061281337049	0.013667425968109341	0.0041841004184100415	0.0	0.009404388714733545	0.029227557411273482	0.055276381909547735	0.016200294550810016	0.02337228714524207	0.003134796238244514	0.007168458781362006	0.010050251256281407	0.022779043280182237	0.027139874739039668
NELFE	0.016701461377870562	0.016030956329463792	0.006958942240779403	0.0079960019990005	0.0054143126177024475	0.015075376884422112	0.009762900976290095	0.0101010101010101	0.005315110098709188	0.0047789725209080045	0.011560693641618495	0.010573177518085695	0.009818360333824251	0.008344923504867872	0.013714967203339295	0.0041841004184100415	0.014601585314977053	0.007026789635485288	0.0027855153203342623	0.003952569169960475	0.014250955856795275	0.011157601115760113	0.02089864158829676	0.021260440394836752	0.003037205770690964	0.013947001394700141	0.008689607229753217	0.019115890083632014	0.012531328320802004	0.006683375104427736	0.0033500837520938024	0.005738132498695879	0.008385744234800839	0.005138086062941554	0.010630220197418376	0.009285051067780874	0.010630220197418376	0.008368200836820083	0.01075268817204301	0.0041797283176593526	0.022964509394572025	0.01340033500837521	0.008345606283750612	0.0122426265998887	0.006269592476489029	0.014336917562724016	0.02512562814070352	0.02657555049354594	0.024356297842727904
NEUROD1	0.009133611691022964	0.018034825870646767	0.004697286012526096	0.003092203898050975	0.0035310734463276845	0.005025125628140704	0.004707112970711296	0.01054018445322793	0.0017084282460136672	0.002240143369175628	0.008188824662813102	0.01815525876460768	0.011045655375552282	0.011821974965229486	0.009168157423971377	0.010460251046025104	0.01314142678347935	0.007081686429512517	0.012186629526462395	0.00016469038208168646	0.005474452554744525	0.011506276150627614	0.00822884012539185	0.012813211845102509	0.004840546697038725	0.0041841004184100415	0.0045620437956204385	0.0	0.009398496240601505	0.009085213032581451	0.005025125628140704	0.0017605633802816902	0.0047169811320754715	0.004816955684007707	0.006264236902050114	0.004178272980501393	0.002847380410022779	0.012552301255230124	0.015232974910394263	0.01606583072100314	0.015135699373695197	0.01758793969849246	0.005154639175257731	0.01085141903171953	0.011755485893416929	0.005376344086021507	0.01884422110552764	0.009396355353075172	0.011482254697286013
NEUROG2	0.035751565762004174	0.01575456053067993	0.0180062630480167	0.00843328335832084	0.00167725988700565	0.00879396984924623	0.04184100418410042	0.014328063241106718	0.019362186788154892	0.007168458781362006	0.017341040462427744	0.02191151919866444	0.01969808541973491	0.02051460361613352	0.012298747763864042	0.015167364016736403	0.025500625782227785	0.01054018445322793	0.007660167130919221	0.0006587615283267457	0.021897810218978103	0.03765690376569039	0.012147335423197491	0.01736902050113895	0.012528473804100227	0.0198744769874477	0.00586548488008342	0.0008960573476702508	0.014097744360902257	0.021616541353383457	0.003768844221105528	0.0031298904538341154	0.005503144654088051	0.008911368015414258	0.0270501138952164	0.010793871866295265	0.007403189066059225	0.010460251046025104	0.02195340501792115	0.01489028213166144	0.017745302713987474	0.011306532663316585	0.00865243004418262	0.016068447412353918	0.013322884012539182	0.0246415770609319	0.02701005025125628	0.010250569476082005	0.009916492693110648
NFATC1	0.027139874739039668	0.02487562189054726	0.016701461377870562	0.017991004497751126	0.00847457627118644	0.02010050251256281	0.0041841004184100415	0.005270092226613966	0.006833712984054671	0.007168458781362006	0.019267822736030827	0.008347245409015025	0.023564064801178203	0.006954102920723227	0.017889087656529516	0.012552301255230124	0.016270337922403004	0.010540184453227932	0.0055710306406685246	0.0	0.005213764337851929	0.0041841004184100415	0.025078369905956112	0.006833712984054671	0.004555808656036446	0.008368200836820083	0.0010427528675703858	0.014336917562724013	0.010025062656641605	0.0075187969924812035	0.005025125628140704	0.006259780907668232	0.006289308176100629	0.011560693641618495	0.004555808656036446	0.008356545961002786	0.011389521640091115	0.04602510460251046	0.014336917562724013	0.009404388714733545	0.014613778705636744	0.01507537688442211	0.01325478645066274	0.031719532554257086	0.01567398119122257	0.014336917562724013	0.010050251256281407	0.011389521640091115	0.020876826722338204
NFATC3	0.0041753653444676405	0.01990049751243781	0.0020876826722338203	0.005997001499250375	0.0014124293785310734	0.01507537688442211	0.0	0.003952569169960474	0.0	0.010752688172043013	0.011560693641618495	0.011686143572621035	0.008836524300441826	0.009735744089012515	0.008944543828264758	0.008368200836820083	0.00876095118898623	0.003952569169960474	0.0027855153203342623	0.0	0.004171011470281543	0.008368200836820083	0.01567398119122257	0.011389521640091115	0.002277904328018223	0.02092050209205021	0.0010427528675703858	0.0	0.015037593984962403	0.0025062656641604013	0.010050251256281407	0.007824726134585291	0.025157232704402517	0.0019267822736030828	0.004555808656036446	0.011142061281337049	0.006833712984054671	0.008368200836820083	0.003584229390681004	0.009404388714733545	0.022964509394572025	0.02512562814070352	0.004418262150220913	0.01335559265442404	0.009404388714733545	0.0	0.01507537688442211	0.013667425968109341	0.018789144050104383
NFE2	0.018789144050104383	0.02777777777777778	0.018267223382045932	0.005434782608695652	0.004766949152542372	0.016331658291457288	0.011506276150627614	0.013175230566534914	0.0005694760820045558	0.011648745519713259	0.015895953757225433	0.014190317195325541	0.02025036818851252	0.014951321279554938	0.007155635062611806	0.007322175732217573	0.01846057571964956	0.014822134387351778	0.0048746518105849575	0.00230566534914361	0.010166840458811265	0.017782426778242676	0.0329153605015674	0.02050113895216401	0.02050113895216401	0.008368200836820083	0.004953076120959334	0.0026881720430107533	0.018170426065162903	0.011904761904761904	0.007537688442211055	0.008215962441314555	0.02830188679245283	0.010597302504816957	0.015945330296127564	0.02506963788300836	0.01252847380410023	0.007322175732217573	0.003584229390681004	0.01018808777429467	0.01931106471816284	0.05025125628140704	0.010309278350515464	0.015025041736227044	0.01802507836990596	0.012544802867383513	0.027638190954773868	0.028473804100227786	0.031837160751565764
NFE2L2	0.010438413361169102	0.01824212271973466	0.010438413361169102	0.0029985007496251873	0.0035310734463276845	0.005025125628140704	0.008368200836820083	0.010540184453227932	0.018223234624145785	0.014336917562724013	0.02697495183044316	0.01001669449081803	0.023564064801178203	0.019471488178025038	0.007155635062611806	0.0041841004184100415	0.006257822277847309	0.021080368906455864	0.0027855153203342623	0.0013175230566534915	0.013555787278415016	0.008368200836820083	0.028213166144200632	0.006833712984054671	0.009111617312072893	0.008368200836820083	0.005213764337851929	0.0	0.017543859649122806	0.010025062656641605	0.010050251256281407	0.004694835680751174	0.012578616352201259	0.011560693641618495	0.015945330296127564	0.011142061281337049	0.002277904328018223	0.0	0.021505376344086027	0.012539184952978056	0.008350730688935281	0.005025125628140704	0.0117820324005891	0.008347245409015025	0.01567398119122257	0.007168458781362006	0.005025125628140704	0.02050113895216401	0.008350730688935281
NFIA	0.027139874739039668	0.02487562189054726	0.029227557411273482	0.008995502248875561	0.006355932203389831	0.01507537688442211	0.02092050209205021	0.015810276679841896	0.009111617312072893	0.007168458781362006	0.01348747591522158	0.02671118530884808	0.023564064801178203	0.019471488178025038	0.014311270125223612	0.008368200836820083	0.026282853566958697	0.025032938076416336	0.0055710306406685246	0.011857707509881422	0.016684045881126174	0.012552301255230124	0.03761755485893417	0.03189066059225513	0.025056947608200455	0.029288702928870293	0.010427528675703858	0.010752688172043013	0.02005012531328321	0.03508771929824561	0.010050251256281407	0.009389671361502348	0.012578616352201259	0.017341040462427744	0.03644646924829157	0.036211699164345405	0.03189066059225513	0.012552301255230124	0.014336917562724013	0.012539184952978056	0.031315240083507306	0.02010050251256281	0.01914580265095729	0.02337228714524207	0.0219435736677116	0.03225806451612903	0.02010050251256281	0.03416856492027335	0.03966597077244259
NFIC	0.015657620041753653	0.012023217247097843	0.010438413361169102	0.005059970014992504	0.003707627118644068	0.008793969849246231	0.018828451882845185	0.00691699604743083	0.004555808656036447	0.0017921146953405016	0.022157996146435453	0.0179465776293823	0.016936671575846832	0.011821974965229486	0.014758497316636853	0.008368200836820083	0.012515644555694618	0.01745718050065876	0.0034818941504178268	0.0009881422924901183	0.010688216892596455	0.012552301255230124	0.022727272727272728	0.02050113895216401	0.015375854214123009	0.008368200836820083	0.003128258602711157	0.0008960573476702508	0.015037593984962403	0.01942355889724311	0.007537688442211055	0.0070422535211267625	0.012578616352201259	0.00770712909441233	0.018792710706150344	0.018105849582172703	0.011958997722095674	0.007322175732217573	0.017025089605734768	0.010971786833855798	0.018267223382045932	0.013819095477386936	0.017304860088365244	0.015025041736227047	0.009404388714733545	0.0026881720430107533	0.01256281407035176	0.00968109339407745	0.026617954070981213
NFKB1	0.028183716075156576	0.01658374792703151	0.0073068893528183704	0.014992503748125937	0.002824858757062147	0.02010050251256281	0.023012552301255228	0.019104084321475624	0.004555808656036446	0.005376344086021507	0.00674373795761079	0.012520868113522538	0.01914580265095729	0.012517385257301807	0.015205724508050087	0.010460251046025104	0.02127659574468085	0.01383399209486166	0.012534818941504178	0.0032938076416337285	0.01251303441084463	0.02510460251046025	0.04231974921630094	0.029612756264236907	0.00797266514806378	0.014644351464435146	0.0015641293013555788	0.0	0.03132832080200501	0.01879699248120301	0.007537688442211055	0.01643192488262911	0.015723270440251572	0.008670520231213872	0.030751708428246014	0.013927576601671309	0.02164009111617312	0.0020920502092050207	0.010752688172043013	0.012539184952978056	0.015657620041753653	0.025125628140703515	0.014727540500736375	0.03672787979966611	0.012539184952978056	0.0	0.025125628140703515	0.02050113895216401	0.037578288100208766
NFKB2	0.017745302713987474	0.006633499170812604	0.0041753653444676405	0.014617691154422791	0.0014124293785310734	0.02261306532663317	0.012552301255230124	0.01646903820816864	0.004555808656036446	0.003584229390681004	0.00674373795761079	0.015025041736227047	0.017673048600883652	0.011821974965229486	0.01520572450805009	0.012552301255230124	0.011264080100125156	0.02042160737812912	0.013927576601671307	0.0032938076416337285	0.010948905109489052	0.027196652719665274	0.03605015673981191	0.029612756264236907	0.009111617312072893	0.014644351464435146	0.0005213764337851929	0.0	0.030075187969924814	0.01879699248120301	0.010050251256281407	0.021909233176838808	0.022012578616352203	0.00674373795761079	0.030751708428246014	0.013927576601671309	0.02164009111617312	0.0	0.010752688172043013	0.0109717868338558	0.008350730688935281	0.01507537688442211	0.01325478645066274	0.044240400667779636	0.01880877742946709	0.007168458781362006	0.01507537688442211	0.011389521640091115	0.03862212943632568
NFYA	0.031315240083507306	0.03980099502487562	0.020876826722338204	0.006746626686656672	0.002824858757062147	0.01507537688442211	0.02510460251046025	0.013175230566534914	0.0	0.025089605734767026	0.017341040462427744	0.01335559265442404	0.020618556701030927	0.01808066759388039	0.012522361359570662	0.012552301255230124	0.03879849812265332	0.017127799736495388	0.0027855153203342623	0.0	0.009384775808133471	0.029288702928870293	0.03134796238244514	0.03416856492027335	0.015945330296127564	0.012552301255230124	0.0020855057351407717	0.007168458781362006	0.02005012531328321	0.017543859649122806	0.010050251256281407	0.007824726134585291	0.031446540880503145	0.007707129094412331	0.018223234624145785	0.027855153203342614	0.02050113895216401	0.012552301255230124	0.010752688172043013	0.01567398119122257	0.031315240083507306	0.06030150753768844	0.014727540500736375	0.028380634390651086	0.025078369905956112	0.021505376344086027	0.03015075376884422	0.05011389521640091	0.037578288100208766
NFYB	0.016701461377870562	0.01658374792703151	0.012526096033402923	0.0074962518740629685	0.00211864406779661	0.010050251256281407	0.016736401673640166	0.010540184453227932	0.0	0.007168458781362006	0.017341040462427744	0.011686143572621035	0.01325478645066274	0.012517385257301807	0.007155635062611806	0.008368200836820083	0.01752190237797246	0.00922266139657444	0.016713091922005572	0.003952569169960474	0.01251303441084463	0.016736401673640166	0.01567398119122257	0.018223234624145785	0.011389521640091115	0.0	0.004171011470281543	0.003584229390681004	0.012531328320802004	0.010025062656641605	0.01507537688442211	0.010954616588419406	0.025157232704402517	0.005780346820809247	0.013667425968109341	0.008356545961002786	0.025056947608200455	0.008368200836820083	0.007168458781362006	0.012539184952978056	0.031315240083507306	0.04020100502512563	0.01325478645066274	0.030050083472454088	0.012539184952978056	0.017921146953405017	0.02010050251256281	0.022779043280182237	0.027139874739039668
NIPBL	0.022181628392484345	0.02591210613598673	0.014352818371607515	0.0059970014992503755	0.004060734463276836	0.010050251256281407	0.012552301255230124	0.010704874835309616	0.005410022779043279	0.008064516129032258	0.014932562620423891	0.021076794657762937	0.013438880706921943	0.012343532684283728	0.011180679785330949	0.00993723849372385	0.01924280350438048	0.007905138339920948	0.009052924791086351	0.00230566534914361	0.008863399374348279	0.017259414225941426	0.017241379310344827	0.016799544419134397	0.006833712984054671	0.0151673640167364	0.0037799791449426474	0.004480286738351254	0.008145363408521303	0.013784461152882205	0.010050251256281407	0.00860719874804382	0.01965408805031446	0.0050578034682080926	0.00541002277904328	0.0100974930362117	0.007687927107061504	0.010983263598326359	0.0031362007168458782	0.00822884012539185	0.027139874739039668	0.034547738693467334	0.01527982326951399	0.015442404006677797	0.010579937304075231	0.011648745519713264	0.021356783919597992	0.026480637813211846	0.025052192066805843
NKRF	0.04384133611691023	0.059701492537313425	0.037578288100208766	0.011244377811094455	0.0049435028248587575	0.035175879396984924	0.029288702928870293	0.021080368906455864	0.009111617312072893	0.010752688172043013	0.02119460500963391	0.018363939899833055	0.025036818851251842	0.02086230876216968	0.01610017889087657	0.016736401673640166	0.03379224030037547	0.023715415019762844	0.008356545961002786	0.003952569169960474	0.016684045881126174	0.02092050209205021	0.0438871473354232	0.03416856492027335	0.006833712984054671	0.008368200836820083	0.0020855057351407717	0.010752688172043013	0.012531328320802004	0.022556390977443608	0.010050251256281407	0.015649452269170583	0.012578616352201259	0.01348747591522158	0.03416856492027335	0.036211699164345405	0.022779043280182237	0.012552301255230124	0.003584229390681004	0.025078369905956112	0.041753653444676415	0.04522613065326633	0.0073637702503681875	0.018363939899833055	0.0438871473354232	0.025089605734767026	0.05025125628140704	0.06150341685649203	0.037578288100208766
NKX2-1	0.0041753653444676405	0.00746268656716418	0.008350730688935281	0.0037481259370314842	0.004590395480225989	0.010050251256281407	0.008368200836820083	0.003293807641633729	0.01480637813211845	0.003584229390681004	0.029865125240847782	0.015025041736227044	0.011045655375552282	0.005563282336578581	0.008944543828264758	0.0062761506276150635	0.009386733416770964	0.012516469038208168	0.0013927576601671311	0.001976284584980237	0.009384775808133471	0.0041841004184100415	0.02037617554858934	0.02277904328018223	0.01252847380410023	0.02092050209205021	0.002606882168925965	0.008960573476702509	0.010025062656641605	0.016290726817042606	0.002512562814070352	0.020344287949921755	0.0	0.01348747591522158	0.015945330296127564	0.006963788300835654	0.006833712984054671	0.0020920502092050207	0.0	0.014106583072100312	0.008350730688935281	0.02261306532663317	0.02209131075110457	0.009181969949916527	0.003134796238244514	0.008960573476702509	0.010050251256281407	0.013667425968109341	0.015657620041753653
NKX3-1	0.006263048016701462	0.001658374792703151	0.0	0.0014992503748125937	0.0035310734463276845	0.010050251256281407	0.012552301255230124	0.00922266139657444	0.006833712984054671	0.003584229390681004	0.019267822736030827	0.01335559265442404	0.0117820324005891	0.009735744089012515	0.014311270125223612	0.016736401673640166	0.011264080100125156	0.015810276679841896	0.0027855153203342623	0.003952569169960474	0.0020855057351407717	0.0	0.0	0.004555808656036446	0.0	0.0041841004184100415	0.006256517205422315	0.0	0.010025062656641605	0.010025062656641605	0.005025125628140704	0.003129890453834116	0.006289308176100629	0.009633911368015412	0.009111617312072893	0.0027855153203342623	0.002277904328018223	0.0	0.003584229390681004	0.003134796238244514	0.0041753653444676405	0.005025125628140704	0.008836524300441826	0.00333889816360601	0.009404388714733545	0.0	0.01507537688442211	0.009111617312072893	0.010438413361169102
NOTCH1	0.03444676409185804	0.04145936981757877	0.022964509394572025	0.0116191904047976	0.0031779661016949155	0.010050251256281407	0.03347280334728033	0.010540184453227932	0.0	0.003584229390681004	0.00674373795761079	0.015025041736227044	0.03313696612665685	0.014603616133518776	0.020572450805008944	0.016736401673640166	0.026282853566958697	0.01646903820816864	0.011142061281337049	0.003952569169960474	0.008342022940563087	0.014644351464435146	0.02037617554858934	0.027334851936218683	0.006833712984054671	0.0041841004184100415	0.0020855057351407717	0.0	0.017543859649122806	0.012531328320802004	0.007537688442211055	0.007042253521126761	0.012578616352201259	0.007707129094412331	0.013667425968109341	0.009749303621169915	0.013667425968109341	0.006276150627615062	0.0	0.006269592476489028	0.031315240083507306	0.04522613065326633	0.012518409425625921	0.02337228714524207	0.01567398119122257	0.014336917562724013	0.037688442211055266	0.04100227790432802	0.0302713987473904
NR1H2	0.03340292275574113	0.018794914317302375	0.005567153792623521	0.010494752623688154	0.00211864406779661	0.01675041876046901	0.009762900976290095	0.004391743522178305	0.013667425968109341	0.003584229390681004	0.05138086062941555	0.010573177518085695	0.014727540500736378	0.007881316643486323	0.023852116875372687	0.0013947001394700141	0.010012515644555695	0.01844532279314888	0.004642525533890437	0.001756697408871322	0.011470281543274244	0.013947001394700141	0.0219435736677116	0.022019741837509488	0.023538344722854973	0.02649930264993026	0.008342022940563089	0.005973715651135007	0.02172096908939014	0.010025062656641605	0.008375209380234505	0.015127803860198227	0.012578616352201259	0.0044958253050738604	0.02505694760820046	0.015784586815227486	0.008352315869400153	0.0041841004184100415	0.013142174432497012	0.01567398119122257	0.015309672929714682	0.02010050251256281	0.029455081001472764	0.008347245409015025	0.005224660397074189	0.007168458781362008	0.021775544388609718	0.0296127562642369	0.024356297842727904
NR1H3	0.020876826722338204	0.01658374792703151	0.0073068893528183704	0.012181409295352323	0.0026483050847457626	0.005025125628140704	0.012552301255230124	0.0013175230566534915	0.011389521640091115	0.0	0.05009633911368015	0.012103505843071788	0.015832106038291605	0.006954102920723226	0.01699463327370304	0.0	0.007822277847309135	0.01712779973649539	0.0048746518105849575	0.0013175230566534915	0.010948905109489052	0.016736401673640166	0.01802507836990596	0.02505694760820046	0.023348519362186796	0.035564853556485365	0.007299270072992701	0.008960573476702509	0.023809523809523808	0.011278195488721804	0.007537688442211055	0.016823161189358372	0.006289308176100629	0.005780346820809247	0.019362186788154892	0.017409470752089137	0.010250569476082005	0.0041841004184100415	0.014336917562724013	0.012539184952978056	0.016701461377870562	0.017587939698492462	0.033505154639175264	0.005008347245409015	0.001567398119122257	0.0017921146953405016	0.016331658291457284	0.027334851936218683	0.022964509394572025
NR2C2	0.042797494780793324	0.0505804311774461	0.022964509394572025	0.009745127436281859	0.0031779661016949155	0.02261306532663317	0.016736401673640166	0.015810276679841896	0.004555808656036446	0.017921146953405017	0.018304431599229287	0.017529215358931552	0.02061855670103093	0.01808066759388039	0.01520572450805009	0.006276150627615062	0.03754693366708385	0.023715415019762848	0.004178272980501393	0.005270092226613966	0.017205422314911366	0.029288702928870293	0.028213166144200632	0.03189066059225512	0.011389521640091115	0.014644351464435146	0.004171011470281543	0.003584229390681004	0.017543859649122806	0.02130325814536341	0.007537688442211055	0.011737089201877934	0.015723270440251572	0.010597302504816957	0.023917995444191344	0.030640668523676882	0.018223234624145785	0.010460251046025104	0.0017921146953405016	0.017241379310344827	0.036534446764091864	0.04522613065326633	0.0117820324005891	0.022537562604340568	0.023510971786833854	0.021505376344086027	0.055276381909547735	0.06264236902050113	0.0407098121085595
NR2F1	0.026096033402922755	0.033582089552238806	0.022964509394572025	0.014055472263868064	0.004590395480225989	0.01884422110552764	0.02092050209205021	0.01416337285902503	0.013667425968109341	0.008960573476702509	0.016859344894026976	0.015442404006677797	0.022091310751104563	0.01286509040333797	0.020572450805008944	0.005230125523012552	0.027221526908635798	0.024374176548089592	0.0	0.00691699604743083	0.021897810218978103	0.02405857740585774	0.02115987460815047	0.027334851936218683	0.018223234624145785	0.0198744769874477	0.01042752867570386	0.01881720430107527	0.008145363408521303	0.03195488721804511	0.008793969849246231	0.008215962441314555	0.007861635220125786	0.005780346820809247	0.02334851936218679	0.033426183844011144	0.013667425968109341	0.016736401673640166	0.013440860215053764	0.011755485893416929	0.02035490605427975	0.010050251256281407	0.010677466863033874	0.021285475792988312	0.021943573667711595	0.033154121863799284	0.037688442211055266	0.037015945330296125	0.021920668058455117
NR2F2	0.022036650429134767	0.025981205085682697	0.015541637671073997	0.010994502748625684	0.0021186440677966106	0.011725293132328308	0.018596001859600184	0.00922266139657444	0.00885851683118198	0.005177220230983673	0.028045386426889314	0.013541086996846594	0.02209131075110457	0.009581208468552002	0.01311866428145498	0.006508600650860064	0.016687526074259492	0.025911286780852	0.001547508511296812	0.002488654662567706	0.014250955856795275	0.027429102742910272	0.019157088122605363	0.022272842318400408	0.01493292837256391	0.031148303114830318	0.0054454871973120145	0.003584229390681004	0.01670843776106934	0.02199944305207463	0.006700167504187605	0.01286732742131803	0.011180992313067786	0.007064868336544638	0.023538344722854973	0.027855153203342614	0.015186028853454818	0.008833100883310088	0.009557945041816009	0.011145942180424938	0.020412897239619573	0.013958682300390842	0.012109311078383244	0.012057132257466149	0.009404388714733545	0.03185981680605337	0.019542155220547183	0.014679827891672997	0.02482022732544653
NR2F6	0.025052192066805843	0.02763957987838585	0.029923451635351424	0.013493253373313342	0.0032956685499058373	0.015075376884422112	0.027894002789400282	0.00922266139657444	0.000759301442672741	0.01075268817204301	0.02825947334617855	0.02058987200890373	0.027982326951399118	0.010199350950394068	0.016100178890876563	0.008368200836820083	0.023779724655819776	0.025911286780852	0.0009285051067780873	0.003513394817742644	0.02050747306221759	0.03347280334728033	0.024033437826541274	0.01974183750949127	0.005315110098709187	0.022315202231520226	0.0045185957594716716	0.0011947431302270011	0.02422723475355054	0.02506265664160401	0.010050251256281407	0.010432968179447055	0.00419287211740042	0.005138086062941554	0.0258162490508732	0.036211699164345405	0.010630220197418374	0.008368200836820083	0.0023894862604540022	0.014629049111807731	0.018093249826026444	0.021775544388609718	0.01914580265095729	0.018363939899833055	0.015673981191222573	0.014336917562724016	0.04020100502512563	0.0258162490508732	0.036882393876130834
NR3C1	0.01230241574709216	0.010957119166074386	0.008425290784372206	0.0071749839366031295	0.0035310734463276827	0.008076094759511841	0.01240286909742977	0.00743459439111613	0.009111617312072894	0.004480286738351256	0.04156344618772365	0.014846172191748153	0.016200294550810016	0.007450824557917745	0.011308458982877587	0.007023311416616858	0.00849275880564992	0.018539431582909844	0.007063270990847597	0.003387916431394691	0.007895128854461489	0.006873879258816497	0.016569637259292433	0.01496908558411975	0.013342011064106731	0.01404662283323371	0.006182034857738714	0.005760368663594472	0.010830648048693159	0.013515932688865018	0.007537688442211053	0.009892689470154259	0.012803234501347708	0.0070878062207541965	0.016758867556134063	0.016713091922005572	0.00813537260006508	0.006575014943215781	0.013184843830005124	0.011531571876399459	0.017372502236802864	0.011306532663316587	0.01677887649905323	0.012997853565466249	0.006605463502015227	0.013568868407578084	0.0156137832017229	0.010738691832085907	0.019087384431852074
NR4A1	0.01722338204592902	0.02736318407960199	0.016701461377870562	0.007683658170914542	0.0022951977401129945	0.01507537688442211	0.014644351464435146	0.011198945981554678	0.002847380410022779	0.015232974910394263	0.017341040462427744	0.015025041736227047	0.016200294550810016	0.01634214186369958	0.009838998211091236	0.0062761506276150635	0.022215269086357948	0.028656126482213436	0.0034818941504178268	0.002964426877470356	0.011991657977059436	0.017782426778242676	0.023510971786833854	0.025626423690205014	0.015375854214123009	0.010460251046025104	0.003128258602711157	0.004480286738351254	0.017543859649122806	0.013784461152882205	0.010050251256281407	0.012519561815336464	0.009433962264150943	0.009152215799614644	0.01765375854214123	0.021587743732590533	0.011389521640091115	0.011506276150627614	0.0026881720430107533	0.013322884012539185	0.03966597077244259	0.02889447236180904	0.009572901325478644	0.01878130217028381	0.01802507836990596	0.008960573476702509	0.03894472361809045	0.03587699316628702	0.043319415448851775
NRF1	0.05819415448851775	0.03793532338308458	0.02922755741127349	0.014336581709145427	0.004060734463276836	0.033291457286432166	0.03713389121338912	0.02042160737812912	0.0034168564920273353	0.017921146953405017	0.01878612716763006	0.013772954924874792	0.025589101620029458	0.01547287899860918	0.02101967799642218	0.010983263598326356	0.03097622027534418	0.008399209486166008	0.005919220055710306	0.001152832674571805	0.009254431699687177	0.027719665271966527	0.041536050156739814	0.02761958997722096	0.019077448747152618	0.024581589958159	0.0007820646506777895	0.002240143369175627	0.014411027568922303	0.019110275689223057	0.007537688442211056	0.011932707355242564	0.021226415094339618	0.012042389210019268	0.018792710706150344	0.029596100278551536	0.013667425968109338	0.014644351464435146	0.015232974910394268	0.014498432601880875	0.02766179540709812	0.03894472361809045	0.01417525773195876	0.014190317195325541	0.025862068965517244	0.023297491039426518	0.0314070351758794	0.03701594533029613	0.0331419624217119
None	0.0020876826722338203	0.006633499170812604	0.008350730688935281	0.009745127436281859	0.0035310734463276845	0.02010050251256281	0.0	0.011857707509881422	0.029612756264236907	0.007168458781362006	0.02504816955684008	0.005008347245409015	0.010309278350515464	0.0	0.008944543828264758	0.012552301255230124	0.0025031289111389237	0.007905138339920948	0.0	0.0	0.005213764337851929	0.0041841004184100415	0.0	0.011389521640091115	0.011389521640091115	0.008368200836820083	0.010427528675703858	0.017921146953405017	0.012531328320802004	0.0025062656641604013	0.0	0.003129890453834116	0.0	0.0	0.0	0.0027855153203342623	0.004555808656036446	0.012552301255230124	0.007168458781362006	0.009404388714733545	0.0041753653444676405	0.0	0.0029455081001472753	0.00333889816360601	0.0	0.003584229390681004	0.0	0.0	0.0
OGT	0.05219206680584551	0.03648424543946932	0.033402922755741124	0.012743628185907048	0.0014124293785310734	0.02512562814070352	0.03347280334728033	0.01976284584980237	0.0	0.014336917562724013	0.011560693641618495	0.018363939899833055	0.017673048600883652	0.023643949930458968	0.017889087656529516	0.012552301255230124	0.02503128911138924	0.005270092226613966	0.0055710306406685246	0.0	0.008342022940563087	0.016736401673640166	0.0438871473354232	0.027334851936218683	0.009111617312072893	0.012552301255230124	0.005213764337851929	0.0	0.015037593984962403	0.015037593984962403	0.0	0.010954616588419406	0.03773584905660377	0.01348747591522158	0.018223234624145785	0.013927576601671307	0.013667425968109341	0.0041841004184100415	0.003584229390681004	0.006269592476489028	0.022964509394572025	0.04020100502512563	0.017673048600883652	0.02170283806343906	0.009404388714733545	0.021505376344086027	0.04020100502512563	0.03644646924829157	0.04592901878914405
OSR2	0.031315240083507306	0.020453289110005532	0.018789144050104383	0.01824087956021989	0.00211864406779661	0.01675041876046901	0.022315202231520226	0.015371102327624066	0.018223234624145785	0.009557945041816009	0.02569043031470777	0.031163049526989426	0.01325478645066274	0.018544274455261942	0.026833631484794274	0.011157601115760113	0.017939090529828953	0.018884497145366712	0.0055710306406685246	0.003074220465524813	0.010775112964893988	0.015341701534170154	0.038662486938349006	0.030372057706909636	0.017463933181473046	0.016736401673640166	0.005561348627042058	0.008363201911589008	0.014202172096908938	0.005847953216374269	0.008375209380234505	0.003651538862806469	0.014675052410901468	0.019267822736030827	0.018223234624145785	0.012999071494893223	0.016704631738800303	0.015341701534170154	0.003584229390681004	0.011494252873563218	0.014613778705636744	0.02345058626465661	0.02749140893470791	0.017807456872565384	0.014629049111807731	0.017921146953405017	0.015075376884422112	0.01670463173880031	0.028531663187195543
OTX2	0.0013048016701461378	0.010364842454394693	0.002609603340292275	0.002529985007496252	0.0049435028248587575	0.002512562814070352	0.001307531380753138	0.004776021080368906	0.004698177676537584	0.0017921146953405016	0.00638246628131021	0.021598497495826374	0.01049337260677467	0.014342837273991656	0.008050089445438283	0.009414225941422593	0.008213391739674595	0.008316864295125162	0.01636490250696379	0.0009057971014492756	0.006126173096976017	0.005491631799163179	0.00372257053291536	0.003843963553530752	0.005552391799544419	0.001307531380753138	0.006126173096976018	0.004032258064516129	0.010651629072681705	0.008458646616541353	0.006909547738693466	0.0030320813771518	0.0011792452830188679	0.0051782273603082855	0.008542141230068337	0.0012186629526462394	0.00412870159453303	0.009414225941422594	0.012768817204301073	0.00920846394984326	0.008742171189979123	0.003768844221105528	0.0067194403534609716	0.008034223706176959	0.00842476489028213	0.006496415770609319	0.010992462311557788	0.007403189066059223	0.00965553235908142
PAF1	0.04279749478079332	0.05389718076285241	0.025052192066805843	0.010119940029985008	0.0017655367231638418	0.03015075376884422	0.027196652719665274	0.015151515151515154	0.0034168564920273353	0.012544802867383513	0.02119460500963391	0.011686143572621035	0.025036818851251842	0.013212795549374129	0.010733452593917713	0.014644351464435146	0.02002503128911139	0.011198945981554676	0.008356545961002786	0.0	0.0036496350364963507	0.018828451882845192	0.02664576802507837	0.025056947608200455	0.010250569476082005	0.02092050209205021	0.0005213764337851929	0.0	0.02005012531328321	0.016290726817042606	0.010050251256281407	0.007042253521126761	0.022012578616352203	0.010597302504816957	0.011389521640091115	0.008356545961002786	0.006833712984054671	0.0041841004184100415	0.003584229390681004	0.01880877742946709	0.025052192066805846	0.032663316582914576	0.011045655375552282	0.02170283806343906	0.017241379310344827	0.014336917562724013	0.032663316582914576	0.027334851936218683	0.029227557411273482
PATZ1	0.05845511482254698	0.03648424543946932	0.029227557411273482	0.0247376311844078	0.0017655367231638418	0.02010050251256281	0.05439330543933055	0.01976284584980237	0.009111617312072893	0.016129032258064516	0.01541425818882466	0.01335559265442404	0.023564064801178203	0.021557719054242003	0.03220035778175313	0.010460251046025104	0.02065081351689612	0.009881422924901186	0.008356545961002786	0.0013175230566534915	0.013034410844629822	0.029288702928870293	0.028213166144200625	0.0387243735763098	0.02164009111617312	0.02092050209205021	0.006256517205422315	0.008960573476702509	0.015037593984962403	0.017543859649122806	0.0	0.013302034428794992	0.006289308176100629	0.010597302504816957	0.022779043280182237	0.015320334261838441	0.02164009111617312	0.018828451882845192	0.005376344086021507	0.0219435736677116	0.022964509394572025	0.035175879396984924	0.016200294550810016	0.014190317195325543	0.020376175548589344	0.026881720430107527	0.02512562814070352	0.036446469248291584	0.028183716075156576
PAX5	0.0325678496868476	0.03913764510779436	0.010020876826722338	0.008845577211394303	0.0016949152542372885	0.01407035175879397	0.022594142259414227	0.00764163372859025	0.003189066059225512	0.0057347670250896075	0.02042389210019268	0.01569282136894825	0.02562592047128129	0.010570236439499305	0.01001788908765653	0.006694560669456066	0.01802252816020025	0.013175230566534912	0.008913649025069638	0.003689064558629776	0.007924921793534934	0.016736401673640166	0.03824451410658307	0.020045558086560368	0.00592255125284738	0.00920502092050209	0.003753910323253389	0.0	0.016541353383458645	0.009523809523809523	0.009045226130653266	0.007824726134585291	0.01509433962264151	0.00770712909441233	0.01184510250569476	0.011142061281337049	0.013211845102505693	0.003347280334728033	0.0028673835125448033	0.013793103448275862	0.02964509394572025	0.038190954773869336	0.014727540500736375	0.027045075125208685	0.010031347962382444	0.017921146953405017	0.02311557788944724	0.017312072892938495	0.029227557411273482
PBX2	0.016701461377870562	0.012437810945273629	0.006263048016701461	0.003373313343328336	0.003884180790960452	0.017587939698492462	0.006276150627615062	0.006587615283267457	0.005694760820045558	0.007168458781362006	0.02023121387283237	0.027545909849749584	0.018409425625920472	0.01808066759388039	0.007155635062611806	0.016736401673640166	0.02690863579474343	0.015151515151515154	0.0027855153203342623	0.005928853754940712	0.008863399374348279	0.014644351464435146	0.02664576802507837	0.027334851936218683	0.009111617312072893	0.016736401673640166	0.006256517205422315	0.008960573476702509	0.011278195488721804	0.016290726817042606	0.017587939698492462	0.010954616588419406	0.015723270440251572	0.009633911368015412	0.03416856492027335	0.02924791086350975	0.010250569476082005	0.008368200836820083	0.023297491039426518	0.014106583072100312	0.024008350730688938	0.02010050251256281	0.018409425625920472	0.012520868113522538	0.0329153605015674	0.03046594982078853	0.03015075376884422	0.03416856492027335	0.028183716075156576
PBX3	0.019832985386221292	0.014510779436152569	0.008350730688935281	0.007683658170914542	0.0024717514124293783	0.007537688442211055	0.005230125523012552	0.007246376811594201	0.013097949886104784	0.008064516129032258	0.0313102119460501	0.023789649415692823	0.015095729013254788	0.012517385257301807	0.011627906976744188	0.013598326359832637	0.013454317897371715	0.00922266139657444	0.010445682451253482	0.0013175230566534915	0.008342022940563087	0.0062761506276150635	0.022727272727272728	0.015375854214123009	0.011958997722095672	0.0041841004184100415	0.0018248175182481753	0.0026881720430107533	0.006892230576441102	0.010651629072681705	0.003768844221105528	0.006651017214397496	0.009433962264150943	0.00770712909441233	0.010250569476082005	0.011838440111420613	0.008542141230068337	0.011506276150627614	0.00985663082437276	0.017241379310344827	0.013569937369519832	0.02638190954773869	0.012518409425625921	0.011268781302170284	0.01567398119122257	0.00985663082437276	0.011306532663316585	0.011958997722095674	0.017745302713987467
PCGF2	0.012526096033402923	0.011608623548922056	0.010438413361169102	0.0037481259370314842	0.0	0.005025125628140704	0.012552301255230124	0.00922266139657444	0.004555808656036446	0.003584229390681004	0.036608863198458574	0.01669449081803005	0.014727540500736375	0.013908205841446454	0.01610017889087657	0.008368200836820083	0.007509386733416771	0.011857707509881422	0.008356545961002786	0.003952569169960474	0.008342022940563087	0.0	0.012539184952978056	0.011389521640091115	0.006833712984054671	0.008368200836820083	0.003128258602711157	0.010752688172043013	0.0075187969924812035	0.010025062656641605	0.02512562814070352	0.012519561815336464	0.018867924528301886	0.009633911368015412	0.018223234624145785	0.0027855153203342623	0.013667425968109341	0.008368200836820083	0.017921146953405017	0.006269592476489028	0.006263048016701462	0.01507537688442211	0.020618556701030927	0.018363939899833055	0.006269592476489028	0.021505376344086027	0.010050251256281407	0.03189066059225513	0.018789144050104383
PDX1	0.006263048016701462	0.008291873963515755	0.0020876826722338203	0.01199400299850075	0.007062146892655367	0.005025125628140704	0.0041841004184100415	0.00922266139657444	0.004555808656036446	0.003584229390681004	0.019267822736030827	0.02170283806343906	0.004418262150220913	0.013908205841446454	0.01967799642218247	0.008368200836820083	0.011264080100125156	0.013175230566534914	0.0027855153203342623	0.003952569169960474	0.008342022940563087	0.016736401673640166	0.0219435736677116	0.009111617312072893	0.004555808656036446	0.0	0.006256517205422315	0.010752688172043013	0.005012531328320803	0.0075187969924812035	0.01507537688442211	0.003129890453834116	0.012578616352201259	0.0038535645472061657	0.009111617312072893	0.013927576601671307	0.006833712984054671	0.012552301255230124	0.028673835125448032	0.0	0.006263048016701462	0.01507537688442211	0.014727540500736375	0.005008347245409015	0.012539184952978056	0.010752688172043013	0.005025125628140704	0.009111617312072893	0.012526096033402923
PHF8	0.04592901878914405	0.049474847982310666	0.029227557411273482	0.010619690154922541	0.0016478342749529189	0.01926298157453936	0.026499302649930258	0.01668862538427756	0.0011389521640091116	0.018518518518518517	0.010597302504816957	0.01001669449081803	0.0193912616593029	0.017385257301808066	0.010435301132975552	0.01324965132496513	0.024405506883604502	0.009003074220465526	0.0069637883008356535	0.0010979358805445762	0.007994438651372957	0.03347280334728033	0.0329153605015674	0.03416856492027335	0.007972665148063782	0.011854951185495115	0.0	0.002986857825567504	0.014202172096908938	0.014619883040935672	0.0016750418760469012	0.008346374543557642	0.019916142557651992	0.012202954399486193	0.0129081245254366	0.015784586815227482	0.011389521640091115	0.004881450488145049	0.0	0.015151515151515154	0.029923451635351424	0.04020100502512563	0.009081983308787431	0.014190317195325541	0.02246603970741902	0.014934289127837515	0.03350083752093802	0.03720577069096431	0.037578288100208766
PIAS1	0.003247506379030388	0.0049751243781094535	0.0020876826722338207	0.003414959187073129	0.003766478342749529	0.0055834729201563365	0.0041841004184100415	0.003806177719221197	0.004808909136927361	0.0023894862604540022	0.01648469278527082	0.01632350213318494	0.005400098183603338	0.009890279709473029	0.007950705625124229	0.012087401208740122	0.003476567932137394	0.008637095593617332	0.002166511915815537	0.005270092226613966	0.001853782875680686	0.0018596001859600183	0.0027864855451062345	0.0027841052898000514	0.001518602885345482	0.0009298000929800092	0.0034758428919012857	0.0003982477100756671	0.003063213589529379	0.003063213589529379	0.0005583472920156337	0.0066075465136498	0.010482180293501049	0.002354956112181545	0.004302708175145534	0.0030950170225936247	0.002784105289800051	0.0013947001394700135	0.0003982477100756671	0.0017415534656913965	0.0023196474135931343	0.003908431044109436	0.004254622811323841	0.002411426451493229	0.0038314176245210726	0.0011947431302270011	0.003908431044109436	0.004049607694254618	0.0048712595685455815
PITX3	0.008350730688935281	0.008291873963515755	0.0	0.002248875562218891	0.00847457627118644	0.005025125628140704	0.016736401673640166	0.006587615283267457	0.02050113895216401	0.003584229390681004	0.007707129094412331	0.01335559265442404	0.0117820324005891	0.011126564673157162	0.02146690518783542	0.02092050209205021	0.022528160200250308	0.007905138339920948	0.0	0.003952569169960474	0.008342022940563087	0.016736401673640166	0.006269592476489028	0.011389521640091115	0.006833712984054671	0.016736401673640166	0.0145985401459854	0.014336917562724013	0.012531328320802004	0.02005012531328321	0.010050251256281407	0.010954616588419406	0.006289308176100629	0.005780346820809247	0.015945330296127564	0.008356545961002786	0.018223234624145785	0.016736401673640166	0.017921146953405017	0.006269592476489028	0.012526096033402923	0.02010050251256281	0.0073637702503681875	0.01335559265442404	0.003134796238244514	0.017921146953405017	0.03015075376884422	0.011389521640091115	0.018789144050104383
PKNOX1	0.021920668058455117	0.02487562189054726	0.020876826722338204	0.004122938530734633	0.005296610169491525	0.017587939698492462	0.010460251046025104	0.00922266139657444	0.002277904328018223	0.010752688172043013	0.023121387283236997	0.02170283806343906	0.019882179675994108	0.0152990264255911	0.011627906976744186	0.010460251046025104	0.030663329161451813	0.021739130434782608	0.0055710306406685246	0.008563899868247694	0.013555787278415016	0.014644351464435146	0.0329153605015674	0.03189066059225513	0.006833712984054671	0.014644351464435146	0.0010427528675703858	0.010752688172043013	0.013784461152882205	0.02005012531328321	0.017587939698492462	0.012519561815336464	0.031446540880503145	0.009633911368015412	0.03189066059225513	0.030640668523676882	0.025056947608200455	0.006276150627615062	0.017921146953405017	0.025078369905956112	0.024008350730688938	0.025125628140703515	0.018409425625920472	0.015859766277128547	0.04231974921630094	0.04301075268817205	0.04020100502512563	0.04328018223234624	0.026096033402922755
PMEL	0.031315240083507306	0.01492537313432836	0.022964509394572025	0.006746626686656672	0.0007062146892655367	0.02010050251256281	0.016736401673640166	0.011857707509881422	0.009111617312072893	0.003584229390681004	0.036608863198458574	0.01335559265442404	0.0117820324005891	0.016689847009735744	0.01073345259391771	0.008368200836820083	0.011264080100125156	0.013175230566534914	0.0027855153203342623	0.0	0.0145985401459854	0.016736401673640166	0.03761755485893417	0.022779043280182237	0.018223234624145785	0.008368200836820083	0.0020855057351407717	0.0	0.02756892230576441	0.017543859649122806	0.005025125628140704	0.006259780907668232	0.018867924528301886	0.015414258188824663	0.009111617312072893	0.0055710306406685246	0.004555808656036446	0.0041841004184100415	0.003584229390681004	0.0219435736677116	0.012526096033402923	0.035175879396984924	0.008836524300441826	0.015025041736227047	0.012539184952978056	0.003584229390681004	0.02512562814070352	0.011389521640091115	0.027139874739039668
PML	0.029227557411273482	0.02763957987838585	0.006958942240779403	0.007996001999000501	0.0016478342749529187	0.010050251256281407	0.018131101813110184	0.011418533157663592	0.002277904328018223	0.0047789725209080045	0.015414258188824663	0.014468558708959375	0.014236622484045162	0.01483541956420955	0.014311270125223615	0.009762900976290095	0.024614100959532748	0.011857707509881422	0.004642525533890437	0.004830917874396136	0.004866180048661801	0.01813110181311018	0.03134796238244514	0.021260440394836752	0.007593014426727409	0.011157601115760113	0.0010427528675703858	0.0	0.012531328320802004	0.011695906432748536	0.011725293132328308	0.007303077725612938	0.018867924528301886	0.010276172125883108	0.012908124525436595	0.02135561745589601	0.00835231586940015	0.0041841004184100415	0.0023894862604540022	0.007314524555903866	0.02505219206680585	0.043551088777219436	0.007854688267059401	0.016138007790762382	0.024033437826541274	0.008363201911589008	0.02345058626465661	0.02429764616552772	0.037578288100208766
POLR2A	0.04293826727650374	0.040408643803881414	0.021174308222707317	0.012440344713139621	0.0017322925202340376	0.023054202309256182	0.022911409924728662	0.015585660789776294	0.004167463643371775	0.01063412587667697	0.018336299499428846	0.01358073464255525	0.01934067087132321	0.015613995972636588	0.012067168289429964	0.01652347035463701	0.022203326677430805	0.009323235675708292	0.008583356368765335	0.0015320815188057146	0.0056276815066585145	0.027553312678995214	0.02592388746639861	0.028007210465608383	0.009679644345522766	0.01861019728086696	0.0016583219904109175	0.0009758588926281613	0.01843667693406539	0.014112890368414628	0.008081118058485796	0.0072791854320722205	0.019828124249844054	0.008942623071379201	0.012525575706990822	0.01142557429104023	0.009673848151303885	0.005919490668284911	0.005207620819539062	0.01219619198034571	0.02900444628599658	0.03957446264400866	0.012842565215273136	0.018041094784777053	0.017819681415364542	0.012522002425966966	0.03265692329331124	0.029143264532508036	0.035995261544672696
POLR2AphosphoS5	0.025052192066805843	0.030265339966832505	0.02400835073068893	0.011806596701649177	0.0022951977401129945	0.023869346733668344	0.029288702928870293	0.01383399209486166	0.0011389521640091116	0.008960573476702509	0.01348747591522158	0.009181969949916527	0.015463917525773196	0.012517385257301807	0.015652951699463333	0.014644351464435146	0.030663329161451813	0.00461133069828722	0.007660167130919221	0.0013175230566534915	0.009906152241918669	0.035564853556485365	0.02115987460815047	0.03189066059225513	0.011958997722095674	0.021966527196652718	0.007820646506777894	0.005376344086021507	0.015037593984962403	0.014411027568922303	0.008793969849246231	0.009780907668231613	0.015723270440251572	0.009152215799614644	0.013667425968109341	0.006267409470752089	0.006264236902050114	0.007322175732217573	0.006272401433691757	0.01018808777429467	0.02661795407098121	0.04648241206030152	0.0069955817378497785	0.017529215358931552	0.01959247648902821	0.016129032258064516	0.03391959798994975	0.031321184510250566	0.029749478079331936
POLR2B	0.037578288100208766	0.04975124378109453	0.022964509394572025	0.012743628185907048	0.0007062146892655367	0.02010050251256281	0.016736401673640166	0.023715415019762844	0.009111617312072893	0.007168458781362006	0.017341040462427744	0.01669449081803005	0.017673048600883652	0.013908205841446454	0.007155635062611806	0.016736401673640166	0.018773466833541932	0.003952569169960474	0.0055710306406685246	0.0	0.007299270072992701	0.029288702928870293	0.028213166144200632	0.0387243735763098	0.004555808656036446	0.02092050209205021	0.004171011470281543	0.0	0.02756892230576441	0.010025062656641605	0.010050251256281407	0.004694835680751174	0.025157232704402517	0.019267822736030827	0.011389521640091115	0.0055710306406685246	0.004555808656036446	0.0041841004184100415	0.007168458781362006	0.012539184952978056	0.029227557411273482	0.035175879396984924	0.008836524300441826	0.01335559265442404	0.0219435736677116	0.010752688172043013	0.05025125628140704	0.027334851936218683	0.033402922755741124
POLR2H	0.03862212943632568	0.03316749585406302	0.031315240083507306	0.007871064467766118	0.0035310734463276845	0.02010050251256281	0.012552301255230124	0.015151515151515154	0.0	0.007168458781362006	0.01445086705202312	0.012520868113522538	0.014727540500736375	0.014603616133518776	0.008050089445438283	0.008368200836820083	0.024405506883604502	0.017786561264822136	0.0027855153203342623	0.003952569169960474	0.0145985401459854	0.016736401673640166	0.0329153605015674	0.03530751708428246	0.009111617312072894	0.008368200836820083	0.003128258602711157	0.003584229390681004	0.013784461152882205	0.02130325814536341	0.017587939698492462	0.014084507042253518	0.022012578616352203	0.007707129094412331	0.018223234624145792	0.011142061281337049	0.0193621867881549	0.0041841004184100415	0.003584229390681004	0.014106583072100312	0.033402922755741124	0.035175879396984924	0.0117820324005891	0.02086811352253756	0.025078369905956112	0.008960573476702509	0.042713567839195984	0.03758542141230069	0.036534446764091864
POLR2M	0.027139874739039668	0.03648424543946932	0.014613778705636744	0.009745127436281859	0.00211864406779661	0.02512562814070352	0.04184100418410042	0.013175230566534914	0.018223234624145785	0.003584229390681004	0.019267822736030827	0.01669449081803005	0.017673048600883652	0.0152990264255911	0.007155635062611806	0.012552301255230124	0.02127659574468085	0.015810276679841896	0.0	0.0013175230566534915	0.0145985401459854	0.016736401673640166	0.03761755485893417	0.015945330296127564	0.029612756264236907	0.02092050209205021	0.004171011470281543	0.003584229390681004	0.012531328320802004	0.030075187969924814	0.010050251256281407	0.009389671361502348	0.025157232704402517	0.007707129094412331	0.03189066059225513	0.027855153203342614	0.011389521640091115	0.012552301255230124	0.003584229390681004	0.012539184952978056	0.027139874739039668	0.03015075376884422	0.0117820324005891	0.01669449081803005	0.009404388714733545	0.014336917562724013	0.02512562814070352	0.022779043280182237	0.027139874739039668
POLR3D	0.02569455596595471	0.013777267508610792	0.013329050907339006	0.01977857225233537	0.005541069100391135	0.0069578662543486654	0.00804634695848085	0.00537144015404885	0.002978797967408446	0.01102839812517232	0.012301763746850452	0.007063053807628099	0.008156791661946302	0.009093826896330374	0.005504334663547544	0.006115223688445446	0.009434870511215944	0.006080875646093036	0.007070923505463895	0.003749873315090706	0.005855458410202936	0.011264885741873187	0.005305039787798408	0.012265638689328895	0.008761170492377783	0.007402639201802381	0.0019250822170530204	0.0019299696719051558	0.004819741661846925	0.005398110661268557	0.008504058755315035	0.005176357289033345	0.005321722302854378	0.0074107010523195484	0.010863851410548448	0.006642382686950932	0.006658489574207114	0.006437077566784679	0.007444168734491316	0.006510730648661683	0.012044323109041272	0.012756088132972552	0.008043502888863713	0.009246179529985877	0.016156257535567882	0.009374138406396473	0.009277155005798222	0.007709830033292447	0.010117231411594669
POU2F2	0.014613778705636744	0.02155887230514096	0.0020876826722338203	0.0059970014992503755	0.001059322033898305	0.017587939698492462	0.012552301255230124	0.009881422924901186	0.004555808656036446	0.0017921146953405016	0.019267822736030827	0.011686143572621035	0.024300441826215026	0.013908205841446454	0.015205724508050087	0.02719665271966527	0.016270337922403004	0.01844532279314888	0.009749303621169915	0.001976284584980237	0.007299270072992701	0.02092050209205021	0.028213166144200625	0.017084282460136675	0.010250569476082005	0.0062761506276150635	0.0	0.0	0.015037593984962403	0.0075187969924812035	0.010050251256281407	0.007824726134585291	0.012578616352201259	0.004816955684007707	0.005694760820045558	0.013927576601671307	0.013667425968109341	0.0041841004184100415	0.007168458781362006	0.007836990595611285	0.022964509394572025	0.027638190954773868	0.0117820324005891	0.028380634390651083	0.012539184952978056	0.017921146953405017	0.02261306532663317	0.017084282460136675	0.032359081419624215
POU5F1	0.007754249925439905	0.014688462449656478	0.008947211452430659	0.0055686442493039215	0.005347054075867636	0.00933237616654702	0.016138673042438732	0.010351966873706004	0.003904978848031239	0.005632360471070149	0.015964767409854114	0.017409968995945622	0.01325478645066274	0.01072918736340155	0.011500127779197549	0.006575014943215779	0.013588414089039871	0.00846979107848673	0.007958615200955034	0.005834744965179747	0.012661999106211826	0.013150029886431559	0.012987012987012986	0.013342011064106736	0.012691181256101528	0.017931858936043037	0.00953374050350067	0.00665642601126472	0.006444683136412459	0.011815252416756176	0.01292175161521895	0.009389671361502348	0.018867924528301886	0.00770712909441233	0.007159127888057273	0.007958615200955034	0.005532053368044257	0.014943215780035863	0.004608294930875576	0.016121809225257498	0.014315538323889054	0.014357501794687725	0.01136124552913949	0.009301216312902457	0.00806090461262875	0.01228878648233487	0.0208183776022972	0.013342011064106736	0.016999701759618253
PPARG	0.014912019087384432	0.010187159440890785	0.0056665672532060845	0.004604840436924396	0.001311541565778854	0.010050251256281407	0.014943215780035863	0.00545830980613589	0.0097624471200781	0.004096262160778289	0.03495733553537021	0.01216312902456475	0.01998737639385651	0.010530498708523744	0.015844620495783286	0.0041841004184100415	0.006973001966744145	0.022209674383587424	0.009948269001193792	0.004705439488048183	0.006852375986891106	0.011954572624028688	0.014778325123152709	0.017246989912137974	0.015945330296127564	0.032277346084877465	0.007150305377625505	0.004608294930875576	0.01897601145721446	0.010025062656641605	0.010050251256281407	0.017437961099932932	0.002695417789757413	0.0071566198733828785	0.022453628376179632	0.02148826104257859	0.006833712984054671	0.012552301255230122	0.010240655401945723	0.012539184952978056	0.02206978824932896	0.014357501794687725	0.02293288449400379	0.005246839971380873	0.0058217644424540995	0.007168458781362006	0.0208183776022972	0.013342011064106736	0.02117506710408589
PR	0.009133611691022964	0.010364842454394693	0.006524008350730688	0.0043571964017991	0.0018538135593220335	0.006281407035175879	0.022751046025104603	0.006752305665349143	0.005694760820045559	0.00425627240143369	0.03516377649325626	0.01794657762938229	0.017212812960235642	0.006084840055632824	0.014646690518783546	0.0075836820083682015	0.005319148936170214	0.009634387351778656	0.008530640668523678	0.002799736495388669	0.006061001042752869	0.006799163179916316	0.009992163009404387	0.005267653758542142	0.014094533029612753	0.023012552301255228	0.002997914494264859	0.004256272401433692	0.0075187969924812035	0.014724310776942357	0.004711055276381909	0.0051838810641627545	0.0110062893081761	0.00626204238921002	0.019789293849658312	0.011838440111420616	0.01039293849658314	0.017259414225941426	0.00739247311827957	0.006857366771159877	0.017875782881002087	0.009422110552763815	0.01095360824742268	0.0073038397328881455	0.0066614420062695925	0.018593189964157708	0.011306532663316585	0.006406605922551253	0.013961377870563672
PRAME	0.031315240083507306	0.02985074626865672	0.025052192066805846	0.006746626686656672	0.0014124293785310734	0.02010050251256281	0.02092050209205021	0.010540184453227932	0.004555808656036446	0.017921146953405017	0.02697495183044316	0.018363939899833055	0.016200294550810016	0.016689847009735744	0.012522361359570662	0.012552301255230124	0.03629536921151439	0.017127799736495388	0.0027855153203342623	0.0013175230566534915	0.003128258602711157	0.016736401673640166	0.0438871473354232	0.03189066059225513	0.006833712984054671	0.0041841004184100415	0.0010427528675703858	0.003584229390681004	0.0075187969924812035	0.030075187969924814	0.01507537688442211	0.007824726134585291	0.018867924528301886	0.009633911368015412	0.027334851936218683	0.027855153203342614	0.013667425968109341	0.0041841004184100415	0.0	0.01567398119122257	0.022964509394572025	0.055276381909547735	0.010309278350515464	0.02003338898163606	0.025078369905956112	0.017921146953405017	0.035175879396984924	0.05011389521640091	0.04384133611691023
PRDM1	0.018789144050104383	0.013266998341625206	0.014613778705636744	0.005247376311844078	0.0017655367231638418	0.010050251256281407	0.014644351464435146	0.009881422924901184	0.005694760820045558	0.003584229390681004	0.024084778420038533	0.018363939899833055	0.012518409425625921	0.015994436717663426	0.021466905187835426	0.0041841004184100415	0.013767209011264079	0.012516469038208168	0.004178272980501393	0.0	0.009906152241918664	0.010460251046025104	0.0329153605015674	0.02505694760820046	0.014806378132118454	0.010460251046025104	0.006256517205422315	0.007168458781362006	0.02631578947368421	0.01879699248120301	0.01507537688442211	0.010172143974960876	0.009433962264150943	0.017341040462427744	0.015945330296127564	0.009749303621169915	0.006833712984054671	0.012552301255230124	0.008960573476702509	0.017241379310344827	0.024008350730688938	0.017587939698492462	0.0117820324005891	0.01919866444073456	0.014106583072100312	0.03046594982078853	0.027638190954773868	0.010250569476082005	0.020876826722338204
PRDM10	0.041753653444676415	0.017412935323383085	0.011482254697286013	0.008995502248875561	0.001059322033898305	0.02010050251256281	0.02092050209205021	0.014492753623188406	0.014806378132118454	0.010752688172043013	0.01541425818882466	0.022537562604340568	0.023564064801178203	0.013212795549374129	0.017889087656529516	0.012552301255230124	0.01939924906132666	0.011198945981554676	0.006963788300835654	0.0013175230566534915	0.011991657977059436	0.027196652719665274	0.0329153605015674	0.036446469248291584	0.015945330296127564	0.02719665271966527	0.004692387904066736	0.003584229390681004	0.013784461152882205	0.015037593984962403	0.025125628140703515	0.007042253521126761	0.015723270440251572	0.011560693641618495	0.027334851936218683	0.013927576601671307	0.0193621867881549	0.010460251046025104	0.010752688172043013	0.01880877742946709	0.029227557411273482	0.02512562814070352	0.027982326951399118	0.017529215358931552	0.01567398119122257	0.03225806451612903	0.04522613065326633	0.03302961275626424	0.0302713987473904
PRDM11	0.020876826722338204	0.013266998341625208	0.018789144050104383	0.008995502248875561	0.009180790960451978	0.010050251256281407	0.016736401673640166	0.015810276679841896	0.004555808656036446	0.007168458781362006	0.0019267822736030828	0.00667779632721202	0.008836524300441826	0.019471488178025038	0.008944543828264758	0.0041841004184100415	0.007509386733416771	0.006587615283267457	0.008356545961002786	0.005270092226613966	0.009384775808133471	0.016736401673640166	0.006269592476489028	0.02050113895216401	0.006833712984054671	0.008368200836820083	0.0020855057351407717	0.007168458781362006	0.0075187969924812035	0.012531328320802004	0.010050251256281407	0.010954616588419406	0.012578616352201259	0.007707129094412331	0.006833712984054671	0.013927576601671307	0.002277904328018223	0.012552301255230124	0.010752688172043013	0.006269592476489028	0.012526096033402923	0.005025125628140704	0.004418262150220913	0.005008347245409015	0.003134796238244514	0.007168458781362006	0.010050251256281407	0.011389521640091115	0.008350730688935281
PRDM6	0.0041753653444676405	0.006633499170812604	0.0020876826722338203	0.006746626686656672	0.0	0.0	0.008368200836820083	0.010540184453227932	0.011389521640091115	0.0	0.03468208092485549	0.048414023372287146	0.005891016200294551	0.011126564673157162	0.01967799642218247	0.0041841004184100415	0.0037546933667083854	0.010540184453227932	0.02506963788300836	0.0	0.005213764337851929	0.02092050209205021	0.047021943573667714	0.02050113895216401	0.004555808656036446	0.008368200836820083	0.0010427528675703858	0.0	0.0025062656641604013	0.012531328320802004	0.0	0.0	0.0	0.04238921001926782	0.011389521640091115	0.0027855153203342623	0.004555808656036446	0.016736401673640166	0.0	0.01880877742946709	0.010438413361169102	0.010050251256281407	0.014727540500736375	0.01335559265442404	0.025078369905956112	0.017921146953405017	0.005025125628140704	0.004555808656036446	0.0041753653444676405
PRKDC	0.006263048016701462	0.01658374792703151	0.006263048016701462	0.005247376311844078	0.0007062146892655367	0.01507537688442211	0.0	0.017127799736495388	0.011389521640091115	0.0	0.048169556840077066	0.01669449081803005	0.020618556701030927	0.03616133518776078	0.014311270125223612	0.012552301255230124	0.016270337922403004	0.01976284584980237	0.016713091922005572	0.002635046113306983	0.01564129301355579	0.02092050209205021	0.025078369905956112	0.02050113895216401	0.022779043280182237	0.012552301255230124	0.003128258602711157	0.0	0.022556390977443608	0.015037593984962403	0.02512562814070352	0.012519561815336464	0.006289308176100629	0.017341040462427744	0.03416856492027335	0.02228412256267409	0.015945330296127564	0.0	0.021505376344086027	0.0219435736677116	0.020876826722338204	0.02512562814070352	0.025036818851251842	0.01669449081803005	0.025078369905956112	0.014336917562724013	0.010050251256281407	0.013667425968109341	0.027139874739039668
PROX1	0.027139874739039668	0.01492537313432836	0.014613778705636744	0.014992503748125937	0.01059322033898305	0.01507537688442211	0.029288702928870293	0.005270092226613966	0.013667425968109341	0.0	0.02890173410404624	0.02003338898163606	0.02650957290132548	0.011126564673157162	0.025044722719141325	0.0041841004184100415	0.010012515644555695	0.013175230566534914	0.0055710306406685246	0.0013175230566534915	0.018769551616266943	0.02092050209205021	0.028213166144200632	0.027334851936218683	0.02050113895216401	0.04602510460251046	0.007299270072992701	0.010752688172043013	0.012531328320802004	0.0075187969924812035	0.03015075376884422	0.02034428794992175	0.031446540880503145	0.0038535645472061657	0.022779043280182237	0.016713091922005572	0.011389521640091115	0.0041841004184100415	0.014336917562724013	0.01567398119122257	0.022964509394572025	0.03015075376884422	0.023564064801178203	0.03672787979966611	0.003134796238244514	0.003584229390681004	0.01507537688442211	0.018223234624145785	0.012526096033402923
PSIP1	0.010438413361169102	0.02404643449419569	0.011482254697286013	0.006371814092953522	0.003884180790960452	0.002512562814070352	0.012552301255230124	0.007246376811594203	0.004555808656036446	0.01075268817204301	0.017341040462427744	0.014190317195325541	0.015463917525773196	0.012517385257301807	0.007155635062611806	0.0041841004184100415	0.012515644555694618	0.007246376811594201	0.015320334261838441	0.0	0.003128258602711157	0.018828451882845192	0.007836990595611285	0.014806378132118454	0.002277904328018223	0.010460251046025104	0.003128258602711157	0.005376344086021507	0.012531328320802004	0.012531328320802004	0.010050251256281407	0.005477308294209703	0.006289308176100629	0.01541425818882466	0.0034168564920273353	0.015320334261838441	0.0034168564920273353	0.0020920502092050207	0.005376344086021507	0.014106583072100312	0.016701461377870562	0.01507537688442211	0.0073637702503681875	0.01335559265442404	0.014106583072100312	0.021505376344086027	0.02010050251256281	0.014806378132118454	0.012526096033402922
PSMA7	0.014613778705636744	0.00912106135986733	0.017745302713987467	0.01686656671664168	0.00211864406779661	0.005025125628140704	0.02092050209205021	0.005928853754940712	0.002277904328018223	0.017921146953405017	0.011560693641618495	0.01335559265442404	0.017673048600883652	0.014603616133518776	0.011627906976744186	0.0041841004184100415	0.010638297872340424	0.010540184453227932	0.006963788300835654	0.0013175230566534915	0.011470281543274244	0.008368200836820083	0.0219435736677116	0.00797266514806378	0.00797266514806378	0.023012552301255228	0.004692387904066736	0.0	0.016290726817042606	0.013784461152882205	0.002512562814070352	0.010172143974960876	0.018867924528301886	0.009633911368015412	0.02050113895216401	0.008356545961002786	0.013667425968109341	0.008368200836820083	0.012544802867383513	0.017241379310344827	0.015657620041753653	0.02512562814070352	0.011045655375552282	0.018363939899833055	0.006269592476489028	0.012544802867383513	0.01507537688442211	0.02277904328018223	0.014613778705636744
RAD21	0.015524767508066044	0.008442635308306952	0.01286771683431391	0.01327518059152242	0.004468412942989213	0.01918684330744632	0.03255990871053633	0.012217031979877831	0.009194450196728095	0.013359400456174649	0.012541600980907331	0.012384276825011378	0.017914044718168428	0.013781767606524215	0.012327207676044885	0.006162038798022068	0.013653430424394129	0.010875553958557913	0.0042035958470498895	0.0057491915199425064	0.013764337851929084	0.007227082540890077	0.02291251068680536	0.011886518948022355	0.013294677987160894	0.025332826169646255	0.009858754384301824	0.00971000325839035	0.013032581453634088	0.013670539986329458	0.017907720420283227	0.015962441314553988	0.022184105202973127	0.005394990366088633	0.02112238558707806	0.008052671562420873	0.012756264236902043	0.011335108406238109	0.013815575105897688	0.013337133086349387	0.01579047257544126	0.02256738236637733	0.016334181282634894	0.014387615723174981	0.009062410943288685	0.01811665037471489	0.016719963453631782	0.021288051356388477	0.015221104573922947
RAD51	0.025052192066805846	0.03648424543946932	0.033402922755741124	0.017241379310344827	0.009180790960451978	0.02512562814070352	0.029288702928870293	0.010540184453227932	0.009111617312072893	0.028673835125448032	0.015414258188824663	0.025041736227045083	0.01914580265095729	0.016689847009735744	0.01967799642218247	0.012552301255230124	0.04130162703379224	0.025032938076416336	0.0	0.007905138339920948	0.028154327424400417	0.029288702928870293	0.025078369905956112	0.029612756264236907	0.022779043280182237	0.008368200836820083	0.01564129301355579	0.017921146953405017	0.02005012531328321	0.030075187969924814	0.010050251256281407	0.010954616588419406	0.05660377358490566	0.01348747591522158	0.029612756264236907	0.030640668523676882	0.027334851936218683	0.016736401673640166	0.017921146953405017	0.0219435736677116	0.022964509394572025	0.04020100502512563	0.0117820324005891	0.035058430717863104	0.03448275862068965	0.017921146953405017	0.035175879396984924	0.04555808656036447	0.04384133611691023
RAG2	0.04592901878914405	0.04477611940298507	0.027139874739039668	0.008995502248875561	0.0007062146892655367	0.010050251256281407	0.02092050209205021	0.011857707509881422	0.0	0.017921146953405017	0.011560693641618495	0.011686143572621035	0.030927835051546393	0.0152990264255911	0.012522361359570662	0.008368200836820083	0.022528160200250308	0.013175230566534914	0.016713091922005572	0.0	0.004171011470281543	0.029288702928870293	0.012539184952978056	0.025056947608200455	0.011389521640091115	0.012552301255230124	0.0010427528675703858	0.007168458781362006	0.015037593984962403	0.02005012531328321	0.005025125628140704	0.004694835680751174	0.012578616352201259	0.011560693641618495	0.009111617312072893	0.011142061281337049	0.004555808656036446	0.0041841004184100415	0.0	0.009404388714733545	0.025052192066805846	0.04522613065326633	0.0073637702503681875	0.01335559265442404	0.025078369905956112	0.025089605734767026	0.055276381909547735	0.03416856492027335	0.037578288100208766
RARA	0.05219206680584551	0.02570480928689884	0.03862212943632568	0.017616191904047982	0.0035310734463276845	0.02261306532663317	0.025104602510460247	0.014492753623188406	0.0034168564920273353	0.016129032258064516	0.02119460500963391	0.02170283806343906	0.039764359351988215	0.015994436717663426	0.030411449016100173	0.014644351464435146	0.03817271589486858	0.025691699604743084	0.009749303621169915	0.0	0.017726798748696558	0.02092050209205021	0.029780564263322887	0.0193621867881549	0.027334851936218683	0.016736401673640166	0.0015641293013555788	0.0017921146953405016	0.022556390977443608	0.02130325814536341	0.010050251256281407	0.02112676056338028	0.022012578616352203	0.008670520231213872	0.018223234624145792	0.013927576601671307	0.013667425968109341	0.0062761506276150635	0.005376344086021507	0.017241379310344827	0.024008350730688938	0.04773869346733668	0.020618556701030927	0.041736227045075125	0.023510971786833857	0.03225806451612903	0.035175879396984924	0.03302961275626424	0.042797494780793324
RB1	0.03966597077244259	0.02487562189054726	0.029227557411273482	0.013493253373313344	0.00211864406779661	0.010050251256281407	0.02092050209205021	0.01976284584980237	0.004555808656036446	0.003584229390681004	0.030828516377649325	0.01001669449081803	0.030927835051546393	0.023643949930458968	0.007155635062611806	0.0041841004184100415	0.01752190237797246	0.021080368906455864	0.0055710306406685246	0.005270092226613966	0.010427528675703858	0.008368200836820083	0.01880877742946709	0.029612756264236907	0.015945330296127564	0.008368200836820083	0.003128258602711157	0.0	0.02506265664160401	0.02005012531328321	0.01507537688442211	0.004694835680751174	0.018867924528301886	0.015414258188824663	0.011389521640091115	0.0055710306406685246	0.004555808656036446	0.0	0.021505376344086027	0.012539184952978056	0.018789144050104383	0.02512562814070352	0.017673048600883652	0.008347245409015025	0.01880877742946709	0.003584229390681004	0.03015075376884422	0.025056947608200455	0.031315240083507306
RBBP4	0.016701461377870562	0.03814262023217247	0.012526096033402923	0.006746626686656672	0.0014124293785310734	0.01507537688442211	0.016736401673640166	0.010540184453227932	0.004555808656036446	0.003584229390681004	0.02504816955684008	0.00667779632721202	0.010309278350515464	0.016689847009735744	0.007155635062611806	0.016736401673640166	0.015018773466833541	0.003952569169960474	0.0027855153203342623	0.0	0.003128258602711157	0.02510460251046025	0.0219435736677116	0.04100227790432802	0.013667425968109341	0.016736401673640166	0.0010427528675703858	0.0	0.02506265664160401	0.0075187969924812035	0.005025125628140704	0.009389671361502348	0.012578616352201259	0.01348747591522158	0.004555808656036446	0.011142061281337049	0.011389521640091115	0.0041841004184100415	0.003584229390681004	0.01567398119122257	0.022964509394572025	0.07035175879396985	0.0117820324005891	0.02337228714524207	0.01880877742946709	0.003584229390681004	0.04020100502512563	0.025056947608200455	0.03966597077244259
RBBP5	0.040187891440501035	0.03689883913764511	0.017745302713987474	0.009370314842578713	0.0022951977401129945	0.015075376884422112	0.02824267782426778	0.014822134387351778	0.0011389521640091116	0.015232974910394263	0.014932562620423891	0.012520868113522538	0.01804123711340206	0.015994436717663426	0.013864042933810376	0.009414225941422593	0.02315394242803504	0.019433465085639	0.006963788300835654	0.0036231884057971015	0.010427528675703858	0.02615062761506276	0.028996865203761758	0.034738041002277904	0.007403189066059225	0.0062761506276150635	0.0018248175182481753	0.003584229390681004	0.013157894736842105	0.015664160401002502	0.005025125628140704	0.009780907668231609	0.012578616352201259	0.012524084778420038	0.01480637813211845	0.018105849582172703	0.01252847380410023	0.007322175732217573	0.0	0.01802507836990596	0.025052192066805843	0.0414572864321608	0.011045655375552285	0.012520868113522538	0.02586206896551724	0.010752688172043013	0.03391959798994975	0.0387243735763098	0.033402922755741124
RBL1	0.012526096033402923	0.01990049751243781	0.012526096033402923	0.006746626686656672	0.0007062146892655367	0.01507537688442211	0.012552301255230124	0.00922266139657444	0.002277904328018223	0.014336917562724013	0.017341040462427744	0.018363939899833055	0.017673048600883652	0.009735744089012515	0.005366726296958855	0.016736401673640166	0.016270337922403004	0.00922266139657444	0.0027855153203342623	0.0	0.005213764337851929	0.02510460251046025	0.03134796238244514	0.018223234624145785	0.004555808656036446	0.008368200836820083	0.0010427528675703858	0.003584229390681004	0.010025062656641605	0.015037593984962403	0.005025125628140704	0.007824726134585291	0.018867924528301886	0.005780346820809247	0.006833712984054671	0.008356545961002786	0.009111617312072893	0.0041841004184100415	0.0	0.009404388714733545	0.012526096033402923	0.035175879396984924	0.01325478645066274	0.01335559265442404	0.012539184952978056	0.003584229390681004	0.03015075376884422	0.022779043280182237	0.025052192066805846
RBPJ	0.018267223382045932	0.02570480928689884	0.010438413361169102	0.012556221889055473	0.0026483050847457626	0.010050251256281407	0.02405857740585774	0.00922266139657444	0.0	0.008064516129032258	0.01396917148362235	0.026293823038397328	0.01877761413843888	0.01286509040333797	0.014311270125223612	0.013598326359832637	0.019712140175219026	0.01152832674571805	0.0055710306406685246	0.0036231884057971006	0.006256517205422315	0.013598326359832637	0.028213166144200632	0.018223234624145785	0.014236902050113897	0.014644351464435146	0.0018248175182481753	0.0017921146953405016	0.016917293233082706	0.0075187969924812035	0.01256281407035176	0.006651017214397497	0.007861635220125788	0.006262042389210019	0.011389521640091115	0.011142061281337049	0.00797266514806378	0.006276150627615062	0.004480286738351254	0.009404388714733545	0.030271398747390394	0.027638190954773868	0.012518409425625921	0.02337228714524207	0.0047021943573667705	0.012544802867383513	0.02386934673366834	0.01765375854214123	0.02400835073068893
RCOR1	0.020876826722338204	0.02061122956645345	0.011034894124664478	0.005997001499250375	0.002723970944309927	0.02297200287150036	0.020322773460848768	0.012422360248447204	0.010738691832085909	0.00665642601126472	0.02367189650426644	0.014786549010255185	0.02545760572270145	0.019272799523147227	0.020189113212369027	0.009563658099222952	0.025210084033613446	0.02465650291737248	0.003979307600477517	0.005458309806135893	0.019365410397735736	0.021518230723251645	0.03045230631437528	0.03319232020826555	0.020175724048161404	0.02390914524805738	0.005213764337851929	0.006144393241167436	0.02398854278553527	0.02327246688148944	0.01507537688442211	0.012519561815336464	0.032345013477088944	0.01128543903110377	0.02798568174422389	0.03103859928372463	0.016921575008135372	0.012552301255230129	0.014336917562724013	0.019704433497536943	0.03370116313748882	0.02871500358937545	0.02082895013675573	0.02313379441927021	0.02239140170174653	0.01996927803379416	0.027279253409906674	0.03254149040026033	0.03370116313748882
REL	0.04384133611691023	0.03150912106135987	0.031315240083507306	0.01199400299850075	0.0014124293785310734	0.01507537688442211	0.03347280334728033	0.011857707509881422	0.004555808656036446	0.010752688172043013	0.009633911368015412	0.008347245409015025	0.029455081001472757	0.013908205841446454	0.012522361359570662	0.008368200836820083	0.01752190237797246	0.013175230566534914	0.019498607242339837	0.002635046113306983	0.01981230448383733	0.029288702928870293	0.025078369905956112	0.027334851936218683	0.006833712984054671	0.008368200836820083	0.0010427528675703858	0.0	0.022556390977443608	0.010025062656641605	0.01507537688442211	0.006259780907668232	0.012578616352201259	0.009633911368015412	0.009111617312072893	0.011142061281337049	0.015945330296127564	0.0041841004184100415	0.007168458781362006	0.009404388714733545	0.020876826722338204	0.04020100502512563	0.010309278350515464	0.031719532554257086	0.01880877742946709	0.003584229390681004	0.01507537688442211	0.022779043280182237	0.041753653444676415
RELA	0.022809866233665814	0.018856335605921013	0.00819608752802907	0.007718363040701872	0.001333961079723792	0.0148892611204169	0.0168913683558035	0.007807544039428098	0.008099215388509237	0.0029204832072215587	0.022693213444658532	0.013417424101898228	0.02814596629029619	0.010765981558749292	0.01311866428145498	0.009452967611963427	0.014091688684930234	0.019323671497584537	0.007015371917878882	0.002635046113306983	0.010697872011740623	0.01627150162715016	0.02623940554975037	0.02142917404876402	0.008352315869400148	0.014721834805516816	0.0012358552504537908	0.0003982477100756671	0.019214703425229743	0.015873015873015872	0.00781686208821887	0.0075349214629339845	0.009317493594223156	0.006065796046528221	0.015607862988273003	0.01846693490147529	0.017801400489327594	0.005423833875716722	0.010885437408734905	0.013003599210495764	0.02273254465321271	0.035920342453005766	0.016200294550810013	0.02603103938663203	0.011494252873563218	0.008894198858356564	0.014889261120416896	0.011052054332236563	0.03525864068661563
RELB	0.03392484342379958	0.02072968490878939	0.0151356993736952	0.015179910044977513	0.004766949152542372	0.013819095477386932	0.021966527196652718	0.01284584980237154	0.005694760820045558	0.0026881720430107533	0.012042389210019266	0.012938230383973291	0.027982326951399118	0.012865090403337968	0.017441860465116282	0.008368200836820083	0.01533166458072591	0.01416337285902503	0.010445682451253482	0.005599472990777338	0.01329509906152242	0.0198744769874477	0.028996865203761758	0.019931662870159454	0.009111617312072894	0.010460251046025104	0.005474452554744526	0.005376344086021507	0.011904761904761904	0.015037593984962403	0.00628140703517588	0.00860719874804382	0.0047169811320754715	0.005780346820809247	0.018223234624145785	0.013231197771587743	0.015375854214123009	0.007322175732217573	0.005376344086021505	0.0109717868338558	0.011482254697286013	0.026381909547738697	0.009572901325478646	0.03297161936560935	0.012539184952978058	0.0026881720430107533	0.01884422110552764	0.00797266514806378	0.029749478079331936
REPIN1	0.009394572025052192	0.02404643449419569	0.019832985386221292	0.003373313343328336	0.0017655367231638418	0.01507537688442211	0.012552301255230124	0.02042160737812912	0.0034168564920273353	0.007168458781362006	0.009633911368015412	0.02003338898163606	0.027245949926362298	0.017385257301808066	0.010733452593917713	0.006276150627615062	0.01752190237797246	0.015151515151515154	0.004178272980501393	0.0	0.005735140771637122	0.014644351464435146	0.017241379310344827	0.011389521640091115	0.030751708428246018	0.008368200836820083	0.0010427528675703858	0.0017921146953405016	0.022556390977443608	0.02130325814536341	0.002512562814070352	0.00860719874804382	0.006289308176100629	0.016377649325626204	0.017084282460136675	0.020891364902506964	0.01252847380410023	0.008368200836820083	0.007168458781362006	0.010971786833855798	0.014613778705636744	0.027638190954773868	0.005891016200294551	0.031719532554257086	0.003134796238244514	0.007168458781362006	0.037688442211055266	0.02619589977220957	0.024008350730688938
REST	0.020760844351658547	0.0259812050856827	0.018093249826026447	0.012327169748459104	0.005885122410546138	0.03182579564489112	0.024174802417480247	0.01515151515151515	0.013667425968109343	0.01174830744723218	0.017341040462427744	0.013541086996846594	0.01497299950908198	0.010122083140163808	0.013019280461140923	0.018363551836355185	0.0277430120984564	0.008051529790660227	0.003404518724852987	0.002927829014785536	0.009616498667593558	0.0197582519758252	0.02246603970741902	0.016451531257909387	0.009870918754745632	0.01603905160390516	0.01170200440273433	0.006571087216248507	0.00960735171261487	0.013505987190197716	0.010887772194304856	0.01312815162580421	0.013976240391334731	0.005673303361164631	0.02024803847127309	0.018415351284432068	0.015059478613009368	0.01929335192933519	0.006172839506172841	0.01079763148728666	0.022152632799814432	0.03378001116694583	0.010309278350515464	0.013633834168057872	0.011494252873563215	0.015332536837913184	0.018983807928531545	0.022146292077954943	0.02505219206680585
RFX1	0.028392484342379964	0.029519071310116086	0.02212943632567849	0.008995502248875563	0.006779661016949152	0.0271356783919598	0.031799163179916316	0.019235836627140974	0.012300683371298405	0.005017921146953405	0.015028901734104044	0.012687813021702837	0.019440353460972015	0.01919332406119611	0.017173524150268342	0.0041841004184100415	0.02453066332916145	0.013702239789196309	0.010027855153203345	0.012911725955204215	0.02002085505735141	0.022594142259414224	0.022570532915360503	0.02004555808656036	0.012300683371298408	0.00920502092050209	0.01167883211678832	0.007885304659498207	0.012030075187969924	0.021553884711779447	0.012060301507537688	0.025665101721439747	0.02138364779874214	0.015028901734104044	0.0296127562642369	0.03008356545961003	0.014578587699316628	0.01422594142259414	0.015770609318996414	0.013166144200626959	0.025887265135699368	0.02814070351758794	0.012665684830633284	0.009348914858096828	0.01755485893416928	0.009318996415770608	0.026130653266331662	0.03189066059225513	0.024634655532359082
RFX5	0.0073068893528183704	0.01907131011608624	0.010438413361169102	0.005247376311844078	0.0035310734463276845	0.012562814070351758	0.029288702928870293	0.012516469038208168	0.01594533029612756	0.016129032258064516	0.02119460500963391	0.01669449081803005	0.016936671575846832	0.0152990264255911	0.008944543828264758	0.014644351464435146	0.015018773466833541	0.012516469038208168	0.0013927576601671311	0.0013175230566534915	0.010948905109489052	0.010460251046025104	0.020376175548589344	0.02164009111617312	0.013667425968109341	0.016736401673640166	0.0026068821689259644	0.007168458781362006	0.006265664160401002	0.012531328320802004	0.007537688442211055	0.009389671361502348	0.01886792452830189	0.008670520231213872	0.0193621867881549	0.008356545961002786	0.01252847380410023	0.010460251046025104	0.005376344086021507	0.012539184952978056	0.021920668058455117	0.035175879396984924	0.014727540500736375	0.014190317195325541	0.001567398119122257	0.010752688172043013	0.027638190954773868	0.028473804100227786	0.028183716075156576
RING1	0.0020876826722338203	0.005804311774461028	0.005219206680584551	0.004122938530734633	0.0	0.01256281407035176	0.0020920502092050207	0.00461133069828722	0.0034168564920273353	0.0	0.023121387283236997	0.014190317195325543	0.0073637702503681875	0.011126564673157164	0.008050089445438283	0.0062761506276150635	0.004380475594493115	0.006587615283267457	0.004178272980501393	0.001976284584980237	0.006777893639207508	0.008368200836820083	0.009404388714733545	0.012528473804100227	0.006833712984054671	0.0041841004184100415	0.0005213764337851929	0.005376344086021507	0.006265664160401002	0.005012531328320803	0.002512562814070352	0.005477308294209703	0.018867924528301886	0.008670520231213872	0.009111617312072894	0.0055710306406685246	0.004555808656036446	0.0020920502092050207	0.007168458781362006	0.007836990595611285	0.009394572025052192	0.017587939698492462	0.011045655375552285	0.008347245409015025	0.006269592476489028	0.003584229390681004	0.007537688442211055	0.01252847380410023	0.012526096033402923
RNF2	0.021920668058455117	0.02238805970149254	0.01617954070981211	0.00843328335832084	0.0019420903954802254	0.013819095477386936	0.007322175732217573	0.006587615283267457	0.00398633257403189	0.003584229390681004	0.019267822736030827	0.015025041736227044	0.013991163475699557	0.01286509040333797	0.009838998211091236	0.0062761506276150635	0.02346683354192741	0.021739130434782608	0.0055710306406685246	0.0036231884057971015	0.009124087591240877	0.015690376569037656	0.027429467084639496	0.022209567198177675	0.007972665148063782	0.007322175732217573	0.002867570385818561	0.006272401433691757	0.011278195488721804	0.011904761904761904	0.011306532663316585	0.008998435054773083	0.014150943396226415	0.007707129094412331	0.015375854214123009	0.021587743732590533	0.011389521640091115	0.0041841004184100415	0.0008960573476702508	0.008620689655172414	0.017745302713987474	0.02261306532663317	0.008836524300441826	0.015025041736227047	0.01880877742946709	0.013440860215053762	0.027638190954773868	0.03246013667425968	0.025052192066805846
RPE	0.050104384133611686	0.04311774461028192	0.027139874739039668	0.019490254872563718	0.0014124293785310734	0.02512562814070352	0.016736401673640166	0.025032938076416336	0.009111617312072893	0.014336917562724013	0.019267822736030827	0.01335559265442404	0.020618556701030927	0.0152990264255911	0.007155635062611806	0.02092050209205021	0.02503128911138924	0.021080368906455864	0.011142061281337049	0.0	0.005213764337851929	0.04602510460251046	0.03761755485893417	0.03189066059225513	0.015945330296127564	0.037656903765690385	0.0	0.0	0.030075187969924814	0.015037593984962403	0.005025125628140704	0.009389671361502348	0.025157232704402517	0.007707129094412331	0.006833712984054671	0.0055710306406685246	0.006833712984054671	0.0041841004184100415	0.014336917562724013	0.01567398119122257	0.029227557411273482	0.04522613065326633	0.0073637702503681875	0.01001669449081803	0.0219435736677116	0.010752688172043013	0.05025125628140704	0.02050113895216401	0.029227557411273482
RUNX1	0.02744916106085208	0.023094404520606848	0.022964509394572025	0.011133322227775	0.0026156099602427287	0.021031081332588863	0.012087401208740123	0.013809593519738449	0.003796507213363704	0.009425195805124121	0.015057446656675943	0.01335559265442404	0.02710958381061474	0.011641683408025549	0.01570264360962035	0.006663567333023399	0.017104714226115977	0.01854291709364173	0.005055194470236253	0.0019030888596105985	0.008535125323446491	0.009917867658453434	0.015790084755601994	0.01797013414325486	0.01932000337467308	0.013327134666046802	0.0014675781099138762	0.0017257400769945571	0.0178223336118073	0.01884340480831709	0.0040945468081146465	0.007129194922622152	0.010249242953645469	0.00920573752943695	0.012486290390618405	0.017435262560610756	0.012401923563654764	0.007283434061676739	0.0034514801539891147	0.013816324161151746	0.017088069280136085	0.03685092127303181	0.011072928598701794	0.02460891609472578	0.013700220596772323	0.023231116421080573	0.030522985296854637	0.0278410528980005	0.02512951364725895
RUNX1T1	0.027139874739039664	0.02155887230514096	0.02400835073068893	0.010119940029985008	0.00211864406779661	0.02010050251256281	0.014644351464435146	0.01844532279314888	0.002277904328018223	0.008960573476702509	0.01541425818882466	0.012520868113522538	0.028718703976435937	0.016689847009735744	0.01699463327370304	0.010460251046025104	0.0181476846057572	0.021739130434782608	0.0055710306406685246	0.0	0.005735140771637122	0.010460251046025104	0.009404388714733541	0.0193621867881549	0.030751708428246014	0.012552301255230124	0.0	0.0	0.022556390977443608	0.022556390977443608	0.002512562814070352	0.006259780907668232	0.01886792452830189	0.008670520231213872	0.01252847380410023	0.015320334261838441	0.013667425968109341	0.0041841004184100415	0.0	0.017241379310344827	0.020876826722338204	0.042713567839195984	0.008100147275405006	0.028380634390651086	0.012539184952978056	0.028673835125448032	0.03015075376884422	0.028473804100227786	0.022964509394572025
RUNX2	0.027139874739039668	0.017689331122166942	0.006263048016701461	0.013493253373313344	0.002824858757062147	0.011725293132328308	0.01813110181311018	0.006148440931049627	0.009870918754745635	0.0	0.006422607578676943	0.011686143572621035	0.011291114383897887	0.010662957811775614	0.016696481812760882	0.0041841004184100415	0.006257822277847308	0.0158102766798419	0.0064995357474466105	0.008344312692138778	0.004866180048661801	0.0055788005578800565	0.013584117032392894	0.01974183750949127	0.02050113895216401	0.02092050209205021	0.007299270072992701	0.0	0.02005012531328321	0.011695906432748536	0.0033500837520938024	0.0099113197704747	0.006289308176100629	0.008349389852280025	0.01214882308276386	0.015784586815227486	0.01670463173880031	0.0	0.011947431302270014	0.011494252873563218	0.011134307585247041	0.015075376884422112	0.014727540500736375	0.016138007790762382	0.0010449320794148381	0.011947431302270014	0.008375209380234507	0.009870918754745635	0.009046624913013222
RUNX3	0.016701461377870562	0.01824212271973466	0.010438413361169102	0.004497751124437782	0.0007062146892655367	0.010050251256281407	0.008368200836820083	0.010540184453227932	0.0	0.003584229390681004	0.017341040462427744	0.01335559265442404	0.029455081001472757	0.008344923504867872	0.014311270125223612	0.012552301255230124	0.011264080100125156	0.015810276679841896	0.008356545961002786	0.0	0.007299270072992701	0.012552301255230124	0.01567398119122257	0.015945330296127564	0.002277904328018223	0.012552301255230124	0.0	0.0	0.012531328320802004	0.015037593984962403	0.005025125628140704	0.007824726134585291	0.006289308176100629	0.005780346820809247	0.011389521640091115	0.011142061281337049	0.011389521640091115	0.0041841004184100415	0.010752688172043013	0.009404388714733545	0.020876826722338204	0.035175879396984924	0.023564064801178203	0.02337228714524207	0.009404388714733545	0.017921146953405017	0.01507537688442211	0.011389521640091115	0.025052192066805846
RXRA	0.016701461377870562	0.014096185737976781	0.013569937369519834	0.008620689655172414	0.001059322033898305	0.005025125628140704	0.012552301255230124	0.008563899868247694	0.011389521640091115	0.005376344086021507	0.03468208092485549	0.02003338898163606	0.022827687776141383	0.009040333796940195	0.013416815742397135	0.010460251046025104	0.016270337922403004	0.022397891963109352	0.0	0.0006587615283267457	0.017726798748696558	0.014644351464435146	0.0219435736677116	0.02050113895216401	0.014806378132118454	0.023012552301255228	0.003128258602711157	0.0	0.02005012531328321	0.015037593984962403	0.010050251256281407	0.011737089201877934	0.009433962264150943	0.00770712909441233	0.017084282460136675	0.02506963788300836	0.009111617312072894	0.008368200836820083	0.02150537634408602	0.01567398119122257	0.018789144050104387	0.005025125628140704	0.021354933726067747	0.01335559265442404	0.009404388714733545	0.005376344086021507	0.01507537688442211	0.01480637813211845	0.026096033402922755
RXRG	0.031315240083507306	0.02155887230514096	0.020876826722338204	0.008245877061469266	0.002824858757062147	0.02010050251256281	0.02510460251046025	0.015810276679841896	0.006833712984054671	0.010752688172043013	0.017341040462427744	0.02671118530884808	0.039764359351988215	0.02503477051460361	0.025044722719141325	0.008368200836820083	0.03629536921151439	0.030303030303030307	0.008356545961002786	0.002635046113306983	0.02502606882168926	0.0041841004184100415	0.03134796238244514	0.02050113895216401	0.03416856492027335	0.012552301255230124	0.004171011470281543	0.007168458781362006	0.017543859649122806	0.015037593984962403	0.010050251256281407	0.028169014084507043	0.025157232704402517	0.015414258188824663	0.018223234624145785	0.013927576601671307	0.02050113895216401	0.008368200836820083	0.014336917562724013	0.0219435736677116	0.03549060542797495	0.06532663316582915	0.02650957290132548	0.03672787979966611	0.012539184952978056	0.021505376344086027	0.04020100502512563	0.03416856492027335	0.050104384133611686
SCRT1	0.054279749478079335	0.03482587064676617	0.025052192066805846	0.0247376311844078	0.00211864406779661	0.035175879396984924	0.016736401673640166	0.01976284584980237	0.015945330296127564	0.007168458781362006	0.019267822736030827	0.02003338898163606	0.014727540500736375	0.016689847009735744	0.03220035778175313	0.012552301255230124	0.01752190237797246	0.014492753623188406	0.0055710306406685246	0.0	0.011470281543274244	0.02510460251046025	0.0219435736677116	0.027334851936218683	0.015945330296127564	0.016736401673640166	0.013555787278415016	0.025089605734767026	0.022556390977443608	0.02005012531328321	0.0	0.014084507042253518	0.006289308176100629	0.011560693641618495	0.02050113895216401	0.011142061281337049	0.022779043280182237	0.016736401673640166	0.010752688172043013	0.012539184952978056	0.016701461377870562	0.01507537688442211	0.017673048600883652	0.025041736227045083	0.006269592476489028	0.03225806451612903	0.02512562814070352	0.02050113895216401	0.020876826722338204
SCRT2	0.0302713987473904	0.02404643449419569	0.022964509394572025	0.014617691154422791	0.001059322033898305	0.027638190954773868	0.02510460251046025	0.01976284584980237	0.017084282460136675	0.0	0.012524084778420038	0.014190317195325543	0.017673048600883652	0.013908205841446454	0.024150268336314847	0.010460251046025104	0.011889862327909888	0.00922266139657444	0.011142061281337049	0.0006587615283267457	0.011470281543274244	0.023012552301255228	0.03605015673981191	0.030751708428246018	0.014806378132118454	0.02510460251046025	0.009384775808133471	0.017921146953405017	0.02005012531328321	0.017543859649122806	0.0	0.010172143974960876	0.009433962264150943	0.012524084778420038	0.0193621867881549	0.019498607242339837	0.0193621867881549	0.006276150627615062	0.023297491039426525	0.012539184952978056	0.022964509394572025	0.02261306532663317	0.020618556701030927	0.012520868113522538	0.006269592476489028	0.025089605734767026	0.02261306532663317	0.023917995444191344	0.020876826722338204
SETD1A	0.044885177453027135	0.04809286898839138	0.015657620041753653	0.014992503748125937	0.0031779661016949155	0.010050251256281407	0.02510460251046025	0.013175230566534914	0.0	0.021505376344086027	0.016377649325626204	0.01085141903171953	0.02061855670103093	0.015994436717663426	0.014311270125223612	0.010460251046025104	0.027534418022528158	0.014492753623188406	0.0069637883008356535	0.0006587615283267457	0.0046923879040667365	0.02719665271966527	0.025078369905956112	0.023917995444191344	0.006833712984054671	0.008368200836820083	0.0015641293013555788	0.0017921146953405016	0.01879699248120301	0.015037593984962403	0.005025125628140704	0.010954616588419406	0.015723270440251572	0.007707129094412331	0.01252847380410023	0.020891364902506964	0.009111617312072893	0.006276150627615062	0.0	0.012539184952978056	0.027139874739039664	0.05025125628140704	0.01325478645066274	0.022537562604340568	0.023510971786833854	0.01971326164874552	0.02261306532663317	0.03189066059225513	0.0302713987473904
SETDB1	0.006263048016701462	0.0049751243781094535	0.008350730688935281	0.010494752623688156	0.003884180790960452	0.002512562814070352	0.0062761506276150635	0.00461133069828722	0.013667425968109341	0.010752688172043013	0.004816955684007707	0.00667779632721202	0.0073637702503681875	0.004172461752433936	0.008050089445438283	0.0020920502092050207	0.0031289111389236545	0.009881422924901186	0.0055710306406685246	0.007905138339920948	0.011470281543274244	0.0062761506276150635	0.003134796238244514	0.002277904328018223	0.004555808656036446	0.0020920502092050207	0.005735140771637122	0.005376344086021507	0.0025062656641604013	0.0025062656641604013	0.010050251256281407	0.00860719874804382	0.0031446540880503146	0.0038535645472061657	0.004555808656036446	0.0069637883008356535	0.007972665148063782	0.0062761506276150635	0.007168458781362006	0.006269592476489028	0.005219206680584551	0.007537688442211055	0.005891016200294551	0.007512520868113524	0.001567398119122257	0.007168458781362006	0.0	0.006833712984054671	0.009394572025052192
SIN3A	0.03914405010438413	0.038971807628524036	0.02052887961029923	0.01118190904547726	0.0020009416195856874	0.025963149078726964	0.029637377963737794	0.014931927975406234	0.004935459377372818	0.006869772998805258	0.019428387925497757	0.015581524763494713	0.01705940108001964	0.017037552155771903	0.015802027429934404	0.01324965132496513	0.025239883187317475	0.012077294685990336	0.006731662024141133	0.00021958717610891522	0.008689607229753217	0.01917712691771269	0.02664576802507837	0.026006074411541374	0.008921791951404709	0.018828451882845192	0.0023461939520333683	0.0017921146953405016	0.015246449456975772	0.017126148705096073	0.0054438860971524295	0.007172665623369849	0.025157232704402517	0.011078998073217723	0.01670463173880031	0.019266480965645316	0.010820045558086562	0.008716875871687587	0.0047789725209080045	0.01018808777429467	0.031837160751565764	0.043132328308207714	0.011168384879725086	0.01502504173622704	0.01828631138975966	0.00985663082437276	0.029313232830820768	0.0322703113135915	0.03566457898399444
SIX2	0.0041753653444676405	0.003316749585406302	0.00104384133611691	0.005434782608695653	0.00547316384180791	0.007537688442211055	0.012552301255230124	0.009552042160737812	0.018792710706150344	0.0026881720430107533	0.02360308285163776	0.014607679465776294	0.004050073637702503	0.007301808066759388	0.014311270125223612	0.011506276150627616	0.016270337922403004	0.015810276679841896	0.011838440111420613	0.005599472990777338	0.00808133472367049	0.011506276150627614	0.003134796238244514	0.010820045558086562	0.011958997722095672	0.005230125523012552	0.006777893639207508	0.003584229390681004	0.005012531328320803	0.011904761904761904	0.006281407035175879	0.005868544600938967	0.006289308176100629	0.01445086705202312	0.007403189066059225	0.0048746518105849575	0.01651480637813212	0.0041841004184100415	0.007168458781362006	0.0007836990595611285	0.0041753653444676405	0.005025125628140704	0.007731958762886598	0.011686143572621035	0.003134796238244514	0.016129032258064516	0.008793969849246231	0.00398633257403189	0.00104384133611691
SLC22A2	0.033402922755741124	0.02819237147595357	0.014613778705636744	0.014992503748125937	0.0049435028248587575	0.01507537688442211	0.008368200836820083	0.007905138339920948	0.004555808656036446	0.0	0.015414258188824663	0.008347245409015025	0.01325478645066274	0.01808066759388039	0.005366726296958855	0.016736401673640166	0.032540675844806015	0.007905138339920948	0.02228412256267409	0.002635046113306983	0.005213764337851929	0.03347280334728033	0.0219435736677116	0.027334851936218683	0.011389521640091115	0.0	0.0010427528675703858	0.007168458781362006	0.010025062656641605	0.005012531328320803	0.02512562814070352	0.009389671361502348	0.006289308176100629	0.005780346820809247	0.011389521640091115	0.008356545961002786	0.006833712984054671	0.008368200836820083	0.0	0.003134796238244514	0.022964509394572025	0.02512562814070352	0.01325478645066274	0.018363939899833055	0.012539184952978056	0.010752688172043013	0.02010050251256281	0.027334851936218683	0.029227557411273482
SMAD1	0.013917884481558805	0.008291873963515755	0.018093249826026444	0.009495252373813094	0.0018832391713747645	0.015075376884422112	0.015341701534170154	0.011418533157663594	0.004555808656036446	0.011947431302270009	0.019910083493898525	0.015581524763494713	0.02650957290132548	0.013908205841446454	0.008944543828264758	0.0041841004184100415	0.017939090529828953	0.01888449714536671	0.004642525533890437	0.001756697408871322	0.016336461591936045	0.008368200836820083	0.013584117032392894	0.010630220197418376	0.02657555049354594	0.022315202231520226	0.004171011470281543	0.0023894862604540022	0.015037593984962403	0.02005012531328321	0.010050251256281407	0.014606155451225872	0.027253668763102725	0.011560693641618495	0.020501138952164013	0.017641597028783658	0.009870918754745635	0.013947001394700141	0.007168458781362008	0.01044932079414838	0.013221990257480864	0.038525963149078725	0.014727540500736375	0.02337228714524207	0.013584117032392894	0.013142174432497012	0.02345058626465661	0.02657555049354593	0.020180932498260258
SMAD2/3	0.020876826722338204	0.023217247097844108	0.020876826722338204	0.008245877061469266	0.00847457627118644	0.01507537688442211	0.02092050209205021	0.010540184453227932	0.006833712984054671	0.003584229390681004	0.017341040462427744	0.01335559265442404	0.0117820324005891	0.012517385257301807	0.01610017889087657	0.0	0.02127659574468085	0.005270092226613966	0.008356545961002786	0.002635046113306983	0.006256517205422315	0.016736401673640166	0.01567398119122257	0.03416856492027335	0.011389521640091115	0.008368200836820083	0.006256517205422315	0.007168458781362006	0.015037593984962403	0.017543859649122806	0.0	0.009389671361502348	0.025157232704402517	0.0038535645472061657	0.009111617312072893	0.011142061281337049	0.004555808656036446	0.008368200836820083	0.007168458781362006	0.009404388714733545	0.022964509394572025	0.010050251256281407	0.01914580265095729	0.011686143572621035	0.0219435736677116	0.014336917562724013	0.02010050251256281	0.027334851936218683	0.014613778705636744
SMAD3	0.01544885177453027	0.013930348258706468	0.018789144050104383	0.0074962518740629685	0.0038135593220338985	0.01809045226130653	0.01506276150627615	0.010276679841897231	0.012300683371298405	0.0064516129032258064	0.02890173410404624	0.015358931552587643	0.02562592047128129	0.012517385257301807	0.007513416815742397	0.0041841004184100415	0.011013767209011264	0.014229249011857709	0.0027855153203342623	0.0013175230566534915	0.010844629822732012	0.015062761506276147	0.03636363636363636	0.02369020501138952	0.029612756264236907	0.016736401673640166	0.004171011470281543	0.01003584229390681	0.012531328320802004	0.019548872180451128	0.01507537688442211	0.016588419405320815	0.025157232704402517	0.0069364161849710965	0.01548974943052392	0.014484679665738163	0.01002277904328018	0.0041841004184100415	0.018637992831541217	0.025078369905956115	0.01837160751565762	0.01809045226130653	0.02268041237113402	0.01702838063439065	0.008150470219435737	0.009318996415770608	0.016080402010050253	0.01640091116173121	0.01837160751565762
SMAD4	0.029227557411273482	0.02985074626865672	0.014613778705636744	0.018740629685157426	0.00211864406779661	0.01507537688442211	0.016736401673640166	0.011857707509881422	0.002277904328018223	0.010752688172043013	0.017341040462427744	0.01335559265442404	0.01914580265095729	0.01808066759388039	0.012522361359570662	0.012552301255230124	0.027534418022528158	0.00922266139657444	0.0027855153203342623	0.0	0.010427528675703858	0.016736401673640166	0.03134796238244514	0.022779043280182237	0.009111617312072893	0.029288702928870293	0.003128258602711157	0.003584229390681004	0.015037593984962403	0.017543859649122806	0.010050251256281407	0.012519561815336464	0.050314465408805034	0.007707129094412331	0.015945330296127564	0.016713091922005572	0.011389521640091115	0.008368200836820083	0.007168458781362006	0.01567398119122257	0.027139874739039668	0.04020100502512563	0.01914580265095729	0.02003338898163606	0.01567398119122257	0.010752688172043013	0.03015075376884422	0.03644646924829157	0.03549060542797495
SMARCA4	0.01865866388308977	0.01844941956882255	0.0151356993736952	0.005059970014992504	0.0028248587570621478	0.011620603015075372	0.01856694560669456	0.008316864295125164	0.00270501138952164	0.008960573476702509	0.019629094412331405	0.016485809682804674	0.01592415316642121	0.013647426981919331	0.009727191413237926	0.0067991631799163175	0.015801001251564455	0.015151515151515154	0.0048746518105849575	0.004693675889328061	0.012447862356621478	0.013336820083682008	0.015869905956112852	0.019789293849658312	0.0109624145785877	0.010460251046025104	0.003975495307612095	0.00425627240143369	0.01331453634085213	0.016917293233082706	0.010050251256281405	0.007824726134585291	0.0110062893081761	0.00855009633911368	0.01722665148063781	0.01897632311977716	0.007545558086560366	0.006014644351464434	0.006496415770609319	0.012539184952978056	0.01631002087682672	0.025753768844221103	0.009112665684830636	0.01481636060100167	0.017045454545454548	0.009856630824372764	0.02229899497487437	0.022351936218678814	0.020746346555323585
SMARCA5	0.037578288100208766	0.04145936981757877	0.033402922755741124	0.015742128935532233	0.002824858757062147	0.02512562814070352	0.02510460251046025	0.014492753623188406	0.011389521640091115	0.0	0.02890173410404624	0.011686143572621035	0.033873343151693665	0.01808066759388039	0.03220035778175313	0.008368200836820083	0.03504380475594493	0.03952569169960474	0.0027855153203342623	0.007905138339920948	0.04066736183524505	0.012552301255230124	0.06269592476489028	0.054669703872437365	0.04100227790432802	0.029288702928870293	0.010427528675703858	0.04301075268817205	0.03508771929824561	0.02756892230576441	0.010050251256281407	0.021909233176838808	0.03773584905660377	0.015414258188824663	0.06150341685649203	0.07242339832869081	0.0387243735763098	0.04602510460251046	0.025089605734767026	0.03134796238244514	0.054279749478079335	0.055276381909547735	0.01914580265095729	0.04674457429048414	0.056426332288401264	0.04301075268817205	0.06030150753768844	0.059225512528473814	0.04384133611691023
SMARCB1	0.022964509394572025	0.023217247097844108	0.010438413361169102	0.005997001499250375	0.00211864406779661	0.04020100502512563	0.02092050209205021	0.011857707509881422	0.013667425968109341	0.007168458781362006	0.02119460500963391	0.02170283806343906	0.02650957290132548	0.019471488178025038	0.008944543828264758	0.016736401673640166	0.026282853566958697	0.013175230566534914	0.0027855153203342623	0.0	0.007299270072992701	0.012552301255230124	0.03448275862068965	0.0387243735763098	0.015945330296127564	0.04184100418410042	0.0010427528675703858	0.0	0.0075187969924812035	0.012531328320802004	0.01507537688442211	0.003129890453834116	0.031446540880503145	0.019267822736030827	0.018223234624145785	0.016713091922005572	0.006833712984054671	0.008368200836820083	0.003584229390681004	0.028213166144200632	0.027139874739039668	0.04522613065326633	0.02209131075110457	0.015025041736227047	0.025078369905956112	0.007168458781362006	0.04020100502512563	0.029612756264236907	0.03966597077244259
SMARCC1	0.013221990257480859	0.009950248756218905	0.009046624913013222	0.007246376811594203	0.0011770244821092278	0.021775544388609718	0.02092050209205021	0.014053579270970576	0.02050113895216401	0.008363201911589008	0.05009633911368015	0.02225932109070673	0.023564064801178203	0.016689847009735744	0.008348240906380441	0.011157601115760113	0.01209845640383813	0.016249451032059728	0.0018570102135561746	0.0	0.013555787278415016	0.015341701534170154	0.02612330198537095	0.03189066059225513	0.018982536066818528	0.03626220362622037	0.002780674313521029	0.003584229390681004	0.010025062656641605	0.017543859649122806	0.01340033500837521	0.0067814293166405856	0.031446540880503145	0.008349389852280025	0.02050113895216401	0.028783658310120707	0.007593014426727409	0.0027894002789400282	0.014336917562724016	0.025078369905956115	0.02366040361864996	0.03685092127303183	0.023564064801178203	0.015581524763494713	0.014629049111807731	0.014336917562724013	0.02345058626465661	0.027334851936218683	0.028531663187195543
SMARCE1	0.019832985386221292	0.02736318407960199	0.014613778705636744	0.004122938530734633	0.004590395480225989	0.01507537688442211	0.02092050209205021	0.008563899868247694	0.002277904328018223	0.008960573476702509	0.019267822736030827	0.02337228714524207	0.016200294550810016	0.013908205841446454	0.0062611806797853295	0.0041841004184100415	0.02315394242803504	0.025032938076416336	0.0	0.009881422924901186	0.015119916579770597	0.010460251046025104	0.03448275862068965	0.03530751708428246	0.01252847380410023	0.008368200836820083	0.0020855057351407717	0.003584229390681004	0.015037593984962403	0.023809523809523808	0.01507537688442211	0.007824726134585291	0.006289308176100629	0.011560693641618495	0.02505694760820046	0.034818941504178275	0.013667425968109341	0.0020920502092050207	0.0017921146953405016	0.0109717868338558	0.027139874739039664	0.04020100502512563	0.0073637702503681875	0.018363939899833055	0.039184952978056416	0.010752688172043013	0.037688442211055266	0.04441913439635535	0.03862212943632568
SMC1A	0.017397355601948505	0.010364842454394693	0.014613778705636744	0.013930534732633684	0.003884180790960452	0.015494137353433834	0.03626220362622037	0.011638120333772506	0.006833712984054671	0.012246117084826764	0.013326910725754657	0.011964385086254869	0.02012763868433972	0.013676402410755678	0.010584376863446631	0.005927475592747557	0.011889862327909891	0.011089152393500218	0.005803156917363046	0.006807202459376372	0.013034410844629822	0.0066248256624825645	0.026384535005224655	0.013097949886104786	0.015375854214123004	0.024755927475592743	0.010166840458811265	0.01045400238948626	0.01086048454469507	0.011278195488721804	0.01884422110552764	0.016823161189358372	0.025681341719077568	0.0044958253050738604	0.0206909643128322	0.0069637883008356535	0.011769172361427485	0.010808926080892609	0.011648745519713266	0.014890282131661443	0.015135699373695197	0.020519262981574537	0.018409425625920472	0.014190317195325541	0.007836990595611285	0.015830346475507764	0.015912897822445562	0.02277904328018224	0.01635351426583159
SMC3	0.016353514265831596	0.006909894969596462	0.0139178844815588	0.011744127936031985	0.003943032015065914	0.017587939698492462	0.03242677824267782	0.013175230566534914	0.00816249050873197	0.013739545997610514	0.013969171483622351	0.015442404006677797	0.019391261659302897	0.014140009272137231	0.012224209898628505	0.007670850767085075	0.015123070504797663	0.011747913921826966	0.005338904363974002	0.005270092226613965	0.01364268335071255	0.007322175732217571	0.026384535005224655	0.01328777524677297	0.014806378132118457	0.024755927475592743	0.011035801181786584	0.00985663082437276	0.011904761904761904	0.015664160401002502	0.01968174204355109	0.017083985393844547	0.02358490566037736	0.0049775208734746295	0.02372817008352316	0.007660167130919221	0.011579347000759304	0.012552301255230124	0.012544802867383513	0.014629049111807731	0.015135699373695197	0.02554438860971524	0.01791850760922926	0.016555370061213128	0.007314524555903866	0.01612903225806452	0.016331658291457288	0.021450265755504933	0.018441196938065417
SNAI2	0.05469728601252609	0.030679933665008288	0.017745302713987474	0.019040479760119945	0.007062146892655367	0.02211055276381909	0.03807531380753138	0.016073781291172595	0.012300683371298405	0.011469534050179213	0.019267822736030827	0.01001669449081803	0.016789396170839473	0.023226703755215582	0.018246869409660103	0.008368200836820081	0.015894868585732167	0.00764163372859025	0.0077994428969359346	0.004743083003952569	0.009906152241918669	0.02761506276150628	0.018495297805642637	0.027790432801822324	0.021867881548974948	0.020502092050209204	0.005422314911366006	0.007526881720430108	0.02631578947368421	0.023308270676691733	0.012060301507537688	0.012050078247261346	0.014465408805031447	0.008863198458574178	0.019134396355353075	0.018384401114206132	0.014350797266514803	0.0037656903765690367	0.006810035842293907	0.015987460815047018	0.017745302713987478	0.03417085427135678	0.02120765832106038	0.011018363939899831	0.011598746081504702	0.01684587813620072	0.02160804020100502	0.023917995444191344	0.022546972860125258
SND1	0.033402922755741124	0.01990049751243781	0.012526096033402923	0.005997001499250375	0.005649717514124294	0.010050251256281407	0.016736401673640166	0.003952569169960474	0.004555808656036446	0.0	0.01348747591522158	0.035058430717863104	0.025036818851251842	0.009735744089012515	0.003577817531305903	0.0041841004184100415	0.02002503128911139	0.010540184453227932	0.008356545961002786	0.006587615283267457	0.010427528675703858	0.008368200836820083	0.03134796238244514	0.018223234624145785	0.009111617312072893	0.008368200836820083	0.004171011470281543	0.0	0.012531328320802004	0.015037593984962403	0.03015075376884422	0.031298904538341166	0.0	0.0038535645472061657	0.03189066059225513	0.011142061281337049	0.011389521640091115	0.0	0.007168458781362006	0.012539184952978056	0.050104384133611686	0.04020100502512563	0.010309278350515464	0.031719532554257086	0.006269592476489028	0.014336917562724013	0.010050251256281407	0.009111617312072893	0.04384133611691023
SOX13	0.014613778705636744	0.02155887230514096	0.012526096033402923	0.009745127436281859	0.002824858757062147	0.01507537688442211	0.016736401673640166	0.010540184453227932	0.002277904328018223	0.007168458781362006	0.03468208092485549	0.02003338898163606	0.02650957290132548	0.009735744089012515	0.008944543828264758	0.0041841004184100415	0.013767209011264079	0.017127799736495388	0.0	0.002635046113306983	0.01251303441084463	0.016736401673640166	0.028213166144200632	0.018223234624145785	0.002277904328018223	0.016736401673640166	0.003128258602711157	0.007168458781362006	0.02756892230576441	0.017543859649122806	0.010050251256281407	0.010954616588419406	0.006289308176100629	0.005780346820809247	0.015945330296127564	0.013927576601671307	0.006833712984054671	0.008368200836820083	0.0	0.01567398119122257	0.016701461377870562	0.02010050251256281	0.020618556701030927	0.02003338898163606	0.003134796238244514	0.0	0.02512562814070352	0.015945330296127564	0.027139874739039668
SOX2	0.0020876826722338207	0.0055279159756771706	0.005567153792623521	0.007746126936531734	0.0054143126177024475	0.005025125628140704	0.0062761506276150635	0.008344312692138778	0.005694760820045557	0.009557945041816007	0.007064868336544638	0.015859766277128547	0.004418262150220913	0.0074177097821047765	0.012820512820512818	0.0041841004184100415	0.008135168961201502	0.009222661396574442	0.009749303621169915	0.004172156346069389	0.007125477928397637	0.0027894002789400282	0.013061650992685477	0.009111617312072893	0.006833712984054669	0.011854951185495115	0.00521376433785193	0.005376344086021505	0.0075187969924812035	0.006683375104427736	0.006700167504187605	0.005738132498695879	0.009433962264150943	0.00867052023121387	0.007213363705391038	0.007892293407613741	0.006454062262718299	0.009762900976290095	0.007168458781362008	0.007836990595611285	0.008698677800974252	0.008375209380234507	0.008100147275405008	0.004730105731775181	0.0015673981191222572	0.005376344086021505	0.008375209380234507	0.009870918754745635	0.006263048016701461
SOX4	0.011134307585247041	0.015478164731896076	0.0020876826722338203	0.005997001499250375	0.0007062146892655367	0.006700167504187605	0.015341701534170154	0.00922266139657444	0.003037205770690964	0.019115890083632014	0.012202954399486193	0.012799109627156371	0.00932744231713304	0.012980992118683357	0.007751937984496123	0.011157601115760113	0.012932832707551106	0.006148440931049627	0.008356545961002786	0.0004391743522178305	0.0097323600973236	0.022315202231520226	0.013584117032392894	0.01214882308276386	0.004555808656036446	0.008368200836820083	0.001737921445950643	0.0	0.015873015873015872	0.00835421888053467	0.005025125628140704	0.006259780907668232	0.006289308176100629	0.009633911368015412	0.004555808656036446	0.01021355617455896	0.0037965072133637045	0.008368200836820083	0.0023894862604540022	0.012539184952978058	0.017397355601948505	0.02010050251256281	0.005400098183603336	0.00946021146355036	0.01567398119122257	0.0023894862604540022	0.026800670016750416	0.013667425968109338	0.018093249826026444
SOX9	0.054279749478079335	0.03482587064676617	0.018789144050104383	0.013493253373313344	0.0014124293785310734	0.02010050251256281	0.012552301255230124	0.011857707509881422	0.006833712984054671	0.007168458781362006	0.02890173410404624	0.01335559265442404	0.01325478645066274	0.013908205841446454	0.01967799642218247	0.008368200836820083	0.016270337922403004	0.015810276679841896	0.0055710306406685246	0.0	0.011470281543274244	0.02510460251046025	0.01567398119122257	0.027334851936218683	0.011389521640091115	0.016736401673640166	0.005213764337851929	0.010752688172043013	0.015037593984962403	0.010025062656641605	0.005025125628140704	0.02034428794992175	0.012578616352201259	0.0019267822736030828	0.015945330296127564	0.02506963788300836	0.011389521640091115	0.008368200836820083	0.007168458781362006	0.012539184952978056	0.020876826722338204	0.035175879396984924	0.029455081001472757	0.015025041736227047	0.006269592476489028	0.007168458781362006	0.03015075376884422	0.027334851936218683	0.033402922755741124
SP1	0.04836464857341685	0.033582089552238806	0.028531663187195543	0.018115942028985508	0.003236817325800377	0.025963149078726967	0.03591352859135286	0.017786561264822132	0.006264236902050114	0.01941457586618877	0.02103403982016699	0.013216471897607121	0.023686794305351	0.015994436717663426	0.021466905187835426	0.008716875871687586	0.025031289111389236	0.011528326745718048	0.006731662024141133	0.001207729468599034	0.011209593326381648	0.02057182705718271	0.030303030303030307	0.029802581624905088	0.01860288534548216	0.024755927475592743	0.004257907542579075	0.006869772998805258	0.01670843776106934	0.017543859649122806	0.00879396984924623	0.011867501304121024	0.023060796645702302	0.00947334617854849	0.0193621867881549	0.019034354688950792	0.012338648443432042	0.013598326359832637	0.011350059737156514	0.01750261233019854	0.029227557411273482	0.034757118927973195	0.017427589592538047	0.0179465776293823	0.015412748171368862	0.016129032258064516	0.03224455611390285	0.029233105542900532	0.028705636743215024
SP140	0.0	0.006633499170812604	0.0	0.0	0.00423728813559322	0.0	0.0041841004184100415	0.007905138339920948	0.006833712984054671	0.025089605734767026	0.007707129094412331	0.005008347245409015	0.0029455081001472753	0.0027816411682892906	0.008944543828264758	0.0041841004184100415	0.0037546933667083854	0.002635046113306983	0.0055710306406685246	0.005270092226613966	0.011470281543274244	0.0041841004184100415	0.006269592476489028	0.004555808656036446	0.006833712984054671	0.0041841004184100415	0.0010427528675703858	0.003584229390681004	0.012531328320802004	0.015037593984962403	0.010050251256281407	0.012519561815336464	0.006289308176100629	0.0038535645472061657	0.004555808656036446	0.0027855153203342623	0.0	0.008368200836820083	0.003584229390681004	0.003134796238244514	0.010438413361169102	0.005025125628140704	0.014727540500736375	0.005008347245409015	0.006269592476489028	0.007168458781362006	0.010050251256281407	0.013667425968109341	0.014613778705636744
SP2	0.06750173973556019	0.04809286898839138	0.029923451635351424	0.02048975512243878	0.0016478342749529187	0.030150753768844223	0.04602510460251046	0.02239789196310936	0.001518602885345482	0.019115890083632014	0.007064868336544638	0.012799109627156371	0.01718213058419244	0.013908205841446452	0.016696481812760882	0.01813110181311018	0.02085940759282437	0.010979358805445759	0.004642525533890436	0.0004391743522178305	0.006256517205422315	0.02649930264993026	0.04911180773249738	0.042520880789673504	0.015186028853454825	0.009762900976290095	0.003128258602711157	0.01075268817204301	0.01921470342522974	0.01670843776106934	0.0033500837520938024	0.0067814293166405856	0.03563941299790357	0.008349389852280025	0.027334851936218683	0.017641597028783658	0.018223234624145785	0.009762900976290095	0.0023894862604540022	0.01671891327063741	0.03201113430758525	0.030150753768844223	0.013745704467353952	0.01725097384529772	0.018808777429467082	0.023894862604540032	0.041876046901172526	0.03720577069096431	0.030619345859429364
SP3	0.04384133611691023	0.037313432835820885	0.0302713987473904	0.015367316341829085	0.0014124293785310734	0.02261306532663317	0.043933054393305436	0.023715415019762844	0.010250569476082005	0.017921146953405017	0.010597302504816957	0.009181969949916527	0.019882179675994108	0.013908205841446454	0.02146690518783542	0.008368200836820083	0.02190237797246558	0.00922266139657444	0.0027855153203342623	0.0006587615283267457	0.007820646506777894	0.018828451882845192	0.04231974921630094	0.029612756264236907	0.017084282460136675	0.012552301255230124	0.0036496350364963507	0.0017921146953405016	0.012531328320802004	0.012531328320802004	0.012562814070351758	0.010954616588419406	0.022012578616352203	0.00770712909441233	0.011389521640091115	0.011142061281337049	0.009111617312072893	0.008368200836820083	0.003584229390681004	0.01567398119122257	0.022964509394572025	0.032663316582914576	0.011045655375552282	0.014190317195325543	0.01567398119122257	0.010752688172043013	0.03015075376884422	0.02050113895216401	0.0302713987473904
SP4	0.06471816283924843	0.03648424543946932	0.036534446764091864	0.02736131934032984	0.00423728813559322	0.027638190954773868	0.05230125523012552	0.022397891963109352	0.004555808656036446	0.025089605734767026	0.008670520231213872	0.005843071786310518	0.022091310751104563	0.014603616133518776	0.021466905187835426	0.014644351464435146	0.030663329161451813	0.005270092226613966	0.0	0.0013175230566534915	0.007820646506777894	0.02510460251046025	0.04075235109717869	0.02619589977220957	0.0193621867881549	0.03347280334728033	0.008342022940563087	0.007168458781362006	0.013784461152882205	0.016290726817042606	0.01507537688442211	0.014084507042253518	0.031446540880503145	0.010597302504816957	0.023917995444191344	0.02228412256267409	0.012528473804100227	0.016736401673640166	0.008960573476702509	0.01567398119122257	0.026096033402922755	0.04020100502512563	0.011045655375552282	0.01919866444073456	0.01880877742946709	0.016129032258064516	0.04020100502512563	0.030751708428246014	0.031315240083507306
SP7	0.035490605427974935	0.02819237147595357	0.014613778705636744	0.011244377811094452	0.0017655367231638418	0.01507537688442211	0.023012552301255228	0.015810276679841896	0.01252847380410023	0.007168458781362006	0.02601156069364162	0.02671118530884808	0.015463917525773196	0.011821974965229486	0.029516994633273706	0.016736401673640166	0.02002503128911139	0.02042160737812912	0.0069637883008356535	0.001976284584980237	0.015119916579770597	0.016736401673640166	0.025078369905956112	0.03758542141230069	0.0193621867881549	0.016736401673640166	0.004171011470281543	0.021505376344086027	0.015037593984962403	0.011278195488721804	0.010050251256281407	0.010172143974960876	0.006289308176100629	0.012524084778420038	0.02277904328018223	0.009749303621169915	0.009111617312072893	0.023012552301255228	0.003584229390681004	0.017241379310344827	0.022964509394572025	0.03015075376884422	0.01914580265095729	0.017529215358931552	0.014106583072100312	0.03225806451612903	0.025125628140703515	0.018223234624145792	0.0302713987473904
SPI1	0.017879128526310153	0.019177616192541568	0.014292596756062306	0.007976780840349057	0.0023178328263074024	0.013786883133616805	0.007617208454028541	0.009628053106313976	0.003154021377256001	0.009374138406396473	0.01664937503087792	0.01622362056418817	0.019750009440731096	0.012267750793480971	0.0080271547176735	0.0056860851839931345	0.01206636500754148	0.012871186784230262	0.008356545961002791	0.003378264247829465	0.011603967808347364	0.014912563029717841	0.01599549875411944	0.01191519186963378	0.015244436656737331	0.021349640596502528	0.004785968289617922	0.003584229390681004	0.011695906432748536	0.015937279095173833	0.005153975003221232	0.008627262148388909	0.01644895984518626	0.008843436589101325	0.014251504000934516	0.015213199057210204	0.009695695344898073	0.00911919321961163	0.007536072052201086	0.010851217747769471	0.015898506503934474	0.026800670016750426	0.010460330047958913	0.018107101579555668	0.007475283337352302	0.016266887234629167	0.021775544388609708	0.023363121313007402	0.021037417697125426
SPIB	0.011273486430062629	0.014925373134328356	0.012108559498956156	0.0073463268365817095	0.004661016949152543	0.005025125628140704	0.00920502092050209	0.007114624505928854	0.0018223234624145785	0.005734767025089607	0.013872832369942195	0.011686143572621035	0.015316642120765831	0.006954102920723226	0.006440071556350626	0.006694560669456066	0.01051314142678348	0.009222661396574438	0.012256267409470755	0.004216073781291172	0.006465067778936393	0.016736401673640162	0.011912225705329151	0.008200455580865604	0.01002277904328018	0.015899581589958158	0.0050052137643378505	0.005017921146953405	0.0075187969924812035	0.012030075187969924	0.006030150753768844	0.010954616588419406	0.011320754716981131	0.003853564547206165	0.013667425968109341	0.013370473537604458	0.008656036446469248	0.0100418410041841	0.003584229390681004	0.008150470219435737	0.014613778705636744	0.02010050251256281	0.010309278350515464	0.012353923205342236	0.005642633228840126	0.014336917562724013	0.011055276381909548	0.016856492027334854	0.015031315240083509
SRC	0.03549060542797495	0.02985074626865672	0.010438413361169102	0.006746626686656672	0.00211864406779661	0.010050251256281407	0.02092050209205021	0.006587615283267457	0.004555808656036446	0.003584229390681004	0.011560693641618495	0.01001669449081803	0.010309278350515464	0.011126564673157162	0.008944543828264758	0.016736401673640166	0.018773466833541932	0.003952569169960474	0.0027855153203342623	0.0013175230566534915	0.004171011470281543	0.008368200836820083	0.028213166144200632	0.013667425968109341	0.018223234624145785	0.02510460251046025	0.007299270072992701	0.007168458781362006	0.005012531328320803	0.010025062656641605	0.01507537688442211	0.007824726134585291	0.018867924528301886	0.005780346820809247	0.009111617312072893	0.0055710306406685246	0.009111617312072893	0.012552301255230124	0.010752688172043013	0.006269592476489028	0.022964509394572025	0.01507537688442211	0.008836524300441826	0.008347245409015025	0.006269592476489028	0.003584229390681004	0.01507537688442211	0.022779043280182237	0.020876826722338204
SRCAP	0.018789144050104383	0.01492537313432836	0.033402922755741124	0.008995502248875561	0.007062146892655367	0.02010050251256281	0.0041841004184100415	0.014492753623188406	0.015945330296127564	0.010752688172043013	0.02119460500963391	0.008347245409015025	0.010309278350515464	0.0152990264255911	0.017889087656529516	0.0	0.010012515644555695	0.00922266139657444	0.0055710306406685246	0.007905138339920948	0.005213764337851929	0.012552301255230124	0.0219435736677116	0.013667425968109341	0.011389521640091115	0.008368200836820083	0.006256517205422315	0.003584229390681004	0.015037593984962403	0.0075187969924812035	0.005025125628140704	0.006259780907668232	0.006289308176100629	0.009633911368015412	0.015945330296127564	0.0027855153203342623	0.009111617312072893	0.0041841004184100415	0.010752688172043013	0.003134796238244514	0.014613778705636744	0.02010050251256281	0.0073637702503681875	0.015025041736227047	0.0	0.021505376344086027	0.005025125628140704	0.009111617312072893	0.010438413361169102
SRF	0.03250820161049806	0.027481639421937928	0.018192663286609	0.011565645748554296	0.003430185633575464	0.01866475233309404	0.026897788404064555	0.015245623941276116	0.006182883176049463	0.009216589861751156	0.02146985962014864	0.0152635344621989	0.021249737008205344	0.013709517186568649	0.016611295681063124	0.008965929468021518	0.0223493652780261	0.012798795407491058	0.00477516912057302	0.003011481272350837	0.011321316847907045	0.014345487148834431	0.030900134348410213	0.02277904328018224	0.013667425968109341	0.02092050209205021	0.005660658423953522	0.007680491551459293	0.018617973505191548	0.015037593984962403	0.014357501794687725	0.011625307399955287	0.023360287511230902	0.0066061106523534275	0.018223234624145792	0.013927576601671307	0.01171493654409372	0.008965929468021518	0.009216589861751152	0.014330497089117778	0.023262749776319716	0.02799712849964106	0.014096360193561962	0.01884092535177677	0.009852216748768471	0.015360983102918585	0.027279253409906674	0.02798568174422389	0.028631076647778114
SSRP1	0.02870563674321503	0.02114427860696517	0.01617954070981211	0.0174287856071964	0.005296610169491525	0.02010050251256281	0.010460251046025104	0.008893280632411068	0.004555808656036446	0.006272401433691757	0.030346820809248557	0.011268781302170284	0.017304860088365244	0.01043115438108484	0.006708407871198569	0.010460251046025104	0.011889862327909888	0.007246376811594203	0.0020891364902506965	0.0013175230566534915	0.008602711157455683	0.015690376569037656	0.01802507836990596	0.015945330296127564	0.004555808656036446	0.009414225941422594	0.0033889468196037537	0.003584229390681004	0.014411027568922303	0.006265664160401002	0.003768844221105528	0.010172143974960876	0.014150943396226415	0.004816955684007707	0.013667425968109341	0.010445682451253484	0.005694760820045559	0.013598326359832637	0.0	0.013322884012539185	0.01617954070981211	0.01507537688442211	0.012518409425625921	0.0162771285475793	0.009404388714733541	0.004480286738351254	0.01507537688442211	0.014236902050113897	0.018789144050104383
SSU72	0.0041753653444676405	0.013266998341625208	0.014613778705636744	0.0007496251874062968	0.005649717514124294	0.005025125628140704	0.012552301255230124	0.006587615283267457	0.009111617312072893	0.007168458781362006	0.015414258188824663	0.011686143572621035	0.005891016200294551	0.009735744089012515	0.008944543828264758	0.012552301255230124	0.010012515644555695	0.006587615283267457	0.013927576601671307	0.002635046113306983	0.011470281543274244	0.008368200836820083	0.012539184952978056	0.018223234624145785	0.018223234624145785	0.02092050209205021	0.01251303441084463	0.007168458781362006	0.005012531328320803	0.005012531328320803	0.02010050251256281	0.009389671361502348	0.018867924528301886	0.0038535645472061657	0.006833712984054671	0.013927576601671307	0.015945330296127564	0.016736401673640166	0.0	0.003134796238244514	0.020876826722338204	0.0	0.010309278350515464	0.008347245409015025	0.003134796238244514	0.014336917562724013	0.005025125628140704	0.018223234624145785	0.012526096033402923
STAG1	0.019233331852707317	0.01658374792703152	0.011149113845333809	0.010383106319180836	0.004026926313258804	0.008660322891051005	0.02741921125255942	0.010371990020463651	0.005573595696214797	0.01540456035994814	0.009879883573156228	0.01282278975597627	0.02155861247767369	0.014322492823957634	0.012370113805047009	0.008190154010504764	0.014885628311985729	0.010428054831385073	0.004800568956320753	0.0064474532559638965	0.011736516317973058	0.006765779399982198	0.026812512505836068	0.007754567925168415	0.010323268550380451	0.01914003382889701	0.00758769107891642	0.008236101578586136	0.014504345971311254	0.01498426918359729	0.014540789051641185	0.015582858855259216	0.01980463000133815	0.004345508957487805	0.01928948771385643	0.008771409944882359	0.013618959918577029	0.009347458381554359	0.014031876763517128	0.014340025345161059	0.01910007551192644	0.028440072703945263	0.014696205308181625	0.016765531204489762	0.012272393783765751	0.014641958361930912	0.015289212017534472	0.02520234575679736	0.015235641629280856
STAT1	0.021920668058455117	0.026741293532338308	0.013048016701461378	0.009182908545727135	0.0005296610169491525	0.019472361809045227	0.016213389121338913	0.011363636363636366	0.0034168564920273353	0.008960573476702509	0.02312138728323699	0.01335559265442404	0.025036818851251842	0.01842837273991655	0.008050089445438282	0.006276150627615062	0.01939924906132666	0.016469038208168644	0.0031337047353760445	0.0	0.01186131386861314	0.018828451882845192	0.02547021943573668	0.01480637813211845	0.011104783599088841	0.026673640167364017	0.001564129301355579	0.002240143369175628	0.010651629072681705	0.015037593984962403	0.005025125628140704	0.004694835680751173	0.011006289308176102	0.009633911368015412	0.013097949886104784	0.008704735376044569	0.005694760820045558	0.008891213389121338	0.00985663082437276	0.0054858934169279	0.02139874739039666	0.04334170854271357	0.011782032400589105	0.02378964941569282	0.006269592476489028	0.006272401433691757	0.027010050251256284	0.028473804100227786	0.0284446764091858
STAT3	0.013569937369519834	0.02061122956645345	0.008947211452430659	0.006211180124223603	0.0018159806295399519	0.007896625987078248	0.013150029886431559	0.00875211744776962	0.005043931012040351	0.0017921146953405016	0.018166804293971918	0.014548056284283328	0.020408163265306117	0.011821974965229487	0.008561206235624839	0.010759115361625823	0.01725370999463615	0.011481272350837568	0.015519299641862315	0.004517221908526256	0.008714434678981081	0.015540944411237297	0.02552619793999104	0.017409697364139276	0.014643670680117153	0.010460251046025106	0.002383435125875168	0.002304147465437788	0.010204081632653059	0.00948800572860723	0.0104091888011486	0.008942544153811757	0.013926325247079962	0.008808147536471236	0.011552229092092414	0.011341026661360923	0.010250569476082005	0.004184100418410041	0.0038402457757296467	0.008732646663681147	0.0262451535937966	0.04343144292893037	0.016831474857984433	0.01645599809205819	0.00850873264666368	0.010496671786994368	0.01615218951902369	0.02066384640416531	0.028481956456904264
STAT4	0.012526096033402923	0.011608623548922056	0.008350730688935281	0.015742128935532233	0.01059322033898305	0.02512562814070352	0.02092050209205021	0.01976284584980237	0.015945330296127564	0.003584229390681004	0.015414258188824663	0.00667779632721202	0.0073637702503681875	0.009735744089012515	0.008944543828264758	0.016736401673640166	0.0050062578222778474	0.014492753623188406	0.013927576601671307	0.002635046113306983	0.018769551616266943	0.0041841004184100415	0.009404388714733545	0.011389521640091115	0.011389521640091115	0.008368200836820083	0.010427528675703858	0.007168458781362006	0.017543859649122806	0.0075187969924812035	0.010050251256281407	0.009389671361502348	0.006289308176100629	0.007707129094412331	0.011389521640091115	0.011142061281337049	0.013667425968109341	0.0041841004184100415	0.003584229390681004	0.003134796238244514	0.016701461377870562	0.005025125628140704	0.008836524300441826	0.001669449081803005	0.006269592476489028	0.007168458781362006	0.010050251256281407	0.013667425968109341	0.020876826722338204
STAT5A	0.022964509394572025	0.02819237147595357	0.010438413361169102	0.007871064467766116	0.002824858757062147	0.012562814070351758	0.014644351464435146	0.007246376811594201	0.002277904328018223	0.005376344086021507	0.022157996146435453	0.01919866444073456	0.017673048600883652	0.016689847009735744	0.010733452593917713	0.012552301255230124	0.027534418022528158	0.01976284584980237	0.004178272980501393	0.005270092226613966	0.013034410844629824	0.016736401673640166	0.02664576802507837	0.02164009111617312	0.006833712984054671	0.014644351464435146	0.0020855057351407717	0.005376344086021507	0.02130325814536341	0.015037593984962403	0.015075376884422112	0.007824726134585291	0.025157232704402517	0.00770712909441233	0.022779043280182237	0.023676880222841225	0.010250569476082005	0.014644351464435146	0.003584229390681004	0.009404388714733545	0.025052192066805846	0.052763819095477386	0.01325478645066274	0.02003338898163606	0.025078369905956112	0.012544802867383513	0.02261306532663317	0.021640091116173123	0.03862212943632568
STAT5B	0.02783576896311761	0.022111663902708682	0.022964509394572025	0.008745627186406797	0.004001883239171375	0.018425460636515914	0.01813110181311018	0.010979358805445759	0.0037965072133637045	0.01075268817204301	0.010918432883750802	0.021146355036171398	0.02258222876779578	0.008344923504867872	0.007155635062611808	0.012552301255230124	0.018773466833541932	0.020641194554238032	0.0027855153203342623	0.001756697408871322	0.005908932916232186	0.015341701534170154	0.028213166144200625	0.01670463173880031	0.01442672741078208	0.0041841004184100415	0.002780674313521029	0.003584229390681004	0.01086048454469507	0.02172096908939014	0.006700167504187605	0.006259780907668232	0.008385744234800839	0.008991650610147721	0.018223234624145785	0.012070566388115135	0.011389521640091115	0.009762900976290095	0.003584229390681004	0.008359456635318703	0.013221990257480864	0.025125628140703515	0.014727540500736378	0.028937117417918757	0.011494252873563218	0.025089605734767026	0.01340033500837521	0.015945330296127564	0.028531663187195543
SUMO1	0.009603340292275574	0.006965174129353232	0.010020876826722338	0.008395802098950527	0.002401129943502825	0.008040201005025126	0.017573221757322174	0.011330698287220024	0.006378132118451024	0.012903225806451613	0.011946050096339112	0.01135225375626043	0.017673048600883652	0.011404728789986092	0.008228980322003577	0.007531380753138075	0.015018773466833541	0.011594202898550723	0.0022284122562674096	0.0015810276679841901	0.012095933263816477	0.0041841004184100415	0.01818181818181818	0.015034168564920274	0.019589977220956727	0.018410041841004185	0.010010427528675704	0.014336917562724016	0.011528822055137843	0.013533834586466164	0.016080402010050253	0.020970266040688572	0.02138364779874214	0.0034682080924855487	0.015034168564920274	0.00947075208913649	0.007289293849658314	0.00920502092050209	0.012186379928315413	0.013793103448275862	0.017954070981210855	0.02211055276381909	0.012371134020618556	0.01001669449081803	0.0037617554858934174	0.009318996415770608	0.01507537688442211	0.02505694760820046	0.01544885177453027
SUMO2	0.024235272760279567	0.019612084505011174	0.011981483162385405	0.011765856202333613	0.00604888233849177	0.010268734979244042	0.016554484264144083	0.008420690840350574	0.007328909577102106	0.01418108150225962	0.019938007874675368	0.010307033461566379	0.014919638855093816	0.007498337062345048	0.011355681729796995	0.012370383845734035	0.010230179028132991	0.017643352236925015	0.007387671066973478	0.006988600561379389	0.007208595910595274	0.01018737493178097	0.013084366907455364	0.013370308012280872	0.009210656630682377	0.007640531198835732	0.011152921974883255	0.005765934237182487	0.012422360248447204	0.009916094584286805	0.011361153594057238	0.015105123494590731	0.016680339075745145	0.007874675379073468	0.01445974051698524	0.017076420007266564	0.007626027532930572	0.005457522284882662	0.004830917874396137	0.008722911271636906	0.011981483162385405	0.013764474546646274	0.00710763911122495	0.010887711403063077	0.008041433828540275	0.007791803023219578	0.015730828053310025	0.014459740516985238	0.01733684306072434
SUPT5H	0.04227557411273487	0.04684908789386402	0.02400835073068893	0.010307346326836579	0.0022951977401129945	0.021356783919597992	0.013598326359832637	0.018115942028985508	0.007403189066059225	0.008064516129032258	0.012042389210019266	0.014607679465776294	0.017304860088365244	0.013908205841446454	0.011180679785330949	0.016736401673640166	0.02565707133917397	0.01646903820816864	0.004178272980501393	0.00230566534914361	0.006517205422314911	0.027196652719665274	0.03761755485893417	0.030182232346241462	0.00968109339407745	0.018828451882845192	0.0023461939520333683	0.003584229390681004	0.01879699248120301	0.011278195488721804	0.00628140703517588	0.007433489827856025	0.018867924528301886	0.009152215799614644	0.013097949886104784	0.018105849582172703	0.01138952164009112	0.007322175732217573	0.0017921146953405016	0.01018808777429467	0.03496868475991649	0.035175879396984924	0.010677466863033874	0.0162771285475793	0.02664576802507837	0.016129032258064516	0.032663316582914576	0.03758542141230069	0.03862212943632568
T	0.025887265135699368	0.02752902155887231	0.020041753653444683	0.012293853073463269	0.0052259887005649715	0.02512562814070352	0.02845188284518828	0.011330698287220026	0.009111617312072893	0.007885304659498207	0.021579961464354532	0.018030050083472453	0.02061855670103093	0.016133518776077885	0.017531305903398926	0.01171548117154812	0.022027534418022528	0.021870882740447958	0.006685236768802229	0.0013175230566534915	0.009801876955161628	0.014225941422594144	0.023197492163009405	0.025968109339407748	0.010478359908883829	0.006694560669456066	0.003336809176225234	0.005017921146953405	0.019548872180451128	0.015037593984962403	0.007035175879396985	0.007511737089201878	0.012578616352201259	0.008092485549132947	0.015034168564920274	0.013927576601671309	0.009567198177676536	0.012552301255230124	0.008602150537634409	0.01818181818181818	0.02129436325678497	0.02814070351758794	0.012960235640648009	0.027045075125208685	0.011285266457680248	0.024372759856630826	0.02814070351758794	0.034624145785877	0.030897703549060542
TAF1	0.034921237426456635	0.035579677370722144	0.021066616056177642	0.010085866157830177	0.002054442732408834	0.02010050251256281	0.022441993153290225	0.013295005389867049	0.002277904328018224	0.010426849136526556	0.01681555438780872	0.016390954621338594	0.018342482260008036	0.017195599949424708	0.010245568385103269	0.013693419551160137	0.0216179315052907	0.009581985866570846	0.0075968599645479876	0.0007186489399928134	0.0045501943312162285	0.030429821224800306	0.029923055001424906	0.029612756264236907	0.008697452888796852	0.01711677443895017	0.0010427528675703858	0.0016291951775822744	0.017316017316017316	0.013214855320118478	0.00867976244860667	0.006117513159766681	0.021154945683247568	0.009458749343142406	0.0132532615448333	0.011901747277791846	0.009939946158624976	0.005705591479650054	0.0065167807103290966	0.014534055286406384	0.029227557411273482	0.04157149383280037	0.010041504886865714	0.01866747609652451	0.015673981191222573	0.009123492994460736	0.03608953860210142	0.029612756264236893	0.03700892009869045
TAF7	0.025052192066805846	0.026533996683250412	0.027139874739039668	0.006746626686656672	0.002824858757062147	0.01507537688442211	0.03347280334728033	0.01976284584980237	0.002277904328018223	0.010752688172043013	0.01348747591522158	0.01669449081803005	0.020618556701030927	0.019471488178025038	0.014311270125223612	0.012552301255230124	0.03629536921151439	0.011857707509881422	0.0055710306406685246	0.0013175230566534915	0.006256517205422315	0.02510460251046025	0.028213166144200632	0.029612756264236907	0.018223234624145785	0.03347280334728033	0.01251303441084463	0.003584229390681004	0.017543859649122806	0.015037593984962403	0.010050251256281407	0.010954616588419406	0.025157232704402517	0.005780346820809247	0.004555808656036446	0.016713091922005572	0.013667425968109341	0.012552301255230124	0.003584229390681004	0.01880877742946709	0.027139874739039668	0.02512562814070352	0.004418262150220913	0.018363939899833055	0.0219435736677116	0.007168458781362006	0.03015075376884422	0.04328018223234624	0.033402922755741124
TAL1	0.017954070981210858	0.01813156440022112	0.01489213639526792	0.006946526736631684	0.0032015065913371	0.012730318257956449	0.015899581589958158	0.007553798858146683	0.006378132118451024	0.010274790919952209	0.011303789338471416	0.015136338341680575	0.015414825724104075	0.0077885952712100125	0.00799045915324985	0.005578800557880054	0.016687526074259492	0.01941150636802811	0.0057567316620241405	0.0043039086517347395	0.011609315258950295	0.017015341701534167	0.013375130616509924	0.020197418375094915	0.012148823082763856	0.006694560669456066	0.0025026068821689253	0.006690561529271208	0.01670843776106934	0.018880534670008352	0.007705192629815745	0.006468440271257172	0.008385744234800839	0.00783558124598587	0.02611996962794229	0.03175487465181059	0.01002277904328018	0.008368200836820083	0.0033452807646356035	0.012330198537095091	0.017814892136395262	0.028140703517587937	0.009131075110456554	0.0112409571508069	0.02110762800417973	0.018876941457586616	0.02211055276381909	0.020349278663629452	0.02129436325678497
TARDBP	0.046450939457202516	0.03897180762852405	0.024008350730688938	0.01068215892053973	0.00211864406779661	0.02261306532663317	0.029288702928870293	0.013504611330698288	0.0017084282460136677	0.008064516129032258	0.022639691714836218	0.015859766277128547	0.024300441826215026	0.014951321279554938	0.013864042933810376	0.011506276150627616	0.029411764705882363	0.018774703557312245	0.0055710306406685246	0.004281949934123847	0.01225234619395203	0.017782426778242676	0.03369905956112852	0.027334851936218683	0.010820045558086562	0.012552301255230124	0.0020855057351407717	0.005376344086021507	0.016290726817042606	0.015037593984962403	0.011306532663316585	0.01134585289514867	0.009433962264150943	0.008670520231213872	0.0296127562642369	0.025766016713091918	0.015945330296127564	0.007322175732217573	0.0026881720430107533	0.007836990595611285	0.02766179540709812	0.04396984924623115	0.010309278350515464	0.024207011686143573	0.02586206896551724	0.015232974910394268	0.03015075376884422	0.034738041002277904	0.036534446764091864
TBL1X	0.016701461377870562	0.02155887230514096	0.010438413361169102	0.005997001499250375	0.00211864406779661	0.010050251256281407	0.029288702928870293	0.005270092226613966	0.004555808656036446	0.014336917562724013	0.01348747591522158	0.01335559265442404	0.01325478645066274	0.019471488178025038	0.01610017889087657	0.012552301255230124	0.022528160200250308	0.007905138339920948	0.011142061281337049	0.002635046113306983	0.006256517205422315	0.012552301255230124	0.01880877742946709	0.022779043280182237	0.006833712984054671	0.008368200836820083	0.006256517205422315	0.007168458781362006	0.010025062656641605	0.010025062656641605	0.010050251256281407	0.007824726134585291	0.018867924528301886	0.005780346820809247	0.011389521640091115	0.008356545961002786	0.015945330296127564	0.008368200836820083	0.007168458781362006	0.006269592476489028	0.014613778705636744	0.02512562814070352	0.010309278350515464	0.01335559265442404	0.01567398119122257	0.010752688172043013	0.02010050251256281	0.03416856492027335	0.022964509394572025
[truncated: 118 more rows]
[truncated: 3,002 more columns]
