# Supplementary material for: Determinants of transcription factor regulatory range
Source: Nat Commun. 2020 May 18;11:2472. doi: 10.1038/s41467-020-16106-x (PMC7235260; doi:10.1038/s41467-020-16106-x)
Supplement: Supplementary file 9 — Supplementary Data 6 [file 41467_2020_16106_MOESM9_ESM.xlsx]

## Sheet: AR_target_TAD_cluster
	GO.ID	Term	Annotated	Significant	Expected	classicFisher
1	GO:0009888	tissue development	1977	338	221.95	5.9e-17
2	GO:0031424	keratinization	225	69	25.26	2e-15
3	GO:0032501	multicellular organismal process	7472	999	838.84	5e-15
4	GO:0030216	keratinocyte differentiation	300	81	33.68	2.2e-14
5	GO:0009913	epidermal cell differentiation	354	89	39.74	1.1e-13
6	GO:0043588	skin development	413	98	46.37	2.8e-13
7	GO:0030855	epithelial cell differentiation	760	150	85.32	1.8e-12
8	GO:0060429	epithelium development	1234	218	138.54	1.9e-12
9	GO:0008544	epidermis development	463	103	51.98	4.9e-12
10	GO:0003008	system process	2087	330	234.3	7.7e-12
11	GO:0030154	cell differentiation	4134	578	464.1	1.8e-10
12	GO:0042391	regulation of membrane potential	421	90	47.26	9.6e-10
13	GO:0048513	animal organ development	3518	498	394.95	1e-09
14	GO:0048731	system development	4814	653	540.44	1.5e-09
15	GO:0050877	neurological system process	1342	219	150.66	3.1e-09
16	GO:0048869	cellular developmental process	4544	618	510.13	3.7e-09
17	GO:0044707	single-multicellular organism process	6412	836	719.84	5.1e-09
18	GO:0007275	multicellular organism development	5353	710	600.95	1.1e-08
19	GO:0050807	regulation of synapse organization	139	40	15.6	1.2e-08
20	GO:0048856	anatomical structure development	6005	785	674.15	1.6e-08
21	GO:0050803	regulation of synapse structure or activity	147	41	16.5	2.1e-08
22	GO:0044767	single-organism developmental process	6319	819	709.4	3e-08
23	GO:0032502	developmental process	6397	828	718.16	3e-08
24	GO:0018149	peptide cross-linking	60	23	6.74	4.7e-08
25	GO:0048812	neuron projection morphogenesis	636	116	71.4	6.8e-08

## Sheet: ATF1_target_TAD_cluster
	GO.ID	Term	Annotated	Significant	Expected	classicFisher
1	GO:1901360	organic cyclic compound metabolic process	6033	1425	1234.53	4.2e-14
2	GO:0016070	RNA metabolic process	4539	1104	928.81	7.4e-14
3	GO:0090304	nucleic acid metabolic process	5071	1215	1037.68	2.1e-13
4	GO:0006725	cellular aromatic compound metabolic process	5822	1374	1191.35	2.7e-13
5	GO:0046483	heterocycle metabolic process	5775	1361	1181.74	6.6e-13
6	GO:0008152	metabolic process	11268	2483	2305.77	7.3e-13
7	GO:0006139	nucleobase-containing compound metabolic process	5641	1330	1154.32	1.4e-12
8	GO:0034641	cellular nitrogen compound metabolic process	6478	1505	1325.59	2e-12
9	GO:0044237	cellular metabolic process	10505	2326	2149.64	3.7e-12
10	GO:0071704	organic substance metabolic process	10944	2413	2239.47	4e-12
11	GO:0006807	nitrogen compound metabolic process	6945	1599	1421.15	5.3e-12
12	GO:0044238	primary metabolic process	10485	2320	2145.54	6.4e-12
13	GO:0010467	gene expression	5444	1276	1114	3.9e-11
14	GO:0044260	cellular macromolecule metabolic process	8691	1948	1778.44	8.3e-11
15	GO:0043170	macromolecule metabolic process	9357	2081	1914.72	1.5e-10
16	GO:0097659	nucleic acid-templated transcription	3644	879	745.67	7.1e-10
17	GO:0006351	transcription, DNA-templated	3604	870	737.49	7.7e-10
18	GO:0009059	macromolecule biosynthetic process	5161	1201	1056.09	1.8e-09
19	GO:0032774	RNA biosynthetic process	3666	880	750.17	2e-09
20	GO:0034645	cellular macromolecule biosynthetic process	5005	1167	1024.17	2.2e-09
21	GO:0006355	regulation of transcription, DNA-templated	3451	826	706.18	1.4e-08
22	GO:0009058	biosynthetic process	6322	1436	1293.67	1.6e-08
23	GO:0044249	cellular biosynthetic process	6114	1392	1251.11	1.8e-08
24	GO:1903506	regulation of nucleic acid-templated transcription	3503	836	716.82	2e-08
25	GO:0044271	cellular nitrogen compound biosynthetic process	4915	1137	1005.76	3e-08

## Sheet: ATF2_target_TAD_cluster
	GO.ID	Term	Annotated	Significant	Expected	classicFisher
1	GO:0050829	defense response to Gram-negative bacterium	87	16	1.99	1.1e-10
2	GO:0050830	defense response to Gram-positive bacterium	97	16	2.22	6e-10
3	GO:0051673	membrane disruption in other organism	10	6	0.23	2.7e-08
4	GO:0042742	defense response to bacterium	257	23	5.87	2.7e-08
5	GO:0031640	killing of cells of other organism	63	11	1.44	1.6e-07
6	GO:0044364	disruption of cells of other organism	63	11	1.44	1.6e-07
7	GO:0098542	defense response to other organism	517	32	11.82	3.5e-07
8	GO:0002227	innate immune response in mucosa	24	7	0.55	7.6e-07
9	GO:0009620	response to fungus	54	9	1.23	3.3e-06
10	GO:0050832	defense response to fungus	41	8	0.94	3.4e-06
11	GO:2000402	negative regulation of lymphocyte migration	14	5	0.32	1e-05
12	GO:0045087	innate immune response	845	40	19.32	1.1e-05
13	GO:0002385	mucosal immune response	35	7	0.8	1.2e-05
14	GO:0002251	organ or tissue specific immune response	37	7	0.85	1.8e-05
15	GO:0034260	negative regulation of GTPase activity	51	8	1.17	1.9e-05
16	GO:0001906	cell killing	161	14	3.68	2e-05
17	GO:0006952	defense response	1569	61	35.87	2.7e-05
18	GO:0006955	immune response	1958	72	44.76	2.9e-05
19	GO:0019730	antimicrobial humoral response	89	10	2.03	3.5e-05
20	GO:0019731	antibacterial humoral response	45	7	1.03	6.6e-05
21	GO:0035821	modification of morphology or physiology of other organism	161	13	3.68	8.6e-05
22	GO:0070493	thrombin receptor signaling pathway	12	4	0.27	0.00012
23	GO:0009607	response to biotic stimulus	984	41	22.49	0.00015
24	GO:0043207	response to external biotic stimulus	953	40	21.78	0.00016
25	GO:0030574	collagen catabolic process	40	6	0.91	0.00027

## Sheet: BCL3_target_TAD_cluster
	GO.ID	Term	Annotated	Significant	Expected	classicFisher
1	GO:0061687	detoxification of inorganic compound	16	13	3.11	1.7e-07
2	GO:0097501	stress response to metal ion	16	13	3.11	1.7e-07
3	GO:0010273	detoxification of copper ion	14	12	2.72	1.8e-07
4	GO:1990169	stress response to copper ion	14	12	2.72	1.8e-07
5	GO:0052696	flavonoid glucuronidation	9	9	1.75	4e-07
6	GO:0007259	JAK-STAT cascade	152	54	29.58	2.4e-06
7	GO:0072524	pyridine-containing compound metabolic process	151	53	29.38	4.4e-06
8	GO:0097696	STAT cascade	156	54	30.36	5.7e-06
9	GO:0033139	regulation of peptidyl-serine phosphorylation of STAT protein	22	14	4.28	7.1e-06
10	GO:0033141	positive regulation of peptidyl-serine phosphorylation of STAT protein	20	13	3.89	1.1e-05
11	GO:0052697	xenobiotic glucuronidation	11	9	2.14	1.5e-05
12	GO:0019362	pyridine nucleotide metabolic process	146	50	28.41	1.7e-05
13	GO:0046496	nicotinamide nucleotide metabolic process	146	50	28.41	1.7e-05
14	GO:0043330	response to exogenous dsRNA	47	22	9.15	2e-05
15	GO:0009812	flavonoid metabolic process	16	11	3.11	2.5e-05
16	GO:0019369	arachidonic acid metabolic process	51	23	9.92	2.7e-05
17	GO:0071280	cellular response to copper ion	24	14	4.67	2.9e-05
18	GO:0043470	regulation of carbohydrate catabolic process	48	22	9.34	3e-05
19	GO:0043536	positive regulation of blood vessel endothelial cell migration	79	31	15.37	3.7e-05
20	GO:0006733	oxidoreduction coenzyme metabolic process	163	53	31.72	5e-05
21	GO:0042737	drug catabolic process	25	14	4.86	5.5e-05
22	GO:0032787	monocarboxylic acid metabolic process	569	148	110.72	6.4e-05
23	GO:0006091	generation of precursor metabolites and energy	437	118	85.04	6.5e-05
24	GO:0071702	organic substance transport	2805	620	545.83	7.4e-05
25	GO:0006110	regulation of glycolytic process	41	19	7.98	8.6e-05

## Sheet: CDX2_target_TAD_cluster
	GO.ID	Term	Annotated	Significant	Expected	classicFisher
1	GO:0009812	flavonoid metabolic process	16	12	1.4	2.6e-10
2	GO:0052696	flavonoid glucuronidation	9	9	0.79	3e-10
3	GO:0001580	detection of chemical stimulus involved in sensory perception of bitter taste	42	19	3.68	4.6e-10
4	GO:0050913	sensory perception of bitter taste	46	19	4.04	3.1e-09
5	GO:0050912	detection of chemical stimulus involved in sensory perception of taste	48	19	4.21	7.2e-09
6	GO:0052697	xenobiotic glucuronidation	11	9	0.96	1.4e-08
7	GO:0050909	sensory perception of taste	68	22	5.97	3.7e-08
8	GO:0044707	single-multicellular organism process	6412	658	562.48	7.7e-08
9	GO:0032501	multicellular organismal process	7472	752	655.47	1e-07
10	GO:0001822	kidney development	269	51	23.6	1.1e-07
11	GO:0098742	cell-cell adhesion via plasma-membrane adhesion molecules	262	50	22.98	1.2e-07
12	GO:0072001	renal system development	286	53	25.09	1.3e-07
13	GO:0001501	skeletal system development	513	80	45	2.6e-07
14	GO:0009887	organ morphogenesis	1002	134	87.9	3.8e-07
15	GO:0051552	flavone metabolic process	6	6	0.53	4.5e-07
16	GO:0009653	anatomical structure morphogenesis	2911	326	255.36	4.8e-07
17	GO:0009605	response to external stimulus	2323	268	203.78	6e-07
18	GO:0001655	urogenital system development	324	56	28.42	6.4e-07
19	GO:0051965	positive regulation of synapse assembly	67	20	5.88	6.7e-07
20	GO:0007155	cell adhesion	1542	188	135.27	1.2e-06
21	GO:0008283	cell proliferation	2106	244	184.75	1.6e-06
22	GO:0022610	biological adhesion	1550	188	135.97	1.7e-06
23	GO:0051963	regulation of synapse assembly	85	22	7.46	2.7e-06
24	GO:0009888	tissue development	1977	228	173.43	5.1e-06
25	GO:0060428	lung epithelium development	36	13	3.16	5.8e-06

## Sheet: CEBPA_target_TAD_cluster
	GO.ID	Term	Annotated	Significant	Expected	classicFisher
1	GO:0046503	glycerolipid catabolic process	55	12	1.88	2.6e-07
2	GO:0044710	single-organism metabolic process	4199	196	143.73	5e-07
3	GO:0016042	lipid catabolic process	320	30	10.95	6.3e-07
4	GO:0006069	ethanol oxidation	12	6	0.41	1.2e-06
5	GO:0046486	glycerolipid metabolic process	418	34	14.31	3e-06
6	GO:0030162	regulation of proteolysis	738	50	25.26	3.4e-06
7	GO:0035589	G-protein coupled purinergic nucleotide receptor signaling pathway	15	6	0.51	6e-06
8	GO:0006629	lipid metabolic process	1401	79	47.96	6.7e-06
9	GO:0035590	purinergic nucleotide receptor signaling pathway	24	7	0.82	1.1e-05
10	GO:0019433	triglyceride catabolic process	33	8	1.13	1.2e-05
11	GO:0044255	cellular lipid metabolic process	1067	63	36.52	1.6e-05
12	GO:0014074	response to purine-containing compound	154	17	5.27	2.2e-05
13	GO:0046683	response to organophosphorus	139	16	4.76	2.2e-05
14	GO:0044242	cellular lipid catabolic process	204	20	6.98	2.4e-05
15	GO:1902042	negative regulation of extrinsic apoptotic signaling pathway via death domain receptors	37	8	1.27	2.9e-05
16	GO:0045785	positive regulation of cell adhesion	407	31	13.93	2.9e-05
17	GO:0045861	negative regulation of proteolysis	353	28	12.08	3.5e-05
18	GO:0051591	response to cAMP	101	13	3.46	4e-05
19	GO:0010466	negative regulation of peptidase activity	264	23	9.04	4.1e-05
20	GO:0030574	collagen catabolic process	40	8	1.37	5.2e-05
21	GO:0046461	neutral lipid catabolic process	40	8	1.37	5.2e-05
22	GO:0046464	acylglycerol catabolic process	40	8	1.37	5.2e-05
23	GO:0006641	triglyceride metabolic process	104	13	3.56	5.5e-05
24	GO:0006067	ethanol metabolic process	21	6	0.72	5.5e-05
25	GO:0010951	negative regulation of endopeptidase activity	252	22	8.63	5.8e-05

## Sheet: CEBPB_target_TAD_cluster
	GO.ID	Term	Annotated	Significant	Expected	classicFisher
1	GO:0051716	cellular response to stimulus	7291	724	608.29	8.4e-11
2	GO:0052696	flavonoid glucuronidation	9	9	0.75	1.9e-10
3	GO:0050896	response to stimulus	8812	846	735.19	5.4e-10
4	GO:0007165	signal transduction	5925	601	494.32	6.1e-10
5	GO:0009812	flavonoid metabolic process	16	11	1.33	3.9e-09
6	GO:0023052	signaling	6350	631	529.78	6.2e-09
7	GO:0044700	single organism signaling	6341	630	529.03	6.6e-09
8	GO:0052697	xenobiotic glucuronidation	11	9	0.92	9e-09
9	GO:0042221	response to chemical	4569	473	381.19	1.2e-08
10	GO:0007154	cell communication	6393	631	533.37	2e-08
11	GO:0051552	flavone metabolic process	6	6	0.5	3.3e-07
12	GO:0032787	monocarboxylic acid metabolic process	569	83	47.47	3.4e-07
13	GO:0070887	cellular response to chemical stimulus	3155	333	263.22	7.8e-07
14	GO:0006690	icosanoid metabolic process	98	24	8.18	1.2e-06
15	GO:0052695	cellular glucuronidation	20	10	1.67	1.3e-06
16	GO:0030198	extracellular matrix organization	366	58	30.54	1.5e-06
17	GO:0043062	extracellular structure organization	367	58	30.62	1.6e-06
18	GO:0009719	response to endogenous stimulus	1729	197	144.25	2.1e-06
19	GO:0010033	response to organic substance	3252	338	271.31	2.7e-06
20	GO:0010817	regulation of hormone levels	497	71	41.46	5.1e-06
21	GO:0033993	response to lipid	918	114	76.59	9.3e-06
22	GO:0061458	reproductive system development	438	63	36.54	1.4e-05
23	GO:0006692	prostanoid metabolic process	35	12	2.92	1.5e-05
24	GO:0006693	prostaglandin metabolic process	35	12	2.92	1.5e-05
25	GO:0006063	uronic acid metabolic process	25	10	2.09	1.6e-05

## Sheet: CREB1_target_TAD_cluster
	GO.ID	Term	Annotated	Significant	Expected	classicFisher
1	GO:0090304	nucleic acid metabolic process	5071	1504	1321.88	3.4e-12
2	GO:0006807	nitrogen compound metabolic process	6945	2005	1810.39	3.8e-12
3	GO:1901360	organic cyclic compound metabolic process	6033	1759	1572.65	8.7e-12
4	GO:0034641	cellular nitrogen compound metabolic process	6478	1877	1688.65	1e-11
5	GO:0016070	RNA metabolic process	4539	1354	1183.21	1.5e-11
6	GO:0046483	heterocycle metabolic process	5775	1685	1505.4	2.9e-11
7	GO:0006725	cellular aromatic compound metabolic process	5822	1696	1517.65	4.3e-11
8	GO:0006139	nucleobase-containing compound metabolic process	5641	1642	1470.47	1.6e-10
9	GO:0034645	cellular macromolecule biosynthetic process	5005	1469	1304.68	2.5e-10
10	GO:0009059	macromolecule biosynthetic process	5161	1509	1345.35	4.1e-10
11	GO:0044238	primary metabolic process	10485	2897	2733.18	2.8e-09
12	GO:0044271	cellular nitrogen compound biosynthetic process	4915	1433	1281.22	3.9e-09
13	GO:0044237	cellular metabolic process	10505	2900	2738.39	4.4e-09
14	GO:0044260	cellular macromolecule metabolic process	8691	2431	2265.53	5.1e-09
15	GO:0009058	biosynthetic process	6322	1804	1647.99	1.2e-08
16	GO:1901576	organic substance biosynthetic process	6216	1774	1620.36	1.8e-08
17	GO:0010467	gene expression	5444	1568	1419.12	1.8e-08
18	GO:0044249	cellular biosynthetic process	6114	1745	1593.77	2.6e-08
19	GO:0008152	metabolic process	11268	3084	2937.29	4.2e-08
20	GO:0006351	transcription, DNA-templated	3604	1066	939.47	5e-08
21	GO:0071704	organic substance metabolic process	10944	3000	2852.83	5.5e-08
22	GO:0097659	nucleic acid-templated transcription	3644	1075	949.9	7.8e-08
23	GO:0016071	mRNA metabolic process	696	242	181.43	1.3e-07
24	GO:0032774	RNA biosynthetic process	3666	1078	955.64	1.5e-07
25	GO:0043170	macromolecule metabolic process	9357	2584	2439.14	2.4e-07

## Sheet: E2F1_target_TAD_cluster
	GO.ID	Term	Annotated	Significant	Expected	classicFisher
1	GO:0090304	nucleic acid metabolic process	5071	1540	1313.65	7e-18
2	GO:0006139	nucleobase-containing compound metabolic process	5641	1682	1461.31	2.8e-16
3	GO:0046483	heterocycle metabolic process	5775	1716	1496.02	4.9e-16
4	GO:0006725	cellular aromatic compound metabolic process	5822	1725	1508.19	1.4e-15
5	GO:1901360	organic cyclic compound metabolic process	6033	1776	1562.85	6.5e-15
6	GO:0016070	RNA metabolic process	4539	1371	1175.83	1.4e-14
7	GO:0034641	cellular nitrogen compound metabolic process	6478	1887	1678.13	4.8e-14
8	GO:0006807	nitrogen compound metabolic process	6945	2008	1799.11	9.1e-14
9	GO:0009059	macromolecule biosynthetic process	5161	1528	1336.96	3.6e-13
10	GO:0034645	cellular macromolecule biosynthetic process	5005	1481	1296.55	1.4e-12
11	GO:0044260	cellular macromolecule metabolic process	8691	2452	2251.41	1.7e-12
12	GO:1901576	organic substance biosynthetic process	6216	1795	1610.26	1.6e-11
13	GO:0009058	biosynthetic process	6322	1822	1637.72	2e-11
14	GO:0008152	metabolic process	11268	3097	2918.98	3.3e-11
15	GO:0010467	gene expression	5444	1586	1410.27	3.7e-11
16	GO:0006351	transcription, DNA-templated	3604	1088	933.62	4e-11
17	GO:0044238	primary metabolic process	10485	2898	2716.15	4.3e-11
18	GO:0044271	cellular nitrogen compound biosynthetic process	4915	1443	1273.23	5e-11
19	GO:0097659	nucleic acid-templated transcription	3644	1098	943.98	5.2e-11
20	GO:0032774	RNA biosynthetic process	3666	1104	949.68	5.2e-11
21	GO:0019219	regulation of nucleobase-containing compound metabolic process	3993	1193	1034.39	5.6e-11
22	GO:0034654	nucleobase-containing compound biosynthetic process	4054	1209	1050.19	6.6e-11
23	GO:0006366	transcription from RNA polymerase II promoter	2765	854	716.28	7.5e-11
24	GO:0010556	regulation of macromolecule biosynthetic process	4212	1251	1091.12	8.5e-11
25	GO:0018130	heterocycle biosynthetic process	4109	1223	1064.44	8.5e-11

## Sheet: ELK1_target_TAD_cluster
	GO.ID	Term	Annotated	Significant	Expected	classicFisher
1	GO:0090304	nucleic acid metabolic process	5071	1276	1116.53	1e-10
2	GO:0046483	heterocycle metabolic process	5775	1435	1271.53	1.4e-10
3	GO:0044260	cellular macromolecule metabolic process	8691	2083	1913.57	2.6e-10
4	GO:1901360	organic cyclic compound metabolic process	6033	1486	1328.34	8.6e-10
5	GO:0006139	nucleobase-containing compound metabolic process	5641	1397	1242.03	9.2e-10
6	GO:0006725	cellular aromatic compound metabolic process	5822	1437	1281.88	1.2e-09
7	GO:0034641	cellular nitrogen compound metabolic process	6478	1584	1426.32	1.4e-09
8	GO:0016070	RNA metabolic process	4539	1136	999.39	9.1e-09
9	GO:0006807	nitrogen compound metabolic process	6945	1680	1529.14	9.7e-09
10	GO:0044238	primary metabolic process	10485	2457	2308.57	1.1e-08
11	GO:0009059	macromolecule biosynthetic process	5161	1274	1136.34	2.3e-08
12	GO:0044237	cellular metabolic process	10505	2457	2312.98	2.8e-08
13	GO:0043170	macromolecule metabolic process	9357	2207	2060.21	3.2e-08
14	GO:0034645	cellular macromolecule biosynthetic process	5005	1236	1101.99	4e-08
15	GO:0008152	metabolic process	11268	2618	2480.97	5.6e-08
16	GO:0010467	gene expression	5444	1328	1198.65	2.1e-07
17	GO:0071704	organic substance metabolic process	10944	2539	2409.64	3.8e-07
18	GO:1901576	organic substance biosynthetic process	6216	1491	1368.63	1.7e-06
19	GO:0016071	mRNA metabolic process	696	204	153.24	2.7e-06
20	GO:0044249	cellular biosynthetic process	6114	1465	1346.17	3e-06
21	GO:0009058	biosynthetic process	6322	1511	1391.97	3.3e-06
22	GO:0035966	response to topologically incorrect protein	187	68	41.17	5e-06
23	GO:0044271	cellular nitrogen compound biosynthetic process	4915	1191	1082.18	5.9e-06
24	GO:0006366	transcription from RNA polymerase II promoter	2765	697	608.79	7.2e-06
25	GO:0006357	regulation of transcription from RNA polymerase II promoter	2629	665	578.85	7.7e-06

[truncated: 64 more sheets: ESR1_target_TAD_cluster, FLI1_target_TAD_cluster, FOS_target_TAD_cluster, FOSL1_target_TAD_cluster, FOSL2_target_TAD_cluster, FOXA1_target_TAD_cluster, FOXA2_target_TAD_cluster, FOXM1_target_TAD_cluster, GABPA_target_TAD_cluster, GATA1_target_TAD_cluster, GATA3_target_TAD_cluster, GATA6_target_TAD_cluster, GRHL2_target_TAD_cluster, HCFC1_target_TAD_cluster, HNF4A_target_TAD_cluster, HSF1_target_TAD_cluster, IKZF1_target_TAD_cluster, IRF1_target_TAD_cluster, JUN_target_TAD_cluster, KLF5_target_TAD_cluster …]
