# Supplementary material for: Determinants of transcription factor regulatory range
Source: Nat Commun. 2020 May 18;11:2472. doi: 10.1038/s41467-020-16106-x (PMC7235260; doi:10.1038/s41467-020-16106-x)
Supplement: Supplementary file 10 — Supplementary Data 7 [file 41467_2020_16106_MOESM10_ESM.csv]

pioneer-like	non pioneer-like
FOSL1	BATF
FOS	BACH2
JUNB	NFE2
ATF3	BACH1
FOSL2	MAFK
JUN	MAFB
FOXA1	FOXM1
FOXA2	HLF
TEAD4	TEAD2
TEAD1	DDIT3
KLF5	PDX1
HNF1B	FOXL2
HOXC9	PGR
HOXB13	AR
EBF1	FOXK1
PPARG	FOXP1
HNF4A	FOXO1
CDX2	STAT3
KLF4	ATF1
SOX2	BCL6
TCF7L2	MAZ
MAFF	ATF2
SOX15	STAT1
MYB	CREB1
FLI1	STAT4
ELF1	ZIC3
SOX9	HOXB4
ISL1	JUND
NEUROD1	ETV1
SIX1	ATF7
SIX2	PAX5
SOX17	ELF3
TCF12	ESR1
MEF2D	ETS1
PAX8	TCF4
THRB	SOX10
GATA3	EGR1
GRHL2	STAT6
KLF10	SPDEF
RUNX2	ESRRB
RUNX1	GABPA
SPIB	MITF
ASCL1	SOX4
IRF2	KLF1
IRF1	TCF3
IRF8	EHF
	FOXH1
	MYBL1
	ELF5
	ELK1
	SOX3
	HOXD13
	ELK4
	SMAD3
	VDR
	NKX6-1
	KLF9
	ARNT
	GATA1
	GATA2
	RFX1
	GATA4
	MYBL2
	GATA6
	MYOG
	NR5A2
	ATOH1
	MYF5
	HAND2
	SOX6
	EGR2
	RBPJ
	GLI3
	DMRT1
	HIF1A
	OLIG2
	RFX5
	RFX2
	TBX20
	POU3F2
	E2F4
	SRF
	HOXA2
	E2F1
	RARG
	TP53
	PBX1
	LHX3
	SP1
	E2F3
	PAX6
	USF1
	E2F7
	BARX1
	PRDM14
	PAX7
	LHX2
	YY1
	OTX2
	IRF3
	USF2
	MYC
	PITX1
	MYCN
	ARNTL
	TBR1
	PKNOX1
	PRDM1
	THRA
	ZBTB33
	MAX
	NKX3-1
	PBX3
	PROP1
	MEF2A
	CLOCK
	PHOX2A
	TGIF1
	LHX1
	NPAS2
	CRX
	NKX3-2
	CUX2
	EOMES
	GSC
	MEIS1
	NKX2-1
	NKX2-5
	TBX5
	ZEB1
