# Supplementary material for: Determinants of transcription factor regulatory range
Source: Nat Commun. 2020 May 18;11:2472. doi: 10.1038/s41467-020-16106-x (PMC7235260; doi:10.1038/s41467-020-16106-x)
Supplement: Supplementary file 12 — Source Data [file 41467_2020_16106_MOESM12_ESM.zip]

Archive with 160 entries (157 files):
- Source Data/
- Source Data/.DS_Store
- __MACOSX/
- __MACOSX/Source Data/
- __MACOSX/Source Data/._.DS_Store
- Source Data/source_data_fig_1b_&_supp_fig_1a_KS_test_for_AR_265_up_DE_genes.csv
- __MACOSX/Source Data/._source_data_fig_1b_&_supp_fig_1a_KS_test_for_AR_265_up_DE_genes.csv
- Source Data/source_data_fig_1b_&_supp_fig_1a_KS_test_for_ESR1_85_down_DE_genes.csv
- __MACOSX/Source Data/._source_data_fig_1b_&_supp_fig_1a_KS_test_for_ESR1_85_down_DE_genes.csv
- Source Data/source_data_fig_1b_&_supp_fig_1a_KS_test_for_FOXM1_FOXM1_SIRNA_HUMAN_GSE2222_CREEDSID_GENE_853_DOWN_down_DE_genes.csv
- __MACOSX/Source Data/._source_data_fig_1b_&_supp_fig_1a_KS_test_for_FOXM1_FOXM1_SIRNA_HUMAN_GSE2222_CREEDSID_GENE_853_DOWN_down_DE_genes.csv
- Source Data/source_data_fig_1b_&_supp_fig_1a_KS_test_for_GABPA_294_down_DE_genes.csv
- __MACOSX/Source Data/._source_data_fig_1b_&_supp_fig_1a_KS_test_for_GABPA_294_down_DE_genes.csv
- Source Data/source_data_fig_1b_&_supp_fig_1a_KS_test_for_MYC_126_down_DE_genes.csv
- __MACOSX/Source Data/._source_data_fig_1b_&_supp_fig_1a_KS_test_for_MYC_126_down_DE_genes.csv
- Source Data/source_data_fig_1b_&_supp_fig_1a_KS_test_for_NR3C1_268_up_DE_genes.csv
- __MACOSX/Source Data/._source_data_fig_1b_&_supp_fig_1a_KS_test_for_NR3C1_268_up_DE_genes.csv
- Source Data/source_data_fig_1d_long_genome_wide_range_TFs.csv
- __MACOSX/Source Data/._source_data_fig_1d_long_genome_wide_range_TFs.csv
- Source Data/source_data_fig_1d_short_genome_wide_range_TFs.csv
- __MACOSX/Source Data/._source_data_fig_1d_short_genome_wide_range_TFs.csv
- Source Data/source_data_fig_1e_&_supp_fig_2d_&_supp_fig_2f_pearson_correlation_inferred_distance.csv
- __MACOSX/Source Data/._source_data_fig_1e_&_supp_fig_2d_&_supp_fig_2f_pearson_correlation_inferred_distance.csv
- Source Data/source_data_fig_2a_bottom_compartment_A_ratio_in_TAD_clusters.csv
- __MACOSX/Source Data/._source_data_fig_2a_bottom_compartment_A_ratio_in_TAD_clusters.csv
- Source Data/source_data_fig_2a_top_hg38_H1_TAD_mean_H3K27ac.txt_normalized.txt
- __MACOSX/Source Data/._source_data_fig_2a_top_hg38_H1_TAD_mean_H3K27ac.txt_normalized.txt
- Source Data/source_data_fig_2b_&_supp_fig_3c_normalized_TF_H1_TAD_density.csv
- __MACOSX/Source Data/._source_data_fig_2b_&_supp_fig_3c_normalized_TF_H1_TAD_density.csv
- Source Data/source_data_fig_2b_up_unnormalized_TF_occupancy_in_TADs.csv
- __MACOSX/Source Data/._source_data_fig_2b_up_unnormalized_TF_occupancy_in_TADs.csv
- Source Data/source_data_fig_3a_TEAD1_target_TAD_H3K27ac.csv
- __MACOSX/Source Data/._source_data_fig_3a_TEAD1_target_TAD_H3K27ac.csv
- Source Data/source_data_fig_3a_YY1_target_TAD_H3K27ac.csv
- __MACOSX/Source Data/._source_data_fig_3a_YY1_target_TAD_H3K27ac.csv
- Source Data/source_data_fig_3b_TF_target_TAD_H3K27ac_correlation.csv
- __MACOSX/Source Data/._source_data_fig_3b_TF_target_TAD_H3K27ac_correlation.csv
- Source Data/source_data_fig_3c_TEAD1_target_genes_expression.csv
- __MACOSX/Source Data/._source_data_fig_3c_TEAD1_target_genes_expression.csv
- Source Data/source_data_fig_3c_YY1_target_genes_expression.csv
- __MACOSX/Source Data/._source_data_fig_3c_YY1_target_genes_expression.csv
- Source Data/source_data_fig_3d_TF_target_gene_expression_correlation.csv
- __MACOSX/Source Data/._source_data_fig_3d_TF_target_gene_expression_correlation.csv
- Source Data/source_data_fig_3e_long_short_TF_tissue_expression.csv
- __MACOSX/Source Data/._source_data_fig_3e_long_short_TF_tissue_expression.csv
- Source Data/source_data_fig_3f_&_supp_fig_3e_gene_locus_TAD_zscore.csv
- __MACOSX/Source Data/._source_data_fig_3f_&_supp_fig_3e_gene_locus_TAD_zscore.csv
- Source Data/source_data_fig_3g_&_supp_3f_FOSL2_motif_enrichment.csv
- __MACOSX/Source Data/._source_data_fig_3g_&_supp_3f_FOSL2_motif_enrichment.csv
- Source Data/source_data_fig_3g_&_supp_3f_FOXA1_motif_enrichment.csv
- __MACOSX/Source Data/._source_data_fig_3g_&_supp_3f_FOXA1_motif_enrichment.csv
- Source Data/source_data_fig_3g_&_supp_3f_GATA3_motif_enrichment.csv
- __MACOSX/Source Data/._source_data_fig_3g_&_supp_3f_GATA3_motif_enrichment.csv
- Source Data/source_data_fig_3g_&_supp_3f_GRHL2_motif_enrichment.csv
- __MACOSX/Source Data/._source_data_fig_3g_&_supp_3f_GRHL2_motif_enrichment.csv
- Source Data/source_data_fig_3g_&_supp_3f_TEAD1_motif_enrichment.csv
- __MACOSX/Source Data/._source_data_fig_3g_&_supp_3f_TEAD1_motif_enrichment.csv
- Source Data/source_data_fig_3g_&_supp_3f_YY1_motif_enrichment.csv
- __MACOSX/Source Data/._source_data_fig_3g_&_supp_3f_YY1_motif_enrichment.csv
- Source Data/source_data_fig_3h_pioneer_like_factor_vs_TF_range.csv
- __MACOSX/Source Data/._source_data_fig_3h_pioneer_like_factor_vs_TF_range.csv
- Source Data/source_data_fig_4a_long_Cold_H1_TADs_range_TFs.csv
- __MACOSX/Source Data/._source_data_fig_4a_long_Cold_H1_TADs_range_TFs.csv
- Source Data/source_data_fig_4a_long_Hot_H1_TADs_range_TFs.csv
- __MACOSX/Source Data/._source_data_fig_4a_long_Hot_H1_TADs_range_TFs.csv
- Source Data/source_data_fig_4a_short_Cold_H1_TADs_range_TFs.csv
- __MACOSX/Source Data/._source_data_fig_4a_short_Cold_H1_TADs_range_TFs.csv
- Source Data/source_data_fig_4a_short_Hot_H1_TADs_range_TFs.csv
- __MACOSX/Source Data/._source_data_fig_4a_short_Hot_H1_TADs_range_TFs.csv
- Source Data/source_data_fig_4b_regulatory_disstance_A_vs_B_TADs.csv
- __MACOSX/Source Data/._source_data_fig_4b_regulatory_disstance_A_vs_B_TADs.csv
- Source Data/source_data_fig_4c_eQTL_TSS_log10_distance.csv
- __MACOSX/Source Data/._source_data_fig_4c_eQTL_TSS_log10_distance.csv
- Source Data/source_data_fig_4d_long_range_TF_power_law_decay_rate.csv
- __MACOSX/Source Data/._source_data_fig_4d_long_range_TF_power_law_decay_rate.csv
- Source Data/source_data_fig_4e_hic_contact_frequency_vs_distance.csv
- __MACOSX/Source Data/._source_data_fig_4e_hic_contact_frequency_vs_distance.csv
- Source Data/source_data_fig_5b_RELA_RP_TADs_active_in_Cells_EBV-transformed_lymphocytes.csv
- __MACOSX/Source Data/._source_data_fig_5b_RELA_RP_TADs_active_in_Cells_EBV-transformed_lymphocytes.csv
- Source Data/source_data_fig_5b_RELA_RP_TADs_active_in_Lung.csv
- __MACOSX/Source Data/._source_data_fig_5b_RELA_RP_TADs_active_in_Lung.csv
- Source Data/source_data_fig_5c_eQTL_difference.csv
- __MACOSX/Source Data/._source_data_fig_5c_eQTL_difference.csv
- Source Data/source_data_fig_6a_TF_ranking_comparison.csv
- __MACOSX/Source Data/._source_data_fig_6a_TF_ranking_comparison.csv
- Source Data/source_data_fig_6b_TF_vs_GWAS_cosine_correlation.csv
- __MACOSX/Source Data/._source_data_fig_6b_TF_vs_GWAS_cosine_correlation.csv
- Source Data/source_data_supp_fig_1b_compare_different_inference_methods.csv
- __MACOSX/Source Data/._source_data_supp_fig_1b_compare_different_inference_methods.csv
- Source Data/source_data_supp_fig_2a_TEAD1_RP_vs_exp_corr.csv
- __MACOSX/Source Data/._source_data_supp_fig_2a_TEAD1_RP_vs_exp_corr.csv
- Source Data/source_data_supp_fig_2b_long_genome_wide_range_TFs.csv
- __MACOSX/Source Data/._source_data_supp_fig_2b_long_genome_wide_range_TFs.csv
- Source Data/source_data_supp_fig_2b_short_genome_wide_range_TFs.csv
- __MACOSX/Source Data/._source_data_supp_fig_2b_short_genome_wide_range_TFs.csv
- Source Data/source_data_supp_fig_2c_&_supp_fig_2e_distance_correlation_inferred_distance.csv
- __MACOSX/Source Data/._source_data_supp_fig_2c_&_supp_fig_2e_distance_correlation_inferred_distance.csv
- Source Data/source_data_supp_fig_2g_TF_peaks_in_promoters.csv
- __MACOSX/Source Data/._source_data_supp_fig_2g_TF_peaks_in_promoters.csv
- Source Data/source_data_supp_fig_2h_TF_peaks_in_cpgisland.csv
- __MACOSX/Source Data/._source_data_supp_fig_2h_TF_peaks_in_cpgisland.csv
- Source Data/source_data_supp_fig_3a_CG_ratio.csv
- __MACOSX/Source Data/._source_data_supp_fig_3a_CG_ratio.csv
- Source Data/source_data_supp_fig_3a_gene_density.csv
- __MACOSX/Source Data/._source_data_supp_fig_3a_gene_density.csv
- Source Data/source_data_supp_fig_3a_gene_expression.csv
- __MACOSX/Source Data/._source_data_supp_fig_3a_gene_expression.csv
- Source Data/source_data_supp_fig_3a_gene_length.csv
- __MACOSX/Source Data/._source_data_supp_fig_3a_gene_length.csv
- Source Data/source_data_supp_fig_3b_GTEx_tissue_gene_median_expression_A_type_TADs.csv
- __MACOSX/Source Data/._source_data_supp_fig_3b_GTEx_tissue_gene_median_expression_A_type_TADs.csv
- Source Data/source_data_supp_fig_3b_GTEx_tissue_gene_median_expression_B_type_TADs.csv
- __MACOSX/Source Data/._source_data_supp_fig_3b_GTEx_tissue_gene_median_expression_B_type_TADs.csv
- Source Data/source_data_supp_fig_3d_CDX2_target_genes_expression.csv
- __MACOSX/Source Data/._source_data_supp_fig_3d_CDX2_target_genes_expression.csv
- Source Data/source_data_supp_fig_3d_CREB1_target_genes_expression.csv
- __MACOSX/Source Data/._source_data_supp_fig_3d_CREB1_target_genes_expression.csv
- Source Data/source_data_supp_fig_3d_ELF1_target_genes_expression.csv
- __MACOSX/Source Data/._source_data_supp_fig_3d_ELF1_target_genes_expression.csv
- Source Data/source_data_supp_fig_3d_FOSL1_target_genes_expression.csv
- __MACOSX/Source Data/._source_data_supp_fig_3d_FOSL1_target_genes_expression.csv
- Source Data/source_data_supp_fig_3d_FOSL2_target_genes_expression.csv
- __MACOSX/Source Data/._source_data_supp_fig_3d_FOSL2_target_genes_expression.csv
- Source Data/source_data_supp_fig_3d_FOXA1_target_genes_expression.csv
- __MACOSX/Source Data/._source_data_supp_fig_3d_FOXA1_target_genes_expression.csv
- Source Data/source_data_supp_fig_3d_FOXA2_target_genes_expression.csv
- __MACOSX/Source Data/._source_data_supp_fig_3d_FOXA2_target_genes_expression.csv
- Source Data/source_data_supp_fig_3d_FOXM1_target_genes_expression.csv
- __MACOSX/Source Data/._source_data_supp_fig_3d_FOXM1_target_genes_expression.csv
- Source Data/source_data_supp_fig_3d_GABPA_target_genes_expression.csv
- __MACOSX/Source Data/._source_data_supp_fig_3d_GABPA_target_genes_expression.csv
- Source Data/source_data_supp_fig_3d_GRHL2_target_genes_expression.csv
- __MACOSX/Source Data/._source_data_supp_fig_3d_GRHL2_target_genes_expression.csv
- Source Data/source_data_supp_fig_3d_MYC_target_genes_expression.csv
- __MACOSX/Source Data/._source_data_supp_fig_3d_MYC_target_genes_expression.csv
- Source Data/source_data_supp_fig_3d_PPARG_target_genes_expression.csv
- __MACOSX/Source Data/._source_data_supp_fig_3d_PPARG_target_genes_expression.csv
- Source Data/source_data_supp_fig_3d_TAF1_target_genes_expression.csv
- __MACOSX/Source Data/._source_data_supp_fig_3d_TAF1_target_genes_expression.csv
- Source Data/source_data_supp_fig_3d_TCF7L2_target_genes_expression.csv
- __MACOSX/Source Data/._source_data_supp_fig_3d_TCF7L2_target_genes_expression.csv
- Source Data/source_data_supp_fig_3d_TFDP1_target_genes_expression.csv
- __MACOSX/Source Data/._source_data_supp_fig_3d_TFDP1_target_genes_expression.csv
- Source Data/source_data_supp_fig_3d_ZBTB33_target_genes_expression.csv
- __MACOSX/Source Data/._source_data_supp_fig_3d_ZBTB33_target_genes_expression.csv
- Source Data/source_data_supp_fig_4a_GTEx_inferred_TF_regulatory_distances_in_TADs.csv
- __MACOSX/Source Data/._source_data_supp_fig_4a_GTEx_inferred_TF_regulatory_distances_in_TADs.csv
- Source Data/source_data_supp_fig_4b_TF_regulatory_distance_using_differnt_number_peaks.csv
- __MACOSX/Source Data/._source_data_supp_fig_4b_TF_regulatory_distance_using_differnt_number_peaks.csv
- Source Data/source_data_supp_fig_4c_TSS_closest_peak_diff_peak_number.csv
- __MACOSX/Source Data/._source_data_supp_fig_4c_TSS_closest_peak_diff_peak_number.csv
- Source Data/source_data_supp_fig_4d_enhancer_TSS_association_A_type_TADs.txt
- __MACOSX/Source Data/._source_data_supp_fig_4d_enhancer_TSS_association_A_type_TADs.txt
- Source Data/source_data_supp_fig_4d_enhancer_TSS_association_B_type_TADs.txt
- __MACOSX/Source Data/._source_data_supp_fig_4d_enhancer_TSS_association_B_type_TADs.txt
- Source Data/source_data_supp_fig_4e_LD_size_in_TADs.csv
- __MACOSX/Source Data/._source_data_supp_fig_4e_LD_size_in_TADs.csv
- Source Data/source_data_supp_fig_5_eQTL_matrix.csv
- __MACOSX/Source Data/._source_data_supp_fig_5_eQTL_matrix.csv
- __MACOSX/._Source Data
