# Supplementary material for: Determinants of transcription factor regulatory range
Source: Nat Commun. 2020 May 18;11:2472. doi: 10.1038/s41467-020-16106-x (PMC7235260; doi:10.1038/s41467-020-16106-x)
Supplement: Supplementary file 12 — Source Data [file 41467_2020_16106_MOESM12_ESM.zip › Source Data/source_data_fig_1b_&_supp_fig_1a_KS_test_for_AR_265_up_DE_genes.csv]

Half effect distance (log 10)	KS	TF	subject
69.31471805599453	0.4733283645655877	AR	2181
207.94415416798358	0.4745173197047133	AR	2181
346.5735902799727	0.4745599091425327	AR	2181
485.2030263919617	0.4746876774559909	AR	2181
623.8324625039508	0.4747728563316298	AR	2181
831.7766166719343	0.4748154457694492	AR	2181
1386.2943611198907	0.4746876774559909	AR	2181
2079.441541679836	0.4760505394662124	AR	2181
4158.883083359672	0.4799261783077797	AR	2181
5545.177444479563	0.4837982680295286	AR	2181
6931.471805599454	0.4844548551959114	AR	2181
11090.354888959126	0.4895655877342419	AR	2181
17328.67951399863	0.5040814877910278	AR	2181
24260.151319598088	0.5066652470187394	AR	2181
31191.62312519754	0.5076873935264055	AR	2181
38123.09493079699	0.5037088302101078	AR	2181
45054.566736396446	0.5040992333901193	AR	2181
51986.0385419959	0.49890332197615	AR	2181
62383.24625039508	0.5112258659852356	AR	2181
76246.18986159399	0.5098133162975582	AR	2181
90109.13347279289	0.5058950880181715	AR	2181
103972.0770839918	0.4991872515616128	AR	2181
117835.0206951907	0.4897749858035208	AR	2181
131697.96430638962	0.4794505962521295	AR	2181
152492.37972318797	0.4589970187393526	AR	2181
173286.79513998632	0.4420322260079501	AR	2181
207944.1541679836	0.4349659284497445	AR	2181
235670.0413903814	0.42257240204429297	AR	2181
263395.92861277924	0.4126313174332765	AR	2181
291121.815835177	0.4016396933560477	AR	2181
318847.70305757486	0.4044257524134015	AR	2181
381230.94930796995	0.4043050823395797	AR	2181
485203.0263919617	0.3793228279386712	AR	2181
693147.1805599453	0.3342773992049971	AR	2181
1039720.7708399179	0.29760789324247583	AR	2181
1386294.3611198906	0.2850369108461102	AR	2181
1732867.9513998632	0.2702619250425894	AR	2181
2079441.5416798359	0.258677597955707	AR	2181
2426015.1319598085	0.24344832481544576	AR	2181
69.31471805599453	0.5030309483248154	AR	37096
207.94415416798358	0.503073537762635	AR	37096
346.5735902799727	0.5024346961953436	AR	37096
485.2030263919617	0.5025624645088018	AR	37096
623.8324625039508	0.5029883588869961	AR	37096
831.7766166719343	0.503073537762635	AR	37096
1386.2943611198907	0.5039253265190233	AR	37096
2079.441541679836	0.5038401476433845	AR	37096
4158.883083359672	0.5089011925042589	AR	37096
5545.177444479563	0.5116695059625213	AR	37096
6931.471805599454	0.5186896649630891	AR	37096
11090.354888959126	0.5422700170357752	AR	37096
17328.67951399863	0.5647394946053379	AR	37096
24260.151319598088	0.5787762634866553	AR	37096
31191.62312519754	0.5697721465076662	AR	37096
38123.09493079699	0.5765971039182283	AR	37096
45054.566736396446	0.5751739068710959	AR	37096
51986.0385419959	0.5787798126064736	AR	37096
62383.24625039508	0.5867617830777967	AR	37096
76246.18986159399	0.5877235945485519	AR	37096
90109.13347279289	0.5745634582623509	AR	37096
103972.0770839918	0.5622586598523566	AR	37096
117835.0206951907	0.5534887847813743	AR	37096
131697.96430638962	0.5528038046564452	AR	37096
152492.37972318797	0.5359454855195911	AR	37096
173286.79513998632	0.5199176604202158	AR	37096
207944.1541679836	0.5086740488358887	AR	37096
235670.0413903814	0.5150944065871664	AR	37096
263395.92861277924	0.4977001703577513	AR	37096
291121.815835177	0.4850191652470187	AR	37096
318847.70305757486	0.4804620954003407	AR	37096
381230.94930796995	0.4582091141396933	AR	37096
485203.0263919617	0.43619747302668943	AR	37096
693147.1805599453	0.4250816297558206	AR	37096
1039720.7708399179	0.3982609312890403	AR	37096
1386294.3611198906	0.3695840431572969	AR	37096
1732867.9513998632	0.3506991766042022	AR	37096
2079441.5416798359	0.33506530380465643	AR	37096
2426015.1319598085	0.33507950028392963	AR	37096
69.31471805599453	0.5252910278250993	AR	43395
207.94415416798358	0.5251206700738217	AR	43395
346.5735902799727	0.5251206700738217	AR	43395
485.2030263919617	0.5247373651334468	AR	43395
623.8324625039508	0.5248225440090857	AR	43395
831.7766166719343	0.5248225440090857	AR	43395
1386.2943611198907	0.5251206700738217	AR	43395
2079.441541679836	0.524950312322544	AR	43395
4158.883083359672	0.5238003975014196	AR	43395
5545.177444479563	0.5320733957978421	AR	43395
6931.471805599454	0.5351824247586598	AR	43395
11090.354888959126	0.5408326235093697	AR	43395
17328.67951399863	0.5706345826235093	AR	43395
24260.151319598088	0.5704713231118683	AR	43395
31191.62312519754	0.5722139409426461	AR	43395
38123.09493079699	0.5683560477001703	AR	43395
45054.566736396446	0.5595968199886427	AR	43395
51986.0385419959	0.5548516467915957	AR	43395
62383.24625039508	0.5437180579216354	AR	43395
76246.18986159399	0.5240985235661555	AR	43395
90109.13347279289	0.5233886996024986	AR	43395
103972.0770839918	0.5155203009653606	AR	43395
117835.0206951907	0.5111513344690517	AR	43395
131697.96430638962	0.5194065871663828	AR	43395
152492.37972318797	0.5063529244747302	AR	43395
173286.79513998632	0.5071372799545713	AR	43395
207944.1541679836	0.4910562180579217	AR	43395
235670.0413903814	0.4783574673480976	AR	43395
263395.92861277924	0.4671741908006815	AR	43395
291121.815835177	0.4609987223168654	AR	43395
318847.70305757486	0.4517568143100511	AR	43395
381230.94930796995	0.4375319420783645	AR	43395
485203.0263919617	0.3906977569562748	AR	43395
693147.1805599453	0.3508624361158433	AR	43395
1039720.7708399179	0.3141042021578649	AR	43395
1386294.3611198906	0.3044399488926746	AR	43395
1732867.9513998632	0.27489352640545145	AR	43395
2079441.5416798359	0.2709859454855196	AR	43395
2426015.1319598085	0.2689416524701874	AR	43395
69.31471805599453	0.4805046848381601	AR	44318
207.94415416798358	0.4806750425894378	AR	44318
346.5735902799727	0.4809305792163544	AR	44318
485.2030263919617	0.4817823679727428	AR	44318
623.8324625039508	0.4828045144804088	AR	44318
831.7766166719343	0.4849339863713799	AR	44318
1386.2943611198907	0.4888096252129472	AR	44318
2079.441541679836	0.4886392674616695	AR	44318
4158.883083359672	0.4980763770584895	AR	44318
5545.177444479563	0.5019697614991482	AR	44318
6931.471805599454	0.4987755536626917	AR	44318
11090.354888959126	0.4947863429869392	AR	44318
17328.67951399863	0.5097458830210108	AR	44318
24260.151319598088	0.5292766893810336	AR	44318
31191.62312519754	0.5216212379329926	AR	44318
38123.09493079699	0.5209220613287905	AR	44318
45054.566736396446	0.5181218057921635	AR	44318
51986.0385419959	0.5123722316865418	AR	44318
62383.24625039508	0.5097032935831913	AR	44318
76246.18986159399	0.5203293583191368	AR	44318
90109.13347279289	0.496028534923339	AR	44318
103972.0770839918	0.4877590857467348	AR	44318
117835.0206951907	0.4868505110732538	AR	44318
131697.96430638962	0.482744179443498	AR	44318
152492.37972318797	0.4628833049403748	AR	44318
173286.79513998632	0.4590431572969903	AR	44318
207944.1541679836	0.4562890403180012	AR	44318
235670.0413903814	0.4414501703577513	AR	44318
263395.92861277924	0.4183844406587167	AR	44318
291121.815835177	0.4179478989210676	AR	44318
318847.70305757486	0.4125993753549119	AR	44318
381230.94930796995	0.3936612720045429	AR	44318
485203.0263919617	0.36600298126064734	AR	44318
693147.1805599453	0.3541560193072118	AR	44318
1039720.7708399179	0.3235909994321409	AR	44318
1386294.3611198906	0.2971855479841	AR	44318
1732867.9513998632	0.27684199318569	AR	44318
2079441.5416798359	0.2786023566155593	AR	44318
2426015.1319598085	0.2609206416808632	AR	44318
69.31471805599453	0.4995741056218058	AR	44326
207.94415416798358	0.5	AR	44326
346.5735902799727	0.4998722316865417	AR	44326
485.2030263919617	0.4999148211243611	AR	44326
623.8324625039508	0.5001703577512777	AR	44326
831.7766166719343	0.5003407155025554	AR	44326
1386.2943611198907	0.5003833049403748	AR	44326
2079.441541679836	0.500212947189097	AR	44326
4158.883083359672	0.499488926746167	AR	44326
5545.177444479563	0.5043263770584895	AR	44326
6931.471805599454	0.5037301249290176	AR	44326
11090.354888959126	0.5102569562748438	AR	44326
17328.67951399863	0.534263202725724	AR	44326
24260.151319598088	0.5621060477001704	AR	44326
31191.62312519754	0.5391716354344123	AR	44326
38123.09493079699	0.5336279102782511	AR	44326
45054.566736396446	0.5331700738216922	AR	44326
51986.0385419959	0.541024275979557	AR	44326
62383.24625039508	0.5497977001703578	AR	44326
76246.18986159399	0.5448076377058488	AR	44326
90109.13347279289	0.5448750709823964	AR	44326
103972.0770839918	0.5409319988642816	AR	44326
117835.0206951907	0.5252697331061896	AR	44326
131697.96430638962	0.5251455139125497	AR	44326
152492.37972318797	0.5112968483816014	AR	44326
173286.79513998632	0.5004045996592845	AR	44326
207944.1541679836	0.4839934696195344	AR	44326
235670.0413903814	0.4683844406587167	AR	44326
263395.92861277924	0.4593448324815446	AR	44326
291121.815835177	0.4540388983532084	AR	44326
318847.70305757486	0.444995741056218	AR	44326
381230.94930796995	0.4267071266325951	AR	44326
485203.0263919617	0.4028038046564452	AR	44326
693147.1805599453	0.36381317433276544	AR	44326
1039720.7708399179	0.36022146507666103	AR	44326
1386294.3611198906	0.34921564452015896	AR	44326
1732867.9513998632	0.3144626632595116	AR	44326
2079441.5416798359	0.3009831061896649	AR	44326
2426015.1319598085	0.2818498012492901	AR	44326
69.31471805599453	0.3807424758659852	AR	50045
207.94415416798358	0.3807424758659852	AR	50045
346.5735902799727	0.38112578080636	AR	50045
485.2030263919617	0.3824886428165815	AR	50045
623.8324625039508	0.3825312322544009	AR	50045
831.7766166719343	0.382744179443498	AR	50045
1386.2943611198907	0.38449034639409424	AR	50045
2079.441541679836	0.3894307211811471	AR	50045
4158.883083359672	0.3981615559341283	AR	50045
5545.177444479563	0.39769307211811467	AR	50045
6931.471805599454	0.40448963657013065	AR	50045
11090.354888959126	0.3923161555934128	AR	50045
17328.67951399863	0.4053023850085179	AR	50045
24260.151319598088	0.4017142248722317	AR	50045
31191.62312519754	0.3894449176604203	AR	50045
38123.09493079699	0.3896791595684271	AR	50045
45054.566736396446	0.4143065019875071	AR	50045
51986.0385419959	0.4190090857467348	AR	50045
62383.24625039508	0.4250141964792731	AR	50045
76246.18986159399	0.4254684838160137	AR	50045
90109.13347279289	0.4262847813742192	AR	50045
103972.0770839918	0.4153996308915389	AR	50045
117835.0206951907	0.4008411413969336	AR	50045
131697.96430638962	0.3938067859170925	AR	50045
152492.37972318797	0.4012315445769449	AR	50045
173286.79513998632	0.4035917092561045	AR	50045
207944.1541679836	0.3978137421919365	AR	50045
235670.0413903814	0.39873296422487225	AR	50045
263395.92861277924	0.3978243895513913	AR	50045
291121.815835177	0.3958972174900625	AR	50045
318847.70305757486	0.3861442362294151	AR	50045
381230.94930796995	0.3584930437251562	AR	50045
485203.0263919617	0.32008801817149346	AR	50045
693147.1805599453	0.3065552243043725	AR	50045
1039720.7708399179	0.2919293015332197	AR	50045
1386294.3611198906	0.2634156729131176	AR	50045
1732867.9513998632	0.2662620670073821	AR	50045
2079441.5416798359	0.25508233957978416	AR	50045
2426015.1319598085	0.2572827938671209	AR	50045
69.31471805599453	0.5339863713798978	AR	50047
207.94415416798358	0.5341993185689948	AR	50047
346.5735902799727	0.5342844974446337	AR	50047
485.2030263919617	0.5357751277683135	AR	50047
623.8324625039508	0.5364565587734242	AR	50047
831.7766166719343	0.5376490630323679	AR	50047
1386.2943611198907	0.5422061328790461	AR	50047
2079.441541679836	0.53896933560477	AR	50047
4158.883083359672	0.539540743895514	AR	50047
5545.177444479563	0.5415708404315729	AR	50047
6931.471805599454	0.5519626632595116	AR	50047
11090.354888959126	0.5841851220897218	AR	50047
17328.67951399863	0.6011357183418513	AR	50047
24260.151319598088	0.6216567291311754	AR	50047
31191.62312519754	0.5915105053946621	AR	50047
38123.09493079699	0.5838515048268029	AR	50047
45054.566736396446	0.5881956274843838	AR	50047
51986.0385419959	0.5932282793867121	AR	50047
62383.24625039508	0.5809199318568995	AR	50047
76246.18986159399	0.5776157013060761	AR	50047
90109.13347279289	0.5706558773424191	AR	50047
103972.0770839918	0.5678343270868824	AR	50047
117835.0206951907	0.5339934696195344	AR	50047
131697.96430638962	0.5284178023850086	AR	50047
152492.37972318797	0.5104308631459399	AR	50047
173286.79513998632	0.5055969619534356	AR	50047
207944.1541679836	0.4922380749574106	AR	50047
235670.0413903814	0.4760434412265758	AR	50047
263395.92861277924	0.4723133162975582	AR	50047
291121.815835177	0.4736690800681431	AR	50047
318847.70305757486	0.4744427881885293	AR	50047
381230.94930796995	0.45382240204429297	AR	50047
485203.0263919617	0.4307779670641681	AR	50047
693147.1805599453	0.3957375070982397	AR	50047
1039720.7708399179	0.3540850369108461	AR	50047
1386294.3611198906	0.3446621237932993	AR	50047
1732867.9513998632	0.3179620954003407	AR	50047
2079441.5416798359	0.2924581203861443	AR	50047
2426015.1319598085	0.2609951731970472	AR	50047
69.31471805599453	0.5366198182850652	AR	50048
207.94415416798358	0.5367049971607041	AR	50048
346.5735902799727	0.5365346394094264	AR	50048
485.2030263919617	0.5366624077228848	AR	50048
623.8324625039508	0.5367901760363429	AR	50048
831.7766166719343	0.5366624077228848	AR	50048
1386.2943611198907	0.5367901760363429	AR	50048
2079.441541679836	0.5363216922203293	AR	50048
4158.883083359672	0.5389977285633163	AR	50048
5545.177444479563	0.5436151334469052	AR	50048
6931.471805599454	0.5530699886428165	AR	50048
11090.354888959126	0.5692646223736513	AR	50048
17328.67951399863	0.5842703009653606	AR	50048
24260.151319598088	0.6210001419647927	AR	50048
31191.62312519754	0.6030167518455423	AR	50048
38123.09493079699	0.5948573253833049	AR	50048
45054.566736396446	0.603946621237933	AR	50048
51986.0385419959	0.5922345258375923	AR	50048
62383.24625039508	0.5900163259511639	AR	50048
76246.18986159399	0.5797096819988643	AR	50048
90109.13347279289	0.5710107893242475	AR	50048
103972.0770839918	0.5580636002271436	AR	50048
117835.0206951907	0.5640154741624077	AR	50048
131697.96430638962	0.5511605621805793	AR	50048
152492.37972318797	0.541223026689381	AR	50048
173286.79513998632	0.5195875922771154	AR	50048
207944.1541679836	0.4934696195343555	AR	50048
235670.0413903814	0.4884866553094833	AR	50048
263395.92861277924	0.4859383872799545	AR	50048
291121.815835177	0.4847636286201023	AR	50048
318847.70305757486	0.4699425042589438	AR	50048
381230.94930796995	0.4383730834752981	AR	50048
485203.0263919617	0.4323537762634867	AR	50048
693147.1805599453	0.4014125496876775	AR	50048
1039720.7708399179	0.3660136286201022	AR	50048
1386294.3611198906	0.3325134866553095	AR	50048
1732867.9513998632	0.3276086030664395	AR	50048
2079441.5416798359	0.3218164395229983	AR	50048
2426015.1319598085	0.3143952299829642	AR	50048
69.31471805599453	0.3445166098807496	AR	50102
207.94415416798358	0.3448999148211244	AR	50102
346.5735902799727	0.3447721465076661	AR	50102
485.2030263919617	0.34511286201022146	AR	50102
623.8324625039508	0.3447295570698467	AR	50102
831.7766166719343	0.3450276831345826	AR	50102
1386.2943611198907	0.3451980408858603	AR	50102
2079.441541679836	0.34511286201022146	AR	50102
4158.883083359672	0.34323892674616696	AR	50102
5545.177444479563	0.34231970471323114	AR	50102
6931.471805599454	0.3456842703009654	AR	50102
11090.354888959126	0.3438458262350937	AR	50102
17328.67951399863	0.34748722316865416	AR	50102
24260.151319598088	0.33337947189097106	AR	50102
31191.62312519754	0.3176213798977853	AR	50102
38123.09493079699	0.3076235093696763	AR	50102
45054.566736396446	0.2956026405451448	AR	50102
51986.0385419959	0.2862471607041453	AR	50102
62383.24625039508	0.28551604202157865	AR	50102
76246.18986159399	0.29290176036342985	AR	50102
90109.13347279289	0.2766077512776831	AR	50102
103972.0770839918	0.2975865985235661	AR	50102
117835.0206951907	0.30401760363429864	AR	50102
131697.96430638962	0.29879684838160137	AR	50102
152492.37972318797	0.297135860306644	AR	50102
173286.79513998632	0.2856367120954003	AR	50102
207944.1541679836	0.2795286768881317	AR	50102
235670.0413903814	0.2541737649063032	AR	50102
263395.92861277924	0.2491446621237933	AR	50102
291121.815835177	0.2408468199886428	AR	50102
318847.70305757486	0.24081132879046	AR	50102
381230.94930796995	0.2423197047132312	AR	50102
485203.0263919617	0.24012279954571256	AR	50102
693147.1805599453	0.21837734241908	AR	50102
1039720.7708399179	0.21559483248154465	AR	50102
1386294.3611198906	0.21251774559909145	AR	50102
1732867.9513998632	0.19549261783077795	AR	50102
2079441.5416798359	0.2003442646223736	AR	50102
2426015.1319598085	0.20448253833049398	AR	50102
69.31471805599453	0.4468341851220898	AR	51737
207.94415416798358	0.4476433844406588	AR	51737
346.5735902799727	0.4479840999432141	AR	51737
485.2030263919617	0.44806927881885295	AR	51737
623.8324625039508	0.4479840999432141	AR	51737
831.7766166719343	0.44823963657013066	AR	51737
1386.2943611198907	0.44823963657013066	AR	51737
2079.441541679836	0.4501135718341852	AR	51737
4158.883083359672	0.4535207268597388	AR	51737
5545.177444479563	0.4566545996592845	AR	51737
6931.471805599454	0.4514835320840431	AR	51737
11090.354888959126	0.4529209256104486	AR	51737
17328.67951399863	0.4803982112436116	AR	51737
24260.151319598088	0.4868292163543441	AR	51737
31191.62312519754	0.4609525837592278	AR	51737
38123.09493079699	0.4627874787052811	AR	51737
45054.566736396446	0.448605195911414	AR	51737
51986.0385419959	0.4461456558773425	AR	51737
62383.24625039508	0.44625212947189097	AR	51737
76246.18986159399	0.453236797274276	AR	51737
90109.13347279289	0.4446763202725724	AR	51737
103972.0770839918	0.4303485235661556	AR	51737
117835.0206951907	0.4350369108461102	AR	51737
131697.96430638962	0.4279670641680863	AR	51737
152492.37972318797	0.42252271436683697	AR	51737
173286.79513998632	0.4167199034639409	AR	51737
207944.1541679836	0.4136534639409426	AR	51737
235670.0413903814	0.4071976149914821	AR	51737
263395.92861277924	0.3944704713231119	AR	51737
291121.815835177	0.3890012776831346	AR	51737
318847.70305757486	0.3818533503691085	AR	51737
381230.94930796995	0.3620918512208973	AR	51737
485203.0263919617	0.34522643384440665	AR	51737
693147.1805599453	0.3209433560477002	AR	51737
1039720.7708399179	0.3174545712663259	AR	51737
1386294.3611198906	0.3039111300397501	AR	51737
1732867.9513998632	0.27940445769449185	AR	51737
2079441.5416798359	0.2414430721181147	AR	51737
2426015.1319598085	0.21612365133446895	AR	51737
69.31471805599453	0.5211421067575241	AR	51748
207.94415416798358	0.521738358886996	AR	51748
346.5735902799727	0.5218661272004543	AR	51748
485.2030263919617	0.5219513060760932	AR	51748
623.8324625039508	0.5221216638273709	AR	51748
831.7766166719343	0.5214082907438955	AR	51748
1386.2943611198907	0.5222174900624645	AR	51748
2079.441541679836	0.5243469619534356	AR	51748
4158.883083359672	0.5319101362862011	AR	51748
5545.177444479563	0.5369427881885294	AR	51748
6931.471805599454	0.5347884724588301	AR	51748
11090.354888959126	0.5413649914821124	AR	51748
17328.67951399863	0.5686328790459966	AR	51748
24260.151319598088	0.5585995173197047	AR	51748
31191.62312519754	0.5646827086882453	AR	51748
38123.09493079699	0.5505110732538331	AR	51748
45054.566736396446	0.5537656161272004	AR	51748
51986.0385419959	0.5424368256672345	AR	51748
62383.24625039508	0.5429124077228846	AR	51748
76246.18986159399	0.5399559909142533	AR	51748
90109.13347279289	0.5373083475298126	AR	51748
103972.0770839918	0.5316865417376491	AR	51748
117835.0206951907	0.5325560760931289	AR	51748
131697.96430638962	0.5304017603634299	AR	51748
152492.37972318797	0.5197473026689381	AR	51748
173286.79513998632	0.5015296706416811	AR	51748
207944.1541679836	0.493164395229983	AR	51748
235670.0413903814	0.4964686257808063	AR	51748
263395.92861277924	0.4856757524134015	AR	51748
291121.815835177	0.4628584611016468	AR	51748
318847.70305757486	0.4497657580919932	AR	51748
381230.94930796995	0.4319562748438387	AR	51748
485203.0263919617	0.4206629755820557	AR	51748
693147.1805599453	0.3791418228279387	AR	51748
1039720.7708399179	0.3378549119818285	AR	51748
1386294.3611198906	0.3049581203861443	AR	51748
1732867.9513998632	0.2662549687677456	AR	51748
2079441.5416798359	0.2434199318568995	AR	51748
2426015.1319598085	0.2205103634298694	AR	51748
69.31471805599453	0.515612578080636	AR	51749
207.94415416798358	0.5157829358319137	AR	51749
346.5735902799727	0.515825525269733	AR	51749
485.2030263919617	0.5163365985235662	AR	51749
623.8324625039508	0.5160384724588302	AR	51749
831.7766166719343	0.516123651334469	AR	51749
1386.2943611198907	0.5163791879613855	AR	51749
2079.441541679836	0.5162514196479273	AR	51749
4158.883083359672	0.5148885576377058	AR	51749
5545.177444479563	0.5164075809199318	AR	51749
6931.471805599454	0.5253513628620102	AR	51749
11090.354888959126	0.5422096819988642	AR	51749
17328.67951399863	0.5515296706416809	AR	51749
24260.151319598088	0.5492333901192504	AR	51749
31191.62312519754	0.5502661839863714	AR	51749
38123.09493079699	0.5465680011357184	AR	51749
45054.566736396446	0.5339544293015333	AR	51749
51986.0385419959	0.5208262350936967	AR	51749
62383.24625039508	0.5173729415105055	AR	51749
76246.18986159399	0.510207268597388	AR	51749
90109.13347279289	0.4992120954003407	AR	51749
103972.0770839918	0.4993221181147075	AR	51749
117835.0206951907	0.4856863997728564	AR	51749
131697.96430638962	0.4795109312890404	AR	51749
152492.37972318797	0.4747302668938104	AR	51749
173286.79513998632	0.4595258375922772	AR	51749
207944.1541679836	0.4395726859738785	AR	51749
235670.0413903814	0.4341993185689949	AR	51749
263395.92861277924	0.4116766042021579	AR	51749
291121.815835177	0.4104237649063032	AR	51749
318847.70305757486	0.3926249290176036	AR	51749
381230.94930796995	0.3682389267461669	AR	51749
485203.0263919617	0.3703329074389552	AR	51749
693147.1805599453	0.3430259795570699	AR	51749
1039720.7708399179	0.31319562748438384	AR	51749
1386294.3611198906	0.28830919931856896	AR	51749
1732867.9513998632	0.2748402896081772	AR	51749
2079441.5416798359	0.24328861442362296	AR	51749
2426015.1319598085	0.22595826235093694	AR	51749
69.31471805599453	0.4706026405451448	AR	51757
207.94415416798358	0.4717099659284498	AR	51757
346.5735902799727	0.4717525553662691	AR	51757
485.2030263919617	0.4716673764906304	AR	51757
623.8324625039508	0.4717099659284498	AR	51757
831.7766166719343	0.47183773424190795	AR	51757
1386.2943611198907	0.47264693356047704	AR	51757
2079.441541679836	0.4743079216354344	AR	51757
4158.883083359672	0.4819988642816581	AR	51757
5545.177444479563	0.4803201306076094	AR	51757
6931.471805599454	0.4941829926178308	AR	51757
11090.354888959126	0.506548126064736	AR	51757
17328.67951399863	0.5224517319704713	AR	51757
24260.151319598088	0.529507382169222	AR	51757
31191.62312519754	0.5341141396933561	AR	51757
38123.09493079699	0.5289572685973879	AR	51757
45054.566736396446	0.5299368256672345	AR	51757
51986.0385419959	0.525049687677456	AR	51757
62383.24625039508	0.5146898069278819	AR	51757
76246.18986159399	0.5073005394662125	AR	51757
90109.13347279289	0.493700312322544	AR	51757
103972.0770839918	0.4723772004542874	AR	51757
117835.0206951907	0.4639444917660421	AR	51757
131697.96430638962	0.4627945769449177	AR	51757
152492.37972318797	0.4371663827370813	AR	51757
173286.79513998632	0.4267745599091426	AR	51757
207944.1541679836	0.4039004826802953	AR	51757
235670.0413903814	0.39746237932992623	AR	51757
263395.92861277924	0.3902825099375353	AR	51757
291121.815835177	0.3920286768881317	AR	51757
318847.70305757486	0.38665530948324817	AR	51757
381230.94930796995	0.3675362010221465	AR	51757
485203.0263919617	0.3610697047132311	AR	51757
693147.1805599453	0.3444775695627484	AR	51757
1039720.7708399179	0.2882630607609313	AR	51757
1386294.3611198906	0.25126703577512777	AR	51757
1732867.9513998632	0.23698537762634875	AR	51757
2079441.5416798359	0.2274453435547984	AR	51757
2426015.1319598085	0.21371734809767173	AR	51757
69.31471805599453	0.5353918228279386	AR	55162
207.94415416798358	0.5356473594548552	AR	55162
346.5735902799727	0.5354770017035775	AR	55162
485.2030263919617	0.5356047700170358	AR	55162
623.8324625039508	0.5358603066439522	AR	55162
831.7766166719343	0.53603066439523	AR	55162
1386.2943611198907	0.5359880749574106	AR	55162
2079.441541679836	0.5360732538330494	AR	55162
4158.883083359672	0.534412265758092	AR	55162
5545.177444479563	0.5319420783645656	AR	55162
6931.471805599454	0.5302278534923339	AR	55162
11090.354888959126	0.5424261783077797	AR	55162
17328.67951399863	0.5579890687109597	AR	55162
24260.151319598088	0.589540743895514	AR	55162
31191.62312519754	0.5952477285633163	AR	55162
38123.09493079699	0.5803272288472459	AR	55162
45054.566736396446	0.5580139125496877	AR	55162
51986.0385419959	0.5559092844974447	AR	55162
62383.24625039508	0.5480053946621238	AR	55162
76246.18986159399	0.5359348381601363	AR	55162
90109.13347279289	0.5247977001703578	AR	55162
103972.0770839918	0.5204642248722318	AR	55162
117835.0206951907	0.5220826235093696	AR	55162
131697.96430638962	0.5036839863713799	AR	55162
152492.37972318797	0.4806466496308915	AR	55162
173286.79513998632	0.4706558773424191	AR	55162
207944.1541679836	0.4786201022146508	AR	55162
235670.0413903814	0.4692504258943782	AR	55162
263395.92861277924	0.4611690800681431	AR	55162
291121.815835177	0.4701802952867689	AR	55162
318847.70305757486	0.4600865985235661	AR	55162
381230.94930796995	0.4546209540034071	AR	55162
485203.0263919617	0.4272430437251562	AR	55162
693147.1805599453	0.3722174900624646	AR	55162
1039720.7708399179	0.3362400624645088	AR	55162
1386294.3611198906	0.3205139125496877	AR	55162
1732867.9513998632	0.30781871095968194	AR	55162
2079441.5416798359	0.298331913685406	AR	55162
2426015.1319598085	0.2837769733106189	AR	55162
69.31471805599453	0.5314664963089153	AR	56255
207.94415416798358	0.5315942646223737	AR	56255
346.5735902799727	0.5317220329358319	AR	56255
485.2030263919617	0.5317646223736513	AR	56255
623.8324625039508	0.5318923906871096	AR	56255
831.7766166719343	0.5325383304940374	AR	56255
1386.2943611198907	0.5319775695627484	AR	56255
2079.441541679836	0.5326164111300398	AR	56255
4158.883083359672	0.5403996308915389	AR	56255
5545.177444479563	0.552154315729699	AR	56255
6931.471805599454	0.5548374503123226	AR	56255
11090.354888959126	0.5734206416808632	AR	56255
17328.67951399863	0.5789643668370243	AR	56255
24260.151319598088	0.5999787052810903	AR	56255
31191.62312519754	0.5888841567291312	AR	56255
38123.09493079699	0.5793228279386712	AR	56255
45054.566736396446	0.5795854628052244	AR	56255
51986.0385419959	0.5852888983532084	AR	56255
62383.24625039508	0.5697863429869392	AR	56255
76246.18986159399	0.5759724588302101	AR	56255
90109.13347279289	0.5755394662123794	AR	56255
103972.0770839918	0.5766645371947756	AR	56255
117835.0206951907	0.5587024417944351	AR	56255
131697.96430638962	0.5504826802952867	AR	56255
152492.37972318797	0.5449637989778535	AR	56255
173286.79513998632	0.5388735093696764	AR	56255
207944.1541679836	0.5089757240204429	AR	56255
235670.0413903814	0.4989246166950596	AR	56255
263395.92861277924	0.4893277967064169	AR	56255
291121.815835177	0.487113145939807	AR	56255
318847.70305757486	0.4643029528676888	AR	56255
381230.94930796995	0.4332800965360591	AR	56255
485203.0263919617	0.3926320272572402	AR	56255
693147.1805599453	0.3777328222600795	AR	56255
1039720.7708399179	0.3579145371947756	AR	56255
1386294.3611198906	0.33551959114139696	AR	56255
1732867.9513998632	0.3143632879045997	AR	56255
2079441.5416798359	0.2894591141396934	AR	56255
2426015.1319598085	0.2755323679727427	AR	56255
69.31471805599453	0.5184341283361726	AR	56256
207.94415416798358	0.5185193072118115	AR	56256
346.5735902799727	0.5185618966496308	AR	56256
485.2030263919617	0.5201802952867689	AR	56256
623.8324625039508	0.5202654741624076	AR	56256
831.7766166719343	0.5163898353208404	AR	56256
1386.2943611198907	0.5143987791027824	AR	56256
2079.441541679836	0.5146969051675184	AR	56256
4158.883083359672	0.5178307779670642	AR	56256
5545.177444479563	0.5204109880749574	AR	56256
6931.471805599454	0.5240523850085179	AR	56256
11090.354888959126	0.5385114991482112	AR	56256
17328.67951399863	0.5795854628052244	AR	56256
24260.151319598088	0.6001419647927313	AR	56256
31191.62312519754	0.5965892958546279	AR	56256
38123.09493079699	0.5861868256672346	AR	56256
45054.566736396446	0.5801071834185123	AR	56256
51986.0385419959	0.5756530380465644	AR	56256
62383.24625039508	0.5666773140261214	AR	56256
76246.18986159399	0.5534000567859171	AR	56256
90109.13347279289	0.5408397217490063	AR	56256
103972.0770839918	0.5495883021010789	AR	56256
117835.0206951907	0.5356722032935831	AR	56256
131697.96430638962	0.5371628336172629	AR	56256
152492.37972318797	0.5209823963657013	AR	56256
173286.79513998632	0.5235980976717773	AR	56256
207944.1541679836	0.5248331913685406	AR	56256
235670.0413903814	0.5121734809767178	AR	56256
263395.92861277924	0.5088266609880749	AR	56256
291121.815835177	0.4991943498012492	AR	56256
318847.70305757486	0.4746273424190801	AR	56256
381230.94930796995	0.4263486655309484	AR	56256
485203.0263919617	0.4075738216922203	AR	56256
693147.1805599453	0.3786484951731971	AR	56256
1039720.7708399179	0.3455387563884157	AR	56256
1386294.3611198906	0.3208226859738785	AR	56256
1732867.9513998632	0.31246805792163546	AR	56256
2079441.5416798359	0.299776405451448	AR	56256
2426015.1319598085	0.28541666666666665	AR	56256
69.31471805599453	0.4798268029528677	AR	67742
207.94415416798358	0.4804656445201589	AR	67742
346.5735902799727	0.4805508233957978	AR	67742
485.2030263919617	0.4807211811470755	AR	67742
623.8324625039508	0.4808489494605338	AR	67742
831.7766166719343	0.4809341283361726	AR	67742
1386.2943611198907	0.4811044860874503	AR	67742
2079.441541679836	0.4814877910278251	AR	67742
4158.883083359672	0.47854911981828496	AR	67742
5545.177444479563	0.4849410846110165	AR	67742
6931.471805599454	0.4972920215786485	AR	67742
11090.354888959126	0.5103279386712095	AR	67742
17328.67951399863	0.5453293583191368	AR	67742
24260.151319598088	0.5338089153889836	AR	67742
31191.62312519754	0.5199850936967632	AR	67742
38123.09493079699	0.5159249006246451	AR	67742
45054.566736396446	0.5134014764338445	AR	67742
51986.0385419959	0.5018065019875071	AR	67742
62383.24625039508	0.5122018739352641	AR	67742
76246.18986159399	0.497373651334469	AR	67742
90109.13347279289	0.5165743895513912	AR	67742
103972.0770839918	0.5081416808631459	AR	67742
117835.0206951907	0.5099659284497444	AR	67742
131697.96430638962	0.5102640545144804	AR	67742
152492.37972318797	0.5030983816013629	AR	67742
173286.79513998632	0.4983816013628621	AR	67742
207944.1541679836	0.47279599659284494	AR	67742
235670.0413903814	0.4590325099375354	AR	67742
263395.92861277924	0.4529173764906303	AR	67742
291121.815835177	0.4444491766042022	AR	67742
318847.70305757486	0.4213053662691653	AR	67742
381230.94930796995	0.4171209540034072	AR	67742
485203.0263919617	0.41345826235093697	AR	67742
693147.1805599453	0.3480870244179443	AR	67742
1039720.7708399179	0.30846110164679164	AR	67742
1386294.3611198906	0.2811186825667235	AR	67742
1732867.9513998632	0.2500851788756389	AR	67742
2079441.5416798359	0.24498509369676325	AR	67742
2426015.1319598085	0.2327264338444066	AR	67742
69.31471805599453	0.4838195627484384	AR	68073
207.94415416798358	0.484288046564452	AR	68073
346.5735902799727	0.4841602782509937	AR	68073
485.2030263919617	0.4843732254400908	AR	68073
623.8324625039508	0.4841602782509937	AR	68073
831.7766166719343	0.4843732254400908	AR	68073
1386.2943611198907	0.4845009937535491	AR	68073
2079.441541679836	0.4851149914821125	AR	68073
4158.883083359672	0.4967099659284498	AR	68073
5545.177444479563	0.5037372231686541	AR	68073
6931.471805599454	0.5013344690516752	AR	68073
11090.354888959126	0.5195556501987508	AR	68073
17328.67951399863	0.528236797274276	AR	68073
24260.151319598088	0.5366482112436115	AR	68073
31191.62312519754	0.5279706132879046	AR	68073
38123.09493079699	0.5258021010789324	AR	68073
45054.566736396446	0.5357431856899488	AR	68073
51986.0385419959	0.5510221465076661	AR	68073
62383.24625039508	0.5290566439522999	AR	68073
76246.18986159399	0.5077015900056785	AR	68073
90109.13347279289	0.5082659000567861	AR	68073
103972.0770839918	0.4960107893242475	AR	68073
117835.0206951907	0.4995208688245315	AR	68073
131697.96430638962	0.4926568710959682	AR	68073
152492.37972318797	0.5023424190800682	AR	68073
173286.79513998632	0.4911165530948325	AR	68073
207944.1541679836	0.490861016467916	AR	68073
235670.0413903814	0.4986193923906871	AR	68073
263395.92861277924	0.4887386428165815	AR	68073
291121.815835177	0.4751703577512777	AR	68073
318847.70305757486	0.4593519307211811	AR	68073
381230.94930796995	0.4402860590573538	AR	68073
485203.0263919617	0.4169967348097671	AR	68073
693147.1805599453	0.3747906019307212	AR	68073
1039720.7708399179	0.3199105621805792	AR	68073
1386294.3611198906	0.29947473026689386	AR	68073
1732867.9513998632	0.2840360590573538	AR	68073
2079441.5416798359	0.2915140545144804	AR	68073
2426015.1319598085	0.2806111584327087	AR	68073
69.31471805599453	0.4979840999432141	AR	68074
207.94415416798358	0.4981970471323112	AR	68074
346.5735902799727	0.4983248154457695	AR	68074
485.2030263919617	0.4983674048835889	AR	68074
623.8324625039508	0.4986229415105055	AR	68074
831.7766166719343	0.4987081203861442	AR	68074
1386.2943611198907	0.4990488358886997	AR	68074
2079.441541679836	0.4990488358886997	AR	68074
4158.883083359672	0.4981544576944918	AR	68074
5545.177444479563	0.4959823963657014	AR	68074
6931.471805599454	0.494857325383305	AR	68074
11090.354888959126	0.5111335888699603	AR	68074
17328.67951399863	0.5213018171493471	AR	68074
24260.151319598088	0.5325028392958546	AR	68074
31191.62312519754	0.5400766609880749	AR	68074
38123.09493079699	0.5372089721749007	AR	68074
45054.566736396446	0.5341602782509938	AR	68074
51986.0385419959	0.5351824247586598	AR	68074
62383.24625039508	0.532619960249858	AR	68074
76246.18986159399	0.5494072969903463	AR	68074
90109.13347279289	0.5282900340715502	AR	68074
103972.0770839918	0.5210036910846111	AR	68074
117835.0206951907	0.5218590289608177	AR	68074
131697.96430638962	0.5237152186257807	AR	68074
152492.37972318797	0.5255785065303804	AR	68074
173286.79513998632	0.5084930437251562	AR	68074
207944.1541679836	0.5048906871095968	AR	68074
235670.0413903814	0.4882382169222033	AR	68074
263395.92861277924	0.4773956558773424	AR	68074
291121.815835177	0.4650695627484384	AR	68074
318847.70305757486	0.44915176036342985	AR	68074
381230.94930796995	0.419534355479841	AR	68074
485203.0263919617	0.38926036342986936	AR	68074
693147.1805599453	0.35990914253265194	AR	68074
1039720.7708399179	0.31130394662123795	AR	68074
1386294.3611198906	0.3037194775695627	AR	68074
1732867.9513998632	0.3010682850653037	AR	68074
2079441.5416798359	0.2849801249290176	AR	68074
2426015.1319598085	0.28229699034639405	AR	68074
69.31471805599453	0.3483461101646792	AR	68075
207.94415416798358	0.3486868256672346	AR	68075
346.5735902799727	0.3488997728563317	AR	68075
485.2030263919617	0.349538614423623	AR	68075
623.8324625039508	0.34970897217490066	AR	68075
831.7766166719343	0.3459185122089722	AR	68075
1386.2943611198907	0.3417624929017603	AR	68075
2079.441541679836	0.34708617262918795	AR	68075
4158.883083359672	0.35400340715502554	AR	68075
5545.177444479563	0.3609880749574106	AR	68075
6931.471805599454	0.3520017035775128	AR	68075
11090.354888959126	0.3609774275979557	AR	68075
17328.67951399863	0.3736442362294151	AR	68075
24260.151319598088	0.4050787904599659	AR	68075
31191.62312519754	0.4266645371947757	AR	68075
38123.09493079699	0.4176533219761499	AR	68075
45054.566736396446	0.41897359454855204	AR	68075
51986.0385419959	0.4109135434412266	AR	68075
62383.24625039508	0.4063777683134583	AR	68075
76246.18986159399	0.4183879897785349	AR	68075
90109.13347279289	0.4107147927314026	AR	68075
103972.0770839918	0.4129720329358319	AR	68075
117835.0206951907	0.40815942646223735	AR	68075
131697.96430638962	0.3929124077228847	AR	68075
152492.37972318797	0.3838692504258944	AR	68075
173286.79513998632	0.3703754968767746	AR	68075
207944.1541679836	0.34940729699034634	AR	68075
235670.0413903814	0.3340147643384441	AR	68075
263395.92861277924	0.3263060760931289	AR	68075
291121.815835177	0.3169647927314026	AR	68075
318847.70305757486	0.3154351220897218	AR	68075
381230.94930796995	0.3139870812038615	AR	68075
485203.0263919617	0.28541666666666665	AR	68075
693147.1805599453	0.26197473026689383	AR	68075
1039720.7708399179	0.2559128336172629	AR	68075
1386294.3611198906	0.23662691652470186	AR	68075
1732867.9513998632	0.2201980408858603	AR	68075
2079441.5416798359	0.2144804088586031	AR	68075
2426015.1319598085	0.21475369108461104	AR	68075
69.31471805599453	0.5115097955706984	AR	71166
207.94415416798358	0.5116801533219761	AR	71166
346.5735902799727	0.5114246166950596	AR	71166
485.2030263919617	0.5116801533219761	AR	71166
623.8324625039508	0.5117227427597956	AR	71166
831.7766166719343	0.511765332197615	AR	71166
1386.2943611198907	0.5116375638841567	AR	71166
2079.441541679836	0.512737791027825	AR	71166
4158.883083359672	0.514867262918796	AR	71166
5545.177444479563	0.5267568143100512	AR	71166
6931.471805599454	0.5281338727995457	AR	71166
11090.354888959126	0.5569811186825667	AR	71166
17328.67951399863	0.5804727427597955	AR	71166
24260.151319598088	0.5725582055650199	AR	71166
31191.62312519754	0.5719974446337308	AR	71166
38123.09493079699	0.5827974162407723	AR	71166
45054.566736396446	0.5815800681431005	AR	71166
51986.0385419959	0.5804017603634298	AR	71166
62383.24625039508	0.5876597103918229	AR	71166
76246.18986159399	0.5854166666666667	AR	71166
90109.13347279289	0.5733816013628621	AR	71166
103972.0770839918	0.5485519591141397	AR	71166
117835.0206951907	0.5394910562180579	AR	71166
131697.96430638962	0.5267142248722316	AR	71166
152492.37972318797	0.502079784213515	AR	71166
173286.79513998632	0.4891964792731402	AR	71166
207944.1541679836	0.4759547132311187	AR	71166
235670.0413903814	0.4641148495173197	AR	71166
263395.92861277924	0.4487720045428734	AR	71166
291121.815835177	0.4469158148779102	AR	71166
318847.70305757486	0.437649063032368	AR	71166
381230.94930796995	0.4381814310051108	AR	71166
485203.0263919617	0.4211811470755252	AR	71166
693147.1805599453	0.4074567007382169	AR	71166
1039720.7708399179	0.3676000851788757	AR	71166
1386294.3611198906	0.35700596252129474	AR	71166
1732867.9513998632	0.33044080068143106	AR	71166
2079441.5416798359	0.3093164395229983	AR	71166
2426015.1319598085	0.3002058489494605	AR	71166
69.31471805599453	0.4946905167518455	AR	71167
207.94415416798358	0.4950738216922203	AR	71167
346.5735902799727	0.495244179443498	AR	71167
485.2030263919617	0.4952867688813174	AR	71167
623.8324625039508	0.4953293583191368	AR	71167
831.7766166719343	0.4952015900056786	AR	71167
1386.2943611198907	0.494946053378762	AR	71167
2079.441541679836	0.4949886428165815	AR	71167
4158.883083359672	0.4973807495741056	AR	71167
5545.177444479563	0.4923942362294152	AR	71167
6931.471805599454	0.491670215786485	AR	71167
11090.354888959126	0.5016645371947757	AR	71167
17328.67951399863	0.5243611584327087	AR	71167
24260.151319598088	0.5513451164111299	AR	71167
31191.62312519754	0.5731260647359455	AR	71167
38123.09493079699	0.5760008517887564	AR	71167
45054.566736396446	0.5910029812606473	AR	71167
51986.0385419959	0.5944349801249289	AR	71167
62383.24625039508	0.5862187677455991	AR	71167
76246.18986159399	0.59412265758092	AR	71167
90109.13347279289	0.5869498864281657	AR	71167
103972.0770839918	0.5774772856331629	AR	71167
117835.0206951907	0.5662301249290176	AR	71167
131697.96430638962	0.5499183702441794	AR	71167
152492.37972318797	0.529333475298126	AR	71167
173286.79513998632	0.5291879613855763	AR	71167
207944.1541679836	0.4971961953435549	AR	71167
235670.0413903814	0.4892213231118683	AR	71167
263395.92861277924	0.4719300113571834	AR	71167
291121.815835177	0.4621166950596252	AR	71167
318847.70305757486	0.4570911413969336	AR	71167
381230.94930796995	0.4254791311754685	AR	71167
485203.0263919617	0.4152150766609881	AR	71167
693147.1805599453	0.3961172629187961	AR	71167
1039720.7708399179	0.35787194775695624	AR	71167
1386294.3611198906	0.3368008233957978	AR	71167
1732867.9513998632	0.3167021578648496	AR	71167
2079441.5416798359	0.301543867120954	AR	71167
2426015.1319598085	0.29055579216354344	AR	71167
69.31471805599453	0.5150553662691653	AR	71168
207.94415416798358	0.5156516183986372	AR	71168
346.5735902799727	0.5157793867120954	AR	71168
485.2030263919617	0.5159071550255536	AR	71168
623.8324625039508	0.5160349233390119	AR	71168
831.7766166719343	0.5161201022146508	AR	71168
1386.2943611198907	0.5160775127768313	AR	71168
2079.441541679836	0.5163401476433844	AR	71168
4158.883083359672	0.5205990914253266	AR	71168
5545.177444479563	0.5267994037478705	AR	71168
6931.471805599454	0.5280770868824531	AR	71168
11090.354888959126	0.5441545996592845	AR	71168
17328.67951399863	0.5875425894378195	AR	71168
24260.151319598088	0.5920393242475865	AR	71168
31191.62312519754	0.5865204429301534	AR	71168
38123.09493079699	0.5761037762634866	AR	71168
45054.566736396446	0.5703364565587734	AR	71168
51986.0385419959	0.5785633162975583	AR	71168
62383.24625039508	0.5890545144804089	AR	71168
76246.18986159399	0.5842241624077229	AR	71168
90109.13347279289	0.5694456274843838	AR	71168
103972.0770839918	0.5709540034071551	AR	71168
117835.0206951907	0.5566865417376491	AR	71168
131697.96430638962	0.5410917092561045	AR	71168
152492.37972318797	0.5547771152754117	AR	71168
173286.79513998632	0.5326731970471323	AR	71168
207944.1541679836	0.5037585178875639	AR	71168
235670.0413903814	0.4777221749006247	AR	71168
263395.92861277924	0.4719974446337308	AR	71168
291121.815835177	0.4583262350936968	AR	71168
318847.70305757486	0.4476540318001137	AR	71168
381230.94930796995	0.43501206700738215	AR	71168
485203.0263919617	0.4266077512776831	AR	71168
693147.1805599453	0.4084327086882453	AR	71168
1039720.7708399179	0.3735271152754117	AR	71168
1386294.3611198906	0.34220968199886426	AR	71168
1732867.9513998632	0.3254471890971039	AR	71168
2079441.5416798359	0.3242191936399773	AR	71168
2426015.1319598085	0.3169115559341283	AR	71168
69.31471805599453	0.571788046564452	AR	71170
207.94415416798358	0.5720435831913685	AR	71170
346.5735902799727	0.5720861726291879	AR	71170
485.2030263919617	0.5722565303804656	AR	71170
623.8324625039508	0.5722991198182851	AR	71170
831.7766166719343	0.5722565303804656	AR	71170
1386.2943611198907	0.5721713515048268	AR	71170
2079.441541679836	0.5726398353208404	AR	71170
4158.883083359672	0.5706629755820557	AR	71170
5545.177444479563	0.5657403463940942	AR	71170
6931.471805599454	0.5675291027825099	AR	71170
11090.354888959126	0.5655770868824531	AR	71170
17328.67951399863	0.5856509085746735	AR	71170
24260.151319598088	0.6022111016467916	AR	71170
31191.62312519754	0.600074531516184	AR	71170
38123.09493079699	0.5958084894946053	AR	71170
45054.566736396446	0.5879116978989212	AR	71170
51986.0385419959	0.5879294434980125	AR	71170
62383.24625039508	0.581150624645088	AR	71170
76246.18986159399	0.5770194491766043	AR	71170
90109.13347279289	0.57340644520159	AR	71170
103972.0770839918	0.5777079784213515	AR	71170
117835.0206951907	0.5774027541169791	AR	71170
131697.96430638962	0.5721145655877342	AR	71170
152492.37972318797	0.5563067859170925	AR	71170
173286.79513998632	0.5562464508801818	AR	71170
207944.1541679836	0.5340715502555367	AR	71170
235670.0413903814	0.5376561612720046	AR	71170
263395.92861277924	0.5324105621805792	AR	71170
291121.815835177	0.5331523282226008	AR	71170
318847.70305757486	0.5282971323111869	AR	71170
381230.94930796995	0.4937890403180012	AR	71170
485203.0263919617	0.4594300113571835	AR	71170
693147.1805599453	0.43548055082339576	AR	71170
1039720.7708399179	0.3986655309483249	AR	71170
1386294.3611198906	0.3746060477001704	AR	71170
1732867.9513998632	0.3651582907438956	AR	71170
2079441.5416798359	0.34399134014764343	AR	71170
2426015.1319598085	0.3278676888131743	AR	71170
69.31471805599453	0.5227356615559341	AR	71225
207.94415416798358	0.5228634298693924	AR	71225
346.5735902799727	0.5230337876206701	AR	71225
485.2030263919617	0.5244818285065304	AR	71225
623.8324625039508	0.5253762067007381	AR	71225
831.7766166719343	0.5274204997160704	AR	71225
1386.2943611198907	0.5318498012492902	AR	71225
2079.441541679836	0.5335107893242476	AR	71225
4158.883083359672	0.5334681998864281	AR	71225
5545.177444479563	0.5366872515616128	AR	71225
6931.471805599454	0.5386889551391255	AR	71225
11090.354888959126	0.5593661272004543	AR	71225
17328.67951399863	0.5864033219761501	AR	71225
24260.151319598088	0.6067007382169222	AR	71225
31191.62312519754	0.5953364565587734	AR	71225
38123.09493079699	0.5788153038046564	AR	71225
45054.566736396446	0.5824779954571266	AR	71225
51986.0385419959	0.5938671209540034	AR	71225
62383.24625039508	0.5903925326519024	AR	71225
76246.18986159399	0.5871131459398069	AR	71225
90109.13347279289	0.5692007382169222	AR	71225
103972.0770839918	0.5689168086314594	AR	71225
117835.0206951907	0.5635505394662124	AR	71225
131697.96430638962	0.5578258091993186	AR	71225
152492.37972318797	0.5557531232254399	AR	71225
173286.79513998632	0.5534036059057355	AR	71225
207944.1541679836	0.5365488358886996	AR	71225
235670.0413903814	0.5361229415105054	AR	71225
263395.92861277924	0.5202548268029528	AR	71225
291121.815835177	0.5058595968199886	AR	71225
318847.70305757486	0.4849730266893811	AR	71225
381230.94930796995	0.4519733106189665	AR	71225
485203.0263919617	0.42897146507666106	AR	71225
693147.1805599453	0.36705352072685976	AR	71225
1039720.7708399179	0.3395159000567859	AR	71225
1386294.3611198906	0.3062641964792731	AR	71225
1732867.9513998632	0.2916276263486656	AR	71225
2079441.5416798359	0.28891964792731395	AR	71225
2426015.1319598085	0.27905664395229984	AR	71225
69.31471805599453	0.4986335888699603	AR	76154
207.94415416798358	0.4986761783077797	AR	76154
346.5735902799727	0.4988465360590574	AR	76154
485.2030263919617	0.4988465360590574	AR	76154
623.8324625039508	0.4989317149346962	AR	76154
831.7766166719343	0.4983780522430438	AR	76154
1386.2943611198907	0.4979095684270302	AR	76154
2079.441541679836	0.4992298409994322	AR	76154
4158.883083359672	0.5072295570698466	AR	76154
5545.177444479563	0.5149027541169791	AR	76154
6931.471805599454	0.5220151902328223	AR	76154
11090.354888959126	0.5274346961953436	AR	76154
17328.67951399863	0.5423232538330494	AR	76154
24260.151319598088	0.5458262350936968	AR	76154
31191.62312519754	0.5503549119818285	AR	76154
38123.09493079699	0.5468483816013628	AR	76154
45054.566736396446	0.5567291311754685	AR	76154
51986.0385419959	0.5668902612152186	AR	76154
62383.24625039508	0.5677597955706984	AR	76154
76246.18986159399	0.5628797558205565	AR	76154
90109.13347279289	0.554855195911414	AR	76154
103972.0770839918	0.5536626916524702	AR	76154
117835.0206951907	0.5441545996592845	AR	76154
131697.96430638962	0.541446621237933	AR	76154
152492.37972318797	0.5195521010789323	AR	76154
173286.79513998632	0.5205990914253266	AR	76154
207944.1541679836	0.518675468483816	AR	76154
235670.0413903814	0.5064522998296422	AR	76154
263395.92861277924	0.4906090289608177	AR	76154
291121.815835177	0.4699176604202158	AR	76154
318847.70305757486	0.4540318001135719	AR	76154
381230.94930796995	0.43655593412833615	AR	76154
485203.0263919617	0.40540176036342973	AR	76154
693147.1805599453	0.3730586314593981	AR	76154
1039720.7708399179	0.33934199318569	AR	76154
1386294.3611198906	0.3277292731402612	AR	76154
1732867.9513998632	0.33436612720045433	AR	76154
2079441.5416798359	0.3125709823963657	AR	76154
2426015.1319598085	0.2919505962521295	AR	76154
69.31471805599453	0.5516609880749574	AR	76155
207.94415416798358	0.5524701873935264	AR	76155
346.5735902799727	0.5526405451448041	AR	76155
485.2030263919617	0.5526831345826235	AR	76155
623.8324625039508	0.5527683134582624	AR	76155
831.7766166719343	0.5528109028960817	AR	76155
1386.2943611198907	0.5529812606473594	AR	76155
2079.441541679836	0.5535775127768314	AR	76155
4158.883083359672	0.5528960817717206	AR	76155
5545.177444479563	0.5506388415672914	AR	76155
6931.471805599454	0.5491304656445202	AR	76155
11090.354888959126	0.557992617830778	AR	76155
17328.67951399863	0.5674474730266894	AR	76155
24260.151319598088	0.5870670073821692	AR	76155
31191.62312519754	0.5979911981828506	AR	76155
38123.09493079699	0.5816900908574674	AR	76155
45054.566736396446	0.5911946337308347	AR	76155
51986.0385419959	0.5826909426462237	AR	76155
62383.24625039508	0.5841851220897218	AR	76155
76246.18986159399	0.5707375070982397	AR	76155
90109.13347279289	0.5857041453719477	AR	76155
103972.0770839918	0.5774240488358887	AR	76155
117835.0206951907	0.5521933560477001	AR	76155
131697.96430638962	0.5387741340147644	AR	76155
152492.37972318797	0.5417199034639409	AR	76155
173286.79513998632	0.5378265190232823	AR	76155
207944.1541679836	0.5263167234525838	AR	76155
235670.0413903814	0.5153818852924474	AR	76155
263395.92861277924	0.5179372515616127	AR	76155
291121.815835177	0.5179301533219761	AR	76155
318847.70305757486	0.5231863997728563	AR	76155
381230.94930796995	0.5131530380465644	AR	76155
485203.0263919617	0.4633198466780238	AR	76155
693147.1805599453	0.4233461101646792	AR	76155
1039720.7708399179	0.3717454571266325	AR	76155
1386294.3611198906	0.35285704145371943	AR	76155
1732867.9513998632	0.35008517887563884	AR	76155
2079441.5416798359	0.3339863713798978	AR	76155
2426015.1319598085	0.3234738784781375	AR	76155
69.31471805599453	0.5398743611584327	AR	76156
207.94415416798358	0.5396614139693356	AR	76156
346.5735902799727	0.5399595400340715	AR	76156
485.2030263919617	0.540002129471891	AR	76156
623.8324625039508	0.5403428449744463	AR	76156
831.7766166719343	0.5402576660988074	AR	76156
1386.2943611198907	0.5401121521862577	AR	76156
2079.441541679836	0.5398992049971607	AR	76156
4158.883083359672	0.5461101646791596	AR	76156
5545.177444479563	0.5531800113571834	AR	76156
6931.471805599454	0.5605053946621239	AR	76156
11090.354888959126	0.5632311186825667	AR	76156
17328.67951399863	0.5732396365701307	AR	76156
24260.151319598088	0.5639906303236797	AR	76156
31191.62312519754	0.5754542873367405	AR	76156
38123.09493079699	0.5805934128336172	AR	76156
45054.566736396446	0.5897323963657013	AR	76156
51986.0385419959	0.5961634014764339	AR	76156
62383.24625039508	0.5991446621237934	AR	76156
76246.18986159399	0.5939168086314595	AR	76156
90109.13347279289	0.5822295570698467	AR	76156
103972.0770839918	0.5642142248722317	AR	76156
117835.0206951907	0.5444775695627484	AR	76156
131697.96430638962	0.5366446621237934	AR	76156
152492.37972318797	0.5362365133446905	AR	76156
173286.79513998632	0.5418512208972175	AR	76156
207944.1541679836	0.5229450596252129	AR	76156
235670.0413903814	0.5372728563316298	AR	76156
263395.92861277924	0.5132275695627484	AR	76156
291121.815835177	0.517727853492334	AR	76156
318847.70305757486	0.5026689381033504	AR	76156
381230.94930796995	0.4829358319136854	AR	76156
485203.0263919617	0.4661378478137422	AR	76156
693147.1805599453	0.4273246734809767	AR	76156
1039720.7708399179	0.3891822827938671	AR	76156
1386294.3611198906	0.34541808631459403	AR	76156
1732867.9513998632	0.33493043725156163	AR	76156
2079441.5416798359	0.3084930437251562	AR	76156
2426015.1319598085	0.2886534639409426	AR	76156
