# Supplementary material for: Determinants of transcription factor regulatory range
Source: Nat Commun. 2020 May 18;11:2472. doi: 10.1038/s41467-020-16106-x (PMC7235260; doi:10.1038/s41467-020-16106-x)
Supplement: Supplementary file 12 — Source Data [file 41467_2020_16106_MOESM12_ESM.zip › Source Data/source_data_fig_1b_&_supp_fig_1a_KS_test_for_ESR1_85_down_DE_genes.csv]

Half effect distance (log 10)	KS	TF	subject
69.31471805599453	0.24348336770375684	ESR1	2294
207.94415416798358	0.2440370303954093	ESR1	2294
346.5735902799727	0.24390926208195104	ESR1	2294
485.2030263919617	0.24373890433067336	ESR1	2294
623.8324625039508	0.24231507217788936	ESR1	2294
831.7766166719343	0.2421873038644311	ESR1	2294
1386.2943611198907	0.24035595803819604	ESR1	2294
2079.441541679836	0.23812292656684295	ESR1	2294
4158.883083359672	0.23784318120685016	ESR1	2294
5545.177444479563	0.23472832421769926	ESR1	2294
6931.471805599454	0.2392988433605309	ESR1	2294
11090.354888959126	0.23513673451089395	ESR1	2294
17328.67951399863	0.2473953196449385	ESR1	2294
24260.151319598088	0.26797677754864163	ESR1	2294
31191.62312519754	0.27261499148211243	ESR1	2294
38123.09493079699	0.2758316148121582	ESR1	2294
45054.566736396446	0.2741531426522012	ESR1	2294
51986.0385419959	0.2681888281179952	ESR1	2294
62383.24625039508	0.2563906572222721	ESR1	2294
76246.18986159399	0.23943109477270685	ESR1	2294
90109.13347279289	0.2355850443826773	ESR1	2294
103972.0770839918	0.22683627723482475	ESR1	2294
117835.0206951907	0.2212628889088138	ESR1	2294
131697.96430638962	0.21200080695776924	ESR1	2294
152492.37972318797	0.2044207836456559	ESR1	2294
173286.79513998632	0.19932843181206852	ESR1	2294
207944.1541679836	0.18289428853223344	ESR1	2294
235670.0413903814	0.17652515018380704	ESR1	2294
263395.92861277924	0.16368645207567467	ESR1	2294
291121.815835177	0.1638868465883619	ESR1	2294
318847.70305757486	0.1585981350309334	ESR1	2294
381230.94930796995	0.1491015870169461	ESR1	2294
485203.0263919617	0.13746301443557785	ESR1	2294
693147.1805599453	0.12829956065632564	ESR1	2294
1039720.7708399179	0.1105585941002421	ESR1	2294
1386294.3611198906	0.11648435398547476	ESR1	2294
1732867.9513998632	0.1144449923787322	ESR1	2294
2079441.5416798359	0.11097955706984666	ESR1	2294
2426015.1319598085	0.10982291760064558	ESR1	2294
69.31471805599453	0.2231771720613288	ESR1	2295
207.94415416798358	0.22326235093696764	ESR1	2295
346.5735902799727	0.22309199318568995	ESR1	2295
485.2030263919617	0.22334752981260647	ESR1	2295
623.8324625039508	0.2225993006366	ESR1	2295
831.7766166719343	0.2213879673630414	ESR1	2295
1386.2943611198907	0.2229642248722317	ESR1	2295
2079.441541679836	0.2221976149914821	ESR1	2295
4158.883083359672	0.21563884156729127	ESR1	2295
5545.177444479563	0.21340984488478434	ESR1	2295
6931.471805599454	0.2137832870079799	ESR1	2295
11090.354888959126	0.21620640186496906	ESR1	2295
17328.67951399863	0.21592082847664304	ESR1	2295
24260.151319598088	0.20913521025732987	ESR1	2295
31191.62312519754	0.21097417735138524	ESR1	2295
38123.09493079699	0.2060436653815117	ESR1	2295
45054.566736396446	0.20078185241639016	ESR1	2295
51986.0385419959	0.20192773244866846	ESR1	2295
62383.24625039508	0.19925446068322425	ESR1	2295
76246.18986159399	0.1947565677396216	ESR1	2295
90109.13347279289	0.18625212947189096	ESR1	2295
103972.0770839918	0.18136689679906748	ESR1	2295
117835.0206951907	0.1798421949251322	ESR1	2295
131697.96430638962	0.1710185600286918	ESR1	2295
152492.37972318797	0.17300860754953828	ESR1	2295
173286.79513998632	0.16324979826055766	ESR1	2295
207944.1541679836	0.15194118174482196	ESR1	2295
235670.0413903814	0.14419304223078988	ESR1	2295
263395.92861277924	0.14132206581188922	ESR1	2295
291121.815835177	0.13653949609970406	ESR1	2295
318847.70305757486	0.1295915897068054	ESR1	2295
381230.94930796995	0.11886667264413152	ESR1	2295
485203.0263919617	0.10853133686003764	ESR1	2295
693147.1805599453	0.10051869452165337	ESR1	2295
1039720.7708399179	0.0957970949520308	ESR1	2295
1386294.3611198906	0.0841159329328432	ESR1	2295
1732867.9513998632	0.0800730745091007	ESR1	2295
2079441.5416798359	0.07715861203263696	ESR1	2295
2426015.1319598085	0.0757791625571595	ESR1	2295
69.31471805599453	0.10170537075226392	ESR1	2296
207.94415416798358	0.10200349681699994	ESR1	2296
346.5735902799727	0.10213126513045813	ESR1	2296
485.2030263919617	0.10132206581188917	ESR1	2296
623.8324625039508	0.10051286649332014	ESR1	2296
831.7766166719343	0.10055545593113956	ESR1	2296
1386.2943611198907	0.10162019187662508	ESR1	2296
2079.441541679836	0.10075002241549358	ESR1	2296
4158.883083359672	0.09887608715143904	ESR1	2296
5545.177444479563	0.09723168654173764	ESR1	2296
6931.471805599454	0.09527929705012106	ESR1	2296
11090.354888959126	0.09484936788308074	ESR1	2296
17328.67951399863	0.0963480677844526	ESR1	2296
24260.151319598088	0.1020823993544338	ESR1	2296
31191.62312519754	0.10309782121402312	ESR1	2296
38123.09493079699	0.10014256253922713	ESR1	2296
45054.566736396446	0.09895095490002692	ESR1	2296
51986.0385419959	0.102891150363131	ESR1	2296
62383.24625039508	0.10205281090289607	ESR1	2296
76246.18986159399	0.0988025643324666	ESR1	2296
90109.13347279289	0.09376714785259567	ESR1	2296
103972.0770839918	0.0919416300546938	ESR1	2296
117835.0206951907	0.08861472249618935	ESR1	2296
131697.96430638962	0.0820424997758451	ESR1	2296
152492.37972318797	0.07672957948534026	ESR1	2296
173286.79513998632	0.07295750022415493	ESR1	2296
207944.1541679836	0.06649466511252577	ESR1	2296
235670.0413903814	0.06534923339011928	ESR1	2296
263395.92861277924	0.06395633461848829	ESR1	2296
291121.815835177	0.058578409396574875	ESR1	2296
318847.70305757486	0.05800143459158974	ESR1	2296
381230.94930796995	0.056287545951761865	ESR1	2296
485203.0263919617	0.054834125347440144	ESR1	2296
693147.1805599453	0.05585627185510625	ESR1	2296
1039720.7708399179	0.059380435757195364	ESR1	2296
1386294.3611198906	0.055173944230251945	ESR1	2296
1732867.9513998632	0.051042768761768116	ESR1	2296
2079441.5416798359	0.041746166950596235	ESR1	2296
2426015.1319598085	0.04174975342957049	ESR1	2296
69.31471805599453	0.2132645924863265	ESR1	2297
207.94415416798358	0.2119869093517439	ESR1	2297
346.5735902799727	0.2112001255267641	ESR1	2297
485.2030263919617	0.2114130727158612	ESR1	2297
623.8324625039508	0.2113946920111181	ESR1	2297
831.7766166719343	0.21162601990495827	ESR1	2297
1386.2943611198907	0.21111494665112526	ESR1	2297
2079.441541679836	0.21164933201829106	ESR1	2297
4158.883083359672	0.20944813054783465	ESR1	2297
5545.177444479563	0.2069362503362324	ESR1	2297
6931.471805599454	0.20542230789922	ESR1	2297
11090.354888959126	0.2072935533040438	ESR1	2297
17328.67951399863	0.2024701873935264	ESR1	2297
24260.151319598088	0.21094100242087327	ESR1	2297
31191.62312519754	0.20603559580381964	ESR1	2297
38123.09493079699	0.21285080247467053	ESR1	2297
45054.566736396446	0.21101945664843547	ESR1	2297
51986.0385419959	0.20191786963148928	ESR1	2297
62383.24625039508	0.1843665381511701	ESR1	2297
76246.18986159399	0.1770093248453331	ESR1	2297
90109.13347279289	0.1702160853581996	ESR1	2297
103972.0770839918	0.16683224244597866	ESR1	2297
117835.0206951907	0.164594279566036	ESR1	2297
131697.96430638962	0.16096924594279566	ESR1	2297
152492.37972318797	0.15173226934457096	ESR1	2297
173286.79513998632	0.14643279835021966	ESR1	2297
207944.1541679836	0.13597417735138528	ESR1	2297
235670.0413903814	0.1252174302878149	ESR1	2297
263395.92861277924	0.12266027077916257	ESR1	2297
291121.815835177	0.11445799336501387	ESR1	2297
318847.70305757486	0.1064453510266296	ESR1	2297
381230.94930796995	0.09914103828566306	ESR1	2297
485203.0263919617	0.09724468752801936	ESR1	2297
693147.1805599453	0.09196628709764187	ESR1	2297
1039720.7708399179	0.08654397919842194	ESR1	2297
1386294.3611198906	0.07996592844974447	ESR1	2297
1732867.9513998632	0.07807495741056218	ESR1	2297
2079441.5416798359	0.07617008876535461	ESR1	2297
2426015.1319598085	0.07729176006455662	ESR1	2297
69.31471805599453	0.2086680713709316	ESR1	33101
207.94415416798358	0.2083031471352999	ESR1	33101
346.5735902799727	0.2083031471352999	ESR1	33101
485.2030263919617	0.20822783107684034	ESR1	33101
623.8324625039508	0.208398188828118	ESR1	33101
831.7766166719343	0.20656280821303685	ESR1	33101
1386.2943611198907	0.20681834483995334	ESR1	33101
2079.441541679836	0.2085909620729849	ESR1	33101
4158.883083359672	0.20781852416390206	ESR1	33101
5545.177444479563	0.21186990047520848	ESR1	33101
6931.471805599454	0.21390746884246392	ESR1	33101
11090.354888959126	0.2161772617233031	ESR1	33101
17328.67951399863	0.22201963597238414	ESR1	33101
24260.151319598088	0.2330278848740249	ESR1	33101
31191.62312519754	0.2328960817717206	ESR1	33101
38123.09493079699	0.2321882004841747	ESR1	33101
45054.566736396446	0.2328978750112077	ESR1	33101
51986.0385419959	0.2302295346543531	ESR1	33101
62383.24625039508	0.23145700708329595	ESR1	33101
76246.18986159399	0.2285483726351654	ESR1	33101
90109.13347279289	0.21900251053528197	ESR1	33101
103972.0770839918	0.2161606742580472	ESR1	33101
117835.0206951907	0.21156773962162645	ESR1	33101
131697.96430638962	0.20002689859230702	ESR1	33101
152492.37972318797	0.19468394154039276	ESR1	33101
173286.79513998632	0.19304671388863984	ESR1	33101
207944.1541679836	0.18584237424908093	ESR1	33101
235670.0413903814	0.18253295077557607	ESR1	33101
263395.92861277924	0.17712319555276612	ESR1	33101
291121.815835177	0.17182462117815833	ESR1	33101
318847.70305757486	0.1654770017035775	ESR1	33101
381230.94930796995	0.1635586837622165	ESR1	33101
485203.0263919617	0.1511638124271496	ESR1	33101
693147.1805599453	0.13350264502824355	ESR1	33101
1039720.7708399179	0.1114493858154757	ESR1	33101
1386294.3611198906	0.0966811620191877	ESR1	33101
1732867.9513998632	0.08603469918407602	ESR1	33101
2079441.5416798359	0.08007979915717743	ESR1	33101
2426015.1319598085	0.07752353626826858	ESR1	33101
69.31471805599453	0.24994216802654	ESR1	33127
207.94415416798358	0.2498569891509011	ESR1	33127
346.5735902799727	0.2501977046534565	ESR1	33127
485.2030263919617	0.2501977046534565	ESR1	33127
623.8324625039508	0.2502402940912759	ESR1	33127
831.7766166719343	0.2501977046534565	ESR1	33127
1386.2943611198907	0.2482627992468395	ESR1	33127
2079.441541679836	0.2458952748139514	ESR1	33127
4158.883083359672	0.24573657311934005	ESR1	33127
5545.177444479563	0.24736842105263165	ESR1	33127
6931.471805599454	0.2458042679099794	ESR1	33127
11090.354888959126	0.2448614722496189	ESR1	33127
17328.67951399863	0.2512879942616336	ESR1	33127
24260.151319598088	0.260335335784094	ESR1	33127
31191.62312519754	0.25511207746794584	ESR1	33127
38123.09493079699	0.2599206491526943	ESR1	33127
45054.566736396446	0.2630480588182552	ESR1	33127
51986.0385419959	0.2565735676499596	ESR1	33127
62383.24625039508	0.24559535550972836	ESR1	33127
76246.18986159399	0.2406164260737021	ESR1	33127
90109.13347279289	0.23351699094414055	ESR1	33127
103972.0770839918	0.2419748049852058	ESR1	33127
117835.0206951907	0.2339738187034879	ESR1	33127
131697.96430638962	0.2275109835918587	ESR1	33127
152492.37972318797	0.22235945485519587	ESR1	33127
173286.79513998632	0.2124186317582713	ESR1	33127
207944.1541679836	0.20081233748767147	ESR1	33127
235670.0413903814	0.19349367883080787	ESR1	33127
263395.92861277924	0.18726979288083925	ESR1	33127
291121.815835177	0.1811472249618936	ESR1	33127
318847.70305757486	0.17661436384829193	ESR1	33127
381230.94930796995	0.16974177351385278	ESR1	33127
485203.0263919617	0.16003945126871694	ESR1	33127
693147.1805599453	0.14033488747422224	ESR1	33127
1039720.7708399179	0.1254626557876804	ESR1	33127
1386294.3611198906	0.12136734510893933	ESR1	33127
1732867.9513998632	0.11862413700349685	ESR1	33127
2079441.5416798359	0.10321841656953283	ESR1	33127
2426015.1319598085	0.0921617502017394	ESR1	33127
69.31471805599453	0.2510902896081772	ESR1	33135
207.94415416798358	0.25121805792163543	ESR1	33135
346.5735902799727	0.251473594548552	ESR1	33135
485.2030263919617	0.251473594548552	ESR1	33135
623.8324625039508	0.2515161839863714	ESR1	33135
831.7766166719343	0.2516865417376491	ESR1	33135
1386.2943611198907	0.2530251950147942	ESR1	33135
2079.441541679836	0.2555137631130637	ESR1	33135
4158.883083359672	0.251595534833677	ESR1	33135
5545.177444479563	0.2528907020532592	ESR1	33135
6931.471805599454	0.25480901999462024	ESR1	33135
11090.354888959126	0.2524827400699364	ESR1	33135
17328.67951399863	0.2685488209450372	ESR1	33135
24260.151319598088	0.2671308168205864	ESR1	33135
31191.62312519754	0.2588644310947727	ESR1	33135
38123.09493079699	0.2542741863175827	ESR1	33135
45054.566736396446	0.2546655608356496	ESR1	33135
51986.0385419959	0.25165560835649603	ESR1	33135
62383.24625039508	0.2506814310051107	ESR1	33135
76246.18986159399	0.2499677216892316	ESR1	33135
90109.13347279289	0.24264413162377835	ESR1	33135
103972.0770839918	0.24042096296960455	ESR1	33135
117835.0206951907	0.2309320362234377	ESR1	33135
131697.96430638962	0.2330489554379987	ESR1	33135
152492.37972318797	0.2258262350936968	ESR1	33135
173286.79513998632	0.21313458262350946	ESR1	33135
207944.1541679836	0.20702546400071725	ESR1	33135
235670.0413903814	0.19940598941988705	ESR1	33135
263395.92861277924	0.19883394602349147	ESR1	33135
291121.815835177	0.1916215368062405	ESR1	33135
318847.70305757486	0.19024029409127585	ESR1	33135
381230.94930796995	0.18003676140948627	ESR1	33135
485203.0263919617	0.17040572043396396	ESR1	33135
693147.1805599453	0.14871738545682778	ESR1	33135
1039720.7708399179	0.12912265758091998	ESR1	33135
1386294.3611198906	0.1319931856899489	ESR1	33135
1732867.9513998632	0.12488074957410568	ESR1	33135
2079441.5416798359	0.10985429929167044	ESR1	33135
2426015.1319598085	0.1044884784362951	ESR1	33135
69.31471805599453	0.2465408410293195	ESR1	33139
207.94415416798358	0.2466076392002152	ESR1	33139
346.5735902799727	0.2465224603245763	ESR1	33139
485.2030263919617	0.2468631758271317	ESR1	33139
623.8324625039508	0.2468631758271317	ESR1	33139
831.7766166719343	0.24756298753698566	ESR1	33139
1386.2943611198907	0.24556128395947285	ESR1	33139
2079.441541679836	0.24569981170985386	ESR1	33139
4158.883083359672	0.2475253295077557	ESR1	33139
5545.177444479563	0.2478360082489017	ESR1	33139
6931.471805599454	0.2495404823814221	ESR1	33139
11090.354888959126	0.24396395588630865	ESR1	33139
17328.67951399863	0.25576526495113416	ESR1	33139
24260.151319598088	0.2612709584865059	ESR1	33139
31191.62312519754	0.2561167398906124	ESR1	33139
38123.09493079699	0.25100107594369225	ESR1	33139
45054.566736396446	0.2552133954989689	ESR1	33139
51986.0385419959	0.2464516273648346	ESR1	33139
62383.24625039508	0.24654263426880665	ESR1	33139
76246.18986159399	0.24034878508024746	ESR1	33139
90109.13347279289	0.2381108222003048	ESR1	33139
103972.0770839918	0.22843226037837355	ESR1	33139
117835.0206951907	0.21945978660450102	ESR1	33139
131697.96430638962	0.21633999820676053	ESR1	33139
152492.37972318797	0.2067999641352103	ESR1	33139
173286.79513998632	0.2016022594817538	ESR1	33139
207944.1541679836	0.19207477808661344	ESR1	33139
235670.0413903814	0.18545906930870612	ESR1	33139
263395.92861277924	0.18155249708598584	ESR1	33139
291121.815835177	0.1754393436743477	ESR1	33139
318847.70305757486	0.16750515556352552	ESR1	33139
381230.94930796995	0.16401192504258946	ESR1	33139
485203.0263919617	0.14784631937595266	ESR1	33139
693147.1805599453	0.13524926028871154	ESR1	33139
1039720.7708399179	0.1079480857168475	ESR1	33139
1386294.3611198906	0.10445754505514217	ESR1	33139
1732867.9513998632	0.09801533219761503	ESR1	33139
2079441.5416798359	0.09539316775755402	ESR1	33139
2426015.1319598085	0.08482022774141484	ESR1	33139
69.31471805599453	0.2573518335873756	ESR1	33145
207.94415416798358	0.2573092441495562	ESR1	33145
346.5735902799727	0.2573092441495562	ESR1	33145
485.2030263919617	0.25739442302519505	ESR1	33145
623.8324625039508	0.2573518335873756	ESR1	33145
831.7766166719343	0.2562445082040707	ESR1	33145
1386.2943611198907	0.2540908275800233	ESR1	33145
2079.441541679836	0.2531605845960728	ESR1	33145
4158.883083359672	0.2575831614812158	ESR1	33145
5545.177444479563	0.2578929436026181	ESR1	33145
6931.471805599454	0.2603268178965301	ESR1	33145
11090.354888959126	0.2671469559759706	ESR1	33145
17328.67951399863	0.272827042051466	ESR1	33145
24260.151319598088	0.2766300546938044	ESR1	33145
31191.62312519754	0.2766264682148301	ESR1	33145
38123.09493079699	0.267239307809558	ESR1	33145
45054.566736396446	0.2683883260109388	ESR1	33145
51986.0385419959	0.26647852595714155	ESR1	33145
62383.24625039508	0.26829687079709497	ESR1	33145
76246.18986159399	0.2636972115125975	ESR1	33145
90109.13347279289	0.2554142383215278	ESR1	33145
103972.0770839918	0.2505263157894737	ESR1	33145
117835.0206951907	0.2450354164798709	ESR1	33145
131697.96430638962	0.2415798439881647	ESR1	33145
152492.37972318797	0.22150856271855104	ESR1	33145
173286.79513998632	0.21553662691652475	ESR1	33145
207944.1541679836	0.20192862906841208	ESR1	33145
235670.0413903814	0.20199677216892314	ESR1	33145
263395.92861277924	0.1981135120595356	ESR1	33145
291121.815835177	0.19529678113512056	ESR1	33145
318847.70305757486	0.1907881287545952	ESR1	33145
381230.94930796995	0.1827947637406976	ESR1	33145
485203.0263919617	0.17836904868645204	ESR1	33145
693147.1805599453	0.15605039002958848	ESR1	33145
1039720.7708399179	0.145695328611136	ESR1	33145
1386294.3611198906	0.13099345467587198	ESR1	33145
1732867.9513998632	0.12397381870348778	ESR1	33145
2079441.5416798359	0.12316237783555994	ESR1	33145
2426015.1319598085	0.11888326010938766	ESR1	33145
69.31471805599453	0.2490616874383573	ESR1	33146
207.94415416798358	0.2489339191248991	ESR1	33146
346.5735902799727	0.24869093517439256	ESR1	33146
485.2030263919617	0.248733524612212	ESR1	33146
623.8324625039508	0.24886129292567025	ESR1	33146
831.7766166719343	0.2489890612391285	ESR1	33146
1386.2943611198907	0.24544382677306556	ESR1	33146
2079.441541679836	0.2458280283331839	ESR1	33146
4158.883083359672	0.2446238680175738	ESR1	33146
5545.177444479563	0.24507397112884435	ESR1	33146
6931.471805599454	0.2452810902896082	ESR1	33146
11090.354888959126	0.24758629965031825	ESR1	33146
17328.67951399863	0.25035192324935	ESR1	33146
24260.151319598088	0.24075943692280105	ESR1	33146
31191.62312519754	0.2438644310947727	ESR1	33146
38123.09493079699	0.2455792163543441	ESR1	33146
45054.566736396446	0.2417179234286739	ESR1	33146
51986.0385419959	0.2432627992468395	ESR1	33146
62383.24625039508	0.24064063480677844	ESR1	33146
76246.18986159399	0.2312485429929167	ESR1	33146
90109.13347279289	0.2308284766430557	ESR1	33146
103972.0770839918	0.22640007172957946	ESR1	33146
117835.0206951907	0.22092531157536086	ESR1	33146
131697.96430638962	0.21513135479243256	ESR1	33146
152492.37972318797	0.21279431543082566	ESR1	33146
173286.79513998632	0.20532861113601725	ESR1	33146
207944.1541679836	0.1983946023491437	ESR1	33146
235670.0413903814	0.1923204518963508	ESR1	33146
263395.92861277924	0.1836389312292656	ESR1	33146
291121.815835177	0.17814220389132973	ESR1	33146
318847.70305757486	0.17513000986281718	ESR1	33146
381230.94930796995	0.16518246211781584	ESR1	33146
485203.0263919617	0.1513274455303506	ESR1	33146
693147.1805599453	0.12863310320093246	ESR1	33146
1039720.7708399179	0.1120492244239218	ESR1	33146
1386294.3611198906	0.0964856989150901	ESR1	33146
1732867.9513998632	0.09437953913745177	ESR1	33146
2079441.5416798359	0.0986761409486237	ESR1	33146
2426015.1319598085	0.09237380077109296	ESR1	33146
69.31471805599453	0.2480095041692818	ESR1	33156
207.94415416798358	0.2485205774231149	ESR1	33156
346.5735902799727	0.2486057562987537	ESR1	33156
485.2030263919617	0.24869093517439256	ESR1	33156
623.8324625039508	0.24847798798529544	ESR1	33156
831.7766166719343	0.2486851071460593	ESR1	33156
1386.2943611198907	0.24890388236348965	ESR1	33156
2079.441541679836	0.24826504079619835	ESR1	33156
4158.883083359672	0.2430225051555636	ESR1	33156
5545.177444479563	0.2432345557249171	ESR1	33156
6931.471805599454	0.24510355958038196	ESR1	33156
11090.354888959126	0.2442015601183538	ESR1	33156
17328.67951399863	0.2470734331569981	ESR1	33156
24260.151319598088	0.2438532233479781	ESR1	33156
31191.62312519754	0.24400340715502555	ESR1	33156
38123.09493079699	0.2477454496548014	ESR1	33156
45054.566736396446	0.23890522729310495	ESR1	33156
51986.0385419959	0.2417596162467497	ESR1	33156
62383.24625039508	0.2451398726799964	ESR1	33156
76246.18986159399	0.2325576078185241	ESR1	33156
90109.13347279289	0.2257500224154936	ESR1	33156
103972.0770839918	0.2201878418362772	ESR1	33156
117835.0206951907	0.21615394960997047	ESR1	33156
131697.96430638962	0.2132336591051735	ESR1	33156
152492.37972318797	0.20486281717923432	ESR1	33156
173286.79513998632	0.1975567111987806	ESR1	33156
207944.1541679836	0.1867981708957231	ESR1	33156
235670.0413903814	0.18564287635613733	ESR1	33156
263395.92861277924	0.18392091813861736	ESR1	33156
291121.815835177	0.18122792073881472	ESR1	33156
318847.70305757486	0.1807836456558774	ESR1	33156
381230.94930796995	0.16714830090558594	ESR1	33156
485203.0263919617	0.1569084551241819	ESR1	33156
693147.1805599453	0.13431677575540218	ESR1	33156
1039720.7708399179	0.10956065632565226	ESR1	33156
1386294.3611198906	0.0922760692190442	ESR1	33156
1732867.9513998632	0.09157446426970324	ESR1	33156
2079441.5416798359	0.08838698108132342	ESR1	33156
2426015.1319598085	0.08672375145700707	ESR1	33156
69.31471805599453	0.230654084102932	ESR1	33216
207.94415416798358	0.2304411369138349	ESR1	33216
346.5735902799727	0.23099479960548736	ESR1	33216
485.2030263919617	0.23120774679458445	ESR1	33216
623.8324625039508	0.2310373890433068	ESR1	33216
831.7766166719343	0.2310373890433068	ESR1	33216
1386.2943611198907	0.22905989419887024	ESR1	33216
2079.441541679836	0.2273513852775039	ESR1	33216
4158.883083359672	0.22647404285842376	ESR1	33216
5545.177444479563	0.2268564511790549	ESR1	33216
6931.471805599454	0.23109118622792074	ESR1	33216
11090.354888959126	0.23766475387788036	ESR1	33216
17328.67951399863	0.2481825517797901	ESR1	33216
24260.151319598088	0.25365596700439336	ESR1	33216
31191.62312519754	0.25327355868376217	ESR1	33216
38123.09493079699	0.2521312651304581	ESR1	33216
45054.566736396446	0.24973773872500665	ESR1	33216
51986.0385419959	0.2456908455124183	ESR1	33216
62383.24625039508	0.24338115305299024	ESR1	33216
76246.18986159399	0.24117905496279024	ESR1	33216
90109.13347279289	0.2348291939388505	ESR1	33216
103972.0770839918	0.2269492513225141	ESR1	33216
117835.0206951907	0.224610867031292	ESR1	33216
131697.96430638962	0.22128575271227474	ESR1	33216
152492.37972318797	0.21866941630054695	ESR1	33216
173286.79513998632	0.21239038823634893	ESR1	33216
207944.1541679836	0.19723930780955795	ESR1	33216
235670.0413903814	0.18705012104366536	ESR1	33216
263395.92861277924	0.18662153680624044	ESR1	33216
291121.815835177	0.1822715861203264	ESR1	33216
318847.70305757486	0.1780852685376132	ESR1	33216
381230.94930796995	0.16204653456469115	ESR1	33216
485203.0263919617	0.157011566394692	ESR1	33216
693147.1805599453	0.13786604501031113	ESR1	33216
1039720.7708399179	0.1277665202187752	ESR1	33216
1386294.3611198906	0.11371693714695595	ESR1	33216
1732867.9513998632	0.10625885411996773	ESR1	33216
2079441.5416798359	0.10032681789653007	ESR1	33216
2426015.1319598085	0.1022182372455841	ESR1	33216
69.31471805599453	0.2736407244687528	ESR1	33221
207.94415416798358	0.27384111898144	ESR1	33221
346.5735902799727	0.2739688872948983	ESR1	33221
485.2030263919617	0.2735129561552945	ESR1	33221
623.8324625039508	0.273555545593114	ESR1	33221
831.7766166719343	0.27376849278221105	ESR1	33221
1386.2943611198907	0.2738837084192594	ESR1	33221
2079.441541679836	0.27499103380256434	ESR1	33221
4158.883083359672	0.2699045099973102	ESR1	33221
5545.177444479563	0.27127723482471083	ESR1	33221
6931.471805599454	0.2711436384829193	ESR1	33221
11090.354888959126	0.2779996413521025	ESR1	33221
17328.67951399863	0.285285573388326	ESR1	33221
24260.151319598088	0.29332511431901737	ESR1	33221
31191.62312519754	0.2880691293822289	ESR1	33221
38123.09493079699	0.2773110373890433	ESR1	33221
45054.566736396446	0.2815215637048328	ESR1	33221
51986.0385419959	0.27508473056576693	ESR1	33221
62383.24625039508	0.2719147314623868	ESR1	33221
76246.18986159399	0.26992378732179684	ESR1	33221
90109.13347279289	0.2671913386532772	ESR1	33221
103972.0770839918	0.2649098897157715	ESR1	33221
117835.0206951907	0.2564771810275262	ESR1	33221
131697.96430638962	0.2493221554738635	ESR1	33221
152492.37972318797	0.24323545234466065	ESR1	33221
173286.79513998632	0.2453774769120416	ESR1	33221
207944.1541679836	0.2459244149556173	ESR1	33221
235670.0413903814	0.2363350667981709	ESR1	33221
263395.92861277924	0.2259181386174124	ESR1	33221
291121.815835177	0.21712229893302248	ESR1	33221
318847.70305757486	0.21500717295794847	ESR1	33221
381230.94930796995	0.2017309244149557	ESR1	33221
485203.0263919617	0.1862642338384292	ESR1	33221
693147.1805599453	0.16959876266475388	ESR1	33221
1039720.7708399179	0.14688603963059266	ESR1	33221
1386294.3611198906	0.1423706626019905	ESR1	33221
1732867.9513998632	0.13031112705101766	ESR1	33221
2079441.5416798359	0.12699722047879494	ESR1	33221
2426015.1319598085	0.11829687079709494	ESR1	33221
69.31471805599453	0.2664314534206044	ESR1	33223
207.94415416798358	0.2665166322962432	ESR1	33223
346.5735902799727	0.26660181117188203	ESR1	33223
485.2030263919617	0.26519635972384115	ESR1	33223
623.8324625039508	0.2650502107056398	ESR1	33223
831.7766166719343	0.2650161391553842	ESR1	33223
1386.2943611198907	0.2660382856630503	ESR1	33223
2079.441541679836	0.26619026270958485	ESR1	33223
4158.883083359672	0.2634183627723482	ESR1	33223
5545.177444479563	0.2643329149107863	ESR1	33223
6931.471805599454	0.2649901371828207	ESR1	33223
11090.354888959126	0.2680431274096656	ESR1	33223
17328.67951399863	0.2722298933022505	ESR1	33223
24260.151319598088	0.2849300636600018	ESR1	33223
31191.62312519754	0.2841715233569443	ESR1	33223
38123.09493079699	0.2775342957051914	ESR1	33223
45054.566736396446	0.26848022953465434	ESR1	33223
51986.0385419959	0.2674558414776293	ESR1	33223
62383.24625039508	0.2653998924056308	ESR1	33223
76246.18986159399	0.2642042499775845	ESR1	33223
90109.13347279289	0.26276293373980103	ESR1	33223
103972.0770839918	0.26168699004752083	ESR1	33223
117835.0206951907	0.2523047610508383	ESR1	33223
131697.96430638962	0.24406886039630596	ESR1	33223
152492.37972318797	0.2358943781942079	ESR1	33223
173286.79513998632	0.2309782121402313	ESR1	33223
207944.1541679836	0.22292432529364295	ESR1	33223
235670.0413903814	0.22463373083475305	ESR1	33223
263395.92861277924	0.2164139693356048	ESR1	33223
291121.815835177	0.2079503272662064	ESR1	33223
318847.70305757486	0.20477987985295432	ESR1	33223
381230.94930796995	0.20064870438447055	ESR1	33223
485203.0263919617	0.19042141127947632	ESR1	33223
693147.1805599453	0.17521294718909713	ESR1	33223
1039720.7708399179	0.16018604859679014	ESR1	33223
1386294.3611198906	0.14813951403209902	ESR1	33223
1732867.9513998632	0.1334685734779879	ESR1	33223
2079441.5416798359	0.12862189545413796	ESR1	33223
2426015.1319598085	0.1300757643683314	ESR1	33223
69.31471805599453	0.26633372186855553	ESR1	33224
207.94415416798358	0.26627275172599296	ESR1	33224
346.5735902799727	0.26637631130637496	ESR1	33224
485.2030263919617	0.2653541647987088	ESR1	33224
623.8324625039508	0.26493409844884785	ESR1	33224
831.7766166719343	0.2648915090110284	ESR1	33224
1386.2943611198907	0.2641365551869452	ESR1	33224
2079.441541679836	0.2656088048058818	ESR1	33224
4158.883083359672	0.2663086165157356	ESR1	33224
5545.177444479563	0.26338160136286204	ESR1	33224
6931.471805599454	0.2663319286290684	ESR1	33224
11090.354888959126	0.2703295077557608	ESR1	33224
17328.67951399863	0.28987357661615715	ESR1	33224
24260.151319598088	0.2960131803102304	ESR1	33224
31191.62312519754	0.2931529633282525	ESR1	33224
38123.09493079699	0.28992871873038645	ESR1	33224
45054.566736396446	0.2911799515825338	ESR1	33224
51986.0385419959	0.2921034699184076	ESR1	33224
62383.24625039508	0.2929202905047969	ESR1	33224
76246.18986159399	0.2765950865238052	ESR1	33224
90109.13347279289	0.2728400430377477	ESR1	33224
103972.0770839918	0.2632699722047879	ESR1	33224
117835.0206951907	0.2568824531516184	ESR1	33224
131697.96430638962	0.2617726172330315	ESR1	33224
152492.37972318797	0.25738680175737466	ESR1	33224
173286.79513998632	0.24897157715412896	ESR1	33224
207944.1541679836	0.23325921276786515	ESR1	33224
235670.0413903814	0.2243288801219403	ESR1	33224
263395.92861277924	0.219288083923608	ESR1	33224
291121.815835177	0.2128005917690308	ESR1	33224
318847.70305757486	0.2061490182013808	ESR1	33224
381230.94930796995	0.19717250963866226	ESR1	33224
485203.0263919617	0.1913184793329149	ESR1	33224
693147.1805599453	0.18261454317224068	ESR1	33224
1039720.7708399179	0.16066708508921362	ESR1	33224
1386294.3611198906	0.15364520756747066	ESR1	33224
1732867.9513998632	0.13741459696942526	ESR1	33224
2079441.5416798359	0.1273065542903255	ESR1	33224
2426015.1319598085	0.11959876266475387	ESR1	33224
69.31471805599453	0.26388729489823365	ESR1	33491
207.94415416798358	0.26271317134403305	ESR1	33491
346.5735902799727	0.2629261185331301	ESR1	33491
485.2030263919617	0.2620501210436654	ESR1	33491
623.8324625039508	0.2602003945126872	ESR1	33491
831.7766166719343	0.2592575988523267	ESR1	33491
1386.2943611198907	0.2591056218057922	ESR1	33491
2079.441541679836	0.26147807764726977	ESR1	33491
4158.883083359672	0.2562619922890702	ESR1	33491
5545.177444479563	0.2592374249080964	ESR1	33491
6931.471805599454	0.2548807495741056	ESR1	33491
11090.354888959126	0.2565264951134224	ESR1	33491
17328.67951399863	0.2635210257329866	ESR1	33491
24260.151319598088	0.2706451179054963	ESR1	33491
31191.62312519754	0.2725199497892944	ESR1	33491
38123.09493079699	0.2728705281090289	ESR1	33491
45054.566736396446	0.2744678561821931	ESR1	33491
51986.0385419959	0.2756670850892137	ESR1	33491
62383.24625039508	0.26465300815923964	ESR1	33491
76246.18986159399	0.2558311665022864	ESR1	33491
90109.13347279289	0.245086972115126	ESR1	33491
103972.0770839918	0.2387671478525957	ESR1	33491
117835.0206951907	0.2334591589706805	ESR1	33491
131697.96430638962	0.2306554290325473	ESR1	33491
152492.37972318797	0.2241199677216893	ESR1	33491
173286.79513998632	0.21687886667264414	ESR1	33491
207944.1541679836	0.2053380256433247	ESR1	33491
235670.0413903814	0.20167129920200846	ESR1	33491
263395.92861277924	0.19637855285573386	ESR1	33491
291121.815835177	0.19105397650856265	ESR1	33491
318847.70305757486	0.18493768492782212	ESR1	33491
381230.94930796995	0.1759387608715144	ESR1	33491
485203.0263919617	0.16362368869362498	ESR1	33491
693147.1805599453	0.1528369048686452	ESR1	33491
1039720.7708399179	0.12268896261095676	ESR1	33491
1386294.3611198906	0.10949565139424372	ESR1	33491
1732867.9513998632	0.10385860306643954	ESR1	33491
2079441.5416798359	0.09967318210346993	ESR1	33491
2426015.1319598085	0.09678606652918498	ESR1	33491
69.31471805599453	0.2765861203263696	ESR1	33504
207.94415416798358	0.2772249618936609	ESR1	33504
346.5735902799727	0.2771823724558415	ESR1	33504
485.2030263919617	0.2765560835649601	ESR1	33504
623.8324625039508	0.2766412624405989	ESR1	33504
831.7766166719343	0.2772133058369945	ESR1	33504
1386.2943611198907	0.2766838518784183	ESR1	33504
2079.441541679836	0.2769895992109746	ESR1	33504
4158.883083359672	0.2805052452254999	ESR1	33504
5545.177444479563	0.28565273917331657	ESR1	33504
6931.471805599454	0.2845144804088586	ESR1	33504
11090.354888959126	0.28545637944947544	ESR1	33504
17328.67951399863	0.2992275620909172	ESR1	33504
24260.151319598088	0.3094615798439882	ESR1	33504
31191.62312519754	0.3035290953106787	ESR1	33504
38123.09493079699	0.30406706715681875	ESR1	33504
45054.566736396446	0.30300815923966645	ESR1	33504
51986.0385419959	0.2956930870617772	ESR1	33504
62383.24625039508	0.2914233838429122	ESR1	33504
76246.18986159399	0.28598045368959024	ESR1	33504
90109.13347279289	0.2771568187931498	ESR1	33504
103972.0770839918	0.2643136375862996	ESR1	33504
117835.0206951907	0.2549314085896172	ESR1	33504
131697.96430638962	0.2511521563704833	ESR1	33504
152492.37972318797	0.24565632565229084	ESR1	33504
173286.79513998632	0.2449690666188469	ESR1	33504
207944.1541679836	0.2348076750650049	ESR1	33504
235670.0413903814	0.2240634806778445	ESR1	33504
263395.92861277924	0.2145853133686004	ESR1	33504
291121.815835177	0.20748542992916708	ESR1	33504
318847.70305757486	0.20035057831973466	ESR1	33504
381230.94930796995	0.19698780597148752	ESR1	33504
485203.0263919617	0.18311127051017664	ESR1	33504
693147.1805599453	0.17182955258674798	ESR1	33504
1039720.7708399179	0.15272796556980184	ESR1	33504
1386294.3611198906	0.14007890253743388	ESR1	33504
1732867.9513998632	0.1373316596431453	ESR1	33504
2079441.5416798359	0.13340849995516896	ESR1	33504
2426015.1319598085	0.13216847484981625	ESR1	33504
69.31471805599453	0.2838074957410563	ESR1	33520
207.94415416798358	0.2830592665650498	ESR1	33520
346.5735902799727	0.2826746166950597	ESR1	33520
485.2030263919617	0.2828449744463373	ESR1	33520
623.8324625039508	0.2826746166950597	ESR1	33520
831.7766166719343	0.2816098807495741	ESR1	33520
1386.2943611198907	0.28134941271406794	ESR1	33520
2079.441541679836	0.2819012821662333	ESR1	33520
4158.883083359672	0.2810073522818973	ESR1	33520
5545.177444479563	0.2819985654084103	ESR1	33520
6931.471805599454	0.2852232583161481	ESR1	33520
11090.354888959126	0.2897870528109029	ESR1	33520
17328.67951399863	0.2993920918138618	ESR1	33520
24260.151319598088	0.3122626199228907	ESR1	33520
31191.62312519754	0.3018950058280283	ESR1	33520
38123.09493079699	0.2973437640096835	ESR1	33520
45054.566736396446	0.2878956334618489	ESR1	33520
51986.0385419959	0.2848247108401327	ESR1	33520
62383.24625039508	0.2795920380166772	ESR1	33520
76246.18986159399	0.2664628351116292	ESR1	33520
90109.13347279289	0.26351026629606383	ESR1	33520
103972.0770839918	0.26516721958217515	ESR1	33520
117835.0206951907	0.25845557249170625	ESR1	33520
131697.96430638962	0.2459643145342061	ESR1	33520
152492.37972318797	0.2361144983412535	ESR1	33520
173286.79513998632	0.22907827490361346	ESR1	33520
207944.1541679836	0.2169954272393078	ESR1	33520
235670.0413903814	0.21050434860575634	ESR1	33520
263395.92861277924	0.20374428404913475	ESR1	33520
291121.815835177	0.19780731641710747	ESR1	33520
318847.70305757486	0.19486281717923432	ESR1	33520
381230.94930796995	0.18630413341701785	ESR1	33520
485203.0263919617	0.16917466152604682	ESR1	33520
693147.1805599453	0.15897381870348787	ESR1	33520
1039720.7708399179	0.13908948265040802	ESR1	33520
1386294.3611198906	0.13201963597238414	ESR1	33520
1732867.9513998632	0.12783645655877346	ESR1	33520
2079441.5416798359	0.12110194566484354	ESR1	33520
2426015.1319598085	0.11463104097552225	ESR1	33520
69.31471805599453	0.25683358737559403	ESR1	33525
207.94415416798358	0.25683358737559403	ESR1	33525
346.5735902799727	0.2568761768134134	ESR1	33525
485.2030263919617	0.25704653456469106	ESR1	33525
623.8324625039508	0.2573630413341701	ESR1	33525
831.7766166719343	0.2589814399713081	ESR1	33525
1386.2943611198907	0.2591517977225858	ESR1	33525
2079.441541679836	0.2588962610956693	ESR1	33525
4158.883083359672	0.2538339460234914	ESR1	33525
5545.177444479563	0.2538958127857975	ESR1	33525
6931.471805599454	0.2599677216892316	ESR1	33525
11090.354888959126	0.2600354164798709	ESR1	33525
17328.67951399863	0.26904734152246035	ESR1	33525
24260.151319598088	0.2730166771272303	ESR1	33525
31191.62312519754	0.2727736931767238	ESR1	33525
38123.09493079699	0.2671908903434054	ESR1	33525
45054.566736396446	0.2627311037389043	ESR1	33525
51986.0385419959	0.26614677665202185	ESR1	33525
62383.24625039508	0.259569622523088	ESR1	33525
76246.18986159399	0.2561440867927912	ESR1	33525
90109.13347279289	0.24957365731193398	ESR1	33525
103972.0770839918	0.25228951851519776	ESR1	33525
117835.0206951907	0.2447928808392361	ESR1	33525
131697.96430638962	0.23815072177889365	ESR1	33525
152492.37972318797	0.23334394333363215	ESR1	33525
173286.79513998632	0.22065722227203444	ESR1	33525
207944.1541679836	0.2103980991661437	ESR1	33525
235670.0413903814	0.20032278310768406	ESR1	33525
263395.92861277924	0.1940182013807944	ESR1	33525
291121.815835177	0.19051824621178154	ESR1	33525
318847.70305757486	0.18335604770017036	ESR1	33525
381230.94930796995	0.17759840401685645	ESR1	33525
485203.0263919617	0.1691280372993813	ESR1	33525
693147.1805599453	0.1559190352371559	ESR1	33525
1039720.7708399179	0.1334089482650408	ESR1	33525
1386294.3611198906	0.12278624585313368	ESR1	33525
1732867.9513998632	0.1155886308616516	ESR1	33525
2079441.5416798359	0.11033174930511967	ESR1	33525
2426015.1319598085	0.1000210705639738	ESR1	33525
69.31471805599453	0.28233479781224785	ESR1	33526
207.94415416798358	0.2828884605039003	ESR1	33526
346.5735902799727	0.2827181027526226	ESR1	33526
485.2030263919617	0.2819089034340536	ESR1	33526
623.8324625039508	0.2808199587554918	ESR1	33526
831.7766166719343	0.280825786783825	ESR1	33526
1386.2943611198907	0.2809961445351027	ESR1	33526
2079.441541679836	0.2806128395947279	ESR1	33526
4158.883083359672	0.2814588003227831	ESR1	33526
5545.177444479563	0.2806756029767776	ESR1	33526
6931.471805599454	0.2825177082399354	ESR1	33526
11090.354888959126	0.2887263516542635	ESR1	33526
17328.67951399863	0.2968667623061059	ESR1	33526
24260.151319598088	0.310399444095759	ESR1	33526
31191.62312519754	0.301328790459966	ESR1	33526
38123.09493079699	0.3059477270689501	ESR1	33526
45054.566736396446	0.3066502286380346	ESR1	33526
51986.0385419959	0.3075638841567291	ESR1	33526
62383.24625039508	0.30598314354882106	ESR1	33526
76246.18986159399	0.29652649511342244	ESR1	33526
90109.13347279289	0.2827418631758271	ESR1	33526
103972.0770839918	0.2761638124271497	ESR1	33526
117835.0206951907	0.2784340536178607	ESR1	33526
131697.96430638962	0.26604635524074244	ESR1	33526
152492.37972318797	0.26131803102304313	ESR1	33526
173286.79513998632	0.2502156370483278	ESR1	33526
207944.1541679836	0.2402645028243521	ESR1	33526
235670.0413903814	0.23234376400968346	ESR1	33526
263395.92861277924	0.2282193131892764	ESR1	33526
291121.815835177	0.22197121850623147	ESR1	33526
318847.70305757486	0.22013225141217613	ESR1	33526
381230.94930796995	0.20659463821393345	ESR1	33526
485203.0263919617	0.19508562718551065	ESR1	33526
693147.1805599453	0.18160988074957413	ESR1	33526
1039720.7708399179	0.16542006634986106	ESR1	33526
1386294.3611198906	0.15211198780597146	ESR1	33526
1732867.9513998632	0.13705863893122927	ESR1	33526
2079441.5416798359	0.13465928449744466	ESR1	33526
2426015.1319598085	0.12963866224334258	ESR1	33526
69.31471805599453	0.25366582982157265	ESR1	35044
207.94415416798358	0.25423787321796826	ESR1	35044
346.5735902799727	0.2540007172957948	ESR1	35044
485.2030263919617	0.25404330673361425	ESR1	35044
623.8324625039508	0.2534228458710661	ESR1	35044
831.7766166719343	0.25291177261723297	ESR1	35044
1386.2943611198907	0.2506361517080606	ESR1	35044
2079.441541679836	0.24994216802654	ESR1	35044
4158.883083359672	0.24940509280014345	ESR1	35044
5545.177444479563	0.2525934726082668	ESR1	35044
6931.471805599454	0.251262440598942	ESR1	35044
11090.354888959126	0.2579467407872321	ESR1	35044
17328.67951399863	0.27277189993723666	ESR1	35044
24260.151319598088	0.2827602438805703	ESR1	35044
31191.62312519754	0.27763202725724023	ESR1	35044
38123.09493079699	0.2744301981529633	ESR1	35044
45054.566736396446	0.2699233390119251	ESR1	35044
51986.0385419959	0.26119833228727696	ESR1	35044
62383.24625039508	0.2555088317044741	ESR1	35044
76246.18986159399	0.25187707343315696	ESR1	35044
90109.13347279289	0.24399219940823094	ESR1	35044
103972.0770839918	0.2326082668340357	ESR1	35044
117835.0206951907	0.22718326907558506	ESR1	35044
131697.96430638962	0.22430063660001792	ESR1	35044
152492.37972318797	0.2131605845960728	ESR1	35044
173286.79513998632	0.2094611315341164	ESR1	35044
207944.1541679836	0.2012781314444544	ESR1	35044
235670.0413903814	0.19626333721868555	ESR1	35044
263395.92861277924	0.19489644041961807	ESR1	35044
291121.815835177	0.1883331838967094	ESR1	35044
318847.70305757486	0.18731865865686365	ESR1	35044
381230.94930796995	0.16980677844526132	ESR1	35044
485203.0263919617	0.15614453510266302	ESR1	35044
693147.1805599453	0.13913790011656052	ESR1	35044
1039720.7708399179	0.12297857078812867	ESR1	35044
1386294.3611198906	0.10832287276965846	ESR1	35044
1732867.9513998632	0.1064180041244508	ESR1	35044
2079441.5416798359	0.1001439074688425	ESR1	35044
2426015.1319598085	0.0968860396305926	ESR1	35044
69.31471805599453	0.2566228817358558	ESR1	35046
207.94415416798358	0.25606518425535724	ESR1	35046
346.5735902799727	0.25614856989150897	ESR1	35046
485.2030263919617	0.2555056935353717	ESR1	35046
623.8324625039508	0.2558222003048508	ESR1	35046
831.7766166719343	0.25644848919573204	ESR1	35046
1386.2943611198907	0.2581278579754326	ESR1	35046
2079.441541679836	0.25666143638482913	ESR1	35046
4158.883083359672	0.2587532502465704	ESR1	35046
5545.177444479563	0.25639917510983595	ESR1	35046
6931.471805599454	0.2486111360172151	ESR1	35046
11090.354888959126	0.2428028333183897	ESR1	35046
17328.67951399863	0.24053976508562716	ESR1	35046
24260.151319598088	0.23625347440150635	ESR1	35046
31191.62312519754	0.2409150004483099	ESR1	35046
38123.09493079699	0.2305473863534475	ESR1	35046
45054.566736396446	0.22837935981350305	ESR1	35046
51986.0385419959	0.23570474311844344	ESR1	35046
62383.24625039508	0.2279534654353089	ESR1	35046
76246.18986159399	0.21687438357392635	ESR1	35046
90109.13347279289	0.213145790370304	ESR1	35046
103972.0770839918	0.21555500762126786	ESR1	35046
117835.0206951907	0.20462207477808655	ESR1	35046
131697.96430638962	0.20038644310947729	ESR1	35046
152492.37972318797	0.1973576616157088	ESR1	35046
173286.79513998632	0.19009817986192054	ESR1	35046
207944.1541679836	0.18403703039540936	ESR1	35046
235670.0413903814	0.17358423742490814	ESR1	35046
263395.92861277924	0.16777862458531334	ESR1	35046
291121.815835177	0.162406975701605	ESR1	35046
318847.70305757486	0.1580068143100511	ESR1	35046
381230.94930796995	0.15488343943333632	ESR1	35046
485203.0263919617	0.14500134492961536	ESR1	35046
693147.1805599453	0.12699184076033354	ESR1	35046
1039720.7708399179	0.12381063391015873	ESR1	35046
1386294.3611198906	0.11253608894467856	ESR1	35046
1732867.9513998632	0.105997489464718	ESR1	35046
2079441.5416798359	0.10453017125437104	ESR1	35046
2426015.1319598085	0.10518918676589256	ESR1	35046
69.31471805599453	0.2671590603425087	ESR1	35051
207.94415416798358	0.26737200753160584	ESR1	35051
346.5735902799727	0.26737200753160584	ESR1	35051
485.2030263919617	0.26745718640724464	ESR1	35051
623.8324625039508	0.2676701335963418	ESR1	35051
831.7766166719343	0.2677127230341612	ESR1	35051
1386.2943611198907	0.26849771361965385	ESR1	35051
2079.441541679836	0.26928270420514666	ESR1	35051
4158.883083359672	0.2683399085447862	ESR1	35051
5545.177444479563	0.27002331211333275	ESR1	35051
6931.471805599454	0.2697794315430826	ESR1	35051
11090.354888959126	0.2672451358378911	ESR1	35051
17328.67951399863	0.2623446606294271	ESR1	35051
24260.151319598088	0.2569017304761051	ESR1	35051
31191.62312519754	0.2510988074957411	ESR1	35051
38123.09493079699	0.2386223437640097	ESR1	35051
45054.566736396446	0.2304218595893481	ESR1	35051
51986.0385419959	0.22586658298215725	ESR1	35051
62383.24625039508	0.21866986461041865	ESR1	35051
76246.18986159399	0.2116726441316238	ESR1	35051
90109.13347279289	0.19670761230162287	ESR1	35051
103972.0770839918	0.1873267282345557	ESR1	35051
117835.0206951907	0.18332601093876089	ESR1	35051
131697.96430638962	0.17735766161570876	ESR1	35051
152492.37972318797	0.1681448937505604	ESR1	35051
173286.79513998632	0.1644638213933471	ESR1	35051
207944.1541679836	0.15459158970680534	ESR1	35051
235670.0413903814	0.14955258674796018	ESR1	35051
263395.92861277924	0.14848202277414144	ESR1	35051
291121.815835177	0.13877566574015954	ESR1	35051
318847.70305757486	0.13572671030216082	ESR1	35051
381230.94930796995	0.12464986999013722	ESR1	35051
485203.0263919617	0.11498610239397468	ESR1	35051
693147.1805599453	0.10052228100062766	ESR1	35051
1039720.7708399179	0.08498744732359004	ESR1	35051
1386294.3611198906	0.07263113063749665	ESR1	35051
1732867.9513998632	0.0703174033892226	ESR1	35051
2079441.5416798359	0.07172285483726347	ESR1	35051
2426015.1319598085	0.06820720882273823	ESR1	35051
69.31471805599453	0.22755177979019095	ESR1	36819
207.94415416798358	0.22640769299739985	ESR1	36819
346.5735902799727	0.2271075047072537	ESR1	36819
485.2030263919617	0.2284277772796557	ESR1	36819
623.8324625039508	0.22838518784183626	ESR1	36819
831.7766166719343	0.2285981350309333	ESR1	36819
1386.2943611198907	0.22834259840401686	ESR1	36819
2079.441541679836	0.2279709495203085	ESR1	36819
4158.883083359672	0.2238155653187484	ESR1	36819
5545.177444479563	0.2250479691562808	ESR1	36819
6931.471805599454	0.22074643593651927	ESR1	36819
11090.354888959126	0.22271227472428945	ESR1	36819
17328.67951399863	0.23087196270061866	ESR1	36819
24260.151319598088	0.22790639289877165	ESR1	36819
31191.62312519754	0.2208334080516453	ESR1	36819
38123.09493079699	0.21684345019277326	ESR1	36819
45054.566736396446	0.2191665919483547	ESR1	36819
51986.0385419959	0.2189971308168206	ESR1	36819
62383.24625039508	0.20464359365193224	ESR1	36819
76246.18986159399	0.19467856182193133	ESR1	36819
90109.13347279289	0.1874132520398099	ESR1	36819
103972.0770839918	0.1797762933739801	ESR1	36819
117835.0206951907	0.17963104097552235	ESR1	36819
131697.96430638962	0.17581547565677394	ESR1	36819
152492.37972318797	0.17366269165247022	ESR1	36819
173286.79513998632	0.16263202725724024	ESR1	36819
207944.1541679836	0.1505500762126782	ESR1	36819
235670.0413903814	0.14071684748498164	ESR1	36819
263395.92861277924	0.13150901102842288	ESR1	36819
291121.815835177	0.129099793777459	ESR1	36819
318847.70305757486	0.11709450372097192	ESR1	36819
381230.94930796995	0.1113588272213754	ESR1	36819
485203.0263919617	0.097918048955438	ESR1	36819
693147.1805599453	0.08936833139065725	ESR1	36819
1039720.7708399179	0.07479826055769748	ESR1	36819
1386294.3611198906	0.07595848650587284	ESR1	36819
1732867.9513998632	0.0775266744373711	ESR1	36819
2079441.5416798359	0.07476508562718548	ESR1	36819
2426015.1319598085	0.07887608715143908	ESR1	36819
69.31471805599453	0.25491706267372005	ESR1	36825
207.94415416798358	0.2550448309871783	ESR1	36825
346.5735902799727	0.25517259930063657	ESR1	36825
485.2030263919617	0.25517259930063657	ESR1	36825
623.8324625039508	0.2556168743835739	ESR1	36825
831.7766166719343	0.25723527302071186	ESR1	36825
1386.2943611198907	0.2573204518963507	ESR1	36825
2079.441541679836	0.2570649152694342	ESR1	36825
4158.883083359672	0.2519600107594369	ESR1	36825
5545.177444479563	0.2519366986461041	ESR1	36825
6931.471805599454	0.25543486057562986	ESR1	36825
11090.354888959126	0.25979826055769745	ESR1	36825
17328.67951399863	0.2699601004214113	ESR1	36825
24260.151319598088	0.27823769389401953	ESR1	36825
31191.62312519754	0.28265533937057297	ESR1	36825
38123.09493079699	0.27369541827311034	ESR1	36825
45054.566736396446	0.2650394512687169	ESR1	36825
51986.0385419959	0.2688666726441316	ESR1	36825
62383.24625039508	0.2669326638572581	ESR1	36825
76246.18986159399	0.2573760423204519	ESR1	36825
90109.13347279289	0.2501300098628172	ESR1	36825
103972.0770839918	0.2531780686810724	ESR1	36825
117835.0206951907	0.242988433605308	ESR1	36825
131697.96430638962	0.23467676858244424	ESR1	36825
152492.37972318797	0.22803191966287098	ESR1	36825
173286.79513998632	0.2182672823455572	ESR1	36825
207944.1541679836	0.2087187303864432	ESR1	36825
235670.0413903814	0.20237245584147767	ESR1	36825
263395.92861277924	0.1989343674347709	ESR1	36825
291121.815835177	0.19123733524612213	ESR1	36825
318847.70305757486	0.18720613287904606	ESR1	36825
381230.94930796995	0.18286290684120865	ESR1	36825
485203.0263919617	0.17119250425894378	ESR1	36825
693147.1805599453	0.15879763292387697	ESR1	36825
1039720.7708399179	0.14052003945126867	ESR1	36825
1386294.3611198906	0.12348605756298753	ESR1	36825
1732867.9513998632	0.11983591858692733	ESR1	36825
2079441.5416798359	0.1109598314354882	ESR1	36825
2426015.1319598085	0.10346633192862907	ESR1	36825
69.31471805599453	0.2741302788487402	ESR1	36834
207.94415416798358	0.2743006366000179	ESR1	36834
346.5735902799727	0.2742580471621985	ESR1	36834
485.2030263919617	0.274002510535282	ESR1	36834
623.8324625039508	0.2738321527840043	ESR1	36834
831.7766166719343	0.2736617950327266	ESR1	36834
1386.2943611198907	0.2743858154756568	ESR1	36834
2079.441541679836	0.2741177261723303	ESR1	36834
4158.883083359672	0.27479736393795395	ESR1	36834
5545.177444479563	0.2813996234197077	ESR1	36834
6931.471805599454	0.28017618577961084	ESR1	36834
11090.354888959126	0.28225455034519864	ESR1	36834
17328.67951399863	0.28821527840043043	ESR1	36834
24260.151319598088	0.30189814399713083	ESR1	36834
31191.62312519754	0.2971783376669955	ESR1	36834
38123.09493079699	0.2963274455303506	ESR1	36834
45054.566736396446	0.2926522012014704	ESR1	36834
51986.0385419959	0.2879364296601811	ESR1	36834
62383.24625039508	0.28391509011028426	ESR1	36834
76246.18986159399	0.27883618757285034	ESR1	36834
90109.13347279289	0.27056711198780603	ESR1	36834
103972.0770839918	0.26440867927911776	ESR1	36834
117835.0206951907	0.25970546041423825	ESR1	36834
131697.96430638962	0.2531964493858155	ESR1	36834
152492.37972318797	0.2494400609701426	ESR1	36834
173286.79513998632	0.2408921366448489	ESR1	36834
207944.1541679836	0.23231327893840226	ESR1	36834
235670.0413903814	0.2236927284138796	ESR1	36834
263395.92861277924	0.21645476553393705	ESR1	36834
291121.815835177	0.2127051017663409	ESR1	36834
318847.70305757486	0.20849547207029503	ESR1	36834
381230.94930796995	0.2038088406706716	ESR1	36834
485203.0263919617	0.18539451268716933	ESR1	36834
693147.1805599453	0.1735273020711916	ESR1	36834
1039720.7708399179	0.15336680713709314	ESR1	36834
1386294.3611198906	0.14099659284497446	ESR1	36834
1732867.9513998632	0.13388281179951586	ESR1	36834
2079441.5416798359	0.13413162377835558	ESR1	36834
2426015.1319598085	0.12571236438626382	ESR1	36834
69.31471805599453	0.20879583968438986	ESR1	49612
207.94415416798358	0.20821796825966105	ESR1	49612
346.5735902799727	0.20826055769748048	ESR1	49612
485.2030263919617	0.20822783107684034	ESR1	49612
623.8324625039508	0.208398188828118	ESR1	49612
831.7766166719343	0.20656280821303685	ESR1	49612
1386.2943611198907	0.20681834483995334	ESR1	49612
2079.441541679836	0.2085909620729849	ESR1	49612
4158.883083359672	0.20781852416390206	ESR1	49612
5545.177444479563	0.21186990047520848	ESR1	49612
6931.471805599454	0.21390746884246392	ESR1	49612
11090.354888959126	0.2161772617233031	ESR1	49612
17328.67951399863	0.22201963597238414	ESR1	49612
24260.151319598088	0.2330278848740249	ESR1	49612
31191.62312519754	0.2328960817717206	ESR1	49612
38123.09493079699	0.2321882004841747	ESR1	49612
45054.566736396446	0.2328978750112077	ESR1	49612
51986.0385419959	0.2302295346543531	ESR1	49612
62383.24625039508	0.23145700708329595	ESR1	49612
76246.18986159399	0.2285483726351654	ESR1	49612
90109.13347279289	0.21900251053528197	ESR1	49612
103972.0770839918	0.2161606742580472	ESR1	49612
117835.0206951907	0.21156773962162645	ESR1	49612
131697.96430638962	0.20002689859230702	ESR1	49612
152492.37972318797	0.19468394154039276	ESR1	49612
173286.79513998632	0.19304671388863984	ESR1	49612
207944.1541679836	0.18584237424908093	ESR1	49612
235670.0413903814	0.18253295077557607	ESR1	49612
263395.92861277924	0.17712319555276612	ESR1	49612
291121.815835177	0.17182462117815833	ESR1	49612
318847.70305757486	0.1654770017035775	ESR1	49612
381230.94930796995	0.1635586837622165	ESR1	49612
485203.0263919617	0.1511638124271496	ESR1	49612
693147.1805599453	0.13350264502824355	ESR1	49612
1039720.7708399179	0.1114493858154757	ESR1	49612
1386294.3611198906	0.0966811620191877	ESR1	49612
1732867.9513998632	0.08603469918407602	ESR1	49612
2079441.5416798359	0.08007979915717743	ESR1	49612
2426015.1319598085	0.07752353626826858	ESR1	49612
69.31471805599453	0.2473460055590425	ESR1	52609
207.94415416798358	0.2474311844346813	ESR1	52609
346.5735902799727	0.24754908993096025	ESR1	52609
485.2030263919617	0.2481309961445351	ESR1	52609
623.8324625039508	0.2489827849009235	ESR1	52609
831.7766166719343	0.2497919842194925	ESR1	52609
1386.2943611198907	0.24755895274813955	ESR1	52609
2079.441541679836	0.2480709226217161	ESR1	52609
4158.883083359672	0.24844750291401416	ESR1	52609
5545.177444479563	0.2493544337846319	ESR1	52609
6931.471805599454	0.2528225589527482	ESR1	52609
11090.354888959126	0.2617981708957231	ESR1	52609
17328.67951399863	0.2507522639648525	ESR1	52609
24260.151319598088	0.25479736393795394	ESR1	52609
31191.62312519754	0.2546861830897517	ESR1	52609
38123.09493079699	0.2547390836546221	ESR1	52609
45054.566736396446	0.25934501927732445	ESR1	52609
51986.0385419959	0.2631977943154308	ESR1	52609
62383.24625039508	0.266434143279835	ESR1	52609
76246.18986159399	0.2625661257060881	ESR1	52609
90109.13347279289	0.26448354702770555	ESR1	52609
103972.0770839918	0.25389536447592576	ESR1	52609
117835.0206951907	0.24563794494754776	ESR1	52609
131697.96430638962	0.2423939747153232	ESR1	52609
152492.37972318797	0.23667040258226485	ESR1	52609
173286.79513998632	0.2349677216892316	ESR1	52609
207944.1541679836	0.2329642248722317	ESR1	52609
235670.0413903814	0.21869093517439248	ESR1	52609
263395.92861277924	0.21908813772079264	ESR1	52609
291121.815835177	0.21472473773872508	ESR1	52609
318847.70305757486	0.20767147852595716	ESR1	52609
381230.94930796995	0.19608132341074155	ESR1	52609
485203.0263919617	0.18714516273648352	ESR1	52609
693147.1805599453	0.16103469918407606	ESR1	52609
1039720.7708399179	0.1343284318120685	ESR1	52609
1386294.3611198906	0.1269304223078992	ESR1	52609
1732867.9513998632	0.11775307092262165	ESR1	52609
2079441.5416798359	0.11338294629247743	ESR1	52609
2426015.1319598085	0.10186317582713178	ESR1	52609
69.31471805599453	0.21825652290863445	ESR1	52632
207.94415416798358	0.21812875459517625	ESR1	52632
346.5735902799727	0.21842688065991214	ESR1	52632
485.2030263919617	0.21932125885412	ESR1	52632
623.8324625039508	0.21932125885412	ESR1	52632
831.7766166719343	0.21919349054066173	ESR1	52632
1386.2943611198907	0.21766027077916256	ESR1	52632
2079.441541679836	0.21459786604501035	ESR1	52632
4158.883083359672	0.21276741683851885	ESR1	52632
5545.177444479563	0.21125930242983948	ESR1	52632
6931.471805599454	0.2091396933560477	ESR1	52632
11090.354888959126	0.2113709315879136	ESR1	52632
17328.67951399863	0.20383798081233748	ESR1	52632
24260.151319598088	0.20060208015780506	ESR1	52632
31191.62312519754	0.19829418093786427	ESR1	52632
38123.09493079699	0.19367434770913652	ESR1	52632
45054.566736396446	0.18368914193490546	ESR1	52632
51986.0385419959	0.18063211691921452	ESR1	52632
62383.24625039508	0.17602080157805072	ESR1	52632
76246.18986159399	0.18020218775217434	ESR1	52632
90109.13347279289	0.17558997579126695	ESR1	52632
103972.0770839918	0.17112391284856093	ESR1	52632
117835.0206951907	0.16712902358109927	ESR1	52632
131697.96430638962	0.15897516363310327	ESR1	52632
152492.37972318797	0.15464269703218864	ESR1	52632
173286.79513998632	0.1483946023491437	ESR1	52632
207944.1541679836	0.13084192593920926	ESR1	52632
235670.0413903814	0.12097283242176993	ESR1	52632
263395.92861277924	0.11817089572312385	ESR1	52632
291121.815835177	0.1099946202815386	ESR1	52632
318847.70305757486	0.10495561732269344	ESR1	52632
381230.94930796995	0.09320451896350757	ESR1	52632
485203.0263919617	0.08343719178696317	ESR1	52632
693147.1805599453	0.07730386443109477	ESR1	52632
1039720.7708399179	0.06383125616426072	ESR1	52632
1386294.3611198906	0.0591208643414328	ESR1	52632
1732867.9513998632	0.05902716757823007	ESR1	52632
2079441.5416798359	0.055923966645745546	ESR1	52632
2426015.1319598085	0.054261185331300976	ESR1	52632
69.31471805599453	0.2664978032816282	ESR1	53986
207.94415416798358	0.26553662691652474	ESR1	53986
346.5735902799727	0.2658347529812607	ESR1	53986
485.2030263919617	0.26553662691652474	ESR1	53986
623.8324625039508	0.2649161660539765	ESR1	53986
831.7766166719343	0.2646184882991124	ESR1	53986
1386.2943611198907	0.26321303685107145	ESR1	53986
2079.441541679836	0.2640164081413072	ESR1	53986
4158.883083359672	0.2641190711019457	ESR1	53986
5545.177444479563	0.26429705012104365	ESR1	53986
6931.471805599454	0.263888639827849	ESR1	53986
11090.354888959126	0.2686613467228549	ESR1	53986
17328.67951399863	0.27233345288263244	ESR1	53986
24260.151319598088	0.27422801040078904	ESR1	53986
31191.62312519754	0.2737191786963149	ESR1	53986
38123.09493079699	0.27229400161391554	ESR1	53986
45054.566736396446	0.2783040437550435	ESR1	53986
51986.0385419959	0.2709118622792074	ESR1	53986
62383.24625039508	0.2664435577871425	ESR1	53986
76246.18986159399	0.26428898054335154	ESR1	53986
90109.13347279289	0.2514668699004752	ESR1	53986
103972.0770839918	0.24825831614812155	ESR1	53986
117835.0206951907	0.23582713171344036	ESR1	53986
131697.96430638962	0.2329265668430019	ESR1	53986
152492.37972318797	0.2269245942795661	ESR1	53986
173286.79513998632	0.22072402044293016	ESR1	53986
207944.1541679836	0.20716578499058547	ESR1	53986
235670.0413903814	0.20631982426253026	ESR1	53986
263395.92861277924	0.2035156460145252	ESR1	53986
291121.815835177	0.19490675154666906	ESR1	53986
318847.70305757486	0.1899354433784632	ESR1	53986
381230.94930796995	0.17753608894467854	ESR1	53986
485203.0263919617	0.16563032367972744	ESR1	53986
693147.1805599453	0.15193625033623234	ESR1	53986
1039720.7708399179	0.13261409486236891	ESR1	53986
1386294.3611198906	0.12105263157894736	ESR1	53986
1732867.9513998632	0.11414238321527835	ESR1	53986
2079441.5416798359	0.10931049941719716	ESR1	53986
2426015.1319598085	0.1003792701515287	ESR1	53986
69.31471805599453	0.26596521115394955	ESR1	53988
207.94415416798358	0.26617815834304664	ESR1	53988
346.5735902799727	0.26617815834304664	ESR1	53988
485.2030263919617	0.266007800591769	ESR1	53988
623.8324625039508	0.2662633372186855	ESR1	53988
831.7766166719343	0.2645413790011656	ESR1	53988
1386.2943611198907	0.26458396843898496	ESR1	53988
2079.441541679836	0.26609297946740784	ESR1	53988
4158.883083359672	0.2635985833408052	ESR1	53988
5545.177444479563	0.2625764368331391	ESR1	53988
6931.471805599454	0.2647776383035954	ESR1	53988
11090.354888959126	0.27450372097193576	ESR1	53988
17328.67951399863	0.2986712095400341	ESR1	53988
24260.151319598088	0.2996651125257778	ESR1	53988
31191.62312519754	0.29481753788218423	ESR1	53988
38123.09493079699	0.29677575540213397	ESR1	53988
45054.566736396446	0.2889061239128485	ESR1	53988
51986.0385419959	0.286417555814579	ESR1	53988
62383.24625039508	0.2887182820765713	ESR1	53988
76246.18986159399	0.28858827221375416	ESR1	53988
90109.13347279289	0.2837200753160585	ESR1	53988
103972.0770839918	0.28205146597328073	ESR1	53988
117835.0206951907	0.27739756119429754	ESR1	53988
131697.96430638962	0.27824934995068595	ESR1	53988
152492.37972318797	0.2610907379180489	ESR1	53988
173286.79513998632	0.25350981798619204	ESR1	53988
207944.1541679836	0.23964404196180394	ESR1	53988
235670.0413903814	0.23482650407961986	ESR1	53988
263395.92861277924	0.2283820496727337	ESR1	53988
291121.815835177	0.22058638931229266	ESR1	53988
318847.70305757486	0.21459876266475392	ESR1	53988
381230.94930796995	0.20654935891688345	ESR1	53988
485203.0263919617	0.2027831076840312	ESR1	53988
693147.1805599453	0.1779754326190262	ESR1	53988
1039720.7708399179	0.16726217161301887	ESR1	53988
1386294.3611198906	0.1608553752353627	ESR1	53988
1732867.9513998632	0.14692952568815565	ESR1	53988
2079441.5416798359	0.13649959652111535	ESR1	53988
2426015.1319598085	0.13729310499417194	ESR1	53988
69.31471805599453	0.2581502734690217	ESR1	53989
207.94415416798358	0.2581076840312023	ESR1	53989
346.5735902799727	0.25849098897157713	ESR1	53989
485.2030263919617	0.2584483995337577	ESR1	53989
623.8324625039508	0.2588742939119519	ESR1	53989
831.7766166719343	0.2581928629068412	ESR1	53989
1386.2943611198907	0.25642831525150184	ESR1	53989
2079.441541679836	0.2561727786245853	ESR1	53989
4158.883083359672	0.25224872231686546	ESR1	53989
5545.177444479563	0.2521451627364834	ESR1	53989
6931.471805599454	0.2521653366807137	ESR1	53989
11090.354888959126	0.25495113422397564	ESR1	53989
17328.67951399863	0.2610131803102304	ESR1	53989
24260.151319598088	0.2659342777727965	ESR1	53989
31191.62312519754	0.2604052721240922	ESR1	53989
38123.09493079699	0.2574128037299381	ESR1	53989
45054.566736396446	0.2570061866762306	ESR1	53989
51986.0385419959	0.258696314892854	ESR1	53989
62383.24625039508	0.251461041872142	ESR1	53989
76246.18986159399	0.2493660898412983	ESR1	53989
90109.13347279289	0.2399385815475657	ESR1	53989
103972.0770839918	0.24134896440419615	ESR1	53989
117835.0206951907	0.2410925311575361	ESR1	53989
131697.96430638962	0.2319591141396933	ESR1	53989
152492.37972318797	0.2218178965300816	ESR1	53989
173286.79513998632	0.2144064377297588	ESR1	53989
207944.1541679836	0.20601631847933294	ESR1	53989
235670.0413903814	0.19880749574105624	ESR1	53989
263395.92861277924	0.1903321976149915	ESR1	53989
291121.815835177	0.18404689321258852	ESR1	53989
318847.70305757486	0.17961938491885587	ESR1	53989
381230.94930796995	0.1701461490182014	ESR1	53989
485203.0263919617	0.15761992289070206	ESR1	53989
693147.1805599453	0.14738680175737473	ESR1	53989
1039720.7708399179	0.13238321527840047	ESR1	53989
1386294.3611198906	0.1281610329059446	ESR1	53989
1732867.9513998632	0.11019501479422578	ESR1	53989
2079441.5416798359	0.10462386801757373	ESR1	53989
2426015.1319598085	0.10272617233031467	ESR1	53989
69.31471805599453	0.2479583968438985	ESR1	53990
207.94415416798358	0.24791580740607905	ESR1	53990
346.5735902799727	0.2478732179682596	ESR1	53990
485.2030263919617	0.246738545682776	ESR1	53990
623.8324625039508	0.2466533668071371	ESR1	53990
831.7766166719343	0.2469514928718731	ESR1	53990
1386.2943611198907	0.2467165784990585	ESR1	53990
2079.441541679836	0.2468963507576437	ESR1	53990
4158.883083359672	0.2472679996413521	ESR1	53990
5545.177444479563	0.2491526943423294	ESR1	53990
6931.471805599454	0.2533748767147853	ESR1	53990
11090.354888959126	0.26527077916255715	ESR1	53990
17328.67951399863	0.2667708239935444	ESR1	53990
24260.151319598088	0.2723948713350668	ESR1	53990
31191.62312519754	0.2708804805881826	ESR1	53990
38123.09493079699	0.2681888281179952	ESR1	53990
45054.566736396446	0.2670389132968708	ESR1	53990
51986.0385419959	0.263280283331839	ESR1	53990
62383.24625039508	0.2599063032367973	ESR1	53990
76246.18986159399	0.2542571505424549	ESR1	53990
90109.13347279289	0.24519322155473866	ESR1	53990
103972.0770839918	0.24155294539585764	ESR1	53990
117835.0206951907	0.23458576167847214	ESR1	53990
131697.96430638962	0.2279422576885143	ESR1	53990
152492.37972318797	0.22343181206850174	ESR1	53990
173286.79513998632	0.21839146418004124	ESR1	53990
207944.1541679836	0.20881108222003048	ESR1	53990
235670.0413903814	0.1993598135030933	ESR1	53990
263395.92861277924	0.19610553214381785	ESR1	53990
291121.815835177	0.18900564870438447	ESR1	53990
318847.70305757486	0.1888003227831077	ESR1	53990
381230.94930796995	0.17745270330852686	ESR1	53990
485203.0263919617	0.16561687438357398	ESR1	53990
693147.1805599453	0.16370707432977671	ESR1	53990
1039720.7708399179	0.14294674078723207	ESR1	53990
1386294.3611198906	0.12363310320093245	ESR1	53990
1732867.9513998632	0.11588003227831073	ESR1	53990
2079441.5416798359	0.10721689231596876	ESR1	53990
2426015.1319598085	0.10594145073074507	ESR1	53990
69.31471805599453	0.2656370483278042	ESR1	53991
207.94415416798358	0.26602035326817897	ESR1	53991
346.5735902799727	0.2661055321438178	ESR1	53991
485.2030263919617	0.26614812158163725	ESR1	53991
623.8324625039508	0.2662333004572761	ESR1	53991
831.7766166719343	0.2645288263247557	ESR1	53991
1386.2943611198907	0.2634640903792701	ESR1	53991
2079.441541679836	0.2640002689859231	ESR1	53991
4158.883083359672	0.2609880749574105	ESR1	53991
5545.177444479563	0.2632027257240204	ESR1	53991
6931.471805599454	0.26391509011028425	ESR1	53991
11090.354888959126	0.2643625033623241	ESR1	53991
17328.67951399863	0.2686658298215727	ESR1	53991
24260.151319598088	0.26968125168116197	ESR1	53991
31191.62312519754	0.26703801667712723	ESR1	53991
38123.09493079699	0.2676616157087779	ESR1	53991
45054.566736396446	0.2627006186676231	ESR1	53991
51986.0385419959	0.2659549000268986	ESR1	53991
62383.24625039508	0.26686093427777274	ESR1	53991
76246.18986159399	0.25568591410382857	ESR1	53991
90109.13347279289	0.2523782838698108	ESR1	53991
103972.0770839918	0.2461454317224065	ESR1	53991
117835.0206951907	0.24111091186227926	ESR1	53991
131697.96430638962	0.2415659463821393	ESR1	53991
152492.37972318797	0.2397386353447503	ESR1	53991
173286.79513998632	0.2352725724020443	ESR1	53991
207944.1541679836	0.2293342598404017	ESR1	53991
235670.0413903814	0.21787097641890074	ESR1	53991
263395.92861277924	0.2130861651573568	ESR1	53991
291121.815835177	0.20950775576078184	ESR1	53991
318847.70305757486	0.2055451448040886	ESR1	53991
381230.94930796995	0.19639514032098987	ESR1	53991
485203.0263919617	0.18410696673540755	ESR1	53991
693147.1805599453	0.16799829642248726	ESR1	53991
1039720.7708399179	0.15605980453689589	ESR1	53991
1386294.3611198906	0.14711109118622795	ESR1	53991
1732867.9513998632	0.1370976418900744	ESR1	53991
2079441.5416798359	0.12727606921904416	ESR1	53991
2426015.1319598085	0.1278342150094145	ESR1	53991
69.31471805599453	0.2582049672733794	ESR1	53992
207.94415416798358	0.25844884784362954	ESR1	53992
346.5735902799727	0.25836366896799073	ESR1	53992
485.2030263919617	0.25840625840581016	ESR1	53992
623.8324625039508	0.2587469739083655	ESR1	53992
831.7766166719343	0.2585340267192684	ESR1	53992
1386.2943611198907	0.25786425177082395	ESR1	53992
2079.441541679836	0.2581659643145342	ESR1	53992
4158.883083359672	0.25617905496279025	ESR1	53992
5545.177444479563	0.2582058638931229	ESR1	53992
6931.471805599454	0.25848381601362863	ESR1	53992
11090.354888959126	0.2615300815923967	ESR1	53992
17328.67951399863	0.2647597059087241	ESR1	53992
24260.151319598088	0.2642916704025823	ESR1	53992
31191.62312519754	0.2733224244597866	ESR1	53992
38123.09493079699	0.26657132610060075	ESR1	53992
45054.566736396446	0.261407244687528	ESR1	53992
51986.0385419959	0.2574397023222452	ESR1	53992
62383.24625039508	0.2598704384470546	ESR1	53992
76246.18986159399	0.2531605845960728	ESR1	53992
90109.13347279289	0.2365475656773962	ESR1	53992
103972.0770839918	0.2303586478974268	ESR1	53992
117835.0206951907	0.2252021877521743	ESR1	53992
131697.96430638962	0.2220003586478974	ESR1	53992
152492.37972318797	0.2091531426522012	ESR1	53992
173286.79513998632	0.20167398906123907	ESR1	53992
207944.1541679836	0.1901071460593563	ESR1	53992
235670.0413903814	0.18550165874652566	ESR1	53992
263395.92861277924	0.1815843270868825	ESR1	53992
291121.815835177	0.17584551241818347	ESR1	53992
318847.70305757486	0.17468887294898233	ESR1	53992
381230.94930796995	0.16074015959831436	ESR1	53992
485203.0263919617	0.14870393616067426	ESR1	53992
693147.1805599453	0.13092755312471982	ESR1	53992
1039720.7708399179	0.1199744463373083	ESR1	53992
1386294.3611198906	0.1079933650138976	ESR1	53992
1732867.9513998632	0.11267237514570072	ESR1	53992
2079441.5416798359	0.10089930960279747	ESR1	53992
2426015.1319598085	0.0971146776652022	ESR1	53992
69.31471805599453	0.2649215457724379	ESR1	53993
207.94415416798358	0.2656455662153681	ESR1	53993
346.5735902799727	0.2643252936429661	ESR1	53993
485.2030263919617	0.2638751905316956	ESR1	53993
623.8324625039508	0.2638751905316956	ESR1	53993
831.7766166719343	0.2633215278400431	ESR1	53993
1386.2943611198907	0.2634035685465794	ESR1	53993
2079.441541679836	0.2643831256164261	ESR1	53993
4158.883083359672	0.2666403658208554	ESR1	53993
5545.177444479563	0.2639998206760513	ESR1	53993
6931.471805599454	0.262075674706357	ESR1	53993
11090.354888959126	0.2672872769658388	ESR1	53993
17328.67951399863	0.2786927284138797	ESR1	53993
24260.151319598088	0.2930570250156908	ESR1	53993
31191.62312519754	0.29188693625033624	ESR1	53993
38123.09493079699	0.2903779252219134	ESR1	53993
45054.566736396446	0.28732493499506856	ESR1	53993
51986.0385419959	0.28759123105890794	ESR1	53993
62383.24625039508	0.2787245584147763	ESR1	53993
76246.18986159399	0.275403478884605	ESR1	53993
90109.13347279289	0.2648749215457725	ESR1	53993
103972.0770839918	0.26400968349323045	ESR1	53993
117835.0206951907	0.2573832152784005	ESR1	53993
131697.96430638962	0.2531417555814579	ESR1	53993
152492.37972318797	0.2501062494396126	ESR1	53993
173286.79513998632	0.240840132699722	ESR1	53993
207944.1541679836	0.2216322962431632	ESR1	53993
235670.0413903814	0.21814175558145787	ESR1	53993
263395.92861277924	0.21674302878149376	ESR1	53993
291121.815835177	0.21084730565767054	ESR1	53993
318847.70305757486	0.20855733883260108	ESR1	53993
381230.94930796995	0.1983618757285036	ESR1	53993
485203.0263919617	0.1890217878597687	ESR1	53993
693147.1805599453	0.17801084909889714	ESR1	53993
1039720.7708399179	0.1558334080516453	ESR1	53993
1386294.3611198906	0.14134492961535014	ESR1	53993
1732867.9513998632	0.13067515466690582	ESR1	53993
2079441.5416798359	0.12623599031650673	ESR1	53993
2426015.1319598085	0.11568456917421327	ESR1	53993
69.31471805599453	0.2748211243611585	ESR1	53994
207.94415416798358	0.27494889267461675	ESR1	53994
346.5735902799727	0.2751134223975612	ESR1	53994
485.2030263919617	0.2752837801488389	ESR1	53994
623.8324625039508	0.2752837801488389	ESR1	53994
831.7766166719343	0.2743042230789922	ESR1	53994
1386.2943611198907	0.27287456289787504	ESR1	53994
2079.441541679836	0.2706522908634448	ESR1	53994
4158.883083359672	0.2674773603514749	ESR1	53994
5545.177444479563	0.2698991302788488	ESR1	53994
6931.471805599454	0.27203577512776833	ESR1	53994
11090.354888959126	0.2741419349054066	ESR1	53994
17328.67951399863	0.2813207208822738	ESR1	53994
24260.151319598088	0.28339505065901555	ESR1	53994
31191.62312519754	0.2820097731552049	ESR1	53994
38123.09493079699	0.2764162108849637	ESR1	53994
45054.566736396446	0.28102842284587104	ESR1	53994
51986.0385419959	0.27374069757016045	ESR1	53994
62383.24625039508	0.2683968438985026	ESR1	53994
76246.18986159399	0.2632686272751726	ESR1	53994
90109.13347279289	0.2553295077557608	ESR1	53994
103972.0770839918	0.2452676409934546	ESR1	53994
117835.0206951907	0.2423948713350668	ESR1	53994
131697.96430638962	0.22515197704653456	ESR1	53994
152492.37972318797	0.2195104456200125	ESR1	53994
173286.79513998632	0.2144848919573209	ESR1	53994
207944.1541679836	0.20419438716040528	ESR1	53994
235670.0413903814	0.1947525329507756	ESR1	53994
263395.92861277924	0.19236348964404196	ESR1	53994
291121.815835177	0.18887115574284946	ESR1	53994
318847.70305757486	0.18025464000717292	ESR1	53994
381230.94930796995	0.1684900923518336	ESR1	53994
485203.0263919617	0.15695463104097548	ESR1	53994
693147.1805599453	0.13837084192593918	ESR1	53994
1039720.7708399179	0.12435039899578593	ESR1	53994
1386294.3611198906	0.113774769120416	ESR1	53994
1732867.9513998632	0.11487043844705465	ESR1	53994
2079441.5416798359	0.10711557428494567	ESR1	53994
2426015.1319598085	0.10134761947458082	ESR1	53994
69.31471805599453	0.21640455482829732	ESR1	56905
207.94415416798358	0.216063839325742	ESR1	56905
346.5735902799727	0.21614901820138085	ESR1	56905
485.2030263919617	0.21661750201739444	ESR1	56905
623.8324625039508	0.2167026808930333	ESR1	56905
831.7766166719343	0.21666009145521387	ESR1	56905
1386.2943611198907	0.2176338204967273	ESR1	56905
2079.441541679836	0.2179561552945396	ESR1	56905
4158.883083359672	0.2175544696494217	ESR1	56905
5545.177444479563	0.21815565318748328	ESR1	56905
6931.471805599454	0.216063839325742	ESR1	56905
11090.354888959126	0.22305523177620373	ESR1	56905
17328.67951399863	0.2216547117367524	ESR1	56905
24260.151319598088	0.2153191966287097	ESR1	56905
31191.62312519754	0.2143799874473236	ESR1	56905
38123.09493079699	0.22050793508473052	ESR1	56905
45054.566736396446	0.2163776562359903	ESR1	56905
51986.0385419959	0.2137998744732359	ESR1	56905
62383.24625039508	0.20782659374159426	ESR1	56905
76246.18986159399	0.20258898950954898	ESR1	56905
90109.13347279289	0.19983053886846586	ESR1	56905
103972.0770839918	0.1953254729669148	ESR1	56905
117835.0206951907	0.19516766789204693	ESR1	56905
131697.96430638962	0.1865861203263696	ESR1	56905
152492.37972318797	0.17908455124181827	ESR1	56905
173286.79513998632	0.1762301622881735	ESR1	56905
207944.1541679836	0.16384605039002953	ESR1	56905
235670.0413903814	0.15477629337398013	ESR1	56905
263395.92861277924	0.1486963148928539	ESR1	56905
291121.815835177	0.1438209450372097	ESR1	56905
318847.70305757486	0.13817268896261098	ESR1	56905
381230.94930796995	0.1314812158163723	ESR1	56905
485203.0263919617	0.12489599210974622	ESR1	56905
693147.1805599453	0.10158118891778	ESR1	56905
1039720.7708399179	0.10168788666726443	ESR1	56905
1386294.3611198906	0.08690262709584863	ESR1	56905
1732867.9513998632	0.0815448758181655	ESR1	56905
2079441.5416798359	0.0744171971666816	ESR1	56905
2426015.1319598085	0.07273200035864791	ESR1	56905
69.31471805599453	0.26448713350667985	ESR1	59373
207.94415416798358	0.2643593651932216	ESR1	59373
346.5735902799727	0.2646574912579575	ESR1	59373
485.2030263919617	0.26495561732269346	ESR1	59373
623.8324625039508	0.2651259750739711	ESR1	59373
831.7766166719343	0.2650833856361517	ESR1	59373
1386.2943611198907	0.26491302788487403	ESR1	59373
2079.441541679836	0.2646574912579575	ESR1	59373
4158.883083359672	0.2642499775845064	ESR1	59373
5545.177444479563	0.2650215188738456	ESR1	59373
6931.471805599454	0.26479019098000545	ESR1	59373
11090.354888959126	0.26658656863624136	ESR1	59373
17328.67951399863	0.2814350398995786	ESR1	59373
24260.151319598088	0.2791903523715592	ESR1	59373
31191.62312519754	0.2848906123912849	ESR1	59373
38123.09493079699	0.28351609432439695	ESR1	59373
45054.566736396446	0.2799345467587196	ESR1	59373
51986.0385419959	0.2738711557428495	ESR1	59373
62383.24625039508	0.27695597597059085	ESR1	59373
76246.18986159399	0.2722303416121223	ESR1	59373
90109.13347279289	0.2726082668340356	ESR1	59373
103972.0770839918	0.27083609791087604	ESR1	59373
117835.0206951907	0.26532367972742765	ESR1	59373
131697.96430638962	0.2615090110284229	ESR1	59373
152492.37972318797	0.2544440957589886	ESR1	59373
173286.79513998632	0.2536801757374697	ESR1	59373
207944.1541679836	0.2499439612660271	ESR1	59373
235670.0413903814	0.2454111001524254	ESR1	59373
263395.92861277924	0.237756657401596	ESR1	59373
291121.815835177	0.22760199049583074	ESR1	59373
318847.70305757486	0.21809692459427954	ESR1	59373
381230.94930796995	0.20055680086075492	ESR1	59373
485203.0263919617	0.18266340894826502	ESR1	59373
693147.1805599453	0.15834080516452964	ESR1	59373
1039720.7708399179	0.1442961535013001	ESR1	59373
1386294.3611198906	0.13370259123105901	ESR1	59373
1732867.9513998632	0.1327521743028781	ESR1	59373
2079441.5416798359	0.12082713171344027	ESR1	59373
2426015.1319598085	0.1195669326638572	ESR1	59373
69.31471805599453	0.26225724020442936	ESR1	59374
207.94415416798358	0.26291491078633555	ESR1	59374
346.5735902799727	0.26253115753608897	ESR1	59374
485.2030263919617	0.26233703936160674	ESR1	59374
623.8324625039508	0.26233703936160674	ESR1	59374
831.7766166719343	0.2613633103200933	ESR1	59374
1386.2943611198907	0.2629364296601812	ESR1	59374
2079.441541679836	0.2625957141576258	ESR1	59374
4158.883083359672	0.2594866851968081	ESR1	59374
5545.177444479563	0.26167129920200843	ESR1	59374
6931.471805599454	0.267038464986999	ESR1	59374
11090.354888959126	0.2634600555904241	ESR1	59374
17328.67951399863	0.2712319555276607	ESR1	59374
24260.151319598088	0.2756325652290864	ESR1	59374
31191.62312519754	0.28022549986550704	ESR1	59374
38123.09493079699	0.2779498789563346	ESR1	59374
45054.566736396446	0.2777629337398009	ESR1	59374
51986.0385419959	0.2702479153590962	ESR1	59374
62383.24625039508	0.26452434322603785	ESR1	59374
76246.18986159399	0.2623549717564781	ESR1	59374
90109.13347279289	0.2542302519501479	ESR1	59374
103972.0770839918	0.2527396216264682	ESR1	59374
117835.0206951907	0.2479956065632565	ESR1	59374
131697.96430638962	0.2423612480946831	ESR1	59374
152492.37972318797	0.2327059983860844	ESR1	59374
173286.79513998632	0.2312839594727876	ESR1	59374
207944.1541679836	0.21905003138169105	ESR1	59374
235670.0413903814	0.20969111449834127	ESR1	59374
263395.92861277924	0.20517753070922626	ESR1	59374
291121.815835177	0.1947816730924415	ESR1	59374
318847.70305757486	0.18404241011387076	ESR1	59374
381230.94930796995	0.16958172688962614	ESR1	59374
485203.0263919617	0.14913252039809916	ESR1	59374
693147.1805599453	0.1340841029319466	ESR1	59374
1039720.7708399179	0.12248632654891063	ESR1	59374
1386294.3611198906	0.11551645297229453	ESR1	59374
1732867.9513998632	0.1064565587734242	ESR1	59374
2079441.5416798359	0.098673451089393	ESR1	59374
2426015.1319598085	0.09753877880390928	ESR1	59374
69.31471805599453	0.26288352909531065	ESR1	59375
207.94415416798358	0.2629261185331301	ESR1	59375
346.5735902799727	0.2616910248363669	ESR1	59375
485.2030263919617	0.25986326548910604	ESR1	59375
623.8324625039508	0.26011880211602256	ESR1	59375
831.7766166719343	0.26077602438805697	ESR1	59375
1386.2943611198907	0.26243701246301443	ESR1	59375
2079.441541679836	0.2619685286470008	ESR1	59375
4158.883083359672	0.2610925311575361	ESR1	59375
5545.177444479563	0.2584703667174751	ESR1	59375
6931.471805599454	0.25909172419976684	ESR1	59375
11090.354888959126	0.2641571774410472	ESR1	59375
17328.67951399863	0.2717981708957232	ESR1	59375
24260.151319598088	0.2725670223258316	ESR1	59375
31191.62312519754	0.26941495561732265	ESR1	59375
38123.09493079699	0.27572222720344297	ESR1	59375
45054.566736396446	0.2681547565677397	ESR1	59375
51986.0385419959	0.26328162826145435	ESR1	59375
62383.24625039508	0.2606343584685735	ESR1	59375
76246.18986159399	0.2558275800233121	ESR1	59375
90109.13347279289	0.2525365372545504	ESR1	59375
103972.0770839918	0.2438438088406707	ESR1	59375
117835.0206951907	0.2446413521025733	ESR1	59375
131697.96430638962	0.2421012283690487	ESR1	59375
152492.37972318797	0.2415350130009863	ESR1	59375
173286.79513998632	0.2344656146328343	ESR1	59375
207944.1541679836	0.2376114050031381	ESR1	59375
235670.0413903814	0.2314601452523985	ESR1	59375
263395.92861277924	0.2198157446426971	ESR1	59375
291121.815835177	0.21240025105352825	ESR1	59375
318847.70305757486	0.2064319017304761	ESR1	59375
381230.94930796995	0.19333587375594008	ESR1	59375
485203.0263919617	0.18048731283062847	ESR1	59375
693147.1805599453	0.15148704384470546	ESR1	59375
1039720.7708399179	0.12937864251770825	ESR1	59375
1386294.3611198906	0.12539227113781048	ESR1	59375
1732867.9513998632	0.11377342419080072	ESR1	59375
2079441.5416798359	0.11254012373352462	ESR1	59375
2426015.1319598085	0.10706491526943418	ESR1	59375
69.31471805599453	0.23263247556711206	ESR1	6553
207.94415416798358	0.232736035147494	ESR1	6553
346.5735902799727	0.23275441585223705	ESR1	6553
485.2030263919617	0.23282121402313286	ESR1	6553
623.8324625039508	0.2331803102304313	ESR1	6553
831.7766166719343	0.23313772079261186	ESR1	6553
1386.2943611198907	0.23215816372276515	ESR1	6553
2079.441541679836	0.23293732627992464	ESR1	6553
4158.883083359672	0.23012059535550974	ESR1	6553
5545.177444479563	0.2290307540572044	ESR1	6553
6931.471805599454	0.22464180041244508	ESR1	6553
11090.354888959126	0.2260172150990764	ESR1	6553
17328.67951399863	0.2233479781224783	ESR1	6553
24260.151319598088	0.22351788756388416	ESR1	6553
31191.62312519754	0.2208580650945934	ESR1	6553
38123.09493079699	0.2149148211243612	ESR1	6553
45054.566736396446	0.20735721330583698	ESR1	6553
51986.0385419959	0.20409979377745896	ESR1	6553
62383.24625039508	0.19863982784900927	ESR1	6553
76246.18986159399	0.19358244418542092	ESR1	6553
90109.13347279289	0.18552631578947368	ESR1	6553
103972.0770839918	0.182297139783018	ESR1	6553
117835.0206951907	0.17177172061328788	ESR1	6553
131697.96430638962	0.16525329507755765	ESR1	6553
152492.37972318797	0.16186452075674707	ESR1	6553
173286.79513998632	0.15554200663498607	ESR1	6553
207944.1541679836	0.14744732359006546	ESR1	6553
235670.0413903814	0.14985743746077285	ESR1	6553
263395.92861277924	0.14551914283152514	ESR1	6553
291121.815835177	0.13972204787949427	ESR1	6553
318847.70305757486	0.13052362593024294	ESR1	6553
381230.94930796995	0.1187393526405452	ESR1	6553
485203.0263919617	0.10666816103290594	ESR1	6553
693147.1805599453	0.09509145521384382	ESR1	6553
1039720.7708399179	0.07958755491795932	ESR1	6553
1386294.3611198906	0.07357930601631847	ESR1	6553
1732867.9513998632	0.07185645117905498	ESR1	6553
2079441.5416798359	0.07154173764906302	ESR1	6553
2426015.1319598085	0.07665919483547029	ESR1	6553
69.31471805599453	0.22878597686721056	ESR1	6562
207.94415416798358	0.22859723841118976	ESR1	6562
346.5735902799727	0.22895633461848824	ESR1	6562
485.2030263919617	0.2289137451806689	ESR1	6562
623.8324625039508	0.22895633461848824	ESR1	6562
831.7766166719343	0.2288469470097731	ESR1	6562
1386.2943611198907	0.2272711378104545	ESR1	6562
2079.441541679836	0.2268134134313638	ESR1	6562
4158.883083359672	0.2287801488388775	ESR1	6562
5545.177444479563	0.23247870528109035	ESR1	6562
6931.471805599454	0.229832332107953	ESR1	6562
11090.354888959126	0.2261028422845871	ESR1	6562
17328.67951399863	0.2307419528378015	ESR1	6562
24260.151319598088	0.2268972473773873	ESR1	6562
31191.62312519754	0.23079037030395405	ESR1	6562
38123.09493079699	0.2355469380435757	ESR1	6562
45054.566736396446	0.2315385994799605	ESR1	6562
51986.0385419959	0.2287075226396485	ESR1	6562
62383.24625039508	0.2266148121581637	ESR1	6562
76246.18986159399	0.2259082758002331	ESR1	6562
90109.13347279289	0.2197803281628261	ESR1	6562
103972.0770839918	0.2153393705729401	ESR1	6562
117835.0206951907	0.2105509728324218	ESR1	6562
131697.96430638962	0.20570832959741772	ESR1	6562
152492.37972318797	0.20107953017125435	ESR1	6562
173286.79513998632	0.20075719537344214	ESR1	6562
207944.1541679836	0.1918492782211064	ESR1	6562
235670.0413903814	0.1820702949878956	ESR1	6562
263395.92861277924	0.17374787052810906	ESR1	6562
291121.815835177	0.16895947278759085	ESR1	6562
318847.70305757486	0.165442930153322	ESR1	6562
381230.94930796995	0.15272975880928896	ESR1	6562
485203.0263919617	0.13059804536895905	ESR1	6562
693147.1805599453	0.11682865596700436	ESR1	6562
1039720.7708399179	0.09838832601093878	ESR1	6562
1386294.3611198906	0.08225544696494225	ESR1	6562
1732867.9513998632	0.08686362413700344	ESR1	6562
2079441.5416798359	0.07908903434053616	ESR1	6562
2426015.1319598085	0.07724917062673722	ESR1	6562
69.31471805599453	0.24449475477450014	ESR1	6564
207.94415416798358	0.2447502914014167	ESR1	6564
346.5735902799727	0.24457993365013905	ESR1	6564
485.2030263919617	0.24504841746615266	ESR1	6564
623.8324625039508	0.24457410562180584	ESR1	6564
831.7766166719343	0.2443611584327087	ESR1	6564
1386.2943611198907	0.2406617053707523	ESR1	6564
2079.441541679836	0.2373316596431453	ESR1	6564
4158.883083359672	0.23791760064556616	ESR1	6564
5545.177444479563	0.2394817537882184	ESR1	6564
6931.471805599454	0.23583564960100414	ESR1	6564
11090.354888959126	0.2395915897068053	ESR1	6564
17328.67951399863	0.2390957589886129	ESR1	6564
24260.151319598088	0.24038554648973376	ESR1	6564
31191.62312519754	0.2515681879314983	ESR1	6564
38123.09493079699	0.25331166502286384	ESR1	6564
45054.566736396446	0.2537366627813145	ESR1	6564
51986.0385419959	0.2470227741414866	ESR1	6564
62383.24625039508	0.2408921366448489	ESR1	6564
76246.18986159399	0.23925625392271144	ESR1	6564
90109.13347279289	0.2336371379897786	ESR1	6564
103972.0770839918	0.2362386801757374	ESR1	6564
117835.0206951907	0.2333690486864521	ESR1	6564
131697.96430638962	0.22894243701246306	ESR1	6564
152492.37972318797	0.22131220299470988	ESR1	6564
173286.79513998632	0.22098314354882095	ESR1	6564
207944.1541679836	0.212769210078006	ESR1	6564
235670.0413903814	0.20754326190262712	ESR1	6564
263395.92861277924	0.19729758809288975	ESR1	6564
291121.815835177	0.19449340984488486	ESR1	6564
318847.70305757486	0.19381197883977408	ESR1	6564
381230.94930796995	0.18580516452972293	ESR1	6564
485203.0263919617	0.17968483816013625	ESR1	6564
693147.1805599453	0.167622164440061	ESR1	6564
1039720.7708399179	0.14784721599569622	ESR1	6564
1386294.3611198906	0.13833811530529905	ESR1	6564
1732867.9513998632	0.12574733255626286	ESR1	6564
2079441.5416798359	0.11615663946920113	ESR1	6564
2426015.1319598085	0.11322469290773783	ESR1	6564
69.31471805599453	0.23447592575988524	ESR1	6565
207.94415416798358	0.2347740518246212	ESR1	6565
346.5735902799727	0.2347740518246212	ESR1	6565
485.2030263919617	0.2347740518246212	ESR1	6565
623.8324625039508	0.2346462835111629	ESR1	6565
831.7766166719343	0.23419035237155925	ESR1	6565
1386.2943611198907	0.23306464628351115	ESR1	6565
2079.441541679836	0.2311884694700977	ESR1	6565
4158.883083359672	0.2293938850533489	ESR1	6565
5545.177444479563	0.23358020263606205	ESR1	6565
6931.471805599454	0.23859410024208735	ESR1	6565
11090.354888959126	0.2321021249887923	ESR1	6565
17328.67951399863	0.2449475477450013	ESR1	6565
24260.151319598088	0.2379879852954362	ESR1	6565
31191.62312519754	0.23789115036313105	ESR1	6565
38123.09493079699	0.2372532054155833	ESR1	6565
45054.566736396446	0.2348238142203892	ESR1	6565
51986.0385419959	0.2308127857975433	ESR1	6565
62383.24625039508	0.22440016139155386	ESR1	6565
76246.18986159399	0.2269546310409755	ESR1	6565
90109.13347279289	0.2188666726441316	ESR1	6565
103972.0770839918	0.2121760961176365	ESR1	6565
117835.0206951907	0.20200304850712814	ESR1	6565
131697.96430638962	0.19593113960369407	ESR1	6565
152492.37972318797	0.19298170895723127	ESR1	6565
173286.79513998632	0.18957634717116476	ESR1	6565
207944.1541679836	0.1820093248453331	ESR1	6565
235670.0413903814	0.18148659553483365	ESR1	6565
263395.92861277924	0.17374697390836547	ESR1	6565
291121.815835177	0.16461445351026632	ESR1	6565
318847.70305757486	0.1595297229444993	ESR1	6565
381230.94930796995	0.14973684210526322	ESR1	6565
485203.0263919617	0.138236797274276	ESR1	6565
693147.1805599453	0.1112987536985564	ESR1	6565
1039720.7708399179	0.09558594100242084	ESR1	6565
1386294.3611198906	0.08335290953106789	ESR1	6565
1732867.9513998632	0.083327804178248	ESR1	6565
2079441.5416798359	0.07973235900654534	ESR1	6565
2426015.1319598085	0.08309109656594639	ESR1	6565
69.31471805599453	0.2598610239397472	ESR1	6579
207.94415416798358	0.2598610239397472	ESR1	6579
346.5735902799727	0.2598610239397472	ESR1	6579
485.2030263919617	0.2602017394423025	ESR1	6579
623.8324625039508	0.2603295077557608	ESR1	6579
831.7766166719343	0.25875369855644226	ESR1	6579
1386.2943611198907	0.2573724558414776	ESR1	6579
2079.441541679836	0.2519452165336681	ESR1	6579
4158.883083359672	0.2502519501479422	ESR1	6579
5545.177444479563	0.2499717564780777	ESR1	6579
6931.471805599454	0.2539209181386174	ESR1	6579
11090.354888959126	0.2566282614543172	ESR1	6579
17328.67951399863	0.26083116650228644	ESR1	6579
24260.151319598088	0.26026495113422393	ESR1	6579
31191.62312519754	0.26303550614184523	ESR1	6579
38123.09493079699	0.2553492333901193	ESR1	6579
45054.566736396446	0.2505321438178068	ESR1	6579
51986.0385419959	0.2438330494037479	ESR1	6579
62383.24625039508	0.24304312740966555	ESR1	6579
76246.18986159399	0.22804357571953734	ESR1	6579
90109.13347279289	0.2198726799964135	ESR1	6579
103972.0770839918	0.20809378642517712	ESR1	6579
117835.0206951907	0.2033197346005559	ESR1	6579
131697.96430638962	0.20085627185510624	ESR1	6579
152492.37972318797	0.19410651842553567	ESR1	6579
173286.79513998632	0.1887200753160585	ESR1	6579
207944.1541679836	0.18157849905854928	ESR1	6579
235670.0413903814	0.17473549717564785	ESR1	6579
263395.92861277924	0.1744808571684749	ESR1	6579
291121.815835177	0.16792970501210436	ESR1	6579
318847.70305757486	0.16502331211333274	ESR1	6579
381230.94930796995	0.15699408230969247	ESR1	6579
485203.0263919617	0.1456527391733166	ESR1	6579
693147.1805599453	0.12307047431184433	ESR1	6579
1039720.7708399179	0.11303640276158886	ESR1	6579
1386294.3611198906	0.09843001882901464	ESR1	6579
1732867.9513998632	0.09381601362862008	ESR1	6579
2079441.5416798359	0.09182686272751728	ESR1	6579
2426015.1319598085	0.09283197346005556	ESR1	6579
69.31471805599453	0.23213126513045826	ESR1	68056
207.94415416798358	0.2323442123195553	ESR1	68056
346.5735902799727	0.2324719806330136	ESR1	68056
485.2030263919617	0.23242939119519415	ESR1	68056
623.8324625039508	0.23238680175737475	ESR1	68056
831.7766166719343	0.23238680175737475	ESR1	68056
1386.2943611198907	0.2327275172599301	ESR1	68056
2079.441541679836	0.23213126513045826	ESR1	68056
4158.883083359672	0.23357840939657495	ESR1	68056
5545.177444479563	0.2333479781224782	ESR1	68056
6931.471805599454	0.23535640634806776	ESR1	68056
11090.354888959126	0.2382273827669685	ESR1	68056
17328.67951399863	0.2367174751188021	ESR1	68056
24260.151319598088	0.2402792970501211	ESR1	68056
31191.62312519754	0.2486201022146508	ESR1	68056
38123.09493079699	0.24841881108222005	ESR1	68056
45054.566736396446	0.24290235810992555	ESR1	68056
51986.0385419959	0.23876445799336504	ESR1	68056
62383.24625039508	0.2383645655877343	ESR1	68056
76246.18986159399	0.22418228279386715	ESR1	68056
90109.13347279289	0.2280875100869721	ESR1	68056
103972.0770839918	0.22257823007262625	ESR1	68056
117835.0206951907	0.22106249439612655	ESR1	68056
131697.96430638962	0.2202600197256344	ESR1	68056
152492.37972318797	0.22417421321617506	ESR1	68056
173286.79513998632	0.2191594189904061	ESR1	68056
207944.1541679836	0.217971846140052	ESR1	68056
235670.0413903814	0.21062718551062493	ESR1	68056
263395.92861277924	0.20150049314085897	ESR1	68056
291121.815835177	0.19611494665112533	ESR1	68056
318847.70305757486	0.19663767596162468	ESR1	68056
381230.94930796995	0.18345512418183446	ESR1	68056
485203.0263919617	0.17447637406975702	ESR1	68056
693147.1805599453	0.16837666995427236	ESR1	68056
1039720.7708399179	0.1676028871155743	ESR1	68056
1386294.3611198906	0.15817044741325198	ESR1	68056
1732867.9513998632	0.1504908993096028	ESR1	68056
2079441.5416798359	0.14302160853581994	ESR1	68056
2426015.1319598085	0.14591948354702772	ESR1	68056
69.31471805599453	0.21947368421052632	ESR1	68057
207.94415416798358	0.21787366627813146	ESR1	68057
346.5735902799727	0.2181350309333812	ESR1	68057
485.2030263919617	0.2165592217340626	ESR1	68057
623.8324625039508	0.216423832152784	ESR1	68057
831.7766166719343	0.21655160046624228	ESR1	68057
1386.2943611198907	0.21672195821751994	ESR1	68057
2079.441541679836	0.21766654711736755	ESR1	68057
4158.883083359672	0.22041827311037396	ESR1	68057
5545.177444479563	0.22252667443737106	ESR1	68057
6931.471805599454	0.22472877252757106	ESR1	68057
11090.354888959126	0.23043979198421954	ESR1	68057
17328.67951399863	0.2402044293015332	ESR1	68057
24260.151319598088	0.2566004662422666	ESR1	68057
31191.62312519754	0.2620241190711019	ESR1	68057
38123.09493079699	0.2608280283331839	ESR1	68057
45054.566736396446	0.2638487402492603	ESR1	68057
51986.0385419959	0.26670895723123816	ESR1	68057
62383.24625039508	0.2592450461759168	ESR1	68057
76246.18986159399	0.25511207746794584	ESR1	68057
90109.13347279289	0.24844884784362956	ESR1	68057
103972.0770839918	0.2388653277145163	ESR1	68057
117835.0206951907	0.23434232941809374	ESR1	68057
131697.96430638962	0.2247444633730835	ESR1	68057
152492.37972318797	0.21849726530978208	ESR1	68057
173286.79513998632	0.20955975970590876	ESR1	68057
207944.1541679836	0.199784811261544	ESR1	68057
235670.0413903814	0.19139289877163093	ESR1	68057
263395.92861277924	0.1880350578319735	ESR1	68057
291121.815835177	0.1794911682955259	ESR1	68057
318847.70305757486	0.1717255446964942	ESR1	68057
381230.94930796995	0.16051465973280732	ESR1	68057
485203.0263919617	0.14935533040437549	ESR1	68057
693147.1805599453	0.14106518425535733	ESR1	68057
1039720.7708399179	0.13563346184882988	ESR1	68057
1386294.3611198906	0.13474849816192955	ESR1	68057
1732867.9513998632	0.13717519949789295	ESR1	68057
2079441.5416798359	0.1329705012104367	ESR1	68057
2426015.1319598085	0.1271483009055859	ESR1	68057
69.31471805599453	0.2370138079440509	ESR1	71855
207.94415416798358	0.23705639738187034	ESR1	71855
346.5735902799727	0.2369286290684121	ESR1	71855
485.2030263919617	0.23718416569532855	ESR1	71855
623.8324625039508	0.2373971128844257	ESR1	71855
831.7766166719343	0.2373971128844257	ESR1	71855
1386.2943611198907	0.2371415762575092	ESR1	71855
2079.441541679836	0.2349085447861562	ESR1	71855
4158.883083359672	0.23193311216713	ESR1	71855
5545.177444479563	0.2335689948892675	ESR1	71855
6931.471805599454	0.2400058280283332	ESR1	71855
11090.354888959126	0.23603918228279386	ESR1	71855
17328.67951399863	0.2356307719895992	ESR1	71855
24260.151319598088	0.2502819869093518	ESR1	71855
31191.62312519754	0.26276158881018563	ESR1	71855
38123.09493079699	0.26057383663588274	ESR1	71855
45054.566736396446	0.2585712364386264	ESR1	71855
51986.0385419959	0.2560580112974088	ESR1	71855
62383.24625039508	0.2570402582264861	ESR1	71855
76246.18986159399	0.2539254012373353	ESR1	71855
90109.13347279289	0.25024343226037843	ESR1	71855
103972.0770839918	0.2491728682865597	ESR1	71855
117835.0206951907	0.25033533578409395	ESR1	71855
131697.96430638962	0.23847126333721866	ESR1	71855
152492.37972318797	0.22528781493768496	ESR1	71855
173286.79513998632	0.21485923070026	ESR1	71855
207944.1541679836	0.2027104814848023	ESR1	71855
235670.0413903814	0.19112615439791986	ESR1	71855
263395.92861277924	0.1830659912131265	ESR1	71855
291121.815835177	0.17527302071191606	ESR1	71855
318847.70305757486	0.16999865507038464	ESR1	71855
381230.94930796995	0.16015959831435486	ESR1	71855
485203.0263919617	0.1522339280910966	ESR1	71855
693147.1805599453	0.1365264951134224	ESR1	71855
1039720.7708399179	0.12940957589886126	ESR1	71855
1386294.3611198906	0.12971352999193042	ESR1	71855
1732867.9513998632	0.1249928270420515	ESR1	71855
2079441.5416798359	0.12779610867031288	ESR1	71855
2426015.1319598085	0.11452075674706352	ESR1	71855
69.31471805599453	0.2460113870707433	ESR1	71857
207.94415416798358	0.24571326100600735	ESR1	71857
346.5735902799727	0.2460539765085628	ESR1	71857
485.2030263919617	0.24571326100600735	ESR1	71857
623.8324625039508	0.2455003138169103	ESR1	71857
831.7766166719343	0.24498924056307725	ESR1	71857
1386.2943611198907	0.2443503989957859	ESR1	71857
2079.441541679836	0.24298081233748764	ESR1	71857
4158.883083359672	0.24298081233748764	ESR1	71857
5545.177444479563	0.2416363310320093	ESR1	71857
6931.471805599454	0.23985340267192684	ESR1	71857
11090.354888959126	0.2401183538061508	ESR1	71857
17328.67951399863	0.2417174751188021	ESR1	71857
24260.151319598088	0.2388339460234915	ESR1	71857
31191.62312519754	0.2460929794674079	ESR1	71857
38123.09493079699	0.24296556980184705	ESR1	71857
45054.566736396446	0.2414874921545772	ESR1	71857
51986.0385419959	0.24230341612122294	ESR1	71857
62383.24625039508	0.2437675961624675	ESR1	71857
76246.18986159399	0.2460190083385636	ESR1	71857
90109.13347279289	0.24030843719178696	ESR1	71857
103972.0770839918	0.23729938133237696	ESR1	71857
117835.0206951907	0.22968752801936695	ESR1	71857
131697.96430638962	0.22309871783376672	ESR1	71857
152492.37972318797	0.21379763292387693	ESR1	71857
173286.79513998632	0.2068044472339281	ESR1	71857
207944.1541679836	0.2018098269523895	ESR1	71857
235670.0413903814	0.19601945664843531	ESR1	71857
263395.92861277924	0.1916802653994441	ESR1	71857
291121.815835177	0.1856392898771631	ESR1	71857
318847.70305757486	0.17738366358827218	ESR1	71857
381230.94930796995	0.1649457545055142	ESR1	71857
485203.0263919617	0.1542333901192504	ESR1	71857
693147.1805599453	0.13929167040258222	ESR1	71857
1039720.7708399179	0.11832466600914555	ESR1	71857
1386294.3611198906	0.11185914103828563	ESR1	71857
1732867.9513998632	0.10574912579575002	ESR1	71857
2079441.5416798359	0.10526808930332644	ESR1	71857
2426015.1319598085	0.09829731910696672	ESR1	71857
69.31471805599453	0.2568981439971308	ESR1	71859
207.94415416798358	0.2568981439971308	ESR1	71859
346.5735902799727	0.2577925221913386	ESR1	71859
485.2030263919617	0.2586017215099076	ESR1	71859
623.8324625039508	0.2579628799426163	ESR1	71859
831.7766166719343	0.2579202905047969	ESR1	71859
1386.2943611198907	0.2571819241459697	ESR1	71859
2079.441541679836	0.2572500672464808	ESR1	71859
4158.883083359672	0.2599022684479512	ESR1	71859
5545.177444479563	0.2631874831883798	ESR1	71859
6931.471805599454	0.2627064466959562	ESR1	71859
11090.354888959126	0.26740428584237425	ESR1	71859
17328.67951399863	0.2809661077736932	ESR1	71859
24260.151319598088	0.2878422845871066	ESR1	71859
31191.62312519754	0.29915986730027805	ESR1	71859
38123.09493079699	0.3005922173406258	ESR1	71859
45054.566736396446	0.3014265220120147	ESR1	71859
51986.0385419959	0.29360172150990765	ESR1	71859
62383.24625039508	0.2881408589617143	ESR1	71859
76246.18986159399	0.2837115574284946	ESR1	71859
90109.13347279289	0.27727741414865953	ESR1	71859
103972.0770839918	0.27015915000448315	ESR1	71859
117835.0206951907	0.2660687707343316	ESR1	71859
131697.96430638962	0.2651595983143548	ESR1	71859
152492.37972318797	0.2687052810902896	ESR1	71859
173286.79513998632	0.25882363489644045	ESR1	71859
207944.1541679836	0.2403214381780687	ESR1	71859
235670.0413903814	0.2320882273827669	ESR1	71859
263395.92861277924	0.2262902358109926	ESR1	71859
291121.815835177	0.21614632834215008	ESR1	71859
318847.70305757486	0.2093562270241191	ESR1	71859
381230.94930796995	0.19763920021518872	ESR1	71859
485203.0263919617	0.19103156101497365	ESR1	71859
693147.1805599453	0.16661660539765089	ESR1	71859
1039720.7708399179	0.1439908544786156	ESR1	71859
1386294.3611198906	0.13048731283062853	ESR1	71859
1732867.9513998632	0.1303532681789653	ESR1	71859
2079441.5416798359	0.12114139693356052	ESR1	71859
2426015.1319598085	0.11438267730655433	ESR1	71859
69.31471805599453	0.2654115484622971	ESR1	71863
207.94415416798358	0.26558190621357475	ESR1	71863
346.5735902799727	0.2663059266565049	ESR1	71863
485.2030263919617	0.26702994709943506	ESR1	71863
623.8324625039508	0.2666892315968797	ESR1	71863
831.7766166719343	0.2671151259750739	ESR1	71863
1386.2943611198907	0.2691352102573299	ESR1	71863
2079.441541679836	0.2688612929256702	ESR1	71863
4158.883083359672	0.26794853402671925	ESR1	71863
5545.177444479563	0.26763202725724017	ESR1	71863
[truncated: 575 more rows]
