# Supplementary material for: Determinants of transcription factor regulatory range
Source: Nat Commun. 2020 May 18;11:2472. doi: 10.1038/s41467-020-16106-x (PMC7235260; doi:10.1038/s41467-020-16106-x)
Supplement: Supplementary file 12 — Source Data [file 41467_2020_16106_MOESM12_ESM.zip › Source Data/source_data_fig_1b_&_supp_fig_1a_KS_test_for_FOXM1_FOXM1_SIRNA_HUMAN_GSE2222_CREEDSID_GENE_853_DOWN_down_DE_genes.csv]

Half effect distance (log 10)	KS	TF	subject
69.31471805599453	0.21516860009193908	FOXM1	39443
207.94415416798358	0.214876558232606	FOXM1	39443
346.5735902799727	0.214876558232606	FOXM1	39443
485.2030263919617	0.21516860009193908	FOXM1	39443
623.8324625039508	0.2152111895297585	FOXM1	39443
831.7766166719343	0.21555798923771669	FOXM1	39443
1386.2943611198907	0.2157283469889944	FOXM1	39443
2079.441541679836	0.21699656580406154	FOXM1	39443
4158.883083359672	0.2127119331548633	FOXM1	39443
5545.177444479563	0.21601024850598954	FOXM1	39443
6931.471805599454	0.21394635082880395	FOXM1	39443
11090.354888959126	0.21234012060247148	FOXM1	39443
17328.67951399863	0.2055825964684568	FOXM1	39443
24260.151319598088	0.19423825748357265	FOXM1	39443
31191.62312519754	0.17929680106000373	FOXM1	39443
38123.09493079699	0.16968443254644272	FOXM1	39443
45054.566736396446	0.1654241367188557	FOXM1	39443
51986.0385419959	0.16912333360374246	FOXM1	39443
62383.24625039508	0.17625537438143912	FOXM1	39443
76246.18986159399	0.18043927963008025	FOXM1	39443
90109.13347279289	0.1877876477109868	FOXM1	39443
103972.0770839918	0.17692396095292173	FOXM1	39443
117835.0206951907	0.16686947351342585	FOXM1	39443
131697.96430638962	0.15811497796165594	FOXM1	39443
152492.37972318797	0.14921310943457444	FOXM1	39443
173286.79513998632	0.1527182877693951	FOXM1	39443
207944.1541679836	0.14512114328979742	FOXM1	39443
235670.0413903814	0.14130431843379032	FOXM1	39443
263395.92861277924	0.13745910061923688	FOXM1	39443
291121.815835177	0.13526135042319026	FOXM1	39443
318847.70305757486	0.13560206592574564	FOXM1	39443
381230.94930796995	0.1293603472053217	FOXM1	39443
485203.0263919617	0.1323672967199373	FOXM1	39443
693147.1805599453	0.1354857900002704	FOXM1	39443
1039720.7708399179	0.12155093155944953	FOXM1	39443
1386294.3611198906	0.11824517995727535	FOXM1	39443
1732867.9513998632	0.10986046888942967	FOXM1	39443
2079441.5416798359	0.1108927557394338	FOXM1	39443
2426015.1319598085	0.10769719585733216	FOXM1	39443
69.31471805599453	0.22906560125469835	FOXM1	39495
207.94415416798358	0.22885265406560126	FOXM1	39495
346.5735902799727	0.22957667450853145	FOXM1	39495
485.2030263919617	0.2296192639463508	FOXM1	39495
623.8324625039508	0.22966185338417025	FOXM1	39495
831.7766166719343	0.2297470322598091	FOXM1	39495
1386.2943611198907	0.22957667450853145	FOXM1	39495
2079.441541679836	0.2292785484437955	FOXM1	39495
4158.883083359672	0.2297504123739217	FOXM1	39495
5545.177444479563	0.23503488277764265	FOXM1	39495
6931.471805599454	0.2328858062248182	FOXM1	39495
11090.354888959126	0.2385197804277873	FOXM1	39495
17328.67951399863	0.23428652551310136	FOXM1	39495
24260.151319598088	0.2364497985451989	FOXM1	39495
31191.62312519754	0.2357399745815419	FOXM1	39495
38123.09493079699	0.22369392390687104	FOXM1	39495
45054.566736396446	0.2107676915172656	FOXM1	39495
51986.0385419959	0.21243611584327093	FOXM1	39495
62383.24625039508	0.2116985749438901	FOXM1	39495
76246.18986159399	0.1970964819772316	FOXM1	39495
90109.13347279289	0.1898914307347016	FOXM1	39495
103972.0770839918	0.18579608447581192	FOXM1	39495
117835.0206951907	0.18446026337849164	FOXM1	39495
131697.96430638962	0.17891958032503175	FOXM1	39495
152492.37972318797	0.17310037586868932	FOXM1	39495
173286.79513998632	0.1827877829155512	FOXM1	39495
207944.1541679836	0.17501622454774074	FOXM1	39495
235670.0413903814	0.17750263648900794	FOXM1	39495
263395.92861277924	0.1744524215137503	FOXM1	39495
291121.815835177	0.1728928368621725	FOXM1	39495
318847.70305757486	0.17201197912441524	FOXM1	39495
381230.94930796995	0.16614072091073795	FOXM1	39495
485203.0263919617	0.16391322571049993	FOXM1	39495
693147.1805599453	0.16065411968308052	FOXM1	39495
1039720.7708399179	0.15777223439063304	FOXM1	39495
1386294.3611198906	0.1539750141964792	FOXM1	39495
1732867.9513998632	0.14599862091344207	FOXM1	39495
2079441.5416798359	0.13241529434033694	FOXM1	39495
2426015.1319598085	0.1326309456207242	FOXM1	39495
69.31471805599453	0.2438448122008599	FOXM1	46311
207.94415416798358	0.2458823449879668	FOXM1	46311
346.5735902799727	0.2461378816148833	FOXM1	46311
485.2030263919617	0.2468619020578135	FOXM1	46311
623.8324625039508	0.24842486682350395	FOXM1	46311
831.7766166719343	0.24906370839079525	FOXM1	46311
1386.2943611198907	0.2441199534896298	FOXM1	46311
2079.441541679836	0.23992320380736054	FOXM1	46311
4158.883083359672	0.239389821800384	FOXM1	46311
5545.177444479563	0.2360577053081312	FOXM1	46311
6931.471805599454	0.2485066655850301	FOXM1	46311
11090.354888959126	0.24433357670154945	FOXM1	46311
17328.67951399863	0.22511019172007246	FOXM1	46311
24260.151319598088	0.23135258646331905	FOXM1	46311
31191.62312519754	0.22312741678159054	FOXM1	46311
38123.09493079699	0.211983856574998	FOXM1	46311
45054.566736396446	0.2091939103864146	FOXM1	46311
51986.0385419959	0.20526013358210976	FOXM1	46311
62383.24625039508	0.2071043238419729	FOXM1	46311
76246.18986159399	0.200953192179768	FOXM1	46311
90109.13347279289	0.20071388010059227	FOXM1	46311
103972.0770839918	0.1965495795138044	FOXM1	46311
117835.0206951907	0.19314377653389575	FOXM1	46311
131697.96430638962	0.18812160298531685	FOXM1	46311
152492.37972318797	0.1883811957491685	FOXM1	46311
173286.79513998632	0.18525594224061004	FOXM1	46311
207944.1541679836	0.1835063951759012	FOXM1	46311
235670.0413903814	0.17565979827478978	FOXM1	46311
263395.92861277924	0.16948770990508638	FOXM1	46311
291121.815835177	0.16369081420188747	FOXM1	46311
318847.70305757486	0.16533354966063651	FOXM1	46311
381230.94930796995	0.16935994159162815	FOXM1	46311
485203.0263919617	0.1724331413428517	FOXM1	46311
693147.1805599453	0.15848205835429008	FOXM1	46311
1039720.7708399179	0.161207782374733	FOXM1	46311
1386294.3611198906	0.1523485032854709	FOXM1	46311
1732867.9513998632	0.14454517184500149	FOXM1	46311
2079441.5416798359	0.13506935994159158	FOXM1	46311
2426015.1319598085	0.13453868202590524	FOXM1	46311
