# Supplementary material for: Determinants of transcription factor regulatory range
Source: Nat Commun. 2020 May 18;11:2472. doi: 10.1038/s41467-020-16106-x (PMC7235260; doi:10.1038/s41467-020-16106-x)
Supplement: Supplementary file 12 — Source Data [file 41467_2020_16106_MOESM12_ESM.zip › Source Data/source_data_fig_1b_&_supp_fig_1a_KS_test_for_GABPA_294_down_DE_genes.csv]

Half effect distance (log 10)	KS	TF	subject
69.31471805599453	0.3540469027510965	GABPA	46314
207.94415416798358	0.34383178078219584	GABPA	46314
346.5735902799727	0.34322646707020915	GABPA	46314
485.2030263919617	0.34667621153358225	GABPA	46314
623.8324625039508	0.3421100801043894	GABPA	46314
831.7766166719343	0.3372974736307949	GABPA	46314
1386.2943611198907	0.3263701112762333	GABPA	46314
2079.441541679836	0.3186188335930987	GABPA	46314
4158.883083359672	0.3216363405705172	GABPA	46314
5545.177444479563	0.3008526949146399	GABPA	46314
6931.471805599454	0.29478687157925265	GABPA	46314
11090.354888959126	0.2751196128891949	GABPA	46314
17328.67951399863	0.2265921200478451	GABPA	46314
24260.151319598088	0.20114810250462145	GABPA	46314
31191.62312519754	0.17914748631701038	GABPA	46314
38123.09493079699	0.17223893580774952	GABPA	46314
45054.566736396446	0.17885570336003487	GABPA	46314
51986.0385419959	0.16401917430860136	GABPA	46314
62383.24625039508	0.1565451810504186	GABPA	46314
76246.18986159399	0.15410308456268804	GABPA	46314
90109.13347279289	0.16009913371271156	GABPA	46314
103972.0770839918	0.18637681684729407	GABPA	46314
117835.0206951907	0.18522690202616976	GABPA	46314
131697.96430638962	0.17272373047228973	GABPA	46314
152492.37972318797	0.16910362825763892	GABPA	46314
173286.79513998632	0.15709340679256234	GABPA	46314
207944.1541679836	0.15197361267171694	GABPA	46314
235670.0413903814	0.15055909964116132	GABPA	46314
263395.92861277924	0.14775725832759434	GABPA	46314
291121.815835177	0.14728877451158073	GABPA	46314
318847.70305757486	0.14733136394940016	GABPA	46314
381230.94930796995	0.12310703541266454	GABPA	46314
485203.0263919617	0.11368570807205768	GABPA	46314
693147.1805599453	0.09208923846460547	GABPA	46314
1039720.7708399179	0.09201674580448738	GABPA	46314
1386294.3611198906	0.092658305846533	GABPA	46314
1732867.9513998632	0.09427670448367108	GABPA	46314
2079441.5416798359	0.0837480517597593	GABPA	46314
2426015.1319598085	0.07555275653340099	GABPA	46314
