# Supplementary material for: Determinants of transcription factor regulatory range
Source: Nat Commun. 2020 May 18;11:2472. doi: 10.1038/s41467-020-16106-x (PMC7235260; doi:10.1038/s41467-020-16106-x)
Supplement: Supplementary file 12 — Source Data [file 41467_2020_16106_MOESM12_ESM.zip › Source Data/source_data_fig_1b_&_supp_fig_1a_KS_test_for_MYC_126_down_DE_genes.csv]

Half effect distance (log 10)	KS	TF	subject
69.31471805599453	0.2811519083692776	MYC	38183
207.94415416798358	0.2838350429519011	MYC	38183
346.5735902799727	0.2871570191018159	MYC	38183
485.2030263919617	0.2813313277030701	MYC	38183
623.8324625039508	0.2788856065823336	MYC	38183
831.7766166719343	0.2754875131392946	MYC	38183
1386.2943611198907	0.264347203595636	MYC	38183
2079.441541679836	0.2574658378339193	MYC	38183
4158.883083359672	0.2441416869042009	MYC	38183
5545.177444479563	0.24359708579506326	MYC	38183
6931.471805599454	0.23894577549023155	MYC	38183
11090.354888959126	0.20848617202508246	MYC	38183
17328.67951399863	0.21467704519917366	MYC	38183
24260.151319598088	0.21284841784769293	MYC	38183
31191.62312519754	0.19943908804233568	MYC	38183
38123.09493079699	0.1908604878756026	MYC	38183
45054.566736396446	0.18332850048932547	MYC	38183
51986.0385419959	0.17885932799304072	MYC	38183
62383.24625039508	0.16088658523324514	MYC	38183
76246.18986159399	0.14904309688644024	MYC	38183
90109.13347279289	0.14043368733915684	MYC	38183
103972.0770839918	0.12654953061002572	MYC	38183
117835.0206951907	0.1258717242379208	MYC	38183
131697.96430638962	0.11731124723621733	MYC	38183
152492.37972318797	0.11161151183442676	MYC	38183
173286.79513998632	0.10797509877124943	MYC	38183
207944.1541679836	0.10642375584472064	MYC	38183
235670.0413903814	0.10541067091956936	MYC	38183
263395.92861277924	0.10644187900975033	MYC	38183
291121.815835177	0.10524937475080652	MYC	38183
318847.70305757486	0.102940483526043	MYC	38183
381230.94930796995	0.096466888977491	MYC	38183
450545.6673639645	0.09469353727935048	MYC	38183
519860.38541995897	0.09816774801551342	MYC	38183
589175.1034759536	0.09600474826923776	MYC	38183
658489.821531948	0.09643970422994673	MYC	38183
762461.8986159399	0.10048570082279172	MYC	38183
866433.9756999316	0.09841694153466962	MYC	38183
970406.0527839235	0.10429428395374968	MYC	38183
1213007.5659799043	0.10930443292616626	MYC	38183
1559581.156259877	0.1254032404219073	MYC	38183
1871497.3875118524	0.12096487730617275	MYC	38183
2218070.977791825	0.1208615752655044	MYC	38183
2772588.722239781	0.1024312225887129	MYC	38183
69.31471805599453	0.3212321939903585	MYC	38193
207.94415416798358	0.3211044256769003	MYC	38193
346.5735902799727	0.32566149552357826	MYC	38193
485.2030263919617	0.3181322266120555	MYC	38193
623.8324625039508	0.32028616477581645	MYC	38193
831.7766166719343	0.31369386349632106	MYC	38193
1386.2943611198907	0.3037188734640618	MYC	38193
2079.441541679836	0.2992832288230817	MYC	38193
4158.883083359672	0.2798624451774259	MYC	38193
5545.177444479563	0.27480970676718985	MYC	38193
6931.471805599454	0.2844775091521984	MYC	38193
11090.354888959126	0.25265413751857624	MYC	38193
17328.67951399863	0.21315560549494367	MYC	38193
24260.151319598088	0.22489851027583466	MYC	38193
31191.62312519754	0.22022907680597334	MYC	38193
38123.09493079699	0.19486389503062815	MYC	38193
45054.566736396446	0.166985936423937	MYC	38193
51986.0385419959	0.15739425133205265	MYC	38193
62383.24625039508	0.15394178839392514	MYC	38193
76246.18986159399	0.14548461343288988	MYC	38193
90109.13347279289	0.12998205806662078	MYC	38193
103972.0770839918	0.11460727101380985	MYC	38193
117835.0206951907	0.11302240023197653	MYC	38193
131697.96430638962	0.1059525535539526	MYC	38193
152492.37972318797	0.09896788575156767	MYC	38193
173286.79513998632	0.10432509333429996	MYC	38193
207944.1541679836	0.09073906266990472	MYC	38193
235670.0413903814	0.07945558012251264	MYC	38193
263395.92861277924	0.08103138932183117	MYC	38193
291121.815835177	0.08787922722824315	MYC	38193
318847.70305757486	0.09465094784153104	MYC	38193
381230.94930796995	0.07650784733045779	MYC	38193
450545.6673639645	0.07214560150784732	MYC	38193
519860.38541995897	0.06685816811047872	MYC	38193
589175.1034759536	0.06536753778679905	MYC	38193
658489.821531948	0.07042299467178947	MYC	38193
762461.8986159399	0.0762785892928341	MYC	38193
866433.9756999316	0.07894994381818837	MYC	38193
970406.0527839235	0.0849604915002356	MYC	38193
1213007.5659799043	0.08830693392294031	MYC	38193
1559581.156259877	0.09083874007756718	MYC	38193
1871497.3875118524	0.10960255899090217	MYC	38193
2218070.977791825	0.10190927543586216	MYC	38193
2772588.722239781	0.0982130559280873	MYC	38193
69.31471805599453	0.3538167385552213	MYC	45980
207.94415416798358	0.3529649497988329	MYC	45980
346.5735902799727	0.35155949835079203	MYC	45980
485.2030263919617	0.3500688680271123	MYC	45980
623.8324625039508	0.3501540469027511	MYC	45980
831.7766166719343	0.3510910145347784	MYC	45980
1386.2943611198907	0.3529649497988329	MYC	45980
2079.441541679836	0.3484930588277937	MYC	45980
4158.883083359672	0.3332551016709558	MYC	45980
5545.177444479563	0.3275907064409728	MYC	45980
6931.471805599454	0.33096433361122185	MYC	45980
11090.354888959126	0.34281054043278125	MYC	45980
17328.67951399863	0.28953115372068583	MYC	45980
24260.151319598088	0.2614556526151727	MYC	45980
31191.62312519754	0.2510031171843852	MYC	45980
38123.09493079699	0.2332342600311719	MYC	45980
45054.566736396446	0.21346369930044584	MYC	45980
51986.0385419959	0.20038874188988365	MYC	45980
62383.24625039508	0.18797709231940266	MYC	45980
76246.18986159399	0.17851317554097645	MYC	45980
90109.13347279289	0.15764435100946028	MYC	45980
103972.0770839918	0.1473648918047047	MYC	45980
117835.0206951907	0.14199862263945773	MYC	45980
131697.96430638962	0.13288448294610167	MYC	45980
152492.37972318797	0.11682826488818	MYC	45980
173286.79513998632	0.10325129580629966	MYC	45980
207944.1541679836	0.09984776541375184	MYC	45980
235670.0413903814	0.09188354054152016	MYC	45980
263395.92861277924	0.08416760303019323	MYC	45980
291121.815835177	0.0848916234731234	MYC	45980
318847.70305757486	0.08263166479393969	MYC	45980
381230.94930796995	0.09191616223857337	MYC	45980
450545.6673639645	0.08893490159121398	MYC	45980
519860.38541995897	0.08090633948312731	MYC	45980
589175.1034759536	0.0853972597774475	MYC	45980
658489.821531948	0.09154101272246183	MYC	45980
762461.8986159399	0.1083212512233136	MYC	45980
866433.9756999316	0.11377269926419947	MYC	45980
970406.0527839235	0.11462448802058788	MYC	45980
1213007.5659799043	0.1204320562543042	MYC	45980
1559581.156259877	0.1456694697161912	MYC	45980
1871497.3875118524	0.1480880060893835	MYC	45980
2218070.977791825	0.14111239986951324	MYC	45980
2772588.722239781	0.10933524230671644	MYC	45980
69.31471805599453	0.3153548515712785	MYC	45989
207.94415416798358	0.3110533183515169	MYC	45989
346.5735902799727	0.30758816919786874	MYC	45989
485.2030263919617	0.3096995179238102	MYC	45989
623.8324625039508	0.31536391315379314	MYC	45989
831.7766166719343	0.3090271485012143	MYC	45989
1386.2943611198907	0.2987114429663996	MYC	45989
2079.441541679836	0.2949146398927109	MYC	45989
4158.883083359672	0.27630305556562396	MYC	45989
5545.177444479563	0.2642837725180325	MYC	45989
6931.471805599454	0.268235528652724	MYC	45989
11090.354888959126	0.2262332813802603	MYC	45989
17328.67951399863	0.20418735728007545	MYC	45989
24260.151319598088	0.21111765558737167	MYC	45989
31191.62312519754	0.1875412302004421	MYC	45989
38123.09493079699	0.17836637790423715	MYC	45989
45054.566736396446	0.15646000217477984	MYC	45989
51986.0385419959	0.14225959621588313	MYC	45989
62383.24625039508	0.1278951756134692	MYC	45989
76246.18986159399	0.11383794265830582	MYC	45989
90109.13347279289	0.11092645619631014	MYC	45989
103972.0770839918	0.1100402334263656	MYC	45989
117835.0206951907	0.10780745949472614	MYC	45989
131697.96430638962	0.10102758345717487	MYC	45989
152492.37972318797	0.098165029540759	MYC	45989
173286.79513998632	0.08387672623146902	MYC	45989
207944.1541679836	0.09536862517670086	MYC	45989
235670.0413903814	0.08400449454492731	MYC	45989
263395.92861277924	0.08311011635071941	MYC	45989
291121.815835177	0.08266519264924428	MYC	45989
318847.70305757486	0.08590198992352024	MYC	45989
381230.94930796995	0.08033183515169087	MYC	45989
450545.6673639645	0.07272373047228975	MYC	45989
519860.38541995897	0.06935916488455551	MYC	45989
589175.1034759536	0.07751730762260323	MYC	45989
658489.821531948	0.07551560404509045	MYC	45989
762461.8986159399	0.0862118960455254	MYC	45989
866433.9756999316	0.09265196273877267	MYC	45989
970406.0527839235	0.09529885099133714	MYC	45989
1213007.5659799043	0.0994236833520606	MYC	45989
1559581.156259877	0.11342654681213528	MYC	45989
1871497.3875118524	0.1153004820761898	MYC	45989
2218070.977791825	0.1101290369350103	MYC	45989
2772588.722239781	0.10156855993330677	MYC	45989
69.31471805599453	0.27371053680814816	MYC	45990
207.94415416798358	0.2745623255645366	MYC	45990
346.5735902799727	0.27554188263438323	MYC	45990
485.2030263919617	0.2776287650875349	MYC	45990
623.8324625039508	0.2814192250534633	MYC	45990
831.7766166719343	0.2762994309326181	MYC	45990
1386.2943611198907	0.27817336619667266	MYC	45990
2079.441541679836	0.2719553082750372	MYC	45990
4158.883083359672	0.24751803254920435	MYC	45990
5545.177444479563	0.23623183152705785	MYC	45990
6931.471805599454	0.22778371814853746	MYC	45990
11090.354888959126	0.21269799557794766	MYC	45990
17328.67951399863	0.1832233861321541	MYC	45990
24260.151319598088	0.20531552430316424	MYC	45990
31191.62312519754	0.1709947805284715	MYC	45990
38123.09493079699	0.1595291601725325	MYC	45990
45054.566736396446	0.16627369603827613	MYC	45990
51986.0385419959	0.1471854724709123	MYC	45990
62383.24625039508	0.15107923447750915	MYC	45990
76246.18986159399	0.16122458226104608	MYC	45990
90109.13347279289	0.13883159955054547	MYC	45990
103972.0770839918	0.11895139367139075	MYC	45990
117835.0206951907	0.117363804414803	MYC	45990
131697.96430638962	0.11276414513030553	MYC	45990
152492.37972318797	0.10827956794374573	MYC	45990
173286.79513998632	0.09996919061944977	MYC	45990
207944.1541679836	0.0899606727318859	MYC	45990
235670.0413903814	0.07905687049186272	MYC	45990
263395.92861277924	0.08508282286418499	MYC	45990
291121.815835177	0.08213509007213028	MYC	45990
318847.70305757486	0.08526314835622895	MYC	45990
381230.94930796995	0.08811935916488456	MYC	45990
450545.6673639645	0.09304161078690787	MYC	45990
519860.38541995897	0.08983199826017615	MYC	45990
589175.1034759536	0.09169687194171593	MYC	45990
658489.821531948	0.0956758128239516	MYC	45990
762461.8986159399	0.10127949545108557	MYC	45990
866433.9756999316	0.09547192721736923	MYC	45990
970406.0527839235	0.09879390336728404	MYC	45990
1213007.5659799043	0.10875983181702853	MYC	45990
1559581.156259877	0.10242306716444964	MYC	45990
1871497.3875118524	0.11898129689368953	MYC	45990
2218070.977791825	0.08994436188335933	MYC	45990
2772588.722239781	0.07465656602269022	MYC	45990
69.31471805599453	0.1976086483743521	MYC	45996
207.94415416798358	0.19961035195186488	MYC	45996
346.5735902799727	0.19875856319547647	MYC	45996
485.2030263919617	0.2004621407082533	MYC	45996
623.8324625039508	0.20242125484794665	MYC	45996
831.7766166719343	0.1995161114937113	MYC	45996
1386.2943611198907	0.20134745731994635	MYC	45996
2079.441541679836	0.1982293667766139	MYC	45996
4158.883083359672	0.18776142665555112	MYC	45996
5545.177444479563	0.1827784624306789	MYC	45996
6931.471805599454	0.17626227844430753	MYC	45996
11090.354888959126	0.15945757367066582	MYC	45996
17328.67951399863	0.14280872811627815	MYC	45996
24260.151319598088	0.16464804813512635	MYC	45996
31191.62312519754	0.12290677443908805	MYC	45996
38123.09493079699	0.11933922940302295	MYC	45996
45054.566736396446	0.09887817608467142	MYC	45996
51986.0385419959	0.0863043241871761	MYC	45996
62383.24625039508	0.09028960817717208	MYC	45996
76246.18986159399	0.06002664105259348	MYC	45996
90109.13347279289	0.05472380296494983	MYC	45996
103972.0770839918	0.05871180542970025	MYC	45996
117835.0206951907	0.04946989742288593	MYC	45996
131697.96430638962	0.05217387364529344	MYC	45996
152492.37972318797	0.0637917285874805	MYC	45996
173286.79513998632	0.06495614194062849	MYC	45996
207944.1541679836	0.07252165718221032	MYC	45996
235670.0413903814	0.07684493820000726	MYC	45996
263395.92861277924	0.0924752618797347	MYC	45996
291121.815835177	0.0842219725252818	MYC	45996
318847.70305757486	0.08398455906339486	MYC	45996
381230.94930796995	0.08965801587589256	MYC	45996
450545.6673639645	0.0952009859001776	MYC	45996
519860.38541995897	0.10009877124941102	MYC	45996
589175.1034759536	0.10863206350357024	MYC	45996
658489.821531948	0.11936460183406428	MYC	45996
762461.8986159399	0.11703396281126538	MYC	45996
866433.9756999316	0.11491083402805467	MYC	45996
970406.0527839235	0.0986906013266157	MYC	45996
1213007.5659799043	0.09986407626227843	MYC	45996
1559581.156259877	0.11016165863206352	MYC	45996
1871497.3875118524	0.0952218275399616	MYC	45996
2218070.977791825	0.07633024031316826	MYC	45996
2772588.722239781	0.06836057849142774	MYC	45996
