# Supplementary material for: Determinants of transcription factor regulatory range
Source: Nat Commun. 2020 May 18;11:2472. doi: 10.1038/s41467-020-16106-x (PMC7235260; doi:10.1038/s41467-020-16106-x)
Supplement: Supplementary file 12 — Source Data [file 41467_2020_16106_MOESM12_ESM.zip › Source Data/source_data_fig_1b_&_supp_fig_1a_KS_test_for_NR3C1_268_up_DE_genes.csv]

Half effect distance (log 10)	KS	TF	subject
69.31471805599453	0.4094965254372312	NR3C1	46052
207.94415416798358	0.4097520620641477	NR3C1	46052
346.5735902799727	0.4088150944321204	NR3C1	46052
485.2030263919617	0.4102597649308151	NR3C1	46052
623.8324625039508	0.4115374480653977	NR3C1	46052
831.7766166719343	0.40970610223916265	NR3C1	46052
1386.2943611198907	0.4104334930692584	NR3C1	46052
2079.441541679836	0.4105578909955511	NR3C1	46052
4158.883083359672	0.4182665792408662	NR3C1	46052
5545.177444479563	0.4108750137879475	NR3C1	46052
6931.471805599454	0.4160709252019168	NR3C1	46052
11090.354888959126	0.4186164867084186	NR3C1	46052
17328.67951399863	0.4430805951490937	NR3C1	46052
24260.151319598088	0.4636512936158738	NR3C1	46052
31191.62312519754	0.4612203252730014	NR3C1	46052
38123.09493079699	0.4519885284276837	NR3C1	46052
45054.566736396446	0.4468385768386994	NR3C1	46052
51986.0385419959	0.44178054489968505	NR3C1	46052
62383.24625039508	0.4511177429436348	NR3C1	46052
76246.18986159399	0.4545181571948574	NR3C1	46052
90109.13347279289	0.4419441618766315	NR3C1	46052
103972.0770839918	0.4274380155160369	NR3C1	46052
117835.0206951907	0.4181535180714031	NR3C1	46052
131697.96430638962	0.4046885149461351	NR3C1	46052
152492.37972318797	0.4030970794063216	NR3C1	46052
173286.79513998632	0.3887836579118306	NR3C1	46052
207944.1541679836	0.3611519983331903	NR3C1	46052
235670.0413903814	0.35115696199428875	NR3C1	46052
263395.92861277924	0.34157096809775345	NR3C1	46052
291121.815835177	0.3281565207799689	NR3C1	46052
318847.70305757486	0.3291394482369812	NR3C1	46052
381230.94930796995	0.3069861997965511	NR3C1	46052
485203.0263919617	0.28261584939884554	NR3C1	46052
693147.1805599453	0.24287653352616034	NR3C1	46052
1039720.7708399179	0.22149449094897844	NR3C1	46052
1386294.3611198906	0.1915115267241062	NR3C1	46052
1732867.9513998632	0.1750205287218266	NR3C1	46052
2079441.5416798359	0.1651777726030419	NR3C1	46052
2426015.1319598085	0.15362040861348406	NR3C1	46052
69.31471805599453	0.5512510264360914	NR3C1	46079
207.94415416798358	0.5520176363168411	NR3C1	46079
346.5735902799727	0.5521454046302992	NR3C1	46079
485.2030263919617	0.5514213841873691	NR3C1	46079
623.8324625039508	0.5505460027208217	NR3C1	46079
831.7766166719343	0.5542086943732918	NR3C1	46079
1386.2943611198907	0.5563381662642629	NR3C1	46079
2079.441541679836	0.5557845035726104	NR3C1	46079
4158.883083359672	0.5614982290147439	NR3C1	46079
5545.177444479563	0.5638115402056548	NR3C1	46079
6931.471805599454	0.5718373512433664	NR3C1	46079
11090.354888959126	0.5911371073498952	NR3C1	46079
17328.67951399863	0.6183977179414901	NR3C1	46079
24260.151319598088	0.6018405377912321	NR3C1	46079
31191.62312519754	0.5862460627749929	NR3C1	46079
38123.09493079699	0.58164303310333	NR3C1	46079
45054.566736396446	0.5695442623754489	NR3C1	46079
51986.0385419959	0.5550292304486905	NR3C1	46079
62383.24625039508	0.5458299118796955	NR3C1	46079
76246.18986159399	0.5374330518549385	NR3C1	46079
90109.13347279289	0.5304416432782224	NR3C1	46079
103972.0770839918	0.5105422646550561	NR3C1	46079
117835.0206951907	0.4971982890689153	NR3C1	46079
131697.96430638962	0.4843329084602846	NR3C1	46079
152492.37972318797	0.4729581581753337	NR3C1	46079
173286.79513998632	0.4650297819665902	NR3C1	46079
207944.1541679836	0.4561711789001507	NR3C1	46079
235670.0413903814	0.4484165308298506	NR3C1	46079
263395.92861277924	0.4373466473839667	NR3C1	46079
291121.815835177	0.42529383648107066	NR3C1	46079
318847.70305757486	0.4084912308653929	NR3C1	46079
381230.94930796995	0.3933125390658512	NR3C1	46079
485203.0263919617	0.3818023604966112	NR3C1	46079
693147.1805599453	0.3721860331155859	NR3C1	46079
1039720.7708399179	0.3137891730908289	NR3C1	46079
1386294.3611198906	0.28853700685107786	NR3C1	46079
1732867.9513998632	0.26059159486720673	NR3C1	46079
2079441.5416798359	0.2379340139472749	NR3C1	46079
2426015.1319598085	0.22532294437022785	NR3C1	46079
69.31471805599453	0.5170023776549459	NR3C1	46081
207.94415416798358	0.5168746093414877	NR3C1	46081
346.5735902799727	0.5168320199036682	NR3C1	46081
485.2030263919617	0.5166616621523905	NR3C1	46081
623.8324625039508	0.5166616621523905	NR3C1	46081
831.7766166719343	0.5171301459684041	NR3C1	46081
1386.2943611198907	0.5191251087715858	NR3C1	46081
2079.441541679836	0.5241506624342775	NR3C1	46081
4158.883083359672	0.526024597698332	NR3C1	46081
5545.177444479563	0.5323771647077569	NR3C1	46081
6931.471805599454	0.5345100069858933	NR3C1	46081
11090.354888959126	0.5425269324574412	NR3C1	46081
17328.67951399863	0.5409017930459721	NR3C1	46081
24260.151319598088	0.5412088046768718	NR3C1	46081
31191.62312519754	0.5378374983148064	NR3C1	46081
38123.09493079699	0.5410114838282696	NR3C1	46081
45054.566736396446	0.5318424987437649	NR3C1	46081
51986.0385419959	0.5215425955657962	NR3C1	46081
62383.24625039508	0.512596668831885	NR3C1	46081
76246.18986159399	0.5058013555084382	NR3C1	46081
90109.13347279289	0.4918286495165026	NR3C1	46081
103972.0770839918	0.4822650227347934	NR3C1	46081
117835.0206951907	0.4750281886926575	NR3C1	46081
131697.96430638962	0.4693941269471646	NR3C1	46081
152492.37972318797	0.4688919392594953	NR3C1	46081
173286.79513998632	0.4626380326743715	NR3C1	46081
207944.1541679836	0.4433125390658512	NR3C1	46081
235670.0413903814	0.4412323973870307	NR3C1	46081
263395.92861277924	0.4295696321988405	NR3C1	46081
291121.815835177	0.4202649124312135	NR3C1	46081
318847.70305757486	0.4153021705293346	NR3C1	46081
381230.94930796995	0.3877333227115071	NR3C1	46081
485203.0263919617	0.3813292806980991	NR3C1	46081
693147.1805599453	0.3561028519603397	NR3C1	46081
1039720.7708399179	0.29287101834716217	NR3C1	46081
1386294.3611198906	0.2664039807336413	NR3C1	46081
1732867.9513998632	0.23560170602870345	NR3C1	46081
2079441.5416798359	0.22426709399090605	NR3C1	46081
2426015.1319598085	0.208099959555354	NR3C1	46081
69.31471805599453	0.5901351831652225	NR3C1	70947
207.94415416798358	0.5902203620408614	NR3C1	70947
346.5735902799727	0.5899222359761254	NR3C1	70947
485.2030263919617	0.5900500042895837	NR3C1	70947
623.8324625039508	0.5903481303543197	NR3C1	70947
831.7766166719343	0.5902629514786808	NR3C1	70947
1386.2943611198907	0.5909051634331377	NR3C1	70947
2079.441541679836	0.5928216881350117	NR3C1	70947
4158.883083359672	0.5986564411162723	NR3C1	70947
5545.177444479563	0.6020602257546603	NR3C1	70947
6931.471805599454	0.6078165406346132	NR3C1	70947
11090.354888959126	0.6128610910249654	NR3C1	70947
17328.67951399863	0.633031632615543	NR3C1	70947
24260.151319598088	0.6321136617111762	NR3C1	70947
31191.62312519754	0.6232158395940828	NR3C1	70947
38123.09493079699	0.6287065066856226	NR3C1	70947
45054.566736396446	0.6267014327209441	NR3C1	70947
51986.0385419959	0.6195172992781244	NR3C1	70947
62383.24625039508	0.5966737342664199	NR3C1	70947
76246.18986159399	0.5887554692191732	NR3C1	70947
90109.13347279289	0.5852138051058302	NR3C1	70947
103972.0770839918	0.5673957937568175	NR3C1	70947
117835.0206951907	0.5562272498866325	NR3C1	70947
131697.96430638962	0.547879720074026	NR3C1	70947
152492.37972318797	0.5361216648487002	NR3C1	70947
173286.79513998632	0.5205697792702806	NR3C1	70947
207944.1541679836	0.5041829568713003	NR3C1	70947
235670.0413903814	0.5031148505386491	NR3C1	70947
263395.92861277924	0.4971949186817496	NR3C1	70947
291121.815835177	0.4893685732844729	NR3C1	70947
318847.70305757486	0.4816957337026461	NR3C1	70947
381230.94930796995	0.4763944210900445	NR3C1	70947
485203.0263919617	0.4742088782125918	NR3C1	70947
693147.1805599453	0.4173991641439829	NR3C1	70947
1039720.7708399179	0.3719035333913448	NR3C1	70947
1386294.3611198906	0.3304606400058829	NR3C1	70947
1732867.9513998632	0.2945320064221196	NR3C1	70947
2079441.5416798359	0.2808607968820855	NR3C1	70947
2426015.1319598085	0.2419901217016165	NR3C1	70947
