# Supplementary material for: Determinants of transcription factor regulatory range
Source: Nat Commun. 2020 May 18;11:2472. doi: 10.1038/s41467-020-16106-x (PMC7235260; doi:10.1038/s41467-020-16106-x)
Supplement: Supplementary file 12 — Source Data [file 41467_2020_16106_MOESM12_ESM.zip › Source Data/source_data_fig_1d_long_genome_wide_range_TFs.csv]

Half effect distance (log 10)	Correlation	TF	subject
69.31471805599453	0.0030467197315754563	PPARG	4495
138.62943611198907	0.005392219269111454	PPARG	4495
207.94415416798358	0.006718782163021872	PPARG	4495
277.25887222397813	0.00800621663973694	PPARG	4495
346.5735902799726	0.00945431550564691	PPARG	4495
415.88830833596717	0.011058740085134251	PPARG	4495
485.2030263919617	0.012775465303132432	PPARG	4495
554.5177444479563	0.014560997017032205	PPARG	4495
623.8324625039508	0.0163806472838718	PPARG	4495
693.1471805599452	0.018208736405998602	PPARG	4495
831.7766166719343	0.02182262379335737	PPARG	4495
1039.720770839918	0.027002194332589595	PPARG	4495
1386.2943611198905	0.03479369196767068	PPARG	4495
1732.8679513998632	0.04155104339355384	PPARG	4495
2079.441541679836	0.04741963306689756	PPARG	4495
3465.7359027997263	0.06481977121028441	PPARG	4495
4158.883083359672	0.07119282155260553	PPARG	4495
4852.030263919617	0.07659601443412806	PPARG	4495
5545.177444479562	0.08126614061154472	PPARG	4495
6238.324625039508	0.0853602744290981	PPARG	4495
6931.471805599453	0.08898786928477999	PPARG	4495
9010.91334727929	0.09777566837091128	PPARG	4495
11090.354888959124	0.10433403006109097	PPARG	4495
13862.943611198905	0.11080252448454352	PPARG	4495
17328.67951399863	0.11651088452759743	PPARG	4495
20794.415416798358	0.12053540903680084	PPARG	4495
24260.151319598084	0.12346508179686982	PPARG	4495
27725.88722239781	0.1256447742103508	PPARG	4495
31191.623125197537	0.12728734608010636	PPARG	4495
34657.35902799726	0.1285311324431873	PPARG	4495
38123.09493079699	0.12947042330002118	PPARG	4495
41588.830833596716	0.13017217585709917	PPARG	4495
45054.566736396446	0.13068555081178684	PPARG	4495
48520.30263919617	0.13104760493746834	PPARG	4495
51986.0385419959	0.13128685234809157	PPARG	4495
55451.77444479562	0.13142559456208786	PPARG	4495
62383.246250395074	0.13146875488827367	PPARG	4495
69314.71805599453	0.13128100335313023	PPARG	4495
76246.18986159399	0.13093133789061778	PPARG	4495
83177.66166719343	0.13046700300472405	PPARG	4495
90109.13347279289	0.12992119732580087	PPARG	4495
97040.60527839234	0.1293177656221915	PPARG	4495
103972.0770839918	0.12867414798631438	PPARG	4495
110903.54888959124	0.12800328807712597	PPARG	4495
117835.0206951907	0.12731490193900577	PPARG	4495
124766.49250079015	0.12661634352691023	PPARG	4495
131697.9643063896	0.12591320924894744	PPARG	4495
138629.43611198905	0.1252097693654379	PPARG	4495
152492.37972318797	0.12381422409345255	PPARG	4495
159423.8515287874	0.12312646792746115	PPARG	4495
173286.79513998632	0.12177808042437414	PPARG	4495
187149.7387511852	0.12047129914536005	PPARG	4495
207944.1541679836	0.11859585677813023	PPARG	4495
221807.09777918248	0.11740296390033521	PPARG	4495
235670.0413903814	0.11625506028180604	PPARG	4495
249532.9850015803	0.11515054723138608	PPARG	4495
263395.9286127792	0.11408746119465359	PPARG	4495
277258.8722239781	0.11306366769184142	PPARG	4495
291121.815835177	0.11207698498309532	PPARG	4495
304984.75944637595	0.11112526137154569	PPARG	4495
318847.7030575748	0.11020642185892038	PPARG	4495
346573.59027997265	0.1084596240402602	PPARG	4495
381230.9493079699	0.10642848281802296	PPARG	4495
415888.3083359672	0.10454452231227346	PPARG	4495
450545.6673639644	0.10278797494846147	PPARG	4495
485203.0263919617	0.10114253529012884	PPARG	4495
519860.38541995897	0.09959470434053119	PPARG	4495
554517.7444479562	0.09813323684748092	PPARG	4495
589175.1034759535	0.09674869829712675	PPARG	4495
623832.4625039508	0.09543311634251657	PPARG	4495
658489.821531948	0.09417970751200945	PPARG	4495
693147.1805599453	0.0929826621096544	PPARG	4495
762461.8986159398	0.0907383025941209	PPARG	4495
831776.6166719344	0.08866734913081613	PPARG	4495
866433.9756999316	0.08768883069450663	PPARG	4495
901091.3347279289	0.08674472422568584	PPARG	4495
970406.0527839235	0.08495078178522816	PPARG	4495
1039720.7708399179	0.08326982207083422	PPARG	4495
1213007.5659799043	0.0794831201656535	PPARG	4495
1386294.3611198906	0.07617951712976916	PPARG	4495
1559581.156259877	0.07325858707111634	PPARG	4495
1732867.9513998632	0.07064850976324422	PPARG	4495
1871497.3875118522	0.06874792247597321	PPARG	4495
2079441.5416798359	0.06616000336180637	PPARG	4495
2218070.977791825	0.06458582305567394	PPARG	4495
2426015.1319598085	0.0624184373327952	PPARG	4495
2772588.722239781	0.05924089856200971	PPARG	4495
69.31471805599453	0.02602703660659498	PPARG	50408
138.62943611198907	0.03220081409489902	PPARG	50408
207.94415416798358	0.035529627444888766	PPARG	50408
277.25887222397813	0.03783736726476648	PPARG	50408
346.5735902799726	0.0397202158311716	PPARG	50408
415.88830833596717	0.0413773138970267	PPARG	50408
485.2030263919617	0.04288948502067533	PPARG	50408
554.5177444479563	0.044295332040242254	PPARG	50408
623.8324625039508	0.04561561962952988	PPARG	50408
693.1471805599452	0.04686281576991041	PPARG	50408
831.7766166719343	0.049169252087577144	PPARG	50408
1039.720770839918	0.05223581335502343	PPARG	50408
1386.2943611198905	0.056521961158852094	PPARG	50408
1732.8679513998632	0.060015390587029614	PPARG	50408
2079.441541679836	0.06290509585150068	PPARG	50408
3465.7359027997263	0.07073687167377606	PPARG	50408
4158.883083359672	0.0733662421024449	PPARG	50408
4852.030263919617	0.07552787697662161	PPARG	50408
5545.177444479562	0.07736917224605136	PPARG	50408
6238.324625039508	0.07898175690389718	PPARG	50408
6931.471805599453	0.080424470708482	PPARG	50408
9010.91334727929	0.08406251263836473	PPARG	50408
11090.354888959124	0.08701377033568303	PPARG	50408
13862.943611198905	0.09023871267224044	PPARG	50408
17328.67951399863	0.09345770086065285	PPARG	50408
20794.415416798358	0.09602597914781383	PPARG	50408
24260.151319598084	0.09811440726497778	PPARG	50408
27725.88722239781	0.09983499884638151	PPARG	50408
31191.623125197537	0.10126511085872916	PPARG	50408
34657.35902799726	0.10246097096478643	PPARG	50408
38123.09493079699	0.10346521795099681	PPARG	50408
41588.830833596716	0.10431116085524729	PPARG	50408
45054.566736396446	0.10502530937357434	PPARG	50408
48520.30263919617	0.10562899736277913	PPARG	50408
51986.0385419959	0.10613951157515054	PPARG	50408
55451.77444479562	0.1065709281291308	PPARG	50408
62383.246250395074	0.107240456935859	PPARG	50408
69314.71805599453	0.10770735267842609	PPARG	50408
76246.18986159399	0.10801962380570139	PPARG	50408
83177.66166719343	0.10821112696646765	PPARG	50408
90109.13347279289	0.10830639555204875	PPARG	50408
97040.60527839234	0.10832370334371082	PPARG	50408
103972.0770839918	0.10827701976344395	PPARG	50408
110903.54888959124	0.10817727310631794	PPARG	50408
117835.0206951907	0.10803318145167504	PPARG	50408
124766.49250079015	0.10785181174690892	PPARG	50408
131697.9643063896	0.10763896598887582	PPARG	50408
138629.43611198905	0.10739945562437396	PPARG	50408
152492.37972318797	0.10685588798827786	PPARG	50408
159423.8515287874	0.10655807225221	PPARG	50408
173286.79513998632	0.10592258633959101	PPARG	50408
187149.7387511852	0.10524629920323862	PPARG	50408
207944.1541679836	0.10417940587946545	PPARG	50408
221807.09777918248	0.10344471967666971	PPARG	50408
235670.0413903814	0.1026980501203946	PPARG	50408
249532.9850015803	0.10194369552372258	PPARG	50408
263395.9286127792	0.10118501453054858	PPARG	50408
277258.8722239781	0.10042466708043403	PPARG	50408
291121.815835177	0.09966478596522235	PPARG	50408
304984.75944637595	0.09890709980455989	PPARG	50408
318847.7030575748	0.09815302198759554	PPARG	50408
346573.59027997265	0.09666014233189961	PPARG	50408
381230.9493079699	0.09483117872713241	PPARG	50408
415888.3083359672	0.09305172843816911	PPARG	50408
450545.6673639644	0.09132722178451554	PPARG	50408
485203.0263919617	0.089660579938271	PPARG	50408
519860.38541995897	0.08805296558559786	PPARG	50408
554517.7444479562	0.08650430660857078	PPARG	50408
589175.1034759535	0.08501367413672026	PPARG	50408
623832.4625039508	0.08357955922175163	PPARG	50408
658489.821531948	0.08220007565377954	PPARG	50408
693147.1805599453	0.08087310787257888	PPARG	50408
762461.8986159398	0.078367721225719	PPARG	50408
831776.6166719344	0.07604524389764485	PPARG	50408
866433.9756999316	0.07494706517676401	PPARG	50408
901091.3347279289	0.07388812380615863	PPARG	50408
970406.0527839235	0.07188009819674761	PPARG	50408
1039720.7708399179	0.07000643719082107	PPARG	50408
1213007.5659799043	0.0658272403649446	PPARG	50408
1386294.3611198906	0.062241036243119864	PPARG	50408
1559581.156259877	0.05912365727076498	PPARG	50408
1732867.9513998632	0.056383288149571116	PPARG	50408
1871497.3875118522	0.054415717300136765	PPARG	50408
2079441.5416798359	0.05177564576827844	PPARG	50408
2218070.977791825	0.050192471594588936	PPARG	50408
2426015.1319598085	0.04804195022488665	PPARG	50408
2772588.722239781	0.04495370919748948	PPARG	50408
69.31471805599453	-0.008340486641379855	PPARG	50411
138.62943611198907	-0.0072403685733446925	PPARG	50411
207.94415416798358	-0.0046460023068988525	PPARG	50411
277.25887222397813	-0.001781296762467907	PPARG	50411
346.5735902799726	0.0010113185732216015	PPARG	50411
415.88830833596717	0.0036443219945427848	PPARG	50411
485.2030263919617	0.006108790687804644	PPARG	50411
554.5177444479563	0.008418428049054752	PPARG	50411
623.8324625039508	0.010591551987671581	PPARG	50411
693.1471805599452	0.012645600113178584	PPARG	50411
831.7766166719343	0.016454580164797814	PPARG	50411
1039.720770839918	0.021580001918337376	PPARG	50411
1386.2943611198905	0.02898800318855987	PPARG	50411
1732.8679513998632	0.0353567467194668	PPARG	50411
2079.441541679836	0.04092764526512171	PPARG	50411
3465.7359027997263	0.05775830281882393	PPARG	50411
4158.883083359672	0.06395364329948064	PPARG	50411
4852.030263919617	0.06915470224388483	PPARG	50411
5545.177444479562	0.07358220523079574	PPARG	50411
6238.324625039508	0.07739380132208303	PPARG	50411
6931.471805599453	0.08070567727544897	PPARG	50411
9010.91334727929	0.08842787388232026	PPARG	50411
11090.354888959124	0.09387689937546456	PPARG	50411
13862.943611198905	0.0989670318769113	PPARG	50411
17328.67951399863	0.10322019977613467	PPARG	50411
20794.415416798358	0.10608253639910187	PPARG	50411
24260.151319598084	0.10808839591115858	PPARG	50411
27725.88722239781	0.10952747296325321	PPARG	50411
31191.623125197537	0.11057025071760362	PPARG	50411
34657.35902799726	0.11132512403942602	PPARG	50411
38123.09493079699	0.11186555887837239	PPARG	50411
41588.830833596716	0.11224372327205152	PPARG	50411
45054.566736396446	0.11249782247568718	PPARG	50411
48520.30263919617	0.11265637631005623	PPARG	50411
51986.0385419959	0.11274091956742091	PPARG	50411
55451.77444479562	0.11276782487081141	PPARG	50411
62383.246250395074	0.11269580769605313	PPARG	50411
69314.71805599453	0.1125093101695213	PPARG	50411
76246.18986159399	0.1122492681503366	PPARG	50411
83177.66166719343	0.11194034917604082	PPARG	50411
90109.13347279289	0.11159774404142024	PPARG	50411
97040.60527839234	0.11123108992659521	PPARG	50411
103972.0770839918	0.110846737050637	PPARG	50411
110903.54888959124	0.11044905977488556	PPARG	50411
117835.0206951907	0.11004121722345483	PPARG	50411
124766.49250079015	0.10962559692435442	PPARG	50411
131697.9643063896	0.10920407587078655	PPARG	50411
138629.43611198905	0.10877817632719716	PPARG	50411
152492.37972318797	0.1079180922646227	PPARG	50411
159423.8515287874	0.10748587287667005	PPARG	50411
173286.79513998632	0.106620946510732	PPARG	50411
187149.7387511852	0.10575927556363975	PPARG	50411
207944.1541679836	0.10448031348905959	PPARG	50411
221807.09777918248	0.10364006295409874	PPARG	50411
235670.0413903814	0.10281147950974644	PPARG	50411
249532.9850015803	0.10199549021083304	PPARG	50411
263395.9286127792	0.10119265945604496	PPARG	50411
277258.8722239781	0.10040328962247147	PPARG	50411
291121.815835177	0.09962749599884292	PPARG	50411
304984.75944637595	0.09886526179713659	PPARG	50411
318847.7030575748	0.0981164780438083	PPARG	50411
346573.59027997265	0.09665852855564336	PPARG	50411
381230.9493079699	0.0949079176788139	PPARG	50411
415888.3083359672	0.0932331669075316	PPARG	50411
450545.6673639644	0.09162985431299746	PPARG	50411
485203.0263919617	0.09009359490165766	PPARG	50411
519860.38541995897	0.08862015924701405	PPARG	50411
554517.7444479562	0.08720553311236506	PPARG	50411
589175.1034759535	0.0858459487457764	PPARG	50411
623832.4625039508	0.08453789934805353	PPARG	50411
658489.821531948	0.08327814182857447	PPARG	50411
693147.1805599453	0.08206369102617284	PPARG	50411
762461.8986159398	0.07975998399419063	PPARG	50411
831776.6166719344	0.07760752450386535	PPARG	50411
866433.9756999316	0.07658286132881491	PPARG	50411
901091.3347279289	0.07559016614825764	PPARG	50411
970406.0527839235	0.07369430310812179	PPARG	50411
1039720.7708399179	0.07190837208279173	PPARG	50411
1213007.5659799043	0.0678625158220432	PPARG	50411
1386294.3611198906	0.06432141409155377	PPARG	50411
1559581.156259877	0.06119377116323336	PPARG	50411
1732867.9513998632	0.05840965034200093	PPARG	50411
1871497.3875118522	0.05639241777111908	PPARG	50411
2079441.5416798359	0.05366367062231283	PPARG	50411
2218070.977791825	0.052015771444683084	PPARG	50411
2426015.1319598085	0.049763545388539096	PPARG	50411
2772588.722239781	0.04649953944057468	PPARG	50411
69.31471805599453	0.05871304607634023	PPARG	69796
138.62943611198907	0.0720915885431731	PPARG	69796
207.94415416798358	0.08139185814997772	PPARG	69796
277.25887222397813	0.0896267594656376	PPARG	69796
346.5735902799726	0.09733045753241254	PPARG	69796
415.88830833596717	0.10462804075971598	PPARG	69796
485.2030263919617	0.11155659802059137	PPARG	69796
554.5177444479563	0.11813512654004349	PPARG	69796
623.8324625039508	0.12438141983455235	PPARG	69796
693.1471805599452	0.13031508526534707	PPARG	69796
831.7766166719343	0.1413282015977674	PPARG	69796
1039.720770839918	0.1560141637835071	PPARG	69796
1386.2943611198905	0.17669408628735306	PPARG	69796
1732.8679513998632	0.1938672925409454	PPARG	69796
2079.441541679836	0.20845911865249855	PPARG	69796
3465.7359027997263	0.2505883146816593	PPARG	69796
4158.883083359672	0.265478086647649	PPARG	69796
4852.030263919617	0.27772283151484584	PPARG	69796
5545.177444479562	0.2879343603016921	PPARG	69796
6238.324625039508	0.2965366404203109	PPARG	69796
6931.471805599453	0.30383886859973824	PPARG	69796
9010.91334727929	0.3200369581813869	PPARG	69796
11090.354888959124	0.33046935835664437	PPARG	69796
13862.943611198905	0.33900441214077676	PPARG	69796
17328.67951399863	0.34458981986930826	PPARG	69796
20794.415416798358	0.34691908722119025	PPARG	69796
24260.151319598084	0.3473340282629651	PPARG	69796
27725.88722239781	0.34656952626769527	PPARG	69796
31191.623125197537	0.3450561243935816	PPARG	69796
34657.35902799726	0.3430592000493024	PPARG	69796
38123.09493079699	0.3407488571610693	PPARG	69796
41588.830833596716	0.33823749348570553	PPARG	69796
45054.566736396446	0.33560114303630584	PPARG	69796
48520.30263919617	0.3328921769622696	PPARG	69796
51986.0385419959	0.33014716203530153	PPARG	69796
55451.77444479562	0.3273918827487102	PPARG	69796
62383.246250395074	0.32191844800431635	PPARG	69796
69314.71805599453	0.3165635488085509	PPARG	69796
76246.18986159399	0.31137283307006514	PPARG	69796
83177.66166719343	0.3063674363351596	PPARG	69796
90109.13347279289	0.3015550152370071	PPARG	69796
97040.60527839234	0.29693565616345413	PPARG	69796
103972.0770839918	0.2925051653210835	PPARG	69796
110903.54888959124	0.2882569654329811	PPARG	69796
117835.0206951907	0.28418322149181213	PPARG	69796
124766.49250079015	0.280275523600014	PPARG	69796
131697.9643063896	0.2765253062822414	PPARG	69796
138629.43611198905	0.27292410609039436	PPARG	69796
152492.37972318797	0.2661362832863873	PPARG	69796
159423.8515287874	0.2629343433647692	PPARG	69796
173286.79513998632	0.25687919696046124	PPARG	69796
187149.7387511852	0.2512469314953009	PPARG	69796
207944.1541679836	0.24349452982987718	PPARG	69796
221807.09777918248	0.23873478539451023	PPARG	69796
235670.0413903814	0.23426378732421366	PPARG	69796
249532.9850015803	0.2300535081596711	PPARG	69796
263395.9286127792	0.22607938752253812	PPARG	69796
277258.8722239781	0.2223198439694787	PPARG	69796
291121.815835177	0.21875585714382273	PPARG	69796
304984.75944637595	0.21537061204789695	PPARG	69796
318847.7030575748	0.2121491968700439	PPARG	69796
346573.59027997265	0.20614622391567866	PPARG	69796
381230.9493079699	0.19935596688080048	PPARG	69796
415888.3083359672	0.19323100632301055	PPARG	69796
450545.6673639644	0.1876638902705125	PPARG	69796
485203.0263919617	0.18256993997796123	PPARG	69796
519860.38541995897	0.17788147512087502	PPARG	69796
554517.7444479562	0.17354371698467877	PPARG	69796
589175.1034759535	0.1695118294326906	PPARG	69796
623832.4625039508	0.16574874432811038	PPARG	69796
658489.821531948	0.16222353719401592	PPARG	69796
693147.1805599453	0.15891019551983832	PPARG	69796
762461.8986159398	0.15283414780347304	PPARG	69796
831776.6166719344	0.14737960735580902	PPARG	69796
866433.9756999316	0.1448514498175449	PPARG	69796
901091.3347279289	0.14244134327599287	PPARG	69796
970406.0527839235	0.13793894505432827	PPARG	69796
1039720.7708399179	0.13380963680315755	PPARG	69796
1213007.5659799043	0.12481343535692117	PPARG	69796
1386294.3611198906	0.11729808281582443	PPARG	69796
1559581.156259877	0.11090260910855515	PPARG	69796
1732867.9513998632	0.1053802340362664	PPARG	69796
1871497.3875118522	0.10147047279047473	PPARG	69796
2079441.5416798359	0.09629336570045072	PPARG	69796
2218070.977791825	0.09322410435573421	PPARG	69796
2426015.1319598085	0.08909224794668846	PPARG	69796
2772588.722239781	0.08321597200665504	PPARG	69796
69.31471805599453	0.08383580092442616	PPARG	69797
138.62943611198907	0.10128849778896618	PPARG	69797
207.94415416798358	0.1122219592506045	PPARG	69797
277.25887222397813	0.12131167599603948	PPARG	69797
346.5735902799726	0.12949951889482392	PPARG	69797
415.88830833596717	0.13705100825850142	PPARG	69797
485.2030263919617	0.14407366160953167	PPARG	69797
554.5177444479563	0.15063290438786536	PPARG	69797
623.8324625039508	0.15678069554414906	PPARG	69797
693.1471805599452	0.16256234266758463	PPARG	69797
831.7766166719343	0.17318251039016425	PPARG	69797
1039.720770839918	0.1872147284330167	PPARG	69797
1386.2943611198905	0.20691868993778614	PPARG	69797
1732.8679513998632	0.2233425398926401	PPARG	69797
2079.441541679836	0.23736492113687827	PPARG	69797
3465.7359027997263	0.27802406627414306	PPARG	69797
4158.883083359672	0.2923536138248204	PPARG	69797
4852.030263919617	0.3040915116199076	PPARG	69797
5545.177444479562	0.3138488324968327	PPARG	69797
6238.324625039508	0.3220526006972209	PPARG	69797
6931.471805599453	0.3290122735826355	PPARG	69797
9010.91334727929	0.34447669623439564	PPARG	69797
11090.354888959124	0.3544868545158542	PPARG	69797
13862.943611198905	0.3627068274738592	PPARG	69797
17328.67951399863	0.3680634809145009	PPARG	69797
20794.415416798358	0.37023487633496044	PPARG	69797
24260.151319598084	0.37052853707584077	PPARG	69797
27725.88722239781	0.36966988266679	PPARG	69797
31191.623125197537	0.3680847371322529	PPARG	69797
34657.35902799726	0.3660343086495708	PPARG	69797
38123.09493079699	0.3636847349306895	PPARG	69797
41588.830833596716	0.3611449013729996	PPARG	69797
45054.566736396446	0.358487941653335	PPARG	69797
48520.30263919617	0.3557639530248171	PPARG	69797
51986.0385419959	0.3530077867835516	PPARG	69797
55451.77444479562	0.3502439725397066	PPARG	69797
62383.246250395074	0.34475802125130595	PPARG	69797
69314.71805599453	0.3393935265509435	PPARG	69797
76246.18986159399	0.3341943611322025	PPARG	69797
83177.66166719343	0.3291811093724208	PPARG	69797
90109.13347279289	0.3243614025202237	PPARG	69797
97040.60527839234	0.3197354637622388	PPARG	69797
103972.0770839918	0.315299226373088	PPARG	69797
110903.54888959124	0.31104616305389476	PPARG	69797
117835.0206951907	0.30696839792265607	PPARG	69797
124766.49250079015	0.3030574004202749	PPARG	69797
131697.9643063896	0.29930442494233167	PPARG	69797
138629.43611198905	0.29570079007033473	PPARG	69797
152492.37972318797	0.2889081191159995	PPARG	69797
159423.8515287874	0.28570329514612597	PPARG	69797
173286.79513998632	0.2796403943009333	PPARG	69797
187149.7387511852	0.2739965666663964	PPARG	69797
207944.1541679836	0.26621751617995243	PPARG	69797
221807.09777918248	0.2614329655242079	PPARG	69797
235670.0413903814	0.2569312564188683	PPARG	69797
249532.9850015803	0.2526843815272412	PPARG	69797
263395.9286127792	0.24866795619459056	PPARG	69797
277258.8722239781	0.2448606784176596	PPARG	69797
291121.815835177	0.2412438706602557	PPARG	69797
304984.75944637595	0.23780109416087955	PPARG	69797
318847.7030575748	0.2345178253695515	PPARG	69797
346573.59027997265	0.2283797087435267	PPARG	69797
381230.9493079699	0.2214027561519195	PPARG	69797
415888.3083359672	0.21507592854223648	PPARG	69797
450545.6673639644	0.2092958287083772	PPARG	69797
485203.0263919617	0.2039810306638201	PPARG	69797
519860.38541995897	0.19906643487392137	PPARG	69797
554517.7444479562	0.1944992993182483	PPARG	69797
589175.1034759535	0.1902363905924652	PPARG	69797
623832.4625039508	0.18624189946707964	PPARG	69797
658489.821531948	0.18248588872143476	PPARG	69797
693147.1805599453	0.17894311866409088	PPARG	69797
762461.8986159398	0.1724146200854362	PPARG	69797
831776.6166719344	0.16651879337776426	PPARG	69797
866433.9756999316	0.16377484316531085	PPARG	69797
901091.3347279289	0.16115240771681585	PPARG	69797
970406.0527839235	0.1562361736266218	PPARG	69797
1039720.7708399179	0.1517078686853288	PPARG	69797
1213007.5659799043	0.14177968364083315	PPARG	69797
1386294.3611198906	0.13342297148855362	PPARG	69797
1559581.156259877	0.12626994951931328	PPARG	69797
1732867.9513998632	0.12006551154537265	PPARG	69797
1871497.3875118522	0.11565867636086866	PPARG	69797
2079441.5416798359	0.10980705402312449	PPARG	69797
2218070.977791825	0.10632986009626426	PPARG	69797
2426015.1319598085	0.10164008121709583	PPARG	69797
2772588.722239781	0.09495372101004451	PPARG	69797
69.31471805599453	0.08071571983814249	PPARG	69798
138.62943611198907	0.09883858429712138	PPARG	69798
207.94415416798358	0.1103439070783735	PPARG	69798
277.25887222397813	0.1198938550831046	PPARG	69798
346.5735902799726	0.1284401127448573	PPARG	69798
415.88830833596717	0.13626709192040656	PPARG	69798
485.2030263919617	0.14349995941908775	PPARG	69798
554.5177444479563	0.15021867006282455	PPARG	69798
623.8324625039508	0.15648667567332614	PPARG	69798
693.1471805599452	0.16235822334197783	PPARG	69798
831.7766166719343	0.17309312547376168	PPARG	69798
1039.720770839918	0.18719562863922612	PPARG	69798
1386.2943611198905	0.20687186361957033	PPARG	69798
1732.8679513998632	0.22315437427255588	PPARG	69798
2079.441541679836	0.23694642775924982	PPARG	69798
3465.7359027997263	0.27619895019212504	PPARG	69798
4158.883083359672	0.2897795091892663	PPARG	69798
4852.030263919617	0.30083664766714113	PPARG	69798
5545.177444479562	0.3099988236205592	PPARG	69798
6238.324625039508	0.31769066374773997	PPARG	69798
6931.471805599453	0.3242120485584548	PPARG	69798
9010.91334727929	0.3387016213211342	PPARG	69798
11090.354888959124	0.34809289874395094	PPARG	69798
13862.943611198905	0.3558422935803471	PPARG	69798
17328.67951399863	0.3609695794818293	PPARG	69798
20794.415416798358	0.3631407351219265	PPARG	69798
24260.151319598084	0.36355104919250053	PPARG	69798
27725.88722239781	0.36286053400787166	PPARG	69798
31191.623125197537	0.36145879034732425	PPARG	69798
34657.35902799726	0.359588166917339	PPARG	69798
38123.09493079699	0.35740587885374514	PPARG	69798
41588.830833596716	0.3550173884958259	PPARG	69798
45054.566736396446	0.3524953343571152	PPARG	69798
48520.30263919617	0.34989078439169996	PPARG	69798
51986.0385419959	0.3472402083757873	PPARG	69798
55451.77444479562	0.344569953771306	PPARG	69798
62383.246250395074	0.33924199648080366	PPARG	69798
69314.71805599453	0.3340064782955585	PPARG	69798
76246.18986159399	0.3289161704439357	PPARG	69798
83177.66166719343	0.32399765134627245	PPARG	69798
90109.13347279289	0.319262360903364	PPARG	69798
97040.60527839234	0.31471282762926917	PPARG	69798
103972.0770839918	0.31034631979891	PPARG	69798
110903.54888959124	0.30615705445010033	PPARG	69798
117835.0206951907	0.3021375639742378	PPARG	69798
124766.49250079015	0.2982795524509672	PPARG	69798
131697.9643063896	0.2945744337490708	PPARG	69798
138629.43611198905	0.2910136667665142	PPARG	69798
152492.37972318797	0.284292387286	PPARG	69798
159423.8515287874	0.28111645596899276	PPARG	69798
173286.79513998632	0.27509882552119197	PPARG	69798
187149.7387511852	0.2694852129727098	PPARG	69798
207944.1541679836	0.2617277014676088	PPARG	69798
221807.09777918248	0.2569445283022024	PPARG	69798
235670.0413903814	0.252435922391456	PPARG	69798
249532.9850015803	0.24817547762235947	PPARG	69798
263395.9286127792	0.24414021427414395	PPARG	69798
277258.8722239781	0.24031004513582008	PPARG	69798
291121.815835177	0.23666733103177542	PPARG	69798
304984.75944637595	0.23319651218218998	PPARG	69798
318847.7030575748	0.2298838025593052	PPARG	69798
346573.59027997265	0.22368495499342914	PPARG	69798
381230.9493079699	0.21663303255425617	PPARG	69798
415888.3083359672	0.21023634762536986	PPARG	69798
450545.6673639644	0.20439388272127973	PPARG	69798
485203.0263919617	0.19902522369733736	PPARG	69798
519860.38541995897	0.194065433876177	PPARG	69798
554517.7444479562	0.18946143495936893	PPARG	69798
589175.1034759535	0.1851693877970032	PPARG	69798
623832.4625039508	0.18115275432572153	PPARG	69798
658489.821531948	0.17738083542707925	PPARG	69798
693147.1805599453	0.1738276492191017	PPARG	69798
762461.8986159398	0.1672920813326008	PPARG	69798
831776.6166719344	0.16140365545906407	PPARG	69798
866433.9756999316	0.15866761909395052	PPARG	69798
901091.3347279289	0.156055377912155	PPARG	69798
970406.0527839235	0.15116508930413128	PPARG	69798
1039720.7708399179	0.14666840963775005	PPARG	69798
1213007.5659799043	0.1368345342417299	PPARG	69798
1386294.3611198906	0.12858267877759136	PPARG	69798
1559581.156259877	0.12153725888871368	PPARG	69798
1732867.9513998632	0.11543930383719352	PPARG	69798
1871497.3875118522	0.11111552956158788	PPARG	69798
2079441.5416798359	0.10538385058048895	PPARG	69798
2218070.977791825	0.1019832402116046	PPARG	69798
2426015.1319598085	0.09740319457053327	PPARG	69798
2772588.722239781	0.09088662897642419	PPARG	69798
69.31471805599453	0.034006116220157014	FOXA1	2191
138.62943611198907	0.04145392652976305	FOXA1	2191
207.94415416798358	0.045167776678857297	FOXA1	2191
277.25887222397813	0.04754746420649987	FOXA1	2191
346.5735902799726	0.04929333294328123	FOXA1	2191
415.88830833596717	0.050694386762775406	FOXA1	2191
485.2030263919617	0.051891096388058104	FOXA1	2191
554.5177444479563	0.05295989816573862	FOXA1	2191
623.8324625039508	0.053946004298758295	FOXA1	2191
693.1471805599452	0.0548776380654588	FOXA1	2191
831.7766166719343	0.056643552134748476	FOXA1	2191
1039.720770839918	0.05916943679681949	FOXA1	2191
1386.2943611198905	0.06320808552042474	FOXA1	2191
1732.8679513998632	0.06702135328390817	FOXA1	2191
2079.441541679836	0.07054510788386148	FOXA1	2191
3465.7359027997263	0.08151522142214508	FOXA1	2191
4158.883083359672	0.08542971161950753	FOXA1	2191
4852.030263919617	0.08859387306881505	FOXA1	2191
5545.177444479562	0.09118491511656342	FOXA1	2191
6238.324625039508	0.09333509697350777	FOXA1	2191
6931.471805599453	0.09514126655316187	FOXA1	2191
9010.91334727929	0.09911907844019563	FOXA1	2191
11090.354888959124	0.10170053619578193	FOXA1	2191
13862.943611198905	0.10386307713522407	FOXA1	2191
17328.67951399863	0.1053389144544147	FOXA1	2191
20794.415416798358	0.1060111373057748	FOXA1	2191
24260.151319598084	0.10620574374260619	FOXA1	2191
27725.88722239781	0.10610767750760673	FOXA1	2191
31191.623125197537	0.10582710263033364	FOXA1	2191
34657.35902799726	0.10543174102078845	FOXA1	2191
38123.09493079699	0.10496417780834942	FOXA1	2191
41588.830833596716	0.10445165403809038	FOXA1	2191
45054.566736396446	0.1039118292433371	FOXA1	2191
48520.30263919617	0.10335627448062315	FOXA1	2191
51986.0385419959	0.10279263892211386	FOXA1	2191
55451.77444479562	0.10222601785609352	FOXA1	2191
62383.246250395074	0.10109637568141189	FOXA1	2191
69314.71805599453	0.09998343260189393	FOXA1	2191
76246.18986159399	0.09889460073926265	FOXA1	2191
83177.66166719343	0.09783326978670903	FOXA1	2191
90109.13347279289	0.09680087119424023	FOXA1	2191
97040.60527839234	0.095797821413417	FOXA1	2191
103972.0770839918	0.09482397135545856	FOXA1	2191
110903.54888959124	0.09387883409152463	FOXA1	2191
117835.0206951907	0.09296171001974884	FOXA1	2191
124766.49250079015	0.09207176238558258	FOXA1	2191
131697.9643063896	0.0912080670386253	FOXA1	2191
138629.43611198905	0.09036964753055858	FOXA1	2191
152492.37972318797	0.08876461747418193	FOXA1	2191
159423.8515287874	0.0879959948709465	FOXA1	2191
173286.79513998632	0.08652162533764104	FOXA1	2191
187149.7387511852	0.08512487908862158	FOXA1	2191
207944.1541679836	0.08316029091712328	FOXA1	2191
221807.09777918248	0.08192862206606927	FOXA1	2191
235670.0413903814	0.0807530547552129	FOXA1	2191
249532.9850015803	0.07962881565970052	FOXA1	2191
263395.9286127792	0.07855166578446232	FOXA1	2191
277258.8722239781	0.07751784512215462	FOXA1	2191
291121.815835177	0.0765240183771994	FOXA1	2191
304984.75944637595	0.0755672241720125	FOXA1	2191
318847.7030575748	0.07464482883530066	FOXA1	2191
346573.59027997265	0.072894095640892	FOXA1	2191
381230.9493079699	0.0708623001803326	FOXA1	2191
415888.3083359672	0.06898184995730898	FOXA1	2191
450545.6673639644	0.0672334831674121	FOXA1	2191
485203.0263919617	0.06560180796570811	FOXA1	2191
519860.38541995897	0.06407425480673859	FOXA1	2191
554517.7444479562	0.06264035045109054	FOXA1	2191
589175.1034759535	0.06129121276557275	FOXA1	2191
623832.4625039508	0.06001919609223902	FOXA1	2191
658489.821531948	0.058817638921774336	FOXA1	2191
693147.1805599453	0.05768068104235095	FOXA1	2191
762461.8986159398	0.055580348223940375	FOXA1	2191
831776.6166719344	0.05368292927605141	FOXA1	2191
866433.9756999316	0.05280119300854351	FOXA1	2191
901091.3347279289	0.05195993894081063	FOXA1	2191
970406.0527839235	0.050388086128077735	FOXA1	2191
1039720.7708399179	0.04894814224941935	FOXA1	2191
1213007.5659799043	0.045826510052595096	FOXA1	2191
1386294.3611198906	0.04324680943881235	FOXA1	2191
1559581.156259877	0.04108117635017408	FOXA1	2191
1732867.9513998632	0.039239475703436485	FOXA1	2191
1871497.3875118522	0.0379544991106157	FOXA1	2191
2079441.5416798359	0.036280888222953875	FOXA1	2191
2218070.977791825	0.03530538697142584	FOXA1	2191
2426015.1319598085	0.03401383225353688	FOXA1	2191
2772588.722239781	0.03222420174204522	FOXA1	2191
69.31471805599453	0.02578084447775635	FOXA1	2192
138.62943611198907	0.031994714378479186	FOXA1	2192
207.94415416798358	0.03536873840882244	FOXA1	2192
277.25887222397813	0.03790957120774533	FOXA1	2192
346.5735902799726	0.04012073255608957	FOXA1	2192
415.88830833596717	0.04214647430302251	FOXA1	2192
485.2030263919617	0.04403280791730677	FOXA1	2192
554.5177444479563	0.045798390188231224	FOXA1	2192
623.8324625039508	0.047454666281118094	FOXA1	2192
693.1471805599452	0.04901131407821629	FOXA1	2192
831.7766166719343	0.051861607320559666	FOXA1	2192
1039.720770839918	0.05559803376937595	FOXA1	2192
1386.2943611198905	0.06078023702262787	FOXA1	2192
1732.8679513998632	0.06505183304276396	FOXA1	2192
2079.441541679836	0.06867194587154037	FOXA1	2192
3465.7359027997263	0.07902076002349191	FOXA1	2192
4158.883083359672	0.0826011072751252	FOXA1	2192
4852.030263919617	0.08550561675338472	FOXA1	2192
5545.177444479562	0.08790277256197293	FOXA1	2192
6238.324625039508	0.08990852821353677	FOXA1	2192
6931.471805599453	0.09160512164331545	FOXA1	2192
9010.91334727929	0.09536875927357552	FOXA1	2192
11090.354888959124	0.09781014121515262	FOXA1	2192
13862.943611198905	0.09982476454736224	FOXA1	2192
17328.67951399863	0.10114430137026964	FOXA1	2192
20794.415416798358	0.10168049296662184	FOXA1	2192
24260.151319598084	0.1017533216366638	FOXA1	2192
27725.88722239781	0.10154322289839363	FOXA1	2192
31191.623125197537	0.1011570958752893	FOXA1	2192
34657.35902799726	0.10066068311366626	FOXA1	2192
38123.09493079699	0.10009570315175245	FOXA1	2192
41588.830833596716	0.09948934195493145	FOXA1	2192
45054.566736396446	0.09885970192869362	FOXA1	2192
48520.30263919617	0.09821903388351899	FOXA1	2192
51986.0385419959	0.09757571535383129	FOXA1	2192
55451.77444479562	0.0969354987482216	FOXA1	2192
62383.246250395074	0.09567884560775404	FOXA1	2192
69314.71805599453	0.09446736500401232	FOXA1	2192
76246.18986159399	0.09330831327262452	FOXA1	2192
83177.66166719343	0.09220322187014669	FOXA1	2192
90109.13347279289	0.09115067521938593	FOXA1	2192
97040.60527839234	0.09014782262024665	FOXA1	2192
103972.0770839918	0.08919121671418728	FOXA1	2192
110903.54888959124	0.08827727704980122	FOXA1	2192
117835.0206951907	0.08740253879023113	FOXA1	2192
124766.49250079015	0.08656377664029276	FOXA1	2192
131697.9643063896	0.08575805647481535	FOXA1	2192
138629.43611198905	0.0849827458862915	FOXA1	2192
152492.37972318797	0.08351425039234996	FOXA1	2192
159423.8515287874	0.08281715380243133	FOXA1	2192
173286.79513998632	0.08148911092907847	FOXA1	2192
187149.7387511852	0.08024043779016952	FOXA1	2192
207944.1541679836	0.07849764477554384	FOXA1	2192
221807.09777918248	0.07741274709190388	FOXA1	2192
235670.0413903814	0.07638301752714483	FOXA1	2192
249532.9850015803	0.07540388994674943	FOXA1	2192
263395.9286127792	0.07447140845729223	FOXA1	2192
277258.8722239781	0.07358209566022733	FOXA1	2192
291121.815835177	0.07273285792925542	FOXA1	2192
304984.75944637595	0.07192091646591461	FOXA1	2192
318847.7030575748	0.07114375627853341	FOXA1	2192
346573.59027997265	0.06968481639997344	FOXA1	2192
381230.9493079699	0.06801988438756129	FOXA1	2192
415888.3083359672	0.06650717758485643	FOXA1	2192
450545.6673639644	0.06512518919936874	FOXA1	2192
485203.0263919617	0.06385608983095911	FOXA1	2192
519860.38541995897	0.06268500497620255	FOXA1	2192
554517.7444479562	0.061599459348922886	FOXA1	2192
589175.1034759535	0.06058894019156944	FOXA1	2192
623832.4625039508	0.05964454982257192	FOXA1	2192
658489.821531948	0.05875872678797843	FOXA1	2192
693147.1805599453	0.057925020451806905	FOXA1	2192
762461.8986159398	0.0563926421693526	FOXA1	2192
831776.6166719344	0.05501183545189719	FOXA1	2192
866433.9756999316	0.05436967823631553	FOXA1	2192
901091.3347279289	0.05375598073086183	FOXA1	2192
970406.0527839235	0.05260487735221618	FOXA1	2192
1039720.7708399179	0.051542967919636536	FOXA1	2192
1213007.5659799043	0.049204549835345605	FOXA1	2192
1386294.3611198906	0.04722064077719172	FOXA1	2192
1559581.156259877	0.04550886700825563	FOXA1	2192
1732867.9513998632	0.044013710893950626	FOXA1	2192
1871497.3875118522	0.042946246243821325	FOXA1	2192
2079441.5416798359	0.04152258920252276	FOXA1	2192
2218070.977791825	0.040673747329530406	FOXA1	2192
2426015.1319598085	0.03952622703802484	FOXA1	2192
2772588.722239781	0.03788677287035871	FOXA1	2192
69.31471805599453	0.018399226452772977	FOXA1	2195
138.62943611198907	0.02486795813083042	FOXA1	2195
207.94415416798358	0.028493015525633592	FOXA1	2195
277.25887222397813	0.031147627472729943	FOXA1	2195
346.5735902799726	0.03339071683053206	FOXA1	2195
415.88830833596717	0.03541465761541349	FOXA1	2195
485.2030263919617	0.03729137318006274	FOXA1	2195
554.5177444479563	0.039052393254290614	FOXA1	2195
623.8324625039508	0.04071524704124757	FOXA1	2195
693.1471805599452	0.042292106079094276	FOXA1	2195
831.7766166719343	0.0452248362698832	FOXA1	2195
1039.720770839918	0.04917557432272893	FOXA1	2195
1386.2943611198905	0.05486981811358741	FOXA1	2195
1732.8679513998632	0.05973945555832373	FOXA1	2195
2079.441541679836	0.06397577334413414	FOXA1	2195
3465.7359027997263	0.07656672626763816	FOXA1	2195
4158.883083359672	0.08106587599110049	FOXA1	2195
4852.030263919617	0.08475236290454417	FOXA1	2195
5545.177444479562	0.0878072749897991	FOXA1	2195
6238.324625039508	0.09036228902564176	FOXA1	2195
6931.471805599453	0.09251543465425438	FOXA1	2195
9010.91334727929	0.09722726409261515	FOXA1	2195
11090.354888959124	0.100191647195298	FOXA1	2195
13862.943611198905	0.10252602629589613	FOXA1	2195
17328.67951399863	0.10391972916564884	FOXA1	2195
20794.415416798358	0.10435149971084055	FOXA1	2195
24260.151319598084	0.10424131057310405	FOXA1	2195
27725.88722239781	0.10382348055503653	FOXA1	2195
31191.623125197537	0.1032349470726558	FOXA1	2195
34657.35902799726	0.10255749752982907	FOXA1	2195
38123.09493079699	0.10184028466849594	FOXA1	2195
41588.830833596716	0.10111267193408133	FOXA1	2195
45054.566736396446	0.100391868345904	FOXA1	2195
48520.30263919617	0.09968758128035671	FOXA1	2195
51986.0385419959	0.09900489585937769	FOXA1	2195
55451.77444479562	0.09834607290340264	FOXA1	2195
62383.246250395074	0.09710127886376514	FOXA1	2195
69314.71805599453	0.09594829928551775	FOXA1	2195
76246.18986159399	0.09487692154535465	FOXA1	2195
83177.66166719343	0.09387637266723649	FOXA1	2195
90109.13347279289	0.09293690483441186	FOXA1	2195
97040.60527839234	0.09205016395797741	FOXA1	2195
103972.0770839918	0.09120912774187101	FOXA1	2195
110903.54888959124	0.0904079207910183	FOXA1	2195
117835.0206951907	0.0896416191279951	FOXA1	2195
124766.49250079015	0.08890607923401884	FOXA1	2195
131697.9643063896	0.08819779793279467	FOXA1	2195
138629.43611198905	0.08751379998853294	FOXA1	2195
152492.37972318797	0.08620887077880647	FOXA1	2195
159423.8515287874	0.08558390294374821	FOXA1	2195
173286.79513998632	0.08438088894579644	FOXA1	2195
187149.7387511852	0.0832320844577454	FOXA1	2195
207944.1541679836	0.0815938379934431	FOXA1	2195
221807.09777918248	0.08055006573891033	FOXA1	2195
235670.0413903814	0.07954003804894572	FOXA1	2195
249532.9850015803	0.07856049074922025	FOXA1	2195
263395.9286127792	0.07760879348553085	FOXA1	2195
277258.8722239781	0.07668278943055934	FOXA1	2195
291121.815835177	0.07578067873566137	FOXA1	2195
304984.75944637595	0.07490093357232776	FOXA1	2195
318847.7030575748	0.07404223602180976	FOXA1	2195
346573.59027997265	0.07238350022125205	FOXA1	2195
381230.9493079699	0.07041042501363147	FOXA1	2195
415888.3083359672	0.06853759746899363	FOXA1	2195
450545.6673639644	0.06675515616266901	FOXA1	2195
485203.0263919617	0.06505493307252282	FOXA1	2195
519860.38541995897	0.06343006484896592	FOXA1	2195
554517.7444479562	0.061874729993113116	FOXA1	2195
589175.1034759535	0.06038395258252464	FOXA1	2195
623832.4625039508	0.0589534466965877	FOXA1	2195
658489.821531948	0.057579489742805946	FOXA1	2195
693147.1805599453	0.056258818558069704	FOXA1	2195
762461.8986159398	0.053766083731805886	FOXA1	2195
831776.6166719344	0.051455471475212185	FOXA1	2195
866433.9756999316	0.050363230250015295	FOXA1	2195
901091.3347279289	0.049310559460176054	FOXA1	2195
970406.0527839235	0.04731722725624147	FOXA1	2195
1039720.7708399179	0.045463003719854636	FOXA1	2195
1213007.5659799043	0.041364817421567404	FOXA1	2195
1386294.3611198906	0.0379178872032722	FOXA1	2195
1559581.156259877	0.035000109151065294	FOXA1	2195
1732867.9513998632	0.0325124466555304	FOXA1	2195
1871497.3875118522	0.0307778573460723	FOXA1	2195
2079441.5416798359	0.028524533022855163	FOXA1	2195
2218070.977791825	0.02721594719936908	FOXA1	2195
2426015.1319598085	0.025490668301217812	FOXA1	2195
2772588.722239781	0.023117293136744117	FOXA1	2195
69.31471805599453	0.04886046901963818	FOXA1	2321
138.62943611198907	0.06256128080514084	FOXA1	2321
207.94415416798358	0.07114449182652358	FOXA1	2321
277.25887222397813	0.07740006547266737	FOXA1	2321
346.5735902799726	0.08230258346351586	FOXA1	2321
415.88830833596717	0.08633504070704008	FOXA1	2321
485.2030263919617	0.08976616516043504	FOXA1	2321
554.5177444479563	0.09275882252802144	FOXA1	2321
623.8324625039508	0.0954193659888718	FOXA1	2321
693.1471805599452	0.09782151355820577	FOXA1	2321
831.7766166719343	0.10205060855281062	FOXA1	2321
1039.720770839918	0.10742643804249291	FOXA1	2321
1386.2943611198905	0.1149077367019183	FOXA1	2321
1732.8679513998632	0.12133313263562943	FOXA1	2321
2079.441541679836	0.12706671338480685	FOXA1	2321
3465.7359027997263	0.14523265163739935	FOXA1	2321
4158.883083359672	0.15213670922942363	FOXA1	2321
4852.030263919617	0.1579402020896768	FOXA1	2321
5545.177444479562	0.1628453817829561	FOXA1	2321
6238.324625039508	0.16701727683980452	FOXA1	2321
6931.471805599453	0.1705888825686349	FOXA1	2321
9010.91334727929	0.17866074171696522	FOXA1	2321
11090.354888959124	0.18407567579462036	FOXA1	2321
13862.943611198905	0.18881901472845397	FOXA1	2321
17328.67951399863	0.19236043272849707	FOXA1	2321
20794.415416798358	0.1943097852256637	FOXA1	2321
24260.151319598084	0.19527352199954037	FOXA1	2321
27725.88722239781	0.19559794367551936	FOXA1	2321
31191.623125197537	0.1954961659529571	FOXA1	2321
34657.35902799726	0.1951059092170117	FOXA1	2321
38123.09493079699	0.19451917432887506	FOXA1	2321
41588.830833596716	0.19379887392057626	FOXA1	2321
45054.566736396446	0.19298876051366734	FOXA1	2321
48520.30263919617	0.19211963533258097	FOXA1	2321
51986.0385419959	0.19121337026604926	FOXA1	2321
55451.77444479562	0.1902855852118132	FOXA1	2321
62383.246250395074	0.18840703925395094	FOXA1	2321
69314.71805599453	0.1865404996331244	FOXA1	2321
76246.18986159399	0.18471445396495753	FOXA1	2321
83177.66166719343	0.18294247967463154	FOXA1	2321
90109.13347279289	0.1812301230330192	FOXA1	2321
97040.60527839234	0.17957859898124467	FOXA1	2321
103972.0770839918	0.17798681818158196	FOXA1	2321
110903.54888959124	0.1764525128006453	FOXA1	2321
117835.0206951907	0.1749728668794162	FOXA1	2321
124766.49250079015	0.17354486960401114	FOXA1	2321
131697.9643063896	0.17216551126186727	FOXA1	2321
138629.43611198905	0.1708318888258599	FOXA1	2321
152492.37972318797	0.16829106231372284	FOXA1	2321
159423.8515287874	0.16707892634994423	FOXA1	2321
173286.79513998632	0.1647602614204475	FOXA1	2321
187149.7387511852	0.16256978493488874	FOXA1	2321
207944.1541679836	0.15949634670615154	FOXA1	2321
221807.09777918248	0.15757333329271037	FOXA1	2321
235670.0413903814	0.15574064144400512	FOXA1	2321
249532.9850015803	0.15399071638144496	FOXA1	2321
263395.9286127792	0.15231699486294725	FOXA1	2321
277258.8722239781	0.15071373111396744	FOXA1	2321
291121.815835177	0.1491758572723003	FOXA1	2321
304984.75944637595	0.14769887126513906	FOXA1	2321
318847.7030575748	0.14627874642976818	FOXA1	2321
346573.59027997265	0.14359492569365698	FOXA1	2321
381230.9493079699	0.1405021658179196	FOXA1	2321
415888.3083359672	0.13766332538022238	FOXA1	2321
450545.6673639644	0.1350453949497373	FOXA1	2321
485203.0263919617	0.13262087207236314	FOXA1	2321
519860.38541995897	0.13036656696218898	FOXA1	2321
554517.7444479562	0.12826277362318883	FOXA1	2321
589175.1034759535	0.12629266105453515	FOXA1	2321
623832.4625039508	0.12444180267140732	FOXA1	2321
658489.821531948	0.12269779798743781	FOXA1	2321
693147.1805599453	0.12104996041410153	FOXA1	2321
762461.8986159398	0.11800708116807745	FOXA1	2321
831776.6166719344	0.11525297787855826	FOXA1	2321
866433.9756999316	0.11396946006216777	FOXA1	2321
901091.3347279289	0.11274184813077519	FOXA1	2321
970406.0527839235	0.11043828111465116	FOXA1	2321
1039720.7708399179	0.10831442208864517	FOXA1	2321
1213007.5659799043	0.10365453441831736	FOXA1	2321
1386294.3611198906	0.09973540699166723	FOXA1	2321
1559581.156259877	0.09639130538225366	FOXA1	2321
1732867.9513998632	0.09350612728176082	FOXA1	2321
1871497.3875118522	0.09147022083770298	FOXA1	2321
2079441.5416798359	0.08879097043930796	FOXA1	2321
2218070.977791825	0.08721573352672217	FOXA1	2321
2426015.1319598085	0.08511648436910511	FOXA1	2321
2772588.722239781	0.08218742935282006	FOXA1	2321
69.31471805599453	0.03808657444270028	FOXA1	2322
138.62943611198907	0.050015678352054865	FOXA1	2322
207.94415416798358	0.0571401658670976	FOXA1	2322
277.25887222397813	0.06254556695857132	FOXA1	2322
346.5735902799726	0.06706385073733939	FOXA1	2322
415.88830833596717	0.07100517583276565	FOXA1	2322
485.2030263919617	0.07451613381346225	FOXA1	2322
554.5177444479563	0.07768349690794633	FOXA1	2322
623.8324625039508	0.08056814857413856	FOXA1	2322
693.1471805599452	0.08321712106435357	FOXA1	2322
831.7766166719343	0.08795298812332479	FOXA1	2322
1039.720770839918	0.09404152068621584	FOXA1	2322
1386.2943611198905	0.10252562277354346	FOXA1	2322
1732.8679513998632	0.10977120271774012	FOXA1	2322
2079.441541679836	0.11620082921715602	FOXA1	2322
3465.7359027997263	0.1364440590939155	FOXA1	2322
4158.883083359672	0.14413049148293255	FOXA1	2322
4852.030263919617	0.15061180690276807	FOXA1	2322
5545.177444479562	0.1561180537003403	FOXA1	2322
6238.324625039508	0.1608325421775676	FOXA1	2322
6931.471805599453	0.16490019789007268	FOXA1	2322
9010.91334727929	0.174246433930402	FOXA1	2322
11090.354888959124	0.18068390148946395	FOXA1	2322
13862.943611198905	0.18648293251653492	FOXA1	2322
17328.67951399863	0.19096905297866262	FOXA1	2322
20794.415416798358	0.19357212324486012	FOXA1	2322
24260.151319598084	0.19499548820941656	FOXA1	2322
27725.88722239781	0.1956487139671318	FOXA1	2322
31191.623125197537	0.19578510395172896	FOXA1	2322
34657.35902799726	0.19556809835696973	FOXA1	2322
38123.09493079699	0.1951065730665015	FOXA1	2322
41588.830833596716	0.194474871596523	FOXA1	2322
45054.566736396446	0.19372475198099598	FOXA1	2322
48520.30263919617	0.19289280465904832	FOXA1	2322
51986.0385419959	0.19200521428879513	FOXA1	2322
55451.77444479562	0.19108090175133752	FOXA1	2322
62383.246250395074	0.1891735352440256	FOXA1	2322
69314.71805599453	0.18724250870727827	FOXA1	2322
76246.18986159399	0.18532677921824084	FOXA1	2322
83177.66166719343	0.18344746980129462	FOXA1	2322
90109.13347279289	0.18161575243657138	FOXA1	2322
97040.60527839234	0.1798371185682713	FOXA1	2322
103972.0770839918	0.1781137570406198	FOXA1	2322
110903.54888959124	0.17644591292146009	FOXA1	2322
117835.0206951907	0.17483268374600183	FOXA1	2322
124766.49250079015	0.17327249754745483	FOXA1	2322
131697.9643063896	0.17176340633501105	FOXA1	2322
138629.43611198905	0.17030326971035553	FOXA1	2322
152492.37972318797	0.1675209931212074	FOXA1	2322
159423.8515287874	0.16619446259948345	FOXA1	2322
173286.79513998632	0.16366014624969194	FOXA1	2322
187149.7387511852	0.16127130017500935	FOXA1	2322
207944.1541679836	0.15793070567904005	FOXA1	2322
221807.09777918248	0.15584803967751876	FOXA1	2322
235670.0413903814	0.15386891665034416	FOXA1	2322
249532.9850015803	0.15198451635495086	FOXA1	2322
263395.9286127792	0.15018711130668533	FOXA1	2322
277258.8722239781	0.14846990840121016	FOXA1	2322
291121.815835177	0.14682690930138267	FOXA1	2322
304984.75944637595	0.14525279026566507	FOXA1	2322
318847.7030575748	0.14374280030905362	FOXA1	2322
346573.59027997265	0.14089856932523429	FOXA1	2322
381230.9493079699	0.13763622702677497	FOXA1	2322
415888.3083359672	0.1346561495424093	FOXA1	2322
450545.6673639644	0.13192023915102408	FOXA1	2322
485203.0263919617	0.12939693450322895	FOXA1	2322
519860.38541995897	0.12705974686852453	FOXA1	2322
554517.7444479562	0.1248862573668322	FOXA1	2322
589175.1034759535	0.12285738953877097	FOXA1	2322
623832.4625039508	0.12095685259549568	FOXA1	2322
658489.821531948	0.11917069694366637	FOXA1	2322
693147.1805599453	0.1174869490686371	FOXA1	2322
762461.8986159398	0.11438688098582404	FOXA1	2322
831776.6166719344	0.11158992890256933	FOXA1	2322
866433.9756999316	0.11028890492654561	FOXA1	2322
901091.3347279289	0.10904581752620093	FOXA1	2322
970406.0527839235	0.10671608343376258	FOXA1	2322
1039720.7708399179	0.10457079262534978	FOXA1	2322
1213007.5659799043	0.09986983113554553	FOXA1	2322
1386294.3611198906	0.09591921026228098	FOXA1	2322
1559581.156259877	0.0925484435761924	FOXA1	2322
1732867.9513998632	0.08963961017198384	FOXA1	2322
1871497.3875118522	0.08758645456987962	FOXA1	2322
2079441.5416798359	0.08488374009808278	FOXA1	2322
2218070.977791825	0.08329432371072343	FOXA1	2322
2426015.1319598085	0.08117578602255722	FOXA1	2322
2772588.722239781	0.07821909127321695	FOXA1	2322
69.31471805599453	0.04298559302424359	FOXA1	2735
138.62943611198907	0.057748261319189774	FOXA1	2735
207.94415416798358	0.06644123989050173	FOXA1	2735
277.25887222397813	0.07271631518836316	FOXA1	2735
346.5735902799726	0.07771987093635095	FOXA1	2735
415.88830833596717	0.08194217157009533	FOXA1	2735
485.2030263919617	0.08563445747562125	FOXA1	2735
554.5177444479563	0.08894252333623744	FOXA1	2735
623.8324625039508	0.09195852089869949	FOXA1	2735
693.1471805599452	0.09474422779207502	FOXA1	2735
831.7766166719343	0.09978579516663873	FOXA1	2735
1039.720770839918	0.10638751718966757	FOXA1	2735
1386.2943611198905	0.11567736844448624	FOXA1	2735
1732.8679513998632	0.12349432993898458	FOXA1	2735
2079.441541679836	0.1302259825697677	FOXA1	2735
3465.7359027997263	0.14984838088066516	FOXA1	2735
4158.883083359672	0.1567098592236939	FOXA1	2735
4852.030263919617	0.16228749195914888	FOXA1	2735
5545.177444479562	0.16689578076559605	FOXA1	2735
6238.324625039508	0.170755111223825	FOXA1	2735
6931.471805599453	0.1740231632094592	FOXA1	2735
9010.91334727929	0.18129699738245472	FOXA1	2735
11090.354888959124	0.18605732162004093	FOXA1	2735
13862.943611198905	0.19005977019933162	FOXA1	2735
17328.67951399863	0.19280986137413647	FOXA1	2735
20794.415416798358	0.19408593060644583	FOXA1	2735
24260.151319598084	0.1944747062419789	FOXA1	2735
27725.88722239781	0.19430178048706162	FOXA1	2735
31191.623125197537	0.19376047380078992	FOXA1	2735
34657.35902799726	0.1929722271682789	FOXA1	2735
38123.09493079699	0.19201695393807056	FOXA1	2735
41588.830833596716	0.19094920060755746	FOXA1	2735
45054.566736396446	0.189807240226296	FOXA1	2735
48520.30263919617	0.18861847039658622	FOXA1	2735
51986.0385419959	0.18740278050388104	FOXA1	2735
55451.77444479562	0.18617474496796033	FOXA1	2735
62383.246250395074	0.1837217890711906	FOXA1	2735
69314.71805599453	0.18131600512724352	FOXA1	2735
76246.18986159399	0.1789877918716559	FOXA1	2735
83177.66166719343	0.17675277125938318	FOXA1	2735
90109.13347279289	0.17461795014076223	FOXA1	2735
97040.60527839234	0.17258521254147563	FOXA1	2735
103972.0770839918	0.1706533583030727	FOXA1	2735
110903.54888959124	0.16881932941695924	FOXA1	2735
117835.0206951907	0.1670789704601035	FOXA1	2735
124766.49250079015	0.16542751380698156	FOXA1	2735
131697.9643063896	0.16385989669591608	FOXA1	2735
138629.43611198905	0.1623709717771951	FOXA1	2735
152492.37972318797	0.15960898235951493	FOXA1	2735
159423.8515287874	0.15832624290215538	FOXA1	2735
173286.79513998632	0.15593486117118893	FOXA1	2735
187149.7387511852	0.15374884371385955	FOXA1	2735
207944.1541679836	0.1507940489008168	FOXA1	2735
221807.09777918248	0.1490063758739284	FOXA1	2735
235670.0413903814	0.14734192053438544	FOXA1	2735
249532.9850015803	0.14578474987833256	FOXA1	2735
263395.9286127792	0.14432143647311343	FOXA1	2735
277258.8722239781	0.14294065403617218	FOXA1	2735
291121.815835177	0.14163282778772993	FOXA1	2735
304984.75944637595	0.14038983834327226	FOXA1	2735
318847.7030575748	0.13920477428403305	FOXA1	2735
346573.59027997265	0.13698562265073708	FOXA1	2735
381230.9493079699	0.1344484047793893	FOXA1	2735
415888.3083359672	0.13212446998784638	FOXA1	2735
450545.6673639644	0.12997467483580816	FOXA1	2735
485203.0263919617	0.1279699968047377	FOXA1	2735
519860.38541995897	0.12608835837043184	FOXA1	2735
554517.7444479562	0.12431259065687915	FOXA1	2735
589175.1034759535	0.12262909260830099	FOXA1	2735
623832.4625039508	0.12102692257251634	FOXA1	2735
658489.821531948	0.11949716470902187	FOXA1	2735
693147.1805599453	0.11803247445923702	FOXA1	2735
762461.8986159398	0.11527484950288158	FOXA1	2735
831776.6166719344	0.11271587852275063	FOXA1	2735
866433.9756999316	0.11150193647485812	FOXA1	2735
901091.3347279289	0.11032788529633517	FOXA1	2735
970406.0527839235	0.10809014976259465	FOXA1	2735
1039720.7708399179	0.10598664527773236	FOXA1	2735
1213007.5659799043	0.10123645380307696	FOXA1	2735
1386294.3611198906	0.09710088765672142	FOXA1	2735
1559581.156259877	0.0934736163908995	FOXA1	2735
1732867.9513998632	0.09027224877550814	FOXA1	2735
1871497.3875118522	0.08797270409254995	FOXA1	2735
2079441.5416798359	0.08489334079009611	FOXA1	2735
2218070.977791825	0.0830529731343232	FOXA1	2735
2426015.1319598085	0.08056300388217348	FOXA1	2735
2772588.722239781	0.07700869203853049	FOXA1	2735
69.31471805599453	0.046440559365086356	FOXA1	33137
138.62943611198907	0.06016991994195626	FOXA1	33137
207.94415416798358	0.06774288665449744	FOXA1	33137
277.25887222397813	0.07317886644994674	FOXA1	33137
346.5735902799726	0.07756386119246568	FOXA1	33137
415.88830833596717	0.08131605634821645	FOXA1	33137
485.2030263919617	0.08463251748019414	FOXA1	33137
554.5177444479563	0.08762234547194168	FOXA1	33137
623.8324625039508	0.09035451788983075	FOXA1	33137
693.1471805599452	0.09287714559754182	FOXA1	33137
831.7766166719343	0.09742901704976915	FOXA1	33137
1039.720770839918	0.10336264316201971	FOXA1	33137
1386.2943611198905	0.11174467779108707	FOXA1	33137
1732.8679513998632	0.11895205099592958	FOXA1	33137
2079.441541679836	0.12535094762117321	FOXA1	33137
3465.7359027997263	0.14530414030148983	FOXA1	33137
4158.883083359672	0.15273908625523402	FOXA1	33137
4852.030263919617	0.1589245440873303	FOXA1	33137
5545.177444479562	0.16410722175998735	FOXA1	33137
6238.324625039508	0.16848055501808984	FOXA1	33137
6931.471805599453	0.17219521459727455	FOXA1	33137
9010.91334727929	0.18044088503832817	FOXA1	33137
11090.354888959124	0.18575616844367546	FOXA1	33137
13862.943611198905	0.19009930427696747	FOXA1	33137
17328.67951399863	0.19292536888852582	FOXA1	33137
20794.415416798358	0.19409783803488595	FOXA1	33137
24260.151319598084	0.1943217304826323	FOXA1	33137
27725.88722239781	0.19398290943201643	FOXA1	33137
31191.623125197537	0.1933035773262867	FOXA1	33137
34657.35902799726	0.19241667098795517	FOXA1	33137
38123.09493079699	0.1914041924224784	FOXA1	33137
41588.830833596716	0.1903180103107491	FOXA1	33137
45054.566736396446	0.18919161228134757	FOXA1	33137
48520.30263919617	0.1880469710929672	FOXA1	33137
51986.0385419959	0.18689867479238914	FOXA1	33137
55451.77444479562	0.18575647618209576	FOXA1	33137
62383.246250395074	0.18351429933140836	FOXA1	33137
69314.71805599453	0.18135031292199758	FOXA1	33137
76246.18986159399	0.1792764654451751	FOXA1	33137
83177.66166719343	0.17729585966474698	FOXA1	33137
90109.13347279289	0.1754071362900975	FOXA1	33137
97040.60527839234	0.17360670179436755	FOXA1	33137
103972.0770839918	0.17188990803449025	FOXA1	33137
110903.54888959124	0.17025169529308762	FOXA1	33137
117835.0206951907	0.16868694784787577	FOXA1	33137
124766.49250079015	0.16719068951822702	FOXA1	33137
131697.9643063896	0.16575818745737436	FOXA1	33137
138629.43611198905	0.16438500228726252	FOXA1	33137
152492.37972318797	0.1618003848203246	FOXA1	33137
159423.8515287874	0.16058162260039974	FOXA1	33137
173286.79513998632	0.15827502327774878	FOXA1	33137
187149.7387511852	0.1561244341383967	FOXA1	33137
207944.1541679836	0.15314998070240962	FOXA1	33137
221807.09777918248	0.15131201173612735	FOXA1	33137
235670.0413903814	0.14957505120764572	FOXA1	33137
249532.9850015803	0.14792840835990456	FOXA1	33137
263395.9286127792	0.14636295095879362	FOXA1	33137
277258.8722239781	0.14487084163031427	FOXA1	33137
291121.815835177	0.14344532203572763	FOXA1	33137
304984.75944637595	0.14208053589599173	FOXA1	33137
318847.7030575748	0.14077138353015015	FOXA1	33137
346573.59027997265	0.13830266613961456	FOXA1	33137
381230.9493079699	0.13546069924790988	FOXA1	33137
415888.3083359672	0.13284870022413262	FOXA1	33137
450545.6673639644	0.13043252542418782	FOXA1	33137
485203.0263919617	0.12818540171304624	FOXA1	33137
519860.38541995897	0.12608586264077856	FOXA1	33137
554517.7444479562	0.12411637954745458	FOXA1	33137
589175.1034759535	0.12226242792496707	FOXA1	33137
623832.4625039508	0.12051183038868696	FOXA1	33137
658489.821531948	0.11885427926281196	FOXA1	33137
693147.1805599453	0.11728097911520405	FOXA1	33137
762461.8986159398	0.11435792212508518	FOXA1	33137
831776.6166719344	0.11169346051361237	FOXA1	33137
866433.9756999316	0.11044609657542602	FOXA1	33137
901091.3347279289	0.10924997920639984	FOXA1	33137
970406.0527839235	0.10699807385691111	FOXA1	33137
1039720.7708399179	0.1049142678547727	FOXA1	33137
1213007.5659799043	0.10032255086214008	FOXA1	33137
1386294.3611198906	0.09644701945009974	FOXA1	33137
1559581.156259877	0.09313560885164371	FOXA1	33137
1732867.9513998632	0.09027812087094705	FOXA1	33137
1871497.3875118522	0.08826234547979935	FOXA1	33137
2079441.5416798359	0.08561065347032602	FOXA1	33137
2218070.977791825	0.08405193418420182	FOXA1	33137
2426015.1319598085	0.08197416850688231	FOXA1	33137
2772588.722239781	0.07907042346034807	FOXA1	33137
69.31471805599453	0.046526565633168177	FOXA1	33143
138.62943611198907	0.057084935435547025	FOXA1	33143
207.94415416798358	0.06316689057225718	FOXA1	33143
277.25887222397813	0.06770049656508614	FOXA1	33143
346.5735902799726	0.0713714086482468	FOXA1	33143
415.88830833596717	0.07446796259084736	FOXA1	33143
485.2030263919617	0.07715124708630493	FOXA1	33143
554.5177444479563	0.07952567559026064	FOXA1	33143
623.8324625039508	0.08166437018059991	FOXA1	33143
693.1471805599452	0.08362054800648254	FOXA1	33143
831.7766166719343	0.08713341798363199	FOXA1	33143
1039.720770839918	0.09174974462101072	FOXA1	33143
1386.2943611198905	0.09846956581863912	FOXA1	33143
1732.8679513998632	0.10446211859268503	FOXA1	33143
2079.441541679836	0.10991710202893727	FOXA1	33143
3465.7359027997263	0.12744385446444595	FOXA1	33143
4158.883083359672	0.13413800462606498	FOXA1	33143
4852.030263919617	0.13978696330143145	FOXA1	33143
5545.177444479562	0.144590429322107	FOXA1	33143
6238.324625039508	0.1487074915552945	FOXA1	33143
6931.471805599453	0.15226315603603302	FOXA1	33143
9010.91334727929	0.16044076358615852	FOXA1	33143
11090.354888959124	0.166065289604492	FOXA1	33143
13862.943611198905	0.17109386834341725	FOXA1	33143
17328.67951399863	0.1748994489890007	FOXA1	33143
20794.415416798358	0.176999294207942	FOXA1	33143
24260.151319598084	0.17803025241503584	FOXA1	33143
27725.88722239781	0.17837135515191474	FOXA1	33143
31191.623125197537	0.17826001574351635	FOXA1	33143
34657.35902799726	0.17784978339264695	FOXA1	33143
38123.09493079699	0.17724226214781175	FOXA1	33143
41588.830833596716	0.17650585740309752	FOXA1	33143
45054.566736396446	0.1756872334448302	FOXA1	33143
48520.30263919617	0.17481853094927546	FOXA1	33143
51986.0385419959	0.1739220277890743	FOXA1	33143
55451.77444479562	0.17301321246877416	FOXA1	33143
62383.246250395074	0.17119837305085817	FOXA1	33143
69314.71805599453	0.16942578990196563	FOXA1	33143
76246.18986159399	0.16771883753668512	FOXA1	33143
83177.66166719343	0.16608639489320665	FOXA1	33143
90109.13347279289	0.16452991917219187	FOXA1	33143
97040.60527839234	0.1630471373992653	FOXA1	33143
103972.0770839918	0.16163400787148455	FOXA1	33143
110903.54888959124	0.16028577211371867	FOXA1	33143
117835.0206951907	0.15899751770976064	FOXA1	33143
124766.49250079015	0.15776447321811754	FOXA1	33143
131697.9643063896	0.1565821544175001	FOXA1	33143
138629.43611198905	0.15544642756178714	FOXA1	33143
152492.37972318797	0.15330004471297434	FOXA1	33143
159423.8515287874	0.15228291423337284	FOXA1	33143
173286.79513998632	0.15034696414056903	FOXA1	33143
187149.7387511852	0.14852684420919243	FOXA1	33143
207944.1541679836	0.1459814192646304	FOXA1	33143
221807.09777918248	0.1443905314816954	FOXA1	33143
235670.0413903814	0.14287357030785441	FOXA1	33143
249532.9850015803	0.14142298664430358	FOXA1	33143
263395.9286127792	0.14003247079375242	FOXA1	33143
277258.8722239781	0.13869669750790561	FOXA1	33143
291121.815835177	0.13741112909722838	FOXA1	33143
304984.75944637595	0.13617186273613835	FOXA1	33143
318847.7030575748	0.1349755114020151	FOXA1	33143
346573.59027997265	0.13270004409776148	FOXA1	33143
381230.9493079699	0.1300510440689565	FOXA1	33143
415888.3083359672	0.12759111235512477	FOXA1	33143
450545.6673639644	0.12529637178592445	FOXA1	33143
485203.0263919617	0.12314750192829316	FOXA1	33143
519860.38541995897	0.12112851545457642	FOXA1	33143
554517.7444479562	0.11922596405869526	FOXA1	33143
589175.1034759535	0.11742839803625682	FOXA1	33143
623832.4625039508	0.1157259805074297	FOXA1	33143
658489.821531948	0.11411019972155052	FOXA1	33143
693147.1805599453	0.11257364654788066	FOXA1	33143
762461.8986159398	0.10971307128769112	FOXA1	33143
831776.6166719344	0.10710108435040441	FOXA1	33143
866433.9756999316	0.1058774060574912	FOXA1	33143
901091.3347279289	0.10470370536949676	FOXA1	33143
970406.0527839235	0.1024937011734913	FOXA1	33143
1039720.7708399179	0.10044886785510815	FOXA1	33143
1213007.5659799043	0.09594575682825095	FOXA1	33143
1386294.3611198906	0.09214900478265697	FOXA1	33143
1559581.156259877	0.08890750615929313	FOXA1	33143
1732867.9513998632	0.08611156335684983	FOXA1	33143
1871497.3875118522	0.08413952266074533	FOXA1	33143
2079441.5416798359	0.08154553055507856	FOXA1	33143
2218070.977791825	0.08002087801527587	FOXA1	33143
2426015.1319598085	0.07798905531695241	FOXA1	33143
2772588.722239781	0.07515219856434613	FOXA1	33143
69.31471805599453	0.05071175997404997	FOXA1	33489
138.62943611198907	0.06328987722664603	FOXA1	33489
207.94415416798358	0.07043793416411054	FOXA1	33489
277.25887222397813	0.07576645158789179	FOXA1	33489
346.5735902799726	0.08022598726966312	FOXA1	33489
415.88830833596717	0.08414650907651924	FOXA1	33489
485.2030263919617	0.087675170378285	FOXA1	33489
554.5177444479563	0.0908951690626708	FOXA1	33489
623.8324625039508	0.09386259590435556	FOXA1	33489
693.1471805599452	0.09661932133509185	FOXA1	33489
831.7766166719343	0.10162576425552006	FOXA1	33489
1039.720770839918	0.10819636024958762	FOXA1	33489
1386.2943611198905	0.11751479587555333	FOXA1	33489
1732.8679513998632	0.12550728335906836	FOXA1	33489
2079.441541679836	0.13255376228217458	FOXA1	33489
3465.7359027997263	0.15412434081234716	FOXA1	33489
4158.883083359672	0.16201985360578333	FOXA1	33489
4852.030263919617	0.16854594263083492	FOXA1	33489
5545.177444479562	0.17399290119830746	FOXA1	33489
6238.324625039508	0.1785803887844507	FOXA1	33489
6931.471805599453	0.1824753595958284	FOXA1	33489
9010.91334727929	0.19114783754104273	FOXA1	33489
11090.354888959124	0.19680961941676534	FOXA1	33489
13862.943611198905	0.20156457899377558	FOXA1	33489
17328.67951399863	0.20484473406453782	FOXA1	33489
20794.415416798358	0.20638800874739793	FOXA1	33489
24260.151319598084	0.20688665801975636	FOXA1	33489
27725.88722239781	0.20672775375908883	FOXA1	33489
31191.623125197537	0.20614405059693705	FOXA1	33489
34657.35902799726	0.20528296225129442	FOXA1	33489
38123.09493079699	0.204241410658694	FOXA1	33489
41588.830833596716	0.20308484251303516	FOXA1	33489
45054.566736396446	0.20185826923131941	FOXA1	33489
48520.30263919617	0.2005930119004467	FOXA1	33489
51986.0385419959	0.19931099905167404	FOXA1	33489
55451.77444479562	0.1980275996754181	FOXA1	33489
62383.246250395074	0.1954962362952965	FOXA1	33489
69314.71805599453	0.19305027649447512	FOXA1	33489
76246.18986159399	0.1907120063487168	FOXA1	33489
83177.66166719343	0.18848851972236993	FOXA1	33489
90109.13347279289	0.18637902588421817	FOXA1	33489
97040.60527839234	0.1843787755806726	FOXA1	33489
103972.0770839918	0.18248119392644224	FOXA1	33489
110903.54888959124	0.18067904133658308	FOXA1	33489
117835.0206951907	0.17896503878150993	FOXA1	33489
124766.49250079015	0.17733219427345795	FOXA1	33489
131697.9643063896	0.17577396161589373	FOXA1	33489
138629.43611198905	0.17428430501117037	FOXA1	33489
152492.37972318797	0.17148917436982597	FOXA1	33489
159423.8515287874	0.1701741639907029	FOXA1	33489
173286.79513998632	0.1676887615511286	FOXA1	33489
187149.7387511852	0.1653733602803894	FOXA1	33489
207944.1541679836	0.16217008704044034	FOXA1	33489
221807.09777918248	0.1601884718595239	FOXA1	33489
235670.0413903814	0.15831333092436722	FOXA1	33489
249532.9850015803	0.15653316250423674	FOXA1	33489
263395.9286127792	0.15483838108420991	FOXA1	33489
277258.8722239781	0.1532209353359283	FOXA1	33489
291121.815835177	0.151674006219871	FOXA1	33489
304984.75944637595	0.1501917683157394	FOXA1	33489
318847.7030575748	0.1487692009466986	FOXA1	33489
346573.59027997265	0.14608615169175068	FOXA1	33489
381230.9493079699	0.1430005475871993	FOXA1	33489
415888.3083359672	0.1401724441362396	FOXA1	33489
450545.6673639644	0.13756738224612214	FOXA1	33489
485203.0263919617	0.13515745717004576	FOXA1	33489
519860.38541995897	0.1329195031394978	FOXA1	33489
554517.7444479562	0.1308339622499371	FOXA1	33489
589175.1034759535	0.1288841389363204	FOXA1	33489
623832.4625039508	0.12705567675042026	FOXA1	33489
658489.821531948	0.12533616848463383	FOXA1	33489
693147.1805599453	0.12371485101991614	FOXA1	33489
762461.8986159398	0.12073051407945885	FOXA1	33489
831776.6166719344	0.11804102287651594	FOXA1	33489
866433.9756999316	0.11679155811214113	FOXA1	33489
901091.3347279289	0.1155988785500263	FOXA1	33489
970406.0527839235	0.11336700621048544	FOXA1	33489
1039720.7708399179	0.11131606685246188	FOXA1	33489
1213007.5659799043	0.10683629790302644	FOXA1	33489
1386294.3611198906	0.1030849028545011	FOXA1	33489
1559581.156259877	0.09989047473617561	FOXA1	33489
1732867.9513998632	0.09713564283262925	FOXA1	33489
1871497.3875118522	0.09519070989499133	FOXA1	33489
2079441.5416798359	0.092628000127755	FOXA1	33489
2218070.977791825	0.09111877208485011	FOXA1	33489
2426015.1319598085	0.08910364774358767	FOXA1	33489
2772588.722239781	0.08628266074534044	FOXA1	33489
69.31471805599453	0.05288360475790662	FOXA1	33496
138.62943611198907	0.06879631700115997	FOXA1	33496
207.94415416798358	0.07874792964532946	FOXA1	33496
277.25887222397813	0.08631455279134186	FOXA1	33496
346.5735902799726	0.09261955069499381	FOXA1	33496
415.88830833596717	0.09811474804297235	FOXA1	33496
485.2030263919617	0.10301803956932429	FOXA1	33496
554.5177444479563	0.10745391459154147	FOXA1	33496
623.8324625039508	0.1115045986446193	FOXA1	33496
693.1471805599452	0.11523033351210572	FOXA1	33496
831.7766166719343	0.12188615983062681	FOXA1	33496
1039.720770839918	0.13036015071032203	FOXA1	33496
1386.2943611198905	0.1417967277246816	FOXA1	33496
1732.8679513998632	0.15107189242629412	FOXA1	33496
2079.441541679836	0.15889275532701527	FOXA1	33496
3465.7359027997263	0.18124561743189782	FOXA1	33496
4158.883083359672	0.18893958332772165	FOXA1	33496
4852.030263919617	0.1951124959895193	FOXA1	33496
5545.177444479562	0.2001253899054609	FOXA1	33496
6238.324625039508	0.20423586715733544	FOXA1	33496
6931.471805599453	0.20763231751586358	FOXA1	33496
9010.91334727929	0.21478524743410168	FOXA1	33496
11090.354888959124	0.21899073140913686	FOXA1	33496
13862.943611198905	0.22198873793246746	FOXA1	33496
17328.67951399863	0.2234067274674224	FOXA1	33496
20794.415416798358	0.22343424574829862	FOXA1	33496
24260.151319598084	0.22270828858853942	FOXA1	33496
27725.88722239781	0.22155889625104272	FOXA1	33496
31191.623125197537	0.22016997579170033	FOXA1	33496
34657.35902799726	0.2186498634711447	FOXA1	33496
38123.09493079699	0.21706500761964392	FOXA1	33496
41588.830833596716	0.2154572463630178	FOXA1	33496
45054.566736396446	0.21385325832368182	FOXA1	33496
48520.30263919617	0.21227003812280412	FOXA1	33496
51986.0385419959	0.21071823109243099	FOXA1	33496
55451.77444479562	0.2092042494404263	FOXA1	33496
62383.246250395074	0.20630210735931714	FOXA1	33496
69314.71805599453	0.20357273472464535	FOXA1	33496
76246.18986159399	0.20101058895915866	FOXA1	33496
83177.66166719343	0.19860418203485558	FOXA1	33496
90109.13347279289	0.19634021589387043	FOXA1	33496
97040.60527839234	0.1942054838447036	FOXA1	33496
103972.0770839918	0.192187677493721	FOXA1	33496
110903.54888959124	0.19027566504767243	FOXA1	33496
117835.0206951907	0.18845952327717572	FOXA1	33496
124766.49250079015	0.1867304628654597	FOXA1	33496
131697.9643063896	0.1850807149378186	FOXA1	33496
138629.43611198905	0.18350341046507587	FOXA1	33496
152492.37972318797	0.1805424832865119	FOXA1	33496
159423.8515287874	0.17914865661154647	FOXA1	33496
173286.79513998632	0.17651277575978525	FOXA1	33496
187149.7387511852	0.17405561446526735	FOXA1	33496
207944.1541679836	0.17065453328509853	FOXA1	33496
221807.09777918248	0.1685500930292964	FOXA1	33496
235670.0413903814	0.1665587185420778	FOXA1	33496
249532.9850015803	0.1646683558439697	FOXA1	33496
263395.9286127792	0.16286887359355603	FOXA1	33496
277258.8722239781	0.16115169191819395	FOXA1	33496
291121.815835177	0.15950949084837068	FOXA1	33496
304984.75944637595	0.15793597939484902	FOXA1	33496
318847.7030575748	0.15642571140552872	FOXA1	33496
346573.59027997265	0.15357648820815273	FOXA1	33496
381230.9493079699	0.15029730325064106	FOXA1	33496
415888.3083359672	0.14728789426662137	FOXA1	33496
450545.6673639644	0.14451118818555225	FOXA1	33496
485203.0263919617	0.14193747954425723	FOXA1	33496
519860.38541995897	0.1395423566485272	FOXA1	33496
554517.7444479562	0.13730538321816907	FOXA1	33496
589175.1034759535	0.13520922580107347	FOXA1	33496
623832.4625039508	0.13323904779290408	FOXA1	33496
658489.821531948	0.13138206700269164	FOXA1	33496
693147.1805599453	0.1296272175350618	FOXA1	33496
762461.8986159398	0.12638667150056862	FOXA1	33496
831776.6166719344	0.12345416774627022	FOXA1	33496
866433.9756999316	0.1220877574589118	FOXA1	33496
901091.3347279289	0.12078100248292915	FOXA1	33496
970406.0527839235	0.1183291601367401	FOXA1	33496
1039720.7708399179	0.11606854537729314	FOXA1	33496
1213007.5659799043	0.11110572091857163	FOXA1	33496
1386294.3611198906	0.10692404871820689	FOXA1	33496
1559581.156259877	0.10334580380079116	FOXA1	33496
1732867.9513998632	0.10024806853439952	FOXA1	33496
1871497.3875118522	0.09805491462547188	FOXA1	33496
2079441.5416798359	0.0951580550411868	FOXA1	33496
2218070.977791825	0.09344859541481532	FOXA1	33496
2426015.1319598085	0.09116258858939959	FOXA1	33496
2772588.722239781	0.08795679419577243	FOXA1	33496
69.31471805599453	0.05267198943672332	FOXA1	33510
138.62943611198907	0.06540858315210894	FOXA1	33510
207.94415416798358	0.07376922875631249	FOXA1	33510
277.25887222397813	0.0802523932436282	FOXA1	33510
346.5735902799726	0.08574202032704205	FOXA1	33510
415.88830833596717	0.09058243978783796	FOXA1	33510
485.2030263919617	0.0949349838717393	FOXA1	33510
554.5177444479563	0.09889337608684609	FOXA1	33510
623.8324625039508	0.10252238214974546	FOXA1	33510
693.1471805599452	0.10587161861293115	FOXA1	33510
831.7766166719343	0.11188365238231658	FOXA1	33510
1039.720770839918	0.11960236688951323	FOXA1	33510
1386.2943611198905	0.13016440417447692	FOXA1	33510
1732.8679513998632	0.13886489551674097	FOXA1	33510
2079.441541679836	0.1462855072350956	FOXA1	33510
3465.7359027997263	0.1677382980813429	FOXA1	33510
4158.883083359672	0.17515440896790196	FOXA1	33510
4852.030263919617	0.1811199147291008	FOXA1	33510
5545.177444479562	0.1859912024484841	FOXA1	33510
6238.324625039508	0.19002113367464296	FOXA1	33510
6931.471805599453	0.19339101511471563	FOXA1	33510
9010.91334727929	0.2007002371780368	FOXA1	33510
11090.354888959124	0.20524600537215512	FOXA1	33510
13862.943611198905	0.20873167271631765	FOXA1	33510
17328.67951399863	0.21060886993270259	FOXA1	33510
20794.415416798358	0.2108783870664477	FOXA1	33510
24260.151319598084	0.21021725225619353	FOXA1	33510
27725.88722239781	0.2090133167698907	FOXA1	33510
31191.623125197537	0.20749932154498657	FOXA1	33510
34657.35902799726	0.205818683324745	FOXA1	33510
38123.09493079699	0.20406099482681894	FOXA1	33510
41588.830833596716	0.20228240340569884	FOXA1	33510
45054.566736396446	0.2005178276089266	FOXA1	33510
48520.30263919617	0.19878852012359016	FOXA1	33510
51986.0385419959	0.1971068661248361	FOXA1	33510
55451.77444479562	0.19547948489235376	FOXA1	33510
62383.246250395074	0.19239669406056156	FOXA1	33510
69314.71805599453	0.18953961738666783	FOXA1	33510
76246.18986159399	0.1868916483227961	FOXA1	33510
83177.66166719343	0.18443143959732408	FOXA1	33510
90109.13347279289	0.1821376969268717	FOXA1	33510
97040.60527839234	0.17999100613348124	FOXA1	33510
103972.0770839918	0.17797434190272868	FOXA1	33510
110903.54888959124	0.1760730229943099	FOXA1	33510
117835.0206951907	0.17427446423683868	FOXA1	33510
124766.49250079015	0.1725678800041759	FOXA1	33510
131697.9643063896	0.17094400236760274	FOXA1	33510
138629.43611198905	0.1693948354279665	FOXA1	33510
152492.37972318797	0.16649381028483792	FOXA1	33510
159423.8515287874	0.16513064147054382	FOXA1	33510
173286.79513998632	0.16255572504942695	FOXA1	33510
187149.7387511852	0.16015774737131172	FOXA1	33510
207944.1541679836	0.15684056585046227	FOXA1	33510
221807.09777918248	0.1547886521988127	FOXA1	33510
235670.0413903814	0.15284733363684347	FOXA1	33510
249532.9850015803	0.15100493272250606	FOXA1	33510
263395.9286127792	0.14925174465483515	FOXA1	33510
277258.8722239781	0.14757961713105164	FOXA1	33510
291121.815835177	0.14598162988782049	FOXA1	33510
304984.75944637595	0.14445184827876367	FOXA1	33510
318847.7030575748	0.14298513241026395	FOXA1	33510
346573.59027997265	0.1402234514580156	FOXA1	33510
381230.9493079699	0.13705624982777118	FOXA1	33510
415888.3083359672	0.1341630337106045	FOXA1	33510
450545.6673639644	0.13150720869224966	FOXA1	33510
485203.0263919617	0.12905889598059347	FOXA1	33510
519860.38541995897	0.12679315103095115	FOXA1	33510
554517.7444479562	0.12468883627266018	FOXA1	33510
589175.1034759535	0.12272786558153871	FOXA1	33510
623832.4625039508	0.12089466577100838	FOXA1	33510
658489.821531948	0.11917577012249293	FOXA1	33510
693147.1805599453	0.11755949699232861	FOXA1	33510
762461.8986159398	0.11459548417985091	FOXA1	33510
831776.6166719344	0.11193590394129344	FOXA1	33510
866433.9756999316	0.11070379353502009	FOXA1	33510
901091.3347279289	0.1095295741227508	FOXA1	33510
970406.0527839235	0.1073368057560551	FOXA1	33510
1039720.7708399179	0.10532645027643729	FOXA1	33510
1213007.5659799043	0.10094768204211715	FOXA1	33510
1386294.3611198906	0.09729068461446468	FOXA1	33510
1559581.156259877	0.09418237958477878	FOXA1	33510
1732867.9513998632	0.09150655743296214	FOXA1	33510
1871497.3875118522	0.08962095372404749	FOXA1	33510
2079441.5416798359	0.08714283645936113	FOXA1	33510
2218070.977791825	0.08568807319429796	FOXA1	33510
2426015.1319598085	0.08375293041721794	FOXA1	33510
2772588.722239781	0.08106267557685538	FOXA1	33510
69.31471805599453	0.04792949869285142	FOXA1	33518
138.62943611198907	0.058002748241528276	FOXA1	33518
207.94415416798358	0.06365055652838307	FOXA1	33518
277.25887222397813	0.06799835451953622	FOXA1	33518
346.5735902799726	0.07181732761878795	FOXA1	33518
415.88830833596717	0.07533277753502607	FOXA1	33518
485.2030263919617	0.07862248470887341	FOXA1	33518
554.5177444479563	0.0817217482850611	FOXA1	33518
623.8324625039508	0.08465259948995604	FOXA1	33518
693.1471805599452	0.08743208324863858	FOXA1	33518
831.7766166719343	0.09259297179552448	FOXA1	33518
1039.720770839918	0.09950717364438481	FOXA1	33518
1386.2943611198905	0.1093611337945541	FOXA1	33518
1732.8679513998632	0.11768689309650883	FOXA1	33518
2079.441541679836	0.12487512361863475	FOXA1	33518
3465.7359027997263	0.14606011895715354	FOXA1	33518
4158.883083359672	0.15356931511894886	FOXA1	33518
4852.030263919617	0.1596917103291637	FOXA1	33518
5545.177444479562	0.16474191454939083	FOXA1	33518
6238.324625039508	0.1689490494273341	FOXA1	33518
6931.471805599453	0.17248331452324409	FOXA1	33518
9010.91334727929	0.18019124278880996	FOXA1	33518
11090.354888959124	0.18503929081501883	FOXA1	33518
13862.943611198905	0.18888474266682137	FOXA1	33518
17328.67951399863	0.19123475169241108	FOXA1	33518
20794.415416798358	0.19202337838073041	FOXA1	33518
24260.151319598084	0.19190999668280107	FOXA1	33518
27725.88722239781	0.19125938821369226	FOXA1	33518
31191.623125197537	0.19028633080225288	FOXA1	33518
34657.35902799726	0.18912263127634574	FOXA1	33518
38123.09493079699	0.18785144805999637	FOXA1	33518
41588.830833596716	0.18652616153159388	FOXA1	33518
45054.566736396446	0.1851813239065764	FOXA1	33518
48520.30263919617	0.1838392902660815	FOXA1	33518
51986.0385419959	0.1825143744601875	FOXA1	33518
55451.77444479562	0.18121552623259962	FOXA1	33518
62383.246250395074	0.17871500003903323	FOXA1	33518
69314.71805599453	0.17635595200676202	FOXA1	33518
76246.18986159399	0.17413795126869283	FOXA1	33518
83177.66166719343	0.17205273810644048	FOXA1	33518
90109.13347279289	0.17008932595937726	FOXA1	33518
97040.60527839234	0.16823635544983276	FOXA1	33518
103972.0770839918	0.16648311647715666	FOXA1	33518
110903.54888959124	0.164819927810545	FOXA1	33518
117835.0206951907	0.1632382145624926	FOXA1	33518
124766.49250079015	0.16173045190257263	FOXA1	33518
131697.9643063896	0.1602900573744426	FOXA1	33518
138629.43611198905	0.15891127097040783	FOXA1	33518
152492.37972318797	0.15631891906471504	FOXA1	33518
159423.8515287874	0.15509697655448706	FOXA1	33518
173286.79513998632	0.15278405220734143	FOXA1	33518
187149.7387511852	0.15062658848968324	FOXA1	33518
207944.1541679836	0.1476410018413653	FOXA1	33518
221807.09777918248	0.1457957963290269	FOXA1	33518
235670.0413903814	0.1440524596387792	FOXA1	33518
249532.9850015803	0.14240087595946657	FOXA1	33518
263395.9286127792	0.1408324033631827	FOXA1	33518
277258.8722239781	0.139339596061455	FOXA1	33518
291121.815835177	0.13791599001940685	FOXA1	33518
304984.75944637595	0.136555934849225	FOXA1	33518
318847.7030575748	0.1352544601812289	FOXA1	33518
346573.59027997265	0.132810146448093	FOXA1	33518
381230.9493079699	0.1300154266852601	FOXA1	33518
415888.3083359672	0.12746810247280482	FOXA1	33518
450545.6673639644	0.12513217182563335	FOXA1	33518
485203.0263919617	0.12297876139918257	FOXA1	33518
519860.38541995897	0.12098429906910815	FOXA1	33518
554517.7444479562	0.11912927049432741	FOXA1	33518
589175.1034759535	0.11739734457142482	FOXA1	33518
623832.4625039508	0.11577473725359481	FOXA1	33518
658489.821531948	0.11424973384862565	FOXA1	33518
693147.1805599453	0.11281232029271689	FOXA1	33518
762461.8986159398	0.11016702077736268	FOXA1	33518
831776.6166719344	0.1077830083556168	FOXA1	33518
866433.9756999316	0.10667534375928281	FOXA1	33518
901091.3347279289	0.1056179536086883	FOXA1	33518
970406.0527839235	0.10363918711843882	FOXA1	33518
1039720.7708399179	0.10182104635397612	FOXA1	33518
1213007.5659799043	0.09785306632912959	FOXA1	33518
1386294.3611198906	0.09453867151880609	FOXA1	33518
1559581.156259877	0.09172790393515176	FOXA1	33518
1732867.9513998632	0.08931700205956886	FOXA1	33518
1871497.3875118522	0.08762471226584596	FOXA1	33518
2079441.5416798359	0.08541088152021947	FOXA1	33518
2218070.977791825	0.08411748174183468	FOXA1	33518
2426015.1319598085	0.08240507499296262	FOXA1	33518
2772588.722239781	0.08004201698705261	FOXA1	33518
69.31471805599453	0.03750362335978077	FOXA1	33918
138.62943611198907	0.043689401216917306	FOXA1	33918
207.94415416798358	0.047173025571484326	FOXA1	33918
277.25887222397813	0.04985470283702389	FOXA1	33918
346.5735902799726	0.05215067977144002	FOXA1	33918
415.88830833596717	0.05421455005795877	FOXA1	33918
485.2030263919617	0.056114407904826503	FOXA1	33918
554.5177444479563	0.05788546621454171	FOXA1	33918
623.8324625039508	0.059549282131111894	FOXA1	33918
693.1471805599452	0.06112105784829056	FOXA1	33918
831.7766166719343	0.06403315943382297	FOXA1	33918
1039.720770839918	0.06794241498270576	FOXA1	33918
1386.2943611198905	0.07357196585723492	FOXA1	33918
1732.8679513998632	0.07840505651868282	FOXA1	33918
2079.441541679836	0.08263908751331596	FOXA1	33918
3465.7359027997263	0.09544164541826837	FOXA1	33918
4158.883083359672	0.10009738922778934	FOXA1	33918
4852.030263919617	0.10394218850816105	FOXA1	33918
5545.177444479562	0.10714812931631447	FOXA1	33918
6238.324625039508	0.10984293445931366	FOXA1	33918
6931.471805599453	0.11212322318318316	FOXA1	33918
9010.91334727929	0.11714283165106845	FOXA1	33918
11090.354888959124	0.12032367280706054	FOXA1	33918
13862.943611198905	0.12284770778508261	FOXA1	33918
17328.67951399863	0.12437400900949162	FOXA1	33918
20794.415416798358	0.12486171463827125	FOXA1	33918
24260.151319598084	0.12475412014135037	FOXA1	33918
27725.88722239781	0.12429961734752362	FOXA1	33918
31191.623125197537	0.12364467502586267	FOXA1	33918
34657.35902799726	0.12287815075566348	FOXA1	33918
38123.09493079699	0.12205477810897251	FOXA1	33918
41588.830833596716	0.12120846713669794	FOXA1	33918
45054.566736396446	0.12036015828023952	FOXA1	33918
48520.30263919617	0.11952259706357769	FOXA1	33918
51986.0385419959	0.11870330167391639	FOXA1	33918
55451.77444479562	0.11790643985953345	FOXA1	33918
62383.246250395074	0.11638673295160373	FOXA1	33918
69314.71805599453	0.11496611503443453	FOXA1	33918
76246.18986159399	0.11363789390080428	FOXA1	33918
83177.66166719343	0.11239237743176855	FOXA1	33918
90109.13347279289	0.11121955822334444	FOXA1	33918
97040.60527839234	0.11011018730174836	FOXA1	33918
103972.0770839918	0.10905613161087467	FOXA1	33918
110903.54888959124	0.10805041778730791	FOXA1	33918
117835.0206951907	0.10708714607962945	FOXA1	33918
124766.49250079015	0.10616135881255061	FOXA1	33918
131697.9643063896	0.10526890163612587	FOXA1	33918
138629.43611198905	0.10440629403464102	FOXA1	33918
152492.37972318797	0.10275940679181032	FOXA1	33918
159423.8515287874	0.10197059095673949	FOXA1	33918
173286.79513998632	0.10045333576615276	FOXA1	33918
187149.7387511852	0.09900755612959553	FOXA1	33918
207944.1541679836	0.09695498161854647	FOXA1	33918
221807.09777918248	0.09565503735417714	FOXA1	33918
235670.0413903814	0.09440427883835321	FOXA1	33918
249532.9850015803	0.09319886992165155	FOXA1	33918
263395.9286127792	0.09203555184246975	FOXA1	33918
277258.8722239781	0.09091149322337935	FOXA1	33918
291121.815835177	0.08982418762999968	FOXA1	33918
304984.75944637595	0.08877138301277786	FOXA1	33918
318847.7030575748	0.0877510325988831	FOXA1	33918
346573.59027997265	0.0858003356389284	FOXA1	33918
381230.9493079699	0.08351399202979932	FOXA1	33918
415888.3083359672	0.08137610387938876	FOXA1	33918
450545.6673639644	0.0793681218406889	FOXA1	33918
485203.0263919617	0.07747446801335083	FOXA1	33918
519860.38541995897	0.07568206652551593	FOXA1	33918
554517.7444479562	0.07397995008962666	FOXA1	33918
589175.1034759535	0.0723589193532879	FOXA1	33918
623832.4625039508	0.07081124752710463	FOXA1	33918
658489.821531948	0.06933042676496862	FOXA1	33918
693147.1805599453	0.06791095305740227	FOXA1	33918
762461.8986159398	0.06523799851834718	FOXA1	33918
831776.6166719344	0.06276230785328493	FOXA1	33918
866433.9756999316	0.06159111891203895	FOXA1	33918
901091.3347279289	0.06046114988739985	FOXA1	33918
970406.0527839235	0.058316712972812684	FOXA1	33918
1039720.7708399179	0.05631451872422431	FOXA1	33918
1213007.5659799043	0.05185541158857368	FOXA1	33918
1386294.3611198906	0.04806088044058065	FOXA1	33918
1559581.156259877	0.04481389020698678	FOXA1	33918
1732867.9513998632	0.04202029003685166	FOXA1	33918
1871497.3875118522	0.04005972463190008	FOXA1	33918
2079441.5416798359	0.03749994385290958	FOXA1	33918
2218070.977791825	0.036008410927539425	FOXA1	33918
2426015.1319598085	0.03403895057543737	FOXA1	33918
2772588.722239781	0.03133050920482388	FOXA1	33918
69.31471805599453	0.040039894306610126	FOXA1	35473
138.62943611198907	0.04980194440683434	FOXA1	35473
207.94415416798358	0.05601391491069825	FOXA1	35473
277.25887222397813	0.06099174763297742	FOXA1	35473
346.5735902799726	0.06530664210882886	FOXA1	35473
415.88830833596717	0.0691795378094642	FOXA1	35473
485.2030263919617	0.07272132546021955	FOXA1	35473
554.5177444479563	0.07599901043542039	FOXA1	35473
623.8324625039508	0.07905847734165565	FOXA1	35473
693.1471805599452	0.0819335343977166	FOXA1	35473
831.7766166719343	0.08722865264575598	FOXA1	35473
1039.720770839918	0.09428430090259747	FOXA1	35473
1386.2943611198905	0.10434350719528072	FOXA1	35473
1732.8679513998632	0.11287030518361868	FOXA1	35473
2079.441541679836	0.1202432818452848	FOXA1	35473
3465.7359027997263	0.14186651741861298	FOXA1	35473
4158.883083359672	0.14944477206887097	FOXA1	35473
4852.030263919617	0.1555854113464536	FOXA1	35473
5545.177444479562	0.1606321736821777	FOXA1	35473
6238.324625039508	0.1648334408136872	FOXA1	35473
6931.471805599453	0.16837094814946332	FOXA1	35473
9010.91334727929	0.17618857003380486	FOXA1	35473
11090.354888959124	0.1813000469605919	FOXA1	35473
13862.943611198905	0.1856645837294034	FOXA1	35473
17328.67951399863	0.18880726902308717	FOXA1	35473
20794.415416798358	0.19045536985953648	FOXA1	35473
24260.151319598084	0.19121812470210459	FOXA1	35473
27725.88722239781	0.19143237164784796	FOXA1	35473
31191.623125197537	0.19129473813290282	FOXA1	35473
34657.35902799726	0.19092477542243655	FOXA1	35473
38123.09493079699	0.19039786214827736	FOXA1	35473
41588.830833596716	0.18976319636242256	FOXA1	35473
45054.566736396446	0.18905396359676468	FOXA1	35473
48520.30263919617	0.1882932453184281	FOXA1	35473
51986.0385419959	0.1874975444536234	FOXA1	35473
55451.77444479562	0.18667894597277998	FOXA1	35473
62383.246250395074	0.18500699175029212	FOXA1	35473
69314.71805599453	0.1833268336366291	FOXA1	35473
76246.18986159399	0.1816679557990289	FOXA1	35473
83177.66166719343	0.18004820104276753	FOXA1	35473
90109.13347279289	0.1784782063230812	FOXA1	35473
97040.60527839234	0.17696396888715668	FOXA1	35473
103972.0770839918	0.17550842794959112	FOXA1	35473
110903.54888959124	0.17411248583070607	FOXA1	35473
117835.0206951907	0.17277568906865995	FOXA1	35473
124766.49250079015	0.17149669279810914	FOXA1	35473
131697.9643063896	0.17027358170121462	FOXA1	35473
138629.43611198905	0.16910409339169072	FOXA1	35473
152492.37972318797	0.1669160869077103	FOXA1	35473
159423.8515287874	0.1658924859609379	FOXA1	35473
173286.79513998632	0.16397360092452476	FOXA1	35473
187149.7387511852	0.16221010171606975	FOXA1	35473
207944.1541679836	0.15981879093955917	FOXA1	35473
221807.09777918248	0.15837195109822552	FOXA1	35473
235670.0413903814	0.15702777436903426	FOXA1	35473
249532.9850015803	0.1557749975362498	FOXA1	35473
263395.9286127792	0.15460375771562257	FOXA1	35473
277258.8722239781	0.15350542065601963	FOXA1	35473
291121.815835177	0.1524724224841798	FOXA1	35473
304984.75944637595	0.15149812827276024	FOXA1	35473
318847.7030575748	0.15057670787719382	FOXA1	35473
346573.59027997265	0.14887255949017206	FOXA1	35473
381230.9493079699	0.14696025485105899	FOXA1	35473
415888.3083359672	0.14524292824990376	FOXA1	35473
450545.6673639644	0.14368210906467782	FOXA1	35473
485203.0263919617	0.1422485429386429	FOXA1	35473
519860.38541995897	0.1409196914230609	FOXA1	35473
554517.7444479562	0.13967798186031793	FOXA1	35473
589175.1034759535	0.13850956553363486	FOXA1	35473
623832.4625039508	0.13740342373744457	FOXA1	35473
658489.821531948	0.13635071488233538	FOXA1	35473
693147.1805599453	0.13534429076672283	FOXA1	35473
762461.8986159398	0.13344807748651077	FOXA1	35473
831776.6166719344	0.13167964939284502	FOXA1	35473
866433.9756999316	0.13083552225446768	FOXA1	35473
901091.3347279289	0.1300149538133747	FOXA1	35473
970406.0527839235	0.12843716331987048	FOXA1	35473
1039720.7708399179	0.1269342334686317	FOXA1	35473
1213007.5659799043	0.12345153717386491	FOXA1	35473
1386294.3611198906	0.12029572920146626	FOXA1	35473
1559581.156259877	0.11741265528358087	FOXA1	35473
1732867.9513998632	0.11476417578987862	FOXA1	35473
1871497.3875118522	0.11279393476892793	FOXA1	35473
2079441.5416798359	0.11005596259181052	FOXA1	35473
2218070.977791825	0.10835953378125245	FOXA1	35473
2426015.1319598085	0.10598475192674135	FOXA1	35473
2772588.722239781	0.10241585724582575	FOXA1	35473
69.31471805599453	0.02500536317787454	FOXA1	35768
138.62943611198907	0.03524289028802534	FOXA1	35768
207.94415416798358	0.04083016384247222	FOXA1	35768
277.25887222397813	0.044881783506913395	FOXA1	35768
346.5735902799726	0.048198097299987225	FOXA1	35768
415.88830833596717	0.05105741557283902	FOXA1	35768
485.2030263919617	0.05358156413267888	FOXA1	35768
554.5177444479563	0.055839207121326416	FOXA1	35768
623.8324625039508	0.05787782875610406	FOXA1	35768
693.1471805599452	0.05973404549861719	FOXA1	35768
831.7766166719343	0.06301168075831852	FOXA1	35768
1039.720770839918	0.06714081287298576	FOXA1	35768
1386.2943611198905	0.07272278858476577	FOXA1	35768
1732.8679513998632	0.07733990776350894	FOXA1	35768
2079.441541679836	0.08134409694185278	FOXA1	35768
3465.7359027997263	0.0935799460098692	FOXA1	35768
4158.883083359672	0.09811443078595787	FOXA1	35768
4852.030263919617	0.10188875700902211	FOXA1	35768
5545.177444479562	0.10505184087997178	FOXA1	35768
6238.324625039508	0.10771892282771935	FOXA1	35768
6931.471805599453	0.10998004875151496	FOXA1	35768
9010.91334727929	0.11496668055868328	FOXA1	35768
11090.354888959124	0.11813330798446725	FOXA1	35768
13862.943611198905	0.1206572431417513	FOXA1	35768
17328.67951399863	0.12220458398411026	FOXA1	35768
20794.415416798358	0.12272540425661344	FOXA1	35768
24260.151319598084	0.12265317419714498	FOXA1	35768
27725.88722239781	0.1222303399990177	FOXA1	35768
31191.623125197537	0.12160047781669273	FOXA1	35768
34657.35902799726	0.1208512806147795	FOXA1	35768
38123.09493079699	0.12003710100848193	FOXA1	35768
41588.830833596716	0.11919176983766748	FOXA1	35768
45054.566736396446	0.11833626676629931	FOXA1	35768
48520.30263919617	0.11748345386026898	FOXA1	35768
51986.0385419959	0.1166410505076724	FOXA1	35768
55451.77444479562	0.1158135228181714	FOXA1	35768
62383.246250395074	0.11421149699514845	FOXA1	35768
69314.71805599453	0.1126842125978597	FOXA1	35768
76246.18986159399	0.11123007448796295	FOXA1	35768
83177.66166719343	0.10984477010285937	FOXA1	35768
90109.13347279289	0.10852345711668401	FOXA1	35768
97040.60527839234	0.10726151908080583	FOXA1	35768
103972.0770839918	0.10605476325439503	FOXA1	35768
110903.54888959124	0.1048994196746766	FOXA1	35768
117835.0206951907	0.10379208348097202	FOXA1	35768
124766.49250079015	0.10272965240930591	FOXA1	35768
131697.9643063896	0.10170927519442628	FOXA1	35768
138629.43611198905	0.10072831304815137	FOXA1	35768
152492.37972318797	0.09887498332854001	FOXA1	35768
159423.8515287874	0.09799818882721598	FOXA1	35768
173286.79513998632	0.09633433924115886	FOXA1	35768
187149.7387511852	0.09477829741213925	FOXA1	35768
207944.1541679836	0.09261924505421859	FOXA1	35768
221807.09777918248	0.09128109803421416	FOXA1	35768
235670.0413903814	0.09001339541530014	FOXA1	35768
249532.9850015803	0.088808457746465	FOXA1	35768
263395.9286127792	0.08765962794821826	FOXA1	35768
277258.8722239781	0.0865611298024772	FOXA1	35768
291121.815835177	0.0855079438854941	FOXA1	35768
304984.75944637595	0.08449570008615755	FOXA1	35768
318847.7030575748	0.08352058528959194	FOXA1	35768
346573.59027997265	0.08166881399243404	FOXA1	35768
381230.9493079699	0.07951162284819625	FOXA1	35768
415888.3083359672	0.07749955191708838	FOXA1	35768
450545.6673639644	0.07560853202914194	FOXA1	35768
485203.0263919617	0.07382054840436525	FOXA1	35768
519860.38541995897	0.07212194554592039	FOXA1	35768
554517.7444479562	0.07050224218058596	FOXA1	35768
589175.1034759535	0.06895328831645607	FOXA1	35768
623832.4625039508	0.06746865722841731	FOXA1	35768
658489.821531948	0.0660432023466849	FOXA1	35768
693147.1805599453	0.06467273202148706	FOXA1	35768
762461.8986159398	0.06208337673337876	FOXA1	35768
831776.6166719344	0.05967847968768849	FOXA1	35768
866433.9756999316	0.05853976766892293	FOXA1	35768
901091.3347279289	0.057441083845629744	FOXA1	35768
970406.0527839235	0.05535729161345573	FOXA1	35768
1039720.7708399179	0.053415118820465325	FOXA1	35768
1213007.5659799043	0.049111362812286286	FOXA1	35768
1386294.3611198906	0.045483936047088065	FOXA1	35768
1559581.156259877	0.04241360450468301	FOXA1	35768
1732867.9513998632	0.039801466176565124	FOXA1	35768
1871497.3875118522	0.03798645305706128	FOXA1	35768
2079441.5416798359	0.035641318991708214	FOXA1	35768
2218070.977791825	0.0342884873000075	FOXA1	35768
2426015.1319598085	0.03251830398803735	FOXA1	35768
2772588.722239781	0.030114988559204997	FOXA1	35768
69.31471805599453	0.0128040138649134	FOXA1	36842
138.62943611198907	0.017935619520903355	FOXA1	36842
207.94415416798358	0.022144758395470057	FOXA1	36842
277.25887222397813	0.02593470034002765	FOXA1	36842
346.5735902799726	0.029389317888566153	FOXA1	36842
415.88830833596717	0.032555077719449946	FOXA1	36842
485.2030263919617	0.035471990447976706	FOXA1	36842
554.5177444479563	0.03817554532014567	FOXA1	36842
623.8324625039508	0.040696449576998375	FOXA1	36842
693.1471805599452	0.04306070682224608	FOXA1	36842
831.7766166719343	0.0474025413178632	FOXA1	36842
1039.720770839918	0.05317624151817746	FOXA1	36842
1386.2943611198905	0.06145678734767703	FOXA1	36842
1732.8679513998632	0.06861140683883343	FOXA1	36842
2079.441541679836	0.07496583723644197	FOXA1	36842
3465.7359027997263	0.09501140770995763	FOXA1	36842
4158.883083359672	0.10270492709597645	FOXA1	36842
4852.030263919617	0.10924299148048826	FOXA1	36842
5545.177444479562	0.11482226936564764	FOXA1	36842
6238.324625039508	0.11959698104404605	FOXA1	36842
6931.471805599453	0.12369166603640763	FOXA1	36842
9010.91334727929	0.13283417002278508	FOXA1	36842
11090.354888959124	0.13865389833708194	FOXA1	36842
13862.943611198905	0.14320944947775802	FOXA1	36842
17328.67951399863	0.14586924349224997	FOXA1	36842
20794.415416798358	0.14664938598509436	FOXA1	36842
24260.151319598084	0.1463981664612337	FOXA1	36842
27725.88722239781	0.14557191198462838	FOXA1	36842
31191.623125197537	0.14442731563177386	FOXA1	36842
34657.35902799726	0.1431136463862184	FOXA1	36842
38123.09493079699	0.14171969612845892	FOXA1	36842
41588.830833596716	0.1402989426161118	FOXA1	36842
45054.566736396446	0.13888364259137626	FOXA1	36842
48520.30263919617	0.13749302244691172	FOXA1	36842
51986.0385419959	0.13613818587661086	FOXA1	36842
55451.77444479562	0.13482512760380688	FOXA1	36842
62383.246250395074	0.13233341305925314	FOXA1	36842
69314.71805599453	0.13002012690707546	FOXA1	36842
76246.18986159399	0.1278739872038982	FOXA1	36842
83177.66166719343	0.12587950840719225	FOXA1	36842
90109.13347279289	0.12402085329401548	FOXA1	36842
97040.60527839234	0.12228332283839423	FOXA1	36842
103972.0770839918	0.12065382248607479	FOXA1	36842
110903.54888959124	0.11912089630028798	FOXA1	36842
117835.0206951907	0.11767459304847275	FOXA1	36842
124766.49250079015	0.11630628102150993	FOXA1	36842
131697.9643063896	0.11500846126544409	FOXA1	36842
138629.43611198905	0.11377459835921994	FOXA1	36842
152492.37972318797	0.11147656478550118	FOXA1	36842
159423.8515287874	0.11040293671653613	FOXA1	36842
173286.79513998632	0.10838674520419579	FOXA1	36842
187149.7387511852	0.1065238281083631	FOXA1	36842
207944.1541679836	0.10397131157015299	FOXA1	36842
221807.09777918248	0.10240674945543764	FOXA1	36842
235670.0413903814	0.1009363442070164	FOXA1	36842
249532.9850015803	0.09954925394056612	FOXA1	36842
263395.9286127792	0.098236347188283	FOXA1	36842
277258.8722239781	0.09698987196546545	FOXA1	36842
291121.815835177	0.09580319952188539	FOXA1	36842
304984.75944637595	0.09467062361216491	FOXA1	36842
318847.7030575748	0.09358720163200533	FOXA1	36842
346573.59027997265	0.09155113058818062	FOXA1	36842
381230.9493079699	0.08921624367345354	FOXA1	36842
415888.3083359672	0.08707593465897566	FOXA1	36842
450545.6673639644	0.08509821566901606	FOXA1	36842
485203.0263919617	0.08325843827695044	FOXA1	36842
519860.38541995897	0.08153724487402815	FOXA1	36842
554517.7444479562	0.07991918521069856	FOXA1	36842
589175.1034759535	0.07839175561381319	FOXA1	36842
623832.4625039508	0.0769447145584329	FOXA1	36842
658489.821531948	0.07556958381565601	FOXA1	36842
693147.1805599453	0.07425927739150288	FOXA1	36842
762461.8986159398	0.07181013388620804	FOXA1	36842
831776.6166719344	0.06955925556276847	FOXA1	36842
866433.9756999316	0.06849903714423064	FOXA1	36842
901091.3347279289	0.06747834569356169	FOXA1	36842
970406.0527839235	0.06554571759758739	FOXA1	36842
1039720.7708399179	0.0637442776292618	FOXA1	36842
1213007.5659799043	0.0597295329469265	FOXA1	36842
1386294.3611198906	0.05629224467805811	FOXA1	36842
1559581.156259877	0.05331990751504383	FOXA1	36842
1732867.9513998632	0.050728588125356515	FOXA1	36842
1871497.3875118522	0.048885558092058204	FOXA1	36842
2079441.5416798359	0.04644158796755972	FOXA1	36842
2218070.977791825	0.0449942802226004	FOXA1	36842
2426015.1319598085	0.04305229078877863	FOXA1	36842
2772588.722239781	0.040313248484352686	FOXA1	36842
69.31471805599453	0.060409118965090436	FOXA1	40376
138.62943611198907	0.07527919750507535	FOXA1	40376
207.94415416798358	0.0823380529532411	FOXA1	40376
277.25887222397813	0.08705453922680013	FOXA1	40376
346.5735902799726	0.09074530061813386	FOXA1	40376
415.88830833596717	0.09385086547221214	FOXA1	40376
485.2030263919617	0.09655687299297178	FOXA1	40376
554.5177444479563	0.09896051776259339	FOXA1	40376
623.8324625039508	0.10112325497620082	FOXA1	40376
693.1471805599452	0.10308914926946379	FOXA1	40376
831.7766166719343	0.10655829562136254	FOXA1	40376
1039.720770839918	0.11093136165903385	FOXA1	40376
1386.2943611198905	0.11683767764408494	FOXA1	40376
1732.8679513998632	0.12167972147600312	FOXA1	40376
2079.441541679836	0.12581424914989436	FOXA1	40376
3465.7359027997263	0.13802533004353892	FOXA1	40376
4158.883083359672	0.14245845772545068	FOXA1	40376
4852.030263919617	0.14615832308775822	FOXA1	40376
5545.177444479562	0.14928866292854773	FOXA1	40376
6238.324625039508	0.15196473277052863	FOXA1	40376
6931.471805599453	0.1542711420870541	FOXA1	40376
9010.91334727929	0.159543665516822	FOXA1	40376
11090.354888959124	0.16310456724185549	FOXA1	40376
13862.943611198905	0.16616543942375192	FOXA1	40376
17328.67951399863	0.1682776184443701	FOXA1	40376
20794.415416798358	0.169203364696064	FOXA1	40376
24260.151319598084	0.16938079212015184	FOXA1	40376
27725.88722239781	0.16906963700567704	FOXA1	40376
31191.623125197537	0.168432190247611	FOXA1	40376
34657.35902799726	0.16757397338625096	FOXA1	40376
38123.09493079699	0.1665658645549297	FOXA1	40376
41588.830833596716	0.16545676760029449	FOXA1	40376
45054.566736396446	0.16428116710429988	FOXA1	40376
48520.30263919617	0.16306379976012922	FOXA1	40376
51986.0385419959	0.1618226406773717	FOXA1	40376
55451.77444479562	0.16057087142289994	FOXA1	40376
62383.246250395074	0.15807184802553031	FOXA1	40376
69314.71805599453	0.15561779019914831	FOXA1	40376
76246.18986159399	0.15323612246023052	FOXA1	40376
83177.66166719343	0.1509407175161346	FOXA1	40376
90109.13347279289	0.14873748670281714	FOXA1	40376
97040.60527839234	0.14662760593116916	FOXA1	40376
103972.0770839918	0.14460943770186632	FOXA1	40376
110903.54888959124	0.14267970605206948	FOXA1	40376
117835.0206951907	0.14083422912245072	FOXA1	40376
124766.49250079015	0.13906838195270682	FOXA1	40376
131697.9643063896	0.13737739040942634	FOXA1	40376
138629.43611198905	0.13575651699992078	FOXA1	40376
152492.37972318797	0.13270700313045308	FOXA1	40376
159423.8515287874	0.13126989136430778	FOXA1	40376
173286.79513998632	0.1285518061625009	FOXA1	40376
187149.7387511852	0.12601957696073615	FOXA1	40376
207944.1541679836	0.12252002269529153	FOXA1	40376
221807.09777918248	0.12035891995927758	FOXA1	40376
235670.0413903814	0.11831747679900372	FOXA1	40376
249532.9850015803	0.11638310416368083	FOXA1	40376
263395.9286127792	0.11454517631425898	FOXA1	40376
277258.8722239781	0.11279467260242242	FOXA1	40376
291121.815835177	0.11112388219737154	FOXA1	40376
304984.75944637595	0.10952616374738272	FOXA1	40376
318847.7030575748	0.10799575132312393	FOXA1	40376
346573.59027997265	0.10511725340998807	FOXA1	40376
381230.9493079699	0.1018193330952477	FOXA1	40376
415888.3083359672	0.09880737427286128	FOXA1	40376
450545.6673639644	0.09604073354776817	FOXA1	40376
485203.0263919617	0.09348653717326735	FOXA1	40376
519860.38541995897	0.09111764388599515	FOXA1	40376
554517.7444479562	0.08891133261339397	FOXA1	40376
589175.1034759535	0.08684840649862166	FOXA1	40376
623832.4625039508	0.08491254478756964	FOXA1	40376
658489.821531948	0.08308980990089955	FOXA1	40376
693147.1805599453	0.08136825777061038	FOXA1	40376
762461.8986159398	0.07818904952067711	FOXA1	40376
831776.6166719344	0.0753084983402847	FOXA1	40376
866433.9756999316	0.07396410063650237	FOXA1	40376
901091.3347279289	0.0726766467153269	FOXA1	40376
970406.0527839235	0.07025539030047377	FOXA1	40376
1039720.7708399179	0.06801520663113844	FOXA1	40376
1213007.5659799043	0.06306533368254422	FOXA1	40376
1386294.3611198906	0.058855195250066626	FOXA1	40376
1559581.156259877	0.05522126152188724	FOXA1	40376
1732867.9513998632	0.0520511312477908	FOXA1	40376
1871497.3875118522	0.04979301226276114	FOXA1	40376
2079441.5416798359	0.0467929797175421	FOXA1	40376
2218070.977791825	0.04501349405466479	FOXA1	40376
[truncated: 7,832 more rows]
