# Supplementary material for: Determinants of transcription factor regulatory range
Source: Nat Commun. 2020 May 18;11:2472. doi: 10.1038/s41467-020-16106-x (PMC7235260; doi:10.1038/s41467-020-16106-x)
Supplement: Supplementary file 12 — Source Data [file 41467_2020_16106_MOESM12_ESM.zip › Source Data/source_data_fig_1d_short_genome_wide_range_TFs.csv]

Half effect distance (log 10)	Correlation	TF	subject
69.31471805599453	0.10939267250065061	YY1	46065
138.62943611198907	0.130873292835503	YY1	46065
207.94415416798358	0.1395274032214361	YY1	46065
277.25887222397813	0.14380292006148498	YY1	46065
346.5735902799726	0.14614643286270593	YY1	46065
415.88830833596717	0.14749698345255371	YY1	46065
485.2030263919617	0.1482829384075721	YY1	46065
554.5177444479563	0.14872361868634335	YY1	46065
623.8324625039508	0.14894117953329544	YY1	46065
693.1471805599452	0.14900817553314621	YY1	46065
831.7766166719343	0.14885591335561246	YY1	46065
1039.720770839918	0.14822890025696503	YY1	46065
1386.2943611198905	0.14670656386757203	YY1	46065
1732.8679513998632	0.14492251012949975	YY1	46065
2079.441541679836	0.1430093845668055	YY1	46065
3465.7359027997263	0.13479365867774123	YY1	46065
4158.883083359672	0.13056337429156092	YY1	46065
4852.030263919617	0.12635579922224532	YY1	46065
5545.177444479562	0.12222783695884341	YY1	46065
6238.324625039508	0.11822256531584098	YY1	46065
6931.471805599453	0.11437034617202164	YY1	46065
9010.91334727929	0.10388448165888096	YY1	46065
11090.354888959124	0.0950528381862711	YY1	46065
13862.943611198905	0.08556847298129998	YY1	46065
17328.67951399863	0.07661014104222082	YY1	46065
20794.415416798358	0.06998753888605146	YY1	46065
24260.151319598084	0.06501091108184918	YY1	46065
27725.88722239781	0.06120937700975745	YY1	46065
31191.623125197537	0.058262152817690455	YY1	46065
34657.35902799726	0.055947636261234106	YY1	46065
38123.09493079699	0.054109844703440046	YY1	46065
41588.830833596716	0.052636843976947185	YY1	46065
45054.566736396446	0.05144683394361822	YY1	46065
48520.30263919617	0.050479038916544726	YY1	46065
51986.0385419959	0.0496876290673816	YY1	46065
55451.77444479562	0.04903758266458131	YY1	46065
62383.246250395074	0.04805915064017477	YY1	46065
69314.71805599453	0.047389644686968754	YY1	46065
76246.18986159399	0.04693156553805231	YY1	46065
83177.66166719343	0.04662112239511757	YY1	46065
90109.13347279289	0.046415358104063394	YY1	46065
97040.60527839234	0.046284621698375654	YY1	46065
103972.0770839918	0.046208015254255747	YY1	46065
110903.54888959124	0.04617055331666311	YY1	46065
117835.0206951907	0.04616133921179202	YY1	46065
124766.49250079015	0.04617236262401584	YY1	46065
131697.9643063896	0.046197687123848225	YY1	46065
138629.43611198905	0.04623288883980793	YY1	46065
152492.37972318797	0.04632052959538683	YY1	46065
159423.8515287874	0.0463686481451411	YY1	46065
173286.79513998632	0.046466505800752754	YY1	46065
187149.7387511852	0.0465610923190801	YY1	46065
207944.1541679836	0.04668944165879219	YY1	46065
221807.09777918248	0.04676410458914455	YY1	46065
235670.0413903814	0.04682986853690065	YY1	46065
249532.9850015803	0.046887176029321194	YY1	46065
263395.9286127792	0.0469367177525919	YY1	46065
277258.8722239781	0.046979287660570454	YY1	46065
291121.815835177	0.04701569746248002	YY1	46065
304984.75944637595	0.047046727828124996	YY1	46065
318847.7030575748	0.0470731023163716	YY1	46065
346573.59027997265	0.04711442832981878	YY1	46065
381230.9493079699	0.0471500332292556	YY1	46065
415888.3083359672	0.04717352611161162	YY1	46065
450545.6673639644	0.04718913086677632	YY1	46065
485203.0263919617	0.04719960340101029	YY1	46065
519860.38541995897	0.04720669214296006	YY1	46065
554517.7444479562	0.047211478129396495	YY1	46065
589175.1034759535	0.04721461354872333	YY1	46065
623832.4625039508	0.04721648355338694	YY1	46065
658489.821531948	0.04721731315664968	YY1	46065
693147.1805599453	0.04721723609306558	YY1	46065
762461.8986159398	0.04721468216821013	YY1	46065
831776.6166719344	0.04720932360325606	YY1	46065
866433.9756999316	0.04720573893094097	YY1	46065
901091.3347279289	0.04720163725687511	YY1	46065
970406.0527839235	0.047192168998293565	YY1	46065
1039720.7708399179	0.04718151404169974	YY1	46065
1213007.5659799043	0.04715351187268914	YY1	46065
1386294.3611198906	0.04712957661229148	YY1	46065
1559581.156259877	0.04711462820777572	YY1	46065
1732867.9513998632	0.047110777300628355	YY1	46065
1871497.3875118522	0.04711579680654083	YY1	46065
2079441.5416798359	0.04713550555562133	YY1	46065
2218070.977791825	0.04715544806462941	YY1	46065
2426015.1319598085	0.04719292072444172	YY1	46065
2772588.722239781	0.04726654416390432	YY1	46065
69.31471805599453	0.11081508898530215	YY1	46104
138.62943611198907	0.12879290195348542	YY1	46104
207.94415416798358	0.13753828557070918	YY1	46104
277.25887222397813	0.14249758502670434	YY1	46104
346.5735902799726	0.14554340825721734	YY1	46104
415.88830833596717	0.1475137666894301	YY1	46104
485.2030263919617	0.1488334645818877	YY1	46104
554.5177444479563	0.1497362330363441	YY1	46104
623.8324625039508	0.15035898765693612	YY1	46104
693.1471805599452	0.15078607790416385	YY1	46104
831.7766166719343	0.15125186443637226	YY1	46104
1039.720770839918	0.1513734532460227	YY1	46104
1386.2943611198905	0.1508046430630268	YY1	46104
1732.8679513998632	0.14975691874742078	YY1	46104
2079.441541679836	0.14845571845691355	YY1	46104
3465.7359027997263	0.14217572583773058	YY1	46104
4158.883083359672	0.13878151218822646	YY1	46104
4852.030263919617	0.1353538627641355	YY1	46104
5545.177444479562	0.13194919599303434	YY1	46104
6238.324625039508	0.12860791779728004	YY1	46104
6931.471805599453	0.1253591288438566	YY1	46104
9010.91334727929	0.11633701591760465	YY1	46104
11090.354888959124	0.10853099841011982	YY1	46104
13862.943611198905	0.0999336295398433	YY1	46104
17328.67951399863	0.09160231039497295	YY1	46104
20794.415416798358	0.08530150388549022	YY1	46104
24260.151319598084	0.08047911694273263	YY1	46104
27725.88722239781	0.07674018615668568	YY1	46104
31191.623125197537	0.07380675985896616	YY1	46104
34657.35902799726	0.07148153901277261	YY1	46104
38123.09493079699	0.06962217284637394	YY1	46104
41588.830833596716	0.06812414341462854	YY1	46104
45054.566736396446	0.06690944993041027	YY1	46104
48520.30263919617	0.06591903567996714	YY1	46104
51986.0385419959	0.0651076221892721	YY1	46104
55451.77444479562	0.0644401127916786	YY1	46104
62383.246250395074	0.06343272195641002	YY1	46104
69314.71805599453	0.06273879079818963	YY1	46104
76246.18986159399	0.062257161517405214	YY1	46104
83177.66166719343	0.06192142733526438	YY1	46104
90109.13347279289	0.061687034728466004	YY1	46104
97040.60527839234	0.06152352939752833	YY1	46104
103972.0770839918	0.061409764031602386	YY1	46104
110903.54888959124	0.06133086288842445	YY1	46104
117835.0206951907	0.06127625536023968	YY1	46104
124766.49250079015	0.0612383750972053	YY1	46104
131697.9643063896	0.06121178245158683	YY1	46104
138629.43611198905	0.06119256167566313	YY1	46104
152492.37972318797	0.06116578883591566	YY1	46104
159423.8515287874	0.06115481009858581	YY1	46104
173286.79513998632	0.061132633754694236	YY1	46104
187149.7387511852	0.06110685378920963	YY1	46104
207944.1541679836	0.06105830775369774	YY1	46104
221807.09777918248	0.06101949978897706	YY1	46104
235670.0413903814	0.06097644155315585	YY1	46104
249532.9850015803	0.06093014094077493	YY1	46104
263395.9286127792	0.060881608678647066	YY1	46104
277258.8722239781	0.06083177071785704	YY1	46104
291121.815835177	0.06078142986425242	YY1	46104
304984.75944637595	0.06073125509760704	YY1	46104
318847.7030575748	0.06068178582496176	YY1	46104
346573.59027997265	0.06058654664514058	YY1	46104
381230.9493079699	0.06047696377299186	YY1	46104
415888.3083359672	0.06037951521743853	YY1	46104
450545.6673639644	0.060294321115452396	YY1	46104
485203.0263919617	0.06022056303445765	YY1	46104
519860.38541995897	0.06015698692239398	YY1	46104
554517.7444479562	0.06010219970834327	YY1	46104
589175.1034759535	0.06005483412694834	YY1	46104
623832.4625039508	0.06001363306009179	YY1	46104
658489.821531948	0.05997748634674963	YY1	46104
693147.1805599453	0.05994544047055726	YY1	46104
762461.8986159398	0.059890582446430286	YY1	46104
831776.6166719344	0.059844217000286	YY1	46104
866433.9756999316	0.05982318846514163	YY1	46104
901091.3347279289	0.05980321725775118	YY1	46104
970406.0527839235	0.05976569313000076	YY1	46104
1039720.7708399179	0.05973060062612084	YY1	46104
1213007.5659799043	0.05965108444657842	YY1	46104
1386294.3611198906	0.05958362505993764	YY1	46104
1559581.156259877	0.05953072254153036	YY1	46104
1732867.9513998632	0.0594943138262904	YY1	46104
1871497.3875118522	0.05947744146938874	YY1	46104
2079441.5416798359	0.0594716974012988	YY1	46104
2218070.977791825	0.05947974451125295	YY1	46104
2426015.1319598085	0.05950697355572361	YY1	46104
2772588.722239781	0.059582861771251265	YY1	46104
69.31471805599453	0.13498928376601374	YY1	46153
138.62943611198907	0.1599382634053609	YY1	46153
207.94415416798358	0.17199158039232132	YY1	46153
277.25887222397813	0.1789851305712843	YY1	46153
346.5735902799726	0.18348793758778248	YY1	46153
415.88830833596717	0.18659236980187427	YY1	46153
485.2030263919617	0.18883945881138187	YY1	46153
554.5177444479563	0.1905261029529181	YY1	46153
623.8324625039508	0.1918280723150411	YY1	46153
693.1471805599452	0.19285566916455654	YY1	46153
831.7766166719343	0.1943543515184804	YY1	46153
1039.720770839918	0.1957574432626869	YY1	46153
1386.2943611198905	0.1969404244691593	YY1	46153
1732.8679513998632	0.19737812792867043	YY1	46153
2079.441541679836	0.19738939346444423	YY1	46153
3465.7359027997263	0.1952972819167916	YY1	46153
4158.883083359672	0.19359032077531568	YY1	46153
4852.030263919617	0.19166334251465253	YY1	46153
5545.177444479562	0.18959983733801009	YY1	46153
6238.324625039508	0.18745621060729206	YY1	46153
6931.471805599453	0.18527290137190155	YY1	46153
9010.91334727929	0.17874713139412152	YY1	46153
11090.354888959124	0.17256994563311037	YY1	46153
13862.943611198905	0.1651671799935696	YY1	46153
17328.67951399863	0.15732270722341601	YY1	46153
20794.415416798358	0.15087839601653313	YY1	46153
24260.151319598084	0.14558554779012114	YY1	46153
27725.88722239781	0.14121153167896952	YY1	46153
31191.623125197537	0.1375637829585189	YY1	46153
34657.35902799726	0.13448993663568973	YY1	46153
38123.09493079699	0.1318715313029428	YY1	46153
41588.830833596716	0.12961695489710673	YY1	46153
45054.566736396446	0.127655305516236	YY1	46153
48520.30263919617	0.1259314866772699	YY1	46153
51986.0385419959	0.12440242923984028	YY1	46153
55451.77444479562	0.12303422874514078	YY1	46153
62383.246250395074	0.12067821385494011	YY1	46153
69314.71805599453	0.11870597913681524	YY1	46153
76246.18986159399	0.11701391729995485	YY1	46153
83177.66166719343	0.11553179108747998	YY1	46153
90109.13347279289	0.11421068843491197	YY1	46153
97040.60527839234	0.11301574066433583	YY1	46153
103972.0770839918	0.11192158661381914	YY1	46153
110903.54888959124	0.11090946124702838	YY1	46153
117835.0206951907	0.10996527280225002	YY1	46153
124766.49250079015	0.10907829923154432	YY1	46153
131697.9643063896	0.10824028386345814	YY1	46153
138629.43611198905	0.10744479548905893	YY1	46153
152492.37972318797	0.10596216451670083	YY1	46153
159423.8515287874	0.10526772994875952	YY1	46153
173286.79513998632	0.10395919580946421	YY1	46153
187149.7387511852	0.10274481566199875	YY1	46153
207944.1541679836	0.10107482643824131	YY1	46153
221807.09777918248	0.10005018200258699	YY1	46153
235670.0413903814	0.09908868042552511	YY1	46153
249532.9850015803	0.09818479139245213	YY1	46153
263395.9286127792	0.09733368957981182	YY1	46153
277258.8722239781	0.09653108393503859	YY1	46153
291121.815835177	0.09577311072420532	YY1	46153
304984.75944637595	0.09505626393228567	YY1	46153
318847.7030575748	0.09437734757834516	YY1	46153
346573.59027997265	0.09312187156725892	YY1	46153
381230.9493079699	0.09171887189459779	YY1	46153
415888.3083359672	0.09047033165664685	YY1	46153
450545.6673639644	0.08934986432360273	YY1	46153
485203.0263919617	0.08833632778716677	YY1	46153
519860.38541995897	0.08741276418877678	YY1	46153
554517.7444479562	0.0865655370592956	YY1	46153
589175.1034759535	0.08578363827280447	YY1	46153
623832.4625039508	0.08505813744506965	YY1	46153
658489.821531948	0.08438174779263817	YY1	46153
693147.1805599453	0.08374848537956621	YY1	46153
762461.8986159398	0.08259237749248899	YY1	46153
831776.6166719344	0.08155920739313617	YY1	46153
866433.9756999316	0.08108164963431137	YY1	46153
901091.3347279289	0.08062714400900743	YY1	46153
970406.0527839235	0.07978014207032948	YY1	46153
1039720.7708399179	0.07900606149705751	YY1	46153
1213007.5659799043	0.07733252431425211	YY1	46153
1386294.3611198906	0.07595621484086001	YY1	46153
1559581.156259877	0.07481062867834341	YY1	46153
1732867.9513998632	0.07384937572684538	YY1	46153
1871497.3875118522	0.07318965041934136	YY1	46153
2079441.5416798359	0.07234978823438268	YY1	46153
2218070.977791825	0.0718734833637692	YY1	46153
2426015.1319598085	0.07126186593202435	YY1	46153
2772588.722239781	0.07045807976334507	YY1	46153
69.31471805599453	0.13153801113397473	YY1	46163
138.62943611198907	0.1613204637754144	YY1	46163
207.94415416798358	0.17562577321882641	YY1	46163
277.25887222397813	0.18381037094702166	YY1	46163
346.5735902799726	0.18897824650516115	YY1	46163
415.88830833596717	0.19246305603104225	YY1	46163
485.2030263919617	0.19492819161240155	YY1	46163
554.5177444479563	0.19673729148169028	YY1	46163
623.8324625039508	0.1981044203282899	YY1	46163
693.1471805599452	0.19916266013348993	YY1	46163
831.7766166719343	0.2006694653123133	YY1	46163
1039.720770839918	0.20204054809959798	YY1	46163
1386.2943611198905	0.20318451957697728	YY1	46163
1732.8679513998632	0.20363991963931893	YY1	46163
2079.441541679836	0.20371403544395322	YY1	46163
3465.7359027997263	0.20199237578225854	YY1	46163
4158.883083359672	0.20042173775868333	YY1	46163
4852.030263919617	0.19857218101757332	YY1	46163
5545.177444479562	0.1965320586031795	YY1	46163
6238.324625039508	0.19436842964862136	YY1	46163
6931.471805599453	0.1921333033762653	YY1	46163
9010.91334727929	0.18535539458940542	YY1	46163
11090.354888959124	0.17890261486826062	YY1	46163
13862.943611198905	0.1712038752657224	YY1	46163
17328.67951399863	0.1631195002359338	YY1	46163
20794.415416798358	0.15652824513448566	YY1	46163
24260.151319598084	0.15112871545158663	YY1	46163
27725.88722239781	0.14665638543536538	YY1	46163
31191.623125197537	0.142903321229315	YY1	46163
34657.35902799726	0.13971159660572463	YY1	46163
38123.09493079699	0.13696222000044686	YY1	46163
41588.830833596716	0.13456527901948365	YY1	46163
45054.566736396446	0.13245232110856822	YY1	46163
48520.30263919617	0.13057073713277148	YY1	46163
51986.0385419959	0.12887968442559788	YY1	46163
55451.77444479562	0.12734713232011718	YY1	46163
62383.246250395074	0.12466113599995524	YY1	46163
69314.71805599453	0.12236409408805572	YY1	46163
76246.18986159399	0.12035783246572694	YY1	46163
83177.66166719343	0.11857538061439919	YY1	46163
90109.13347279289	0.11696971014767327	YY1	46163
97040.60527839234	0.11550692966733628	YY1	46163
103972.0770839918	0.11416204124884356	YY1	46163
110903.54888959124	0.11291621645667625	YY1	46163
117835.0206951907	0.1117550007346365	YY1	46163
124766.49250079015	0.11066710090140368	YY1	46163
131697.9643063896	0.10964354845582214	YY1	46163
138629.43611198905	0.10867711094022443	YY1	46163
152492.37972318797	0.10689291857432223	YY1	46163
159423.8515287874	0.10606612887755094	YY1	46163
173286.79513998632	0.10452548309187674	YY1	46163
187149.7387511852	0.10311715809993036	YY1	46163
207944.1541679836	0.10121539810044329	YY1	46163
221807.09777918248	0.10006858491298357	YY1	46163
235670.0413903814	0.09900603784495987	YY1	46163
249532.9850015803	0.09801885838009104	YY1	46163
263395.9286127792	0.09709939466554345	YY1	46163
277258.8722239781	0.09624099281309738	YY1	46163
291121.815835177	0.0954378178972071	YY1	46163
304984.75944637595	0.09468472053891397	YY1	46163
318847.7030575748	0.0939771341910121	YY1	46163
346573.59027997265	0.09268266949834361	YY1	46163
381230.9493079699	0.09125679593594156	YY1	46163
415888.3083359672	0.09000549377469654	YY1	46163
450545.6673639644	0.08889613529862454	YY1	46163
485203.0263919617	0.08790337621466783	YY1	46163
519860.38541995897	0.08700736658692405	YY1	46163
554517.7444479562	0.08619243580348418	YY1	46163
589175.1034759535	0.08544611517628102	YY1	46163
623832.4625039508	0.08475840564928218	YY1	46163
658489.821531948	0.08412122551444651	YY1	46163
693147.1805599453	0.08352799138155534	YY1	46163
762461.8986159398	0.08245267488375926	YY1	46163
831776.6166719344	0.08149932058569599	YY1	46163
866433.9756999316	0.08106080857426129	YY1	46163
901091.3347279289	0.08064459838531371	YY1	46163
970406.0527839235	0.07987159390496246	YY1	46163
1039720.7708399179	0.07916769889670275	YY1	46163
1213007.5659799043	0.07765199848840022	YY1	46163
1386294.3611198906	0.0764092505845898	YY1	46163
1559581.156259877	0.07537590164883212	YY1	46163
1732867.9513998632	0.07450909289420124	YY1	46163
1871497.3875118522	0.07391436309602102	YY1	46163
2079441.5416798359	0.07315785305090852	YY1	46163
2218070.977791825	0.07272947386416198	YY1	46163
2426015.1319598085	0.07218073426041097	YY1	46163
2772588.722239781	0.07146375815951114	YY1	46163
69.31471805599453	0.12347802840543899	YY1	46170
138.62943611198907	0.1416978901726351	YY1	46170
207.94415416798358	0.14964107691176137	YY1	46170
277.25887222397813	0.15389482924465986	YY1	46170
346.5735902799726	0.15642098054238593	YY1	46170
415.88830833596717	0.15801741458213436	YY1	46170
485.2030263919617	0.1590644919613991	YY1	46170
554.5177444479563	0.1597633843594311	YY1	46170
623.8324625039508	0.1602292296255265	YY1	46170
693.1471805599452	0.16053220723603595	YY1	46170
831.7766166719343	0.16081469938095952	YY1	46170
1039.720770839918	0.16076059096267842	YY1	46170
1386.2943611198905	0.16005149240488467	YY1	46170
1732.8679513998632	0.15898321344904878	YY1	46170
2079.441541679836	0.1577386011881861	YY1	46170
3465.7359027997263	0.15203014234066223	YY1	46170
4158.883083359672	0.1489847358920953	YY1	46170
4852.030263919617	0.14589936609325477	YY1	46170
5545.177444479562	0.14281612975872027	YY1	46170
6238.324625039508	0.13976846923083378	YY1	46170
6931.471805599453	0.13678246024439983	YY1	46170
9010.91334727929	0.12836102251988327	YY1	46170
11090.354888959124	0.12089999343372858	YY1	46170
13862.943611198905	0.11244830094519222	YY1	46170
17328.67951399863	0.10394273665062889	YY1	46170
20794.415416798358	0.09721365153087291	YY1	46170
24260.151319598084	0.09180756370794216	YY1	46170
27725.88722239781	0.08739061349433543	YY1	46170
31191.623125197537	0.08372372459767533	YY1	46170
34657.35902799726	0.08063550779255148	YY1	46170
38123.09493079699	0.07800166469364961	YY1	46170
41588.830833596716	0.0757306346855848	YY1	46170
45054.566736396446	0.07375382710539503	YY1	46170
48520.30263919617	0.07201898512912211	YY1	46170
51986.0385419959	0.07048564345046053	YY1	46170
55451.77444479562	0.0691219828648803	YY1	46170
62383.246250395074	0.06680704977580018	YY1	46170
69314.71805599453	0.06492304597801384	YY1	46170
76246.18986159399	0.06336701161422723	YY1	46170
83177.66166719343	0.06206604468711326	YY1	46170
90109.13347279289	0.060966888570948445	YY1	46170
97040.60527839234	0.06002964962216219	YY1	46170
103972.0770839918	0.05922383493270972	YY1	46170
110903.54888959124	0.05852575265152038	YY1	46170
117835.0206951907	0.057916746219117125	YY1	46170
124766.49250079015	0.05738195868869433	YY1	46170
131697.9643063896	0.05690944576359578	YY1	46170
138629.43611198905	0.05648952535198106	YY1	46170
152492.37972318797	0.055777248167945936	YY1	46170
159423.8515287874	0.05547302255897807	YY1	46170
173286.79513998632	0.05494589761016231	YY1	46170
187149.7387511852	0.05450521320901986	YY1	46170
207944.1541679836	0.05396472254641384	YY1	46170
221807.09777918248	0.05366540504791757	YY1	46170
235670.0413903814	0.05340387919363488	YY1	46170
249532.9850015803	0.053173299494966034	YY1	46170
263395.9286127792	0.052968411266486444	YY1	46170
277258.8722239781	0.052785115771752086	YY1	46170
291121.815835177	0.05262016578300829	YY1	46170
304984.75944637595	0.05247094999994532	YY1	46170
318847.7030575748	0.052335338702542734	YY1	46170
346573.59027997265	0.052098178239746155	YY1	46170
381230.9493079699	0.051852350182908784	YY1	46170
415888.3083359672	0.051648968500580414	YY1	46170
450545.6673639644	0.05147742564969566	YY1	46170
485203.0263919617	0.051330015571790635	YY1	46170
519860.38541995897	0.051201011736105875	YY1	46170
554517.7444479562	0.05108609536418564	YY1	46170
589175.1034759535	0.05098197853023727	YY1	46170
623832.4625039508	0.050886143789063185	YY1	46170
658489.821531948	0.05079665800485294	YY1	46170
693147.1805599453	0.05071203586970365	YY1	46170
762461.8986159398	0.05055309368296441	YY1	46170
831776.6166719344	0.0504030853928582	YY1	46170
866433.9756999316	0.05033025530096479	YY1	46170
901091.3347279289	0.05025848302997947	YY1	46170
970406.0527839235	0.050117411834130446	YY1	46170
1039720.7708399179	0.049979000310661714	YY1	46170
1213007.5659799043	0.04964357947310016	YY1	46170
1386294.3611198906	0.049325930788889784	YY1	46170
1559581.156259877	0.04903063247130339	YY1	46170
1732867.9513998632	0.048760943713753495	YY1	46170
1871497.3875118522	0.048564548823033564	YY1	46170
2079441.5416798359	0.04830182368641396	YY1	46170
2218070.977791825	0.048146815615047515	YY1	46170
2426015.1319598085	0.047941662062655	YY1	46170
2772588.722239781	0.047661242680744106	YY1	46170
69.31471805599453	0.10790663325460927	YY1	46204
138.62943611198907	0.12549473223720722	YY1	46204
207.94415416798358	0.13404539261285595	YY1	46204
277.25887222397813	0.13882788454328887	YY1	46204
346.5735902799726	0.14170382672644583	YY1	46204
415.88830833596717	0.14350260992057162	YY1	46204
485.2030263919617	0.14464547996549354	YY1	46204
554.5177444479563	0.14536586523658077	YY1	46204
623.8324625039508	0.1458017175731306	YY1	46204
693.1471805599452	0.14603879719620663	YY1	46204
831.7766166719343	0.1461206247915575	YY1	46204
1039.720770839918	0.1456716335947783	YY1	46204
1386.2943611198905	0.1442012384595928	YY1	46204
1732.8679513998632	0.14232861556087237	YY1	46204
2079.441541679836	0.14027511567845077	YY1	46204
3465.7359027997263	0.13157765835123109	YY1	46204
4158.883083359672	0.12727088495418934	YY1	46204
4852.030263919617	0.12309637323984093	YY1	46204
5545.177444479562	0.1190894267629936	YY1	46204
6238.324625039508	0.1152700988013527	YY1	46204
6931.471805599453	0.11164824759110047	YY1	46204
9010.91334727929	0.10197038580313124	YY1	46204
11090.354888959124	0.09393929313782327	YY1	46204
13862.943611198905	0.08535024294217043	YY1	46204
17328.67951399863	0.07720566753418791	YY1	46204
20794.415416798358	0.07113118947300856	YY1	46204
24260.151319598084	0.06652444403580829	YY1	46204
27725.88722239781	0.0629790620229148	YY1	46204
31191.623125197537	0.06021623603266948	YY1	46204
34657.35902799726	0.05804034582649002	YY1	46204
38123.09493079699	0.056311175005340844	YY1	46204
41588.830833596716	0.05492632889622962	YY1	46204
45054.566736396446	0.05380983591801073	YY1	46204
48520.30263919617	0.05290455848797963	YY1	46204
51986.0385419959	0.05216701324336352	YY1	46204
55451.77444479562	0.05156375842053178	YY1	46204
62383.246250395074	0.05066188051730674	YY1	46204
69314.71805599453	0.050050939272083955	YY1	46204
76246.18986159399	0.04963741138541795	YY1	46204
83177.66166719343	0.04936040706495311	YY1	46204
90109.13347279289	0.04917920582365871	YY1	46204
97040.60527839234	0.04906592014496491	YY1	46204
103972.0770839918	0.0490010542883404	YY1	46204
110903.54888959124	0.04897074207133151	YY1	46204
117835.0206951907	0.04896498318334557	YY1	46204
124766.49250079015	0.04897648813631426	YY1	46204
131697.9643063896	0.04899990333663007	YY1	46204
138629.43611198905	0.049031279338559504	YY1	46204
152492.37972318797	0.04910700860778935	YY1	46204
159423.8515287874	0.0491476314126939	YY1	46204
173286.79513998632	0.0492285524123665	YY1	46204
187149.7387511852	0.049304741452863766	YY1	46204
207944.1541679836	0.04940493914394666	YY1	46204
221807.09777918248	0.04946148928509984	YY1	46204
235670.0413903814	0.049510232291755434	YY1	46204
249532.9850015803	0.049551933554393524	YY1	46204
263395.9286127792	0.04958749454422762	YY1	46204
277258.8722239781	0.049617831435436736	YY1	46204
291121.815835177	0.04964380879323684	YY1	46204
304984.75944637595	0.04966620668194402	YY1	46204
318847.7030575748	0.04968570778507781	YY1	46204
346573.59027997265	0.04971826268620368	YY1	46204
381230.9493079699	0.049751190687168594	YY1	46204
415888.3083359672	0.0497795638990505	YY1	46204
450545.6673639644	0.049805871713383305	YY1	46204
485203.0263919617	0.049831330864404534	YY1	46204
519860.38541995897	0.04985640440281001	YY1	46204
554517.7444479562	0.04988114094195431	YY1	46204
589175.1034759535	0.04990538558952816	YY1	46204
623832.4625039508	0.049928905319105564	YY1	46204
658489.821531948	0.04995145961442096	YY1	46204
693147.1805599453	0.049972837192119354	YY1	46204
762461.8986159398	0.05001144930418493	YY1	46204
831776.6166719344	0.0500440007039571	YY1	46204
866433.9756999316	0.05005796108990666	YY1	46204
901091.3347279289	0.05007042169841487	YY1	46204
970406.0527839235	0.05009111100525468	YY1	46204
1039720.7708399179	0.05010674098269043	YY1	46204
1213007.5659799043	0.05012894525108055	YY1	46204
1386294.3611198906	0.0501364857915359	YY1	46204
1559581.156259877	0.05013839795004281	YY1	46204
1732867.9513998632	0.05014018629478436	YY1	46204
1871497.3875118522	0.05014341779333911	YY1	46204
2079441.5416798359	0.05015233697355155	YY1	46204
2218070.977791825	0.0501608091005922	YY1	46204
2426015.1319598085	0.05017611127675592	YY1	46204
2772588.722239781	0.050202933616788376	YY1	46204
69.31471805599453	0.09490850647072473	YY1	46226
138.62943611198907	0.10819496799955983	YY1	46226
207.94415416798358	0.11433319601758724	YY1	46226
277.25887222397813	0.11755466978396806	YY1	46226
346.5735902799726	0.11933367600166045	YY1	46226
415.88830833596717	0.12032896347145926	YY1	46226
485.2030263919617	0.12086872985090909	YY1	46226
554.5177444479563	0.12112923794216916	YY1	46226
623.8324625039508	0.12121096693870949	YY1	46226
693.1471805599452	0.12117405302829082	YY1	46226
831.7766166719343	0.12088081239170384	YY1	46226
1039.720770839918	0.12014897797585744	YY1	46226
1386.2943611198905	0.11860513418315403	YY1	46226
1732.8679513998632	0.1169014828951055	YY1	46226
2079.441541679836	0.11513412929179578	YY1	46226
3465.7359027997263	0.10802393749083246	YY1	46226
4158.883083359672	0.10461269136368634	YY1	46226
4852.030263919617	0.10135178022110491	YY1	46226
5545.177444479562	0.09825884521330464	YY1	46226
6238.324625039508	0.09534350942243487	YY1	46226
6931.471805599453	0.09260971671630783	YY1	46226
9010.91334727929	0.08547587661032564	YY1	46226
11090.354888959124	0.07979518922061765	YY1	46226
13862.943611198905	0.07404070459495075	YY1	46226
17328.67951399863	0.06897934286846047	YY1	46226
20794.415416798358	0.0655171387496674	YY1	46226
24260.151319598084	0.06310615025885934	YY1	46226
27725.88722239781	0.06139867826945336	YY1	46226
31191.623125197537	0.06017224945356581	YY1	46226
34657.35902799726	0.059281706828534	YY1	46226
38123.09493079699	0.05863019133491542	YY1	46226
41588.830833596716	0.05815163025955088	YY1	46226
45054.566736396446	0.057800020645862794	YY1	46226
48520.30263919617	0.05754273492973337	YY1	46226
51986.0385419959	0.0573562447870378	YY1	46226
55451.77444479562	0.057223329266746545	YY1	46226
62383.246250395074	0.05707031006883519	YY1	46226
69314.71805599453	0.057014720886728196	YY1	46226
76246.18986159399	0.05701625672862731	YY1	46226
83177.66166719343	0.05705055361947707	YY1	46226
90109.13347279289	0.057102512333320636	YY1	46226
97040.60527839234	0.05716262838467473	YY1	46226
103972.0770839918	0.057224889515469356	YY1	46226
110903.54888959124	0.057285524166727074	YY1	46226
117835.0206951907	0.057342229633477536	YY1	46226
124766.49250079015	0.057393680521268906	YY1	46226
131697.9643063896	0.05743920679005475	YY1	46226
138629.43611198905	0.05747857786093663	YY1	46226
152492.37972318797	0.057539289868405945	YY1	46226
159423.8515287874	0.057561251879645246	YY1	46226
173286.79513998632	0.05759054501619008	YY1	46226
187149.7387511852	0.05760350787692237	YY1	46226
207944.1541679836	0.057600334684687414	YY1	46226
221807.09777918248	0.057587809742375484	YY1	46226
235670.0413903814	0.05757003786657278	YY1	46226
249532.9850015803	0.05754910775875421	YY1	46226
263395.9286127792	0.057526669889568394	YY1	46226
277258.8722239781	0.05750399777193908	YY1	46226
291121.815835177	0.05748204974301252	YY1	46226
304984.75944637595	0.057461526045241455	YY1	46226
318847.7030575748	0.05744291904569002	YY1	46226
346573.59027997265	0.05741263516932574	YY1	46226
381230.9493079699	0.057388978946876126	YY1	46226
415888.3083359672	0.05738081317680934	YY1	46226
450545.6673639644	0.057386486701586935	YY1	46226
485203.0263919617	0.057403793084427834	YY1	46226
519860.38541995897	0.05743045172291314	YY1	46226
554517.7444479562	0.05746434058653155	YY1	46226
589175.1034759535	0.05750359297871828	YY1	46226
623832.4625039508	0.0575466228205938	YY1	46226
658489.821531948	0.05759211450919182	YY1	46226
693147.1805599453	0.057638997000849	YY1	46226
762461.8986159398	0.05773368503798608	YY1	46226
831776.6166719344	0.057825834659415834	YY1	46226
866433.9756999316	0.05787002302059108	YY1	46226
901091.3347279289	0.05791264942915757	YY1	46226
970406.0527839235	0.05799272078399987	YY1	46226
1039720.7708399179	0.05806554784482433	YY1	46226
1213007.5659799043	0.05821719734465575	YY1	46226
1386294.3611198906	0.05833263288124137	YY1	46226
1559581.156259877	0.058422487434920116	YY1	46226
1732867.9513998632	0.058495980585895044	YY1	46226
1871497.3875118522	0.05854762736064616	YY1	46226
2079441.5416798359	0.05861867067956697	YY1	46226
2218070.977791825	0.058663832337708444	YY1	46226
2426015.1319598085	0.05873008349806804	YY1	46226
2772588.722239781	0.058837649735811196	YY1	46226
69.31471805599453	0.11080164102485732	YY1	46269
138.62943611198907	0.12964222837466954	YY1	46269
207.94415416798358	0.13885006393441038	YY1	46269
277.25887222397813	0.1439778711751884	YY1	46269
346.5735902799726	0.14708216857758685	YY1	46269
415.88830833596717	0.1490763633170492	YY1	46269
485.2030263919617	0.15041151165828942	YY1	46269
554.5177444479563	0.15132983929168065	YY1	46269
623.8324625039508	0.15197071685256613	YY1	46269
693.1471805599452	0.1524189715678208	YY1	46269
831.7766166719343	0.15293543737636087	YY1	46269
1039.720770839918	0.1531482118141309	YY1	46269
1386.2943611198905	0.15274600677645347	YY1	46269
1732.8679513998632	0.15185296495740033	YY1	46269
2079.441541679836	0.15067915415942415	YY1	46269
3465.7359027997263	0.14467880018941986	YY1	46269
4158.883083359672	0.14136086205311416	YY1	46269
4852.030263919617	0.13800669168443913	YY1	46269
5545.177444479562	0.13468733102837926	YY1	46269
6238.324625039508	0.1314505880933692	YY1	46269
6931.471805599453	0.12832838049481382	YY1	46269
9010.91334727929	0.1198096692986677	YY1	46269
11090.354888959124	0.1126354148313763	YY1	46269
13862.943611198905	0.1049505057645742	YY1	46269
17328.67951399863	0.09771897655071013	YY1	46269
20794.415416798358	0.09238945605178488	YY1	46269
24260.151319598084	0.08838974646793067	YY1	46269
27725.88722239781	0.08533216491721925	YY1	46269
31191.623125197537	0.0829541480929174	YY1	46269
34657.35902799726	0.08107514651033693	YY1	46269
38123.09493079699	0.07956867233354652	YY1	46269
41588.830833596716	0.07834447748674586	YY1	46269
45054.566736396446	0.0773370733265067	YY1	46269
48520.30263919617	0.0764982004244458	YY1	46269
51986.0385419959	0.07579179300823301	YY1	46269
55451.77444479562	0.07519054933044027	YY1	46269
62383.246250395074	0.07422461918562183	YY1	46269
69314.71805599453	0.07348290901435821	YY1	46269
76246.18986159399	0.07289247172071978	YY1	46269
83177.66166719343	0.07240648626618063	YY1	46269
90109.13347279289	0.07199405787862435	YY1	46269
97040.60527839234	0.07163433624986519	YY1	46269
103972.0770839918	0.07131299516573217	YY1	46269
110903.54888959124	0.07102005324552187	YY1	46269
117835.0206951907	0.07074848345575759	YY1	46269
124766.49250079015	0.07049330186115256	YY1	46269
131697.9643063896	0.07025095640532868	YY1	46269
138629.43611198905	0.07001890873511984	YY1	46269
152492.37972318797	0.06957896240732277	YY1	46269
159423.8515287874	0.0693688398137567	YY1	46269
173286.79513998632	0.06896492206855048	YY1	46269
187149.7387511852	0.06858028681084714	YY1	46269
207944.1541679836	0.06803602944478467	YY1	46269
221807.09777918248	0.06769379859820543	YY1	46269
235670.0413903814	0.06736744434472194	YY1	46269
249532.9850015803	0.06705651571614052	YY1	46269
263395.9286127792	0.06676054145544917	YY1	46269
277258.8722239781	0.06647900553621323	YY1	46269
291121.815835177	0.06621134513442085	YY1	46269
304984.75944637595	0.06595695885858044	YY1	46269
318847.7030575748	0.06571521873288534	YY1	46269
346573.59027997265	0.06526710535227699	YY1	46269
381230.9493079699	0.06476670242348158	YY1	46269
415888.3083359672	0.06432385038345595	YY1	46269
450545.6673639644	0.06393000952776814	YY1	46269
485203.0263919617	0.06357775371418073	YY1	46269
519860.38541995897	0.06326076173109806	YY1	46269
554517.7444479562	0.06297372351146512	YY1	46269
589175.1034759535	0.06271221349207955	YY1	46269
623832.4625039508	0.06247255927198244	YY1	46269
658489.821531948	0.06225171922526294	YY1	46269
693147.1805599453	0.06204717460617082	YY1	46269
762461.8986159398	0.06167897322029454	YY1	46269
831776.6166719344	0.061355122010569335	YY1	46269
866433.9756999316	0.0612069140645234	YY1	46269
901091.3347279289	0.06106665920597273	YY1	46269
970406.0527839235	0.06080722111586224	YY1	46269
1039720.7708399179	0.06057219392807438	YY1	46269
1213007.5659799043	0.060070858908847315	YY1	46269
1386294.3611198906	0.059666897975089866	YY1	46269
1559581.156259877	0.059338803216556	YY1	46269
1732867.9513998632	0.05907156135685469	YY1	46269
1871497.3875118522	0.058893712084503884	YY1	46269
2079441.5416798359	0.05867540579903744	YY1	46269
2218070.977791825	0.05855618950009631	YY1	46269
2426015.1319598085	0.0584081844004253	YY1	46269
2772588.722239781	0.0582204272107556	YY1	46269
69.31471805599453	0.11680763223969257	YY1	46303
138.62943611198907	0.1377552472775676	YY1	46303
207.94415416798358	0.14856924411803962	YY1	46303
277.25887222397813	0.15487359587617258	YY1	46303
346.5735902799726	0.15882721893516413	YY1	46303
415.88830833596717	0.16143997442158525	YY1	46303
485.2030263919617	0.16323410254340967	YY1	46303
554.5177444479563	0.1645002536184952	YY1	46303
623.8324625039508	0.16541018449934616	YY1	46303
693.1471805599452	0.16607062318662086	YY1	46303
831.7766166719343	0.1668970738023355	YY1	46303
1039.720770839918	0.16741161025671625	YY1	46303
1386.2943611198905	0.16734176681387583	YY1	46303
1732.8679513998632	0.1667378966201974	YY1	46303
2079.441541679836	0.16586805961638232	YY1	46303
3465.7359027997263	0.16119675758853666	YY1	46303
4158.883083359672	0.15850472448359046	YY1	46303
4852.030263919617	0.15570911383623592	YY1	46303
5545.177444479562	0.15287278188074216	YY1	46303
6238.324625039508	0.15004284801476797	YY1	46303
6931.471805599453	0.1472542333826315	YY1	46303
9010.91334727929	0.13935033742326278	YY1	46303
11090.354888959124	0.132340382949847	YY1	46303
13862.943611198905	0.1244286969605059	YY1	46303
17328.67951399863	0.11653757383240346	YY1	46303
20794.415416798358	0.11038376352882902	YY1	46303
24260.151319598084	0.10552812105714354	YY1	46303
27725.88722239781	0.10164149154214541	YY1	46303
31191.623125197537	0.0984850462788381	YY1	46303
34657.35902799726	0.09588602610036541	YY1	46303
38123.09493079699	0.0937184844603402	YY1	46303
41588.830833596716	0.09188949199268391	YY1	46303
45054.566736396446	0.09032955185023107	YY1	46303
48520.30263919617	0.08898597778589114	YY1	46303
51986.0385419959	0.08781829678360134	YY1	46303
55451.77444479562	0.08679502650307759	YY1	46303
62383.246250395074	0.08508767434562417	YY1	46303
69314.71805599453	0.0837196338272739	YY1	46303
76246.18986159399	0.08259632982636943	YY1	46303
83177.66166719343	0.081653687970845	YY1	46303
90109.13347279289	0.08084708708522768	YY1	46303
97040.60527839234	0.08014473748937007	YY1	46303
103972.0770839918	0.07952356055686913	YY1	46303
110903.54888959124	0.07896653716199009	YY1	46303
117835.0206951907	0.0784609498813801	YY1	46303
124766.49250079015	0.07799718706801594	YY1	46303
131697.9643063896	0.07756791085615838	YY1	46303
138629.43611198905	0.07716746731615998	YY1	46303
152492.37972318797	0.07643644801586502	YY1	46303
159423.8515287874	0.07609970112304024	YY1	46303
173286.79513998632	0.07547272900889548	YY1	46303
187149.7387511852	0.07489765872518976	YY1	46303
207944.1541679836	0.07411407664933745	YY1	46303
221807.09777918248	0.0736360403948064	YY1	46303
235670.0413903814	0.07318867702533272	YY1	46303
249532.9850015803	0.07276884914229069	YY1	46303
263395.9286127792	0.07237398159657554	YY1	46303
277258.8722239781	0.07200189420812962	YY1	46303
291121.815835177	0.07165069626474022	YY1	46303
304984.75944637595	0.07131871841897361	YY1	46303
318847.7030575748	0.07100446747526108	YY1	46303
346573.59027997265	0.0704238770740371	YY1	46303
381230.9493079699	0.06977626920297768	YY1	46303
415888.3083359672	0.06920154448752587	YY1	46303
450545.6673639644	0.06868746032200088	YY1	46303
485203.0263919617	0.06822403024006614	YY1	46303
519860.38541995897	0.0678030845951398	YY1	46303
554517.7444479562	0.06741792872961494	YY1	46303
589175.1034759535	0.06706306999220905	YY1	46303
623832.4625039508	0.06673399711229677	YY1	46303
658489.821531948	0.06642700085910934	YY1	46303
693147.1805599453	0.06613902782628137	YY1	46303
762461.8986159398	0.06561052227178711	YY1	46303
831776.6166719344	0.06513314565914217	YY1	46303
866433.9756999316	0.0649101967795585	YY1	46303
901091.3347279289	0.06469635668386993	YY1	46303
970406.0527839235	0.06429282047623357	YY1	46303
1039720.7708399179	0.06391734621078954	YY1	46303
1213007.5659799043	0.06307905971135577	YY1	46303
1386294.3611198906	0.062357112496450796	YY1	46303
1559581.156259877	0.061729429687478014	YY1	46303
1732867.9513998632	0.0611804547542615	YY1	46303
1871497.3875118522	0.060789524863157904	YY1	46303
2079441.5416798359	0.060270847723011924	YY1	46303
2218070.977791825	0.059963352545971856	YY1	46303
2426015.1319598085	0.05954937866365622	YY1	46303
2772588.722239781	0.058957491511549956	YY1	46303
69.31471805599453	0.09213644392204931	YY1	46342
138.62943611198907	0.10852110921177449	YY1	46342
207.94415416798358	0.11519548793271892	YY1	46342
277.25887222397813	0.11828039794269485	YY1	46342
346.5735902799726	0.11972586632137626	YY1	46342
415.88830833596717	0.12033154105769348	YY1	46342
485.2030263919617	0.12047579597112139	YY1	46342
554.5177444479563	0.12035457479415725	YY1	46342
623.8324625039508	0.12007579940752225	YY1	46342
693.1471805599452	0.1197015654739134	YY1	46342
831.7766166719343	0.11879969186146237	YY1	46342
1039.720770839918	0.11728906398977348	YY1	46342
1386.2943611198905	0.11467378544634585	YY1	46342
1732.8679513998632	0.11204355472150132	YY1	46342
2079.441541679836	0.10941239600766312	YY1	46342
3465.7359027997263	0.09898766044018605	YY1	46342
4158.883083359672	0.09393295935735588	YY1	46342
4852.030263919617	0.08904055636696107	YY1	46342
5545.177444479562	0.08433769320653292	YY1	46342
6238.324625039508	0.07984283122229704	YY1	46342
6931.471805599453	0.07556737155229168	YY1	46342
9010.91334727929	0.0640891416458976	YY1	46342
11090.354888959124	0.05454504173288635	YY1	46342
13862.943611198905	0.044404703253119696	YY1	46342
17328.67951399863	0.03496427321548407	YY1	46342
20794.415416798358	0.02811990074666766	YY1	46342
24260.151319598084	0.023095346721431438	YY1	46342
27725.88722239781	0.019360941925946704	YY1	46342
31191.623125197537	0.016556596322503277	YY1	46342
34657.35902799726	0.014434459407574596	YY1	46342
38123.09493079699	0.012820892278789357	YY1	46342
41588.830833596716	0.011591974661767928	YY1	46342
45054.566736396446	0.010657709792124713	YY1	46342
48520.30263919617	0.00995169694757391	YY1	46342
51986.0385419959	0.009424251574704704	YY1	46342
55451.77444479562	0.009037730298729996	YY1	46342
62383.246250395074	0.008578620182379877	YY1	46342
69314.71805599453	0.008412539317430832	YY1	46342
76246.18986159399	0.008439429874992178	YY1	46342
83177.66166719343	0.00859545104158346	YY1	46342
90109.13347279289	0.008838721376586978	YY1	46342
97040.60527839234	0.009141074559326575	YY1	46342
103972.0770839918	0.009483145457024004	YY1	46342
110903.54888959124	0.009851360920742722	YY1	46342
117835.0206951907	0.010236050400489428	YY1	46342
124766.49250079015	0.010630231348511944	YY1	46342
131697.9643063896	0.011028810622905543	YY1	46342
138629.43611198905	0.011428047954311552	YY1	46342
152492.37972318797	0.01221820281400152	YY1	46342
159423.8515287874	0.012605608833966242	YY1	46342
173286.79513998632	0.01335961855622462	YY1	46342
187149.7387511852	0.014081980307069315	YY1	46342
207944.1541679836	0.01510196470640996	YY1	46342
221807.09777918248	0.015739506647066553	YY1	46342
235670.0413903814	0.016344249342289775	YY1	46342
249532.9850015803	0.01691773649289188	YY1	46342
263395.9286127792	0.01746173646553523	YY1	46342
277258.8722239781	0.017978098007120663	YY1	46342
291121.815835177	0.01846866075760926	YY1	46342
304984.75944637595	0.018935201335302642	YY1	46342
318847.7030575748	0.019379402615122564	YY1	46342
346573.59027997265	0.02020696596852332	YY1	46342
381230.9493079699	0.021141357281177414	YY1	46342
415888.3083359672	0.021981249064147574	YY1	46342
450545.6673639644	0.022741066773418174	YY1	46342
485203.0263919617	0.02343230163093426	YY1	46342
519860.38541995897	0.0240641562140046	YY1	46342
554517.7444479562	0.02464406754074053	YY1	46342
589175.1034759535	0.025178113186291422	YY1	46342
623832.4625039508	0.02567132048923121	YY1	46342
658489.821531948	0.026127900063684508	YY1	46342
693147.1805599453	0.026551421801964955	YY1	46342
762461.8986159398	0.02731113284875879	YY1	46342
831776.6166719344	0.027970507430465728	YY1	46342
866433.9756999316	0.028267577495865556	YY1	46342
901091.3347279289	0.02854514908068797	YY1	46342
970406.0527839235	0.029047557575624813	YY1	46342
1039720.7708399179	0.029487962732328517	YY1	46342
1213007.5659799043	0.030370202958202915	YY1	46342
1386294.3611198906	0.03101480077871639	YY1	46342
1559581.156259877	0.031488766049810366	YY1	46342
1732867.9513998632	0.03183772831435881	YY1	46342
1871497.3875118522	0.03204841992865131	YY1	46342
2079441.5416798359	0.0322772288195661	YY1	46342
2218070.977791825	0.032383660256766846	YY1	46342
2426015.1319598085	0.0324889734363812	YY1	46342
2772588.722239781	0.032552582370719625	YY1	46342
69.31471805599453	0.08720486033656005	YY1	46364
138.62943611198907	0.10422148438565673	YY1	46364
207.94415416798358	0.11244873042799974	YY1	46364
277.25887222397813	0.11697577909357756	YY1	46364
346.5735902799726	0.11963564223533452	YY1	46364
415.88830833596717	0.12125590277392963	YY1	46364
485.2030263919617	0.12225623810265208	YY1	46364
554.5177444479563	0.122867307720251	YY1	46364
623.8324625039508	0.1232238270803017	YY1	46364
693.1471805599452	0.12340827139498046	YY1	46364
831.7766166719343	0.12345253951977188	YY1	46364
1039.720770839918	0.12307665240869883	YY1	46364
1386.2943611198905	0.12194576955349615	YY1	46364
1732.8679513998632	0.12056261576126862	YY1	46364
2079.441541679836	0.11907598624849003	YY1	46364
3465.7359027997263	0.11287180962734439	YY1	46364
4158.883083359672	0.10977836973060223	YY1	46364
4852.030263919617	0.10673540391301553	YY1	46364
5545.177444479562	0.10376296349533826	YY1	46364
6238.324625039508	0.10087857441838789	YY1	46364
6931.471805599453	0.09809664052211398	YY1	46364
9010.91334727929	0.09045163070296516	YY1	46364
11090.354888959124	0.08389884809550315	YY1	46364
13862.943611198905	0.07670788302150955	YY1	46364
17328.67951399863	0.06971732179857772	YY1	46364
20794.415416798358	0.06437398693507058	YY1	46364
24260.151319598084	0.06022002608031943	YY1	46364
27725.88722239781	0.056937448909761414	YY1	46364
31191.623125197537	0.05430548145371942	YY1	46364
34657.35902799726	0.05216811913348578	YY1	46364
38123.09493079699	0.05041277471604827	YY1	46364
41588.830833596716	0.04895658278250383	YY1	46364
45054.566736396446	0.047737511053770054	YY1	46364
48520.30263919617	0.04670844995743318	YY1	46364
51986.0385419959	0.04583317760308955	YY1	46364
55451.77444479562	0.045083537993409445	YY1	46364
62383.246250395074	0.04387733169230168	YY1	46364
69314.71805599453	0.04296191279825039	YY1	46364
76246.18986159399	0.042254439015508204	YY1	46364
83177.66166719343	0.04169952128653498	YY1	46364
90109.13347279289	0.04125902340458918	YY1	46364
97040.60527839234	0.04090598072102622	YY1	46364
103972.0770839918	0.04062087241227231	YY1	46364
110903.54888959124	0.04038927311266326	YY1	46364
117835.0206951907	0.0402003329119767	YY1	46364
124766.49250079015	0.04004576716392893	YY1	46364
131697.9643063896	0.039919167969652745	YY1	46364
138629.43611198905	0.0398155237837279	YY1	46364
152492.37972318797	0.03966207557183319	YY1	46364
159423.8515287874	0.03960658901333685	YY1	46364
173286.79513998632	0.03952775758629923	YY1	46364
187149.7387511852	0.03948212089071621	YY1	46364
207944.1541679836	0.03945841604061908	YY1	46364
221807.09777918248	0.03946463195140714	YY1	46364
235670.0413903814	0.039484153516267585	YY1	46364
249532.9850015803	0.039514358417926464	YY1	46364
263395.9286127792	0.039553250244756914	YY1	46364
277258.8722239781	0.03959927143862389	YY1	46364
291121.815835177	0.03965117853869942	YY1	46364
304984.75944637595	0.039707957761124305	YY1	46364
318847.7030575748	0.03976876702683802	YY1	46364
346573.59027997265	0.03989973515319114	YY1	46364
381230.9493079699	0.04007540421508601	YY1	46364
415888.3083359672	0.04025830629879421	YY1	46364
450545.6673639644	0.04044358818745318	YY1	46364
485203.0263919617	0.040627622043227396	YY1	46364
519860.38541995897	0.04080768930382048	YY1	46364
554517.7444479562	0.040981770855295564	YY1	46364
589175.1034759535	0.04114839654527689	YY1	46364
623832.4625039508	0.041306531448924884	YY1	46364
658489.821531948	0.04145548699722845	YY1	46364
693147.1805599453	0.041594850091112905	YY1	46364
762461.8986159398	0.04184419106357134	YY1	46364
831776.6166719344	0.04205483389967264	YY1	46364
866433.9756999316	0.04214621439165025	YY1	46364
901091.3347279289	0.04222874385408082	YY1	46364
970406.0527839235	0.04236881813468522	YY1	46364
1039720.7708399179	0.04247838726368398	YY1	46364
1213007.5659799043	0.04264117676059513	YY1	46364
1386294.3611198906	0.042683788478837234	YY1	46364
1559581.156259877	0.04264524238000855	YY1	46364
1732867.9513998632	0.04255368765940593	YY1	46364
1871497.3875118522	0.04245546379343375	YY1	46364
2079441.5416798359	0.042282084504377565	YY1	46364
2218070.977791825	0.04215549088511826	YY1	46364
2426015.1319598085	0.041955865312995375	YY1	46364
2772588.722239781	0.041608697065712894	YY1	46364
69.31471805599453	0.11408871975172144	YY1	62485
138.62943611198907	0.13503852287767476	YY1	62485
207.94415416798358	0.14345729368991583	YY1	62485
277.25887222397813	0.14730376294642183	YY1	62485
346.5735902799726	0.14906847033555612	YY1	62485
415.88830833596717	0.14976571955605397	YY1	62485
485.2030263919617	0.1498745679687012	YY1	62485
554.5177444479563	0.1496438722964805	YY1	62485
623.8324625039508	0.14921197221831597	YY1	62485
693.1471805599452	0.14865971370745787	YY1	62485
831.7766166719343	0.14737176651163073	YY1	62485
1039.720770839918	0.14529605053737274	YY1	62485
1386.2943611198905	0.14193620181819414	YY1	62485
1732.8679513998632	0.13886619762069574	YY1	62485
2079.441541679836	0.13607624907919133	YY1	62485
3465.7359027997263	0.1269209351056966	YY1	62485
4158.883083359672	0.1231674936316711	YY1	62485
4852.030263919617	0.11979353540187615	YY1	62485
5545.177444479562	0.11672492769856643	YY1	62485
6238.324625039508	0.11390974048439968	YY1	62485
6931.471805599453	0.11131009572296803	YY1	62485
9010.91334727929	0.10454835151835852	YY1	62485
11090.354888959124	0.0989929446966676	YY1	62485
13862.943611198905	0.09297586675961832	YY1	62485
17328.67951399863	0.0871105509046876	YY1	62485
20794.415416798358	0.08259040894347106	YY1	62485
24260.151319598084	0.07905683361498035	YY1	62485
27725.88722239781	0.07626208280869665	YY1	62485
31191.623125197537	0.07403009976320636	YY1	62485
34657.35902799726	0.07223305024167861	YY1	62485
38123.09493079699	0.07077638898402971	YY1	62485
41588.830833596716	0.06958903804644533	YY1	62485
45054.566736396446	0.06861677494373591	YY1	62485
48520.30263919617	0.06781769229786123	YY1	62485
51986.0385419959	0.06715902248225501	YY1	62485
55451.77444479562	0.06661487859401631	YY1	62485
62383.246250395074	0.06579166188394538	YY1	62485
69314.71805599453	0.06522640166258921	YY1	62485
76246.18986159399	0.06483856268352071	YY1	62485
83177.66166719343	0.06457365315644296	YY1	62485
90109.13347279289	0.06439418273938882	YY1	62485
97040.60527839234	0.06427403340070424	YY1	62485
103972.0770839918	0.06419484565938799	YY1	62485
110903.54888959124	0.06414363794658641	YY1	62485
117835.0206951907	0.06411120401764178	YY1	62485
124766.49250079015	0.06409101444625044	YY1	62485
131697.9643063896	0.06407845219190149	YY1	62485
138629.43611198905	0.0640702739101589	YY1	62485
152492.37972318797	0.06405877095004704	YY1	62485
159423.8515287874	0.06405288448186482	YY1	62485
173286.79513998632	0.06403747314847152	YY1	62485
187149.7387511852	0.06401550877210344	YY1	62485
207944.1541679836	0.06397000132792785	YY1	62485
221807.09777918248	0.06393255909694291	YY1	62485
235670.0413903814	0.06389081737791132	YY1	62485
249532.9850015803	0.06384595308554177	YY1	62485
263395.9286127792	0.0637990116165837	YY1	62485
277258.8722239781	0.0637508706730042	YY1	62485
291121.815835177	0.06370223804964695	YY1	62485
304984.75944637595	0.06365366556825877	YY1	62485
318847.7030575748	0.0636055694842731	YY1	62485
346573.59027997265	0.0635119233215027	YY1	62485
381230.9493079699	0.06340116669109004	YY1	62485
415888.3083359672	0.06329801776008427	YY1	62485
450545.6673639644	0.06320199247778781	YY1	62485
485203.0263919617	0.06311206292969453	YY1	62485
519860.38541995897	0.06302704476707784	YY1	62485
554517.7444479562	0.06294579962185451	YY1	62485
589175.1034759535	0.06286732972237402	YY1	62485
623832.4625039508	0.06279081198319303	YY1	62485
658489.821531948	0.06271559965482143	YY1	62485
693147.1805599453	0.06264120785900547	YY1	62485
762461.8986159398	0.06249362608152228	YY1	62485
831776.6166719344	0.062346591122498365	YY1	62485
866433.9756999316	0.062273167851729344	YY1	62485
901091.3347279289	0.062199852837382996	YY1	62485
970406.0527839235	0.062053872036647285	YY1	62485
1039720.7708399179	0.06190946152278394	YY1	62485
1213007.5659799043	0.06156133897684282	YY1	62485
1386294.3611198906	0.061241354764208784	YY1	62485
1559581.156259877	0.06095701958942652	YY1	62485
1732867.9513998632	0.06071077335307008	YY1	62485
1871497.3875118522	0.06054054007113769	YY1	62485
2079441.5416798359	0.060326089260892085	YY1	62485
2218070.977791825	0.06020733240269898	YY1	62485
2426015.1319598085	0.06005981644420585	YY1	62485
2772588.722239781	0.059877174123753645	YY1	62485
69.31471805599453	0.10952815085031349	YY1	62486
138.62943611198907	0.12910049990201233	YY1	62486
207.94415416798358	0.13789792424039346	YY1	62486
277.25887222397813	0.1424246417405527	YY1	62486
346.5735902799726	0.14489698502286708	YY1	62486
415.88830833596717	0.14627032315822205	YY1	62486
485.2030263919617	0.14701341000489757	YY1	62486
554.5177444479563	0.147376451627236	YY1	62486
623.8324625039508	0.14750149264151302	YY1	62486
693.1471805599452	0.14747312506789398	YY1	62486
831.7766166719343	0.14714660843292582	YY1	62486
1039.720770839918	0.14633468837761957	YY1	62486
1386.2943611198905	0.14472311416101916	YY1	62486
1732.8679513998632	0.143076979781322	YY1	62486
2079.441541679836	0.14147432925864012	YY1	62486
3465.7359027997263	0.13556911004118602	YY1	62486
4158.883083359672	0.1328582836704153	YY1	62486
4852.030263919617	0.13027311264657138	YY1	62486
5545.177444479562	0.1277993067047196	YY1	62486
6238.324625039508	0.1254284396081541	YY1	62486
6931.471805599453	0.12315543412718429	YY1	62486
9010.91334727929	0.1168933685312086	YY1	62486
11090.354888959124	0.11141454700461198	YY1	62486
13862.943611198905	0.10519670147547411	YY1	62486
17328.67951399863	0.0988911109847795	YY1	62486
20794.415416798358	0.0938768460320791	YY1	62486
24260.151319598084	0.0898579383440458	YY1	62486
27725.88722239781	0.08660831189010712	YY1	62486
31191.623125197537	0.08395792955444327	YY1	62486
34657.35902799726	0.08177869933160109	YY1	62486
38123.09493079699	0.07997337108245325	YY1	62486
41588.830833596716	0.07846737783460414	YY1	62486
45054.566736396446	0.07720295452525926	YY1	62486
48520.30263919617	0.07613490328568533	YY1	62486
51986.0385419959	0.07522752565331196	YY1	62486
55451.77444479562	0.07445237984689537	YY1	62486
62383.246250395074	0.07321178146262275	YY1	62486
69314.71805599453	0.07227736995310827	YY1	62486
76246.18986159399	0.07155827293083551	YY1	62486
83177.66166719343	0.07099237296741068	YY1	62486
90109.13347279289	0.07053649171236256	YY1	62486
97040.60527839234	0.07016021410604678	YY1	62486
103972.0770839918	0.06984189265275023	YY1	62486
110903.54888959124	0.06956599906673638	YY1	62486
117835.0206951907	0.06932133216952428	YY1	62486
124766.49250079015	0.06909978342211645	YY1	62486
131697.9643063896	0.06889547351315126	YY1	62486
138629.43611198905	0.06870414056641494	YY1	62486
152492.37972318797	0.06834893683414743	YY1	62486
159423.8515287874	0.06818125640021216	YY1	62486
173286.79513998632	0.06785997896411454	YY1	62486
187149.7387511852	0.06755337685265689	YY1	62486
207944.1541679836	0.0671159403352489	YY1	62486
221807.09777918248	0.06683813529579803	YY1	62486
235670.0413903814	0.06657121571690074	YY1	62486
249532.9850015803	0.06631524905858105	YY1	62486
263395.9286127792	0.06607030857186405	YY1	62486
277258.8722239781	0.06583640334463234	YY1	62486
291121.815835177	0.06561345389153221	YY1	62486
304984.75944637595	0.06540129113903363	YY1	62486
318847.7030575748	0.06519966645103949	YY1	62486
346573.59027997265	0.0648267255548601	YY1	62486
381230.9493079699	0.06441333002603743	YY1	62486
415888.3083359672	0.06405228600229178	YY1	62486
450545.6673639644	0.0637367683145882	YY1	62486
485203.0263919617	0.06346033114820368	YY1	62486
519860.38541995897	0.06321714550875761	YY1	62486
554517.7444479562	0.06300208149519403	YY1	62486
589175.1034759535	0.0628107049379672	YY1	62486
623832.4625039508	0.06263923060771308	YY1	62486
658489.821531948	0.06248445640332531	YY1	62486
693147.1805599453	0.06234369209783589	YY1	62486
762461.8986159398	0.06209557993843299	YY1	62486
831776.6166719344	0.06188111133217565	YY1	62486
866433.9756999316	0.06178342160796438	YY1	62486
901091.3347279289	0.06169088110181239	YY1	62486
970406.0527839235	0.06151855469038387	YY1	62486
1039720.7708399179	0.06135991589776561	YY1	62486
1213007.5659799043	0.061007271502830654	YY1	62486
1386294.3611198906	0.06070238602237082	YY1	62486
1559581.156259877	0.06043705808707196	YY1	62486
1732867.9513998632	0.060207481936932594	YY1	62486
1871497.3875118522	0.060047571027044506	YY1	62486
2079441.5416798359	0.059843574271999385	YY1	62486
2218070.977791825	0.05972899162960458	YY1	62486
2426015.1319598085	0.05958477307611373	YY1	62486
2772588.722239781	0.059403456407777035	YY1	62486
69.31471805599453	0.1014641349662104	YY1	63430
138.62943611198907	0.12107394641560826	YY1	63430
207.94415416798358	0.12980320850268887	YY1	63430
277.25887222397813	0.13440339568374915	YY1	63430
346.5735902799726	0.1370209147002554	YY1	63430
415.88830833596717	0.13855757922016873	YY1	63430
485.2030263919617	0.13945558519325507	YY1	63430
554.5177444479563	0.1399541982780919	YY1	63430
623.8324625039508	0.14019225872790472	YY1	63430
693.1471805599452	0.14025466961276137	YY1	63430
831.7766166719343	0.14005038771712347	YY1	63430
1039.720770839918	0.13930542253275055	YY1	63430
1386.2943611198905	0.1376038611490596	YY1	63430
1732.8679513998632	0.13572197467757025	YY1	63430
2079.441541679836	0.13380400905039733	YY1	63430
3465.7359027997263	0.12639151578619068	YY1	63430
4158.883083359672	0.12295553002658897	YY1	63430
4852.030263919617	0.11972239466064066	YY1	63430
5545.177444479562	0.1166896394364418	YY1	63430
6238.324625039508	0.1138485930837968	YY1	63430
6931.471805599453	0.11118785383792416	YY1	63430
9010.91334727929	0.1041653498873135	YY1	63430
11090.354888959124	0.09834590366374112	YY1	63430
13862.943611198905	0.09203151383457586	YY1	63430
17328.67951399863	0.08587133695558036	YY1	63430
20794.415416798358	0.08111385539379445	YY1	63430
24260.151319598084	0.0773835258420725	YY1	63430
27725.88722239781	0.07442421842829298	YY1	63430
31191.623125197537	0.07205456163927138	YY1	63430
34657.35902799726	0.07014233197402853	YY1	63430
38123.09493079699	0.06858899915203381	YY1	63430
41588.830833596716	0.0673198927560647	YY1	63430
45054.566736396446	0.06627765921414851	YY1	63430
48520.30263919617	0.0654177534281248	YY1	63430
51986.0385419959	0.06470524830972861	YY1	63430
55451.77444479562	0.0641125298541251	YY1	63430
62383.246250395074	0.06320283825316135	YY1	63430
69314.71805599453	0.06255958346660573	YY1	63430
76246.18986159399	0.062098054627607355	YY1	63430
83177.66166719343	0.06176159566347535	YY1	63430
90109.13347279289	0.06151172300179158	YY1	63430
97040.60527839234	0.06132197221192526	YY1	63430
103972.0770839918	0.061173970834473616	YY1	63430
110903.54888959124	0.06105487739133775	YY1	63430
117835.0206951907	0.060955679396240366	YY1	63430
124766.49250079015	0.060870043217167005	YY1	63430
131697.9643063896	0.06079352534590899	YY1	63430
138629.43611198905	0.06072302448147378	YY1	63430
152492.37972318797	0.06059218195845035	YY1	63430
159423.8515287874	0.060529409827074665	YY1	63430
173286.79513998632	0.060405951622607555	YY1	63430
187149.7387511852	0.06028358752949329	YY1	63430
207944.1541679836	0.060101490835430225	YY1	63430
221807.09777918248	0.05998194633021337	YY1	63430
235670.0413903814	0.0598648936712442	YY1	63430
249532.9850015803	0.059751163468583016	YY1	63430
263395.9286127792	0.0596414497466872	YY1	63430
277258.8722239781	0.05953628305438825	YY1	63430
291121.815835177	0.0594360338277266	YY1	63430
304984.75944637595	0.05934092952820895	YY1	63430
318847.7030575748	0.05925107672896573	YY1	63430
346573.59027997265	0.05908708065753876	YY1	63430
381230.9493079699	0.058910327338759345	YY1	63430
415888.3083359672	0.05876209784610346	YY1	63430
450545.6673639644	0.0586386689571304	YY1	63430
485203.0263919617	0.058536202529592324	YY1	63430
519860.38541995897	0.05845107296979978	YY1	63430
554517.7444479562	0.05838002072026075	YY1	63430
589175.1034759535	0.05832020714109483	YY1	63430
623832.4625039508	0.058269215597002655	YY1	63430
658489.821531948	0.05822502481918965	YY1	63430
693147.1805599453	0.05818596950400019	YY1	63430
762461.8986159398	0.05811812190624929	YY1	63430
831776.6166719344	0.05805783470718698	YY1	63430
866433.9756999316	0.058028952064498825	YY1	63430
901091.3347279289	0.05800036657402493	YY1	63430
970406.0527839235	0.057943098363332196	YY1	63430
1039720.7708399179	0.05788480797031674	YY1	63430
1213007.5659799043	0.05773357674055857	YY1	63430
1386294.3611198906	0.057579715371929685	YY1	63430
1559581.156259877	0.05743200749999049	YY1	63430
1732867.9513998632	0.057297273325336864	YY1	63430
1871497.3875118522	0.05720145150936781	YY1	63430
2079441.5416798359	0.05707926434558911	YY1	63430
2218070.977791825	0.05701189205029065	YY1	63430
2426015.1319598085	0.05693007657802298	YY1	63430
2772588.722239781	0.05683584023506538	YY1	63430
69.31471805599453	0.09634723611588847	YY1	63431
138.62943611198907	0.11757681011265189	YY1	63431
207.94415416798358	0.1275085027493626	YY1	63431
277.25887222397813	0.13280423785727596	YY1	63431
346.5735902799726	0.1358191118033262	YY1	63431
415.88830833596717	0.13758549852676108	YY1	63431
485.2030263919617	0.13861615412396647	YY1	63431
554.5177444479563	0.13918862063675702	YY1	63431
623.8324625039508	0.1394632530704821	YY1	63431
693.1471805599452	0.1395375766238689	YY1	63431
831.7766166719343	0.13931124760415167	YY1	63431
1039.720770839918	0.1384710211810814	YY1	63431
1386.2943611198905	0.1365426413545568	YY1	63431
1732.8679513998632	0.13441275517608403	YY1	63431
2079.441541679836	0.1322586127695377	YY1	63431
3465.7359027997263	0.12418967138808475	YY1	63431
4158.883083359672	0.12058171576682822	YY1	63431
4852.030263919617	0.11724229998551605	YY1	63431
5545.177444479562	0.1141450856223962	YY1	63431
6238.324625039508	0.11126497883876407	YY1	63431
6931.471805599453	0.10857994298771607	YY1	63431
9010.91334727929	0.10151810358702373	YY1	63431
11090.354888959124	0.09566213622713284	YY1	63431
13862.943611198905	0.08927474426800647	YY1	63431
17328.67951399863	0.08298616325470508	YY1	63431
20794.415416798358	0.07807795663938381	YY1	63431
24260.151319598084	0.07419442755441948	YY1	63431
27725.88722239781	0.07109353829275475	YY1	63431
31191.623125197537	0.06860229263679321	YY1	63431
34657.35902799726	0.06659252231813405	YY1	63431
38123.09493079699	0.06496683179100209	YY1	63431
41588.830833596716	0.06364985283614732	YY1	63431
45054.566736396446	0.0625824729553572	YY1	63431
48520.30263919617	0.06171784757948727	YY1	63431
51986.0385419959	0.061018547515201735	YY1	63431
55451.77444479562	0.060454464264357244	YY1	63431
62383.246250395074	0.05963907674233495	YY1	63431
69314.71805599453	0.059126194556926054	YY1	63431
76246.18986159399	0.05881829506083055	YY1	63431
83177.66166719343	0.058649187250288004	YY1	63431
90109.13347279289	0.05857351620691475	YY1	63431
97040.60527839234	0.058559988533009324	YY1	63431
103972.0770839918	0.0585869176969685	YY1	63431
110903.54888959124	0.05863924857760222	YY1	63431
117835.0206951907	0.05870654283167921	YY1	63431
124766.49250079015	0.05878159840077782	YY1	63431
131697.9643063896	0.05885949348667884	YY1	63431
138629.43611198905	0.05893691828314014	YY1	63431
152492.37972318797	0.05908248903142454	YY1	63431
159423.8515287874	0.05914847998403963	YY1	63431
173286.79513998632	0.05926477312108628	YY1	63431
187149.7387511852	0.059360216140498794	YY1	63431
207944.1541679836	0.05946836180594834	YY1	63431
221807.09777918248	0.05952091766131809	YY1	63431
235670.0413903814	0.05956093802812366	YY1	63431
249532.9850015803	0.0595908210532252	YY1	63431
263395.9286127792	0.05961264323136696	YY1	63431
277258.8722239781	0.05962815141202171	YY1	63431
291121.815835177	0.05963878619796652	YY1	63431
304984.75944637595	0.05964571803895881	YY1	63431
318847.7030575748	0.059649886338435404	YY1	63431
346573.59027997265	0.059652755119241	YY1	63431
381230.9493079699	0.05965101158051058	YY1	63431
415888.3083359672	0.059647458931372584	YY1	63431
450545.6673639644	0.059644194809451746	YY1	63431
485203.0263919617	0.05964192663986512	YY1	63431
519860.38541995897	0.05964062980750567	YY1	63431
554517.7444479562	0.05963993159418642	YY1	63431
589175.1034759535	0.05963932991291158	YY1	63431
623832.4625039508	0.05963831347042594	YY1	63431
658489.821531948	0.059636423612939665	YY1	63431
693147.1805599453	0.059633282095178465	YY1	63431
762461.8986159398	0.05962217201851835	YY1	63431
831776.6166719344	0.0596036506808319	YY1	63431
866433.9756999316	0.05959149852093061	YY1	63431
901091.3347279289	0.059577463625048246	YY1	63431
970406.0527839235	0.059544097839052006	YY1	63431
1039720.7708399179	0.05950448657300042	YY1	63431
1213007.5659799043	0.05938585140707866	YY1	63431
1386294.3611198906	0.05925362109423954	YY1	63431
1559581.156259877	0.05912217185295337	YY1	63431
1732867.9513998632	0.059000713108995885	YY1	63431
1871497.3875118522	0.0589141148679019	YY1	63431
2079441.5416798359	0.05880410046038829	YY1	63431
2218070.977791825	0.05874396655121293	YY1	63431
2426015.1319598085	0.05867193095607496	YY1	63431
2772588.722239781	0.058591576720722065	YY1	63431
69.31471805599453	0.13593577865371434	YY1	7060
138.62943611198907	0.16347101845617432	YY1	7060
207.94415416798358	0.17663453069884946	YY1	7060
277.25887222397813	0.18420454016968582	YY1	7060
346.5735902799726	0.18903826616763583	YY1	7060
415.88830833596717	0.19233981078010826	YY1	7060
485.2030263919617	0.19470116555433975	YY1	7060
554.5177444479563	0.19644623293564223	YY1	7060
623.8324625039508	0.1977669707763321	YY1	7060
693.1471805599452	0.19878427513439959	YY1	7060
831.7766166719343	0.200202499450412	YY1	7060
1039.720770839918	0.2013959660649304	YY1	7060
1386.2943611198905	0.20212555950823183	YY1	7060
1732.8679513998632	0.20206778521901128	YY1	7060
2079.441541679836	0.2015763127632991	YY1	7060
3465.7359027997263	0.19751831747031462	YY1	7060
4158.883083359672	0.1948732277057019	YY1	7060
4852.030263919617	0.1920516193323172	YY1	7060
5545.177444479562	0.18914718621891982	YY1	7060
6238.324625039508	0.18622342097850403	YY1	7060
6931.471805599453	0.1833241930607617	YY1	7060
9010.91334727929	0.17502781782286314	YY1	7060
11090.354888959124	0.1675670403198823	YY1	7060
13862.943611198905	0.15899439893933956	YY1	7060
17328.67951399863	0.15022363989582682	YY1	7060
20794.415416798358	0.1431775051661948	YY1	7060
24260.151319598084	0.13745150412440005	YY1	7060
27725.88722239781	0.132735684610791	YY1	7060
31191.623125197537	0.1287994023498128	YY1	7060
34657.35902799726	0.12547139931995097	YY1	7060
38123.09493079699	0.1226236563940121	YY1	7060
41588.830833596716	0.12015954537456419	YY1	7060
45054.566736396446	0.11800535838864033	YY1	7060
48520.30263919617	0.11610426911579458	YY1	7060
51986.0385419959	0.11441200452337408	YY1	7060
55451.77444479562	0.11289371710317754	YY1	7060
62383.246250395074	0.11027373123950708	YY1	7060
69314.71805599453	0.10808114434238665	YY1	7060
76246.18986159399	0.10620729657510625	YY1	7060
83177.66166719343	0.10457738545017216	YY1	7060
90109.13347279289	0.10313838207991052	YY1	7060
97040.60527839234	0.10185172356759105	YY1	7060
103972.0770839918	0.10068874785926016	YY1	7060
110903.54888959124	0.09962775058575797	YY1	7060
117835.0206951907	0.09865203027004123	YY1	7060
124766.49250079015	0.09774855397480142	YY1	7060
131697.9643063896	0.09690702388481881	YY1	7060
138629.43611198905	0.09611921021714134	YY1	7060
152492.37972318797	0.0946793661050172	YY1	7060
159423.8515287874	0.09401744209026468	YY1	7060
173286.79513998632	0.09279083952586102	YY1	7060
187149.7387511852	0.09167535060658283	YY1	7060
207944.1541679836	0.09017435413151119	YY1	7060
221807.09777918248	0.08927075227843916	YY1	7060
235670.0413903814	0.0884338986411756	YY1	7060
249532.9850015803	0.08765637291496091	YY1	7060
263395.9286127792	0.08693195879197635	YY1	7060
277258.8722239781	0.08625534983635018	YY1	7060
291121.815835177	0.08562194889074493	YY1	7060
304984.75944637595	0.08502772771428256	YY1	7060
318847.7030575748	0.08446912599135055	YY1	7060
346573.59027997265	0.08344644801546194	YY1	7060
381230.9493079699	0.08231866900176266	YY1	7060
415888.3083359672	0.0813275425231185	YY1	7060
450545.6673639644	0.08044724865028986	YY1	7060
485203.0263919617	0.07965762553214675	YY1	7060
519860.38541995897	0.07894284877438139	YY1	7060
554517.7444479562	0.0782904408644098	YY1	7060
589175.1034759535	0.07769051622239313	YY1	7060
623832.4625039508	0.07713520189638366	YY1	7060
658489.821531948	0.07661819175916486	YY1	7060
693147.1805599453	0.07613440294498296	YY1	7060
762461.8986159398	0.07525074385795548	YY1	7060
831776.6166719344	0.07445935118652217	YY1	7060
866433.9756999316	0.07409269149848238	YY1	7060
901091.3347279289	0.07374311866253272	YY1	7060
970406.0527839235	0.07308988820230143	YY1	7060
1039720.7708399179	0.0724907217004262	YY1	7060
1213007.5659799043	0.07118823601148207	YY1	7060
1386294.3611198906	0.07011101817312296	YY1	7060
1559581.156259877	0.06921222177562854	YY1	7060
1732867.9513998632	0.06845846264965598	YY1	7060
1871497.3875118522	0.0679424949658152	YY1	7060
2079441.5416798359	0.06728880219089621	YY1	7060
2218070.977791825	0.06692043192908775	YY1	7060
2426015.1319598085	0.06645087299736514	YY1	7060
2772588.722239781	0.065841454418019	YY1	7060
69.31471805599453	0.11519590711135771	CREB1	37349
138.62943611198907	0.13043095042690356	CREB1	37349
207.94415416798358	0.13507165729893653	CREB1	37349
277.25887222397813	0.1359877889500996	CREB1	37349
346.5735902799726	0.13534439828458028	CREB1	37349
415.88830833596717	0.13400109133206334	CREB1	37349
485.2030263919617	0.1323409320698832	CREB1	37349
554.5177444479563	0.13054556842161827	CREB1	37349
623.8324625039508	0.1287038366859623	CREB1	37349
693.1471805599452	0.12685933758320245	CREB1	37349
831.7766166719343	0.12323318860020177	CREB1	37349
1039.720770839918	0.11801048075566412	CREB1	37349
1386.2943611198905	0.10978272442779648	CREB1	37349
1732.8679513998632	0.10193829016675905	CREB1	37349
2079.441541679836	0.09434262216526058	CREB1	37349
3465.7359027997263	0.06588637479097514	CREB1	37349
4158.883083359672	0.05285407350526878	CREB1	37349
4852.030263919617	0.04068127153824257	CREB1	37349
5545.177444479562	0.029380678035450507	CREB1	37349
6238.324625039508	0.018937646889201368	CREB1	37349
6931.471805599453	0.00931786086791123	CREB1	37349
9010.91334727929	-0.015099233973913237	CREB1	37349
11090.354888959124	-0.03400410926306238	CREB1	37349
13862.943611198905	-0.052922270706594075	CREB1	37349
17328.67951399863	-0.06967519808350084	CREB1	37349
20794.415416798358	-0.081464288962182	CREB1	37349
24260.151319598084	-0.09004070886703734	CREB1	37349
27725.88722239781	-0.09645751470368841	CREB1	37349
31191.623125197537	-0.10137137265426348	CREB1	37349
34657.35902799726	-0.1052074193196869	CREB1	37349
38123.09493079699	-0.10825059428262218	CREB1	37349
41588.830833596716	-0.11069778454350239	CREB1	37349
45054.566736396446	-0.11268865147970007	CREB1	37349
48520.30263919617	-0.1143245072315182	CREB1	37349
51986.0385419959	-0.1156802650773031	CREB1	37349
55451.77444479562	-0.11681223905268893	CREB1	37349
62383.246250395074	-0.11856684209998415	CREB1	37349
69314.71805599453	-0.11982897073566269	CREB1	37349
76246.18986159399	-0.12074794201577697	CREB1	37349
83177.66166719343	-0.1214200173406067	CREB1	37349
90109.13347279289	-0.12190939331021075	CREB1	37349
97040.60527839234	-0.12226022830897268	CREB1	37349
103972.0770839918	-0.12250378177179892	CREB1	37349
110903.54888959124	-0.12266278039454082	CREB1	37349
117835.0206951907	-0.12275415886676916	CREB1	37349
124766.49250079015	-0.1227908214062108	CREB1	37349
131697.9643063896	-0.122782799315824	CREB1	37349
138629.43611198905	-0.12273802808238343	CREB1	37349
152492.37972318797	-0.12256253788026704	CREB1	37349
159423.8515287874	-0.1224412601977336	CREB1	37349
173286.79513998632	-0.12214943455932813	CREB1	37349
187149.7387511852	-0.12180926959882711	CREB1	37349
207944.1541679836	-0.1212410416360479	CREB1	37349
221807.09777918248	-0.12083858820943545	CREB1	37349
235670.0413903814	-0.12042554073745654	CREB1	37349
249532.9850015803	-0.12000681613291397	CREB1	37349
263395.9286127792	-0.11958595191542255	CREB1	37349
277258.8722239781	-0.11916547602046831	CREB1	37349
291121.815835177	-0.11874717576587529	CREB1	37349
304984.75944637595	-0.11833229485149203	CREB1	37349
318847.7030575748	-0.1179216782977046	CREB1	37349
346573.59027997265	-0.11711523873297039	CREB1	37349
381230.9493079699	-0.11613716311059588	CREB1	37349
415888.3083359672	-0.11519267084284973	CREB1	37349
450545.6673639644	-0.11428027423383695	CREB1	37349
485203.0263919617	-0.11339779879828701	CREB1	37349
519860.38541995897	-0.11254296686057015	CREB1	37349
554517.7444479562	-0.11171364476813486	CREB1	37349
589175.1034759535	-0.11090793023983535	CREB1	37349
623832.4625039508	-0.1101241659111699	CREB1	37349
658489.821531948	-0.10936092114885407	CREB1	37349
693147.1805599453	-0.10861696250844335	CREB1	37349
762461.8986159398	-0.10718277015193155	CREB1	37349
831776.6166719344	-0.105814545006844	CREB1	37349
866433.9756999316	-0.10515339047862582	CREB1	37349
901091.3347279289	-0.10450672983802074	CREB1	37349
970406.0527839235	-0.10325475445464795	CREB1	37349
1039720.7708399179	-0.10205471567806804	CREB1	37349
1213007.5659799043	-0.09926011674079045	CREB1	37349
1386294.3611198906	-0.09672388925044274	CREB1	37349
1559581.156259877	-0.09440864910525004	CREB1	37349
1732867.9513998632	-0.0922830177400619	CREB1	37349
1871497.3875118522	-0.0907011113127652	CREB1	37349
2079441.5416798359	-0.08849898114185165	CREB1	37349
2218070.977791825	-0.08713052331052588	CREB1	37349
2426015.1319598085	-0.08520688247570377	CREB1	37349
2772588.722239781	-0.08229081153932884	CREB1	37349
69.31471805599453	0.1932766159850073	CREB1	46141
138.62943611198907	0.22649703766737334	CREB1	46141
207.94415416798358	0.24074400772702859	CREB1	46141
277.25887222397813	0.24841559029729499	CREB1	46141
346.5735902799726	0.25304084612565036	CREB1	46141
415.88830833596717	0.2560073390077022	CREB1	46141
485.2030263919617	0.25797775514689236	CREB1	46141
554.5177444479563	0.25930836968320614	CREB1	46141
623.8324625039508	0.26020656712131557	CREB1	46141
693.1471805599452	0.2608003170407738	CREB1	46141
831.7766166719343	0.26137794871886566	CREB1	46141
1039.720770839918	0.2613294961980684	CREB1	46141
1386.2943611198905	0.2600166463542267	CREB1	46141
1732.8679513998632	0.2579301557960119	CREB1	46141
2079.441541679836	0.25541694729322323	CREB1	46141
3465.7359027997263	0.24333155211224072	CREB1	46141
4158.883083359672	0.2367461070878697	CREB1	46141
4852.030263919617	0.23007810435086254	CREB1	46141
5545.177444479562	0.2234500887015304	CREB1	46141
6238.324625039508	0.21694473836673958	CREB1	46141
6931.471805599453	0.2106164814024091	CREB1	46141
9010.91334727929	0.1929685390393089	CREB1	46141
11090.354888959124	0.17747897314714423	CREB1	46141
13862.943611198905	0.15994544892362708	CREB1	46141
17328.67951399863	0.14215066019839745	CREB1	46141
20794.415416798358	0.1278389101897595	CREB1	46141
24260.151319598084	0.11609943340216747	CREB1	46141
27725.88722239781	0.10628188421737546	CREB1	46141
31191.623125197537	0.09792772136291394	CREB1	46141
34657.35902799726	0.09071062918724969	CREB1	46141
38123.09493079699	0.08439434965794762	CREB1	46141
41588.830833596716	0.07880444791312848	CREB1	46141
45054.566736396446	0.0738096018580077	CREB1	46141
48520.30263919617	0.06930911276361634	CREB1	46141
51986.0385419959	0.06522444642701664	CREB1	46141
55451.77444479562	0.061493404403642024	CREB1	46141
62383.246250395074	0.05490171500862236	CREB1	46141
69314.71805599453	0.04923421174160126	CREB1	46141
76246.18986159399	0.044284613944804506	CREB1	46141
83177.66166719343	0.0399057775064705	CREB1	46141
90109.13347279289	0.0359895828458986	CREB1	46141
97040.60527839234	0.032454610263606944	CREB1	46141
103972.0770839918	0.02923827166108268	CREB1	46141
110903.54888959124	0.026291606448741175	CREB1	46141
117835.0206951907	0.023575732683998384	CREB1	46141
124766.49250079015	0.02105936209940948	CREB1	46141
131697.9643063896	0.018717019787080656	CREB1	46141
138629.43611198905	0.016527743184679006	CREB1	46141
152492.37972318797	0.012541532573762967	CREB1	46141
159423.8515287874	0.010717651407061608	CREB1	46141
173286.79513998632	0.007355404629942336	CREB1	46141
187149.7387511852	0.004319548514122404	CREB1	46141
207944.1541679836	0.00026880300275387056	CREB1	46141
221807.09777918248	-0.0021511784454391696	CREB1	46141
235670.0413903814	-0.004380718065615592	CREB1	46141
249532.9850015803	-0.00644286268106943	CREB1	46141
263395.9286127792	-0.008356699624157821	CREB1	46141
277258.8722239781	-0.010138250525319168	CREB1	46141
291121.815835177	-0.011801117970210611	CREB1	46141
304984.75944637595	-0.013356963007049458	CREB1	46141
318847.7030575748	-0.014815864793673856	CREB1	46141
346573.59027997265	-0.01747684160488357	CREB1	46141
381230.9493079699	-0.02039281900080653	CREB1	46141
415888.3083359672	-0.02293239691720323	CREB1	46141
450545.6673639644	-0.02516069516987076	CREB1	46141
485203.0263919617	-0.02712777743276979	CREB1	46141
519860.38541995897	-0.028872852317234833	CREB1	46141
554517.7444479562	-0.030427150606136016	CREB1	46141
589175.1034759535	-0.03181594027431329	CREB1	46141
623832.4625039508	-0.03305996178320847	CREB1	46141
658489.821531948	-0.03417646510956706	CREB1	46141
693147.1805599453	-0.03517996891254928	CREB1	46141
762461.8986159398	-0.03689563350418652	CREB1	46141
831776.6166719344	-0.03828666871986578	CREB1	46141
866433.9756999316	-0.038879923570904626	CREB1	46141
901091.3347279289	-0.039413540929903616	CREB1	46141
970406.0527839235	-0.04032322560950347	CREB1	46141
1039720.7708399179	-0.04105288122692186	CREB1	46141
1213007.5659799043	-0.042271398387137414	CREB1	46141
1386294.3611198906	-0.042870275780283545	CREB1	46141
1559581.156259877	-0.043056219600158596	CREB1	46141
1732867.9513998632	-0.04296158467072193	CREB1	46141
1871497.3875118522	-0.04274349850519059	CREB1	46141
2079441.5416798359	-0.04225098016768311	CREB1	46141
2218070.977791825	-0.0418437398704638	CREB1	46141
2426015.1319598085	-0.041152374259320175	CREB1	46141
2772588.722239781	-0.03986795488331558	CREB1	46141
69.31471805599453	0.1475487701176285	CREB1	46182
138.62943611198907	0.16821323538265595	CREB1	46182
207.94415416798358	0.175596656719149	CREB1	46182
277.25887222397813	0.17845145567715112	CREB1	46182
346.5735902799726	0.179340033137356	CREB1	46182
415.88830833596717	0.17926257833604328	CREB1	46182
485.2030263919617	0.17867708543846625	CREB1	46182
554.5177444479563	0.17781400211467005	CREB1	46182
623.8324625039508	0.17679649184096213	CREB1	46182
693.1471805599452	0.17569300103278446	CREB1	46182
831.7766166719343	0.17336729051325753	CREB1	46182
1039.720770839918	0.16979651362272255	CREB1	46182
1386.2943611198905	0.16386282710380484	CREB1	46182
1732.8679513998632	0.1579583839664512	CREB1	46182
2079.441541679836	0.15204355602295533	CREB1	46182
3465.7359027997263	0.12836104149732633	CREB1	46182
4158.883083359672	0.11682483548796718	CREB1	46182
4852.030263919617	0.10572024132985751	CREB1	46182
5545.177444479562	0.09515265009948348	CREB1	46182
6238.324625039508	0.085179196921175	CREB1	46182
6931.471805599453	0.07582142611089539	CREB1	46182
9010.91334727929	0.051342422961037255	CREB1	46182
11090.354888959124	0.03165065513320305	CREB1	46182
13862.943611198905	0.011244606983066787	CREB1	46182
17328.67951399863	-0.007483586767185467	CREB1	46182
20794.415416798358	-0.021097282674553047	CREB1	46182
24260.151319598084	-0.03127848473902646	CREB1	46182
27725.88722239781	-0.03909113046318606	CREB1	46182
31191.623125197537	-0.04522292397505652	CREB1	46182
34657.35902799726	-0.05013084402109741	CREB1	46182
38123.09493079699	-0.05412704188264989	CREB1	46182
41588.830833596716	-0.05743022874278481	CREB1	46182
45054.566736396446	-0.06019716739525058	CREB1	46182
48520.30263919617	-0.06254250023922238	CREB1	46182
51986.0385419959	-0.06455157148563513	CREB1	46182
55451.77444479562	-0.06628892879516551	CREB1	46182
62383.246250395074	-0.06913553558307661	CREB1	46182
69314.71805599453	-0.07136210800469324	CREB1	46182
76246.18986159399	-0.07314467433034559	CREB1	46182
83177.66166719343	-0.0745985352169826	CREB1	46182
90109.13347279289	-0.07580195392574798	CREB1	46182
97040.60527839234	-0.07680978539984351	CREB1	46182
103972.0770839918	-0.07766161297544404	CREB1	46182
110903.54888959124	-0.07838676406077817	CREB1	46182
117835.0206951907	-0.07900749092687871	CREB1	46182
124766.49250079015	-0.07954104056708389	CREB1	46182
131697.9643063896	-0.08000103428751987	CREB1	46182
138629.43611198905	-0.08039840828369409	CREB1	46182
152492.37972318797	-0.08103935907191427	CREB1	46182
159423.8515287874	-0.08129639617068293	CREB1	46182
173286.79513998632	-0.08170949552725705	CREB1	46182
187149.7387511852	-0.08201390827781946	CREB1	46182
207944.1541679836	-0.08231728999900603	CREB1	46182
221807.09777918248	-0.08244180874153961	CREB1	46182
235670.0413903814	-0.08251852256806712	CREB1	46182
249532.9850015803	-0.0825566250317677	CREB1	46182
263395.9286127792	-0.08256329901257772	CREB1	46182
277258.8722239781	-0.08254420836747298	CREB1	46182
291121.815835177	-0.08250385744094435	CREB1	46182
304984.75944637595	-0.082445857237427	CREB1	46182
318847.7030575748	-0.08237312456548003	CREB1	46182
346573.59027997265	-0.08219252449040058	CREB1	46182
381230.9493079699	-0.08191804130958616	CREB1	46182
415888.3083359672	-0.08160629595891727	CREB1	46182
450545.6673639644	-0.08126928666606816	CREB1	46182
485203.0263919617	-0.08091500432742114	CREB1	46182
519860.38541995897	-0.08054891420852216	CREB1	46182
554517.7444479562	-0.0801748427471149	CREB1	46182
589175.1034759535	-0.0797955255778221	CREB1	46182
623832.4625039508	-0.07941295585317629	CREB1	46182
658489.821531948	-0.07902861116034075	CREB1	46182
693147.1805599453	-0.0786436045860669	CREB1	46182
762461.8986159398	-0.07787481891065628	CREB1	46182
831776.6166719344	-0.07711139546033889	CREB1	46182
866433.9756999316	-0.07673268230249601	CREB1	46182
901091.3347279289	-0.07635634579838708	CREB1	46182
970406.0527839235	-0.0756116357516516	CREB1	46182
1039720.7708399179	-0.07487858074751329	CREB1	46182
1213007.5659799043	-0.07310202885456615	CREB1	46182
1386294.3611198906	-0.07141012311620151	CREB1	46182
1559581.156259877	-0.06980371488800692	CREB1	46182
1732867.9513998632	-0.0682802677692603	CREB1	46182
1871497.3875118522	-0.06711833134871928	CREB1	46182
2079441.5416798359	-0.06546383612096006	CREB1	46182
2218070.977791825	-0.06441564696383109	CREB1	46182
2426015.1319598085	-0.06291859945249624	CREB1	46182
2772588.722239781	-0.060602727684712594	CREB1	46182
69.31471805599453	0.1440949003346186	CREB1	46231
138.62943611198907	0.1636736396081406	CREB1	46231
207.94415416798358	0.17044639036959283	CREB1	46231
277.25887222397813	0.1727425277494224	CREB1	46231
346.5735902799726	0.17310158848247298	CREB1	46231
415.88830833596717	0.1725222306084389	CREB1	46231
485.2030263919617	0.17145979167757788	CREB1	46231
554.5177444479563	0.17014134635551045	CREB1	46231
623.8324625039508	0.16868687665382073	CREB1	46231
693.1471805599452	0.16716222148295368	CREB1	46231
831.7766166719343	0.16403424753232174	CREB1	46231
1039.720770839918	0.15934482163145006	CREB1	46231
1386.2943611198905	0.15174419387266871	CREB1	46231
1732.8679513998632	0.14439850567177115	CREB1	46231
2079.441541679836	0.13724765856337204	CREB1	46231
3465.7359027997263	0.11028110757699829	CREB1	46231
4158.883083359672	0.09785984301751133	CREB1	46231
4852.030263919617	0.08622558797817816	CREB1	46231
5545.177444479562	0.07539815441178199	CREB1	46231
6238.324625039508	0.0653673762599969	CREB1	46231
6931.471805599453	0.05610257935024076	CREB1	46231
9010.91334727929	0.03244766343478647	CREB1	46231
11090.354888959124	0.013950608999125976	CREB1	46231
13862.943611198905	-0.004767940676648985	CREB1	46231
17328.67951399863	-0.021558975691476544	CREB1	46231
20794.415416798358	-0.0335308185196925	CREB1	46231
24260.151319598084	-0.04235579799401809	CREB1	46231
27725.88722239781	-0.04905536957380394	CREB1	46231
31191.623125197537	-0.05427174475176276	CREB1	46231
34657.35902799726	-0.058421894818668454	CREB1	46231
38123.09493079699	-0.06178521756690884	CREB1	46231
41588.830833596716	-0.06455447839325179	CREB1	46231
45054.566736396446	-0.06686621784965821	CREB1	46231
48520.30263919617	-0.06881943447104073	CREB1	46231
51986.0385419959	-0.07048739834250971	CREB1	46231
55451.77444479562	-0.07192532863757169	CREB1	46231
62383.246250395074	-0.0742707949766766	CREB1	46231
69314.71805599453	-0.07609474661435066	CREB1	46231
76246.18986159399	-0.07754774883981923	CREB1	46231
83177.66166719343	-0.07872867300237282	CREB1	46231
90109.13347279289	-0.07970473200505895	CREB1	46231
97040.60527839234	-0.08052299925122038	CREB1	46231
103972.0770839918	-0.08121731294763473	CREB1	46231
110903.54888959124	-0.08181256259003114	CREB1	46231
117835.0206951907	-0.08232743229129622	CREB1	46231
124766.49250079015	-0.08277620418739695	CREB1	46231
131697.9643063896	-0.08316997282615167	CREB1	46231
138629.43611198905	-0.08351748102072298	CREB1	46231
152492.37972318797	-0.08410028364032898	CREB1	46231
159423.8515287874	-0.08434580565346857	CREB1	46231
173286.79513998632	-0.0847641673456793	CREB1	46231
187149.7387511852	-0.08510406868064768	CREB1	46231
207944.1541679836	-0.08550154581346972	CREB1	46231
221807.09777918248	-0.08570785547937688	CREB1	46231
235670.0413903814	-0.08587656680740365	CREB1	46231
249532.9850015803	-0.0860135725275611	CREB1	46231
263395.9286127792	-0.08612346928684161	CREB1	46231
277258.8722239781	-0.08620990796093035	CREB1	46231
291121.815835177	-0.0862758379656769	CREB1	46231
304984.75944637595	-0.08632368009724814	CREB1	46231
318847.7030575748	-0.08635545044137163	CREB1	46231
346573.59027997265	-0.08637733264692844	CREB1	46231
381230.9493079699	-0.08633985920000206	CREB1	46231
415888.3083359672	-0.08624474430762274	CREB1	46231
450545.6673639644	-0.08610356336991319	CREB1	46231
485203.0263919617	-0.08592514000897136	CREB1	46231
519860.38541995897	-0.08571636565061966	CREB1	46231
554517.7444479562	-0.08548272238988067	CREB1	46231
589175.1034759535	-0.08522863490971852	CREB1	46231
623832.4625039508	-0.08495771704653977	CREB1	46231
658489.821531948	-0.08467294984022279	CREB1	46231
693147.1805599453	-0.08437681316358447	CREB1	46231
762461.8986159398	-0.08375841694769261	CREB1	46231
831776.6166719344	-0.08311558062604353	CREB1	46231
866433.9756999316	-0.0827880569321749	CREB1	46231
901091.3347279289	-0.08245774940262855	CREB1	46231
970406.0527839235	-0.0817918576565439	CREB1	46231
1039720.7708399179	-0.08112304546203909	CREB1	46231
1213007.5659799043	-0.07946104080390488	CREB1	46231
1386294.3611198906	-0.07783980145173917	CREB1	46231
1559581.156259877	-0.0762766778750748	CREB1	46231
1732867.9513998632	-0.07477843774328329	CREB1	46231
1871497.3875118522	-0.07362747492465807	CREB1	46231
2079441.5416798359	-0.07197850306545027	CREB1	46231
2218070.977791825	-0.07092860696830458	CREB1	46231
2426015.1319598085	-0.0694232929309777	CREB1	46231
2772588.722239781	-0.06708408495218712	CREB1	46231
69.31471805599453	0.15452461789473237	CREB1	46274
138.62943611198907	0.17790016639760148	CREB1	46274
207.94415416798358	0.18714484096239423	CREB1	46274
277.25887222397813	0.19135493090099842	CREB1	46274
346.5735902799726	0.19330160190127976	CREB1	46274
415.88830833596717	0.1940920085847076	CREB1	46274
485.2030263919617	0.19424225380286642	CREB1	46274
554.5177444479563	0.19401714457599845	CREB1	46274
623.8324625039508	0.1935619642798651	CREB1	46274
693.1471805599452	0.19296050584221217	CREB1	46274
831.7766166719343	0.19150054564697996	CREB1	46274
1039.720770839918	0.18898833653531152	CREB1	46274
1386.2943611198905	0.18445186675950678	CREB1	46274
1732.8679513998632	0.179707749659655	CREB1	46274
2079.441541679836	0.1748300791622215	CREB1	46274
3465.7359027997263	0.15468966894314384	CREB1	46274
4158.883083359672	0.14466013792845758	CREB1	46274
4852.030263919617	0.1348970373841217	CREB1	46274
5545.177444479562	0.12551037761016445	CREB1	46274
6238.324625039508	0.11656652388485327	CREB1	46274
6931.471805599453	0.10809952206425935	CREB1	46274
9010.91334727929	0.08559798165357868	CREB1	46274
11090.354888959124	0.06710181845088212	CREB1	46274
13862.943611198905	0.047500931738839944	CREB1	46274
17328.67951399863	0.02901280295830888	CREB1	46274
20794.415416798358	0.015156270245356089	CREB1	46274
24260.151319598084	0.004465045799768082	CREB1	46274
27725.88722239781	-0.004005061609610251	CREB1	46274
31191.623125197537	-0.01087182673979273	CREB1	46274
34657.35902799726	-0.016549864187814227	CREB1	46274
38123.09493079699	-0.021325117846800277	CREB1	46274
41588.830833596716	-0.02540000648774472	CREB1	46274
45054.566736396446	-0.028921289526936105	CREB1	46274
48520.30263919617	-0.031997680720240375	CREB1	46274
51986.0385419959	-0.034711265273818334	CREB1	46274
55451.77444479562	-0.037125085069763086	CREB1	46274
62383.246250395074	-0.041239754540691315	CREB1	46274
69314.71805599453	-0.044625843056172364	CREB1	46274
76246.18986159399	-0.04746859835807722	CREB1	46274
83177.66166719343	-0.04989376844954913	CREB1	46274
90109.13347279289	-0.0519897106036701	CREB1	46274
97040.60527839234	-0.053820403979657865	CREB1	46274
103972.0770839918	-0.055433419463966196	CREB1	46274
110903.54888959124	-0.056864968901864495	CREB1	46274
117835.0206951907	-0.05814319939030333	CREB1	46274
124766.49250079015	-0.05929039931800926	CREB1	46274
131697.9643063896	-0.06032451079004416	CREB1	46274
138629.43611198905	-0.06126018906969558	CREB1	46274
152492.37972318797	-0.06288276920689673	CREB1	46274
159423.8515287874	-0.06358839402738899	CREB1	46274
173286.79513998632	-0.06482511266423165	CREB1	46274
187149.7387511852	-0.06586693099420793	CREB1	46274
207944.1541679836	-0.06714008269784259	CREB1	46274
221807.09777918248	-0.06783382707584737	CREB1	46274
235670.0413903814	-0.06842686401329884	CREB1	46274
249532.9850015803	-0.06893474636354463	CREB1	46274
263395.9286127792	-0.06937010661073399	CREB1	46274
277258.8722239781	-0.06974330727861731	CREB1	46274
291121.815835177	-0.0700629231991948	CREB1	46274
304984.75944637595	-0.0703361050369089	CREB1	46274
318847.7030575748	-0.0705688572539561	CREB1	46274
346573.59027997265	-0.0709326045250358	CREB1	46274
381230.9493079699	-0.07123556142145895	CREB1	46274
415888.3083359672	-0.07141097584989511	CREB1	46274
450545.6673639644	-0.07149020543214604	CREB1	46274
485203.0263919617	-0.07149563992613321	CREB1	46274
519860.38541995897	-0.07144358147879298	CREB1	46274
554517.7444479562	-0.07134611240553049	CREB1	46274
589175.1034759535	-0.07121233689967116	CREB1	46274
623832.4625039508	-0.07104922347957483	CREB1	46274
658489.821531948	-0.07086218640510551	CREB1	46274
693147.1805599453	-0.07065549293719876	CREB1	46274
762461.8986159398	-0.07019612398768607	CREB1	46274
831776.6166719344	-0.06969145484200333	CREB1	46274
866433.9756999316	-0.06942665170312719	CREB1	46274
901091.3347279289	-0.06915538020574523	CREB1	46274
970406.0527839235	-0.06859777240895021	CREB1	46274
1039720.7708399179	-0.06802586713387487	CREB1	46274
1213007.5659799043	-0.06656609073547866	CREB1	46274
1386294.3611198906	-0.0651031923253622	CREB1	46274
1559581.156259877	-0.06366652962076746	CREB1	46274
1732867.9513998632	-0.062271382128536966	CREB1	46274
1871497.3875118522	-0.0611902637757674	CREB1	46274
2079441.5416798359	-0.0596304734213604	CREB1	46274
2218070.977791825	-0.058632170662978045	CREB1	46274
2426015.1319598085	-0.0571956514514036	CREB1	46274
2772588.722239781	-0.054955408793199136	CREB1	46274
69.31471805599453	0.14576379353662391	CREB1	56047
138.62943611198907	0.1636484049868894	CREB1	56047
207.94415416798358	0.16940717313793216	CREB1	56047
277.25887222397813	0.17104961964956752	CREB1	56047
346.5735902799726	0.17096049415813855	CREB1	56047
415.88830833596717	0.17006325730686478	CREB1	56047
485.2030263919617	0.16877086299904523	CREB1	56047
554.5177444479563	0.16728427603871432	CREB1	56047
623.8324625039508	0.1657065575122594	CREB1	56047
693.1471805599452	0.16409218840038506	CREB1	56047
831.7766166719343	0.16085625266058837	CREB1	56047
1039.720770839918	0.1561197050027968	CREB1	56047
1386.2943611198905	0.14860402127450548	CREB1	56047
1732.8679513998632	0.14144011358065914	CREB1	56047
2079.441541679836	0.13451027566335091	CREB1	56047
3465.7359027997263	0.10845726829141152	CREB1	56047
4158.883083359672	0.09644794255004742	CREB1	56047
4852.030263919617	0.08519384915967315	CREB1	56047
5545.177444479562	0.07472037083537213	CREB1	56047
6238.324625039508	0.06502188654682257	CREB1	56047
6931.471805599453	0.05607072088293016	CREB1	56047
9010.91334727929	0.03325912267130996	CREB1	56047
11090.354888959124	0.015471622246419256	CREB1	56047
13862.943611198905	-0.0024884527533658826	CREB1	56047
17328.67951399863	-0.01858215131553908	CREB1	56047
20794.415416798358	-0.030065893179233884	CREB1	56047
24260.151319598084	-0.038549455499380554	CREB1	56047
27725.88722239781	-0.04500831099445758	CREB1	56047
31191.623125197537	-0.050052799952889894	CREB1	56047
34657.35902799726	-0.05407835298914648	CREB1	56047
38123.09493079699	-0.05734992535047693	CREB1	56047
41588.830833596716	-0.060050577926881045	CREB1	56047
45054.566736396446	-0.06231027411517612	CREB1	56047
48520.30263919617	-0.06422349863236014	CREB1	56047
51986.0385419959	-0.06586037827177105	CREB1	56047
55451.77444479562	-0.06727390979544826	CREB1	56047
62383.246250395074	-0.06958469133294148	CREB1	56047
69314.71805599453	-0.07138648712857262	CREB1	56047
76246.18986159399	-0.07282531860227122	CREB1	56047
83177.66166719343	-0.0739974785409262	CREB1	56047
90109.13347279289	-0.0749686848119506	CREB1	56047
97040.60527839234	-0.07578512974258722	CREB1	56047
103972.0770839918	-0.07648012240754415	CREB1	56047
110903.54888959124	-0.07707822440768161	CREB1	56047
117835.0206951907	-0.07759790521764107	CREB1	56047
124766.49250079015	-0.07805329419101481	CREB1	56047
131697.9643063896	-0.07845536530967215	CREB1	56047
138629.43611198905	-0.07881275643877708	CREB1	56047
152492.37972318797	-0.07941967626656539	CREB1	56047
159423.8515287874	-0.07967924229543565	CREB1	56047
173286.79513998632	-0.08012919335892033	CREB1	56047
187149.7387511852	-0.0805047435529084	CREB1	56047
207944.1541679836	-0.0809618063041432	CREB1	56047
221807.09777918248	-0.08121101713056289	CREB1	56047
235670.0413903814	-0.08142454688693332	CREB1	56047
249532.9850015803	-0.08160783337204933	CREB1	56047
263395.9286127792	-0.08176508500994689	CREB1	56047
277258.8722239781	-0.08189962438103364	CREB1	56047
291121.815835177	-0.08201412507262612	CREB1	56047
304984.75944637595	-0.08211077720189254	CREB1	56047
318847.7030575748	-0.08219140458873657	CREB1	56047
346573.59027997265	-0.08231053002853711	CREB1	56047
381230.9493079699	-0.08239255794314172	CREB1	56047
415888.3083359672	-0.08241353175189915	CREB1	56047
450545.6673639644	-0.08238427975766272	CREB1	56047
485203.0263919617	-0.08231320619625457	CREB1	56047
519860.38541995897	-0.0822070009388445	CREB1	56047
554517.7444479562	-0.08207109094008525	CREB1	56047
589175.1034759535	-0.08190994461012513	CREB1	56047
623832.4625039508	-0.08172728595399883	CREB1	56047
658489.821531948	-0.08152625003874149	CREB1	56047
693147.1805599453	-0.08130949863918034	CREB1	56047
762461.8986159398	-0.08083763653798812	CREB1	56047
831776.6166719344	-0.08032640366330736	CREB1	56047
866433.9756999316	-0.08005959615888239	CREB1	56047
901091.3347279289	-0.07978687726533551	CREB1	56047
970406.0527839235	-0.07922752022792211	CREB1	56047
1039720.7708399179	-0.07865486123329823	CREB1	56047
1213007.5659799043	-0.0771955891904933	CREB1	56047
1386294.3611198906	-0.07573511055168054	CREB1	56047
1559581.156259877	-0.07430183276362834	CREB1	56047
1732867.9513998632	-0.07291030619047698	CREB1	56047
1871497.3875118522	-0.071831816240115	CREB1	56047
2079441.5416798359	-0.07027486330648545	CREB1	56047
2218070.977791825	-0.069277392751606	CREB1	56047
2426015.1319598085	-0.06784013795785247	CREB1	56047
2772588.722239781	-0.06559267909689977	CREB1	56047
69.31471805599453	0.1493908604867262	CREB1	56048
138.62943611198907	0.16985059342087502	CREB1	56048
207.94415416798358	0.1766501629363491	CREB1	56048
277.25887222397813	0.1786551721244566	CREB1	56048
346.5735902799726	0.17864805506384596	CREB1	56048
415.88830833596717	0.1777142362722152	CREB1	56048
485.2030263919617	0.17633712102137225	CREB1	56048
554.5177444479563	0.17475010687042986	CREB1	56048
623.8324625039508	0.17307156276971222	CREB1	56048
693.1471805599452	0.1713630722082829	CREB1	56048
831.7766166719343	0.16796898941892713	CREB1	56048
1039.720770839918	0.16307203195104478	CREB1	56048
1386.2943611198905	0.15544506140359068	CREB1	56048
1732.8679513998632	0.1482917127388343	CREB1	56048
2079.441541679836	0.14144088281989928	CREB1	56048
3465.7359027997263	0.11592568472330539	CREB1	56048
4158.883083359672	0.10418184309885559	CREB1	56048
4852.030263919617	0.09314829449754639	CREB1	56048
5545.177444479562	0.08283959143129459	CREB1	56048
6238.324625039508	0.07324749343260005	CREB1	56048
6931.471805599453	0.06434672601591102	CREB1	56048
9010.91334727929	0.0414087698145978	CREB1	56048
11090.354888959124	0.023218281093973878	CREB1	56048
13862.943611198905	0.004535171975857097	CREB1	56048
17328.67951399863	-0.012503075002884804	CREB1	56048
20794.415416798358	-0.024841717588591123	CREB1	56048
24260.151319598084	-0.03405670307550859	CREB1	56048
27725.88722239781	-0.04113195928421093	CREB1	56048
31191.623125197537	-0.04669718359575784	CREB1	56048
34657.35902799726	-0.05116716899529782	CREB1	56048
38123.09493079699	-0.054823130576037576	CREB1	56048
41588.830833596716	-0.057860924042301615	CREB1	56048
45054.566736396446	-0.060420316669003396	CREB1	56048
48520.30263919617	-0.06260323377729728	CREB1	56048
51986.0385419959	-0.0644854427306545	CREB1	56048
55451.77444479562	-0.06612423029903511	CREB1	56048
62383.246250395074	-0.0688376765988194	CREB1	56048
69314.71805599453	-0.07099251233900751	CREB1	56048
76246.18986159399	-0.07274597073449147	CREB1	56048
83177.66166719343	-0.07420150606304822	CREB1	56048
90109.13347279289	-0.07542964077917981	CREB1	56048
97040.60527839234	-0.07647997480858988	CREB1	56048
103972.0770839918	-0.07738837882763605	CREB1	56048
110903.54888959124	-0.07818144917167491	CREB1	56048
117835.0206951907	-0.07887934922826143	CREB1	56048
124766.49250079015	-0.07949767053250993	CREB1	56048
131697.9643063896	-0.08004868196631415	CREB1	56048
138629.43611198905	-0.08054218758105894	CREB1	56048
152492.37972318797	-0.08138701318830317	CREB1	56048
159423.8515287874	-0.0817502326625281	CREB1	56048
173286.79513998632	-0.0823809906755897	CREB1	56048
187149.7387511852	-0.08290672388863482	CREB1	56048
207944.1541679836	-0.08354205638417903	CREB1	56048
221807.09777918248	-0.08388446797449407	CREB1	56048
235670.0413903814	-0.0841743963137169	CREB1	56048
249532.9850015803	-0.0844198685850139	CREB1	56048
263395.9286127792	-0.08462724976007707	CREB1	56048
277258.8722239781	-0.08480165975196312	CREB1	56048
291121.815835177	-0.08494727254018916	CREB1	56048
304984.75944637595	-0.08506753378019767	CREB1	56048
318847.7030575748	-0.08516532117097093	CREB1	56048
346573.59027997265	-0.08530283369217567	CREB1	56048
381230.9493079699	-0.08538474779676182	CREB1	56048
415888.3083359672	-0.08538699220046092	CREB1	56048
450545.6673639644	-0.08532573091668169	CREB1	56048
485203.0263919617	-0.08521316196213713	CREB1	56048
519860.38541995897	-0.08505873979238575	CREB1	56048
554517.7444479562	-0.084869946047664	CREB1	56048
589175.1034759535	-0.08465279837987752	CREB1	56048
623832.4625039508	-0.0844121998810178	CREB1	56048
658489.821531948	-0.08415218726047492	CREB1	56048
693147.1805599453	-0.08387611222727884	CREB1	56048
762461.8986159398	-0.08328653962009477	CREB1	56048
831776.6166719344	-0.08266102449591124	CREB1	56048
866433.9756999316	-0.08233887932281876	CREB1	56048
901091.3347279289	-0.08201218758806436	CREB1	56048
970406.0527839235	-0.08134923685691667	CREB1	56048
1039720.7708399179	-0.0806789584766836	CREB1	56048
1213007.5659799043	-0.07900116184060997	CREB1	56048
1386294.3611198906	-0.07735511656392026	CREB1	56048
1559581.156259877	-0.07576398134095377	CREB1	56048
1732867.9513998632	-0.07423742500967916	CREB1	56048
1871497.3875118522	-0.07306456480526602	CREB1	56048
2079441.5416798359	-0.07138475984648025	CREB1	56048
2218070.977791825	-0.07031579456258534	CREB1	56048
[truncated: 2,090 more rows]
