# Supplementary material for: Determinants of transcription factor regulatory range
Source: Nat Commun. 2020 May 18;11:2472. doi: 10.1038/s41467-020-16106-x (PMC7235260; doi:10.1038/s41467-020-16106-x)
Supplement: Supplementary file 12 — Source Data [file 41467_2020_16106_MOESM12_ESM.zip › Source Data/source_data_fig_1e_&_supp_fig_2d_&_supp_fig_2f_pearson_correlation_inferred_distance.csv]

	CCLE	GSE18676	GSE2361	GSE30803	GSE3526	GSE43346	GTEx-Adipose_Subcutaneous	GTEx-Brain_Cortex	GTEx-Breast_Mammary_Tissue	GTEx-Cells_EBV-transformed_lymphocytes	GTEx-Cells_Transformed_fibroblasts	GTEx-Colon_Transverse	GTEx-Liver	GTEx-Lung	GTEx-Pancreas	GTEx-Prostate	GTEx-Skin_Not_Sun_Exposed_Suprapubic	GTEx-Stomach	GTEx-Uterus	GTEx-Whole_Blood	median	mean	std	relative_std
PAX5	5.920006707092763	6.083863509731433	6.14185545670912		6.1930079791565005	6.083863509731433				5.770244386759432											6.083863509731433	6.039529294130302	0.1345484132062637	0.02227796350570377
GATA1	4.581188150539382	5.882218146203363	5.6537388176879935	6.01691672010082	6.083863509731433	5.986953496723377														5.840825461045139	5.882218146203363	5.740990306029359	0.4550833490870209	0.0792691373488436
NRF1	2.539795465381157	4.14185545670912	5.937735474053195	5.840825461045139	5.840825461045139	2.743915448037082			6.442885452373102												5.840825461045139	4.916082959961134	1.4536517797372712	0.29569309378553765
MAX	3.0169167201008196	5.818549066333986	5.986953496723377	5.840825461045139		5.7702443867594315		5.044945443701064					5.986953496723378								5.818549066333986	5.410492142215148	0.9470396260201971	0.1750376123145912
USF2	5.685923501059396	5.818549066333986	5.920006707092763	5.937735474053195	6.083863509731433	5.7702443867594315				5.581188150539382			5.071274382423413							5.372304378087393	5.7702443867594315	5.701133394283982	0.28163391311237856	0.04939963576273233
ZBTB17	5.503583292726712	5.7439154480370815	5.818549066333986	5.6537388176879935	5.882218146203363	5.7439154480370815			5.3971279618124255												5.7439154480370815	5.685870453609465	0.1516150439495557	0.026665230097409003
RFX1	5.685923501059396	5.715886724436839	5.795067970484463	2.7950679704844634	5.7702443867594315	5.7439154480370815			5.653738817687994											5.539795465381157	5.700905112748117	5.377838377453216	0.9158296057645218	0.17029697463653257
USF1	5.6537388176879935	5.6537388176879935			6.01691672010082	5.715886724436839		5.4640747514430394		5.096097966148443		5.044945443701064	5.317946715764801						5.618976711428782	5.442885452373102	5.541525731435911	5.506066713837163	0.26704848146464927	0.04850077112097755
ESR1	4.986953496723377	5.503583292726712	6.1930079791565005		6.083863509731433	4.653738817687994															5.503583292726712	5.487455064792122	0.5476636419007989	0.09980284766514907
RUNX1	4.4428854523731	5.484278137531326	6.083863509731433	5.954768813351975	6.01691672010082	4.920006707092763														3.795067970484464	5.484278137531326	5.272758181024652	0.7716033938002245	0.14633771686648434
MAZ	5.420609057661949	5.372304378087393	5.7702443867594315	3.0169167201008196	5.882218146203363	5.345975439365044				5.442885452373102			4.442885452373102	5.202553297062732						5.238765469717176	5.359139908726219	5.135863428039122	0.7549786827076143	0.14700131599797348
TAL1	4.384893505395414	5.715886724436839	4.954768813351975		6.14185545670912	5.882218146203363														4.7439154480370815	5.335327768894407	5.308409409004029	0.5960881848821146	0.11229129838234414
NFE2	3.954768813351975	5.1195790619979675	5.238765469717176	5.954768813351975	5.954768813351975	5.096097966148444															5.179172265857572	5.213988743396727	0.6219534379546345	0.11928553523294608
RELA	4.954768813351975	4.954768813351975	5.715886724436839	4.581188150539382	4.494037974820482	5.420609057661949	4.840825461045139			5.044945443701064				4.3848935053954134							4.954768813351975	4.934669275765619	0.38600205824544004	0.07822247787528809
BCL3	4.840825461045139	4.986953496723377		4.3179467157648	4.494037974820482	5.3971279618124255				5.1832481418673435											4.913889478884258	4.876289890131118	0.34605473988344154	0.07096681035797413
RELB	4.685923501059396	4.653738817687994	6.14185545670912	4.882218146203363	5.920006707092763	4.882218146203363				4.442885452373102										5.6859235010593965	4.882218146203363	5.130776430510207	0.5809331735728167	0.11322519728559843
STAT5B	4.14185545670912	4.795067970484463	4.882218146203363	4.795067970484463	5.01691672010082	5.464074751443039															4.838643058343913	4.847692010538455	0.3612641382495173	0.0745229147116114
NR2F6	4.795067970484463	4.7439154480370815	4.715886724436839	4.653738817687994	5.345975439365044	5.14185545670912							4.3848935053954134							5.653738817687994	4.769491709260772	4.91161820989608	0.37067176489349557	0.07546835870643501
JUND	5.7439154480370815	5.7702443867594315		3.743915448037082	4.494037974820482	5.7439154480370815		4.7439154480370815				4.6859235010593965	4.14185545670912							5.840825461045139	4.7439154480370815	4.965246402057899	0.7207611813709056	0.14516121114798625
TBX21	4.3179467157648	4.653738817687994	6.14185545670912	4.7439154480370815	6.01691672010082	4.7439154480370815				4.653738817687994											4.7439154480370815	5.001992859007747	0.6363617206718193	0.12722163717723806
AR	4.7439154480370815	4.882218146203363				4.653738817687994			2.6189767114287816							4.238765469717176					4.653738817687994	4.298558901793732	0.7763029585677826	0.18059609657642278
TEAD4	4.384893505395414			4.685923501059396	5.7439154480370815			4.442885452373102						4.653738817687994					4.6189767114287825		4.636357764558388	4.738098742934308	0.423919164958847	0.08947031034146696
SPIB	4.14185545670912	4.238765469717176	5.420609057661949	4.795067970484463	4.618976711428782	4.3179467157648														5.795067970484463	4.618976711428782	4.743408257959942	0.5472398765408772	0.1153684959801954
FOSL1	4.3179467157648	5.920006707092763		4.3179467157648	5.882218146203363	4.618976711428782			3.6189767114287816											5.840825461045139	4.618976711428782	4.891984235019652	0.8190196572861497	0.16742074747975136
SMAD3	4.384893505395414	4.4428854523731	4.7439154480370815	4.384893505395414	4.840825461045139	4.7439154480370815															4.593400450205091	4.59067561006976	0.17569525097154506	0.03827219910423494
GATA3	4.581188150539382		4.539795465381157	4.618976711428782	4.581188150539382	4.494037974820482															4.581188150539382	4.5660624338747615	0.03950476557502191	0.00865182334826249
CEBPA	5.202553297062731	4.384893505395414	4.539795465381157	4.986953496723377	4.384893505395414	4.581188150539382	4.581188150539382														4.581188150539382	4.65533171519703	0.2705407884787564	0.05811418069212844
CEBPB	4.494037974820482	4.4428854523731	4.4428854523731	4.539795465381157	4.238765469717176	4.581188150539382			4.494037974820482	5.795067970484463			4.920006707092763	4.581188150539382					4.6189767114287825	4.6859235010593965	4.56049180796027	4.645788522199226	0.3636660091235273	0.07827864040427197
FOSL2	4.384893505395414	4.539795465381157	4.581188150539382	4.4428854523731	4.618976711428782	4.653738817687994		4.581188150539382					3.795067970484464	4.539795465381157					4.442885452373102		4.539795465381157	4.465473691542282	0.22549243877721065	0.05049686872062395
HNF4A	4.4428854523731	4.494037974820482	6.083863509731433	4.581188150539382	6.083863509731433	4.882218146203363						4.3179467157647995	3.795067970484464								4.537613062679932	4.802076054703154	0.7366187692486247	0.15339589811935198
FOS	4.539795465381157	4.494037974820482	4.539795465381157	4.384893505395414	4.4428854523731	4.618976711428782															4.51691672010082	4.50532875641156	0.06964947368476034	0.015459354344706092
JUNB	4.539795465381157		4.494037974820482	4.494037974820482	4.539795465381157	4.539795465381157				4.3179467157647995											4.51691672010082	4.491760825950008	0.07346186034729749	0.01635480231335788
IKZF1	4.238765469717176	4.238765469717176	4.920006707092763	4.581188150539382	4.795067970484463	4.494037974820482				2.4428854523731007											4.494037974820482	4.275594396195628	0.7276226331362615	0.17018046281089977
CDX2	4.384893505395414	4.539795465381157										4.442885452373102									4.442885452373102	4.4526149688806935	0.05562365182545639	0.012492356113027927
TEAD1	4.4428854523731	4.14185545670912			4.4428854523731																4.4428854523731	4.367627953457106	0.1303498117730632	0.029844531897431303
FOXA1	4.384893505395414	4.494037974820482	4.4428854523731	4.384893505395414	4.4428854523731	5.715886724436839															4.4428854523731	4.615481152452493	0.4506107000910593	0.09763027628259768
TCF7L2	4.539795465381157			4.7439154480370815	3.5397954653811574							4.3179467157647995									4.4288710905729785	4.314064837027436	0.41192583533144644	0.09548438674261556
PPARG	4.4428854523731	4.238765469717176	4.384893505395414	4.715886724436839	4.494037974820482	4.4428854523731	4.14185545670912					4.3179467157647995									4.413889478884258	4.399227358941588	0.15351060727356725	0.03489490193352962
IRF1	4.494037974820482	4.238765469717176	4.384893505395414	4.384893505395414	4.384893505395414	4.14185545670912						4.539795465381157			4.882218146203363					4.715886724436839	4.384893505395414	4.455213325884979	0.2058561551674468	0.04620567863078829
MYB	3.5397954653811574	4.238765469717176	4.494037974820482	4.539795465381157	4.954768813351975	2.685923501059395															4.366401722268829	4.117069773140025	0.7051791322414361	0.17128180261652623
TP53	2.7950679704844634	2.743915448037082	5.685923501059396	4.954768813351975	3.954768813351975	4.7439154480370815			5.6859235010593965					2.317946715764801							4.349342130694528	4.136841371315634	1.2001915758400648	0.2901226970321005
GRHL2	4.3179467157648	4.238765469717176	4.238765469717176	4.3179467157648	4.384893505395414	2.743915448037082								4.3848935053954134							4.3179467157648	4.118134193194583	0.5219766713073175	0.12675076790113088
NR1H3	4.384893505395414	3.317946715764801										4.3179467157647995									4.3179467157647995	4.084683413172454	0.4435185450735656	0.10858088625504951
FOXA2	4.238765469717176	4.3179467157648		4.3179467157648		2.743915448037082						4.442885452373102	4.3179467157647995								4.3179467157647995	4.099621890455223	0.5562365483433231	0.13567996347135283
SP1	2.9200067070927633	4.044945443701063	6.14185545670912	6.083863509731433	3.7950679704844634	5.272189225204126						2.7950679704844634									4.044945443701063	4.387242715888562	1.2254145223299793	0.27931313621926934
FLI1	2.8408254610451382	3.8408254610451382	4.14185545670912	4.044945443701063	4.044945443701063	4.384893505395414														2.8408254610451382	4.044945443701063	3.7730077095428927	0.5561957858726988	0.14741443132118143
KLF5	4.3179467157648	3.7950679704844634	3.685923501059395	4.3179467157648	3.954768813351975	3.1418554567091195									3.743915448037082						3.7950679704844634	3.8440615739570125	0.3525481212200299	0.0917124022176166
JUN	4.3179467157648		3.685923501059395	3.954768813351975	3.743915448037082	3.5397954653811574															3.743915448037082	3.8310442319385825	0.24948297247257156	0.06512140225181591
NR3C1	4.4428854523731		3.5397954653811574													2.6189767114287816					3.5397954653811574	3.535363273641049	0.6448643510345856	0.18240398542423159
MYC	4.3179467157648	2.743915448037082	3.7950679704844634	4.4428854523731	3.317946715764801	4.494037974820482			2.9200067070927638		2.7950679704844634	3.795067970484464	2.685923501059395	3.2387654697171766					2.8408254610451382	2.317946715764801	3.2387654697171766	3.353154967329293	0.6807307105836684	0.20301200428140487
ELF1	3.7950679704844634	3.0169167201008196	2.9200067070927633	3.5397954653811574	2.9200067070927633	3.1418554567091195				3.01691672010082		3.1418554567091195									3.07938608840497	3.1746452546751107	0.28065832018434955	0.08840619901421766
YY1	2.9200067070927633	2.8408254610451382	2.9200067070927633	2.9200067070927633	2.8408254610451382	3.0169167201008196				2.743915448037082		2.8408254610451382	3.539795465381157						3.01691672010082	2.685923501059395	2.9200067070927633	2.933830922182145	0.2051909653446234	0.0699396014246128
ATF2	3.1418554567091195	2.618976711428782		2.743915448037082		2.9200067070927633															2.8319610775649227	2.851343080166534	0.1760810166243051	0.06175371103151186
ZBTB33	2.539795465381157	2.8408254610451382				2.618976711428782							2.8408254610451382								2.72990108623696	2.7140648370274354	0.11983226937314923	0.04415232375376664
TFDP1	2.618976711428782	2.685923501059395	3.8408254610451382	2.7950679704844634	2.743915448037082	2.539795465381157															2.7149194745482386	2.848489147426322	0.4124416901783065	0.14479314079569425
TAF1	2.685923501059395	2.539795465381157			2.685923501059395																2.685923501059395	2.6493914921398356	0.06327529555123654	0.02388295415719439
ATF1	2.539795465381157	2.618976711428782	2.743915448037082	2.8408254610451382	2.685923501059395	2.539795465381157							2.743915448037082							2.539795465381157	2.6524501062440886	2.6561547857772267	0.10132878859646365	0.03814867610089729
GABPA	2.618976711428782	2.618976711428782	3.1418554567091195	2.7950679704844634	2.743915448037082	2.618976711428782														2.539795465381157	2.618976711428782	2.7120676482908688	0.17922133355358383	0.06608291414357906
CREB1	2.539795465381157	2.618976711428782	2.743915448037082	2.685923501059395	2.685923501059395	2.539795465381157										2.4428854523731007				2.539795465381157	2.5793860884049695	2.5973774553895774	0.08929305096773427	0.03437815739196878
FOXM1	2.539795465381157	2.539795465381157	2.317946715764801	2.539795465381157		2.539795465381157				2.4428854523731007											2.539795465381157	2.494258499291955	0.079366339899498	0.03181961289177834
