# Supplementary material for: Determinants of transcription factor regulatory range
Source: Nat Commun. 2020 May 18;11:2472. doi: 10.1038/s41467-020-16106-x (PMC7235260; doi:10.1038/s41467-020-16106-x)
Supplement: Supplementary file 12 — Source Data [file 41467_2020_16106_MOESM12_ESM.zip › Source Data/source_data_fig_2a_bottom_compartment_A_ratio_in_TAD_clusters.csv]

cluster_1	cluster_2	cluster_3	cluster_4	cluster_5	cluster_6	cluster_7	cluster_8	cluster_9	cluster_10
0.043478260869565216	0.7391304347826086	0.2608695652173913	0.9565217391304348	0.43478260869565216	0.8260869565217391	0.9130434782608696	0.8260869565217391	0.9565217391304348	0.9565217391304348
0.043478260869565216	0.3043478260869565	0.8695652173913043	0.9565217391304348	0.43478260869565216	0.8260869565217391	0.9565217391304348	0.7391304347826086	0.9565217391304348	0.9565217391304348
0.043478260869565216	0.8695652173913043	0.08695652173913042	0.9130434782608696	0.9565217391304348	0.7826086956521741	0.6956521739130435	0.6086956521739131	0.9545454545454546	0.9565217391304348
0.043478260869565216	0.39130434782608703	0.13043478260869565	0.08695652173913042	0.13043478260869565	0.43478260869565216	0.9565217391304348	0.5217391304347826	0.9565217391304348	0.9565217391304348
0.043478260869565216	0.2608695652173913	0.2608695652173913	0.21739130434782608	0.043478260869565216	0.21739130434782608	0.9565217391304348	0.8695652173913043	0.9565217391304348	0.9565217391304348
0.2608695652173913	0.17391304347826084	0.4782608695652174	0.9130434782608696	0.043478260869565216	0.6956521739130435	0.9130434782608696	0.3478260869565217	0.9565217391304348	0.9565217391304348
0.043478260869565216	0.8260869565217391	0.39130434782608703	0.6956521739130435	0.21739130434782608	0.43478260869565216	0.8181818181818182	0.4782608695652174	0.9565217391304348	0.9565217391304348
0.043478260869565216	0.5652173913043478	0.7391304347826086	0.9565217391304348	0.6086956521739131	0.6956521739130435	0.8695652173913043	0.13043478260869565	0.9565217391304348	0.9565217391304348
0.043478260869565216	0.5217391304347826	0.8695652173913043	0.043478260869565216	0.6086956521739131	0.9565217391304348	0.7826086956521741	0.9565217391304348	0.9565217391304348	0.9565217391304348
0.21739130434782608	0.9130434782608696	0.7826086956521741	0.3478260869565217	0.9130434782608696	0.8695652173913043	0.5652173913043478	0.8260869565217391	0.9130434782608696	0.9565217391304348
0.08695652173913042	0.9565217391304348	0.043478260869565216	0.6956521739130435	0.8260869565217391	0.8695652173913043	0.7391304347826086	0.9565217391304348	0.9565217391304348	0.9565217391304348
0.3478260869565217	0.9565217391304348	0.3043478260869565	0.9565217391304348	0.8260869565217391	0.2608695652173913	0.7391304347826086	0.9565217391304348	0.9565217391304348	0.9565217391304348
0.4782608695652174	0.7826086956521741	0.9130434782608696	0.7826086956521741	0.043478260869565216	0.8695652173913043	0.5652173913043478	0.9565217391304348	0.6521739130434783	0.9545454545454546
0.13043478260869565	0.21739130434782608	0.8695652173913043	0.13043478260869565	0.17391304347826084	0.9130434782608696	0.8260869565217391	0.6521739130434783	0.8260869565217391	0.9565217391304348
0.043478260869565216	0.08695652173913042	0.2608695652173913	0.2608695652173913	0.43478260869565216	0.17391304347826084	0.3478260869565217	0.7826086956521741	0.9545454545454546	0.9565217391304348
0.08695652173913042	0.08695652173913042	0.043478260869565216	0.3478260869565217	0.6956521739130435	0.8695652173913043	0.8260869565217391	0.7826086956521741	0.9565217391304348	0.9565217391304348
0.043478260869565216	0.17391304347826084	0.8260869565217391	0.39130434782608703	0.5217391304347826	0.6086956521739131	0.39130434782608703	0.9565217391304348	0.9565217391304348	0.9130434782608696
0.08695652173913042	0.3478260869565217	0.8260869565217391	0.08695652173913042	0.9130434782608696	0.8695652173913043	0.13043478260869565	0.9565217391304348	0.08695652173913042	0.9565217391304348
0.13043478260869565	0.6956521739130435	0.8695652173913043	0.13043478260869565	0.39130434782608703	0.9130434782608696	0.9565217391304348	0.8695652173913043	0.9565217391304348	0.9565217391304348
0.043478260869565216	0.4782608695652174	0.043478260869565216	0.3478260869565217	0.043478260869565216	0.7826086956521741	0.9565217391304348	0.6956521739130435	0.9565217391304348	0.8260869565217391
0.08695652173913042	0.4782608695652174	0.17391304347826084	0.8260869565217391	0.3478260869565217	0.4782608695652174	0.9545454545454546	0.5652173913043478	0.9130434782608696	0.8695652173913043
0.08695652173913042	0.2608695652173913	0.043478260869565216	0.6086956521739131	0.6521739130434783	0.043478260869565216	0.9545454545454546	0.9130434782608696	0.9565217391304348	0.9565217391304348
0.08695652173913042	0.5652173913043478	0.043478260869565216	0.08695652173913042	0.2608695652173913	0.9130434782608696	0.9565217391304348	0.5217391304347826	0.9565217391304348	0.8260869565217391
0.043478260869565216	0.6521739130434783	0.043478260869565216	0.5217391304347826	0.043478260869565216	0.8695652173913043	0.9565217391304348	0.6086956521739131	0.9565217391304348	0.8695652173913043
0.13043478260869565	0.6086956521739131	0.7391304347826086	0.043478260869565216	0.043478260869565216	0.9130434782608696	0.85	0.17391304347826084	0.7391304347826086	0.9565217391304348
0.21739130434782608	0.043478260869565216	0.08695652173913042	0.3478260869565217	0.043478260869565216	0.9565217391304348	0.9545454545454546	0.8260869565217391	0.9545454545454546	0.9523809523809524
0.08695652173913042	0.17391304347826084	0.21739130434782608	0.6086956521739131	0.6086956521739131	0.3043478260869565	0.9130434782608696	0.5217391304347826	0.9545454545454546	0.9565217391304348
0.043478260869565216	0.043478260869565216	0.13043478260869565	0.3478260869565217	0.7391304347826086	0.7391304347826086	0.9565217391304348	0.9565217391304348	0.9545454545454546	0.9565217391304348
0.043478260869565216	0.043478260869565216	0.043478260869565216	0.6086956521739131	0.08695652173913042	0.8260869565217391	0.8695652173913043	0.2608695652173913	0.9565217391304348	0.9565217391304348
0.08695652173913042	0.2608695652173913	0.3478260869565217	0.9565217391304348	0.13043478260869565	0.7391304347826086	0.7391304347826086	0.9565217391304348	0.9565217391304348	0.9565217391304348
0.08695652173913042	0.043478260869565216	0.043478260869565216	0.9565217391304348	0.08695652173913042	0.17391304347826084	0.9565217391304348	0.9565217391304348	0.9565217391304348	0.9565217391304348
0.08695652173913042	0.21739130434782608	0.6086956521739131	0.4782608695652174	0.2608695652173913	0.8260869565217391	0.9565217391304348	0.9565217391304348	0.5652173913043478	0.9473684210526316
0.3478260869565217	0.17391304347826084	0.6956521739130435	0.043478260869565216	0.08695652173913042	0.6956521739130435	0.9130434782608696	0.7826086956521741	0.7368421052631579	0.7391304347826086
0.3043478260869565	0.7826086956521741	0.8695652173913043	0.4782608695652174	0.08695652173913042	0.5652173913043478	0.9565217391304348	0.7826086956521741	0.9545454545454546	0.9565217391304348
0.8260869565217391	0.08695652173913042	0.043478260869565216	0.9130434782608696	0.043478260869565216	0.6086956521739131	0.8695652173913043	0.9565217391304348	0.043478260869565216	0.9565217391304348
0.043478260869565216	0.13043478260869565	0.3043478260869565	0.39130434782608703	0.08695652173913042	0.9565217391304348	0.8260869565217391	0.8260869565217391	0.9130434782608696	0.9565217391304348
0.08695652173913042	0.043478260869565216	0.17391304347826084	0.13043478260869565	0.8260869565217391	0.043478260869565216	0.43478260869565216	0.9565217391304348	0.7391304347826086	0.9565217391304348
0.13043478260869565	0.08695652173913042	0.5217391304347826	0.2608695652173913	0.08695652173913042	0.13043478260869565	0.5217391304347826	0.9565217391304348	0.9565217391304348	0.9565217391304348
0.13043478260869565	0.7391304347826086	0.8695652173913043	0.2608695652173913	0.08695652173913042	0.9565217391304348	0.9565217391304348	0.9565217391304348	0.8260869565217391	0.9565217391304348
0.043478260869565216	0.21739130434782608	0.043478260869565216	0.3043478260869565	0.39130434782608703	0.6521739130434783	0.6086956521739131	0.9130434782608696	0.9565217391304348	0.9565217391304348
0.21739130434782608	0.21739130434782608	0.8260869565217391	0.4782608695652174	0.08695652173913042	0.9565217391304348	0.5652173913043478	0.43478260869565216	0.9565217391304348	0.9565217391304348
0.3043478260869565	0.08695652173913042	0.6521739130434783	0.9130434782608696	0.5217391304347826	0.8260869565217391	0.13043478260869565	0.7391304347826086	0.6956521739130435	0.9565217391304348
0.043478260869565216	0.21739130434782608	0.3478260869565217	0.08695652173913042	0.2608695652173913	0.08695652173913042	0.9565217391304348	0.6956521739130435	0.21739130434782608	0.9130434782608696
0.043478260869565216	0.3478260869565217	0.08695652173913042	0.08695652173913042	0.4782608695652174	0.08695652173913042	0.9565217391304348	0.3478260869565217	0.9565217391304348	0.9565217391304348
0.043478260869565216	0.08695652173913042	0.21739130434782608	0.6956521739130435	0.3478260869565217	0.17391304347826084	0.43478260869565216	0.9565217391304348	0.9130434782608696	0.9565217391304348
0.043478260869565216	0.7391304347826086	0.043478260869565216	0.9565217391304348	0.5217391304347826	0.17391304347826084	0.8260869565217391	0.8695652173913043	0.9545454545454546	0.9565217391304348
0.043478260869565216	0.5217391304347826	0.2608695652173913	0.7391304347826086	0.8695652173913043	0.8260869565217391	0.9565217391304348	0.9565217391304348	0.9565217391304348	0.9565217391304348
0.043478260869565216	0.6086956521739131	0.08695652173913042	0.6956521739130435	0.08695652173913042	0.6956521739130435	0.08695652173913042	0.9565217391304348	0.9565217391304348	0.9565217391304348
0.08695652173913042	0.6086956521739131	0.2608695652173913	0.13043478260869565	0.3043478260869565	0.17391304347826084	0.9565217391304348	0.9565217391304348	0.9545454545454546	0.9565217391304348
0.043478260869565216	0.4782608695652174	0.7391304347826086	0.17391304347826084	0.43478260869565216	0.8695652173913043	0.8695652173913043	0.9565217391304348		0.9565217391304348
0.043478260869565216	0.9565217391304348	0.13043478260869565	0.043478260869565216	0.21739130434782608	0.7391304347826086	0.6956521739130435	0.6521739130434783		0.9565217391304348
0.08695652173913042	0.17391304347826084	0.17391304347826084	0.13043478260869565	0.08695652173913042	0.4782608695652174	0.9565217391304348	0.8695652173913043		0.9565217391304348
0.043478260869565216	0.043478260869565216	0.08695652173913042	0.9565217391304348	0.043478260869565216	0.4782608695652174	0.9565217391304348	0.3043478260869565		0.9565217391304348
0.043478260869565216	0.13043478260869565	0.13043478260869565	0.13043478260869565	0.043478260869565216	0.17391304347826084	0.9565217391304348	0.5217391304347826		0.043478260869565216
0.043478260869565216	0.043478260869565216	0.39130434782608703	0.39130434782608703	0.2608695652173913	0.9565217391304348	0.8260869565217391	0.9565217391304348		0.9565217391304348
0.043478260869565216	0.043478260869565216	0.08695652173913042	0.043478260869565216	0.21739130434782608	0.8260869565217391	0.9130434782608696	0.13043478260869565		0.6521739130434783
0.043478260869565216	0.08695652173913042	0.043478260869565216	0.9565217391304348	0.17391304347826084	0.5217391304347826	0.9565217391304348	0.9565217391304348		0.9130434782608696
0.043478260869565216	0.3478260869565217	0.043478260869565216	0.9130434782608696	0.043478260869565216	0.8695652173913043	0.9565217391304348	0.9565217391304348		0.9565217391304348
0.043478260869565216	0.043478260869565216	0.6956521739130435	0.3043478260869565	0.13043478260869565	0.2608695652173913	0.39130434782608703	0.9565217391304348		0.21739130434782608
0.043478260869565216	0.043478260869565216	0.8260869565217391	0.08695652173913042	0.08695652173913042	0.08695652173913042	0.7826086956521741	0.6956521739130435		0.9565217391304348
0.043478260869565216	0.043478260869565216	0.043478260869565216	0.17391304347826084	0.13043478260869565	0.043478260869565216	0.9565217391304348	0.4782608695652174		0.9565217391304348
0.043478260869565216	0.043478260869565216	0.043478260869565216	0.08695652173913042	0.3478260869565217	0.4782608695652174	0.8695652173913043	0.6086956521739131		0.9565217391304348
0.043478260869565216	0.043478260869565216	0.043478260869565216	0.9565217391304348	0.08695652173913042	0.9565217391304348	0.8636363636363636	0.9565217391304348		0.9565217391304348
0.043478260869565216	0.13043478260869565	0.17391304347826084	0.043478260869565216	0.08695652173913042	0.9130434782608696	0.9565217391304348	0.6521739130434783		0.9565217391304348
0.043478260869565216	0.13043478260869565	0.08695652173913042	0.043478260869565216	0.7391304347826086	0.8260869565217391	0.8695652173913043	0.7826086956521741		0.9565217391304348
0.043478260869565216	0.7391304347826086	0.08695652173913042	0.2608695652173913	0.9130434782608696	0.6521739130434783	0.9130434782608696	0.9130434782608696		0.9565217391304348
0.08695652173913042	0.8260869565217391	0.5217391304347826	0.043478260869565216	0.8695652173913043	0.6521739130434783	0.6521739130434783	0.3478260869565217		0.9565217391304348
0.043478260869565216	0.08695652173913042	0.9130434782608696	0.043478260869565216	0.7391304347826086	0.3043478260869565	0.9565217391304348	0.9565217391304348		0.9565217391304348
0.043478260869565216	0.7826086956521741	0.8695652173913043	0.7826086956521741	0.7826086956521741	0.043478260869565216	0.9130434782608696	0.043478260869565216		0.9565217391304348
0.17391304347826084	0.3478260869565217	0.13043478260869565	0.043478260869565216	0.17391304347826084	0.08695652173913042	0.6086956521739131	0.17391304347826084		0.9565217391304348
0.043478260869565216	0.43478260869565216	0.5217391304347826	0.6956521739130435	0.17391304347826084	0.2608695652173913	0.8695652173913043	0.39130434782608703		0.9565217391304348
0.043478260869565216	0.08695652173913042	0.21739130434782608	0.7826086956521741	0.2608695652173913	0.043478260869565216	0.9565217391304348	0.13043478260869565		0.8695652173913043
0.043478260869565216	0.08695652173913042	0.08695652173913042	0.39130434782608703	0.043478260869565216	0.043478260869565216	0.9130434782608696	0.9130434782608696		0.9130434782608696
0.08695652173913042	0.21739130434782608	0.7826086956521741	0.043478260869565216	0.5217391304347826	0.043478260869565216	0.9130434782608696	0.3478260869565217		0.9565217391304348
0.043478260869565216	0.4782608695652174	0.043478260869565216	0.5652173913043478	0.5217391304347826	0.8695652173913043	0.9565217391304348	0.9565217391304348		0.5217391304347826
0.08695652173913042	0.043478260869565216	0.043478260869565216	0.8695652173913043	0.5652173913043478	0.2608695652173913	0.6086956521739131	0.6086956521739131		0.5652173913043478
0.043478260869565216	0.8260869565217391	0.6521739130434783	0.9565217391304348	0.5652173913043478	0.43478260869565216	0.6086956521739131	0.4782608695652174		0.9130434782608696
0.39130434782608703	0.21739130434782608	0.5652173913043478	0.9565217391304348	0.43478260869565216	0.5217391304347826	0.7826086956521741	0.5652173913043478		0.7826086956521741
0.21739130434782608	0.08695652173913042	0.7826086956521741	0.9565217391304348	0.3478260869565217	0.3043478260869565	0.8260869565217391	0.9565217391304348		0.7391304347826086
0.043478260869565216	0.17391304347826084	0.21739130434782608	0.3043478260869565	0.3043478260869565	0.13043478260869565	0.6956521739130435	0.6956521739130435		0.9130434782608696
0.043478260869565216	0.3043478260869565	0.9565217391304348	0.08695652173913042	0.043478260869565216	0.17391304347826084	0.8695652173913043	0.8695652173913043		0.043478260869565216
0.17391304347826084	0.5217391304347826	0.08695652173913042	0.6086956521739131	0.6956521739130435	0.9565217391304348	0.9545454545454546	0.43478260869565216		0.8695652173913043
0.13043478260869565	0.043478260869565216	0.17391304347826084	0.6086956521739131	0.3478260869565217	0.043478260869565216	0.9565217391304348	0.9130434782608696		0.9565217391304348
0.13043478260869565	0.08695652173913042	0.9565217391304348	0.043478260869565216	0.043478260869565216	0.9130434782608696	0.9565217391304348	0.9565217391304348		0.8695652173913043
0.08695652173913042	0.5652173913043478	0.9565217391304348	0.7391304347826086	0.9565217391304348	0.9130434782608696	0.9565217391304348	0.9565217391304348		0.9565217391304348
0.043478260869565216	0.17391304347826084	0.9565217391304348	0.9565217391304348	0.08695652173913042	0.9130434782608696		0.9130434782608696		0.9565217391304348
0.043478260869565216	0.3478260869565217	0.21739130434782608	0.9130434782608696	0.5217391304347826	0.9130434782608696		0.7826086956521741		0.043478260869565216
0.08695652173913042	0.043478260869565216	0.9565217391304348	0.21739130434782608	0.21739130434782608	0.7391304347826086		0.9130434782608696		0.9565217391304348
0.17391304347826084	0.08695652173913042	0.043478260869565216	0.9565217391304348	0.043478260869565216	0.7826086956521741		0.9565217391304348		0.9565217391304348
0.17391304347826084	0.043478260869565216		0.043478260869565216	0.08695652173913042	0.39130434782608703		0.6521739130434783		0.6956521739130435
0.043478260869565216	0.21739130434782608		0.3478260869565217	0.043478260869565216	0.9565217391304348		0.5217391304347826		0.6086956521739131
0.043478260869565216	0.043478260869565216		0.21739130434782608	0.7391304347826086	0.9565217391304348		0.9565217391304348		0.6521739130434783
0.043478260869565216	0.13043478260869565		0.5217391304347826	0.4782608695652174	0.9130434782608696		0.7826086956521741		0.6521739130434783
0.6956521739130435	0.043478260869565216		0.6086956521739131	0.8695652173913043	0.2608695652173913		0.8695652173913043		0.6956521739130435
0.08695652173913042	0.17391304347826084		0.5652173913043478	0.08695652173913042	0.9565217391304348		0.3043478260869565		0.6086956521739131
0.17391304347826084	0.5217391304347826		0.7826086956521741	0.43478260869565216	0.9130434782608696		0.9565217391304348		0.17391304347826084
0.043478260869565216	0.6521739130434783		0.5652173913043478	0.17391304347826084	0.9565217391304348		0.8695652173913043		0.8695652173913043
0.043478260869565216	0.6956521739130435		0.3043478260869565	0.043478260869565216	0.3478260869565217		0.39130434782608703		0.8695652173913043
0.21739130434782608	0.17391304347826084		0.4782608695652174	0.043478260869565216	0.9565217391304348		0.7391304347826086		0.9565217391304348
0.13043478260869565	0.39130434782608703		0.2608695652173913	0.13043478260869565	0.9565217391304348		0.7391304347826086		0.9130434782608696
0.08695652173913042	0.3043478260869565		0.43478260869565216	0.6086956521739131			0.8695652173913043		0.9565217391304348
0.08695652173913042	0.17391304347826084		0.6521739130434783	0.4782608695652174			0.9565217391304348		0.9565217391304348
0.13043478260869565	0.043478260869565216		0.7826086956521741	0.4782608695652174			0.9565217391304348		0.6521739130434783
0.043478260869565216	0.08695652173913042		0.9565217391304348	0.5652173913043478			0.9565217391304348		0.9545454545454546
0.043478260869565216	0.08695652173913042		0.9565217391304348	0.6956521739130435			0.9565217391304348		0.9565217391304348
0.17391304347826084	0.5217391304347826		0.7391304347826086	0.4782608695652174			0.3043478260869565		0.9565217391304348
0.13043478260869565	0.3043478260869565		0.6521739130434783	0.21739130434782608			0.7391304347826086		0.9545454545454546
0.043478260869565216	0.21739130434782608		0.7826086956521741	0.17391304347826084			0.5217391304347826		0.9565217391304348
0.13043478260869565	0.3478260869565217		0.7391304347826086	0.043478260869565216			0.5652173913043478		0.9565217391304348
0.08695652173913042	0.6521739130434783		0.2608695652173913	0.5652173913043478			0.2608695652173913		0.9565217391304348
0.08695652173913042	0.21739130434782608		0.7826086956521741	0.9565217391304348			0.043478260869565216		0.9565217391304348
0.043478260869565216	0.5652173913043478		0.9565217391304348	0.21739130434782608			0.9565217391304348
0.043478260869565216	0.5217391304347826		0.9565217391304348	0.08695652173913042			0.5217391304347826
0.08695652173913042	0.43478260869565216			0.6521739130434783			0.043478260869565216
0.08695652173913042	0.043478260869565216			0.7826086956521741			0.9565217391304348
0.043478260869565216	0.6956521739130435			0.8695652173913043			0.9565217391304348
0.043478260869565216	0.3478260869565217			0.6086956521739131			0.2608695652173913
0.043478260869565216	0.3478260869565217						0.6521739130434783
0.08695652173913042	0.7727272727272727						0.9565217391304348
0.043478260869565216	0.13043478260869565						0.8695652173913043
0.043478260869565216	0.043478260869565216						0.08695652173913042
0.043478260869565216	0.043478260869565216						0.6086956521739131
0.043478260869565216	0.2608695652173913						0.2608695652173913
0.043478260869565216	0.043478260869565216						0.9565217391304348
0.5652173913043478	0.08695652173913042						0.9565217391304348
0.17391304347826084	0.6521739130434783						0.8695652173913043
0.13043478260869565	0.8260869565217391						0.8260869565217391
0.043478260869565216	0.3043478260869565						0.9565217391304348
0.043478260869565216	0.3043478260869565						0.9130434782608696
0.043478260869565216	0.3043478260869565						0.9565217391304348
0.043478260869565216	0.13043478260869565						0.9565217391304348
0.043478260869565216	0.08695652173913042						0.9565217391304348
0.043478260869565216	0.13043478260869565						0.7391304347826086
0.043478260869565216	0.043478260869565216						0.7391304347826086
0.043478260869565216	0.043478260869565216						0.43478260869565216
0.043478260869565216	0.043478260869565216						0.13043478260869565
0.043478260869565216	0.043478260869565216						0.13043478260869565
0.043478260869565216	0.17391304347826084						0.9565217391304348
0.043478260869565216	0.043478260869565216						0.7391304347826086
0.043478260869565216	0.043478260869565216						0.8695652173913043
0.043478260869565216	0.13043478260869565						0.8260869565217391
0.043478260869565216	0.7391304347826086						0.7826086956521741
0.043478260869565216	0.5652173913043478						0.9565217391304348
0.043478260869565216	0.21739130434782608						0.9565217391304348
0.043478260869565216	0.3043478260869565						0.9565217391304348
0.043478260869565216	0.9130434782608696						0.9565217391304348
0.043478260869565216	0.5217391304347826						0.5217391304347826
0.08695652173913042	0.43478260869565216						0.5652173913043478
0.043478260869565216	0.043478260869565216						0.6086956521739131
0.13043478260869565	0.6956521739130435						0.6086956521739131
0.043478260869565216	0.3043478260869565						0.17391304347826084
0.043478260869565216	0.17391304347826084						0.8695652173913043
0.043478260869565216	0.13043478260869565						0.9565217391304348
0.043478260869565216	0.5217391304347826						0.9565217391304348
0.08695652173913042	0.13043478260869565						0.9565217391304348
0.08695652173913042	0.043478260869565216						0.8260869565217391
0.17391304347826084	0.3478260869565217						0.6521739130434783
0.17391304347826084	0.17391304347826084						0.9130434782608696
0.08695652173913042	0.3043478260869565						0.9565217391304348
0.043478260869565216	0.6956521739130435						0.6956521739130435
0.043478260869565216	0.043478260869565216						0.9565217391304348
0.13043478260869565	0.043478260869565216						0.9565217391304348
0.17391304347826084	0.043478260869565216						0.9565217391304348
0.043478260869565216	0.39130434782608703						0.8260869565217391
0.043478260869565216	0.13043478260869565						0.9565217391304348
0.17391304347826084	0.3478260869565217						0.9565217391304348
0.17391304347826084	0.08695652173913042						0.8695652173913043
0.043478260869565216	0.08695652173913042						0.9130434782608696
0.043478260869565216	0.043478260869565216						0.2608695652173913
0.043478260869565216	0.2608695652173913						0.9565217391304348
0.043478260869565216	0.043478260869565216						0.7391304347826086
0.6521739130434783	0.17391304347826084						0.3043478260869565
0.3478260869565217	0.13043478260869565						0.9130434782608696
0.043478260869565216	0.08695652173913042						0.08695652173913042
0.043478260869565216	0.043478260869565216						0.9130434782608696
0.043478260869565216	0.08695652173913042						0.9565217391304348
0.043478260869565216	0.043478260869565216						0.9565217391304348
0.043478260869565216	0.3478260869565217						0.8260869565217391
0.043478260869565216	0.08695652173913042						0.8260869565217391
0.043478260869565216	0.13043478260869565						0.2608695652173913
0.043478260869565216	0.2608695652173913						0.8260869565217391
0.043478260869565216	0.08695652173913042						0.8260869565217391
0.043478260869565216	0.08695652173913042						0.9565217391304348
0.08695652173913042	0.08695652173913042						0.7826086956521741
0.043478260869565216	0.043478260869565216						0.4782608695652174
0.043478260869565216	0.39130434782608703						0.9130434782608696
0.043478260869565216	0.08695652173913042						0.9565217391304348
0.043478260869565216	0.08695652173913042						0.8695652173913043
0.043478260869565216	0.043478260869565216						0.9565217391304348
0.043478260869565216	0.6956521739130435						0.9565217391304348
0.043478260869565216	0.17391304347826084						0.9565217391304348
0.043478260869565216	0.043478260869565216						0.9565217391304348
0.043478260869565216	0.043478260869565216						0.9565217391304348
0.043478260869565216	0.043478260869565216						0.8695652173913043
0.13043478260869565	0.043478260869565216						0.8260869565217391
0.043478260869565216	0.043478260869565216						0.9565217391304348
0.043478260869565216	0.043478260869565216						0.9565217391304348
0.17391304347826084	0.9130434782608696						0.9130434782608696
0.3043478260869565	0.8695652173913043						0.9565217391304348
0.17391304347826084	0.43478260869565216						0.9130434782608696
0.043478260869565216	0.08695652173913042
0.043478260869565216	0.6086956521739131
0.08695652173913042	0.6956521739130435
0.043478260869565216	0.5217391304347826
0.13043478260869565	0.21739130434782608
0.08695652173913042	0.43478260869565216
0.043478260869565216	0.043478260869565216
0.043478260869565216	0.043478260869565216
0.043478260869565216	0.043478260869565216
0.043478260869565216	0.043478260869565216
0.043478260869565216	0.043478260869565216
0.043478260869565216	0.13043478260869565
0.043478260869565216	0.043478260869565216
0.043478260869565216	0.043478260869565216
0.043478260869565216	0.08695652173913042
0.043478260869565216	0.43478260869565216
0.043478260869565216	0.043478260869565216
0.08695652173913042	0.043478260869565216
0.043478260869565216	0.8695652173913043
0.5	0.6521739130434783
0.5217391304347826	0.8260869565217391
0.8260869565217391	0.7391304347826086
0.5217391304347826	0.9565217391304348
0.5652173913043478	0.9565217391304348
0.043478260869565216	0.43478260869565216
0.043478260869565216	0.39130434782608703
0.08695652173913042	0.3043478260869565
0.043478260869565216	0.08695652173913042
0.043478260869565216	0.043478260869565216
0.08695652173913042	0.043478260869565216
0.043478260869565216	0.13043478260869565
0.08695652173913042	0.43478260869565216
0.043478260869565216	0.043478260869565216
0.13043478260869565	0.39130434782608703
0.043478260869565216	0.08695652173913042
0.08695652173913042	0.17391304347826084
0.043478260869565216	0.2608695652173913
0.043478260869565216	0.8260869565217391
0.13043478260869565	0.4782608695652174
0.043478260869565216	0.3043478260869565
0.2608695652173913	0.9130434782608696
0.17391304347826084	0.043478260869565216
0.17391304347826084	0.08695652173913042
0.08695652173913042	0.39130434782608703
0.2608695652173913	0.3478260869565217
0.13043478260869565	0.5217391304347826
0.043478260869565216	0.8695652173913043
0.043478260869565216	0.9130434782608696
0.043478260869565216	0.2608695652173913
0.043478260869565216	0.17391304347826084
0.043478260869565216	0.9130434782608696
0.043478260869565216	0.43478260869565216
0.043478260869565216	0.5217391304347826
0.043478260869565216	0.043478260869565216
0.043478260869565216	0.21739130434782608
0.043478260869565216	0.043478260869565216
0.043478260869565216	0.4782608695652174
0.043478260869565216	0.08695652173913042
0.043478260869565216	0.08695652173913042
0.043478260869565216	0.2608695652173913
0.043478260869565216	0.6521739130434783
0.043478260869565216	0.7826086956521741
0.043478260869565216	0.3043478260869565
0.043478260869565216	0.2608695652173913
0.7826086956521741	0.3478260869565217
0.17391304347826084	0.3478260869565217
0.043478260869565216	0.13043478260869565
0.08695652173913042	0.39130434782608703
0.043478260869565216	0.43478260869565216
0.043478260869565216	0.6086956521739131
0.043478260869565216	0.39130434782608703
0.043478260869565216	0.21739130434782608
0.043478260869565216	0.043478260869565216
0.043478260869565216	0.043478260869565216
0.043478260869565216	0.5652173913043478
0.043478260869565216	0.39130434782608703
0.043478260869565216	0.43478260869565216
0.5217391304347826	0.4782608695652174
0.043478260869565216	0.6956521739130435
0.4782608695652174	0.21739130434782608
0.17391304347826084	0.08695652173913042
0.13043478260869565	0.08695652173913042
0.08695652173913042	0.043478260869565216
0.043478260869565216	0.3043478260869565
0.043478260869565216	0.043478260869565216
0.08695652173913042	0.7826086956521741
0.08695652173913042	0.6521739130434783
0.08695652173913042	0.3478260869565217
0.043478260869565216	0.3478260869565217
0.043478260869565216	0.9565217391304348
0.043478260869565216	0.43478260869565216
0.043478260869565216	0.9565217391304348
0.043478260869565216	0.8695652173913043
0.043478260869565216	0.39130434782608703
0.13043478260869565	0.7391304347826086
0.043478260869565216	0.39130434782608703
0.08695652173913042	0.6086956521739131
0.043478260869565216	0.5217391304347826
0.043478260869565216	0.3043478260869565
0.043478260869565216	0.5217391304347826
0.043478260869565216	0.7826086956521741
0.043478260869565216	0.4782608695652174
0.043478260869565216	0.7391304347826086
0.043478260869565216	0.21739130434782608
0.043478260869565216	0.6956521739130435
0.043478260869565216	0.4782608695652174
0.043478260869565216	0.6956521739130435
0.17391304347826084	0.3043478260869565
0.3043478260869565	0.43478260869565216
0.043478260869565216	0.5217391304347826
0.043478260869565216	0.3478260869565217
0.08695652173913042	0.4782608695652174
0.043478260869565216	0.2608695652173913
0.043478260869565216	0.13043478260869565
0.043478260869565216	0.4782608695652174
0.043478260869565216	0.21739130434782608
0.08695652173913042	0.21739130434782608
0.043478260869565216
0.043478260869565216
0.043478260869565216
0.043478260869565216
0.043478260869565216
0.2608695652173913
0.043478260869565216
0.043478260869565216
0.043478260869565216
0.043478260869565216
0.043478260869565216
0.043478260869565216
0.043478260869565216
0.043478260869565216
0.08695652173913042
0.08695652173913042
0.043478260869565216
0.08695652173913042
0.043478260869565216
0.043478260869565216
0.13043478260869565
0.21739130434782608
0.043478260869565216
0.043478260869565216
0.043478260869565216
0.08695652173913042
0.2608695652173913
0.043478260869565216
0.043478260869565216
0.043478260869565216
0.043478260869565216
0.043478260869565216
0.3478260869565217
0.043478260869565216
0.043478260869565216
0.043478260869565216
0.043478260869565216
0.043478260869565216
0.043478260869565216
0.043478260869565216
0.08695652173913042
0.2608695652173913
0.08695652173913042
0.043478260869565216
0.043478260869565216
0.043478260869565216
0.043478260869565216
0.08695652173913042
0.043478260869565216
0.043478260869565216
0.08695652173913042
0.043478260869565216
0.08695652173913042
0.3478260869565217
0.3043478260869565
0.13043478260869565
0.13043478260869565
0.043478260869565216
0.043478260869565216
0.043478260869565216
0.043478260869565216
0.043478260869565216
0.043478260869565216
0.043478260869565216
0.043478260869565216
0.043478260869565216
0.17391304347826084
0.2608695652173913
0.17391304347826084
0.21739130434782608
0.21739130434782608
0.2608695652173913
0.39130434782608703
0.17391304347826084
0.3043478260869565
0.043478260869565216
0.043478260869565216
0.043478260869565216
0.13043478260869565
0.043478260869565216
0.3478260869565217
0.13043478260869565
0.08695652173913042
0.043478260869565216
0.13043478260869565
0.08695652173913042
0.043478260869565216
0.043478260869565216
0.043478260869565216
0.2608695652173913
0.043478260869565216
0.043478260869565216
0.9130434782608696
0.08695652173913042
0.08695652173913042
0.043478260869565216
0.043478260869565216
0.043478260869565216
0.17391304347826084
0.9565217391304348
0.13043478260869565
0.13043478260869565
0.43478260869565216
0.5217391304347826
0.08695652173913042
0.08695652173913042
0.13043478260869565
0.043478260869565216
0.043478260869565216
0.08695652173913042
0.08695652173913042
0.043478260869565216
0.043478260869565216
0.043478260869565216
0.4782608695652174
0.13043478260869565
0.3478260869565217
0.043478260869565216
0.043478260869565216
0.043478260869565216
0.043478260869565216
0.08695652173913042
0.39130434782608703
0.4782608695652174
0.08695652173913042
0.13043478260869565
0.08695652173913042
0.043478260869565216
0.043478260869565216
0.13043478260869565
0.043478260869565216
0.043478260869565216
0.043478260869565216
0.043478260869565216
0.08695652173913042
0.43478260869565216
0.08695652173913042
0.043478260869565216
0.39130434782608703
0.08695652173913042
0.043478260869565216
