# Supplementary material for: Determinants of transcription factor regulatory range
Source: Nat Commun. 2020 May 18;11:2472. doi: 10.1038/s41467-020-16106-x (PMC7235260; doi:10.1038/s41467-020-16106-x)
Supplement: Supplementary file 12 — Source Data [file 41467_2020_16106_MOESM12_ESM.zip › Source Data/source_data_fig_2b_&_supp_fig_3c_normalized_TF_H1_TAD_density.csv]

TF	hg38_H1_1	hg38_H1_2	hg38_H1_3	hg38_H1_4	hg38_H1_5	hg38_H1_6	hg38_H1_7	hg38_H1_8	hg38_H1_9	hg38_H1_10	hg38_H1_11	hg38_H1_12	hg38_H1_13	hg38_H1_14	hg38_H1_15	hg38_H1_16	hg38_H1_17	hg38_H1_18	hg38_H1_19	hg38_H1_20	hg38_H1_21	hg38_H1_22	hg38_H1_23	hg38_H1_24	hg38_H1_25	hg38_H1_26	hg38_H1_27	hg38_H1_28	hg38_H1_29	hg38_H1_30	hg38_H1_31	hg38_H1_32	hg38_H1_33	hg38_H1_34	hg38_H1_35	hg38_H1_36	hg38_H1_37	hg38_H1_38	hg38_H1_39	hg38_H1_40	hg38_H1_41	hg38_H1_42	hg38_H1_43	hg38_H1_44	hg38_H1_45	hg38_H1_46	hg38_H1_47	hg38_H1_48	hg38_H1_49
552-SKD	3.9271722999809486	1.3324961460884568	2.920064509778975	5.281512490234456	1.3059987955894297	2.4440149098445993	2.1988386028604614	1.6110051464937607	0.6370113388125886	2.7483241533865024	-1.4812181784673273	-2.0391431045433372	-0.08233612641017216	-1.3240455106642408	2.687006668931924	-1.7240352096505456	0.6942027062040316	-1.5249447126283626	-1.330395197853608	-1.1348090336322498	-0.9575980397134539	0.5089919465076154	0.9247289027312614	0.4988051613198222	1.6659348815109445	0.5394537484364962	1.4040140690198144	4.778207337093207	-0.7172656987649499	-0.31900402027511854	-0.7132273308758116	-0.5116873679360929	0.38742107677509113	-0.7402391097222996	1.7345197264326568	1.6476715572973089	0.24937850504609232	1.2594625148788894	0.4799402107332379	-0.05348432889536609	0.3182932411003533	-0.9058500799029645	-0.8704121809541349	-1.0481974675919716	-0.9022696963543915	-0.8683198685908005	-0.3220951691657933	0.08175669493667806	-1.190937387309954
598-SKD	0.4982819637287194	-0.7733768736127614	1.0658112349369728	2.122605477185923	2.5764780912753116	0.1537908615144325	-0.48812889699070977	-0.23997767180939178	1.7474277074633688	2.3403570474669557	-1.9149226813527578	-1.940143506612981	-0.22270655597311204	-0.6675823375027984	0.8404330210801656	-1.1992111143136894	0.019239821885839663	-1.0041606312686022	0.08500199840628549	-0.29850104444422926	-0.5935341237358424	-0.173538171668404	-0.6480297174904468	-0.3908553915578613	-0.15886609186449435	1.5603952686665314	2.0916667032715535	2.031820489771378	-1.2659949538883892	-0.8271776165659557	-0.9685297302663338	-0.5116873679360929	0.15650974872853796	0.01978600828691426	-0.34586579832573705	-0.16951005683949152	0.13106743856635117	1.0370045060767503	-0.013840287684872643	-1.1362444613796057	-0.523473753882096	-0.9058500799029644	-0.5376516077863205	-0.6146441899065201	-0.44183395897516203	0.009755480789499477	-1.1473629144567437	-0.9647016802238649	-0.8118700499978225
5HMC	-0.35595378206234146	-0.49134030847420546	-0.11674825156940641	-0.39829568593655207	-0.14597754233729238	-0.9535702167990551	0.14606218993068476	-0.31552799092380607	-0.15614321022368327	0.47536456326331256	-0.985555889455407	0.25199044755919436	-0.08233612641017216	-0.19868007095891027	0.0490443148579835	0.6376732193653059	-0.7521463316206657	0.4279955924707389	-0.03054062985982836	0.059916665207779704	-0.463511296600981	-0.2954185499141215	-1.5731818470326278	-0.4226289827320641	-0.37610430298061825	0.5394537484364962	-0.879975037602033	-0.5919598018664424	0.34099786468739735	0.06212617694300929	-0.38498138880228305	-0.9554070528360363	-0.4042749050988061	0.3997985672915209	-0.23441657378510866	0.5573625888152288	-0.5618973793864188	0.21073190195452027	-0.29600057249522166	-0.440184376211166	-1.3543087099686695	-1.4486003305308706	-0.7278005067393575	-0.6146441899065204	-0.014286488551591358	-0.8683198685908005	-0.616833649626847	-0.9471141445068807	-1.0284799570333263
5MC	2.1081877923349484	0.8718364230288153	3.9134144784443334	1.6324302510232196	0.9248550068836652	2.8403998412863594	2.549312624580179	0.7516202665672974	-0.565939727225757	1.3714351709080317	0.14517370735303622	-1.5193952154089665	0.39141407336475026	-1.0427041507379082	2.225363256968984	1.0312912908679484	-0.7569674950800815	-0.4508275448238569	-0.875446099055785	-0.7166550390382395	-0.8210740712218495	-1.4106240108624386	-1.2956362081699735	-0.502062960667572	-0.8431664568802841	-1.1013451233617744	-0.14320435804659828	0.1436795322376192	-1.0259259047718845	-0.31900402027511854	-1.2876577295044866	-0.5116873679360929	-1.6907808756438887	-0.3602265507176927	-0.6709260365692361	-1.0781008639078917	-1.3478208924304138	-0.5758160577387568	0.35649508612871006	-2.0836595773033157	-1.8626485186269017	-1.510276495374951	-1.8063012929886122	-1.3191682661453787	-1.4202599009060248	-0.758560449918263	-0.7347290418112685	-1.3494290240328877	-1.7595383932781512
7SK	-1.2161632043973953	-1.5630792560007183	-1.0533353648824588	-1.0363015358626104	0.28961535904072416	-0.727064541689478	-0.9554275926170005	-1.562108256311643	0.26687254926232823	-1.5353304587687402	-1.4812181784673273	-0.8511479293790614	-1.345669992476631	-0.7613627908115758	0.3128405502653779	-1.7240352096505456	-1.3306859467505447	-0.3531805295689018	1.7025987941318779	0.9559609393378018	-0.22947020775823088	-2.0504959966524567	-0.46299929158201025	-1.0581008062161237	-0.15886609186449435	0.5394537484364962	1.1461443311754127	0.1436795322376192	-1.1288126401075294	0.824386571379265	-1.4791345290473783	-0.20108358850613264	-0.30531290736456873	0.01978600828691426	-0.8659621795153356	-0.8055236217873718	-1.1703542927108022	2.5942105676917233	-0.013840287684872762	1.029275803588874	-0.8295708429666232	-0.9058500799029645	-1.8686939004575773	-1.4817507452774228	-1.2475964993888138	-1.3073575432809503	-0.3220951691657933	-0.8415889302049774	-1.3804710559660196
ADNP	0.6028213032486043	0.8718364230288158	-0.4573253836832438	-0.7095180517541416	-0.09152842966504035	1.6512450469610804	1.4978905594210254	0.553300678891959	-0.6584744246133221	-0.9233797998894199	-0.39695692125375165	-0.5541491355879924	0.8651642731396721	1.2080267286727524	0.7085349033764683	1.0312912908679486	3.934024550931353	4.8221112789437175	-0.7237963994565108	2.0013459258228274	3.2291369940290773	1.0208895351396299	2.0349114581818784	1.9445035597460578	2.122135124854805	0.7582269313429322	1.4040140690198148	3.233364735474678	2.575109831975685	2.348907360251776	2.3504014618104545	1.507237198358649	2.465623029194071	1.5398362443053417	3.2948088700014515	3.6920008732012093	3.798710499438329	4.2626456337077645	1.9612817059875696	4.548246234162653	3.0731670428610967	1.5118555819849813	-0.12170089132655303	2.7453937121557286	3.068988538541464	1.7659061795500988	4.216877429934432	3.128797257904141	2.5049691514833268
AFF1	-0.8711833839817746	-0.6088555439486036	-1.1526703617489946	-0.7367500087631806	-0.7267680775079813	-0.9913211626506512	-0.867809087187071	-0.1077646133591666	-0.9360785167760172	0.7594845120287109	-1.047513675581897	-0.8511479293790614	-0.5034474150989918	-0.2690154109404937	-1.4018349798826828	0.24405514786266447	-0.7907156392959911	-0.8902391134711545	1.5509490945326034	0.2241914487982837	-1.3216619556910654	-0.5148032307564134	-0.879317749875992	-1.0024970216612685	-1.2233333263335007	-1.2107317148149923	-0.723411268196503	-0.7574786520398563	-1.334586110778819	-0.2237214709705866	0.4356334663815383	-0.5893383127935831	-0.8248633954693138	-0.07521713146423731	-1.0609983224614348	-0.9418122428476318	-1.525287492150026	-0.40897255113715253	-0.631065910707511	-0.1888293454558962	0.37568644530370204	0.04396285869587134	-0.8080195734851697	-0.01850843308902484	0.13371071274887497	-0.4292821939006507	-0.5284121054885309	-0.6569198051766462	-0.3854192955216751
AFF4	0.33101902049690357	0.49892140912339117	0.20490792876032873	-0.5642809477059331	-0.5573708380831972	1.0346462647183428	0.5632931681684441	0.6414427178587757	2.981223672630903	-0.3114291410100994	1.9884178446161158	0.6338460395762835	-0.22270655597311204	0.7391244621288647	0.22490847179624632	-0.14956292363997759	-0.20574780622022443	-0.15788649905899155	-0.9259959989222097	-1.1348090336322498	0.4379803048673905	0.5089919465076154	0.832213689777043	0.12811326428745407	1.1590457222399897	1.7062440572708222	-1.002770150861272	-0.3712680016352239	0.5173751252627883	-0.4460474193478278	0.5632846660767991	-1.1328949267960136	-0.07440157931801539	0.39979856729152125	0.26091331306212784	0.01220810457418842	-0.46048789383235494	-0.07528553793394421	-0.013840287684872643	0.8488157815081674	0.471341785642617	1.051340217815849	0.7102005415929827	-0.7591619491350041	-0.32672502463035447	0.1561013723528823	-0.1845505449506347	0.08175669493667834	0.3885098514905932
AHR	-1.4670576192451195	-1.299845128538066	-1.2520053586155304	-0.05595108353720361	0.28961535904072416	-1.2555777836118243	-0.9554275926170005	-0.7688299056102922	0.26687254926232823	-0.9233797998894199	-0.6138091726964666	-0.2571503417969233	-1.7667812811654509	-1.886728230516906	-0.2147519205494101	-1.7240352096505456	-1.8706562542050984	-0.9390626210986323	-1.330395197853608	0.11965295014978108	-0.5935341237358425	-2.0504959966524567	-1.8507274858952822	-1.5029310826549656	0.753534394823225	2.289639211687985	0.6304048554866081	-0.8862155355080671	-1.5403595814501088	-1.462394611929502	-0.7132273308758116	-0.5116873679360929	-0.9980468915042288	-1.8802767867361203	-0.34586579832573705	-1.078100863907892	-0.10555469439313118	-0.7426595643403611	-1.0014012845210938	-1.6776245276217256	-1.0591436597800183	-0.9058500799029645	1.1261512580527502	-1.6985273841201485	-1.2475964993888138	-1.3073575432809503	-1.5599967871022187	-1.580265430318302	-2.3281393992463477
AR	-1.3324032773314327	-1.4133497523063663	-1.0496900438965313	-0.7584856074768176	0.6369574050172309	-1.0373842433686526	-0.6113842868921394	-1.3316451269029939	-0.3307827439564411	-0.4293278918033632	1.3060295671404156	-0.5459748568598007	-0.8086565142404328	-1.0452852641317278	-0.9238555625160744	1.0999036152583186	-1.073085433102501	-0.2958465022632397	-0.10606734787781513	0.495607917766414	-1.037758901947057	-1.1957679128815704	-1.7081352310667623	-1.5212956353519824	-1.0517350696628747	-1.1063628569146744	0.6824519585377703	-0.6547253597303667	-0.543585338198357	0.9432712200528105	-0.3056803813900234	-0.2210306202126457	-0.8137415195771633	-1.0435518861755175	-0.4436820902008441	-0.6454782686156896	-1.0922038634764781	-0.6202056145410185	0.15830337231410174	-0.7885691894809953	-1.7436497649575735	-1.4952252478074959	-0.20183818532339218	-1.1814454933026388	-0.7470310417792839	-0.550118251154821	-1.2268611834985317	-1.0652249348264422	-1.6291253185148031
ARID3A	-1.2788868081093263	-0.9708024692097507	-1.3513403554820664	-1.1452293638987667	-0.47267221837080503	-0.9913211626506512	-0.7801905817571415	-0.37219073025961696	-1.2136826089387123	0.9124721767485412	-0.07167854408967861	1.9703406116360942	-0.3981695929267868	0.9266853687464203	-0.34665003825310714	-0.5431809951426196	0.019239821885839288	0.9162306687455142	-0.42049700025796216	0.3287299474467863	0.1345937082193804	-0.002905642124399169	0.3696376250059526	-0.057232684228730034	-1.5274668218960736	-0.33563898318924806	-0.14320435804659828	-0.37126800163522394	0.5173751252627883	1.0149516699883288	-0.7132273308758116	0.7307277497837483	-0.30531290736456873	0.01978600828691426	0.17423058286386123	0.8299398309357484	-0.4604878938323547	-0.4089725511371527	-0.260730536893928	-0.05348432889536609	-0.5999980261532281	-0.21507703364926564	-0.7456269660162045	-0.1810909122210689	0.13371071274887497	-0.6488010312457255	0.09053870347968165	-0.010577867577487408	1.0834666365628336
ARNT	-0.33803275243036107	0.08213404064085833	-0.5566603805497797	-0.6005902237179852	0.5437112181779004	-0.46280792072830484	0.4464684942618714	-0.37219073025961663	-0.10326624028793183	-0.0054538115704391025	-0.3969569212537514	-0.2571503417969233	-0.5034474150989918	-0.9020334707747422	-0.21475192054941036	-0.14956292363997759	-0.18324904340961817	1.3068187297653342	-0.42049700025796216	1.3741149339318117	0.5896736031913947	-1.026700819388428	0.0920919861432983	-0.16844025333844034	0.2973341514793654	0.7582269313429322	0.24360024872000488	-0.37126800163522394	0.10582818392020889	0.2526912755520732	-0.3302737317900284	0.8860296394987283	0.04105408470526119	0.20979228778921774	0.044206487566461755	-0.12408051648607175	-0.4604878938323547	-0.4089725511371527	-0.7545110353120387	-0.5948643951374859	-0.25563880093313485	-0.38777029521269035	-0.4960565361403441	-0.3978675510637944	0.8243643188177195	-0.2097633565555756	-0.5284121054885309	0.35876038247917474	-0.2432690440296257
ARRB1	0.10103247355315595	-0.18110008682179388	0.43668958811557873	0.48868805664357784	-0.3456242888022169	0.5942185631163877	-0.07924253831770546	-0.23997767180939145	1.1922195231379789	-1.5353304587687402	1.1210088388452548	-0.1086509449013888	0.338775162278648	1.3486974086359194	2.5551085512282268	1.4249093623705904	0.019239821885839288	-0.4508275448238569	-1.0270957986550593	2.210422923119833	-1.412677934685468	-1.7945472023364495	-1.2956362081699735	-1.058100806216124	-1.3754000741147874	-0.7731853490021202	1.2750792000976134	-0.6287417685716454	-1.5403595814501088	-1.462394611929502	-1.0961809299615948	-1.1328949267960136	-0.9980468915042288	-1.3102579482292098	-0.47588989362313655	-1.078100863907892	0.07191190532648072	-0.07528553793394421	-0.5076207861029833	-0.865554428258546	-1.518289293406809	-1.2512366030298139	0.3774399684251685	-1.4817507452774228	-0.9022696963543915	-0.8683198685908005	-1.1473629144567437	-1.4879308678041365	-0.2432690440296257
ASCL1	0.37283475630485713	-0.7295045190356528	0.1386845975159713	1.90474982111361	3.0846698095496645	-0.022380219126349497	1.4978905594210254	-0.06369359387575808	2.11756649701363	-0.5154126939698728	-0.7583773403249435	-0.9501475273094179	-0.4332622003175216	-0.6675823375027979	2.0714821196480036	1.6873214100390184	-0.565728011189927	-1.0692586414385723	-0.5215967999908118	1.9316535933904921	0.4986576241969917	-0.173538171668404	-0.6480297174904468	-0.835685667996703	0.8549122266774163	0.24775617122791474	3.381015392493565	-0.1996188236776096	0.2430104977010687	0.31621297508842783	1.0738894648578434	1.1448661223570287	-0.7671355634576754	0.5264694202930569	-0.43254852852400344	-0.35122821825317163	0.9592449039245393	2.371752558889584	0.6445337102059416	-0.5948643951374859	-0.3704252093398327	-1.3663654440720971	-0.6208417510782743	-0.32560867144955263	-0.32672502463035447	0.8878308301697988	-0.7347290418112683	-1.2109271802616397	-1.3804710559660196
ASH2L	-0.6516507709900162	0.08213404064085861	-0.25865538995017207	0.3252963145893434	1.433046725158018	0.5942185631163877	-0.2544795491775646	-0.37219073025961696	0.08180315448719834	-0.0054538115704391025	1.2294349645666123	1.2278436271584217	-1.0298365259600166	-0.05800939099574418	-0.47854815595680394	1.8185274338732327	-0.7232193508641718	-0.060239483804036424	0.792700596536232	1.583191931228817	-0.22947020775823118	1.2768383294556374	-0.8793177498759919	-1.1693083753258342	-1.071266578552214	-1.2107317148149923	0.7593397244088094	-0.37126800163522394	1.1346955372766574	-0.8906993161023102	3.499262259067805	0.575425860068768	0.04105408470526119	-0.930245389224603	0.43427877345866056	-0.26036913754633173	0.7817783042049278	-0.4089725511371527	0.2330499615241827	-0.32417436201642597	-0.3704252093398327	-1.078543341466389	0.003084323611377142	0.03568572662165682	0.30637411426608624	1.107349667514874	-0.7347290418112685	-0.7492543676908118	-0.1485022097015927
ASXL1	1.1673337366559835	1.2008790823571307	1.3307045599144014	0.48868805664357784	-0.7267680775079813	0.8584751840775608	0.0959944725421534	1.875431263394211	-1.2136826089387123	1.5244228356278615	-0.8306614241391819	-0.5541491355879924	0.5493308066230576	0.08266128896742227	-0.4785481559568042	1.4249093623705904	0.5592101293403933	-1.1343566516085424	1.0959999957347806	-1.1348090336322498	-0.22947020775823088	2.0446847124036585	0.3696376250059529	0.4988051613198222	-0.15886609186449435	0.101907382623624	-0.9168135715798048	-0.8862155355080671	-0.30571875742237054	0.4432563741611371	-0.7132273308758116	-0.5116873679360929	1.0801550609147512	0.7798111262961283	-0.08581760773093772	-0.26036913754633173	-0.46048789383235494	-0.7426595643403611	-0.5076207861029833	0.4878957373467537	0.5478660579137486	1.166469058858132	0.3774399684251685	0.25246236546438255	0.13371071274887497	0.44879315547964904	1.3284403214161074	1.189771445106665	0.8939329679067682
ATF1	0.038308869841225425	0.806027891163153	0.933364572448258	0.2272612693568029	0.34043453086815945	-0.6213618933050087	-0.2544795491775643	0.07733366847114848	-0.6214605456582961	0.9124721767485412	1.0776383885567116	0.5744462808180697	0.9704420953118772	0.026393016982155692	-0.42578890887532517	-0.46445738084209115	0.6942027062040316	0.27176036806281084	-0.9664359188153495	0.036022151230979044	0.025374533426097	0.713750981960421	0.5916741360960761	0.5432881889637065	-0.7063063838771261	-0.5981668026769715	-0.14320435804659828	-0.5772470151843612	1.1758502314109152	0.3670303347175118	-0.7132273308758118	0.420123970353788	0.6645146704309555	-0.5122315743195355	0.3822691353397011	0.6663934856634365	0.46233842470962633	-0.34223514849651093	-0.5076207861029833	0.7044477638436016	0.1805495510123161	1.097391754232762	0.02804136659896341	0.3825283487700175	0.13371071274887497	-0.5170897288386808	0.998333223299727	1.005102320078334	0.8560262341755548
ATF2	-0.8398215821258093	-0.685632164458544	-0.7884420399050298	-1.181538639910819	-0.3879735986584129	-1.0794067029710421	-0.9554275926170005	-0.8569719445771091	-0.8435438193884522	-0.5154126939698728	-0.32467283743951286	-0.35614993972727976	0.12821951793423741	-1.0427041507379082	-0.5664802344259355	-0.41197497130840544	-0.565728011189927	-0.808866600758692	0.08500199840628549	-0.159116379579559	-0.7148887623950464	-1.026700819388428	-0.185453652719356	-0.6132705297772819	0.14526740369807878	-0.4814877717935388	-0.40107409589100057	-0.1996188236776096	-0.8544480125458097	-0.5730908184205371	0.052679867295754974	-0.8222911473660532	-0.5362242354111221	-1.1202516687269064	-0.6925967191188026	-0.26036913754633173	0.6043117044853161	-0.7426595643403611	-0.5076207861029832	-0.05348432889536639	0.08872042428695795	0.24543833051986688	-0.20489103461850627	0.7582745227640757	-0.44183395897516203	-0.8683198685908006	-1.0098182902415853	-0.5338070551577588	-0.3696248231336693
ATF3	-0.48628854302219804	-0.1990478682397022	-0.36702084107730193	-0.6600054026467976	-0.5188714654866552	-0.5348779082631705	-0.15889572507218683	-0.09574524440914586	0.7716072622854109	-0.1445335067702847	2.1658424139783365	0.09384823268343088	0.5110479621968012	-0.24983304549097057	0.24089612242699732	0.06513784263419077	-0.21392917451499033	0.8185836534905594	-0.7789417447653378	-0.10843104690149734	0.498657624196992	0.5089919465076154	0.5462575770094601	0.35726825518019106	0.3388069008742616	1.2156617683291167	-0.02599084084459719	-0.13720094078393172	1.2282289330363345	-0.14576302153960582	-0.08657598691725724	0.53307079923741	0.9542034274348129	0.39979856729152125	0.481560262657715	-0.1364703911279132	0.3139118140350421	-0.8640002964142549	-0.013840287684872882	0.24181388905488152	-0.2869441850440527	-0.12088070916012476	0.03711665495808564	0.17363449679430062	-0.2744027817463512	-0.14989458273419137	-0.6221925310897751	0.031392388110769824	0.3081016284243833
ATF4	-1.2161632043973953	-1.5630792560007183	-1.384452021104245	-1.2541571919349233	0.4590125984655083	-1.0794067029710421	-1.1890769404301456	-1.4739662173448262	-1.2136826089387123	-0.9233797998894198	-0.9752295917676587	-0.05915114593621073	-1.9773369255098607	-1.3240455106642408	-0.47854815595680394	-1.7240352096505456	-1.8256587285838854	-0.808866600758692	-0.7237963994565108	1.6528842636611523	-1.2003073170318614	-1.3679658784764375	-1.6656970599868461	-1.0581008062161237	-1.4767779059689783	-0.1897901945849573	-0.5729872544539353	-0.8862155355080671	-0.30571875742237054	-1.462394611929502	-0.7132273308758116	-0.6152219610794131	-1.6907808756438887	0.5264694202930569	-1.6461067512997332	-0.9872417832010517	-1.4069764256702846	-1.1875755819446387	-1.0014012845210938	-1.3167044834603125	-1.4417650211356772	-1.9420096492835126	-0.6208417510782743	-1.1927152268204553	-0.7871607620095841	-1.0146657601541835	-0.5971844175961102	-1.2109271802616397	-1.6331826141741073
ATF7IP	-1.5925048266689816	-1.9579304471946968	-1.6493453460816738	-1.5809406760433922	-0.9808639366451578	-1.7840910255341706	-1.6563756360564363	-2.355386607012994	-1.2136826089387123	-1.5353304587687402	-2.131774932795473	-2.633140692125475	-2.60900385854309	-2.730752310295904	-2.0613255684011675	-1.7240352096505456	-2.005648831068737	-2.110826804158093	-0.7237963994565108	-0.2985010444442291	-1.8677578296574824	-2.0504959966524567	-2.1282731247579365	-2.170176497313228	-1.6795335696773603	-1.6482780806278645	-1.1746833094242068	-0.8862155355080671	-1.9519065227926882	-2.2246550063657575	-1.4791345290473783	-2.0647062650858943	-1.6907808756438887	-1.8802767867361203	-1.9061549418945323	-1.623255348148932	-1.525287492150026	-1.4100335907467778	-1.0014012845210938	-2.2190045938638456	-2.43658056066039	-1.9420096492835126	-2.367834760209299	-2.1320806618056	-1.5929233024232359	-1.7463952179711002	-1.972630659747694	-1.9496036803749641	-2.3281393992463477
BACH1	0.1637560772650871	1.0034534867601415	0.8340295755817222	-0.546126309699907	-0.21857635923362861	-0.19855129976713184	1.4978905594210254	0.6855137373421846	-0.6584744246133221	0.300521517869221	-0.2885307955323938	0.33684724578521447	0.7598864509674672	0.9266853687464203	-0.08285380284571305	0.24405514786266447	0.8291952830676699	0.4279955924707389	-0.7237963994565108	0.5378069447437915	0.8627215401746036	-0.5148032307564134	1.47982018045657	0.6100127304295325	0.14526740369807878	0.101907382623624	1.2750792000976134	-0.1137942346988023	-0.7172656987649499	-0.31900402027511854	1.2015406645531048	-0.045781698791152306	0.04105408470526119	0.9698174057984317	-0.47588989362313655	0.2847853466947084	0.24937850504609232	0.25840147526926427	-0.260730536893928	0.7585857704678138	0.6626524663204457	0.8210825357312824	-0.12170089132655273	0.3608506848857454	0.6517009173005087	0.009755480789499265	1.3284403214161074	1.2821060076208304	0.9886998022348009
BAHD1	-1.4670576192451195	-1.5630792560007183	-1.6493453460816738	0.05297674449895278	0.28961535904072416	-1.2555777836118243	-1.6563756360564363	-1.562108256311643	0.26687254926232823	-0.9233797998894199	-1.9149226813527578	-0.2571503417969233	-1.9773369255098607	-2.1680695904432388	-2.0613255684011675	-1.7240352096505456	-2.005648831068737	-0.743768590588722	-1.330395197853608	2.210422923119833	-1.503693913679871	-1.5385984080204422	-2.1282731247579365	-2.170176497313228	-1.071266578552214	-1.6482780806278645	-0.40107409589100046	-0.8862155355080671	-1.9519065227926882	-1.84352480914763	0.052679867295754974	-1.4434987062259739	-1.6907808756438887	-1.5002642277315132	-1.9061549418945323	-0.8055236217873718	-1.1703542927108022	-0.07528553793394421	-1.0014012845210938	-2.2190045938638456	-1.2887164765934136	-0.9058500799029645	-1.6191234705817168	-1.9153040229628742	-0.21161609028554712	-1.7463952179711002	-1.1473629144567437	-1.764934555346633	-2.138605730590282
BANF1	-0.08713833758263687	-1.16822806480674	0.7346945787151865	0.05297674449895278	0.7978070773150769	-0.727064541689478	-0.2544795491775646	0.8177267957924095	-0.47340502983819205	-1.5353304587687402	0.03674758163167881	-0.8511479293790614	-0.08233612641017216	0.08266128896742227	2.687006668931924	-0.14956292363997759	-1.195693369886906	-0.9390626210986323	2.309197592528975	3.8830389014958735	1.044753498163409	1.0208895351396299	-1.0180905693073192	-0.16844025333844034	2.882468863761238	2.289639211687985	-0.9168135715798048	-0.8862155355080671	0.9289220666053677	-1.84352480914763	-1.4791345290473783	-0.20108358850613264	-0.9980468915042288	-0.36022655071769255	-0.08581760773093772	-0.5329463796668518	-0.10555469439313118	-0.7426595643403611	-0.013840287684872762	-0.5948643951374859	0.3182932411003533	-0.9058500799029645	1.6252921178044715	-0.6146441899065201	-0.21161609028554712	-0.8683198685908005	-1.5599967871022187	-1.2109271802616397	-1.7595383932781512
BATF	-0.9652687895496713	-1.4314621922693922	-1.6493453460816738	-0.8184458797902978	-0.7267680775079813	-1.7840910255341706	-0.6049535708972824	-1.2976821394111926	0.6370113388125886	-1.5353304587687402	-0.3969569212537514	0.9308448333673526	-0.2928917707545817	-1.3240455106642408	0.3128405502653779	0.6376732193653065	-0.6557230624323526	0.8185836534905594	0.48940119733768356	0.9559609393378018	0.6806895821857974	-1.5385984080204422	-1.0180905693073192	-1.0581008062161237	-0.7671330829896408	-1.2107317148149923	-0.6589438337354027	-0.8862155355080671	-0.30571875742237054	-1.0812644147113741	0.052679867295754974	-0.20108358850613264	-0.30531290736456873	-0.7402391097222996	-1.386058560704934	-1.078100863907892	-0.46048789383235494	-1.4100335907467778	0.9737207091513483	-1.6776245276217256	-0.3704252093398327	-0.21507703364926564	0.3774399684251685	0.9027922819925597	-0.5569428933199693	-0.8683198685908005	-1.972630659747694	-1.2109271802616397	-0.6223363813417572
BCL11A	-0.7143743747019472	-1.299845128538066	-1.0533353648824588	-1.0363015358626104	-1.2349597957823342	-1.2555777836118243	-0.9554275926170005	-1.0332560225107426	-1.2136826089387123	-1.5353304587687402	-0.3969569212537514	0.03984845199414572	0.7598864509674672	-1.6053868705905738	-0.2147519205494101	-0.9367990666452616	-0.9257082161596294	0.03740753145091869	-0.11719760105941365	0.5378069447437915	-0.22947020775823088	-1.5385984080204422	-0.46299929158201025	-1.2805159444355447	-0.7671330829896408	-0.7731853490021202	-1.1746833094242068	-0.8862155355080671	-0.30571875742237054	-1.0812644147113741	-1.4791345290473783	0.10952019092382767	-0.9980468915042288	-0.7402391097222996	-0.8659621795153356	-1.078100863907892	-1.1703542927108022	-0.7426595643403611	0.4799402107332379	-1.1362444613796059	-0.1408523925264374	0.13030948947758358	-0.37127132120241363	0.9027922819925597	0.13371071274887497	-0.4292821939006505	-1.5599967871022187	-1.580265430318302	-0.2432690440296257
BCL3	0.0006747076140666955	0.20058939799905226	-0.11958639433702184	-0.4371984816637506	-0.7013584915942637	-0.19855129976713184	-0.21943214700559255	-0.530846400399887	-0.06625236133290607	-0.6785995363376919	3.528068829859393	-0.6135488943462062	0.23349734010644296	0.08266128896742192	-0.7687240149049372	-0.07083930933944957	-0.2372460741550734	0.1741133528078557	-0.17785748089912334	-1.0511782347134477	-0.7937692775235287	0.09947387560200321	0.11984655002956382	0.5210466751417642	0.20609410281059368	-1.1669770782337052	-1.0973223880708862	0.1436795322376192	-0.2645640632881127	0.10023919666482196	-0.7898180506929683	-1.0707741709100214	0.733788068844921	0.7038086144952067	-0.5278995317420964	-0.39665775860659175	-0.5314745337201997	-0.3422351484965112	0.4305621608914267	0.4878957373467537	0.1805495510123157	0.337541403353693	0.2276977104996521	-0.28947923164243133	-0.21161609028554712	-0.8683198685908005	-0.2808317819012458	-0.6015190676681467	0.5148656305946362
BCL6	-0.630742903086039	0.1479425725065211	-0.22554372432799333	-0.527971671693881	-0.13387773952123638	-0.022380219126349497	-0.13765487527099166	0.06851946457446711	-0.7201642228716989	-0.4134209174899864	-0.7945193822320626	0.9308448333673526	0.9353494879211419	-0.3393507509220767	-0.3906160774876727	-0.01835689980576357	0.041738584696445924	-0.5159255549938269	2.208097792796125	-0.7166550390382395	-0.38116350608223576	0.25304315219160783	0.2308648055746256	-0.5391321503708082	-0.8178219989167363	-0.4814877717935388	-0.6589438337354028	0.05785494325881191	-0.7858568556553799	-0.31900402027511854	-0.45792493148528945	-0.7705238507943935	-0.6516798994343989	-0.6135682567207639	0.3475960432603944	-0.35122821825317163	-0.5196434270722254	-0.8538885687414304	-0.8368077850483904	-0.5046343840971326	0.777438874727144	0.8210825357312824	0.46063011171712176	0.9027922819925597	-0.09650715594073975	1.1805226132965652	-0.1845505449506347	-0.22602518011054054	-0.4328027126856914
BCLAF1	-0.46347995985422313	0.01632550877519555	-0.6559953774163154	-1.0363015358626104	-1.2349597957823342	-1.2555777836118243	-0.6049535708972824	-1.2976821394111926	-0.8435438193884522	-0.9233797998894199	-0.1801046698110364	1.2278436271584217	1.1809977396562867	0.9266853687464203	-0.2147519205494101	0.6376732193653065	0.15423239874947797	-0.3531805295689018	0.48940119733768356	-0.2985010444442291	-0.4115021657470367	-0.5148032307564134	-0.7405449304446649	-1.0581008062161237	-0.4629995874270677	-1.2107317148149923	-1.1746833094242068	-0.8862155355080671	-1.1288126401075294	-0.7001342174932463	-0.7132273308758116	0.10952019092382767	0.38742107677509113	-0.7402391097222996	-0.8659621795153356	-0.26036913754633173	0.24937850504609232	-0.7426595643403611	0.4799402107332379	-0.5948643951374859	1.007011691540539	1.8572421051118309	1.1261512580527502	0.9027922819925597	-0.9022696963543915	-0.4292821939006505	-0.7347290418112685	-0.4722506801483153	0.8939329679067682
BCOR	1.0105247273761557	1.2008790823571307	0.5360245849821148	-0.3555026106366335	-0.40914825358651086	-0.19855129976713184	0.7093240105516597	0.8177267957924095	-0.5659397272257571	-0.46441680572992955	-0.6680222355571453	0.03984845199414572	0.6546086287952622	0.2936673089121718	0.906382079932014	0.44086418361398566	2.212869195919964	2.478582912824795	0.9443502961355064	0.5378069447437915	2.5920251410682575	0.7649407408236223	1.6185929998878974	1.9445035597460578	1.8940350031828743	0.3206805655300599	0.7593397244088094	1.5597852503879381	1.0318088019410125	1.0149516699883288	0.8185870654673214	0.8083786946412385	0.7337880688449214	0.6848079865449767	2.7747124888118533	2.6016919047191287	1.9353112023824044	2.5942105676917233	0.8502755845468205	1.9766909195125841	3.0731670428610958	0.9937757972947074	1.2509364729906807	1.9866754762061878	2.2920032317140135	2.973259784948011	1.2252818532547387	1.7437788201916584	0.8465495507427516
BHLHE40	0.36447160914326626	0.20058939799905198	0.5757585837287291	0.05297674449895253	0.1371578435584184	0.6470698873086222	0.37637368991792786	0.39464500875168906	0.3409003071723803	0.7900820449726773	1.0776383885567116	0.09924821075235922	1.8547758015583984	0.5328074648495542	0.6293960327542498	0.007884304961079103	0.23522794486766102	1.4435245511222723	-0.6024766397770913	-0.21487024552542722	0.8627215401746036	0.918510017413227	0.4251467527784836	0.3208730507442858	-0.21969279097700903	0.014398109461049273	-0.29792620075323945	-0.5772470151843612	1.5873971727534946	0.3670303347175118	1.4313128240045745	0.17164094680981945	0.5259678736030231	-0.2082215271158498	0.6423173259345001	0.7754243825116445	-0.5314745337201997	0.19166407262862262	1.2699890082022147	-0.5948643951374861	-0.1408523925264374	0.6138506218551726	0.02804136659896341	0.8594369542240146	-0.004420008464893933	-0.16585958908656068	0.7507528997124422	0.04482286993101181	-0.2432690440296257
BMI1	-1.0907159969735334	-1.8701857380404796	-1.119558696126816	-0.49166239568182907	0.12021811961593984	-1.6079199448933885	-1.3059016143367184	-1.2976821394111928	-1.090303012421959	-1.1273633528491935	-1.4812181784673273	-2.0391431045433372	-2.1878925698542706	-2.1680695904432388	-1.6216651760555112	-0.14956292363997759	-1.7356636773414598	-1.5900427227983327	-0.7237963994565108	-0.7166550390382395	-1.503693913679871	-1.709230937564447	-1.758212272941064	-1.7253462208743866	-0.8685109148438317	-1.356580503419283	-0.48703067517246784	-0.3712680016352239	-1.9519065227926882	-1.84352480914763	-1.2238321296568562	-1.3399641130826538	-1.6907808756438887	-1.2469225217284419	-1.7327894814979996	-1.3506781060284119	-1.0520432262310608	-0.520201555538222	-0.6722142855756869	-1.3167044834603125	-1.9774349270335994	-1.5966231261566632	-1.951884043749531	-1.5540096248916648	-1.1324875650440065	-1.7463952179711002	-1.972630659747694	-1.6418218053277456	-1.696360503726129
BPTF	0.6655449069605353	1.990581464745088	0.1386845975159713	-0.05595108353720361	0.28961535904072416	-0.19855129976713184	0.7969425159815894	1.0821529126928597	-1.2136826089387123	2.7483241533865024	-0.6138091726964666	-0.2571503417969233	0.5493308066230576	0.6453440088200874	-1.006140626771592	1.4249093623705904	0.2892249756131163	-0.743768590588722	-0.7237963994565108	-0.7166550390382395	-0.9575980397134539	1.5327871237716442	1.202274541593916	-0.16844025333844034	0.753534394823225	0.101907382623624	-0.6589438337354027	0.1436795322376192	0.10582818392020889	-1.0812644147113741	0.052679867295754974	0.7307277497837483	-0.30531290736456873	1.159823685300735	0.17423058286386123	0.2847853466947084	-0.46048789383235494	-0.07528553793394421	-1.0014012845210938	0.4878957373467537	0.7774388747271436	0.8210825357312824	0.1278695385493076	0.9027922819925597	-0.21161609028554712	0.009755480789499265	0.9158064487706321	1.7437788201916584	1.462533973874965
BRCA1	-0.5889271672780853	0.6744108274318263	-0.25865538995017207	-0.9273737078264542	-0.47267221837080503	0.3299619421552145	-0.2544795491775646	-0.5044037887098418	2.8578440761141493	0.9124721767485412	1.9884178446161158	0.6338460395762835	0.12821951793423791	-0.7613627908115758	-0.2147519205494101	-0.14956292363997759	-0.6557230624323526	0.4279955924707389	-0.7237963994565108	-0.7166550390382395	-0.7755660817246481	-0.5148032307564134	-0.46299929158201025	0.4988051613198222	0.44940089926065213	0.9770001142493685	-0.9168135715798048	-0.8862155355080671	-0.7172656987649499	-0.7001342174932463	-0.7132273308758116	-1.1328949267960136	0.38742107677509113	-0.36022655071769255	0.43427877345866056	0.01220810457418842	-1.1703542927108022	-0.07528553793394421	0.4799402107332379	1.5706558698309938	0.5478660579137486	-0.9058500799029645	0.8765808281768898	-1.4817507452774228	-1.2475964993888138	-1.3073575432809503	-1.1473629144567437	0.08175669493667806	-0.6223363813417572
BRD2	1.167333736655984	1.0363577526929733	1.2313695630478658	0.7610076267339685	0.6072351829621948	-0.33067961024771825	-0.16686104374763489	0.8177267957924095	1.0071501283628486	2.595336488666672	0.0909606444923577	-1.296646120065665	0.44405298445085256	0.15299662894900568	-0.34665003825310714	0.24405514786266447	-0.04825646654597986	-1.2320036668634973	0.18610179813913505	-0.6121165403897368	-0.5935341237358425	1.1488639322976333	0.3002512152902889	0.33199380765525677	-0.08283271797385089	0.21129397407684197	-0.5300089648132015	-0.6287417685716454	0.0029414485845640362	0.06212617694300929	-0.3302737317900283	-0.04578169879115265	0.38742107677509147	0.7798111262961283	-0.34586579832573705	-0.8055236217873718	-0.6379544935519665	-0.24212904453554832	-0.631065910707511	0.2172057042256935	0.3182932411003533	0.7347359049495702	-0.37127132120241363	-0.343673391353113	0.5653692165419028	-0.5390416125731882	0.9158064487706321	0.22025853870792653	0.4674822134306208
BRD3	1.292780944079846	1.9905814647450875	1.3307045599144014	1.6324302510232191	2.068286373000959	1.122731805038734	0.7969425159815894	0.5533006788919594	0.26687254926232823	0.9124721767485412	-0.9390875498605394	-0.999647326274596	0.12821951793423791	0.6453440088200874	0.04904431485798376	0.6376732193653062	0.15423239874947758	-1.3296506821184524	0.18610179813913486	0.7468839420407966	-0.6845501027302453	0.5089919465076154	-1.1568633887386464	0.16518245399069095	-0.4629995874270677	-0.5544121660956841	-0.6589438337354027	-0.6287417685716454	-0.30571875742237054	0.06212617694300929	0.43563346638153805	-0.045781698791152306	-0.30531290736456873	-0.1702202712153892	-0.47588989362313655	-0.12408051648607159	-0.46048789383235494	1.5931495280820982	-0.7545110353120387	-1.1362444613796059	1.007011691540539	0.13030948947758358	-0.6208417510782743	0.03568572662165682	0.13371071274887497	1.326868504859949	-0.5284121054885309	0.1740912574508438	-0.053735375373560004
BRD4	-0.03417173889256175	0.4550490545462821	-0.10413428371333901	-0.33916343643121116	-0.6477160324430825	-0.3101263175062935	-0.46476396220939553	-0.09601234149692514	-0.00044990985730469215	-0.40662146572466074	1.5667606890330583	-0.3759498593133534	0.048676274515234465	0.14205557606297983	-0.20009657413788928	0.7426380384326765	-0.17424953828537507	-0.16656623374832083	1.6958588074830199	-0.029024025705865455	-0.8139950506333966	0.04828411673880054	0.030415177507152082	0.288746419668147	0.13175035945085348	0.028982988321478456	-0.5815829123820823	-0.5886902937148686	-0.30114601362967536	-0.41640395956419546	-0.2451729319931862	-0.59106388934597	0.7260910245767025	-0.005548162313394034	-0.6550342026995547	-0.4330013908893266	-0.5078123204242525	-0.29774354673608294	-0.25524408691150463	0.6082024187338918	0.6422459937148123	0.46418312850020393	0.29424982513321174	-0.20035994678486824	-0.15022465863498374	-0.55611529992225	0.1134628075155417	-0.2998928301218716	0.3969335700975289
BRD9	-1.3416104118212575	-0.7733768736127615	0.5360245849821148	-1.0363015358626104	-0.47267221837080503	-1.2555777836118243	-1.3059016143367184	-1.2976821394111926	-0.8435438193884522	0.9124721767485412	-0.8306614241391819	-1.1481467231701303	0.5493308066230576	0.36400264889375483	-1.006140626771592	-0.14956292363997759	-0.5207304855687142	0.8185836534905594	-1.330395197853608	-0.7166550390382395	-1.1396299977022595	-1.026700819388428	0.0920919861432983	-1.2805159444355447	0.44940089926065213	1.4145464800622407	-0.14320435804659828	-0.8862155355080671	-1.1288126401075294	-1.84352480914763	-0.7132273308758116	1.6625390880736293	1.0801550609147512	-0.7402391097222996	-1.386058560704934	-0.26036913754633173	-0.8154210932715785	-1.4100335907467778	-0.5076207861029833	0.4878957373467537	-0.8295708429666232	0.8210825357312824	-0.6208417510782743	0.46923900430710824	-1.5929233024232359	-0.8683198685908005	0.09053870347968193	0.08175669493667806	0.1357982932825057
BRPF3	2.045464188623018	1.464113209819783	1.1320345661813298	0.5976158846797343	-0.7267680775079813	0.8584751840775608	0.4464684942618714	1.875431263394211	-1.2136826089387123	0.300521517869221	-0.1801046698110364	-0.2571503417969233	0.3387751622786475	1.2080267286727524	0.04904431485798376	0.6376732193653065	0.6942027062040316	-1.1343566516085424	-0.11719760105941365	-1.1348090336322498	-0.7755660817246481	1.5327871237716442	-0.185453652719356	0.9436354377586642	-0.7671330829896408	-0.7731853490021202	-1.1746833094242068	-0.8862155355080671	1.340469007947947	1.5866469658155207	0.052679867295754974	-1.1328949267960136	0.38742107677509113	0.7798111262961283	-0.6059139889205362	0.01220810457418842	-0.46048789383235494	-0.7426595643403611	-0.5076207861029833	-0.5948643951374859	1.6957301419807245	1.166469058858132	-0.37127132120241363	-0.6146441899065201	0.8243643188177195	0.009755480789499265	1.3284403214161074	0.6357640700216717	1.0834666365628336
C11orf30	-1.2161632043973953	0.41117669996917416	-0.3579903868167079	-0.9273737078264542	0.5437112181779007	-0.462807920728305	-1.6563756360564363	0.288874561991509	-0.47340502983819205	0.300521517869221	0.5788782102384666	-0.7026485324835269	-0.7140030594434017	1.2080267286727524	-0.6104462736605013	-0.14956292363997759	-0.5882267740005335	0.33034857721578353	-0.11719760105941365	0.5378069447437915	0.3166256662081862	-0.2588544364404062	0.9247289027312614	0.7212202995392432	-0.15886609186449435	-0.7731853490021202	0.5014699865644071	-0.8862155355080671	-0.30571875742237054	-0.31900402027511854	0.43563346638153805	-0.9775930370810334	0.38742107677509113	-0.36022655071769255	-0.08581760773093812	-0.26036913754633156	-1.3478208924304138	-0.7426595643403611	-0.7545110353120387	-0.05348432889536609	0.5478660579137482	0.8210825357312824	-0.12170089132655303	-0.3978675510637944	0.13371071274887497	0.22927431813457413	-1.3536798507794814	-0.010577867577487408	0.041031458954472695
CBFB	0.9164393218082594	0.8279640684517067	0.9002529068260797	0.1982138485471609	1.1789508660208416	0.7703896437571697	-0.13765487527099166	0.5092296594085506	-0.4117152315798154	0.4025132943491077	0.0728896235387982	-0.504649336622814	1.9179424948617212	0.504673328856922	0.4007726287345094	0.5064671955310922	0.22172868718129748	0.29779957213079894	0.5905009970705329	-0.29850104444422926	0.1345937082193804	1.0208895351396299	0.462152837960171	-0.057232684228729694	0.5000898151877473	0.101907382623624	-0.9168135715798048	-0.3712680016352239	1.1346955372766574	0.7608648718429103	0.18033106699101628	-0.8222911473660532	0.27196541275181435	-0.1702202712153892	0.08754785266559505	0.2393558063412883	-0.28302129411274307	-0.07528553793394421	0.47994021073323767	0.2172057042256938	0.3182932411003529	0.9362113767735658	0.46063011171712176	1.6253810781349787	0.536591982955701	1.2536955590782572	0.3656279519099986	0.11253488244140025	0.3569209067145817
CBX1	-0.4216642240462692	-0.33465332784167423	0.27113126000468557	-0.2011881875854122	-0.5573708380831972	0.3299619421552145	-0.020830201364419272	0.11259048405787564	-0.7201642228716989	-0.7193962469296464	-0.107820585996798	-0.7521483314487053	-0.012150911628701971	-0.10489961765013288	-0.30268399901854165	-0.6743870189768335	0.919190334310096	0.03740753145091869	-0.7237963994565108	-0.159116379579559	0.8020442208450015	0.1677268874196061	0.09209198614329799	0.4246667819133488	0.44940089926065213	0.5394537484364962	-0.057247778765130805	0.48697788815284787	-0.1685364436415107	0.31621297508842783	-0.45792493148528945	0.420123970353788	1.7728890450544113	-0.23355569771615706	-0.08581760773093772	1.1025170730562683	-0.10555469439313118	0.5920884884724728	-0.8368077850483904	-0.7753244172181928	0.5478660579137486	0.7059536946889992	0.21105968184126145	0.686015643149834	-0.44183395897516203	-0.1365904107738842	0.36562795190999886	0.4510949449933402	0.26215407238654964
CBX3	-0.2544012808144529	-0.027546845801913245	-0.3911020524388867	-0.4553531196697768	-0.6420694577955893	0.8584751840775605	0.0959944725421534	0.024448445091058604	-0.10326624028793183	-0.3114291410100994	1.6269974255449233	0.5348464416459268	0.2685899474971778	-0.3862409775764658	-0.3906160774876727	-0.41197497130840544	0.24422744999190374	1.8601518162100803	-0.9259959989222097	-0.4378857093088992	-0.047438249769425074	-0.173538171668404	-0.09293843976513788	-0.16844025333844	-0.15886609186449435	-0.33563898318924806	-0.2291609373280657	-0.02796964571999501	1.2032866941670872	-0.8271776165659557	0.8185870654673217	0.3165893772104683	1.3110663889613046	1.9198488033099488	-0.08581760773093772	0.19392626598786852	0.012756372086609718	-0.520201555538222	0.15075321178783072	0.1269756931853405	0.6243903301848803	0.5908248536467163	-1.1199826108299957	0.10794460623589902	0.13371071274887536	-0.8683198685908003	-0.5971844175961099	0.38953856998389663	1.0834666365628343
CBX5	-0.9025451858377402	-0.3127171505531197	-1.1526703617489946	-1.0363015358626104	-1.2349597957823342	-0.727064541689478	-0.7801905817571415	-1.562108256311643	-1.2136826089387123	-0.6174044704497597	-0.9390875498605394	-1.890643707647803	-0.2928917707545822	-0.4800214308852432	-0.8742425090678949	0.24405514786266447	-0.2507453318414373	-0.9390626210986323	-0.11719760105941365	-0.7166550390382395	-1.2306459766966624	-0.5148032307564134	-0.6017721110133376	-1.1693083753258342	-1.3754000741147874	-0.7731853490021202	-1.1746833094242068	-0.8862155355080671	-1.334586110778819	-1.271829513320438	-0.3302737317900284	-0.8222911473660532	-0.6516798994343989	-1.6902705072338167	-1.6461067512997332	-0.6692350007271117	-0.4604878938323547	-0.7426595643403611	-0.013840287684872762	-1.4069344945006659	0.20350683269365544	0.6483892741678575	-0.37127132120241363	0.14407404604301968	-1.2475964993888138	-0.2097633565555756	-0.7347290418112685	-1.118592617747474	0.3253319619385711
CCNT2	2.045464188623018	1.3324961460884568	1.3307045599144014	-0.16487891157336002	0.28961535904072416	-0.727064541689478	2.1988386028604614	-0.23997767180939145	-0.8435438193884522	0.9124721767485412	-0.1801046698110364	0.33684724578521447	0.5493308066230576	-0.19868007095891063	-0.2147519205494101	-0.14956292363997759	1.909135897976777	0.8185836534905594	-0.11719760105941365	1.7922689285258222	-0.04743824976942538	2.0446847124036585	1.47982018045657	1.3884657141975054	-0.7671330829896408	0.101907382623624	-0.40107409589100046	-0.37126800163522394	0.5173751252627883	1.5866469658155207	0.8185870654673214	-0.5116873679360929	0.38742107677509113	0.39979856729152125	0.43427877345866056	1.9202487994178288	0.9592449039245393	-0.7426595643403611	-0.5076207861029833	1.5706558698309938	0.7774388747271436	0.8210825357312824	-0.8704121809541349	-0.6146441899065201	1.515017924886564	0.009755480789499265	2.1537080667070576	2.1131170702483204	0.8939329679067682
CDCA2	-0.9652687895496713	-1.299845128538066	-1.0533353648824588	0.05297674449895278	-0.7267680775079813	-1.2555777836118243	-0.6049535708972824	-1.2976821394111926	-1.2136826089387123	-0.3114291410100995	-1.047513675581897	-2.0391431045433372	-1.556225636821041	-1.886728230516906	-2.0613255684011675	-1.7240352096505456	-1.7356636773414598	-1.1343566516085424	-1.330395197853608	-1.1348090336322498	-1.503693913679871	-1.026700819388428	-1.2956362081699735	-1.5029310826549656	-1.071266578552214	-1.6482780806278645	-0.9168135715798048	-0.37126800163522394	-1.9519065227926882	-1.462394611929502	-1.4791345290473783	-1.1328949267960136	-0.9980468915042288	-1.1202516687269064	-1.1260103701101347	-1.623255348148932	-1.525287492150026	-1.4100335907467778	-0.013840287684872762	-1.1362444613796059	-1.518289293406809	-1.5966231261566632	-1.3695530407058563	-1.4817507452774228	-1.2475964993888138	-1.7463952179711002	-1.1473629144567437	-1.764934555346633	-1.7595383932781512
CDK2	-0.9652687895496713	-0.7733768736127615	-0.45732538368324366	0.5976158846797343	1.5600946547266061	-0.19855129976713184	-0.6049535708972824	0.5533006788919594	1.377288917913109	0.300521517869221	-1.047513675581897	-1.1481467231701303	-0.08233612641017216	0.08266128896742227	-1.2699368621789862	-0.14956292363997759	-0.9257082161596294	-1.3296506821184524	1.0959999957347806	-0.7166550390382395	-0.4115021657470367	0.5089919465076154	-0.46299929158201025	-0.835685667996703	-0.15886609186449435	-0.33563898318924806	1.1461443311754127	1.1735745999833056	-0.30571875742237054	-1.0812644147113741	1.5844942636388881	-0.5116873679360929	-1.6907808756438887	-0.7402391097222996	-0.8659621795153356	0.2847853466947084	0.6043117044853161	0.5920884884724728	-1.0014012845210938	-1.1362444613796059	-1.2887164765934136	-1.5966231261566632	-1.3695530407058563	-1.0481974675919716	-0.21161609028554712	-1.3073575432809503	-0.7347290418112685	-1.2109271802616397	-1.7595383932781512
CDK7	-0.24394734686246444	0.7073150933646577	-0.05998539621710048	-0.546126309699907	-0.6632441127236872	-0.19855129976713184	0.3588499888319417	0.4871941496668466	-1.1211479115511473	-0.3114291410100995	-1.2643659270246124	-0.6283988340357596	0.23349734010644246	1.2080267286727524	0.11499337370983216	0.6376732193653065	0.5592101293403933	-0.20671000668646897	1.7025987941318779	0.8514224406892992	-0.5025181447414397	0.5089919465076157	-0.6711585207290012	-0.2240440378932955	-0.6910997090989975	-0.007479208829593959	-0.8523461371187042	-0.24253111816701317	0.0029414485845640362	-0.2237214709705866	-0.1387969322471367	-0.9775930370810336	0.04105408470526119	0.01978600828691426	-0.8009501318666357	-0.6692350007271117	0.42684510476570425	0.25840147526926427	-0.7545110353120387	-0.45951937857695574	1.1217980999472363	0.8210825357312824	0.06547693108034267	-0.12689675251038726	-0.03895268876833587	0.009755480789499265	0.6063310442865255	0.7742659137929199	1.3203837223829158
CDK8	0.6655449069605348	0.4111766999691739	0.3941174466013493	-0.2582456213186369	-0.9808639366451578	0.40546383385840684	0.14606218993068504	-0.16442735269497719	-0.20902018015943458	0.03825694977808356	1.2759033041614805	-0.2147219426839136	0.21845765122469882	-0.3594465623453859	-0.36549262649649233	0.3002863009344704	0.038524475723502385	0.28849985639223175	0.056116341339756924	-0.7166550390382395	-0.8015706471516203	-0.5879314577038444	0.25068949406481494	0.2446164319261988	0.7100867526000005	0.4769471247489428	-1.1010062414686634	-0.7390876686872547	-0.07054907665518233	-0.8090285595555687	-0.9320579589248306	-0.0679676830361497	0.48638307450932844	0.3455110588622913	-0.4573150228663653	-0.7276444097529374	-0.7647163504945466	-0.07528553793394421	-0.36654064369780887	-0.13082433835852603	0.12151654097458531	0.32767321697864044	0.1278695385493076	0.03568572662165682	-0.014286488551591548	-0.5547215295264076	0.03159100738747119	-0.02376851936522513	0.10872205490306756
CDK9	0.2892032846889492	0.8538886416109072	0.1386845975159713	-0.234196620323641	-0.6112699597183557	-0.24659795812370874	0.0004106484367756271	0.4811844651918361	-0.7762458576520411	-0.3114291410100994	-0.5743814906159733	-0.2841502321415656	0.28135089563926313	0.23612021256360388	-0.310677824333917	0.20827168681696978	0.3996734475924568	0.01965352867729063	0.9305639598082996	0.19568094916687356	-0.659727563004499	0.9278172462974451	-0.4882307132967972	-0.10778157927859827	-0.4353510878304701	-0.2560850984959987	-0.9402562750202049	-0.8394021233378086	-0.006411890991403781	-0.45759681926352863	-0.0865759869172575	-0.22932029572703821	-0.053409640404692565	-0.18749356935196246	-0.795039945716754	-0.3099286361136989	0.08804523257371788	-0.31796700208173223	-0.9116230120814374	-0.9393789827461079	0.652217338283474	0.7896837609015684	0.604322177403223	0.48894597147462876	0.19649740420967943	0.6084432190033403	0.8032699380491396	0.3503663313415232	1.0834666365628343
CDX2	-0.7980058463178551	-1.299845128538066	-1.2520053586155304	-1.108920087886715	-0.47267221837080503	-0.727064541689478	-0.7217782448038551	-1.0332560225107426	0.26687254926232823	-1.3313469058089669	0.7595884197740629	-1.2471463211004867	-1.6965960663839805	-0.7613627908115758	-0.5664802344259352	-1.7240352096505456	-1.3756834723717575	0.03740753145091869	0.08500199840628549	0.8165762744731317	-0.4721794850766388	-1.3679658784764375	-0.2779688656735744	-0.9098240474031766	-0.2602439237186856	1.7062440572708222	-0.14320435804659828	-0.5429171795928384	-1.5403595814501088	1.0784733695246835	1.5844942636388881	1.1448661223570287	-0.3053129073645689	-0.36022655071769255	-0.6925967191188026	-0.5329463796668518	-1.052043226231061	-0.520201555538222	0.9737207091513486	0.1269756931853405	-1.5182892934068088	-0.9058500799029644	1.2093414013447035	-0.9036797083634879	-1.017378630699199	-0.7219739770274172	-0.8722736660264268	-0.8415889302049774	-0.6223363813417568
CEBPA	-1.1116238648775103	-1.1901642420952943	-0.3911020524388867	-0.9999922598505584	-0.47267221837080503	-0.90323562233026	-0.31289188613085106	-0.9451139835439257	-0.8435438193884522	-0.20943736453021294	1.1210088388452548	0.33684724578521447	0.5493308066230576	-0.6675823375027984	-0.7863104305987636	-1.3304171381479035	-0.5207304855687142	0.7209366382356045	-0.11719760105941365	0.7468839420407968	0.5593349435265935	-0.0029056421243987443	-0.2779688656735744	-0.5762013400740454	-0.5136885033541634	0.9040757199472229	-0.3580958062502668	-0.8862155355080671	0.5859662821532182	0.5067780736974917	0.052679867295754974	-0.045781698791152306	-0.7671355634576754	-0.043549418213853226	-0.129158972830071	0.4210739677549684	-0.46048789383235494	0.36963047967033374	-0.8368077850483904	-0.05348432889536639	-0.21737666479756904	-0.04238377208584114	0.5854153266550517	-0.5785147500993995	0.018601778404067806	-0.3561092481189589	0.6407172003403154	-0.8415889302049774	-0.4643916574617023
CEBPB	-1.1420353091014768	-1.3177929099559738	-0.9630308222765167	-1.1774125858185402	-0.5361961831550995	-1.1594844668986706	-0.6527454829499718	-1.195517503336019	-0.41451931331883274	-0.6174044704497593	1.6286402456316114	-0.1356508352460317	-0.5560863261850946	-0.8316981307931588	-0.8022980812295151	-1.0441494497823458	-1.2325095272133535	0.001899525903661796	0.006879425885447738	-0.29850104444422937	-0.1798251283067396	0.18323893555997028	-0.29899505043589636	-0.7295329883919799	-0.5113844617211143	-0.08703309352284277	-0.41865612347130093	-0.2776411772947069	-0.5582589259734988	-0.6048516681887144	-0.34768071356665503	-1.0552439819385235	-0.6359359452494067	0.16660904244778485	-0.6000038027706549	-0.4462172571739587	-0.1620213397584632	-0.9701734369789125	0.12082712097461182	-0.016572051651586303	-0.526952129894421	-0.772405286876682	-0.20110966446887235	-1.0531242093838518	-0.580487902617771	-0.44923845184111166	-0.20018061588417604	-0.8164067767920237	-1.272781471502346
CEBPD	-0.024414733870705932	0.34536816810351084	0.1386845975159716	-0.05595108353720361	-0.21857635923362861	-0.19855129976713184	0.0959944725421534	-0.1077646133591666	-0.8435438193884522	0.9124721767485412	0.47045208451710924	1.079344230262887	-0.5034474150989918	0.7860146887832534	-0.21475192054941036	0.24405514786266447	0.6942027062040316	0.23270156196082867	-1.330395197853608	0.3287299474467863	0.04357772922497767	2.5565823010356734	1.202274541593916	0.8324278686489539	-1.071266578552214	0.101907382623624	-0.6589438337354027	-0.6287417685716454	0.3116016545914986	1.0149516699883288	0.052679867295754974	0.10952019092382767	-0.30531290736456873	-1.1202516687269064	0.5643028687560601	1.3750943151767887	-0.28302129411274307	-0.4089725511371527	-1.0014012845210938	0.2172057042256938	0.5478660579137482	1.166469058858132	0.1278695385493076	0.14407404604301968	1.1696911218521417	0.22927431813457413	1.7410741940615826	0.9127677575641681	0.9886998022348009
CEBPG	-0.7770979784138783	-0.5759512780157722	-0.05998539621710048	-0.8729097938083761	-0.21857635923362861	-0.9913211626506512	-0.4297165600374235	-0.9010429640605172	-0.6584744246133221	0.300521517869221	1.1210088388452548	1.079344230262887	1.3915533840006964	0.08266128896742227	0.7085349033764683	-1.3304171381479035	-0.2507453318414373	0.7209366382356039	-1.0270957986550593	1.3741149339318117	1.3178014351466174	0.7649407408236223	-0.32422647215068295	0.2763900231004016	-0.9191998307709275	-0.7731853490021202	-0.40107409589100046	0.40115329917404097	1.1346955372766574	-0.1284389216660546	0.8185870654673214	1.6625390880736293	-0.9980468915042288	0.01978600828691426	0.43427877345866056	0.8299398309357484	2.024044502242211	-0.4089725511371527	0.4799402107332379	-0.32417436201642597	0.08872042428695795	-0.042383772085840904	0.5022251833630984	-0.3978675510637944	0.30637411426608624	1.5463873422050238	1.3284403214161074	0.8204331950500026	-1.0014037186538884
CHAMP1	0.1637560772650871	1.0692620186258046	0.6353595818486508	-0.6550541377360634	0.4166632886093124	0.5942185631163877	1.6731275702808843	0.4210876204417342	-0.28833563506306203	-0.0054538115704391025	-0.2885307955323938	0.6338460395762835	0.7598864509674672	0.5046733288569213	-0.34665003825310714	-0.14956292363997759	1.5716544558176808	1.1115246992554244	-1.330395197853608	0.9559609393378018	0.1345937082193804	-0.2588544364404062	-0.04668083328802869	0.2763900231004013	-0.4629995874270675	-0.33563898318924806	0.11466537979780375	1.1735745999833056	-0.5114922280936602	0.6338214727702011	-0.7132273308758116	1.0413315292137086	0.38742107677509113	0.39979856729152125	0.5643028687560601	1.5113829362370488	0.7817783042049278	0.5920884884724724	-0.7545110353120387	0.7585857704678138	0.662652466320446	0.30300275104100854	-0.9951973958920654	-0.07270259279970605	2.3783349324726197	-0.4292821939006505	0.5031725761251569	1.189771445106665	0.7043992992507022
CHD1	-0.3066709505743956	0.04922977470802721	-0.3083228883834399	-0.9546056648354933	-0.8538160070765695	-0.06642298928654508	-0.2544795491775646	0.4871941496668466	0.2668725492623285	0.300521517869221	0.14517370735303622	-0.1086509449013888	-0.4508085040128893	0.2936673089121718	-0.41259909710495557	-0.34637195939129845	-0.2844934760573471	-0.7925920982161997	0.9443502961355064	-0.9257320363352447	-0.5935341237358425	0.6369663436656188	0.7165696735842708	-0.11283646878358485	-0.5390329613177112	-0.44502557464246617	-0.723411268196503	1.0448377165150948	0.0029414485845640362	-0.5095691188841824	-0.9047041304187033	-0.4340364230786028	0.21423758074017654	0.11478914803806584	-0.4108778459744368	-0.6010906901969818	-0.3717545939725489	-0.4089725511371527	-0.260730536893928	1.1646208201494035	0.43307964950705113	0.1303094894775838	-0.4336639286713789	-0.2352850719317501	-0.03895268876833587	-1.1975981246084129	0.5031725761251569	-0.05674514883457014	0.3253319619385714
CHD2	0.3310190204969031	0.14794257250652165	-0.4573253836832438	-0.1285696355613078	-0.3879735986584129	0.1537908615144325	0.0959944725421534	0.4651586399251427	0.26687254926232823	0.09653796490944731	0.3981680007028712	-0.35614993972727976	0.4089603770601172	-0.3862409775764658	-0.12681984208027883	0.6376732193653065	0.10923487312826508	-0.22298450922896126	-0.3193972005251128	-0.5772703741735693	-0.8362434010542499	0.3383594169636105	0.46215283796017037	0.20225164369392817	0.6521565629690342	0.101907382623624	0.028708800516336473	-0.5429171795928384	-0.5800833849840902	-0.19196062120240925	-0.2026225320947671	-0.20108358850613264	-0.07440157931801539	-0.36022655071769255	-0.08581760773093772	-0.1695100568394917	0.24937850504609232	-0.29774354673608305	-0.17843378715757613	-0.5948643951374861	0.7009146024560123	0.8210825357312824	0.04467939525735406	0.5414978839213505	-0.32672502463035447	0.5951390470430322	0.36562795190999886	0.26642581996500925	0.2621540723865493
CHD5	0.1637560772650871	-1.8263133834633707	-0.8546653711493871	-0.49166239568182896	0.7978070773150769	0.3299619421552145	-0.6049535708972824	-0.5044037887098418	1.377288917913109	-1.5353304587687402	-1.6980704299100426	-0.2571503417969233	-1.345669992476631	-1.6053868705905738	0.04904431485798376	0.6376732193653065	-0.6557230624323526	-0.9390626210986323	-1.330395197853608	-0.7166550390382395	0.3166256662081862	-0.002905642124399169	0.0920919861432983	-1.0581008062161237	-0.15886609186449435	-0.33563898318924806	0.8882745933310103	1.1735745999833056	-1.5403595814501088	-1.84352480914763	0.052679867295754974	1.0413315292137086	-0.9980468915042288	0.01978600828691426	-0.08581760773093772	-0.8055236217873718	2.02404450224221	1.9268365412853063	0.4799402107332379	0.4878957373467537	-1.518289293406809	-0.21507703364926564	-0.12170089132655303	-1.264974106434697	-1.5929233024232359	-0.4292821939006505	0.09053870347968193	-1.2109271802616397	0.5148656305946369
CHD8	-0.4634799598542229	-0.4311725079113137	-0.21892139120355772	-0.20845004278782242	1.2551796237619943	-0.6213618933050087	-0.7451431795851697	-0.29286289518948166	-0.47340502983819205	0.300521517869221	-1.1342545761589833	-0.67294865310442	-1.3877811213455131	-0.19868007095891063	-0.05647417930497389	-0.621904609443148	-0.7637171239232633	-1.2905918760164703	0.12544191829942536	0.28691454798738514	-0.6663469069313647	-0.3100441953036076	-1.1846179526249117	-0.30188933627009296	-0.9496131803271847	-0.685676075839546	0.06309143222892347	-0.3712680016352239	-0.2234093691538546	-1.0050383752677485	-1.325953089413065	-0.8844119032520453	-0.8595000946762967	0.01978600828691426	-1.1260103701101347	-0.8055236217873718	-0.7444344533837338	-0.20876034321522763	-0.5076207861029833	-0.1617603421437901	-0.8754854063293025	-0.8367727752775945	-1.7688657285072333	-0.8314208287492458	-0.0734853690717782	-0.4292821939006507	-0.5696754927530784	-0.43531685514264906	-0.9634969849226752
CHRM2	-1.3416104118212575	-0.37852568241878304	-0.6559953774163154	-1.1452293638987667	-1.2349597957823342	0.8584751840775608	-0.2544795491775646	-1.0332560225107426	1.377288917913109	-1.5353304587687402	0.03674758163167881	0.03984845199414572	-0.7140030594434017	-0.7613627908115758	-1.006140626771592	-1.7240352096505456	-1.060700793023268	-0.3531805295689018	-1.330395197853608	-1.1348090336322498	-0.9575980397134539	-0.002905642124399169	-1.0180905693073192	-0.6132705297772819	0.14526740369807878	-0.33563898318924806	-1.1746833094242068	-0.37126800163522394	-0.7172656987649499	-1.0812644147113741	0.052679867295754974	-1.1328949267960136	0.38742107677509113	-0.7402391097222996	-0.34586579832573705	-0.5329463796668518	-1.525287492150026	-0.7426595643403611	-1.0014012845210938	-1.6776245276217256	0.08872042428695795	-0.9058500799029645	-0.37127132120241363	-1.0481974675919716	-0.9022696963543915	-0.8683198685908005	-0.3220951691657933	-0.6569198051766462	0.1357982932825057
CNOT3	-0.9652687895496713	-0.5101427461501091	-0.5566603805497795	-0.2738067396095164	-0.21857635923362861	-0.462807920728305	-0.2544795491775646	0.5533006788919594	-1.2136826089387123	0.9124721767485412	-0.8306614241391819	-0.999647326274596	-0.5034474150989918	-1.0427041507379082	-0.6104462736605013	-0.14956292363997759	-0.3857379087050756	-1.2320036668634973	1.0959999957347806	-0.9257320363352447	-0.9575980397134537	0.5089919465076154	-0.6017721110133376	-0.5020629606675716	-0.7671330829896408	-0.7731853490021202	-1.0457484405020059	-0.37126800163522394	-0.5114922280936602	-0.31900402027511854	0.052679867295754974	-0.20108358850613264	-0.9980468915042288	-0.36022655071769255	-0.7359380842179358	-0.26036913754633173	-0.6379544935519669	0.25840147526926427	-0.5076207861029833	0.2172057042256938	0.08872042428695795	0.30300275104100854	-0.4960565361403441	-0.723032509327883	0.47903751578329745	-0.4292821939006507	-0.11577823284305568	-0.010577867577487408	-0.4328027126856914
CPSF3L	-0.8398215821258092	-0.11529155495613083	-0.6559953774163154	-0.8184458797902978	-1.2349597957823342	1.3869884259999068	-0.6049535708972824	-0.7688299056102922	0.26687254926232823	0.300521517869221	0.25359983307439404	-0.2571503417969233	-0.2928917707545817	-0.4800214308852432	-1.006140626771592	1.4249093623705904	-0.5207304855687142	-0.15788649905899155	-1.330395197853608	-1.1348090336322498	-1.6857258716686767	-0.002905642124399169	0.3696376250059529	-0.835685667996703	-0.7671330829896408	0.101907382623624	-0.6589438337354027	-0.8862155355080671	-1.1288126401075294	-1.0812644147113741	-1.4791345290473783	-1.7541024856559342	-0.30531290736456873	-0.7402391097222996	-1.386058560704934	-0.5329463796668518	-1.1703542927108022	-0.7426595643403611	-1.0014012845210938	-0.5948643951374859	-0.8295708429666232	0.13030948947758358	-0.37127132120241363	-1.264974106434697	-0.5569428933199693	-1.3073575432809503	0.09053870347968193	0.08175669493667806	-0.2432690440296257
CREB1	0.9399606732002334	1.2008790823571318	0.7471114533235034	0.38656821785968115	0.08316247349176868	0.2308657092947745	0.6655147578366951	0.5863539435045156	-0.7278754476539958	0.8742252605685834	0.8634967902570299	0.0769733012180292	0.6677683565667877	0.17058046394440135	0.27986602083945344	0.6868754783031366	0.36515830009891237	-0.3775922833826407	-0.4584094251577807	-0.5337126664033599	-0.4683871526185387	0.7969343401131229	0.4216774322927008	0.5683098920133909	-0.6150663352083546	-0.44502557464246617	-0.578359540659027	-0.6609259894386982	0.5688184929306107	0.18122936357367422	-1.048311730075872	-0.16225811607738772	0.906971564879836	-0.21772184109096518	0.011700463742111889	-0.175188749383669	-0.10555469439313173	-0.32555079783635066	-0.8162335976143025	0.1833694500855611	0.43307964950704964	1.403922293507841	0.3774399684251679	-0.1133482125827174	-0.27636486585450126	-0.5390416125731882	0.45159334204447227	0.5318876871932352	0.9886998022348009
CREBBP	-0.8900004650953541	0.01632550877519555	-0.5765273799230869	-0.20845004278782242	-0.6251297338531109	-0.09284865138266236	-0.9554275926170005	0.1831041152313289	-0.32534951401808776	0.05574125431749286	0.21022938278585074	0.2774474870270013	1.5599978994762247	-0.4237531588999766	-1.0588998738530708	-0.14956292363997759	-0.4127364240778034	-0.2360041112629556	0.9746802360553616	-0.7166550390382395	-0.33868938255151426	0.9185100174132266	-0.12994452494682493	-0.2574063086262087	0.20609410281059368	-0.1606204368640993	-0.24635225318435908	-0.6802365219589298	-0.7172656987649499	0.5194824136047624	-0.406864451607185	-0.3253251002781169	0.24887427994715913	0.17179103188875686	0.4862884115776204	-0.5874618280909557	-0.46048789383235494	-0.20876034321522763	0.08491581199874923	0.16306769760148193	1.4661573251673303	0.821082535731282	0.327525882449996	0.38252834877001796	-0.21161609028554712	-0.16585958908656045	-0.6522022672821732	-0.2137139051086516	0.09789155955129225
CREM	0.03830886984122522	0.6086022955661636	0.933364572448258	0.8699354547701246	-0.21857635923362861	-0.462807920728305	-0.07924253831770546	-0.1077646133591666	-1.2136826089387123	-0.0054538115704391025	2.096843970337473	1.2278436271584217	1.0757199174840817	-0.6206921108484096	-0.6104462736605013	-1.3304171381479035	-0.3182416202732565	0.8185836534905594	-1.330395197853608	-1.1348090336322498	0.4076416452025893	1.7887359180876512	0.0920919861432983	-0.057232684228730034	-1.2233333263335007	0.101907382623624	-0.9168135715798048	-0.8862155355080671	2.369336361304396	1.3960818672064568	-1.4791345290473783	1.6625390880736293	1.0801550609147512	-0.36022655071769255	0.044206487566461755	-0.12408051648607159	-0.10555469439313118	-0.4089725511371527	-1.0014012845210938	1.029275803588874	-0.3704252093398327	0.13030948947758358	0.3774399684251685	0.5776273237284711	-0.5569428933199693	-1.5268763806260253	-0.11577823284305568	-0.472250680148315	0.5148656305946369
CSDE1	1.6691225663514315	1.990581464745088	2.32405452857976	-0.16487891157336002	0.03551949990354777	2.1797582888834266	1.1474165377013077	0.288874561991509	-0.6584744246133221	1.2184475061882014	0.6873043359598244	0.782345436471818	0.9704420953118772	1.4893680885990848	0.18094243256168055	1.4249093623705904	1.5716544558176817	2.087994851804975	-0.7237963994565108	1.3741149339318117	0.7717055611802005	0.7649407408236223	2.1736842776132064	1.2772581450877958	-0.7671330829896408	-0.33563898318924823	-0.5300089648132015	1.1735745999833056	0.5173751252627883	1.7772120644245846	0.052679867295754974	1.9731428675035898	0.7337880688449214	1.1598236853007349	2.124592012324856	2.4654032836588686	1.3141781033637632	0.25840147526926427	-0.013840287684872762	1.2999658367099343	1.1217980999472363	0.9937757972947074	-0.2464861062644832	0.25246236546438255	3.241651940058675	0.22927431813457413	1.3284403214161074	1.5591096951633268	1.0834666365628336
CTBP1	-0.21258554500649895	-0.11529155495613055	-0.5897720461719582	-0.1285696355613078	0.03551949990354777	0.3299619421552145	-0.3713042230841373	-1.3858241783780096	-0.10326624028793183	-1.3313469058089669	0.18131574926015562	-0.7521483314487053	-1.2754847776951612	-0.4800214308852432	-0.30268399901854165	-0.9367990666452616	-1.060700793023268	-1.2645526719484825	0.2872015978719844	-0.7166550390382395	-0.41150216574703635	-0.8560682898444231	-0.46299929158201025	-1.2063775650290711	0.3480230674064611	1.4145464800622412	0.028708800516336473	-0.5429171795928384	-0.30571875742237054	-0.9542210156386649	-0.45792493148528945	0.0059855977805076885	0.8492437328681982	0.01978600828691426	0.43427877345866017	-0.0786509761326518	-0.22386576087287235	0.5920884884724728	-0.8368077850483904	-1.8580845497024325	-0.1408523925264374	-1.5966231261566632	0.2942498251332147	-1.1204563472062135	-0.9022696963543914	-0.282936302337267	-1.0098182902415853	-0.2875815551199838	-0.7486921604458008
CTBP2	-0.33803275243036107	-1.036611001075414	0.1386845975159713	-1.1452293638987667	1.8141905138637826	-0.19855129976713184	-0.6049535708972824	0.288874561991509	-1.2136826089387123	0.300521517869221	-0.3969569212537514	-0.8511479293790614	-0.5034474150989918	-1.0427041507379082	0.3128405502653779	-0.9367990666452616	0.2892249756131163	-0.3531805295689018	2.309197592528975	1.3741149339318117	-0.04743824976942538	-0.5148032307564134	-0.7405449304446649	-0.835685667996703	0.44940089926065213	0.101907382623624	0.6304048554866081	1.6885221338561487	-0.7172656987649499	-0.31900402027511854	0.8185870654673214	1.0413315292137086	0.38742107677509113	-0.7402391097222996	-1.1260103701101347	0.2847853466947084	0.24937850504609232	1.2594625148788894	-0.013840287684872762	-0.05348432889536609	1.9253029587941202	0.13030948947758358	0.3774399684251685	-0.6146441899065201	-0.9022696963543915	-0.4292821939006505	-0.7347290418112685	0.8204331950500026	-0.6223363813417572
CTCF	-0.3177798297860316	-0.815240614365857	0.1621420184627578	0.34458835160297546	0.5718760603955173	0.4140146505091266	1.5426498923153293	0.8604172773160939	-0.06491451028633302	0.9508112541723064	-0.6822613291759747	-0.016688667787763952	0.7548128209832543	0.2901081712263593	-0.25352678888639796	-0.3942700620681342	-0.025649275962789955	-0.28541585392208774	-0.003186260637794702	0.7020457426204747	0.6916553627875407	-1.1858207927222402	0.07938507737608608	-0.8951750182192383	0.4486680474641245	1.2753751058759595	1.6997875514630387	0.6065118940076663	-0.25910982671610655	0.5938716810135962	1.5051352045512187	1.4439937782096581	1.1402476474907353	-0.9490170939465123	0.8340637026140474	-0.8160326238932268	0.22372068339989576	0.17879903115571846	0.9523037236777853	0.2035081362846313	-0.15855439285904613	-0.0369741036513301	0.4929038781508596	-0.13930264449234644	-0.7316865767831735	0.526021469340805	-0.6512079687938744	0.22949199495935596	-0.4195581912615399
CTCFL	1.0418865292321213	0.97054922082731	1.4300395567809379	0.5976158846797343	0.6707591477464889	2.0476299784028402	2.46169411915025	2.4703900264202243	0.4519419440374587	1.0654598414683716	-0.8306614241391819	-0.33140004024469055	1.0230810063979796	0.08266128896742227	0.8404330210801656	-0.34637195939129845	0.7279508504199413	-0.5972980677062895	1.2476496953340548	0.7468839420407968	-0.0019302602722237026	0.12506875503360435	-0.32422647215068295	-0.2240440378932955	0.5254342731512953	1.3051598886090223	1.5974163724031163	-0.37126800163522394	-0.5114922280936602	0.15740872624754124	1.2015406645531048	-0.5116873679360929	1.2533385569496662	-0.550232830219996	0.5643028687560604	-0.5329463796668518	0.42684510476570425	-0.5758160577387568	-0.013840287684872762	0.3525507207862239	0.03132722008360883	-0.042383772085840904	0.3150473609562036	-0.6688383496172016	0.047379011990269365	0.8878308301697991	-0.01261976468168701	0.22025853870792653	0.18318171044652173
CTNNB1	-1.4670576192451195	-1.6946963197320446	-1.2520053586155304	-1.1452293638987667	2.830573950412488	-1.7840910255341706	-0.9554275926170005	-1.2976821394111926	0.6370113388125886	-0.9233797998894199	-0.8306614241391819	0.9308448333673526	-1.7667812811654509	-1.0427041507379082	0.04904431485798376	-1.7240352096505456	-1.195693369886906	0.03740753145091869	1.7025987941318779	0.9559609393378018	-0.04743824976942538	-2.0504959966524567	-0.7405449304446649	-1.2805159444355447	-0.7671330829896408	-0.33563898318924806	0.8882745933310103	2.7184172016018353	-1.9519065227926882	-0.7001342174932463	-1.4791345290473783	-1.4434987062259739	-1.6907808756438887	-1.8802767867361203	-1.386058560704934	-0.8055236217873718	-0.46048789383235494	-0.07528553793394421	0.4799402107332379	-0.5948643951374859	-0.8295708429666232	-1.5966231261566632	-0.8704121809541349	-1.4817507452774228	-1.5929233024232359	0.009755480789499265	-0.3220951691657933	-0.6569198051766462	-1.7595383932781512
CUX1	-0.7143743747019472	-0.37852568241878304	-0.05998539621710048	-0.6005902237179852	-0.21857635923362861	0.3299619421552145	0.0959944725421534	-0.7688299056102922	-1.2136826089387123	0.9124721767485412	0.9041565874025397	2.4158388023226975	0.3387751622786475	2.3333921683780825	-0.2147519205494101	1.4249093623705904	1.099180436794947	1.0138776840004695	-0.11719760105941365	0.9559609393378018	1.2267854561522147	1.5327871237716442	1.7573658193192245	2.2781262670751894	-0.15886609186449435	0.9770001142493685	0.6304048554866081	0.6586270661104625	-0.30571875742237054	0.4432563741611371	0.8185870654673214	-0.5116873679360929	1.7728890450544113	0.39979856729152125	1.994567917027456	1.3750943151767885	0.9592449039245393	-0.07528553793394421	-0.013840287684872762	1.029275803588874	0.5478660579137486	0.475696012604433	0.6270103983010289	0.686015643149834	1.515017924886564	0.44879315547964904	0.9158064487706321	1.7437788201916584	2.9788033231234903
DACOR1	-1.2161632043973953	-1.299845128538066	-1.450675352348602	-0.7095180517541416	-0.47267221837080503	-1.7840910255341706	-0.9554275926170005	-1.0332560225107426	-0.47340502983819205	0.9124721767485412	-1.047513675581897	-1.4451455169611995	-1.7667812811654509	-2.4494109503695713	-1.2699368621789862	-0.9367990666452616	-1.3306859467505447	-0.743768590588722	-1.330395197853608	0.11965295014978108	-0.04743824976942538	-2.0504959966524567	-1.5731818470326278	-1.9477613590938072	0.14526740369807878	-1.6482780806278645	-0.14320435804659828	-0.8862155355080671	-1.1288126401075294	-0.7001342174932463	0.052679867295754974	-0.5116873679360929	-1.6907808756438887	1.159823685300735	-1.386058560704934	-1.078100863907892	-1.1703542927108022	0.5920884884724728	0.9737207091513483	-1.1362444613796059	-2.2070077438469946	-0.9058500799029645	-0.8704121809541349	-0.6146441899065201	-0.5569428933199693	-0.4292821939006505	-1.1473629144567437	-1.3955963052899707	-2.138605730590282
DAXX	-0.7143743747019472	-0.7733768736127614	-1.2520053586155304	-0.49166239568182896	-1.1079118662137462	-0.19855129976713184	2.1988386028604614	-1.2976821394111926	-0.8435438193884522	0.300521517869221	1.879991718894758	-0.40564973869245785	-0.1876139485823767	-1.3240455106642408	-1.7975293329937738	-0.9367990666452616	-0.7907156392959911	1.5021127602752449	1.7025987941318779	2.4194999204168375	-0.13845422876382812	-0.5148032307564137	-0.879317749875992	-0.9468932371064133	0.905601142604512	-1.2107317148149923	-0.9168135715798048	-0.37126800163522394	-0.09994528675108082	0.4432563741611371	1.5844942636388881	1.196633418928689	1.4265220529845812	0.39979856729152125	-0.7359380842179358	0.14849672563444843	0.24937850504609232	-0.07528553793394421	0.7268304599422931	0.2172057042256938	-0.5999980261532281	-0.9058500799029645	0.6270103983010289	-0.723032509327883	-1.0749330978716025	-0.4292821939006505	-1.1473629144567437	-0.9339234927191429	-0.33803587835765875
DDX5	-1.0907159969735334	-1.299845128538066	-1.2520053586155304	-0.9273737078264542	0.28961535904072416	-1.7840910255341706	-1.3059016143367184	-1.562108256311643	-0.47340502983819205	-1.5353304587687402	-1.2643659270246121	-1.4451455169611995	-1.9773369255098607	-2.730752310295904	-0.742344391364198	-1.7240352096505456	-1.6006711004778216	-1.9155327736481829	-1.330395197853608	-0.7166550390382395	-1.3216619556910654	-2.0504959966524567	-1.8507274858952822	-1.7253462208743866	-1.3754000741147874	-0.7731853490021202	-0.6589438337354027	-0.37126800163522394	-2.3634534641352674	-1.462394611929502	-0.7132273308758116	-1.4434987062259739	-1.6907808756438887	-1.8802767867361203	-1.386058560704934	-1.078100863907892	-1.8802206915892492	-0.07528553793394421	-0.5076207861029833	-1.6776245276217256	-1.7478621102202043	-1.5966231261566632	2.3740034074320535	1.7698988373634625	3.932305546127519	3.9610945530008483	-1.1473629144567437	-0.28758155511998407	-1.5700047246220854
DEK	-1.2161632043973953	-1.036611001075414	0.7346945787151865	-0.6005902237179852	-1.2349597957823342	-0.727064541689478	-1.6563756360564363	-1.2976821394111926	-0.8435438193884522	-0.9233797998894199	-0.8306614241391819	-1.1481467231701303	-0.2928917707545817	-1.6053868705905738	-1.2699368621789862	-1.7240352096505456	-1.4656785236141832	0.6232896229806492	0.48940119733768356	-1.1348090336322498	-0.4115021657470367	-1.5385984080204422	-1.5731818470326278	-1.7253462208743866	0.44940089926065213	0.9770001142493685	-1.1746833094242068	-0.37126800163522394	-1.1288126401075294	-1.462394611929502	-1.4791345290473783	-0.20108358850613264	-1.6907808756438887	0.39979856729152125	-0.6059139889205362	-0.8055236217873718	-1.1703542927108022	-1.4100335907467778	-1.0014012845210938	-0.5948643951374859	-1.7478621102202043	-0.560463556776115	0.3774399684251685	0.25246236546438255	-0.21161609028554712	-0.4292821939006505	-0.7347290418112685	-0.8415889302049774	-0.8118700499978229
DMC1	3.4253834702855004	0.8060278911631524	4.310754465910477	4.954729006125988	8.928874569704721	3.501041393689292	0.0959944725421534	5.048544666199614	4.70853802386545	-1.5353304587687402	0.9041565874025397	1.2278436271584217	0.5493308066230576	0.08266128896742227	3.214599139746711	-0.14956292363997759	-0.2507453318414373	0.23270156196082867	-0.7237963994565108	4.301192896089884	1.9549132881074378	1.5327871237716442	-0.46299929158201025	-0.6132705297772819	0.44940089926065213	0.9770001142493685	1.919753544708619	1.1735745999833056	0.9289220666053677	-0.31900402027511854	4.648123056325154	0.7307277497837483	1.7728890450544113	1.159823685300735	-0.08581760773093772	0.2847853466947084	0.24937850504609232	-0.7426595643403611	2.9488427028237902	-1.6776245276217256	-0.5999980261532281	-0.560463556776115	0.3774399684251685	0.03568572662165682	0.8243643188177195	0.8878308301697991	-0.3220951691657933	-1.0262580552333085	-1.0014037186538884
DPF2	-0.42166422404626897	0.016325508775195275	-0.3248787211945292	-0.6732087757420896	0.20491673932833207	-0.19855129976713168	0.0959944725421534	-1.2976821394111928	0.26687254926232823	0.09653796490944731	0.47045208451710924	1.0298444312977093	-0.36307698553605194	-0.3862409775764658	-0.12681984208027908	-0.6743870189768335	0.3342225012343292	0.6232896229806492	-0.9259959989222097	1.095345604202472	1.287462775481817	-0.6854357603004183	0.2771224120517345	0.6470819201327694	-0.05748826001030354	0.685302537040787	-0.2291609373280657	-0.1996188236776096	0.2430104977010687	0.9514299704519742	0.052679867295754974	-1.0293603336526933	-0.7671355634576754	0.27312771428998556	0.9543751546482588	1.4659533958836284	0.13106743856635117	-0.520201555538222	-0.6722142855756869	-0.5948643951374861	0.471341785642617	0.1303094894775838	-0.03851074803459948	-0.25334979183531064	2.320780465300216	-0.1365904107738842	0.6407172003403154	0.8204331950500026	0.7043992992507029
DPPA2	0.5400976995366734	-0.24690861868745695	0.7346945787151865	1.2511828528966722	0.7978070773150769	0.3299619421552145	-0.2544795491775646	-1.2976821394111926	-0.47340502983819205	0.300521517869221	-1.4812181784673273	-1.1481467231701303	-0.2928917707545817	-1.3240455106642408	0.3128405502653779	-0.14956292363997759	-0.6557230624323526	-0.9390626210986323	0.48940119733768356	0.11965295014978108	-0.04743824976942538	0.5089919465076154	-0.185453652719356	-1.0581008062161237	1.6659348815109445	0.5394537484364962	1.6618838068642168	0.1436795322376192	-1.1288126401075294	-0.7001342174932463	-0.7132273308758116	0.7307277497837483	1.0801550609147512	0.7798111262961283	-1.1260103701101347	-0.8055236217873718	-0.10555469439313118	-0.7426595643403611	-0.013840287684872762	1.029275803588874	-1.7478621102202043	-1.5966231261566632	-1.1199826108299955	-0.3978675510637944	0.47903751578329745	1.326868504859949	0.5031725761251569	-1.0262580552333085	-1.190937387309954
DUX4	-1.4043340155331885	-1.6288877878663817	-1.6493453460816738	-1.4175489339891576	-0.5997201479393932	-1.2555777836118243	-1.6563756360564363	-1.562108256311643	-1.2136826089387123	-0.005453811570439398	-0.9390875498605394	-1.4451455169611995	-2.3984482141986803	-1.3240455106642408	-1.4018349798826828	-0.5431809951426196	-1.7356636773414598	-1.3296506821184524	0.792700596536232	0.9559609393378018	-1.2306459766966624	-1.2826496137044352	-1.8507274858952822	-1.9477613590938072	-1.3754000741147874	-1.6482780806278645	-0.27213922696879944	-0.37126800163522394	-1.9519065227926882	-2.0340899077566936	0.052679867295754974	-0.9775930370810334	-0.9980468915042288	-0.930245389224603	-1.6461067512997332	-1.214389484968152	-1.3478208924304138	-1.4100335907467778	-0.5076207861029833	-1.6776245276217256	-1.8626485186269017	-1.9420096492835126	-1.6191234705817168	-1.8069157035415113	-0.3842794918027584	-1.3073575432809503	-1.5599967871022187	-1.2109271802616395	-1.8543052276061838
E2F1	1.0140093720268188	1.040013782241065	0.9995879036926154	0.9486055527962379	-0.6138365845581252	0.9171988776244879	1.2252996536390226	0.7295847568255924	-0.3500254333214387	0.7764831414420255	-0.131915280601544	0.23784764785485832	0.2685899474971778	0.7391244621288647	1.485268263187129	0.28779048914073535	-0.055756054149515406	-0.3314811928455784	0.4220013308491173	0.11965295014978136	-0.290147527087833	-0.002905642124399169	-0.2779688656735741	0.12811326428745407	-0.2940365343367492	0.9283838513812717	-0.9454657646736272	-0.31405160898268586	0.014373308066302354	-0.10726502182060307	-0.032420932501085895	-0.7532680852705065	-0.07440157931801558	0.14645686128844992	-0.5770197455211141	-0.4118009387243984	-0.18442873871295845	-0.37189621633679626	-0.5076207861029833	0.00666901179820237	1.007011691540539	0.2838146108672942	0.21105968184126087	-0.7109893627255095	0.018601778404067616	-0.2341543384828061	0.5031725761251565	0.24590702829519476	0.2621540723865493
E2F3	0.5400976995366734	0.27955963623784774	-0.45732538368324366	-0.16487891157336002	-0.9808639366451578	0.3299619421552145	-0.9554275926170005	0.8177267957924095	0.26687254926232823	0.9124721767485412	0.47045208451710924	-0.2571503417969233	-0.2928917707545817	0.6453440088200874	-0.2147519205494101	-0.14956292363997759	0.15423239874947797	0.03740753145091869	-1.330395197853608	-1.1348090336322498	-0.5935341237358425	1.5327871237716442	0.3696376250059529	1.3884657141975054	-0.4629995874270677	0.101907382623624	-1.1746833094242068	-0.8862155355080671	-1.1288126401075294	0.824386571379265	1.5844942636388881	1.3519353086436685	1.7728890450544113	1.5398362443053417	-0.8659621795153356	-0.26036913754633173	-0.8154210932715785	-0.7426595643403611	-0.5076207861029833	-0.05348432889536609	1.4661573251673297	1.8572421051118309	1.8748625476803322	0.25246236546438255	0.47903751578329745	0.009755480789499265	2.1537080667070576	1.0051023200783336	0.7043992992507022
E2F4	0.4146504921128111	0.5427937637005003	0.1386845975159713	0.3797602286074217	-0.21857635923362861	-0.727064541689478	1.4978905594210254	-0.7688299056102922	-0.10326624028793183	-0.9233797998894199	0.03674758163167881	0.03984845199414572	-1.1351143481322212	0.36400264889375483	0.5766367856727714	1.4249093623705904	0.4242175524767546	-0.15788649905899155	1.7025987941318779	0.5378069447437915	-0.5935341237358425	-0.002905642124399169	0.3696376250059529	0.4988051613198222	-0.4629995874270677	1.4145464800622407	-1.1746833094242068	-0.8862155355080671	2.575109831975685	0.06212617694300929	-0.7132273308758116	-0.8222911473660532	-0.30531290736456873	0.39979856729152125	-1.1260103701101347	-0.8055236217873718	-0.10555469439313118	-0.7426595643403611	-1.0014012845210938	0.4878957373467537	-0.1408523925264374	-0.21507703364926564	0.3774399684251685	-0.8314208287492458	-0.21161609028554712	-0.4292821939006505	0.5031725761251569	0.08175669493667806	0.1357982932825057
E2F5	0.6655449069605357	1.3983046779541202	0.2380195943825073	-0.7095180517541415	0.03551949990354777	0.06570532119404132	0.7969425159815894	0.5533006788919594	0.4519419440374584	0.6064968473088811	0.03674758163167881	0.18834784888967993	0.6546086287952626	2.3333921683780825	0.18094243256168083	1.0312912908679486	2.8540839360222465	1.5997597755301998	-0.42049700025796216	1.1650379366348067	1.2267854561522147	0.5089919465076154	1.4798201804565707	1.388465714197506	0.44940089926065213	-0.9919585319085564	1.2750792000976134	-0.37126800163522394	0.3116016545914986	1.5866469658155207	0.43563346638153805	1.507237198358649	1.0801550609147512	0.5898048467938247	1.2144233452430582	2.192826041538349	1.4916447030833748	0.25840147526926427	-0.7545110353120387	1.029275803588874	1.4661573251673297	0.8210825357312824	-0.37127132120241363	0.3608506848857454	1.5150179248865638	1.5463873422050238	2.1537080667070576	2.3901207577908172	1.9363681455151291
E2F6	2.045464188623018	1.1745556696108654	1.2115025636745584	0.7283292783231217	0.5437112181779004	2.761122854998007	1.0773217333573635	-0.23997767180939145	-0.3253495140180879	1.2796425720761335	-0.2234751200995793	-1.1481467231701303	1.012553224180759	-0.19868007095891063	-0.16199267346793128	0.3227787621631931	1.1531774675404025	-0.0016512746510631995	0.3680814376582642	-0.6330242401194374	0.24381288301266382	-0.002905642124399169	0.5361650083235451	0.5432881889637065	-0.8887864812146702	-0.6856760758395459	0.37253511764220626	-0.1652889880860867	-0.30571875742237054	0.06212617694300929	-0.10050157233855843	0.17164094680982014	0.11032748311922717	0.85581363809705	0.3302594972207412	0.2847853466947084	0.10740522527040308	-0.20876034321522763	-0.7051329854702275	-0.1617603421437904	1.0529262549032183	-0.0769224243985258	-0.4211854071775859	-0.007669601146888329	0.13371071274887497	0.2731780856035893	1.2459135468870117	1.7807126451973243	0.5527723643258503
E2F7	-1.0907159969735334	-0.9049939373440876	0.1386845975159713	-1.1452293638987667	-1.2349597957823342	-1.7840910255341706	-0.9554275926170005	-0.5044037887098418	1.7474277074633688	0.300521517869221	2.855826850386977	0.9308448333673526	1.1809977396562867	0.9266853687464203	-0.4785481559568042	0.6376732193653065	-0.5207304855687142	0.4279955924707389	-1.330395197853608	-1.1348090336322498	-0.5935341237358425	-0.002905642124399169	1.47982018045657	-0.3908553915578613	-0.7671330829896408	-0.33563898318924806	-0.40107409589100046	-0.8862155355080671	1.340469007947947	0.4432563741611371	2.350401461810455	-1.1328949267960136	1.7728890450544113	0.39979856729152125	0.9543751546482588	-0.26036913754633173	-0.46048789383235494	-0.7426595643403611	3.4426232012419007	1.029275803588874	0.08872042428695795	-0.9058500799029645	0.8765808281768898	0.46923900430710824	-0.9022696963543915	-0.8683198685908005	0.09053870347968193	-1.3955963052899707	0.1357982932825057
EBF1	-0.0035068659667287423	0.32343199081495627	0.07246126627161413	0.3434509525953695	0.7131084576026848	-0.02238021912634986	-0.020830201364419272	-0.23997767180939178	1.130529724879602	-0.7193962469296464	-1.4089340946530888	1.8218412147405596	2.4443316057227467	-0.5738018841940206	0.13697639332711503	-0.14956292363997759	-0.07075522935658612	-0.09278848888902155	0.2872015978719844	2.349807587984502	0.862721540174603	-0.3441707012124086	0.3696376250059526	-0.16844025333844034	0.2466452355522698	-0.1897901945849573	2.5214495996788906	-0.7145663575504527	-0.8544480125458097	-0.19196062120240925	0.5632846660767994	2.2837466469335497	-1.4598695475973353	-0.9935808157253708	0.8676924244499931	-0.1695100568394917	0.24937850504609232	-1.4100335907467778	0.3153467112605342	0.1269756931853408	1.4661573251673297	0.36056717156214974	0.46063011171712176	3.504111948105267	0.47903751578329745	0.5951390470430322	-0.1845505449506347	-1.0262580552333085	0.6412214096986804
EBF3	0.03830886984122522	-0.6417598098814352	-0.6559953774163154	0.5976158846797343	3.3387656686868414	0.8584751840775608	-0.2544795491775646	0.288874561991509	3.9682604447649306	0.300521517869221	-1.9149226813527578	0.33684724578521447	-1.345669992476631	-2.1680695904432388	0.3128405502653779	1.4249093623705904	0.15423239874947797	-0.3531805295689018	-1.330395197853608	0.11965295014978108	0.6806895821857974	-0.5148032307564134	-1.5731818470326278	-0.835685667996703	-0.4629995874270677	0.101907382623624	2.9512324960862277	0.1436795322376192	-0.7172656987649499	0.824386571379265	0.8185870654673214	2.5943504263635098	-0.9980468915042288	0.01978600828691426	0.9543751546482588	-0.5329463796668518	2.02404450224221	1.2594625148788894	0.9737207091513483	-0.05348432889536609	0.08872042428695795	-1.2512366030298139	0.1278695385493076	0.25246236546438255	-0.21161609028554712	2.2049438542402484	-0.3220951691657933	-1.2109271802616397	-0.8118700499978229
EED	-0.5889271672780853	-1.234036596672403	-0.7553303742828513	-0.3010386966185554	-0.3456242888022169	-1.387706094092411	-0.867809087187071	-1.4960017270865305	-0.9360785167760172	-1.07636746460925	-0.559596109835788	-1.4451455169611995	-0.34553068184068453	-1.1130394907194914	-1.006140626771592	-1.1336081023965825	-1.195693369886906	-0.6949450829612446	-0.42049700025796216	-0.4030395430927317	-0.1839622182610295	-1.1546752165464313	-0.9487041595916554	-1.3917235135452553	-1.071266578552214	-0.9919585319085564	-0.8523461371187042	-0.7574786520398563	-1.2316993754431742	-1.0812644147113741	-0.3302737317900284	-1.3658477613684836	-1.1712303875391437	-1.1202516687269064	-1.386058560704934	-0.8055236217873718	-0.9041543931313843	-0.7426595643403611	-0.5076207861029833	-1.0008994448190758	-0.313032005136484	-0.560463556776115	-0.5584491436093091	0.46923900430710824	-0.5569428933199693	-0.8683198685908003	-1.5599967871022187	-1.5340981490612193	-0.5749529641777408
EGLN2	1.0418865292321218	0.27955963623784774	-0.25865538995017207	0.16190457253510893	-0.47267221837080503	1.3869884259999068	-0.2544795491775646	-0.5044037887098418	-0.8435438193884522	-0.9233797998894199	0.47045208451710924	0.33684724578521447	-0.5034474150989918	-1.0427041507379082	0.3128405502653779	-1.7240352096505456	-0.11575275497779901	0.03740753145091869	-0.7237963994565108	-0.7166550390382395	-1.6857258716686767	-0.002905642124399169	-0.185453652719356	-0.16844025333844034	0.44940089926065213	0.101907382623624	-0.6589438337354027	0.6586270661104625	-0.30571875742237054	-0.7001342174932463	0.8185870654673214	-0.5116873679360929	-0.9980468915042288	-0.7402391097222996	0.17423058286386123	-0.26036913754633173	-0.10555469439313118	-0.07528553793394421	-0.5076207861029833	-0.5948643951374859	-0.3704252093398327	0.13030948947758358	0.6270103983010289	-1.264974106434697	-0.21161609028554712	-0.8683198685908005	-0.3220951691657933	-0.10291243009165287	-0.6223363813417572
EGR1	2.087279924430972	0.89377260031737	1.7942678786249013	1.0877911108424378	-0.09152842966504035	0.6823041034367785	1.6147152333275978	0.7295847568255928	-0.22664583680468534	0.1985297413893343	0.0728896235387982	-0.4551495376576362	0.4791455918415879	0.5046733288569206	0.9723311387838623	-0.8055930428110475	0.5817088921509999	-0.4508275448238571	-0.016097801326564083	-0.6469627066059045	0.22560968721378347	0.5089919465076154	1.5723353934107878	0.6100127304295325	0.19595631962517418	0.2477561712279151	-0.6159655440946689	-0.02796964571999526	-0.1685364436415107	-0.31900402027511854	-0.07497133239950607	-0.40815277479277295	1.3110663889613046	-0.1068848447146214	0.3042546781612611	0.3302148870481282	0.012756372086610259	0.5920884884724728	0.5622369604695894	-0.1437143399357194	0.5096039217781824	0.7635181152101403	-0.37127132120241363	-0.18109091222106868	0.7092553844729118	0.15610137235288274	0.8470341366630534	0.7896550075452815	0.1673872380585163
EGR2	1.6691225663514315	0.8060278911631524	1.6783770489472767	3.3208115855836424	1.1154269012365476	2.04762997840284	2.46169411915025	3.263668377121575	1.9324971022384987	0.7594845120287115	-0.1801046698110364	-0.7768982309312942	1.6547479394312088	0.01232594898583887	2.225363256968983	0.24405514786266413	1.7741433211131388	-0.6949450829612446	-0.875446099055785	0.015114451501278742	1.1357694771578117	1.9167103152456553	0.7859560832999342	-0.057232684228730034	2.274201872636091	0.8676135227961504	2.7578301927029263	2.203469667728992	0.6202618605984331	1.9677771630336485	0.052679867295754974	0.8860296394987283	0.21423758074017654	0.20979228778921774	1.474471535837857	0.7617955204056185	2.1127778021020167	2.427367061090119	4.059848824264539	-0.05348432889536609	-0.25563880093313485	0.30300275104100854	1.8124699402113662	1.8240929970741442	-0.29794779104415275	0.8878308301697991	0.7094895124478947	0.7742659137929199	-0.2906524611936424
EGR3	2.6727002257423282	0.5427937637005003	3.9134144784443334	4.301162037909049	1.0519029364522534	2.4440149098445993	3.9512087114590506	2.4042834971951113	2.117566497013629	0.9124721767485412	-0.1801046698110364	-0.8511479293790614	2.654887250067156	0.9266853687464203	5.324969023005862	-0.9367990666452616	2.449106205431331	-0.9390626210986323	-1.330395197853608	-0.2985010444442291	0.6806895821857974	2.0446847124036585	0.0920919861432983	0.9436354377586642	2.578335368198665	0.5394537484364962	1.4040140690198144	1.6885221338561487	0.5173751252627883	3.111167754688032	0.052679867295754974	0.10952019092382767	-0.30531290736456873	0.39979856729152125	1.7345197264326568	1.6476715572973089	3.443777299999105	4.596332646910974	4.923964696496233	1.029275803588874	-0.1408523925264374	0.475696012604433	1.1261512580527502	2.637005392734365	-0.21161609028554712	1.326868504859949	1.3284403214161074	0.6357640700216717	-0.053735375373560004
EHMT2	-1.5088733550530733	-1.541143078712164	-1.384452021104245	-0.6550541377360634	-0.8538160070765695	0.2418764018348233	-1.247489277383432	-1.3858241783780094	-0.6584744246133221	-0.6174044704497598	-1.6980704299100426	-1.593644913856734	-2.2229851772450058	-2.308740270406405	-1.7095972545246425	-1.5928291858163315	-1.1731946070763	-1.785336753308243	-0.8248961991893603	-0.8560397039029095	-1.7160645313334775	-1.8798634671084518	-1.804469879418173	-1.6882770311711497	-1.6288446537502648	-1.5753536863257191	-0.18618264768733214	-0.6287417685716454	-1.8147242090118283	-1.7164814100749206	-1.4791345290473783	-1.8058697822275942	-1.575325211620612	-1.0569162422261387	-1.7761308465971326	-0.941812242847632	-1.5844430253898962	0.25840147526926427	-0.9191045347847421	-1.6776245276217259	-1.7095999740846382	-1.3663654440720967	-2.118264330333438	-1.8430451433486326	-1.19004203221641	-1.600049326407717	-1.6975414113173772	-1.3340399302805273	-1.9806610067102277
ELF1	1.0000707934241677	0.8608683343845381	0.1055729318937927	0.17098189153812185	-0.36679894373031485	0.7263468735969737	0.1836129779720828	0.33294558147491754	-0.4117152315798152	0.4025132943491077	-0.0355365021825596	-0.3066501407621014	0.14576582162960533	0.2936673089121718	0.18094243256168108	-0.4775779832255125	0.27797559420781354	-0.15788649905899155	-0.16774750092583834	-0.12427021336339164	0.013239069560176755	1.319496461841638	0.6934408703457163	0.6470819201327698	0.3987119833335565	-0.1168658002828121	-0.2506500821484325	-0.15670652918820602	-0.20283202208672566	0.18916957601571857	1.073889464857844	0.575425860068768	0.15650974872853757	-0.07521713146423765	0.022535805016894915	0.39835919757825855	0.6338894711052512	-0.5202015555382223	-0.09613703742122426	0.081860687665164	0.5287349898459657	1.3103801101609853	0.8141882207079254	0.03568572662165682	0.10493347916267305	0.7048984657155704	-0.11577823284305568	0.6049858825169501	0.8149606059667407
ELF3	-0.7770979784138783	-1.1024195329410769	-1.0533353648824588	-0.49166239568182896	1.0519029364522534	-0.462807920728305	0.0959944725421534	-1.1654690809609676	-0.28833563506306203	-1.5353304587687402	1.5547133417306853	0.48534664268074895	-1.872059103337656	-0.3393507509220767	0.04904431485798376	-0.9367990666452616	-1.2631896583187254	-0.25553351431394666	-0.7237963994565108	-1.1348090336322498	0.1345937082193804	-0.5148032307564137	0.0920919861432983	0.05397488488098062	0.2973341514793654	1.6333196629686766	-0.7878787026576037	0.6586270661104625	0.10582818392020889	-0.1284389216660546	1.5844942636388881	0.7307277497837483	-0.6516798994343986	-0.7402391097222996	-0.08581760773093772	-0.39665775860659175	0.6043117044853161	-1.4100335907467778	0.9737207091513483	-1.4069344945006659	-1.173930068186716	0.8210825357312824	2.7483590522458434	0.03568572662165682	-0.5569428933199693	-0.8683198685908005	-0.11577823284305568	-0.8415889302049774	-1.0961705529819212
ELK1	0.7909921143843975	1.5299217416854458	0.6353595818486508	-0.05595108353720361	-0.21857635923362861	0.06570532119404132	-0.07924253831770546	0.5533006788919594	0.2668725492623285	0.6064968473088811	-0.505383046975109	-0.2571503417969233	0.44405298445085256	0.9266853687464203	-0.34665003825310714	0.6376732193653062	1.5041581673858622	0.7209366382356039	-0.7237963994565108	0.7468839420407968	1.1357694771578117	1.2768383294556374	1.47982018045657	0.9436354377586642	-0.4629995874270675	-1.2107317148149923	1.1461443311754123	-0.8862155355080671	0.3116016545914986	1.7772120644245846	0.052679867295754974	1.8178409777886089	0.04105408470526119	0.5898048467938247	0.69432696405346	1.7839601783575687	1.669111302802987	-0.07528553793394421	-0.7545110353120387	0.2172057042256938	1.1217980999472363	0.8210825357312824	0.003084323611377142	0.46923900430710824	1.5150179248865638	1.5463873422050238	2.1537080667070576	2.3901207577908172	1.2730003052188996
ELL2	0.7909921143843975	0.5427937637005003	0.1386845975159713	-0.9273737078264542	-0.9808639366451578	1.9155016679222532	0.4464684942618714	0.024448445091058604	3.9682604447649306	-0.9233797998894199	2.422122347501546	0.9308448333673526	0.12821951793423791	1.2080267286727524	0.04904431485798376	0.6376732193653065	0.4242175524767546	0.4279955924707389	-1.330395197853608	-1.1348090336322498	-0.04743824976942538	0.5089919465076154	0.3696376250059529	0.2763900231004013	1.970068377073518	0.5394537484364962	-0.6589438337354027	-0.37126800163522394	1.340469007947947	-0.7001342174932463	1.5844942636388881	-1.4434987062259739	-0.9980468915042288	0.39979856729152125	0.17423058286386123	-0.8055236217873718	-1.1703542927108022	-0.07528553793394421	-0.5076207861029833	-0.05348432889536609	0.7774388747271436	0.475696012604433	0.8765808281768898	-1.264974106434697	-0.5569428933199693	-0.4292821939006505	0.5031725761251569	0.8204331950500026	0.8939329679067682
EMX1	0.2892032846889492	-0.37852568241878304	0.33735459124904305	0.27083240057126534	1.3059987955894297	1.9155016679222532	-0.2544795491775646	1.0821529126928597	1.0071501283628486	2.136373494507182	-1.047513675581897	-0.8511479293790614	0.12821951793423791	0.9266853687464203	0.8404330210801656	1.4249093623705904	0.9641878599313085	-1.3296506821184524	2.915796390926072	-0.7166550390382395	0.498657624196992	1.5327871237716442	2.0349114581818792	-0.3908553915578613	0.14526740369807878	0.9770001142493685	-0.40107409589100046	-0.37126800163522394	-0.30571875742237054	-0.31900402027511854	0.052679867295754974	1.0413315292137086	1.7728890450544113	0.7798111262961283	0.9543751546482588	-0.26036913754633173	1.3141781033637632	1.2594625148788894	0.9737207091513483	0.4878957373467537	1.236584508353934	0.13030948947758358	0.6270103983010289	-0.18109091222106868	0.47903751578329745	1.326868504859949	1.7410741940615826	0.45109494499334046	-0.053735375373560004
EOMES	-1.5925048266689816	-1.6946963197320446	-1.6493453460816738	-1.2541571919349233	2.5764780912753116	-1.7840910255341706	-1.6563756360564363	-2.355386607012994	-0.47340502983819205	0.300521517869221	-0.3969569212537514	0.03984845199414572	-2.1878925698542706	-1.3240455106642408	-1.5337330975863797	-1.7240352096505456	-0.5207304855687142	-1.1343566516085424	-0.11719760105941365	3.4648849069018635	0.8627215401746036	-0.5148032307564134	-1.5731818470326278	-1.7253462208743866	-0.4629995874270677	-0.7731853490021202	1.919753544708619	2.7184172016018353	-1.1288126401075294	-1.462394611929502	-1.4791345290473783	-0.20108358850613264	0.38742107677509113	-0.36022655071769255	-0.08581760773093772	-1.3506781060284119	-1.1703542927108022	-0.7426595643403611	1.4675012075694587	-1.6776245276217256	-1.518289293406809	-1.9420096492835126	-1.3695530407058563	-1.264974106434697	-1.2475964993888138	-0.8683198685908005	0.9158064487706321	-1.0262580552333085	-1.9490720619342166
EP300	-0.5206691279445131	-0.5488536472475583	-0.7436439040632586	-0.45161540008030154	-0.3755179192889434	-0.5405304563051205	-0.49156491681149184	-0.7727185249764756	0.43561229155729886	-0.6803993912167486	0.7383283951228172	0.17961259024876558	0.016748882693077685	-0.7572254178714829	-0.1371647924884123	-0.5200269909365814	-0.7668934198494671	0.3734281427694407	-0.10827703049475004	-0.16936525199607913	-0.22679326719957313	-0.8008636479331277	-0.3895313283536607	-0.4497299869688848	0.2213007775887206	0.217728479456443	-0.2759314289959236	-0.2501038760180842	-0.5478051935062412	-0.07239036325162355	-0.24016700259337256	-0.616744528625638	-0.13212941132965397	-0.2819886709226263	0.03273377327551481	-0.22429273785390927	-0.486585923202887	-0.07528553793394449	0.153173704427135	-0.4276734923274193	-0.12397203834898057	-0.42840400381584953	-0.2831876400697573	-0.09501783503351699	-0.43506284519017285	-0.1581118654155585	-0.698320170695491	-0.7465386452639252	-0.5638039248450312
ERCC2	-1.3416104118212575	-1.4314621922693922	-1.6493453460816738	-0.9273737078264542	-0.9808639366451578	-0.727064541689478	-1.6563756360564363	-1.0332560225107426	-0.47340502983819205	-0.9233797998894199	-0.6138091726964666	-0.2571503417969233	-2.60900385854309	-1.886728230516906	-1.7975293329937738	-1.7240352096505456	-1.3306859467505447	-1.5249447126283626	1.0959999957347806	0.11965295014978108	-1.6857258716686767	-1.026700819388428	-1.2956362081699735	-1.2805159444355447	-0.7671330829896408	-1.6482780806278645	-0.40107409589100046	-0.8862155355080671	-0.7172656987649499	-1.84352480914763	-1.4791345290473783	-1.4434987062259739	-0.9980468915042288	3.0598864803237698	-1.1260103701101347	-1.3506781060284119	-1.1703542927108022	-0.7426595643403611	-0.5076207861029833	1.029275803588874	-1.2887164765934136	-0.560463556776115	-2.367834760209299	-1.0481974675919716	-1.2475964993888138	-1.7463952179711002	-0.7347290418112685	-1.764934555346633	-0.2432690440296257
ERCC3	-1.3416104118212575	-1.5630792560007183	-1.450675352348602	-1.1452293638987667	-0.7267680775079813	-1.2555777836118243	-1.6563756360564363	-1.0332560225107426	-0.47340502983819205	-0.3114291410100995	-0.6138091726964666	-0.5541491355879924	-2.1878925698542706	-0.7613627908115758	-1.5337330975863797	-1.7240352096505456	-1.4656785236141832	-0.9390626210986323	-0.11719760105941365	0.9559609393378018	-1.6857258716686767	0.5089919465076154	-1.2956362081699735	-1.5029310826549656	-0.15886609186449435	-1.6482780806278645	-0.40107409589100046	-0.8862155355080671	-0.7172656987649499	-1.462394611929502	-1.4791345290473783	-0.8222911473660532	-0.9980468915042288	0.01978600828691426	-0.6059139889205362	-1.078100863907892	-1.1703542927108022	-0.7426595643403611	-0.013840287684872762	1.029275803588874	-1.518289293406809	-0.560463556776115	-1.8686939004575773	-0.6146441899065201	-0.9022696963543915	-1.7463952179711002	-1.5599967871022187	-1.580265430318302	0.1357982932825057
ERG	0.5589147806502526	0.5625363232601981	0.5260910852954616	0.7827931923411998	0.5310064252210419	0.6470698873086222	0.11351817362813928	0.011227139246036398	0.11881703344222438	1.0654598414683707	-0.039150706373271345	-0.16805070365960262	0.41246963779919116	-0.3393507509220767	0.06223412662835385	0.16533153356213612	-0.2507453318414373	-0.030945379227550324	0.30742155781855446	0.07783755069038006	-0.447908557344798	0.3554226699180107	-0.6156493929564701	-0.2796478224481507	-0.310932839645781	-0.8388173038740511	0.5530439341332875	-0.19103636477972855	0.47622043112853046	0.2908042952738859	0.5122241861986955	0.0318692460663382	-0.4092230049855179	-0.1512196432651591	-0.18983688396885764	0.10761013931637076	0.0009252654386356821	0.09155796866766017	0.23304996152418245	0.3525507207862239	-0.30155336429581353	0.5447733172298028	-0.6208417510782743	0.1657517099272927	0.01284633168682742	1.0853977837803672	0.1318020907442294	0.0171225011767615	-0.02530532507515007
ESCO2	-0.46347995985422313	-1.16822806480674	-0.25865538995017207	0.3797602286074217	0.03551949990354777	-0.727064541689478	0.4464684942618714	-0.5044037887098418	0.26687254926232823	3.3602748122658226	0.03674758163167881	0.6338460395762835	-0.2928917707545817	1.2080267286727524	0.04904431485798376	-0.9367990666452616	-0.3857379087050758	0.03740753145091869	-0.7237963994565108	-0.2985010444442291	0.6806895821857974	-0.5148032307564134	0.0920919861432983	-0.6132705297772819	1.3618013859483717	0.9770001142493685	0.8882745933310103	0.1436795322376192	-0.30571875742237054	-1.0812644147113741	0.8185870654673214	1.6625390880736293	1.0801550609147512	-0.7402391097222996	2.2546161076222546	-1.078100863907892	0.6043117044853161	0.5920884884724728	0.9737207091513483	1.5706558698309938	-0.3704252093398327	-0.21507703364926564	0.6270103983010289	-0.6146441899065201	0.13371071274887497	0.8878308301697991	-0.3220951691657933	0.08175669493667806	-0.6223363813417572
ESR1	-0.33803275243036107	-0.7303998732106957	-0.7228944569386763	0.1563470302883666	0.1392320954697415	-0.22012326882518637	-0.4976656050647156	-0.21569364066547297	0.9995962755148837	-1.216866340372359	0.36645151494764344	-0.8087195302660523	-0.8149838276493961	-1.034091660127919	0.8108232395548451	-0.703841432490636	-1.1805411418715999	0.049364308829076935	-0.4947744041433201	0.19218986757935444	0.28319122494493587	-1.350554395869906	-1.0917251265565937	-1.1920037975931228	0.7162935586318906	2.155696446643228	1.13035638804208	-0.26092210151961465	-0.8096537876377731	1.0693988410194895	-1.221227003132463	-0.822291147366053	-0.4749620463375468	-0.7828935806309799	1.243612427860844	-0.5691045852542667	0.04655953393796515	1.8859769070155248	-0.6235080459358051	-1.2025358980623149	-0.5601741701753932	-1.3111505917354915	0.22973502013128974	-1.5149308430594737	-0.9163646679068166	0.24719422322396714	-1.324206002733375	-1.371099380541315	-1.330186613261349
ESRRA	-1.3416104118212575	-1.299845128538066	-1.2520053586155304	-0.9273737078264542	0.03551949990354777	-1.7840910255341706	-1.6563756360564363	-1.2976821394111926	-0.10326624028793183	-1.5353304587687402	-1.4812181784673273	-0.8511479293790614	-1.345669992476631	-1.3240455106642408	0.3128405502653779	-0.9367990666452616	-1.4656785236141832	-0.9390626210986323	-0.7237963994565108	1.3741149339318117	-0.04743824976942538	0.5089919465076154	-0.46299929158201025	-1.2805159444355447	-0.15886609186449435	2.289639211687985	3.466971971775032	-0.8862155355080671	-0.30571875742237054	0.06212617694300929	-0.7132273308758116	-0.20108358850613264	0.38742107677509113	-1.5002642277315132	0.69432696405346	-0.5329463796668518	-0.10555469439313118	1.2594625148788894	0.4799402107332379	-0.05348432889536609	-0.1408523925264374	-1.2512366030298139	0.3774399684251685	-1.264974106434697	-0.9022696963543915	-0.4292821939006505	-1.1473629144567437	-1.3955963052899707	-1.0014037186538884
ETS1	0.5042556402727125	0.7308181404595377	0.6779317233628802	0.006293389626314222	-0.7267680775079812	-0.04754751636074719	-0.004140962234908724	-0.1266521931377699	-0.26189715009518616	-0.3114291410100995	-0.3659780281905064	0.5914176404632735	0.850124584257928	0.32381102604713574	0.23747019729183652	0.41274860707808253	0.32779428328844173	-0.046289910196185655	-0.11719760105941365	-0.5971824691542366	0.4206439279160752	0.5089919465076154	-0.7405449304446649	0.2446164319261988	0.14526740369807878	-0.6481721016270139	-0.7694594356687179	-0.6655237352768486	0.3997902848791943	0.33436203209881504	-0.2755660747777736	0.24263609639381062	-0.10738891189609444	-0.19736402543000386	0.1370808413503183	0.596302194832446	0.4521974761542198	0.21073190195452	0.1977799259228888	0.33321571842043385	0.8758272247900276	0.9691053313570751	-0.9773709366152178	0.46923900430710824	0.5777023166502752	1.013270165795556	0.3263294878485249	0.1872819092385818	0.2982557235591336
ETS2	-0.5889271672780853	-1.036611001075414	-1.2520053586155304	-0.8184458797902978	-1.2349597957823342	-0.19855129976713184	-1.6563756360564363	-1.2976821394111926	-0.10326624028793183	0.300521517869221	0.6873043359598244	-1.1481467231701303	-1.1351143481322212	1.2080267286727524	-0.4785481559568042	-0.9367990666452616	-1.060700793023268	0.03740753145091869	-1.330395197853608	-1.1348090336322498	-1.1396299977022595	-0.002905642124399169	0.0920919861432983	0.7212202995392432	-0.15886609186449435	0.101907382623624	-0.6589438337354027	-0.8862155355080671	-1.1288126401075294	-0.31900402027511854	1.5844942636388881	1.9731428675035891	-0.30531290736456873	0.39979856729152125	-1.386058560704934	-0.8055236217873718	-1.1703542927108022	-0.7426595643403611	-0.013840287684872762	0.4878957373467537	0.08872042428695795	1.166469058858132	3.621855556811356	-0.3978675510637944	-0.21161609028554712	-0.4292821939006505	0.5031725761251569	0.08175669493667806	0.8939329679067682
ETV1	0.7909921143843975	0.9047406889616472	0.6353595818486508	0.08020870150799182	-0.09152842966504035	-0.462807920728305	-0.07924253831770546	-0.17387114258427902	-0.10326624028793169	-0.15844147629026945	0.30781289593507294	0.5595963411285165	-0.13497503749627443	0.43433798887533787	-0.08285380284571331	-0.7399900308939406	0.9641878599313082	0.3791720848432615	1.0959999957347806	0.6423454433922939	0.5896736031913947	0.3810175493496118	0.6471832638686068	0.6100127304295325	-0.2348994657551378	-0.6637987575489022	0.6304048554866081	0.4011532991740407	0.20871491925585375	2.4441899095563087	0.62711026592443	0.26482208063880763	-0.30531290736456873	-0.1702202712153892	0.3042546781612611	0.2847853466947084	0.9592449039245393	-0.07528553793394421	0.10960483691965485	0.35255072078622357	1.007011691540539	0.9074291665129948	0.00308432361137773	-0.12689675251038726	1.342354523369353	2.095184435567711	0.2968556398024195	0.7742659137929199	0.8939329679067682
ETV4	0.4146504921128111	0.8060278911631524	1.3307045599144014	1.1422550248605159	0.03551949990354777	0.3299619421552145	-0.9554275926170005	0.024448445091058604	-0.8435438193884522	-0.3114291410100995	3.0726791018296913	1.8218412147405596	2.2337759613783357	-1.3240455106642408	0.3128405502653779	-0.14956292363997759	-0.11575275497779901	0.03740753145091869	-1.330395197853608	-0.7166550390382395	0.1345937082193804	0.5089919465076154	0.3696376250059529	0.7212202995392432	-1.3754000741147874	-0.7731853490021202	-0.40107409589100046	-0.37126800163522394	2.575109831975685	0.06212617694300929	-0.7132273308758116	0.420123970353788	0.38742107677509113	-1.1202516687269064	0.9543751546482588	1.1025170730562683	0.6043117044853161	-0.7426595643403611	-1.0014012845210938	-1.1362444613796059	-0.8295708429666232	1.166469058858132	0.8765808281768898	1.3363455596780112	-0.21161609028554712	-0.8683198685908005	0.09053870347968193	-0.6569198051766462	1.462533973874965
ETV6	-1.0907159969735334	-1.4314621922693922	-0.8546653711493871	-0.2738067396095164	-1.2349597957823342	-1.2555777836118243	-1.6563756360564363	-1.562108256311643	-1.2136826089387123	-1.5353304587687402	0.6873043359598244	1.2278436271584217	0.7598864509674672	-1.886728230516906	-0.2147519205494101	-0.9367990666452616	-0.7907156392959911	1.2091717145103797	1.7025987941318779	0.11965295014978108	0.498657624196992	-1.026700819388428	-1.0180905693073192	-1.0581008062161237	-1.3754000741147874	-0.33563898318924806	-1.1746833094242068	-0.8862155355080671	-1.1288126401075294	-1.0812644147113741	-0.7132273308758116	0.420123970353788	-0.30531290736456873	-0.36022655071769255	-0.34586579832573705	-1.3506781060284119	-0.8154210932715785	-0.7426595643403611	-0.013840287684872762	-0.5948643951374859	-0.1408523925264374	1.5118555819849813	0.3774399684251685	2.853782031577091	-0.9022696963543915	-1.3073575432809503	-1.1473629144567437	-1.9496036803749641	-0.053735375373560004
EZH2	1.3241427459358113	-0.2140043527546253	0.08901709908270342	2.122605477185923	0.6707591477464887	1.122731805038734	0.8845610214115185	0.8838333250175225	0.08180315448719806	1.8303981650675216	-0.8848744869998608	-0.5541491355879924	0.6546086287952622	-0.05800939099574383	1.631821727302347	-0.7399900308939406	0.052987966101749426	-0.9878861287261096	0.48940119733768356	0.015114451501278468	-0.9575980397134537	-0.3868288335984099	-1.1568633887386464	-0.6132705297772822	0.14526740369807878	-0.5544121660956841	-0.20767179250769877	2.3322065511972028	-0.4086054927580154	-0.4142865695796505	-0.3302737317900284	0.18717113578131783	-0.4784964033994837	0.3047954275403693	0.43427877345866056	-0.26036913754633173	0.24937850504609232	1.4263060214804935	0.10960483691965485	0.081860687665164	-0.8295708429666232	0.04396285869587134	-0.4960565361403441	-0.7772266690385644	-0.21161609028554693	-0.4292821939006507	0.09053870347968165	-0.010577867577487408	-0.6697197985057735
FAIRE	-0.8219005524938291	-0.5383464026639645	-0.4857068113593968	-0.5928096645725455	-0.0915284296650405	0.06570532119404132	-0.7050890056743448	-0.1455397729163739	-0.18258169519155915	-0.44256142505566826	0.11419481428979136	0.08227685110715514	-0.7741618149703757	-0.1584884481122912	-0.9684554502848214	-0.7118744543580375	-0.4146648894615699	-0.46477711843170766	-0.5504824570573402	0.2092573775627833	-0.5155204274549255	-0.22229032296669093	-0.12597958724878733	-0.21610064009974472	-0.18058991297610705	-0.023105864751482318	-0.3642355619132287	0.14367953223761934	-0.21753012713467507	0.0893497624585898	-0.0020277897165000597	-0.15671162001613786	-0.20635090963033179	-0.30593904228846275	-0.14154222000125233	-0.12408051648607159	-0.23231655133571114	-0.4089725511371528	0.197779925922889	-0.28550435728484613	0.13791459931839956	0.08096855760231914	0.038737242165072024	-0.10367068406295293	-0.7049400946204359	-0.8369600346843611	-0.6757813457190578	-0.10291243009165343	0.06810769733391052
FEZF1	-0.8816373179337633	-0.9488662919211965	-0.5897720461719582	0.8154715407520465	-1.06556255635755	-0.90323562233026	-0.9554275926170005	0.4651586399251427	0.6370113388125886	-1.5353304587687402	0.03674758163167881	2.514838400253054	-0.7140030594434017	-0.6675823375027979	0.48870470720364045	0.9000852670337346	-0.16075028059901192	0.7534856433205891	0.48940119733768356	-0.7166550390382395	-0.5328568044062405	-0.173538171668404	-0.2779688656735744	-0.09430187393196658	0.04388957184388773	0.2477561712279151	0.20062195907927124	-0.02796964571999501	-0.1685364436415107	-0.9542210156386649	0.052679867295754974	-1.1328949267960136	-1.6907808756438887	1.5398362443053424	-0.6059139889205362	-0.8963827024942118	-0.10555469439313118	2.149294550087445	0.15075321178783072	-0.2339443509760727	-0.6765222984243597	-1.0209789209452478	0.1278695385493079	-0.03657315299258494	-0.7871607620095843	1.1805226132965652	-0.5971844175961102	-0.9031453052144212	-0.30644693358164754
FLI1	0.38677333490750815	0.10407021792941314	1.1099601224332112	0.30714167658331726	0.06375237314101179	0.3299619421552141	-0.2544795491775646	0.11259048405787529	0.1434929527455749	1.3204392826680875	-0.011441807577813594	0.23784764785485832	0.8534667373427606	-0.042379315444281515	0.25421916461929	0.3752611716968785	0.18423074916362014	0.5147929393640327	0.9612002627576477	-0.4843472642637893	0.1548194813292478	0.22460439726760711	-0.7405449304446645	0.20225164369392817	0.8549122266774163	-0.7245690861340235	-0.40107409589100046	0.48697788815284787	1.157559256240134	0.27386517539752475	-0.20262253209476735	0.28207784616269477	0.5413619621394598	-0.40245016838487135	0.17423058286386123	0.6482216695220683	0.6043117044853156	-0.07528553793394421	1.0834497087998174	0.1269756931853405	-0.34491711858278895	0.7059536946889996	-0.9258722764821035	0.8787059887878123	0.47903751578329745	1.4732143964233322	0.4114761599817184	0.12279427827630708	0.22003547935186832
FOS	-0.9548148555976828	-1.1462918875181856	-0.9705562008270124	-0.9636829838385065	0.18374208440023412	-0.8151500820098692	-0.721778244803855	-0.08572910361746233	1.130529724879602	-0.056449699810382455	2.114914991291034	1.1288440292280648	-0.012150911628701971	-0.5738018841940206	-0.5444972148086527	-0.5431809951426196	-0.5994761554058368	0.5581916128106794	-0.11719760105941365	1.0604994379863042	1.241954785984615	-0.6001194955284155	0.2308648055746256	-0.40938998640947993	0.39871198333355673	-0.29917678603817544	-0.29362837178916634	-0.28544341265641676	-0.4429010712032303	0.22093042578389588	1.520668663791257	0.44600761863961746	-0.24758507535293053	0.6531402732945926	0.08754785266559466	0.42107396775496875	-0.19428799425293752	-0.4089725511371527	1.1794625834922283	0.3525507207862242	-0.3130320051364836	-0.38777029521269035	0.6478079341240177	-0.32560867144955263	-0.06772992235453801	-0.539041612573188	-1.0098182902415853	0.050978507431956144	-0.3380358783576584
FOSL1	-0.4133010768846783	-0.19426179319492662	-0.497059382429858	-0.8402314453975291	-0.32021470288849907	0.11855664538627589	-0.04419513614573369	0.07733366847114882	0.48895582299248447	0.42291164964508493	2.5522336983671745	1.3466431446748492	0.5914419354919394	0.13892956095268885	-0.10923342638645298	-0.9367990666452616	0.2622264602403885	1.6778773877341642	-0.7237963994565106	2.4613153198762387	1.700068546923109	-0.6171827484828163	0.9802380305037924	0.36535607838816997	1.1793212886108273	0.101907382623624	0.011517484660042977	-0.6802365219589298	0.18813757218872482	-0.09032590194424195	0.6654056258330083	0.420123970353788	-1.1365936883321608	0.4758010790924427	0.6423173259345001	0.6663934856634368	-0.4604878938323547	-0.34223514849651093	0.6774524101004821	1.2458278300857215	-0.18676695588911646	-0.28415433827463543	1.1760653440279227	0.3391730210014733	0.6862335976039511	-0.25366712402459074	-0.6522022672821732	0.4880287699990064	-0.01582864164234718
FOSL2	-0.8900004650953541	-0.9576407628366183	-1.2520053586155304	-0.9055881422192229	-0.5234913901982402	-0.9384698384584165	-1.0956172013048877	-0.3457481185695719	1.3032611600030564	-0.5562094045618277	2.1185291954817442	-0.0789510655222819	0.3387751622786475	-0.7613627908115754	-0.10923342638645246	-1.0942462952463183	-1.060700793023268	0.2327015619608292	-0.23851736073883306	0.036022151230979044	1.0083471065656484	-1.026700819388428	-0.018926269401763167	-0.0794741980506723	0.20609410281059368	0.3644352021113475	0.06309143222892347	-0.1652889880860867	-0.30571875742237054	0.21457825583026052	-0.406864451607185	-0.38744585616410904	-0.30531290736456873	0.32379605549059975	0.12222094474490136	0.17575444984650043	-0.3185146140566655	-0.8761343696216445	1.3687451078858368	-0.37831236864063783	-0.6918271528785858	-0.8367727752775945	0.3774399684251685	-0.9181314842863362	-0.6950736145337382	-0.7805123336527706	-0.8997825908694583	-0.6569198051766462	-0.6981498488041834
FOXA1	-1.356245919354041	-1.5389494609833092	-1.1129363630023805	-1.0172391659562834	0.0693989477885036	-1.2952162767559996	-1.0693316496759093	-1.663471601123482	-0.20505440741425407	-1.122263764025199	0.0620470109666618	0.4110969442329758	-1.6246562212329754	-0.8199755741295625	-0.4104007951432278	-0.5759825011011734	-1.6321693684126708	-0.5533569108415599	-0.5721466998572349	0.4959915452843901	-0.8832683235346923	-0.9669794340480262	-1.3858385408003362	-1.4158184868523596	-1.4210200984491734	-0.5179499689446119	0.3789818610883146	-0.13954161139244467	-1.2316993754431744	-0.7096624724237005	-0.7642878107539157	-0.9750046722524502	-0.27644899135874984	-0.7655732803226061	-0.4715557571132227	-0.8305098689817524	-0.32738794404264543	-0.7315366639002535	-0.7380516853647681	-1.289635480148206	-1.6369019154270632	-1.5908666841045487	-0.10298310908586707	-1.4745248573159997	-0.9080251430716312	-1.3036988959918658	-1.6287690992097976	-1.4556137709241785	-1.737426131934944
FOXA2	-1.36669985330603	-1.47094731138879	-1.1526703617489946	-0.5243407440926758	0.5945303900053357	-1.4141317561885283	-1.0255223969609442	-1.6678787030718232	-0.0662523613329058	0.4229116496450852	0.4270816342285664	-0.10865094490138849	-1.0298365259600166	-1.4647161906274073	-0.4521685324160648	-1.0942462952463183	-1.5061762966732746	0.0959957406038914	-0.6024766397770913	-0.005793248228421836	-0.10204783716606709	-0.8219417839356223	-0.29647190826441744	-1.391723513545255	-1.3145733750022726	-0.1606204368640993	0.6046178817021681	1.3280588601451586	-0.7995750870334659	-1.0050383752677485	-0.406864451607185	-0.3563854782211126	-0.9980468915042288	-0.32222529481723217	-0.5018947126826164	-0.12408051648607175	-0.07006137444920908	-0.008548135293302575	0.5786963104168599	-0.8114164216343336	-1.2657591949120741	-1.3893912122805536	-0.07178680535138107	-1.1999411147818795	-0.9368023766578336	-1.2634537758119353	-0.775992429075816	-1.5063977803069695	-1.153030653578741
FOXH1	-1.1534396006854644	-1.365653660403729	-0.7553303742828513	-1.1452293638987667	2.830573950412488	-1.5198344045729975	-1.1306646034768595	-1.4298951978614178	0.2668725492623285	1.2184475061882014	-0.39695692125375165	0.03984845199414541	-1.345669992476631	-1.0427041507379082	-0.6104462736605011	-1.3304171381479035	-0.6557230624323526	-0.743768590588722	1.3992993949333294	-0.08942404714722402	0.5896736031913947	-1.2826496137044352	-1.2956362081699735	-0.835685667996703	-1.2233333263335007	-0.5544121660956841	1.2750792000976134	0.9161008330468839	0.10582818392020889	-0.31900402027511854	-0.7132273308758116	-0.5116873679360929	0.04105408470526119	-1.3102579482292098	-0.6059139889205362	-0.8055236217873718	-0.8154210932715785	0.9257755016756812	2.208171955196625	-0.3241743620164263	-0.829570842966623	-1.5966231261566632	-0.37127132120241363	-1.1565857870133345	-0.5569428933199693	0.22927431813457413	-0.7347290418112685	-1.3032617427758053	-1.5700047246220854
FOXK2	0.1637560772650873	1.3654004120212884	1.13203456618133	-0.3010386966185554	0.22609139425643002	0.19783363167462772	0.1836129779720828	-0.6366168471600671	-0.47340502983819205	-0.005453811570439398	0.0909606444923577	0.33684724578521447	-0.1876139485823772	1.278362068654335	-0.016904743993864647	-0.34637195939129845	1.2341730136585851	1.5509362679027223	-1.1787454982543337	0.7468839420407968	0.7261975716829991	0.3810175493496118	1.8267522290348879	0.8880316532038091	-0.6150663352083542	-0.6637987575489023	-0.20767179250769877	0.6586270661104625	0.20871491925585375	0.5385389234656691	0.052679867295754974	-0.35638547822111294	-0.6516798994343989	-0.2652234109665408	1.539483583486557	2.4654032836588686	1.1367115036441515	0.09155796866765989	-0.631065910707511	-0.32417436201642597	1.4661573251673288	0.9937757972947074	-0.12170089132655303	0.5234331640177895	2.464666633231225	0.009755480789499265	1.1221233850933694	1.5129424139062442	1.9837515626791458
FOXM1	-0.768137463597888	-0.7169695605850503	-1.1952425032632243	-0.9429348261173336	-0.2911751761299647	-0.42505697487670885	-0.4046827013431579	-1.2599069798539855	-0.42052805990244063	-1.0108013225864656	0.532409870643599	-0.7662911311530416	-0.5636061706259656	-0.23887169380552972	-0.026326038115557605	-0.7118744543580375	-1.0799854468609305	0.3721972980393358	-0.20385457225899895	-0.656918754096238	-0.2034656423312587	-1.026700819388428	-0.6215967995035269	-0.390855391557861	0.5362961837071016	0.4144405010613901	-0.8062979696464896	-0.37126800163522394	-0.3645111776141675	-0.2645568492439575	-0.9320579589248306	-0.7335472103860645	0.09053508357237948	-0.1430765170007746	-0.011518124703852247	-0.49400677364963463	-0.30837366550125916	-0.5519812710813848	0.2683199971254761	-0.440184376211166	0.08872042428695795	-0.5111226249008509	0.1278695385493076	-0.9552931938022321	-1.0502668976548581	-1.3700772110938289	-1.029467522272322	-0.5777758944502187	-0.4869551894445674
FOXO1	-1.3416104118212575	-1.299845128538066	-0.8546653711493871	-1.2541571919349233	-1.2349597957823342	-1.2555777836118243	-1.3059016143367184	-1.0332560225107426	0.6370113388125886	-0.9233797998894199	2.2052700960588307	0.9308448333673526	-0.08233612641017216	-0.19868007095891063	-2.0613255684011675	-1.7240352096505456	-1.3306859467505447	0.8185836534905594	4.735592786117363	1.3741149339318117	-0.22947020775823088	-0.5148032307564134	-1.2956362081699735	-0.3908553915578613	-1.071266578552214	-0.7731853490021202	-1.1746833094242068	-0.8862155355080671	-1.5403595814501088	2.7300375574699043	-0.7132273308758116	-2.0647062650858943	-0.30531290736456873	2.2998613623145556	-0.8659621795153356	-0.26036913754633173	-0.10555469439313118	-0.7426595643403611	-0.013840287684872762	-0.5948643951374859	0.08872042428695795	-0.9058500799029645	-1.6191234705817168	-1.264974106434697	-1.2475964993888138	-0.8683198685908005	-1.5599967871022187	-1.764934555346633	-1.7595383932781512
FOXO3	-0.33803275243036107	0.5427937637005003	-0.45732538368324366	-0.16487891157336002	-0.21857635923362861	-0.19855129976713184	-0.2544795491775646	-0.7688299056102922	-1.2136826089387123	-0.3114291410100995	1.3378610902879702	0.33684724578521447	0.5493308066230576	-0.19868007095891063	-0.2147519205494101	-0.14956292363997759	0.2892249756131163	0.8185836534905594	-1.330395197853608	-1.1348090336322498	0.1345937082193804	0.5089919465076154	0.9247289027312614	0.2763900231004013	-0.15886609186449435	0.101907382623624	-0.9168135715798048	-0.8862155355080671	0.5173751252627883	1.9677771630336485	-0.7132273308758116	-0.20108358850613264	2.465623029194071	-0.7402391097222996	0.43427877345866056	0.01220810457418842	0.24937850504609232	-0.07528553793394421	-1.0014012845210938	0.4878957373467537	0.3182932411003533	0.8210825357312824	-0.12170089132655303	0.686015643149834	-0.5569428933199693	-1.3073575432809503	0.5031725761251569	0.6357640700216717	0.3253319619385711
FOXP1	-0.8084597802698439	-0.6088555439486036	-0.4076578852499758	-0.32827065362759444	0.22609139425643002	-0.33067961024771825	-0.2544795491775646	-0.23997767180939145	-0.19580093767549692	0.45350918258905076	-0.07167854408967861	0.11409815044191297	0.12821951793423741	-0.2690154109404933	-0.0169047439938649	0.4408641836139853	-0.41948605292098556	-0.6461215753337669	0.0344520985398606	0.11965295014978108	-0.6390421132330438	0.3810175493496118	0.02270557642763465	-0.4464591761127161	-0.843166456880284	-0.445025574642466	0.24360024872000488	0.01494264876940845	-0.8201524341005948	0.06212617694300929	-0.3302737317900284	-0.8999420922235434	-0.30531290736456873	-0.2652234109665408	-0.08581760773093812	-0.19222482701620158	-0.10555469439313145	-0.24212904453554845	-0.5076207861029833	0.081860687665164	0.03132722008360921	-0.042383772085840904	-0.5584491436093091	-0.5062558704851573	-0.5569428933199694	0.22927431813457413	-0.21893670100442433	-0.19524699260581832	-0.8592534671618389
FOXP2	-0.21258554500649895	0.08213404064085861	0.5360245849821148	-0.7639819657722198	-0.7267680775079813	-0.462807920728305	0.27123148340201225	0.024448445091058604	-0.47340502983819205	-0.0054538115704391025	-0.07167854408967861	1.8218412147405596	0.3387751622786475	0.5046733288569213	-0.08285380284571305	1.0312912908679486	-0.11575275497779901	-0.060239483804036424	-1.0270957986550593	-0.5075780417412343	-1.412677934685468	-0.002905642124399169	1.47982018045657	0.16518245399069095	-0.7671330829896408	-0.11686580028281192	-0.14320435804659828	0.4011532991740407	-0.09994528675108082	-1.0812644147113741	-0.7132273308758116	-0.8222911473660532	-0.6516798994343986	0.01978600828691426	-0.7359380842179358	-0.26036913754633173	-0.10555469439313145	-0.7426595643403611	-0.7545110353120387	-0.5948643951374859	0.5478660579137482	0.8210825357312824	0.3774399684251679	0.03568572662165682	-0.03895268876833607	-0.6488010312457254	-0.3220951691657933	-0.5645852426624808	-0.33803587835765875
FUS	-0.33803275243036107	-0.4443342142844461	-0.25865538995017207	0.05297674449895253	-0.47267221837080503	0.06570532119404132	-1.1306646034768595	-0.6366168471600671	-0.8435438193884522	1.524422835627862	0.03674758163167881	0.03984845199414572	0.12821951793423791	0.08266128896742227	-1.4018349798826828	-0.5431809951426196	-0.7232193508641718	0.4279955924707389	-0.7237963994565108	-1.1348090336322498	0.1345937082193804	-1.5385984080204422	-0.6017721110133376	-0.2796478224481507	0.905601142604512	-0.33563898318924823	-1.1746833094242068	0.40115329917404097	-0.30571875742237054	0.6338214727702011	-1.4791345290473783	-1.9094043753709142	-0.6516798994343986	-0.1702202712153892	-0.8659621795153354	0.6936512098754885	0.42684510476570425	-0.07528553793394421	-1.0014012845210938	-0.3241743620164263	-1.518289293406809	0.30300275104100854	-1.6191234705817168	0.46923900430710824	-0.03895268876833607	0.22927431813457413	0.5031725761251569	0.5434295075075062	0.7043992992507029
GABP	0.5400976995366734	1.464113209819783	0.1386845975159713	0.8154715407520471	-0.7267680775079813	0.3299619421552145	-1.3059016143367184	0.5533006788919594	0.26687254926232823	-0.3114291410100995	0.6873043359598244	1.2278436271584217	0.7598864509674672	-0.7613627908115758	0.3128405502653779	-0.14956292363997759	-0.11575275497779901	-0.3531805295689018	-0.7237963994565108	-0.2985010444442291	-0.9575980397134539	-0.5148032307564134	-0.46299929158201025	0.4988051613198222	-0.7671330829896408	-0.33563898318924806	-0.40107409589100046	-0.37126800163522394	0.10582818392020889	-0.31900402027511854	-0.7132273308758116	1.6625390880736293	1.0801550609147512	-0.7402391097222996	0.43427877345866056	0.01220810457418842	0.24937850504609232	-0.07528553793394421	-1.0014012845210938	-1.1362444613796059	0.5478660579137486	0.475696012604433	0.1278695385493076	0.46923900430710824	-0.5569428933199693	-0.4292821939006505	0.09053870347968193	-0.28758155511998407	1.462533973874965
GABPA	0.594980852784613	0.7978018246799446	0.6601933310652842	0.5567679491661758	0.27373436784465077	0.7263468735969737	-0.07924253831770575	0.0740283420098931	0.15120417752787205	0.3387684340491789	-0.003912215513830662	-0.18290064334915637	0.1808584290203407	-0.04042555600034851	-0.049879273419788844	-0.44477647726695935	0.28078793955913894	-0.08465123761777514	0.5273136222375019	0.2503260734604093	-0.21809321038393023	0.4450047479286138	-0.34157307457959896	0.2207862385455461	0.2973341514793652	-0.554412166095684	0.1307822384130791	0.2402321948387777	-0.15138865441890323	0.8005659340531319	-0.1387969322471367	0.3618857617106703	-0.3053129073645689	-0.07521713146423731	0.19048359477603616	-0.22629698228126624	0.22719518008114142	-0.2004181678851477	-0.13728541228940036	-0.22266559959602825	0.43307964950705075	0.7994958780358548	-0.23088795439724197	0.10342842626000877	-0.03895268876833607	0.83295112083353	0.27106602276207753	0.2433421793364679	0.6214783192136735
GATA1	-0.46347995985422313	-0.0241720492959818	-0.4114784620525351	-0.7430343065344972	-0.14039301796065123	-1.2555777836118245	0.015115852145295127	-0.48406331817903797	-0.6157661027421383	0.300521517869221	-0.8807042513951929	0.17692481835925367	-0.9245587037878117	-0.6964378615978064	-1.1076007173128972	-0.5129026819501088	0.4138335081026284	0.33785988608154954	-0.3505048312121434	-0.16983827687684155	0.20460599975353647	1.375280173423332	0.07074232161540228	0.2250634527420739	-0.6501586616194204	-0.47026863420859344	-0.22254889276795287	-0.2920453041163251	0.16914309797291327	0.5605272040744069	-0.3008157626295837	0.4918017656068556	-0.038876759618545934	-0.06790919763722547	1.594493777650842	1.9831512399071793	-0.5970006628474409	0.28406970705412654	-0.621570131891778	-0.09512894937552913	-0.3527657618926487	0.7148097593845593	-0.006514539076155925	-0.14774066009141884	0.9306187197513879	0.0772997384341377	1.0427707172769325	0.6215587527118002	0.6606607603300719
GATA2	-1.136333163309483	-1.036611001075414	-1.1526703617489946	-0.7441769061292821	0.46286253572516295	-0.9913211626506514	-0.2385489118266691	-0.46834568185978037	0.09862764492130052	0.07799400554946814	0.03674758163167842	0.21534773923432313	-1.2212507480912984	-0.7229980599125303	-0.9341961989332119	-0.25691330677706176	-0.3980099611472247	0.028530530064105174	-0.11719760105941365	0.3287299474467863	0.13459370821938071	-1.1430411804411584	-0.7279292195872715	-0.8457954470066767	-0.6150663352083544	-0.6936314643088706	0.25532160044020513	-0.4648948259757409	0.2554816171356923	0.13142257643721433	-0.46952958600304046	-0.11637346684341555	-0.33680081573455345	-0.48113963767370393	-0.003075001632593065	0.2723954720528673	-0.6540878207992044	-0.4393077341556263	-0.3280642412236701	-0.42260710133317536	-1.1530598121127713	-0.6232611064355419	-0.12170089132655244	-0.565376771987719	0.2906774414008853	0.06962425461088308	-0.5846803608492777	-0.4134923221847555	-0.6826425486414149
GATA3	-1.1473695745197934	-1.3677765162703632	-1.277640196516572	-1.0679257440021397	0.05191278113820355	-1.1191872695673482	-0.7858433885590727	-0.7858896550877409	0.25493258830909415	-0.9826008313938701	0.05073804946669212	-0.46792367932606843	-1.1690749359297066	-0.6706075134159846	-0.742344391364198	-0.9621937809357546	-1.1260197818282542	-0.838265702125776	-0.4107131486709122	0.11965295014978136	-0.2588302009822328	-1.4230086299422453	-0.7763572709430723	-1.273341262557499	-0.5218641349553083	-0.3074101853948687	-0.10161246484588853	-0.5207688985660494	-0.7570928221206833	-0.6263670825478022	-0.07085355176417514	-0.5517652749593135	-0.4393904526819225	-0.6666882918504402	-0.505250173206421	-1.0956864924317964	-0.42613951969307534	-0.419736648337256	-0.5394775924525387	-0.5424727758237319	-0.6740537735123879	-1.117538594077485	0.21642678786009695	-0.8104424443451113	-1.024805013560154	-0.4859322164413155	-1.400267546078164	-0.776061176162667	-1.4599529170153374
GATA4	-0.6516507709900162	-0.24690861868745695	-0.7553303742828511	-0.05595108353720361	-0.47267221837080503	-0.19855129976713184	-1.1306646034768595	-0.6366168471600671	-0.6584744246133221	-0.9233797998894199	1.7715655931734002	0.782345436471818	-0.6087252372711967	-0.7613627908115758	-1.006140626771592	-0.14956292363997759	-0.5882267740005335	-0.060239483804036424	-0.42049700025796216	0.5378069447437915	0.04357772922497767	-1.026700819388428	0.3696376250059526	-0.057232684228730034	-0.15886609186449435	-0.5544121660956841	-0.7878787026576037	-0.37126800163522394	0.5173751252627883	0.06212617694300929	-0.3302737317900284	1.507237198358649	0.04105408470526119	-1.1202516687269064	-0.08581760773093812	0.14849672563444843	-0.8154210932715785	-0.7426595643403611	-0.013840287684872762	-0.32417436201642597	-0.8295708429666232	-0.21507703364926586	1.1261512580527506	-0.1810909122210689	-0.9022696963543915	-1.3073575432809503	0.2968556398024195	-0.19524699260581863	-0.2432690440296257
GATA6	-1.1534396006854644	-1.365653660403729	-1.0533353648824588	-0.6005902237179853	-1.2349597957823342	-1.2555777836118243	-1.1306646034768595	-1.9587474316623186	-0.28833563506306203	-1.22935512932908	0.7957304616811822	-0.25715034179692364	-1.345669992476631	-2.0273989104800725	-1.2699368621789857	-1.3304171381479035	-1.6006711004778216	0.4279955924707389	0.18610179813913505	0.5378069447437915	-0.047438249769425074	-1.5385984080204422	-0.6017721110133376	-0.835685667996703	-0.6150663352083542	1.6333196629686766	0.24360024872000488	0.1436795322376192	-0.09994528675108082	-1.271829513320438	1.9674478627246716	0.8860296394987283	-0.6516798994343986	-0.7402391097222996	-0.8659621795153354	0.5573625888152284	-0.46048789383235494	-1.4100335907467778	0.4799402107332379	-1.9483145607427859	-1.6330757018135065	-1.4239298645932386	0.8765808281768898	-1.1565857870133345	-1.5929233024232359	-1.3073575432809503	-0.7347290418112685	-0.10291243009165316	-1.2857042216379868
GATAD2B	0.9164393218082594	0.8060278911631524	1.728044547380545	1.0333271968243594	-0.47267221837080503	1.3869884259999068	1.147416537701307	0.288874561991509	0.6370113388125886	1.5244228356278615	0.03674758163167881	-0.2571503417969233	-0.2928917707545817	0.08266128896742227	1.8956179627097411	0.6376732193653065	0.15423239874947797	-0.3531805295689018	-0.7237963994565108	-1.1348090336322498	0.1345937082193804	-0.5148032307564134	-0.46299929158201025	0.9436354377586642	1.0576678903857983	0.9770001142493685	-1.1746833094242068	-0.8862155355080671	0.5173751252627883	-1.0812644147113741	0.8185870654673214	-1.4434987062259739	-0.30531290736456873	0.01978600828691426	-0.08581760773093772	0.5573625888152284	-0.8154210932715785	-0.7426595643403611	1.9612817059875696	2.1120359360731134	0.3182932411003533	-0.560463556776115	-0.37127132120241363	0.03568572662165682	-0.21161609028554712	0.44879315547964904	0.09053870347968193	-0.6569198051766462	-0.053735375373560004
GLI2	0.03830886984122522	0.14794257250652165	-0.45732538368324366	-0.6005902237179852	-0.9808639366451578	0.8584751840775608	-0.6049535708972824	-0.7688299056102922	-0.8435438193884522	0.300521517869221	0.6873043359598244	-1.4451455169611995	0.12821951793423791	0.9266853687464203	-1.006140626771592	-0.9367990666452616	-0.3857379087050758	-0.15788649905899155	-1.330395197853608	-1.1348090336322498	-0.22947020775823088	0.5089919465076154	0.0920919861432983	0.9436354377586642	0.44940089926065213	0.101907382623624	-0.6589438337354027	-0.8862155355080671	-0.7172656987649499	-0.7001342174932463	2.350401461810455	1.6625390880736293	1.0801550609147512	0.01978600828691426	-0.8659621795153356	-0.5329463796668518	-0.8154210932715785	-0.7426595643403611	-0.5076207861029833	0.4878957373467537	0.7774388747271436	1.5118555819849813	2.8731442671837746	0.686015643149834	-0.5569428933199693	0.009755480789499265	0.5031725761251569	1.0051023200783336	0.3253319619385711
GLIS1	2.714515961550281	1.3324961460884568	1.6618212161361878	4.410089865945206	-0.47267221837080503	1.7393305872814708	3.133435994113043	1.6110051464937607	1.7474277074633688	0.3005215178692207	-0.2523887536252748	-0.05915114593621073	1.110812524874817	0.9266853687464196	3.8301236890306307	-0.6743870189768335	1.3691655905222238	0.23270156196082867	0.6916007968033827	0.11965295014978136	2.0762679267666413	0.3383594169636105	1.6648506063650068	1.2401889553845586	1.4631792178025624	2.873034366105148	2.0057101239900863	1.860171311813763	0.9289220666053677	0.6973431723065556	0.5632846660767994	1.3519353086436685	-0.5362242354111221	0.27312771428998556	1.6478369962343904	-0.26036913754633173	3.0888441005598803	3.261584594098141	0.8091272096786446	-0.7753244172181928	1.1600602360828023	-1.4814942851143802	-0.2880811779104604	2.1311932354346714	-0.32672502463035447	2.6439815289303983	0.7782618245554741	0.45109494499334046	-0.6223363813417572
GLIS2	2.7981474331661897	2.451241187804729	2.6220595191793676	3.0484920154932516	-0.47267221837080503	1.6512450469610804	2.549312624580179	1.875431263394211	-0.10326624028793183	0.9124721767485412	-0.8306614241391819	-1.4451455169611995	1.0757199174840817	0.7860146887832534	2.291312315820832	0.24405514786266447	0.8291952830676699	-0.15788649905899155	-0.42049700025796216	-0.7166550390382395	-0.22947020775823118	1.0208895351396299	0.5084104444372799	1.4996732833072164	0.905601142604512	0.9770001142493685	0.7593397244088094	-0.37126800163522394	1.1346955372766574	0.4432563741611371	-0.3302737317900284	0.5754258600687683	0.7337880688449214	1.159823685300735	1.3444474405404576	-0.12408051648607159	1.8465779025225986	0.25840147526926427	-0.5076207861029833	1.2999658367099343	0.20350683269365583	0.475696012604433	-0.2464861062644832	-0.723032509327883	0.9970277203349308	2.424462691585324	0.2968556398024195	0.45109494499334046	0.5148656305946369
GREB1	-0.46347995985422313	-0.7733768736127615	-0.8546653711493871	0.3797602286074217	-0.21857635923362861	-0.19855129976713184	-0.6049535708972824	-0.7688299056102922	-0.47340502983819205	-1.5353304587687402	0.03674758163167881	-0.5541491355879924	-1.345669992476631	-0.7613627908115758	0.3128405502653779	-0.9367990666452616	-1.4656785236141832	-0.743768590588722	0.48940119733768356	-0.2985010444442291	-0.04743824976942538	-0.5148032307564134	-1.8507274858952822	-1.5029310826549656	0.753534394823225	1.8520928458751125	-0.6589438337354027	-0.37126800163522394	-1.9519065227926882	0.06212617694300929	-0.7132273308758116	-0.20108358850613264	0.38742107677509113	-1.1202516687269064	-0.34586579832573705	-1.078100863907892	-0.8154210932715785	0.5920884884724728	-0.013840287684872762	-2.2190045938638456	-1.0591436597800183	-1.5966231261566632	-0.6208417510782743	-1.4817507452774228	-1.5929233024232359	-0.4292821939006505	-1.1473629144567437	-0.6569198051766462	-1.7595383932781512
GRHL2	-0.6046080682060678	-1.1188716659074927	-0.5566603805497797	-0.7639819657722197	-0.4409102359786579	-1.0573853178909445	0.1836129779720828	-0.8018831702228485	0.1743378518747633	-1.22935512932908	-0.20721120124137568	0.8937199841434691	-0.3981695929267868	-0.4448537608944515	0.5436622562468475	-0.7399900308939407	-1.3306859467505445	-0.6949450829612446	0.7168757467365949	0.4855376954195401	0.3166256662081862	0.6369663436656188	-1.0180905693073192	-1.1971102676032621	0.8675844556591894	1.8520928458751125	-0.3688403786604501	-0.5643733268375402	-0.09994528675108082	-0.31900402027511854	-0.04305853247569074	1.0025060567849637	-0.9114551434867715	-1.3577595181047857	0.044206487566461755	-0.39665775860659175	0.42684510476570425	-0.8260813176411631	0.047882274617391044	-1.271589477940136	-0.8869640471699721	-1.2944099184206703	-0.37127132120241363	-0.9940033078812901	-0.7296062948371804	-0.7036807405819944	-0.7347290418112685	-0.5645852426624808	-0.5275695470137242
GRHL3	0.47737409582474244	0.47698523183483693	1.0326995693147936	0.9788632828062818	0.4166632886093124	1.122731805038734	1.1474165377013077	-0.9010429640605172	-1.0286132141635822	3.666250141705483	-0.39695692125375165	-0.40564973869245785	0.12821951793423791	0.5046733288569213	-1.138038744475289	-0.14956292363997759	-0.7232193508641718	-1.0367096363535873	0.792700596536232	0.3287299474467863	-0.5025181447414394	-0.5148032307564134	-0.46299929158201025	-1.0581008062161237	-0.15886609186449435	-0.33563898318924806	-0.40107409589100046	-0.1137942346988023	-0.09994528675108082	0.6338214727702011	0.052679867295754974	-0.8222911473660532	-0.6516798994343986	-0.1702202712153892	-0.08581760773093772	-0.12408051648607159	-0.46048789383235494	0.25840147526926427	-0.013840287684872762	-0.865554428258546	-1.518289293406809	-0.560463556776115	-1.2447678257679258	-1.2649741064346973	-0.7296062948371804	-0.4292821939006507	-0.9410459781340061	-0.4722506801483153	-0.5275695470137242
GTF2F1	-0.9652687895496713	-0.5101427461501091	-1.2520053586155304	-1.0363015358626104	-0.7267680775079813	0.8584751840775608	-0.6049535708972824	0.5533006788919594	1.377288917913109	-0.9233797998894199	1.3378610902879702	0.6338460395762835	0.12821951793423791	-0.4800214308852432	-0.2147519205494101	-0.14956292363997759	-0.5207304855687142	0.4279955924707389	-1.330395197853608	-0.7166550390382395	-0.9575980397134539	-0.002905642124399169	1.7573658193192245	0.7212202995392432	1.0576678903857983	0.101907382623624	-1.1746833094242068	-0.37126800163522394	-1.1288126401075294	-1.0812644147113741	-0.7132273308758116	-0.8222911473660532	0.38742107677509113	0.39979856729152125	0.9543751546482588	-0.5329463796668518	-1.1703542927108022	-0.7426595643403611	-0.5076207861029833	2.1120359360731134	0.7774388747271436	0.475696012604433	1.375721687928611	-0.18109091222106868	-0.9022696963543915	-0.8683198685908005	-1.1473629144567437	0.6357640700216717	0.7043992992507022
GTF2I	0.4146504921128111	0.14794257250652165	1.9267145411136164	2.122605477185923	2.5764780912753116	0.8584751840775608	1.147416537701307	1.0821529126928597	1.0071501283628486	1.5244228356278615	-0.8306614241391819	-1.1481467231701303	1.1809977396562867	-1.3240455106642408	2.159414198117135	1.4249093623705904	1.3691655905222238	0.6232896229806492	-0.7237963994565108	2.210422923119833	0.6806895821857974	1.0208895351396299	-1.0180905693073192	1.1660505759780848	1.970068377073518	1.8520928458751125	2.9512324960862277	2.7184172016018353	0.10582818392020889	0.06212617694300929	0.052679867295754974	1.3519353086436685	0.38742107677509113	0.39979856729152125	-0.6059139889205362	1.3750943151767885	2.378977701681434	3.26158459409814	1.4675012075694587	-0.5948643951374859	0.7774388747271436	-1.5966231261566632	-0.37127132120241363	0.9027922819925597	-0.5569428933199693	2.2049438542402484	0.5031725761251569	-0.4722506801483153	-0.8118700499978229
H2AFZ	-0.6140166087628577	-0.2732320314337221	-0.45732538368324366	-0.8729097938083761	-0.8029968352491343	-0.6213618933050089	-0.675048375241226	0.6326285139620947	-1.0286132141635822	0.6676919131968134	-1.1559398013032547	-1.2075464819283444	-0.4823918506645509	0.9829536407316869	-0.26751116763088895	0.48022599076425015	0.11373462569038663	-1.5640035187303447	0.8533604763759418	-0.6330242401194374	-1.0122076271100957	1.379217847182039	-0.4629992915820106	0.4320806198539961	-0.4934129369833248	-1.0357131684898435	-1.0973223880708862	-0.7832260287334984	0.22929226632298294	-0.43334307944055683	-0.023910852521401862	-0.4806269899930972	0.803061467258887	0.5138023349929033	-0.7879477223368959	-0.8055236217873718	-0.17654133428097593	-0.542447356418436	-0.8038890851538496	-0.1617603421437901	0.20350683269365544	1.2700850157961872	0.028041366598963703	-0.2461239038738864	0.6171682369970664	0.009755480789499477	1.0808599978288225	0.5249625950046729	0.6854459323850958
H3F3A	-1.2161632043973953	-0.7733768736127615	-1.0533353648824588	-0.2738067396095164	-0.7267680775079813	-0.19855129976713184	-0.6049535708972824	-0.5044037887098418	0.6370113388125886	-1.5353304587687402	-1.2643659270246121	0.33684724578521447	-1.1351143481322212	0.08266128896742227	-1.2699368621789862	-1.7240352096505456	0.4242175524767546	-2.110826804158093	-0.7237963994565108	1.7922689285258222	-0.04743824976942538	0.5089919465076154	-0.7405449304446649	-1.0581008062161237	-1.071266578552214	-0.33563898318924806	1.919753544708619	0.1436795322376192	0.10582818392020889	-0.31900402027511854	-0.7132273308758116	-0.8222911473660532	-0.9980468915042288	0.01978600828691426	-0.8659621795153356	-0.8055236217873718	-0.8154210932715785	-0.07528553793394421	-1.0014012845210938	-0.5948643951374859	-1.7478621102202043	-0.560463556776115	-1.1199826108299955	-0.18109091222106868	-0.21161609028554712	0.44879315547964904	0.5031725761251569	-1.0262580552333085	-1.190937387309954
H3K18me1	-1.5925048266689816	-1.5630792560007183	-1.6493453460816738	-1.0363015358626104	-1.2349597957823342	-1.7840910255341706	-1.3059016143367184	-2.355386607012994	-1.2136826089387123	-1.5353304587687402	-2.131774932795473	-0.5541491355879924	-2.60900385854309	-1.3240455106642408	-1.5337330975863797	-0.9367990666452616	-1.4656785236141832	-2.110826804158093	2.915796390926072	0.5378069447437915	-1.503693913679871	-1.5385984080204422	-1.8507274858952822	-1.5029310826549656	-1.6795335696773603	-1.2107317148149923	-1.1746833094242068	-0.37126800163522394	-1.5403595814501088	-2.2246550063657575	0.052679867295754974	-2.0647062650858943	-0.9980468915042288	-0.7402391097222996	-1.6461067512997332	-1.623255348148932	-1.525287492150026	-0.7426595643403611	-1.0014012845210938	-1.6776245276217256	-1.7478621102202043	-1.2512366030298139	-1.8686939004575773	-1.264974106434697	0.8243643188177195	-1.7463952179711002	-1.1473629144567437	-1.3955963052899707	-1.9490720619342166
HBP1	0.5400976995366734	0.8060278911631524	-0.45732538368324366	0.3797602286074217	0.03551949990354777	0.8584751840775608	-0.2544795491775646	-0.23997767180939145	-0.8435438193884522	-0.3114291410100995	0.47045208451710924	0.33684724578521447	0.9704420953118772	0.6453440088200874	-0.4785481559568042	2.2121455053758745	0.4242175524767546	-0.5484745600788118	-1.330395197853608	-1.1348090336322498	-0.5935341237358425	0.5089919465076154	-0.185453652719356	0.7212202995392432	-1.071266578552214	0.101907382623624	-0.6589438337354027	-0.8862155355080671	0.5173751252627883	0.824386571379265	-1.4791345290473783	0.420123970353788	2.465623029194071	-0.7402391097222996	-0.34586579832573705	0.2847853466947084	0.24937850504609232	1.2594625148788894	-0.5076207861029833	0.4878957373467537	0.5478660579137486	1.8572421051118309	-0.12170089132655303	-0.18109091222106868	-0.21161609028554712	-1.3073575432809503	0.5031725761251569	0.45109494499334046	1.8416013111870966
HCFC1	0.456466227920765	0.5866661182776087	0.07246126627161413	0.23452312455921334	0.5437112181779007	0.6823041034367785	0.4464684942618714	1.0821529126928597	-0.10326624028793169	1.1164557297083144	-0.2523887536252748	0.23784764785485832	-0.2928917707545822	0.6453440088200874	0.664568864141903	0.6376732193653065	0.8291952830676699	0.16760355179085867	-0.11719760105941365	0.11965295014978136	-0.10811556909902721	0.1677268874196061	0.462152837960171	0.4246667819133488	0.44940089926065213	-0.04394140598066674	0.4584916969236733	0.6586270661104622	-0.03135412986065091	0.31621297508842783	1.0738894648578434	0.0059855977805076885	1.0801550609147517	0.5264694202930569	-0.43254852852400344	-0.4420872989600117	0.48600063800557497	0.36963047967033374	-0.013840287684872643	0.3074357152660468	0.471341785642617	0.7059536946889992	0.3774399684251685	-0.10883203260682693	-0.6720518276647768	-0.5756280854640338	0.36562795190999886	0.6973204450311155	0.8307550783547465
HDAC1	0.540097699536673	1.3654004120212888	0.5111908357654806	-0.04233510503268422	0.16256742947213604	0.5942185631163877	0.35884998883194197	0.18971476815384	-0.751009122000887	0.6064968473088811	-0.505383046975109	0.15122299966579644	0.04926115130508401	1.1728590586819612	-0.41259909710495557	0.9328867729922878	1.0316841483631274	0.9650541763729916	0.11027694833949774	0.5378069447437915	0.22560968721378316	-0.06689284070340114	-0.185453652719356	0.5544089458746774	-0.4249829004817461	-0.8825719404553383	-0.8845798543492546	-0.7574786520398563	0.15727155158803133	1.2055167685973929	-0.3302737317900283	-0.4728618955073477	1.080155060914751	0.5423032769182484	-0.05331158390658785	1.1706613835863988	0.11627855525638361	0.25840147526926427	-0.7545110353120387	0.2848782125059585	0.605259262117097	1.2528156896398441	-0.8704121809541349	-0.09979967265504665	1.730847176783078	1.107349667514874	1.3800195554967913	1.120520523221041	1.1071583451448423
HDAC2	0.04795865502767581	0.5326693741827051	0.19981382635691627	-0.1983951663537158	0.21143201776774678	0.45192653644498687	0.4195089541295859	0.8787482073848211	-0.587293888161349	1.4302765804156592	-0.0299761880430028	-0.09722791437096347	0.24159563411968946	0.9050437256751641	0.04904431485798376	0.1532202082851314	0.870731460564174	0.09749800237704441	0.11610962909331607	0.15181864204162804	0.26061583298086116	0.31210825857222535	-0.05735566555197715	0.05397488488098062	-0.1822609761385389	0.23653703364296902	0.19400991451915853	-0.33165665287577445	0.6756624103945496	0.7364334489443123	0.4650914355419826	-0.24886878534151097	0.653857224521114	-0.038677462329179464	0.09421575498853803	0.997679672240684	-0.3512776786202859	1.1054531241697163	-0.621570131891778	-0.22006281081601822	0.14169876662851116	0.23658226582430675	-0.3904690465774795	-0.014339651572817936	0.6915463176506337	0.41502102665732993	0.5666547103783071	0.9482810508388476	0.33991147491211476
HDGF	1.4182281515037074	1.3324961460884568	0.46980125373775733	0.45237878063152587	-0.04917911980884431	2.267843829203817	0.7969425159815897	0.288874561991509	0.14349295274557516	-0.3114291410100994	0.10903166544591722	0.33684724578521447	1.3915533840006968	0.4577831022025326	0.3128405502653779	0.6376732193653062	1.4141631161434363	0.6232896229806492	-0.11719760105941365	-0.01973171471488889	0.013239069560176755	0.16772688741960565	0.832213689777043	0.7953586789457163	-0.05748826001030354	0.2477561712279151	-0.2291609373280657	0.48697788815284787	1.0661043803862276	0.6973431723065556	0.30798226668627704	0.420123970353788	-0.9980468915042285	0.14645686128844992	0.69432696405346	1.3750943151767885	1.0775559704042807	1.0370045060767503	-0.6722142855756869	0.4878957373467537	1.7722544142518561	0.9362113767735654	-0.6208417510782743	1.9144165965919462	1.630126859231372	1.326868504859949	0.22808332769484024	0.9435459450688902	1.1466445261148555
HEXIM1	-0.1812237431505335	-0.24690861868745695	-0.3083228883834401	-0.5733582667089463	0.8613310420993711	0.06570532119404132	0.35884998883194197	1.1482594419179724	0.3594072466498935	0.6064968473088811	0.03674758163167881	0.782345436471818	0.23349734010644296	0.6453440088200874	-0.2147519205494101	0.6376732193653065	-0.04825646654597986	-0.3043570219414241	-0.11719760105941365	-0.4030395430927317	0.27111767671098486	-0.2588544364404062	-0.2548400624350196	-0.22404403789329586	0.5254342731512949	0.3206805655300603	-0.40107409589100046	0.4011532991740407	0.0029414485845640362	-1.0812644147113741	0.052679867295754974	0.8083786946412385	0.5606045728100061	-0.45522969046884426	-0.8009501318666357	-0.12408051648607159	-0.7266877934117727	1.0926190082772853	0.23304996152418245	-0.05348432889536609	-0.026065984119739524	0.9937757972947074	1.9372551551492971	0.25246236546438255	-0.29794779104415275	0.22927431813457413	0.2968556398024195	0.45109494499334046	0.7043992992507029
HEY1	1.0418865292321213	1.7931558691480984	1.8273795442470806	0.8699354547701251	-0.3456242888022169	0.8584751840775605	0.44646849426187113	0.9499398542426343	-1.2136826089387123	0.300521517869221	-0.07167854408967861	-0.7026485324835269	1.0757199174840817	0.6453440088200874	-1.006140626771592	0.6376732193653065	0.8291952830676699	-0.060239483804036424	-0.7237963994565108	-0.5075780417412343	-0.5025181447414394	1.5327871237716442	1.202274541593916	1.2772581450877951	-0.7671330829896408	0.101907382623624	-0.7878787026576037	-0.37126800163522394	0.3116016545914986	-0.7001342174932463	-0.3302737317900284	-0.20108358850613264	0.7337880688449214	-0.7402391097222996	-0.7359380842179358	0.5573625888152284	0.24937850504609232	-0.7426595643403611	-1.0014012845210938	0.2172057042256938	1.4661573251673297	0.8210825357312824	0.6270103983010289	0.686015643149834	-0.03895268876833607	-0.4292821939006505	1.534757257738845	1.374440570134996	1.8416013111870966
HIC1	1.6691225663514315	1.3983046779541202	2.32405452857976	2.177069391204001	0.4166632886093124	0.06570532119404132	0.7969425159815894	1.2143659711430854	2.3026358917887593	0.300521517869221	0.9041565874025397	0.33684724578521447	0.12821951793423791	0.36400264889375483	2.159414198117135	0.24405514786266447	-0.11575275497779901	-0.060239483804036424	-0.11719760105941365	-0.5075780417412343	0.5896736031913947	-1.026700819388428	1.0635017221625886	1.6108808524169267	0.14526740369807878	-0.9919585319085564	0.7593397244088094	-0.1137942346988023	-0.7172656987649499	-0.5095691188841824	0.052679867295754974	1.0413315292137086	-0.30531290736456873	1.1598236853007349	0.3042546781612611	-0.9418122428476318	0.07191190532648072	0.9257755016756812	-1.0014012845210938	-0.05348432889536609	0.5478660579137482	0.13030948947758358	0.3774399684251679	-0.5062558704851573	0.30637411426608624	0.22927431813457413	0.7094895124478947	-0.010577867577487408	0.8939329679067682
HIF1A	0.7073606427684892	0.06019786335230462	-0.05998539621710015	0.9607086448002554	-0.5573708380831972	2.0916727485630355	-0.8386029187104278	-0.5925458276766585	0.513631742295835	0.09653796490944731	0.10903166544591761	0.33684724578521447	0.058034303152767724	-0.3862409775764658	0.3128405502653774	-0.14956292363997759	0.06423734750705218	0.4279955924707389	-0.11719760105941365	-0.01973171471488889	-0.896920720383852	0.16772688741960565	0.5546680509143891	0.20225164369392748	1.8686905452193272	-0.04394140598066674	-0.48703067517246784	-0.02796964571999501	-0.03135412986065091	-0.5730908184205371	1.3291918642483662	-1.2364295199393338	0.6183324048216446	-0.4868974037192282	0.26091331306212784	0.10306718528102865	0.012756372086610259	0.14717247086819477	-0.3430272866302798	-0.4144043730567796	-0.3704252093398327	0.01518064843530075	-0.03851074803459948	-1.1204563472062135	-0.09650715594073957	1.0341767217331825	-0.3220951691657933	-0.5338070551577591	-0.49598060223771323
HIRA	1.669122566351432	0.8060278911631524	1.9267145411136164	3.756522897728268	4.6092449643727225	-0.19855129976713184	-0.6049535708972824	0.8177267957924095	2.117566497013629	0.300521517869221	-0.3969569212537514	-1.4451455169611995	0.7598864509674672	-0.4800214308852432	0.3128405502653779	-0.14956292363997759	-0.11575275497779901	-1.1343566516085424	-0.11719760105941365	1.3741149339318117	-1.1396299977022595	-0.5148032307564134	-1.0180905693073192	-1.5029310826549656	-0.7671330829896408	-1.2107317148149923	1.919753544708619	2.7184172016018353	0.5173751252627883	-0.7001342174932463	0.052679867295754974	0.420123970353788	-1.6907808756438887	-0.7402391097222996	-1.1260103701101347	-0.8055236217873718	-0.46048789383235494	1.9268365412853063	0.4799402107332379	-1.6776245276217256	-1.0591436597800183	-1.5966231261566632	-0.8704121809541349	0.25246236546438255	0.8243643188177195	-0.4292821939006505	-1.972630659747694	-1.0262580552333085	-2.138605730590282
HLF	-1.5297812229570507	-1.4314621922693922	-0.6559953774163154	-0.49166239568182896	-0.8538160070765695	-0.727064541689478	-0.4297165600374235	-1.1654690809609676	-0.8435438193884522	0.6064968473088811	1.7715655931734002	0.782345436471818	0.338775162278648	-1.3240455106642408	-0.8742425090678949	-1.7240352096505456	-0.5882267740005335	-0.3531805295689015	-0.42049700025796216	-1.1348090336322498	0.1345937082193804	1.0208895351396299	-0.7405449304446649	-1.058100806216124	-1.071266578552214	-0.7731853490021202	-0.6589438337354027	0.1436795322376192	-0.30571875742237054	0.4432563741611371	-0.7132273308758116	1.3519353086436685	-0.9980468915042288	1.3498299648030387	-0.8659621795153356	-0.5329463796668518	-0.8154210932715785	-1.0763465775435694	-0.013840287684872762	0.7585857704678138	-0.8295708429666232	0.475696012604433	1.0013660431148197	-0.8314208287492458	-0.7296062948371804	-0.6488010312457254	-0.5284121054885309	-0.9339234927191429	-0.7171032156697902
HLTF	1.1673337366559835	1.7273473372824353	1.728044547380545	0.9243993687882032	1.5600946547266061	0.3299619421552145	0.4464684942618714	0.024448445091058604	1.0071501283628486	0.9124721767485412	0.47045208451710924	0.6338460395762835	0.9704420953118772	0.9266853687464203	0.04904431485798376	-0.9367990666452616	1.6391507442495004	2.57622992807975	-0.7237963994565108	1.3741149339318117	0.8627215401746036	0.5089919465076154	0.9247289027312614	2.055711128855768	0.14526740369807878	-0.33563898318924806	0.11466537979780375	1.1735745999833056	0.9289220666053677	0.4432563741611371	0.052679867295754974	2.2837466469335497	1.0801550609147512	0.01978600828691426	0.9543751546482588	2.192826041538349	0.6043117044853161	1.2594625148788894	0.9737207091513483	-0.05348432889536609	0.3182932411003533	1.8572421051118309	-0.6208417510782743	0.686015643149834	2.8963251370242524	0.009755480789499265	2.566341939352533	1.7437788201916584	1.462533973874965
HMBOX1	-1.4670576192451195	-0.9049939373440876	-0.6559953774163154	-1.4720128480072356	-0.47267221837080503	-0.19855129976713184	-0.9554275926170005	-1.562108256311643	-0.10326624028793183	-0.3114291410100995	-0.3969569212537514	2.4158388023226975	-1.345669992476631	0.9266853687464203	-1.006140626771592	-0.9367990666452616	-0.2507453318414373	1.79505380604011	-0.7237963994565108	-0.2985010444442291	0.6806895821857974	-0.002905642124399169	0.9247289027312614	0.05397488488098062	-1.3754000741147874	-1.6482780806278645	-0.6589438337354027	-0.8862155355080671	-0.30571875742237054	0.06212617694300929	0.8185870654673214	0.10952019092382767	-0.9980468915042288	-0.36022655071769255	-0.6059139889205362	3.010557767899909	1.3141781033637632	-0.7426595643403611	-1.0014012845210938	1.5706558698309938	0.3182932411003533	3.5841747207460775	0.3774399684251685	0.03568572662165682	2.550998333989831	0.8878308301697991	1.3284403214161074	2.1131170702483204	1.652067642531031
HMGN3	2.4218058108946035	1.464113209819783	1.1320345661813298	0.48868805664357784	-0.21857635923362861	0.3299619421552145	0.7969425159815894	1.0821529126928597	-0.8435438193884522	0.9124721767485412	0.03674758163167881	0.03984845199414572	0.9704420953118772	-0.7613627908115758	0.3128405502653779	-0.14956292363997759	2.449106205431331	0.8185836534905594	-0.11719760105941365	0.11965295014978108	-0.4115021657470367	2.5565823010356734	1.7573658193192245	1.8332959906363475	-0.15886609186449435	0.5394537484364962	-0.9168135715798048	-0.37126800163522394	-0.30571875742237054	-0.31900402027511854	1.5844942636388881	0.7307277497837483	0.38742107677509113	0.7798111262961283	-0.34586579832573705	1.9202487994178288	0.9592449039245393	-0.07528553793394421	-1.0014012845210938	0.4878957373467537	1.4661573251673297	0.475696012604433	-0.37127132120241363	-0.18109091222106868	1.515017924886564	0.44879315547964904	2.1537080667070576	1.9284479452199892	0.7043992992507022
HNF1A	-0.21258554500649895	0.01632550877519555	-0.05998539621710048	0.27083240057126534	-0.47267221837080503	-0.727064541689478	-0.6049535708972824	-1.2976821394111926	-1.2136826089387123	-0.3114291410100995	2.855826850386977	-0.2571503417969233	0.3387751622786475	-1.6053868705905738	-0.4785481559568042	-0.9367990666452616	0.15423239874947797	0.03740753145091869	-1.330395197853608	-1.1348090336322498	0.498657624196992	-0.5148032307564134	0.0920919861432983	-1.0581008062161237	-1.3754000741147874	0.9770001142493685	0.37253511764220604	-0.8862155355080671	1.7520159492905265	0.4432563741611371	-0.7132273308758116	0.7307277497837483	1.0801550609147512	-1.1202516687269064	0.17423058286386123	1.3750943151767885	-0.8154210932715785	-0.7426595643403611	-1.0014012845210938	1.029275803588874	-0.8295708429666232	-0.21507703364926564	0.8765808281768898	0.25246236546438255	-0.21161609028554712	-0.8683198685908005	0.09053870347968193	-1.3955963052899707	0.3253319619385711
HNF4A	-0.5889271672780853	-0.5627895716426394	0.21815259500919998	0.2926179661784964	-0.32021470288849924	-0.727064541689478	0.4464684942618714	-0.39863334194966177	0.7850668546326924	-0.4338192727859636	1.1210088388452546	-0.7917481706208476	0.8019975798363495	-0.19868007095891063	-0.16199267346793128	-0.7793518380442048	-0.2237468164687095	0.7404660412865951	-1.330395197853608	-0.21487024552542694	0.7899087569790815	0.09947387560200364	-0.018926269401763167	-0.8356856679967026	-0.8279597821021554	2.027111392200262	-0.24635225318435908	-0.4742575084097926	2.2458722789016217	0.9006126108228903	-0.406864451607185	0.29588245858180373	1.3572486545706153	0.24779354368967832	-0.13782724584989758	-0.31488458597043556	-1.0283810129351125	0.19166407262862262	0.4799402107332379	1.895483909576265	-1.1968873498680557	-0.560463556776115	1.725120289754816	0.38252834877001796	-1.178531138781929	-0.6048972637767104	-0.6522022672821732	-0.472250680148315	0.4011454294009977
HNF4G	-0.9234530537417173	-0.5101427461501091	0.5360245849821148	-0.09226035954925582	-0.3879735986584129	-1.2555777836118243	0.0959944725421534	0.11259048405787564	-0.22664583680468534	-0.1074455880503261	1.0487247550310166	-1.0491471252397744	0.4089603770601172	-0.10489961765013288	0.8404330210801656	-0.14956292363997759	-0.20574780622022443	1.0789756941704398	-1.1281955983879088	-0.4378857093088992	-0.35082484641743455	1.3621545942276394	0.5546680509143891	-0.98396242680965	-0.8685109148438317	2.4354880002922754	-0.05724777876513102	-0.8862155355080671	2.163562890633106	1.332560167670102	0.30798226668627704	0.10952019092382767	1.7728890450544113	-0.1068848447146214	0.3475960432603944	-0.7146645410805319	-1.2886653591905435	-0.520201555538222	-0.17843378715757613	1.029275803588874	-0.5999980261532277	-0.33020587469154894	1.2093414013447035	0.3247212450786243	-1.1324875650440065	-0.4292821939006507	-0.5971844175961102	-0.8415889302049774	0.8939329679067682
HOTAIR	-1.4252418834371654	-1.16822806480674	0.1386845975159713	-0.23749746359746443	2.237683612425744	-0.727064541689478	-0.3713042230841373	-0.15183563284257476	1.130529724879602	0.9124721767485415	-1.2643659270246121	-0.4551495376576362	-0.8543734890063416	-1.5116064172817958	-0.7423443913641978	-0.9367990666452616	-1.285688421129332	-0.41827853973887175	0.2872015978719844	1.095345604202472	0.377302985537788	-0.8560682898444231	-1.2031209952157556	-1.3546543238420181	-0.3616217555728767	-1.0648829262107016	1.4040140690198148	1.0019254220256908	0.3801928114819285	0.31621297508842783	-0.20262253209476735	-0.8222911473660532	-0.07440157931801539	-1.1202516687269064	-1.4727412909032005	0.01220810457418842	-0.46048789383235494	0.8145464972746117	0.15075321178783072	-0.5948643951374859	-1.4417650211356772	-1.5966231261566632	-0.12170089132655303	-0.3978675510637944	-0.6720518276647768	-0.575628085464034	-1.8350860355325356	-1.580265430318302	-2.0754278410382603
HOXA4	0.7909921143843975	0.4111766999691739	-0.45732538368324366	-0.2738067396095164	-0.47267221837080503	0.8584751840775608	-0.6049535708972824	0.8177267957924095	0.26687254926232823	0.300521517869221	0.47045208451710924	-1.1481467231701303	0.5493308066230576	0.08266128896742227	0.8404330210801656	0.6376732193653065	0.15423239874947797	-0.15788649905899155	-1.330395197853608	-1.1348090336322498	-0.5935341237358425	2.0446847124036585	1.47982018045657	1.6108808524169267	-0.15886609186449435	-0.33563898318924806	-1.1746833094242068	-0.8862155355080671	-0.7172656987649499	1.5866469658155207	2.350401461810455	0.7307277497837483	1.0801550609147512	0.01978600828691426	-0.8659621795153356	-0.26036913754633173	-0.8154210932715785	-0.7426595643403611	-1.0014012845210938	1.029275803588874	1.4661573251673297	3.5841747207460775	1.6252921178044715	0.46923900430710824	0.13371071274887497	0.009755480789499265	1.3284403214161074	0.08175669493667806	0.7043992992507022
HOXA6	0.6655449069605353	0.9376449548944785	0.1386845975159713	-0.16487891157336002	-0.21857635923362861	1.3869884259999068	-0.6049535708972824	-0.23997767180939145	0.6370113388125886	0.9124721767485412	0.03674758163167881	-1.4451455169611995	1.1809977396562867	0.36400264889375483	0.3128405502653779	-0.14956292363997759	0.019239821885839663	-0.743768590588722	-0.7237963994565108	-1.1348090336322498	-0.5935341237358425	1.0208895351396299	0.3696376250059529	0.9436354377586642	0.44940089926065213	-0.33563898318924806	-0.9168135715798048	-0.8862155355080671	-1.1288126401075294	-0.31900402027511854	1.5844942636388881	1.0413315292137086	1.0801550609147512	0.7798111262961283	-0.6059139889205362	-0.8055236217873718	-0.8154210932715785	-0.07528553793394421	-1.0014012845210938	0.4878957373467537	1.4661573251673297	1.5118555819849813	2.8731442671837746	-0.18109091222106868	0.13371071274887497	0.44879315547964904	1.7410741940615826	0.6357640700216717	0.3253319619385711
HOXB13	-1.5297812229570507	-1.727600585664876	-1.6493453460816738	-1.2541571919349233	-0.5361961831550991	-1.2555777836118243	-1.0430460980469298	-1.4960017270865305	-0.565939727225757	-1.22935512932908	1.0125827131238976	-0.7026485324835269	-1.6088645479071435	-1.5350515306089902	-1.0720896856234403	0.6376732193653065	-1.7019155331255504	-1.0367096363535873	0.792700596536232	-0.2985010444442291	-1.5947098926742738	-0.8987264222304242	-1.8507274858952822	-1.5585348672098207	-0.9191998307709275	-1.4295048977214284	-0.7234112681965031	-0.8862155355080671	-1.334586110778819	-0.1284389216660546	-1.2876577295044866	-0.4340364230786028	-1.3444138835740589	0.7798111262961283	-1.6461067512997332	-1.0099565533777617	-1.259087592570608	-1.4100335907467778	0.6033853353377653	-0.865554428258546	-1.4035028850001112	-1.5966231261566632	-0.6832343585472395	-1.6985273841201485	-0.9022696963543915	-1.0878387059358754	-1.3536798507794814	-1.3955963052899707	-1.6647715589501184
HOXC9	-1.0907159969735334	-1.4972707241350556	-1.550010349215138	-0.9818376218445323	-0.3456242888022169	-0.9913211626506512	-1.6563756360564363	-1.826534373212093	2.117566497013629	-0.6174044704497597	-1.8064965556314003	0.33684724578521447	-2.60900385854309	-2.730752310295904	-0.8742425090678949	0.6376732193653065	-1.2631896583187254	-1.6225917278833175	-1.330395197853608	-1.1348090336322498	-1.2306459766966624	-2.0504959966524567	-1.8507274858952822	-1.836553789984097	-1.6795335696773603	-0.9919585319085564	-0.40107409589100046	-0.6287417685716454	-2.3634534641352674	-2.0340899077566936	-1.4791345290473783	-1.2881968165109936	-1.6907808756438887	-1.1202516687269064	-1.386058560704934	-1.3506781060284119	-0.46048789383235494	-0.4089725511371527	-0.260730536893928	-1.9483145607427859	-1.9774349270335994	-1.9420096492835126	-2.118264330333438	-1.5901390646987856	-1.2475964993888138	-0.4292821939006505	-1.5599967871022187	-1.9496036803749641	-1.664771558950118
HSF1	-0.43211815799825765	-0.016578757157636115	0.1386845975159716	0.5976158846797343	1.0519029364522534	-0.5949362312088915	-0.1668610437476352	-0.04165808413405382	0.6370113388125883	0.3005215178692207	-0.1258916069503575	-0.5541491355879924	-0.13497503749627443	-0.19868007095891063	-0.34665003825310714	0.4408641836139853	0.08673611031765881	-0.15788649905899155	0.792700596536232	2.52403841906534	0.22560968721378316	-0.6427776279144172	-0.46299929158201025	-0.33525160700300616	-0.310932839645781	-0.33563898318924806	0.11466537979780397	1.0448377165150948	0.3116016545914986	-0.2237214709705866	1.2015406645531048	0.18717113578131783	-0.30531290736456873	-0.2652234109665408	-0.7359380842179358	-0.3966577586065916	0.33811180490589815	0.5920884884724728	1.4675012075694591	0.8939307870283439	-0.42781841354318145	-0.21507703364926564	-0.6208417510782743	0.03568572662165682	-0.12528438952694168	-0.9780792872633379	0.09053870347968193	-0.472250680148315	-0.2432690440296257
ICE1	0.1637560772650871	0.47698523183483693	-0.05998539621710048	-0.4371984816637506	-0.47267221837080503	1.122731805038734	0.6217055051217303	0.4210876204417342	1.0071501283628486	-0.6174044704497597	-0.1801046698110364	-1.1481467231701303	0.23349734010644246	0.22333196893058838	-0.2147519205494101	-0.14956292363997759	0.6942027062040316	0.33034857721578353	-0.11719760105941365	0.9559609393378018	0.3166256662081862	-0.2588544364404062	0.5084104444372799	-0.2796478224481507	1.6659348815109452	1.4145464800622407	0.8882745933310103	0.6586270661104625	0.10582818392020889	-1.271829513320438	0.052679867295754974	2.2837466469335497	2.465623029194071	0.20979228778921774	0.9543751546482593	-0.26036913754633173	0.07191190532648072	0.5920884884724728	0.4799402107332379	1.029275803588874	-0.1408523925264374	1.3391623204215564	0.502225183363099	-0.5062558704851573	-0.9022696963543915	0.44879315547964943	-0.7347290418112685	0.7280986325358372	0.5148656305946369
ID3	0.7909921143843975	0.9376449548944785	0.6353595818486508	0.21636848655318724	0.16256742947213587	0.3299619421552145	0.4464684942618714	0.8177267957924095	-1.0286132141635822	-0.9233797998894199	0.03674758163167881	0.03984845199414541	0.7598864509674672	0.36400264889375483	-0.08285380284571305	-0.14956292363997759	1.7741433211131388	2.1856418670599305	0.18610179813913505	1.3741149339318117	0.6806895821857974	1.276838329455637	1.202274541593916	1.4996732833072164	-0.15886609186449457	-0.9919585319085564	-0.14320435804659828	-0.1137942346988023	-0.30571875742237054	1.0149516699883288	3.116308659982021	0.7307277497837483	0.7337880688449214	0.39979856729152125	0.9543751546482588	2.329114662598609	0.9592449039245399	-0.07528553793394421	-0.260730536893928	1.2999658367099343	1.1217980999472363	0.30300275104100854	-0.7456269660162045	0.25246236546438255	2.378334932472619	0.009755480789499265	1.7410741940615826	2.2977861952766516	1.8416013111870966
IKZF1	-0.6028657458807367	-0.39314980061115257	-0.3248787211945292	-0.5400747636978985	0.3178482322781882	-0.2572749933140593	-0.33236266511527984	-0.9157333038883202	-0.6379111585271966	-0.3114291410100995	-0.011441807577813594	0.6338460395762828	1.5319238135636368	0.020140986761570903	-0.6837230057181102	-0.7618577015329765	0.10923487312826508	1.5780604388068766	-0.7237963994565106	0.11965295014978108	0.8829473132844706	0.22460439726760756	0.1229303904613711	-0.11901466706745806	-0.19265870248255818	-0.6273365603978294	-0.5729872544539353	-0.19961882367760947	-0.5800833849840902	0.4856041738520402	0.8185870654673212	-0.20108358850613264	-0.5362242354111223	0.01978600828691426	0.7810096942517261	0.7693671104645222	-0.026680650073303915	-0.5943542251389351	-0.3978917864545143	-0.5948643951374859	1.491665415924373	0.5140722929518607	-0.17716098685452186	1.3845181460875056	1.1696911218521417	1.326868504859949	0.18223511962312072	0.3485009866442676	0.5991028166639994
IKZF2	1.731846170063363	1.3983046779541202	1.4300395567809372	2.50385287531247	0.6707591477464887	1.3869884259999068	2.8997866462998974	2.2720704387448865	2.4877052865638896	0.300521517869221	0.36202595879575183	-1.296646120065665	1.2862755618284918	0.22333196893058838	2.950802904339317	-0.14956292363997759	1.0316841483631276	-0.4508275448238569	-0.11719760105941365	0.3287299474467863	1.4998333931354235	0.5089919465076154	0.2308648055746256	0.05397488488098029	1.8180016292922314	0.3206805655300603	2.177623282553021	1.6885221338561491	-0.9230391694362396	2.158342261642712	-0.3302737317900284	-0.045781698791152306	-0.9980468915042288	0.20979228778921774	0.9543751546482588	0.14849672563444843	1.669111302802987	2.927897580894932	2.7019524536147355	0.7585857704678138	-0.5999980261532281	0.13030948947758358	1.1261512580527506	1.3363455596780112	0.30637411426608624	0.6683119928247239	0.5031725761251569	1.0051023200783336	-0.5275695470137242
ING2	1.1673337366559835	1.8589644010137618	-0.05998539621710048	1.0333271968243594	-0.21857635923362861	-0.19855129976713184	1.147416537701307	1.6110051464937607	-1.2136826089387123	0.9124721767485412	-0.8306614241391819	-1.1481467231701303	-0.2928917707545817	-0.19868007095891063	-1.006140626771592	0.6376732193653065	0.15423239874947797	-1.5249447126283626	-0.11719760105941365	-1.1348090336322498	-0.9575980397134539	1.0208895351396299	0.0920919861432983	0.7212202995392432	-1.071266578552214	-0.7731853490021202	-1.1746833094242068	-0.8862155355080671	0.10582818392020889	0.824386571379265	0.8185870654673214	-1.1328949267960136	0.38742107677509113	1.9198488033099488	-0.6059139889205362	-0.26036913754633173	-0.46048789383235494	-0.07528553793394421	-0.5076207861029833	-0.5948643951374859	0.3182932411003533	0.8210825357312824	-0.8704121809541349	-0.6146441899065201	0.8243643188177195	-0.8683198685908005	0.09053870347968193	0.08175669493667806	-0.2432690440296257
ING5	0.5400976995366734	1.8589644010137618	-0.05998539621710048	1.0333271968243594	-0.9808639366451578	-0.19855129976713184	0.0959944725421534	0.8177267957924095	-1.2136826089387123	-0.3114291410100995	-0.3969569212537514	-0.5541491355879924	-0.7140030594434017	0.9266853687464203	-1.2699368621789862	0.6376732193653065	-0.2507453318414373	-1.3296506821184524	-0.11719760105941365	-1.1348090336322498	-1.503693913679871	-0.002905642124399169	0.0920919861432983	0.2763900231004013	-1.3754000741147874	-0.7731853490021202	-1.1746833094242068	-0.8862155355080671	0.5173751252627883	0.824386571379265	-0.7132273308758116	-1.1328949267960136	0.38742107677509113	-0.36022655071769255	-1.1260103701101347	-1.078100863907892	-0.8154210932715785	-0.7426595643403611	-1.0014012845210938	0.4878957373467537	0.3182932411003533	1.166469058858132	-1.6191234705817168	-0.3978675510637944	0.47903751578329745	-1.3073575432809503	0.5031725761251569	-0.10291243009165287	-0.053735375373560004
INSM2	0.7909921143843975	1.2008790823571307	0.9333645724482583	1.7958219930774537	2.5764780912753116	1.9155016679222532	-0.2544795491775646	0.5533006788919594	2.8578440761141493	0.300521517869221	-0.1801046698110364	1.2278436271584217	-0.2928917707545817	0.6453440088200874	0.8404330210801656	-0.14956292363997759	0.2892249756131163	0.6232896229806492	-0.11719760105941365	-0.7166550390382395	0.498657624196992	-0.5148032307564134	0.6471832638686068	1.3884657141975054	0.753534394823225	-0.7731853490021202	0.8882745933310103	2.203469667728992	-0.7172656987649499	0.4432563741611371	-1.4791345290473783	0.420123970353788	-0.30531290736456873	3.0598864803237698	-0.08581760773093772	0.01220810457418842	-0.8154210932715785	1.2594625148788894	-0.5076207861029833	-1.1362444613796059	0.3182932411003533	-0.560463556776115	1.1261512580527502	0.9027922819925597	-0.21161609028554712	0.009755480789499265	0.09053870347968193	0.45109494499334046	0.5148656305946369
INTS3	-0.33803275243036107	-0.6417598098814352	-0.8546653711493871	-1.2541571919349233	-1.2349597957823342	1.3869884259999068	-0.6049535708972824	-0.23997767180939145	-0.10326624028793183	-0.3114291410100995	-0.6138091726964666	-0.5541491355879924	-0.9245587037878115	-0.7613627908115758	-0.4785481559568042	0.6376732193653065	-0.6557230624323526	-0.5484745600788118	-1.330395197853608	-1.1348090336322498	-1.3216619556910654	2.0446847124036585	-0.46299929158201025	0.4988051613198222	-1.071266578552214	-1.2107317148149923	-1.1746833094242068	-0.8862155355080671	-1.1288126401075294	-1.462394611929502	0.052679867295754974	-1.7541024856559342	-0.9980468915042288	-1.1202516687269064	-1.386058560704934	-1.078100863907892	-1.1703542927108022	-0.7426595643403611	-1.0014012845210938	-1.1362444613796059	-1.0591436597800183	0.475696012604433	-1.6191234705817168	-1.0481974675919716	-0.21161609028554712	-0.4292821939006505	0.09053870347968193	0.08175669493667806	0.5148656305946369
IRF1	-0.024414733870705932	0.1314904395401057	-0.5318266313331458	-0.36911858914115314	-0.28210032401792273	-0.1324871445268383	-0.29828880189252915	-0.07471134874661038	-0.8435438193884522	-0.08194764393035428	0.5517716788081278	0.11409815044191267	0.2071778845633918	0.9266853687464203	-0.21475192054941036	-0.051158405764317155	0.28922497561311666	0.379172084843261	0.0344520985398606	-0.24623179511997795	-0.1612082235124288	-0.002905642124399169	0.9247289027312621	0.4153994844875395	-0.12084940491917273	-0.06217250455620294	-0.7234112681965031	-0.11379423469880243	0.0029414485845640362	0.15740872624754124	0.4356334663815383	0.18717113578131783	0.30082932875763363	0.11478914803806617	0.07671251139081163	-0.02186405069087675	-0.10555469439313118	-0.4089725511371527	0.047882274617391044	0.014188179384899252	0.06002382218528339	0.30300275104100804	0.315047360956203	0.4692390043071087	-0.1252843895269415	-0.4292821939006507	-0.012619764681687294	0.22025853870792653	0.7754744249967275
IRF4	-0.5889271672780853	-0.6088555439486039	-0.904332869582655	-0.7367500087631806	0.7978070773150769	-0.8591928521700646	-0.34209805460749404	-0.37219073025961663	0.08180315448719806	-0.7703921351695898	-0.9390875498605394	-0.4798994371402251	-0.029697215324069395	-0.12834473097732724	-0.6763953325123497	-0.5431809951426196	-0.0145083223300701	-0.40200403719637945	0.3377514977384093	0.3287299474467866	-0.13845422876382812	-0.2588544364404064	-1.2262497984543097	-1.0581008062161237	-0.4629995874270675	-0.8825719404553384	-0.14320435804659828	-0.1137942346988023	-0.9230391694362396	-1.462394611929502	0.24415666683864665	-0.20108358850613264	0.38742107677509113	-0.6452359699711477	-1.060998322461435	-0.32851344807646177	-0.8154210932715786	-0.24212904453554832	-0.260730536893928	-0.865554428258546	-0.19824559672978612	-0.3014236644309781	0.19026214601827282	-0.343673391353113	-0.7296062948371804	0.009755480789499265	-1.45683831894085	-0.5645852426624808	-0.10111879253757668
IRF5	-0.7143743747019472	-0.6417598098814352	0.9333645724482583	0.8154715407520471	3.3387656686868414	-0.19855129976713184	-0.6049535708972824	-1.0332560225107426	0.6370113388125886	2.136373494507182	-0.1801046698110364	-1.7421443107522685	-1.345669992476631	-0.7613627908115758	-0.742344391364198	-0.14956292363997759	-0.3857379087050758	-1.1343566516085424	-0.7237963994565108	1.3741149339318117	-0.7755660817246481	-1.5385984080204422	-1.0180905693073192	-1.0581008062161237	-0.15886609186449435	-1.2107317148149923	1.1461443311754127	1.6885221338561487	0.10582818392020889	-1.0812644147113741	-0.7132273308758116	-0.20108358850613264	-0.9980468915042288	-0.7402391097222996	-0.6059139889205362	-0.8055236217873718	-0.8154210932715785	0.5920884884724728	-0.013840287684872762	-0.05348432889536609	-0.1408523925264374	-1.9420096492835126	-0.8704121809541349	-0.3978675510637944	-0.21161609028554712	-0.8683198685908005	-1.5599967871022187	-0.8415889302049774	-1.190937387309954
JARID2	0.7909921143843975	-1.16822806480674	-0.6559953774163154	0.16190457253510893	0.7978070773150769	0.8584751840775608	2.1988386028604614	-0.23997767180939145	-1.2136826089387123	2.136373494507182	-0.8306614241391819	-1.7421443107522685	1.6021090283451065	0.08266128896742227	1.104229256487559	-0.14956292363997759	-0.9257082161596294	-1.1343566516085424	1.7025987941318779	0.9559609393378018	-0.4115021657470367	-0.002905642124399169	-0.46299929158201025	-0.6132705297772819	-1.071266578552214	0.101907382623624	1.1461443311754127	6.323049938711737	0.5173751252627883	0.4432563741611371	0.8185870654673214	1.3519353086436685	0.38742107677509113	0.7798111262961283	0.69432696405346	-0.26036913754633173	0.24937850504609232	-0.07528553793394421	-0.013840287684872762	1.029275803588874	2.843594226047701	-0.21507703364926564	-0.8704121809541349	-1.0481974675919716	0.13371071274887497	-0.4292821939006505	1.3284403214161074	1.0051023200783336	-1.0014037186538884
JMJD1C	-0.8398215821258092	0.11503830657368999	0.5856920834153826	-0.5188943526908679	-0.40914825358651086	0.5942185631163873	-1.1306646034768595	0.553300678891959	-0.10326624028793183	-0.9233797998894199	0.25359983307439404	-0.03440124645362154	1.9179424948617212	0.5046733288569213	-0.08285380284571331	-0.14956292363997759	0.15423239874947797	1.3068187297653353	0.9443502961355064	-0.9257320363352447	-0.3204861867526339	-1.2826496137044352	-1.0180905693073192	-0.5020629606675716	2.122135124854805	0.6488403398897146	-0.5944763992743021	-0.7574786520398563	0.723148595934078	1.2055167685973929	-0.9047041304187033	1.2742843637861787	-0.13212941132965378	-0.07521713146423765	-0.15082965537963766	0.4210739677549684	-0.016821394533325373	0.09155796866765989	-0.631065910707511	0.3525507207862239	0.20350683269365583	1.0801224280764197	-0.37127132120241363	1.4989280388100552	-0.815937995595786	0.778071411497262	0.8126479806092635	0.2664258199650095	-0.33803587835765875
JMJD6	0.8537157180963285	0.6744108274318263	0.9333645724482583	0.16190457253510918	0.16256742947213587	0.3299619421552145	2.0236015920006025	1.478792088043535	-0.6584744246133221	1.5244228356278615	0.25359983307439404	-0.40564973869245785	0.8651642731396721	1.6300387685622515	-0.34665003825310714	0.6376732193653065	0.15423239874947758	-0.8414156058436771	-0.11719760105941365	0.7468839420407968	0.22560968721378347	0.5089919465076154	-0.32422647215068295	0.3875975922101119	-0.310932839645781	1.4145464800622407	-0.5300089648132016	0.4011532991740407	1.1346955372766574	-0.31900402027511854	-0.3302737317900284	-0.045781698791152306	1.4265220529845812	0.39979856729152125	-0.21584170302833738	-0.9418122428476318	-0.9928876929911904	0.5920884884724724	0.2330499615241827	0.7585857704678138	0.5478660579137482	0.8210825357312824	-0.6208417510782743	-0.5062558704851573	-0.21161609028554712	-0.2097633565555756	0.09053870347968165	-0.19524699260581863	0.041031458954472695
JUN	-0.3970667323945316	-0.33207260110184444	-0.4806983241224287	-0.9273737078264542	-0.3979381421539883	-0.4783524278436683	-0.3575601438010111	-0.14665080702099717	0.35396402915650704	0.012544737220129262	2.294562199594066	0.878433281521869	0.5741020588988704	-0.4303729556041251	0.20421857097998017	-1.075723091881488	-0.060167576269241956	0.7266805803094243	-1.1163015043016913	1.1281419959353356	1.1839544072136718	-0.45457998503500024	0.7614667622238175	0.27639002310040095	0.8250952173085372	-0.10399678952360986	-0.49208694454196583	-0.43185006444379376	0.08161954031182181	-0.4535205604697519	0.998800523860631	0.054707759259716854	0.14292672943168155	-0.1143360713617707	0.3883879162948716	0.6375323659094987	-0.022041000407431836	-0.8604314513532582	0.683261592434813	0.9655840310898005	-0.05982669247465086	-0.07285905353821016	0.5536073306904818	-0.15558777823957198	-0.11004938351071715	-0.7133653951707472	-0.2735500076780904	0.41850627587069406	0.1580963719479252
JUNB	-0.8816373179337633	-1.0366110010754137	-1.1857820273711732	-1.1452293638987667	-0.47267221837080503	-1.4317488642526064	-0.3713042230841373	-0.5925458276766589	-0.22664583680468534	-0.9233797998894198	0.3981680007028712	1.0298444312977093	-0.08233612641017167	-1.5116064172817958	-0.30268399901854165	-0.41197497130840544	-0.20574780622022443	0.9487796738304993	0.2872015978719844	1.3741149339318124	1.1661081368226127	-0.8560682898444231	-0.00042322681091979455	-0.46499377096433475	-0.2602439237186856	-0.9190341376064108	-0.9168135715798048	-0.7145663575504527	0.2430104977010687	-0.8271776165659557	0.5632846660767994	0.21305478406714767	-0.9980468915042285	-0.23355569771615706	-0.34586579832573705	-0.0786509761326518	0.012756372086609718	-0.9651175731424999	-0.013840287684872643	-0.7753244172181928	0.01219615201582592	-0.7907212388606812	0.46063011171712176	0.7582745227640757	0.13371071274887497	-0.8683198685908003	-1.5599967871022187	-0.5338070551577588	-0.3064469335816478
JUND	-0.5052956956621769	-0.31710438601083035	-0.7089740424118013	-0.7821366037782458	0.0016400520185909997	-0.37472238040791384	-0.675048375241226	-0.3281197107762085	0.7850668546326924	-0.27063243041814494	1.7426519596477055	0.23784764785485832	-0.1384842982353484	-0.7426067001498197	0.13697639332711503	-1.1992111143136894	-0.3587393933323484	0.2587407660288168	-0.44071696020453216	0.036022151230979044	0.45011576873331044	-0.8219417839356221	0.2586193694608908	0.12811326428745407	0.44940089926065213	0.7436420524825034	0.14904801151039118	-0.3026083304521782	-0.3605916829347144	-0.3444127000896605	0.05267986729575471	0.3994170517251234	-0.44385970419250087	-0.33489238011738576	0.12222094474490176	0.08489536913966053	-0.10555469439313173	-0.6981679625799332	0.6445337102059414	0.16306769760148163	-0.33981550043138053	-0.2611285700661791	0.4439920830587311	-0.4701264306780366	-0.5799646801889308	-0.6634356204020638	-0.8447647411833951	-0.20140263010676293	0.05998482582007974
KDM1A	0.050853590583611115	-0.28639373780685456	-0.3977243855633221	-0.1757716943769754	0.6707591477464893	0.3828132663474487	0.2011366790580687	0.07733366847114882	0.26687254926232823	-0.18903900923423558	-0.8957170995719966	-0.16805070365960323	-0.01916943310684894	0.36400264889375517	1.0778496329468195	-0.9367990666452617	1.0991804367949471	2.459053509773805	-0.9664359188153495	0.20328374906858285	1.3178014351466174	-0.15647491871400318	0.5361650083235454	0.5655297027856484	2.3958552708611203	-0.07311116370152473	0.6046178817021677	0.6586270661104625	1.340469007947947	0.8624995911010777	1.5844942636388881	0.5443654821257723	1.9114358418823432	0.4758010790924427	1.0323896118266989	2.7924959742034927	1.5271380230272975	1.7266243333633815	0.4799402107332379	1.2999658367099336	1.3972854801233108	-0.5259249044634304	-0.3213572352272414	1.8349318290162804	1.8258120476175435	1.195157202452904	0.1318020907442294	0.22949199495934303	0.3253319619385711
KDM2B	2.2963586034707415	1.113134373202913	0.6684712474708291	0.23452312455921334	-0.3879735986584129	0.6823041034367785	1.26424121160788	1.2584369906264932	-1.090303012421959	1.5244228356278615	-0.6138091726964668	-1.1481467231701303	0.9704420953118778	0.27022219558497707	0.22490847179624632	0.11284912402845045	0.19922992437069087	-0.808866600758692	1.7025987941318779	-1.1348090336322498	-1.1396299977022595	0.8502570055956246	-0.7405449304446649	0.05397488488098062	-0.4629995874270677	-0.04394140598066674	-1.0887267301427397	-0.5429171795928384	-0.4429010712032303	0.4432563741611371	-0.45792493148528945	-0.30461818164945265	-0.07440157931801539	0.14645686128844992	0.0008651224673288634	-0.5329463796668518	-0.9337321597513198	-0.520201555538222	-0.5076207861029832	0.4878957373467537	1.007011691540539	0.7059536946889992	-0.12170089132655303	-0.18109091222106868	0.3639285814384901	1.1805226132965652	0.5031725761251572	1.0051023200783336	0.2621540723865493
KDM4A	1.794569773775294	1.3324961460884568	0.33735459124904305	0.48868805664357784	0.28961535904072416	1.3869884259999068	2.1988386028604614	1.3465790295933102	-1.2136826089387123	1.5244228356278615	-1.047513675581897	-2.0391431045433372	0.3387751622786475	0.36400264889375483	0.3128405502653779	0.6376732193653065	-0.6557230624323526	-1.3296506821184524	1.7025987941318779	-0.7166550390382395	-0.5935341237358425	2.0446847124036585	-1.0180905693073192	-0.16844025333844034	-0.7671330829896408	-1.2107317148149923	-0.14320435804659828	0.1436795322376192	0.5173751252627883	0.4432563741611371	-0.7132273308758116	1.3519353086436685	1.0801550609147512	1.159823685300735	-0.08581760773093772	-0.5329463796668518	-1.1703542927108022	-0.07528553793394421	0.4799402107332379	-0.05348432889536609	0.08872042428695795	0.13030948947758358	0.1278695385493076	-1.0481974675919716	0.13371071274887497	0.009755480789499265	0.9158064487706321	1.189771445106665	0.3253319619385711
KDM4B	0.7909921143843975	0.5427937637005003	1.9267145411136164	0.05297674449895278	-0.47267221837080503	-0.727064541689478	-0.9554275926170005	0.5533006788919594	-1.2136826089387123	2.136373494507182	-0.3969569212537514	0.33684724578521447	0.3387751622786475	1.2080267286727524	-0.2147519205494101	2.9993816483811586	1.7741433211131388	0.03740753145091869	-0.11719760105941365	0.9559609393378018	-0.9575980397134539	0.5089919465076154	1.202274541593916	0.2763900231004013	-0.7671330829896408	0.101907382623624	-0.9168135715798048	0.1436795322376192	-0.30571875742237054	-0.31900402027511854	-0.7132273308758116	1.3519353086436685	0.38742107677509113	1.9198488033099488	-0.08581760773093772	1.3750943151767885	0.6043117044853161	-0.07528553793394421	-0.5076207861029833	-0.05348432889536609	1.236584508353934	2.8934016744923783	0.6270103983010289	0.46923900430710824	1.515017924886564	0.009755480789499265	1.3284403214161074	1.7437788201916584	0.1357982932825057
KDM4C	0.9164393218082594	1.8589644010137618	0.33735459124904305	0.27083240057126534	-0.21857635923362861	-0.727064541689478	0.0959944725421534	1.875431263394211	-1.2136826089387123	0.300521517869221	-0.8306614241391819	-0.8511479293790614	-1.1351143481322212	0.08266128896742227	-0.4785481559568042	0.6376732193653065	0.15423239874947797	-1.7202387431382729	1.7025987941318779	-1.1348090336322498	-0.5935341237358425	2.0446847124036585	-0.185453652719356	-0.3908553915578613	-1.071266578552214	0.101907382623624	-1.1746833094242068	-0.8862155355080671	0.10582818392020889	0.824386571379265	0.052679867295754974	-0.8222911473660532	-0.30531290736456873	0.39979856729152125	-0.34586579832573705	-0.8055236217873718	-0.46048789383235494	-0.7426595643403611	0.4799402107332379	0.4878957373467537	-0.5999980261532281	0.8210825357312824	-0.6208417510782743	-0.8314208287492458	0.8243643188177195	0.009755480789499265	0.9158064487706321	-0.10291243009165287	0.1357982932825057
KDM5B	0.5172891163686985	0.23169888579009273	0.28317186568547775	0.27083240057126534	-0.07997861788607788	0.1858219670854835	0.7332199665780041	-0.14382272020922773	-0.47340502983819216	0.7455765425087271	-0.43638460333424495	-0.5811490259326353	0.07079525129485303	0.5686145470219971	0.5046923578343911	0.06513784263419045	0.22786471340237155	-0.17564050183261987	-0.5032150182212027	0.38575094670960575	0.16769042785370852	0.5089919465076149	0.8238032158721144	0.2763900231004013	0.08997040450488361	0.9372231719027437	0.09122267635740348	0.518186829599687	-0.15606532420688715	-0.5615414185048363	0.19193572150876692	0.8154378714464646	0.9542034274348129	-0.0147605879862322	-0.08581760773093812	-0.062131143276862644	-0.13782134888760608	0.47074775639857896	-0.3280642412236703	-0.05348432889536609	0.19307170465668294	0.3187021384558653	0.4001281893229732	-0.5752302555714794	-0.5569428933199694	-0.38936967801972766	0.2780995546821704	0.8204331950500026	0.23918029436763227
KDM6A	0.7909921143843975	0.4111766999691739	1.728044547380545	0.48868805664357784	1.0519029364522534	0.8584751840775608	1.4978905594210254	0.8177267957924095	-1.2136826089387123	-0.3114291410100995	-0.1801046698110364	0.33684724578521447	1.1809977396562867	0.6453440088200874	0.8404330210801656	-0.9367990666452616	1.099180436794947	1.5997597755301998	4.128993987720266	0.9559609393378018	0.6806895821857974	-1.026700819388428	-0.7405449304446649	0.2763900231004013	0.44940089926065213	-1.2107317148149923	-0.6589438337354027	-0.37126800163522394	2.163562890633106	1.2055167685973929	-1.4791345290473783	0.420123970353788	0.38742107677509113	0.39979856729152125	1.2144233452430582	0.2847853466947084	0.6043117044853161	0.5920884884724728	-1.0014012845210938	-1.6776245276217256	1.4661573251673297	2.2026286282386796	0.6270103983010289	0.9027922819925597	0.13371071274887497	2.2049438542402484	1.7410741940615826	1.189771445106665	0.8939329679067682
KDM6B	-0.7143743747019471	0.2137511043721847	-1.0533353648824588	-0.5461263096999072	-0.5997201479393932	-0.19855129976713184	-0.9554275926170005	0.1566615035412838	-0.10326624028793183	-0.3114291410100995	0.1451737073530366	-0.40564973869245785	0.022941695762032876	0.36400264889375483	-0.6104462736605011	-0.9367990666452616	-0.04825646654597986	-0.6461215753337671	0.18610179813913505	-0.7166550390382395	-1.0486140187078565	-0.002905642124399169	-0.46299929158201025	-0.390855391557861	-0.15886609186449435	-0.5544121660956841	-0.5300089648132015	-0.6287417685716454	0.3116016545914986	-0.5095691188841824	0.4356334663815383	-0.20108358850613264	0.7337880688449214	-0.3602265507176927	-0.21584170302833758	-0.8055236217873718	-1.3478208924304138	-0.07528553793394421	0.23304996152418245	0.7585857704678138	0.3182932411003533	-0.7331568183395398	0.003084323611377436	-0.8314208287492458	0.30637411426608624	-0.6488010312457255	0.09053870347968165	-0.28758155511998407	-0.4328027126856914
KLF1	2.756331697358236	1.9028367555908703	2.4565011910684746	2.5946260653426	-0.21857635923362861	2.9725281517669457	2.899786646299897	1.5228631075269436	0.020113356228821384	1.7284063885876348	-0.7583773403249435	-0.2571503417969233	0.4791455918415879	1.5831485419078621	1.1921613349566909	1.1624973147021622	0.8291952830676699	-0.548474560078812	-0.11719760105941365	-0.8560397039029095	-0.4721794850766385	1.1915220646836346	1.01724411568548	1.0919121965716103	0.753534394823225	1.4145464800622403	-0.057247778765130805	0.31532871019523356	1.8891982630713864	0.824386571379265	-0.9685297302663338	0.7307277497837483	-0.30531290736456856	0.14645686128844992	1.7345197264326562	0.6482216695220686	0.7226227709650576	0.8145464972746117	0.3153467112605342	-0.7753244172181928	0.7009146024560119	0.9362113767735654	0.6270103983010289	0.9027922819925597	0.5941464501281049	0.5951390470430322	0.22808332769484024	1.3128841951255528	1.2098224156668773
KLF11	0.6341831051045695	0.8060278911631524	0.9830320708815261	-0.05595108353720361	-0.6632441127236873	-0.06642298928654546	1.4978905594210254	0.1566615035412838	0.08180315448719806	1.0654598414683716	-0.017465481228999706	-0.1086509449013888	0.07558060684813564	-0.12834473097732724	0.5106877268209231	1.8185274338732327	0.1204842545335682	-0.10906299143151411	-0.7237963994565108	-1.030270534983747	-1.4581859241826693	1.4048127266136408	0.9247289027312614	0.665616514984388	0.06923402980743532	0.21129397407684197	-0.723411268196503	-0.8862155355080671	0.20871491925585375	-0.1284389216660546	2.3504014618104545	0.10952019092382734	1.7728890450544113	0.11478914803806617	0.49929082110736034	0.4210739677549684	0.16064520518628653	0.9257755016756812	0.850275584546821	-0.45951937857695574	1.1217980999472363	0.7347359049495702	0.19026214601827282	-0.2352850719317501	0.47903751578329745	0.9975902488423364	1.2252818532547387	-0.28758155511998407	1.036083219398817
KLF15	3.4253834702855004	1.464113209819783	3.317404497245118	2.6672446173667046	-0.21857635923362861	2.4440149098445993	2.8997866462998974	2.6687096140955617	-0.47340502983819205	3.3602748122658226	-0.1801046698110364	-1.7421443107522685	0.7598864509674672	0.6453440088200874	2.4232104335245293	1.4249093623705904	1.2341730136585851	-0.9390626210986323	-1.330395197853608	-0.2985010444442291	0.1345937082193804	1.5327871237716442	1.202274541593916	1.1660505759780848	0.44940089926065213	0.9770001142493685	0.37253511764220604	0.1436795322376192	0.5173751252627883	0.824386571379265	-0.7132273308758116	0.7307277497837483	1.7728890450544113	0.7798111262961283	0.69432696405346	-0.8055236217873718	0.9592449039245393	-0.07528553793394421	-0.5076207861029833	-0.05348432889536609	1.007011691540539	0.475696012604433	2.1244329775561925	0.25246236546438255	0.8243643188177195	-0.4292821939006505	1.3284403214161074	1.7437788201916584	0.5148656305946369
KLF16	-0.149861941294568	0.08213404064085861	0.33735459124904305	0.05297674449895253	0.03551949990354777	-0.462807920728305	2.198838602860461	0.6855137373421846	0.4519419440374584	-0.0054538115704391025	0.47045208451710924	1.5248424209494906	0.44405298445085256	0.5046733288569213	-1.138038744475289	-0.9367990666452616	2.5166024938631497	1.79505380604011	-0.11719760105941365	2.6285769177138434	1.9549132881074378	-0.002905642124399169	0.7859560832999347	0.16518245399069095	0.7535343948232255	0.9770001142493685	1.7908186757864177	0.40115329917404097	0.3116016545914986	2.5394724588608404	2.7333550608962383	1.6625390880736293	1.7728890450544113	-0.550232830219996	2.2546161076222546	2.056537420478089	0.7817783042049278	0.25840147526926427	0.7268304599422931	1.029275803588874	-0.026065984119739906	1.166469058858132	0.3774399684251685	-0.07270259279970605	1.515017924886564	1.5463873422050238	0.09053870347968165	2.1131170702483204	0.8939329679067682
KLF17	1.6691225663514315	1.7273473372824353	1.6287095505140092	2.7761724454028607	0.5437112181779007	1.122731805038734	2.3740756137203203	2.007644321844436	2.3026358917887593	1.2184475061882014	-0.6138091726964666	-0.40564973869245785	0.8651642731396721	0.08266128896742227	1.7637198450060443	0.24405514786266447	-0.11575275497779901	0.037407531450918435	0.792700596536232	-0.5075780417412343	0.8627215401746036	-0.002905642124399169	0.6471832638686068	1.4996732833072164	1.970068377073518	2.508412394594421	0.6304048554866081	0.6586270661104625	2.163562890633106	1.3960818672064568	-0.3302737317900284	2.1284447572185696	1.4265220529845812	0.01978600828691426	1.7345197264326568	0.01220810457418842	1.1367115036441515	-0.4089725511371527	-0.013840287684872762	-0.32417436201642597	-0.1408523925264374	-0.21507703364926564	1.2509364729906807	0.46923900430710824	0.6517009173005084	0.8878308301697991	0.2968556398024195	0.7280986325358372	0.8939329679067682
KLF4	0.3310190204969031	0.016325508775195275	0.20490792876032873	0.08928602051100475	0.5437112181779004	0.1537908615144325	1.26424121160788	-0.15183563284257476	-0.22664583680468506	0.09653796490944731	0.3981680007028712	-0.35614993972727976	-0.012150911628701971	0.3640026488937545	0.48870470720364045	-0.6743870189768335	-0.3857379087050758	-0.743768590588722	-0.9259959989222097	0.11965295014978136	0.7413669015153996	0.3383594169636105	-0.09293843976513788	-0.020163494525493146	0.44940089926065213	1.26869769145795	-0.05724777876513102	-0.1996188236776096	1.7520159492905265	0.5702997732338464	1.3291918642483662	-0.20108358850613264	0.6183324048216446	-0.23355569771615706	0.3475960432603944	0.01220810457418842	0.24937850504609232	1.0370045060767508	0.47994021073323767	-0.05348432889536579	-0.523473753882096	-0.09994819260698255	1.7916724043883778	-0.32560867144955263	0.3639285814384901	-0.575628085464034	0.09053870347968165	-0.10291243009165287	-0.6223363813417572
KLF5	0.8328078501923515	0.45504905454628264	0.20490792876032873	0.5249973326556301	0.4590125984655083	0.3299619421552145	1.147416537701307	-0.3281197107762081	-0.3500254333214387	-0.3114291410100994	1.7715655931734002	-0.059151145936211035	-0.5736326298804618	0.08266128896742227	0.5766367856727714	-0.41197497130840544	-0.6557230624323528	-0.2229845092289618	-0.9259959989222097	-1.1348090336322498	0.1345937082193804	0.5089919465076154	0.5546680509143891	0.6470819201327694	0.14526740369807878	0.8311513256450773	-0.6589438337354027	-0.02796964571999501	0.9289220666053677	0.06212617694300929	1.073889464857844	0.7307277497837483	-0.7671355634576754	0.01978600828691426	0.6943269640534592	0.8299398309357484	0.8409338374447984	-0.520201555538222	0.9737207091513486	-0.2339443509760727	-0.6765222984243597	0.7059536946889992	1.6252921178044715	0.25246236546438255	-0.09650715594073957	-0.5756280854640338	0.22808332769484024	-0.041356055082209325	-0.6855142708937789
KLF8	2.4845294146065346	1.8589644010137618	1.5293745536474728	1.6324302510232196	-0.5997201479393932	0.5942185631163877	1.6731275702808843	2.2720704387448865	1.0071501283628486	2.4423488239468423	-0.505383046975109	1.079344230262887	0.022941695762032876	0.9266853687464203	1.1042292564875598	-0.14956292363997759	0.49171384090857373	0.1350545467058738	-0.11719760105941365	-0.9257320363352447	0.04357772922497767	0.7649407408236223	0.0920919861432983	1.722088421526637	0.2973341514793654	0.3206805655300603	0.11466537979780375	0.40115329917404097	0.3116016545914986	-0.5095691188841824	-0.7132273308758116	0.10952019092382767	-0.9980468915042288	1.1598236853007349	1.0843992499456587	-0.6692350007271117	-0.28302129411274307	0.5920884884724728	-1.0014012845210938	0.2172057042256938	0.20350683269365583	0.30300275104100854	0.502225183363099	-0.18109091222106868	0.13371071274887497	0.8878308301697991	0.5031725761251569	-0.010577867577487408	0.7043992992507022
KLF9	2.2963586034707415	1.2666876142227936	2.1253845348466887	2.3404611332582355	-0.21857635923362861	1.6512450469610804	2.198838602860461	1.478792088043535	0.2668725492623285	2.7483241533865024	-0.8306614241391819	-0.999647326274596	0.6546086287952626	1.9113801284885836	1.631821727302347	0.6376732193653062	0.8966915714994894	-0.3531805295689015	-0.11719760105941365	-1.1348090336322498	-0.4115021657470367	0.5089919465076154	1.202274541593916	1.388465714197506	0.2973341514793652	1.4145464800622407	-0.40107409589100046	-0.37126800163522394	1.5462424786192368	-0.7001342174932463	-0.7132273308758116	0.5754258600687683	0.38742107677509147	-0.3602265507176927	1.2144233452430582	0.6936512098754885	-0.10555469439313118	0.25840147526926427	1.4675012075694591	0.2172057042256938	0.662652466320446	0.13030948947758358	-0.6208417510782743	0.14407404604301968	0.6517009173005084	1.9854250168951735	1.1221233850933694	0.35876038247917474	0.7043992992507022
KMT2A	0.1637560772650871	0.7308181404595377	-0.1451296792455597	-0.47610127739094954	-0.43637280992263705	0.027954375342445152	-0.5548858535087514	0.024448445091058604	-1.055051699131458	1.0873152221426325	-0.3659780281905064	-0.0874367453448844	0.5794101843865439	-0.07810520241905303	-0.36549262649649233	0.18782399479085823	0.13494774491181524	0.45589473968644045	1.4426278805331216	-0.7763913239802409	-1.0096071705673983	0.7283766273499073	0.012793232182539978	-0.5814969386030792	-0.5064472296502922	-0.2106257358141417	-0.879975037602033	-0.8862155355080671	-0.01175665646338535	0.6065978872546203	-0.7132273308758116	-0.911035084346042	0.09053508357237948	0.12836102514537348	-0.7545129549747074	-0.4161275616152003	-0.7140116077175145	-0.7426595643403611	-0.9308612133185066	0.33321571842043385	0.7446427580395159	0.821082535731283	-0.37127132120241396	0.778919916939574	0.6763671175172524	0.7623914945440419	0.3263294878485249	-0.12929373366712887	0.4877893922151987
KMT2B	-0.08713833758263687	-0.37852568241878304	-0.45732538368324366	-0.7095180517541416	-0.47267221837080503	-0.727064541689478	-0.9554275926170005	-1.0332560225107426	1.7474277074633688	-0.3114291410100995	4.156940359043268	0.33684724578521447	0.12821951793423791	-0.7613627908115758	-0.2147519205494101	-1.7240352096505456	-0.7907156392959911	0.4279955924707389	-0.7237963994565108	-1.1348090336322498	0.3166256662081862	-1.026700819388428	0.6471832638686068	1.3884657141975054	1.6659348815109445	-0.33563898318924806	-0.14320435804659828	-0.37126800163522394	0.10582818392020889	-0.31900402027511854	1.5844942636388881	0.7307277497837483	0.38742107677509113	0.01978600828691426	0.43427877345866056	0.2847853466947084	-0.8154210932715785	-0.07528553793394421	-0.5076207861029833	-0.5948643951374859	0.08872042428695795	-0.21507703364926564	1.1261512580527502	0.03568572662165682	-1.2475964993888138	-0.8683198685908005	-0.3220951691657933	-0.10291243009165287	-0.053735375373560004
L3MBTL2	2.1081877923349484	1.5957302735511096	1.6287095505140092	0.7610076267339685	0.4166632886093124	1.6512450469610804	0.4464684942618714	-0.6366168471600671	-0.6584744246133221	0.9124721767485412	0.6873043359598244	-0.5541491355879924	0.5493308066230576	0.5046733288569213	0.5766367856727714	0.24405514786266447	1.9766321864085965	1.79505380604011	-0.11719760105941365	0.5378069447437915	2.3189772040850487	-0.002905642124399169	0.2308648055746256	1.1660505759780848	-0.7671330829896408	-0.9919585319085564	-0.27213922696879944	-0.1137942346988023	-1.1288126401075294	0.4432563741611371	0.052679867295754974	0.420123970353788	0.04105408470526119	0.7798111262961283	0.6943269640534595	1.6476715572973089	-0.10555469439313118	-0.07528553793394421	-0.5076207861029833	0.4878957373467537	0.5478660579137482	0.30300275104100854	-0.4960565361403441	0.25246236546438255	1.687681326403775	0.8878308301697991	1.7410741940615826	2.020782507734155	1.8416013111870966
LARP7	-0.6516507709900162	-0.9708024692097507	-0.45732538368324366	0.7610076267339689	1.1789508660208416	0.3299619421552145	-0.9554275926170005	-0.5044037887098418	0.2668725492623285	1.8303981650675216	-0.7222352984178243	-0.8511479293790614	-1.240392170304426	-1.0427041507379082	-1.006140626771592	-0.9367990666452616	-0.04825646654597986	-1.1343566516085424	0.18610179813913486	0.3287299474467863	-0.5935341237358425	-0.5148032307564137	-1.8507274858952822	-0.7244780988869924	-1.2233333263335007	-0.9919585319085564	0.24360024872000488	0.9161008330468839	-0.30571875742237054	-0.8906993161023102	-0.3302737317900284	-0.6669892576510731	-0.9980468915042288	-1.3102579482292098	-0.4758898936231367	-0.12408051648607159	-0.28302129411274307	0.9257755016756812	0.9737207091513483	-1.1362444613796059	-1.173930068186716	-0.7331568183395398	-1.2447678257679258	-0.6146441899065201	-1.0749330978716025	-0.4292821939006507	-0.9410459781340059	-1.0262580552333085	-1.190937387309954
LDB1	-1.3416104118212575	-1.299845128538066	-0.8546653711493871	-1.1452293638987667	-0.47267221837080503	-1.7840910255341706	-0.6049535708972824	-1.0332560225107426	-0.10326624028793183	0.9124721767485412	-1.4812181784673273	1.2278436271584217	-1.345669992476631	-1.3240455106642408	-1.006140626771592	-1.7240352096505456	0.019239821885839663	0.6232896229806492	-0.7237963994565108	-0.7166550390382395	-0.22947020775823088	0.5089919465076154	-0.7405449304446649	-0.3908553915578613	-0.4629995874270677	-1.2107317148149923	0.11466537979780375	-0.37126800163522394	0.9289220666053677	0.824386571379265	0.052679867295754974	0.10952019092382767	-0.9980468915042288	-0.36022655071769255	2.7747124888118533	3.2831350100204286	-0.8154210932715785	-0.7426595643403611	-1.0014012845210938	-0.5948643951374859	-0.5999980261532281	1.166469058858132	-0.6208417510782743	-1.264974106434697	1.515017924886564	-0.8683198685908005	-0.7347290418112685	0.08175669493667806	-0.6223363813417572
LEF1	0.47737409582474244	1.135070550491468	0.6353595818486508	-0.7639819657722198	0.6707591477464887	-0.19855129976713184	-0.07924253831770546	-1.1654690809609676	-0.8435438193884522	-0.0054538115704391025	-0.39695692125375165	0.782345436471818	0.338775162278648	0.6453440088200874	-0.47854815595680394	-0.5431809951426196	1.9091358979767779	1.8927008212950653	-1.0270957986550593	1.583191931228817	1.1357694771578117	-0.2588544364404062	1.7573658193192245	1.8332959906363475	-0.6150663352083542	-0.7731853490021202	-0.7878787026576037	0.6586270661104625	0.723148595934078	0.4432563741611371	0.43563346638153805	-0.20108358850613264	-0.9980468915042288	0.01978600828691426	0.43427877345866056	1.7839601783575687	0.6043117044853156	-0.07528553793394421	-0.5076207861029833	0.4878957373467537	0.8922252831338414	0.6483892741678575	-0.4960565361403441	0.7944039625711968	2.8963251370242533	0.009755480789499265	1.534757257738845	1.9284479452199892	1.7468344768590638
LEO1	0.2892032846889492	2.911900910864371	-1.0533353648824588	-0.6005902237179852	-0.7267680775079813	1.9155016679222532	0.0959944725421534	0.024448445091058604	-1.2136826089387123	1.5244228356278615	-0.6138091726964666	-0.5541491355879924	0.9704420953118772	-1.886728230516906	-1.2699368621789862	3.7866177913864423	-0.11575275497779901	-0.15788649905899155	1.0959999957347806	-1.1348090336322498	-1.6857258716686767	-0.5148032307564134	1.202274541593916	-0.6132705297772819	-1.3754000741147874	0.5394537484364962	-1.1746833094242068	-0.8862155355080671	-0.30571875742237054	1.2055167685973929	-0.7132273308758116	-1.1328949267960136	-0.30531290736456873	0.7798111262961283	-1.6461067512997332	-0.26036913754633173	-0.8154210932715785	-0.07528553793394421	-1.0014012845210938	-0.05348432889536609	1.6957301419807245	-0.9058500799029645	-0.6208417510782743	1.3363455596780112	-0.21161609028554712	0.009755480789499265	0.09053870347968193	-0.10291243009165287	0.3253319619385711
LMNA	-1.5925048266689816	-1.9579304471946968	-1.6493453460816738	-1.4720128480072356	-1.2349597957823342	-1.2555777836118243	-1.6563756360564363	-2.0909604901125434	-1.2136826089387123	-1.5353304587687402	-2.131774932795473	-2.633140692125475	-2.60900385854309	-2.4494109503695713	-2.0613255684011675	-1.7240352096505456	-2.005648831068737	-2.110826804158093	-1.330395197853608	-1.1348090336322498	-1.8677578296574824	-1.5385984080204422	-2.1282731247579365	-2.170176497313228	-1.6795335696773603	-1.6482780806278645	-1.1746833094242068	-0.8862155355080671	-2.3634534641352674	-2.2246550063657575	-1.4791345290473783	-2.0647062650858943	-1.6907808756438887	-1.1202516687269064	-1.9061549418945323	-1.623255348148932	-1.8802206915892492	-1.4100335907467778	-1.0014012845210938	-2.2190045938638456	-2.43658056066039	-1.9420096492835126	-2.367834760209299	-1.9153040229628742	-1.5929233024232359	-1.7463952179711002	-1.972630659747694	-1.764934555346633	-2.3281393992463477
LMNB1	-1.4670576192451195	-1.8263133834633707	-1.6493453460816738	-0.8184458797902978	-0.9808639366451578	-1.7840910255341706	-1.6563756360564363	-1.2976821394111926	-0.8435438193884522	-0.9233797998894199	-1.047513675581897	-0.2571503417969233	-2.3984482141986803	-1.886728230516906	-1.006140626771592	-0.9367990666452616	-1.6006711004778216	-0.9390626210986323	-0.11719760105941365	-0.2985010444442291	-0.9575980397134539	-0.002905642124399169	-2.1282731247579365	-1.5029310826549656	-1.3754000741147874	-1.6482780806278645	-0.6589438337354027	-0.37126800163522394	-1.5403595814501088	-1.462394611929502	-1.4791345290473783	-0.8222911473660532	-0.9980468915042288	1.5398362443053417	-1.9061549418945323	-1.623255348148932	-0.46048789383235494	-1.4100335907467778	-1.0014012845210938	-1.6776245276217256	-1.518289293406809	-1.2512366030298139	-1.6191234705817168	-0.6146441899065201	-0.5569428933199693	-0.8683198685908005	-1.972630659747694	-1.580265430318302	-1.0014037186538884
LMO1	-0.21258554500649895	-0.7733768736127615	0.5360245849821148	-0.2738067396095164	0.7978070773150769	-0.19855129976713184	0.7969425159815894	0.024448445091058604	-1.2136826089387123	-1.5353304587687402	-0.6138091726964666	-0.2571503417969233	1.1809977396562867	-1.3240455106642408	0.5766367856727714	-1.7240352096505456	-0.11575275497779901	1.5997597755301998	1.7025987941318779	1.3741149339318117	0.6806895821857974	-0.5148032307564134	-1.2956362081699735	0.2763900231004013	-0.15886609186449435	-1.6482780806278645	-0.14320435804659828	0.1436795322376192	-0.30571875742237054	0.824386571379265	-1.4791345290473783	-0.20108358850613264	-1.6907808756438887	-0.7402391097222996	0.17423058286386123	-0.26036913754633173	0.6043117044853161	-0.07528553793394421	-1.0014012845210938	-1.1362444613796059	1.236584508353934	1.166469058858132	-0.37127132120241363	0.46923900430710824	0.13371071274887497	0.8878308301697991	2.9789758119980077	0.45109494499334046	-0.6223363813417572
LMO2	-0.5889271672780853	-1.036611001075414	-0.25865538995017207	-0.21934282559143833	-0.3456242888022169	0.06570532119404132	-1.4811386251965775	-0.37219073025961663	-0.47340502983819205	1.2184475061882014	-0.2885307955323938	0.18834784888967993	0.6546086287952626	-0.4800214308852432	-0.7423443913641978	-0.9367990666452616	-0.5882267740005335	1.5997597755301998	-0.7237963994565108	-1.1348090336322498	-0.047438249769425074	-1.7945472023364495	-1.5731818470326278	-1.2805159444355447	1.5138681337296582	-0.9919585319085564	-0.9168135715798048	-0.1137942346988023	0.5173751252627883	0.4432563741611371	-1.0961809299615948	-1.9094043753709142	-1.6907808756438887	-0.7402391097222996	-0.6059139889205362	1.2388056941165284	-0.28302129411274307	-0.7426595643403611	-1.0014012845210938	-0.05348432889536609	-1.0591436597800183	0.475696012604433	-1.7439086855196473	1.119568920835285	-0.5569428933199694	1.5463873422050238	0.2968556398024195	0.1740912574508438	-0.4328027126856914
LMTK3	-1.5925048266689816	-1.8263133834633707	-1.6493453460816738	-0.2738067396095164	-0.47267221837080503	-1.7840910255341706	-1.6563756360564363	-1.2976821394111926	-1.2136826089387123	-0.9233797998894199	-2.131774932795473	-2.633140692125475	-2.3984482141986803	-2.4494109503695713	-1.5337330975863797	-0.9367990666452616	-1.7356636773414598	-1.9155327736481829	-1.330395197853608	-0.7166550390382395	-1.6857258716686767	-1.5385984080204422	-1.8507274858952822	-1.7253462208743866	-1.6795335696773603	-1.6482780806278645	-0.40107409589100046	-0.37126800163522394	-1.9519065227926882	-2.2246550063657575	-0.7132273308758116	-2.0647062650858943	-0.9980468915042288	-1.8802767867361203	-1.9061549418945323	-1.623255348148932	-1.8802206915892492	-1.4100335907467778	-0.5076207861029833	-1.6776245276217256	-2.43658056066039	-1.5966231261566632	-2.118264330333438	-1.9153040229628742	-1.5929233024232359	-1.3073575432809503	-1.972630659747694	-1.764934555346633	-2.138605730590282
MAF	0.540097699536673	0.6744108274318263	0.8340295755817222	-0.05595108353720361	-0.8538160070765695	0.5942185631163877	-0.4297165600374235	1.0821529126928597	-1.0286132141635822	-0.3114291410100995	-0.1801046698110364	1.5248424209494906	0.022941695762032876	0.08266128896742227	-0.21475192054941036	-0.14956292363997759	-0.04825646654597986	1.3068187297653346	0.18610179813913505	-1.1348090336322498	-0.866582060719051	0.7649407408236223	0.0920919861432983	-0.16844025333844034	-1.071266578552214	-0.5544121660956841	-1.1746833094242068	-0.8862155355080671	1.9577894199618162	0.4432563741611371	0.43563346638153805	-0.35638547822111294	-0.6516798994343986	-0.1702202712153892	-0.21584170302833738	-1.078100863907892	0.07191190532648072	-0.7426595643403611	-0.7545110353120387	-0.05348432889536609	-0.026065984119739906	0.9937757972947074	0.8765808281768898	1.0111806014139226	1.1696911218521417	0.8878308301697991	1.3284403214161074	0.5434295075075062	1.652067642531031
MAFF	-1.5297812229570507	-0.9049939373440876	-1.3513403554820664	-1.1452293638987667	1.5600946547266061	-0.462807920728305	-1.6563756360564363	-0.6366168471600671	0.08180315448719806	-1.22935512932908	-0.2885307955323938	-0.999647326274596	-0.7140030594434017	-0.19868007095891063	-0.742344391364198	-0.9367990666452616	-1.6681673889096407	-0.25553351431394666	-0.42049700025796216	1.3741149339318117	-0.13845422876382812	0.2530431521916083	-0.7405449304446649	-0.9468932371064133	-0.9191998307709275	-0.9919585319085564	0.6304048554866081	-0.8862155355080671	-0.5114922280936602	-0.8906993161023102	0.43563346638153805	-1.2881968165109936	0.04105408470526119	-0.550232830219996	-0.8659621795153354	-0.6692350007271117	-1.525287492150026	-1.0763465775435694	-0.7545110353120387	-0.865554428258546	-1.0591436597800183	-1.078543341466389	-0.8704121809541349	-1.5901390646987856	-1.0749330978716025	-0.6488010312457254	-1.7663137234249562	-1.118592617747474	-1.4752378902940524
MAFG	-1.4670576192451195	-0.6417598098814352	-0.8546653711493871	-1.1996932779168448	1.6871425842951944	-0.727064541689478	-0.7801905817571415	-0.6366168471600671	-0.47340502983819205	-0.9233797998894199	0.03674758163167881	-0.8511479293790614	-0.5034474150989918	0.9266853687464203	-1.2699368621789862	-0.9367990666452616	-1.4656785236141832	0.7209366382356039	-0.11719760105941365	0.9559609393378018	1.044753498163409	-1.026700819388428	0.6471832638686068	-0.057232684228730034	0.14526740369807878	-0.7731853490021202	0.5014699865644071	-0.8862155355080671	0.10582818392020889	-1.271829513320438	0.43563346638153805	-1.5988005959409541	1.0801550609147512	-0.1702202712153892	-0.34586579832573705	-0.5329463796668518	-0.46048789383235494	-1.4100335907467778	-0.7545110353120387	-0.32417436201642597	-0.5999980261532281	-0.560463556776115	0.7517956132389593	-1.0481974675919716	-0.03895268876833607	-0.4292821939006505	-1.3536798507794814	-0.7492543676908118	-1.190937387309954
MAFK	-1.5088733550530733	-1.0585471783639682	-1.3182286898598876	-1.0544561738686364	0.3743139787531162	-0.5508934610486961	-1.4811386251965775	-0.41626174974302516	0.8837705318460953	-1.22935512932908	-0.107820585996798	-0.8511479293790614	-0.22270655597311204	0.03577106231303322	-0.7423443913641978	-0.9367990666452616	-1.4206809979929702	-0.808866600758692	-0.016097801326564083	-0.08942404714722402	-0.32048618675263363	-0.5148032307564134	-0.46299929158201025	-0.7615472885902294	-0.3616217555728764	-1.0648829262107016	0.6304048554866083	-0.4570925906140312	-1.6089507383405386	-1.5894380110022113	1.3291918642483656	-1.1846622233676736	-0.18985724334129214	-0.1702202712153892	-0.5625726238214033	-0.941812242847632	-1.1703542927108022	-0.9651175731424999	-0.3430272866302798	-0.7753244172181928	-0.7913087068310574	-1.4814942851143802	-0.828817109308158	-1.409491865663181	-1.19004203221641	-0.6488010312457254	-1.5599967871022187	-1.1801489927569178	-1.5068268350700633
MAX	0.8142230787221498	0.8888978942532463	0.4845175495698363	0.4483444166301864	0.3649030210072946	1.0933699582652698	0.576273687491397	0.6022684783179686	0.47250521012358365	0.07387312569169487	0.3499786114933792	-0.16915069919216186	0.6585078073942325	-0.021539214708998194	0.3910023977934949	0.7834576902922101	0.8491941833437643	-0.2085182847467458	0.15240186489485305	-0.4843472642637893	0.3166256662081853	0.6227469662036187	0.15376879477944327	0.35876600021870453	0.22411682847355996	0.1829344874037852	0.31523073145456065	-0.5238450487086589	-0.06183908847861976	0.5138360403126423	-0.11752173229792676	0.1325278782890097	0.6183324048216446	0.6672148125169842	0.23201906966270536	0.628030762698326	-0.38161384951252797	0.24604269700247897	-0.1052811207252634	0.06682235249177233	0.5308606640757194	0.8978350964261376	-0.2603511301464748	-0.30955114264638756	0.031391659997935084	0.4650538100978032	0.5031725761251572	0.7862352089336441	0.46572727205417536
MAZ	2.1012185030336235	0.9961414276639572	1.573523441143712	1.3116983129167592	-0.3032749789460207	0.44740932924906907	2.1988386028604614	0.9940108737260428	0.061239888401072834	2.0003844592006663	-0.42105161585849765	-0.2901502077737089	1.6255040999389307	0.6453440088200874	1.2214720277797344	0.5502025368091641	1.1591771376232305	-0.027690478719051555	-0.25199733403654634	-0.7166550390382395	-0.3912763926371693	0.850257005595625	1.4489817761384978	1.388465714197506	0.5169861204967798	0.1505236454917208	-0.2291609373280657	-0.4284843942877621	0.5631025631897416	0.6126475729247495	-0.5430257312821302	1.0758430602614828	0.8492437328681978	0.019786008286913917	0.6654327206540379	0.25449898645909547	0.998681926084453	0.5920884884724724	0.04102421213936181	1.3300425070567181	0.6498984209419241	0.9745876571209936	0.15559958631329202	0.4210664178976139	0.24881964709368273	0.4975751193341108	0.7782618245554741	0.512651320002784	0.7886364853200648
MBD1_isoform1	0.2892032846889492	0.14794257250652137	0.43668958811557873	0.8699354547701251	-0.09152842966504035	1.3869884259999068	0.0959944725421534	0.8177267957924095	-0.8435438193884522	0.6064968473088811	1.3378610902879702	-0.999647326274596	1.6021090283451065	0.5046733288569213	0.18094243256168055	-0.14956292363997759	-0.18324904340961817	-0.743768590588722	-1.330395197853608	-0.9257320363352447	1.1357694771578117	-0.5148032307564134	0.3696376250059526	0.2763900231004016	-0.9191998307709275	0.5394537484364962	-0.6589438337354027	-0.1137942346988023	0.9289220666053677	-0.1284389216660546	0.052679867295754974	0.7307277497837483	2.119256037124241	-0.1702202712153892	0.8243510593508594	0.01220810457418842	-0.8154210932715785	-0.07528553793394421	-1.0014012845210938	0.4878957373467537	-0.1408523925264374	-0.560463556776115	0.8765808281768898	-0.18109091222106868	-0.9022696963543915	-1.0878387059358754	-0.7347290418112685	0.8204331950500026	0.041031458954472695
MBD1_isoform2	0.03830886984122501	0.34536816810351084	0.5360245849821148	0.3252963145893434	-0.09152842966504035	1.3869884259999068	-0.4297165600374235	0.024448445091058955	0.08180315448719806	0.6064968473088811	1.879991718894758	-0.8511479293790614	1.6021090283451065	0.08266128896742227	0.04904431485798376	0.24405514786266447	0.42421755247675497	-0.3531805295689018	-1.0270957986550593	-0.9257320363352447	-0.4115021657470367	-0.002905642124399169	-0.046680833288028994	0.2763900231004016	-1.2233333263335007	0.101907382623624	-0.40107409589100046	-0.1137942346988023	1.340469007947947	0.06212617694300929	-0.3302737317900284	-0.045781698791152306	1.7728890450544113	-0.36022655071769255	0.5643028687560601	-0.12408051648607159	-0.8154210932715785	0.25840147526926427	-1.0014012845210938	-0.865554428258546	0.20350683269365583	0.475696012604433	-0.4960565361403441	0.03568572662165682	-0.9022696963543915	-1.5268763806260253	0.2968556398024195	0.5434295075075062	0.9886998022348009
MBD2	0.44601229396877673	0.1808468384393533	-0.20898789151690406	0.08020870150799182	0.09904346468784175	0.19783363167462809	-0.4297165600374236	0.024448445091058604	-0.4734050298381919	-0.46441680572992955	-0.6138091726964668	-0.33140004024469055	-0.8192808816156066	0.08266128896742227	-0.34665003825310714	0.4408641836139853	-0.0145083223300701	-0.5972980677062895	-0.7237963994565108	0.11965295014978108	-0.1839622182610298	0.3810175493496118	-0.185453652719356	-0.16844025333844034	0.14526740369807878	0.9770001142493685	-0.46554153035210094	-0.5000048851034347	-0.4086054927580154	-0.2237214709705866	-0.52175053133292	-0.35638547822111294	0.04105408470526119	0.30479542754036965	-0.08581760773093772	-0.26036913754633173	-0.28302129411274307	-0.24212904453554832	-0.3841756614984557	-1.2715894779401358	0.14611362849030632	-0.042383772085840904	-0.6208417510782746	-0.6146441899065201	0.04737901199026955	-0.31952277522811284	-0.5284121054885309	0.17409125745084353	0.08841487611848904
MBD3	0.2892032846889492	0.10407021792941314	0.1386845975159713	-0.85475515580235	-0.8961653169327657	-0.727064541689478	0.6801178420750167	-0.5044037887098418	-1.2136826089387123	-0.7193962469296464	1.4101451741022086	-0.8511479293790614	-0.22270655597311204	0.36400264889375483	-0.30268399901854165	-0.9367990666452616	-0.6557230624323528	-0.9390626210986319	-0.5215967999908118	-0.5772703741735693	-0.4721794850766385	-0.3441707012124086	-0.6480297174904468	-0.31671701215138753	0.9562900585316071	-0.7731853490021202	-1.0887267301427397	-0.7145663575504527	-0.1685364436415107	-0.19196062120240925	0.30798226668627704	-1.1328949267960136	0.38742107677509113	-0.1068848447146214	-0.43254852852400344	-0.7146645410805317	-1.0520432262310608	-0.7426595643403611	0.47994021073323767	0.3074357152660468	-0.1408523925264374	-0.21507703364926586	-0.37127132120241363	-0.6146441899065201	-0.32672502463035447	-0.575628085464034	0.09053870347968165	-0.6569198051766462	-0.24326904402962604
MBD4	-1.2161632043973953	-0.6417598098814352	-0.8546653711493871	-0.6005902237179852	-0.47267221837080503	-0.19855129976713184	-1.3059016143367184	-1.2976821394111926	-0.8435438193884522	-0.9233797998894199	1.3378610902879702	-1.1481467231701303	2.0232203170339265	-0.19868007095891063	-1.5337330975863797	-0.9367990666452616	-0.5207304855687142	0.03740753145091869	-1.330395197853608	-1.1348090336322498	-0.4115021657470367	-0.002905642124399169	-0.7405449304446649	-0.835685667996703	-1.3754000741147874	0.5394537484364962	-0.9168135715798048	-0.8862155355080671	0.5173751252627883	1.5866469658155207	-1.4791345290473783	-0.5116873679360929	1.0801550609147512	-1.1202516687269064	0.43427877345866056	-0.26036913754633173	-0.10555469439313118	-0.7426595643403611	-1.0014012845210938	0.4878957373467537	-1.0591436597800183	-0.560463556776115	0.6270103983010289	1.1195689208352855	-0.9022696963543915	-1.7463952179711002	-1.1473629144567437	-0.8415889302049774	-0.2432690440296257
MBOAT4	-1.4670576192451195	-0.7733768736127615	-1.450675352348602	-1.1452293638987667	-0.9808639366451578	-1.2555777836118243	-1.6563756360564363	-1.826534373212093	0.26687254926232823	0.9124721767485412	-1.2643659270246121	-0.5541491355879924	-2.3984482141986803	-0.19868007095891063	-1.006140626771592	-0.9367990666452616	-1.6006711004778216	-1.5249447126283626	-0.11719760105941365	-1.1348090336322498	-1.8677578296574824	-1.026700819388428	-0.185453652719356	-1.5029310826549656	-1.3754000741147874	-1.6482780806278645	-0.6589438337354027	-0.37126800163522394	0.10582818392020889	-1.84352480914763	-1.4791345290473783	-1.1328949267960136	-1.6907808756438887	2.2998613623145556	-1.1260103701101347	-0.5329463796668518	-1.8802206915892492	-0.7426595643403611	-0.5076207861029833	-1.1362444613796059	-1.518289293406809	0.475696012604433	-0.6208417510782743	-1.0481974675919716	-0.21161609028554712	-1.7463952179711002	-1.5599967871022187	-1.0262580552333085	-0.8118700499978229
MBTD1	2.4218058108946035	2.6486667834017186	1.9267145411136164	-0.2738067396095164	-0.21857635923362861	1.9155016679222532	0.7969425159815894	0.5533006788919594	-0.8435438193884522	1.5244228356278615	-1.047513675581897	-1.1481467231701303	0.12821951793423791	0.9266853687464203	-1.006140626771592	1.4249093623705904	2.449106205431331	-0.3531805295689018	-0.7237963994565108	-0.2985010444442291	-0.4115021657470367	0.5089919465076154	1.7573658193192245	2.945371681733452	0.14526740369807878	0.101907382623624	-0.40107409589100046	0.6586270661104625	0.10582818392020889	0.06212617694300929	-0.7132273308758116	0.420123970353788	1.0801550609147512	0.39979856729152125	-0.08581760773093772	1.6476715572973089	0.9592449039245393	-0.07528553793394421	-1.0014012845210938	-0.5948643951374859	1.9253029587941202	2.5480151513655294	-1.8686939004575773	-0.3978675510637944	2.8963251370242524	0.8878308301697991	2.566341939352533	2.1131170702483204	2.031134979843162
MECP2	-0.0035068659667287423	0.060197863352304065	0.4035779224934002	-0.9636829838385064	-0.5573708380831972	-0.9032356223302602	-0.2544795491775646	0.4651586399251427	-0.3500254333214387	2.3403570474669557	1.0487247550310166	0.5348464416459268	0.7598864509674672	0.7391244621288647	-0.8302764698333294	0.3752611716968785	-0.11575275497779865	-0.41827853973887175	-0.5215967999908118	-0.4378857093088992	-0.35082484641743483	0.3383594169636105	0.5546680509143891	-0.09430187393196658	0.44940089926065213	0.6853025370407874	-0.2291609373280657	-0.02796964571999501	0.7917397528245079	0.18916957601571857	0.5632846660767994	0.0059855977805076885	2.003800373100965	-0.1068848447146214	-0.43254852852400344	0.2847853466947084	-0.22386576087287235	-0.07528553793394421	0.3153467112605342	1.5706558698309938	0.6243903301848803	0.8210825357312824	0.04467939525735406	-0.03657315299258494	-0.09650715594073975	-0.282936302337267	0.09053870347968165	-0.041356055082209325	0.07262040373048327
MED1	-0.2946087190913315	0.2947462205145386	-0.6636365310214335	-0.6341064784983408	-0.7854055834627144	-0.5441176502548204	-0.3892772498389943	-0.32133955393260727	-0.21715509861108934	-0.5938679066467087	0.50381396935445	-0.31426549444905183	0.7760830389939607	0.46139004271440887	-0.3060660020365851	0.06238526870759928	-0.20920915434493315	0.007362295987855323	0.8860234885973248	0.6343040204193322	-0.796569769184895	0.17428967701745152	-0.398950297998321	-0.21976682369676806	-0.3226302817828036	0.06824996986878758	-0.2622211601286302	-0.8466041867486176	-0.09994528675108082	-0.49491026514502356	0.2588856514188684	-0.7267207536952962	-0.35860013691377346	-0.21406787417745926	-0.24584726348158395	-0.12408051648607159	-0.5423955552414068	0.23273324348440225	-0.10879807584220165	-0.07430663913544716	1.0158414152641315	0.15687768356426474	0.4734285953004998	-0.5229309965499824	-0.2514614906356732	0.2968185757792132	-0.0681666321531931	-0.3444028243594711	0.43467830924014744
MED12	0.5400976995366734	0.016325508775195275	0.1386845975159713	-0.21934282559143833	-0.7267680775079813	0.5942185631163877	-0.7801905817571415	-0.23997767180939145	-0.10326624028793183	0.9124721767485412	-0.07167854408967861	-0.1086509449013888	0.022941695762032876	0.08266128896742227	-0.21475192054941036	-0.9367990666452616	0.22172868718129712	0.9162306687455147	-0.42049700025796216	-0.9257320363352447	-0.22947020775823118	0.7649407408236223	-0.046680833288028994	0.8324278686489539	1.0576678903857983	-0.11686580028281192	-1.0457484405020059	-0.6287417685716454	-0.09994528675108082	0.824386571379265	1.5844942636388881	1.0413315292137086	1.0801550609147512	-0.7402391097222996	-0.8659621795153356	-0.26036913754633156	0.07191190532648072	-0.7426595643403611	-0.5076207861029833	-0.05348432889536609	0.3182932411003529	2.375321889802104	1.1261512580527502	0.5776273237284711	0.30637411426608624	-0.2097633565555756	0.5031725761251569	0.45109494499334046	0.8939329679067682
MEF2A	-0.8398215821258092	-0.5759512780157722	-1.450675352348602	-1.3086211059530013	-1.1079118662137462	-1.5198344045729975	-1.1306646034768595	-1.0332560225107426	-0.6584744246133221	-0.9233797998894199	0.36202595879575183	0.18834784888967993	-0.8192808816156064	-0.19868007095891063	-0.6104462736605013	0.24405514786266447	-0.8582119277278102	-0.25553351431394666	0.792700596536232	-0.5075780417412343	-0.4115021657470367	-0.2588544364404062	0.5084104444372799	-0.835685667996703	-0.4629995874270677	-0.5544121660956841	-0.9168135715798048	-0.8862155355080671	-0.30571875742237054	-0.7001342174932463	-1.0961809299615948	-1.2881968165109936	-1.3444138835740589	-0.1702202712153892	-0.995986274812735	-0.5329463796668518	-0.9928876929911904	-1.0763465775435694	1.2206109583604035	-0.5948643951374859	0.6626524663204457	0.13030948947758358	0.1278695385493076	0.03568572662165682	-0.5569428933199693	-1.0878387059358754	-1.3536798507794814	-1.3032617427758053	-0.24326904402962604
MEF2B	-0.5262035635661543	-0.9708024692097507	-0.8546653711493871	0.7610076267339685	-1.2349597957823342	-1.5198344045729975	-0.9554275926170005	-0.7688299056102922	1.1922195231379789	-1.22935512932908	1.9884178446161158	3.7523333743825074	0.022941695762032876	2.1927214884149167	-0.34665003825310714	-0.9367990666452616	-1.195693369886906	0.1350545467058738	2.005898193330426	-0.2985010444442291	0.1345937082193804	0.2530431521916083	1.6185929998878974	-0.9468932371064133	-0.006799344083207673	0.7582269313429322	-0.27213922696879944	-0.1137942346988023	-0.30571875742237054	-1.462394611929502	0.43563346638153805	-1.2881968165109936	-0.9980468915042288	0.9698174057984317	-0.8659621795153356	0.01220810457418842	-0.28302129411274307	-0.4089725511371527	0.2330499615241827	-0.32417436201642597	0.08872042428695795	-1.769316387720088	1.8748625476803322	0.14407404604301968	-0.5569428933199693	1.7659061795500988	-0.9410459781340061	-0.9339234927191429	-1.0961705529819212
MEF2C	-0.33803275243036107	0.4111766999691739	-1.2520053586155304	-1.1452293638987667	-1.2349597957823342	-0.19855129976713184	-0.6049535708972824	-0.7688299056102922	-1.2136826089387123	-0.9233797998894199	0.03674758163167881	0.03984845199414572	-0.2928917707545817	0.08266128896742227	-0.2147519205494101	2.2121455053758745	-0.3857379087050758	-0.5484745600788118	1.7025987941318779	0.11965295014978108	-0.4115021657470367	-0.002905642124399169	2.0349114581818792	-0.6132705297772819	0.14526740369807878	-0.33563898318924806	-1.1746833094242068	-0.8862155355080671	0.10582818392020889	-1.462394611929502	-1.4791345290473783	-0.20108358850613264	-0.30531290736456873	-1.1202516687269064	-1.386058560704934	-0.26036913754633173	-0.46048789383235494	-0.7426595643403611	0.4799402107332379	-1.1362444613796059	1.007011691540539	0.475696012604433	-0.37127132120241363	1.1195689208352855	-0.21161609028554712	-0.8683198685908005	-1.1473629144567437	-0.6569198051766462	0.7043992992507022
MGEA5	0.03830886984122522	-0.24690861868745695	-0.25865538995017207	-0.05595108353720361	-0.47267221837080503	-0.19855129976713184	0.4464684942618714	0.5533006788919594	0.6370113388125886	-0.9233797998894199	-1.2643659270246121	-1.1481467231701303	0.5493308066230576	0.9266853687464203	-0.2147519205494101	-0.9367990666452616	0.2892249756131163	-0.743768590588722	-0.11719760105941365	-0.7166550390382395	-1.3216619556910654	-0.5148032307564134	0.0920919861432983	-0.835685667996703	0.14526740369807878	-0.7731853490021202	0.6304048554866081	-0.37126800163522394	-1.5403595814501088	0.4432563741611371	-1.4791345290473783	0.10952019092382767	0.38742107677509113	-0.36022655071769255	-0.6059139889205362	-0.8055236217873718	-0.10555469439313118	-1.4100335907467778	-1.0014012845210938	-1.6776245276217256	0.5478660579137486	0.8210825357312824	-0.37127132120241363	-0.18109091222106868	0.47903751578329745	1.7659061795500988	-0.3220951691657933	-0.28758155511998407	0.5148656305946369
MIER1	1.5436753589275696	1.8589644010137618	2.522724522312832	0.5976158846797343	1.5600946547266061	3.501041393689292	1.8483645811407432	1.6110051464937607	0.26687254926232823	1.5244228356278615	0.03674758163167881	-0.8511479293790614	1.1809977396562867	0.9266853687464203	0.3128405502653779	1.4249093623705904	2.989076512885885	2.9668179890995705	-0.7237963994565108	0.9559609393378018	1.2267854561522147	1.0208895351396299	0.6471832638686068	0.9436354377586642	0.753534394823225	-0.7731853490021202	1.1461443311754127	1.1735745999833056	0.9289220666053677	0.824386571379265	0.8185870654673214	3.526161764653391	-0.30531290736456873	-0.36022655071769255	1.7345197264326568	1.6476715572973089	2.02404450224221	1.2594625148788894	-1.0014012845210938	1.5706558698309938	1.6957301419807245	0.475696012604433	-0.12170089132655303	0.25246236546438255	2.550998333989831	0.44879315547964904	0.9158064487706321	1.5591096951633268	1.652067642531031
MITF	-0.5471114314701311	-0.7295045190356527	-0.1924320587058146	-0.16487891157336002	1.3906974153018217	0.6823041034367785	0.0959944725421534	-0.5044037887098418	0.26687254926232823	0.7084886237887681	-0.8306614241391819	-1.0491471252397744	0.4791455918415869	-0.2924605242676877	-0.742344391364198	0.11284912402845045	-0.2957428574626502	-0.15788649905899155	1.0959999957347806	2.210422923119832	1.3481400948114188	0.5089919465076154	-1.4806666340784098	-1.3546543238420181	0.753534394823225	-0.1897901945849573	1.1461443311754127	-0.3712680016352239	-0.4429010712032303	0.5702997732338464	-0.20262253209476735	-0.20108358850613264	-1.228958219550782	-0.1068848447146214	-0.7792794493170692	0.1939262659878682	-0.3421768273526138	0.36963047967033374	0.47994021073323767	-0.4144043730567796	-1.2887164765934136	-0.09994819260698255	-0.9536023242460885	1.264086680063769	-0.9022696963543914	0.44879315547964904	-0.3220951691657933	0.020200319927234225	-0.6855142708937789
MLLT1	0.2892032846889492	1.3324961460884568	0.09895059876935693	-0.40452013325290387	-0.1677571874061933	0.6470698873086219	-0.3946691578654517	-0.39863334194966177	-0.2513217561080357	-0.8009896681135558	-0.26684557038812257	0.2774474870270013	1.2652199973940514	1.2642950006580191	0.15456280902094116	-0.46445738084209115	0.7481997369494872	0.7795248473885772	0.24676167797884474	-0.6330242401194374	0.06178092502385834	0.7137509819604213	0.758201519413669	0.587771216607591	-0.34134618920203835	-0.4231482563518224	-0.9168135715798048	-0.4742575084097926	-0.38802814569088645	0.2908042952738859	-0.7132273308758116	-0.4495666120501008	-0.4438597041925007	-0.5882340861204568	0.4862884115776204	1.4841252120249961	0.7462849842610051	-0.34223514849651093	-0.3101085867357391	0.7044477638436016	0.4560369311883905	0.475696012604433	-0.570927665103102	1.3363455596780107	1.860344727920986	0.2731780856035893	0.998333223299727	0.8943008450613351	1.2350935714876863
MNT	1.292780944079846	0.6744108274318263	1.8273795442470806	5.335976404252533	5.371532541784252	0.06570532119404132	-0.6049535708972824	0.553300678891959	2.117566497013629	-0.3114291410100995	0.03674758163167881	-1.4451455169611995	-0.5034474150989918	-1.1833748307010745	-0.8742425090678949	-0.9367990666452616	-0.6557230624323526	-1.3296506821184524	-0.7237963994565108	2.837653915010848	0.5896736031913947	-0.002905642124399169	-1.7119546664639549	-1.6141386517646759	-0.4629995874270677	-0.33563898318924806	3.0801673650084287	0.9161008330468839	0.5173751252627883	-0.7001342174932463	0.052679867295754974	-0.8222911473660532	1.0801550609147512	-0.550232830219996	0.17423058286386162	0.14849672563444843	0.24937850504609232	3.595271607301348	-0.013840287684872762	-0.5948643951374859	-1.6330757018135065	-1.5966231261566632	-1.6191234705817168	-0.5062558704851573	-0.38427949180275817	0.009755480789499265	0.09053870347968165	-0.6569198051766462	-1.190937387309954
MTA2	0.006947067985259539	0.11503830657368999	0.039349600649435566	-0.40996652465471156	-0.028004464880746212	-0.19855129976713184	-0.4297165600374235	-0.1077646133591666	-0.8435438193884522	-0.15844147629026945	0.14517370735303622	0.6338460395762835	0.3387751622786475	0.01232594898583922	0.24689149141352948	-0.9367990666452616	0.6942027062040316	0.9650541763729916	-1.0270957986550593	0.11965295014978108	0.4986576241969917	-1.1546752165464313	0.0920919861432983	-0.0016288996738748722	-0.6150663352083544	-0.9919585319085564	-0.5300089648132015	0.4011532991740407	-0.20283202208672566	0.06212617694300929	-0.5217505313329199	0.031869246066337516	-0.8248633954693138	-0.3602265507176927	0.49929082110736034	0.9662284519960088	0.07191190532648044	-0.07528553793394421	-0.7545110353120387	-0.7302094116980159	-0.1408523925264374	0.3893493818227208	-0.5584491436093091	0.46923900430710824	1.428686224127958	0.009755480789499477	0.6063310442865255	0.312593101222092	0.041031458954472695
MTA3	-0.9652687895496713	-0.5101427461501091	-1.0533353648824588	-0.7095180517541416	-1.2349597957823342	-0.727064541689478	-0.2544795491775646	-0.7688299056102922	-1.2136826089387123	-1.5353304587687402	0.03674758163167881	-0.8511479293790614	1.1809977396562867	0.08266128896742227	-0.742344391364198	1.4249093623705904	-0.3857379087050758	-0.3531805295689018	-0.11719760105941365	-0.2985010444442291	-1.1396299977022595	-0.5148032307564134	-0.185453652719356	-0.835685667996703	-1.071266578552214	-1.2107317148149923	-1.1746833094242068	-0.8862155355080671	-0.7172656987649499	-1.462394611929502	-0.7132273308758116	-1.1328949267960136	-0.30531290736456873	-0.7402391097222996	-0.8659621795153356	-0.26036913754633173	-0.46048789383235494	-0.7426595643403611	-0.013840287684872762	-1.1362444613796059	-0.1408523925264374	1.8572421051118309	1.8748625476803322	1.1195689208352855	0.13371071274887497	-1.3073575432809503	-1.5599967871022187	-0.6569198051766462	0.5148656305946369
MXI1	0.5400976995366734	1.3324961460884568	0.5029129193599355	0.16190457253510893	-0.04917911980884431	0.7703896437571697	1.147416537701307	1.3025080101099018	-0.04157644202955501	0.09653796490944731	0.28974187498151344	0.5348464416459273	1.4266459913914318	0.5046733288569213	-0.12681984208027883	2.4745575530443022	0.919190334310096	-0.0276904787190513	-0.11719760105941365	-0.8560397039029095	-0.22947020775823088	0.6796244760516201	0.462152837960171	0.3134592128036385	-0.4629995874270677	0.46652935413435104	-0.27213922696879933	-0.8003909465292599	0.3116016545914986	0.7608648718429103	-0.07497133239950607	-0.14931629193447263	0.38742107677509113	0.20979228778921774	0.17423058286386162	0.4210739677549684	-0.5787989603120959	0.25840147526926427	-0.2607305368939281	0.2172057042256938	1.3513709167606314	0.8786469562524236	-0.4128663928483903	-0.2894792316424318	0.13371071274887497	-0.2097633565555756	0.7782618245554734	0.4818731324980624	0.5780435201466593
MYB	0.025764149098838906	-0.5496278652695068	0.17841859626258563	-0.14309334596612866	0.5183016322641834	0.38281326634744944	0.8319899181535612	-0.7688299056102922	-1.1766687299836862	-0.8009896681135558	-0.7222352984178243	0.36654712516432136	0.9914976597463181	-0.4237531588999763	0.1545628090209414	-1.0942462952463183	-0.18324904340961778	0.8381130565415499	1.9452383134907165	0.3705453469061869	-0.30228299095375327	-1.1802700959780323	-1.0458451331935843	-0.3241308500920345	-0.8279597821021556	-1.1669770782337052	-0.47843501724432097	0.09218477885033495	0.3116016545914986	0.5957084530483884	-1.0195902101444383	-0.5427477458790885	-1.0673202899181948	-0.8922441333241424	-0.05981278867145798	-0.39665775860659175	0.39135178482178157	-0.20876034321522763	-0.6063768857866054	-1.4069344945006659	0.7085670296831251	0.26846409872832366	-0.17161497730172498	0.534271995959926	-0.660540934230296	1.4146760397979787	0.998333223299727	0.11869051994234402	-0.33803587835765875
MYBL2	-0.9652687895496713	-0.24690861868745695	-0.8546653711493871	-0.6005902237179852	-0.47267221837080503	-0.727064541689478	-0.9554275926170005	-1.0332560225107426	-1.2136826089387123	-0.9233797998894199	1.7715655931734002	0.33684724578521447	0.7598864509674672	-0.4800214308852432	-0.742344391364198	-1.7240352096505456	-0.5207304855687142	0.03740753145091869	-1.330395197853608	-1.1348090336322498	-0.4115021657470367	-0.002905642124399169	0.0920919861432983	-0.6132705297772819	-1.3754000741147874	0.101907382623624	-1.1746833094242068	-0.8862155355080671	1.340469007947947	0.824386571379265	-1.4791345290473783	0.10952019092382767	-0.30531290736456873	-0.36022655071769255	-0.34586579832573705	0.8299398309357484	-0.46048789383235494	-0.7426595643403611	-1.0014012845210938	0.4878957373467537	-0.5999980261532281	-0.560463556776115	0.3774399684251685	-0.18109091222106868	-1.2475964993888138	-1.7463952179711002	-0.3220951691657933	-0.10291243009165287	0.7043992992507022
MYC	0.5376379503714993	1.079584925585124	0.20101243868713153	-0.07944532095676696	-0.3281863376849599	0.9102902077954377	0.6045254060178228	0.2318414779541558	-0.21938821348017062	-0.15544171815850802	-0.24388474376477562	-0.04750413441499305	0.14473368611811363	0.35296965438684114	-0.018197862794882128	2.057785477335624	0.5750916089714099	-0.26127745638776717	0.013637433888980817	-0.2247091630452862	-0.3793788790431304	0.3785082474445519	0.21181755584875767	0.11066893972122475	0.19893802056206097	0.2649148522401844	-0.17354197426358736	-0.33087995976284384	0.13003682752859652	0.46567579752690963	0.11275102009352544	-0.31070845183435325	0.4281701346656592	0.19116422117134468	-0.19799525857575384	0.5092607225586663	-0.3978526233430809	-0.2323147206178061	-0.3430272866302795	-0.3507126005577067	0.35430466334559146	0.6788645556202265	-0.2538264130255394	-0.38511598407304687	0.11339737139390899	-0.0246788466371791	0.22808332769483997	0.4004014596914466	0.6895339134737557
MYF5	-0.9652687895496713	-1.036611001075414	-1.2520053586155304	-0.49166239568182896	-0.47267221837080503	-0.727064541689478	0.0959944725421534	-1.0332560225107426	1.7474277074633688	-1.5353304587687402	-0.8306614241391819	-0.5541491355879924	-1.7667812811654509	-0.7613627908115758	-0.742344391364198	-1.7240352096505456	-0.7907156392959911	-1.3296506821184524	-0.7237963994565108	-1.1348090336322498	-0.4115021657470367	-0.5148032307564134	-0.7405449304446649	-0.835685667996703	0.44940089926065213	-0.7731853490021202	0.11466537979780375	3.233364735474678	-0.30571875742237054	-0.7001342174932463	-0.7132273308758116	-0.5116873679360929	-0.9980468915042288	-1.5002642277315132	-0.6059139889205362	-1.078100863907892	-0.8154210932715785	-0.7426595643403611	-0.5076207861029833	-0.05348432889536609	-0.3704252093398327	-0.560463556776115	-1.3695530407058563	-0.3978675510637944	0.13371071274887497	0.009755480789499265	0.5031725761251569	-0.8415889302049774	-1.3804710559660196
MYH11	-1.0907159969735334	0.27955963623784774	-0.45732538368324366	-1.2541571919349233	-0.9808639366451578	-0.19855129976713184	-1.3059016143367184	-0.5044037887098418	-0.8435438193884522	2.136373494507182	0.25359983307439404	0.33684724578521447	0.12821951793423791	0.9266853687464203	-1.2699368621789862	-0.14956292363997759	-0.3857379087050758	-0.15788649905899155	-0.7237963994565108	-1.1348090336322498	0.1345937082193804	-0.002905642124399169	-1.2956362081699735	-1.0581008062161237	2.274201872636091	0.5394537484364962	-1.1746833094242068	-0.8862155355080671	0.10582818392020889	0.4432563741611371	-0.7132273308758116	1.9731428675035891	1.7728890450544113	1.9198488033099488	-0.6059139889205362	-0.26036913754633173	0.24937850504609232	-0.07528553793394421	-0.5076207861029833	1.5706558698309938	0.08872042428695795	1.166469058858132	0.1278695385493076	1.1195689208352855	-0.21161609028554712	0.009755480789499265	-0.7347290418112685	0.8204331950500026	-0.4328027126856914
MYNN	0.6028213032486043	0.5427937637005003	0.2380195943825073	0.05297674449895253	-0.09152842966504035	0.3299619421552145	0.6217055051217305	0.1566615035412838	-1.0286132141635822	0.9124721767485412	0.36202595879575183	0.782345436471818	0.7598864509674672	1.6300387685622515	-0.742344391364198	0.24405514786266447	2.3816099169995124	2.57622992807975	-1.0270957986550593	1.3741149339318117	1.863897309113035	-0.002905642124399169	1.7573658193192245	1.2772581450877951	-0.15886609186449435	1.1957732971558048	-0.01426948912439738	0.9161008330468839	0.10582818392020889	2.5394724588608404	1.2015406645531048	1.3519353086436685	0.38742107677509147	0.01978600828691426	2.644688393514454	1.9202487994178288	1.1367115036441515	-0.07528553793394421	-0.260730536893928	-0.5948643951374859	0.3182932411003533	1.8572421051118309	0.6270103983010289	-0.07270259279970605	0.9970277203349305	0.6683119928247239	1.12212338509337	2.020782507734155	2.3154354828272607
MYOD1	-0.08713833758263687	-0.7733768736127614	0.33735459124904305	0.3252963145893434	-0.21857635923362861	-1.2555777836118243	2.8997866462998974	-0.37219073025961663	2.117566497013629	-0.9233797998894199	0.7957304616811819	0.6338460395762835	0.44405298445085256	0.36400264889375483	1.3680254918949533	-0.5431809951426196	-0.3857379087050756	-0.060239483804036424	1.3992993949333294	1.165037936634807	0.862721540174603	0.7649407408236227	-0.04668083328802869	-0.057232684228730034	0.14526740369807878	0.101907382623624	-0.14320435804659828	3.233364735474678	0.5173751252627883	1.5866469658155207	0.8185870654673214	-1.1328949267960136	-0.9980468915042288	-0.1702202712153892	0.6943269640534595	0.8299398309357484	-0.6379544935519669	0.25840147526926427	-0.013840287684872762	-0.865554428258546	0.20350683269365544	-1.9420096492835126	-1.3695530407058563	0.46923900430710824	-0.38427949180275817	1.5463873422050238	0.7094895124478947	-0.472250680148315	-1.5700047246220854
NANOG	-1.453119040642468	-1.4460863104617616	-1.2740798023636495	-1.1210231798907322	0.910738570264933	-1.4317488642526064	-0.5270704549595675	-1.0332560225107426	-0.10326624028793183	-0.1754401057035837	-0.9029455079534201	0.40284697773878564	-1.6498059231963342	-1.292785359561315	-1.1526940908868109	-0.4994456538645481	-0.8507123401242749	-0.9390626210986319	0.624200930314816	0.5842684996986818	-0.18901866153849642	-1.7661084474124487	-1.0489289736253917	-1.3793671169775095	-0.969888746698023	0.29637243409601155	1.260753103550703	0.42976149550030995	-1.2659949538883892	-0.4460474193478278	0.30798226668627676	-0.8913142094616	-0.45925379272893774	-1.5424878453986919	-1.0104333965124466	-0.7146645410805317	-1.2097913148707158	1.1853098452781765	-0.8368077850483904	-1.0760911206860369	-0.9060951152377549	-1.3279891637246695	-0.648571798842259	-1.4335781588679284	-1.2475964993888138	0.05853744464396042	-1.1473629144567437	-0.8826265135446066	-1.696360503726129
NBN	0.10103247355315595	1.5299217416854458	1.5293745536474728	-0.7639819657722197	-0.3456242888022169	0.06570532119404132	0.6217055051217305	-0.1077646133591666	-1.0286132141635822	0.6064968473088811	0.03674758163167881	0.9308448333673526	1.2862755618284918	1.2080267286727524	0.04904431485798376	-0.9367990666452616	1.70664703268132	1.5021127602752449	-1.0270957986550593	0.9559609393378018	0.7717055611802005	-0.7707520250724207	1.4798201804565707	1.9445035597460578	-0.15886609186449457	-0.11686580028281192	-0.5300089648132015	0.1436795322376192	0.3116016545914986	1.0149516699883288	0.43563346638153805	1.0413315292137086	0.04105408470526119	-0.550232830219996	1.3444474405404576	1.3750943151767887	0.42684510476570425	-0.7426595643403611	-0.7545110353120387	0.7585857704678138	2.154875775607515	0.9937757972947074	-0.7456269660162045	0.5776273237284711	2.8963251370242533	0.009755480789499265	1.3284403214161074	2.0207825077341552	1.462533973874965
NCOR1	-0.7143743747019472	-0.5101427461501091	2.1253845348466887	-0.38273456764567254	-0.7267680775079813	-0.19855129976713184	-1.3059016143367184	0.5533006788919594	-0.8435438193884522	0.300521517869221	0.03674758163167881	-0.5541491355879924	0.7598864509674672	0.6453440088200874	-0.2147519205494101	1.4249093623705904	0.2892249756131163	1.9903478365500202	-0.7237963994565108	-1.1348090336322498	-0.4115021657470367	-0.002905642124399169	-0.185453652719356	-0.835685667996703	2.882468863761238	-0.7731853490021202	-0.9168135715798048	-0.37126800163522394	1.7520159492905265	0.06212617694300929	-1.4791345290473783	1.0413315292137086	-0.9980468915042288	0.39979856729152125	-0.08581760773093772	0.5573625888152284	0.9592449039245393	-0.07528553793394421	-0.013840287684872762	-0.5948643951374859	-1.2887164765934136	1.5118555819849813	-1.3695530407058563	1.7698988373634625	-0.21161609028554712	-0.4292821939006505	2.566341939352533	0.45109494499334046	-0.2432690440296257
NCOR2	-0.8398215821258092	0.4111766999691739	-0.6559953774163154	-0.05595108353720361	-0.9808639366451578	0.8584751840775608	-1.3059016143367184	-0.5044037887098418	-1.2136826089387123	-1.5353304587687402	-1.6980704299100426	0.6338460395762835	0.3387751622786475	-1.3240455106642408	-1.006140626771592	0.6376732193653065	-0.6557230624323526	-1.3296506821184524	3.5223951893231686	-0.2985010444442291	-1.503693913679871	0.5089919465076154	0.9247289027312614	-1.0581008062161237	-0.7671330829896408	-0.7731853490021202	-0.14320435804659828	-0.8862155355080671	-1.1288126401075294	-0.31900402027511854	-1.4791345290473783	-1.1328949267960136	-0.9980468915042288	-0.36022655071769255	0.69432696405346	-0.5329463796668518	0.24937850504609232	-0.7426595643403611	-1.0014012845210938	-0.5948643951374859	0.7774388747271436	1.8572421051118309	0.3774399684251685	0.9027922819925597	-1.2475964993888138	-0.8683198685908005	-1.1473629144567437	-0.10291243009165287	0.1357982932825057
NELFE	-0.588927167278085	-0.685632164458544	-0.9871120336381014	-0.41904384365772473	0.7131084576026848	-0.19855129976713168	-0.8386029187104278	-0.3281197107762085	-0.35002543332143854	-0.7193962469296464	-0.8306614241391819	-0.7521483314487053	-1.2052995629136913	-1.0427041507379082	-0.038887763611147534	-0.9367990666452616	-0.4307354343262887	-1.0692586414385723	-0.7237963994565108	0.11965295014978136	0.6200122628561959	-0.6854357603004183	-0.2779688656735744	-0.09430187393196658	-1.2740222422605962	-0.1897901945849573	0.974231172612478	1.860171311813763	-0.30571875742237054	-1.2083078137840835	-0.9685297302663338	-0.9258257405093734	-0.7671355634576754	-0.8669099627238351	-0.6925967191188026	-0.7146645410805317	-0.22386576087287235	-0.07528553793394421	0.47994021073323767	-1.497164505541019	0.08872042428695795	-1.0209789209452476	-0.9536023242460885	-0.5423853102922783	-0.9022696963543914	0.009755480789499477	0.09053870347968193	0.20486944495556572	-0.11691326492558211
NEUROD1	-1.043673294189585	-0.5265948791165248	-1.2023378601822625	-1.1316133853942472	0.03551949990354793	-1.2555777836118243	-1.2620923616217539	-0.23997767180939178	-0.9360785167760172	-1.152861296969165	-1.2101528641639334	0.5967211903523993	-1.0298365259600166	-0.3393507509220767	-0.7093698619382739	0.24405514786266447	-0.5882267740005332	-1.061121390167326	1.323474545133692	-1.0825397843079985	-0.9120900502162526	-0.6427776279144172	-1.3997158227434687	-0.9190913448289857	-1.0332498916068924	-1.2107317148149923	-0.04650320635494761	-0.8862155355080671	-0.8201524341005948	-0.8430580414500443	-0.7132273308758116	-1.7152770132271893	-1.1712303875391437	-0.930245389224603	-1.1910224177588344	-1.214389484968152	-1.4365541922902196	0.5920884884724728	1.0971658337558758	0.555568245627019	-0.7721776387632745	-0.73315681833954	-1.4943382556437865	-0.723032509327883	-0.29794779104415253	-1.0878387059358754	-0.4252536373271622	-1.1878435396330982	-1.2857042216379868
NEUROG2	0.555778600464656	-0.7075683417470986	0.06418334986606933	-0.3555026106366335	-0.6314821303315402	-0.8591928521700648	1.8483645811407432	0.5202474142794028	1.9324971022384987	-0.31142914101009966	-0.1801046698110364	1.264968476382305	0.2071778845633918	1.419032748617502	-0.24772644997533455	1.1296958087436093	0.744824922527896	-0.548474560078812	0.3377514977384091	-0.9257320363352447	1.9549132881074378	2.5565823010356743	-1.052783774165151	-0.4742610683901444	-0.006799344083207905	0.43006715698327824	0.2758339659505551	-0.7574786520398563	-0.04850191908325839	1.0625929446405948	-0.9047041304187032	-1.4434987062259739	-1.0846386395216863	-0.12271870133981327	1.1819173214187084	-0.5670185349319168	-0.7266877934117727	0.25840147526926427	2.0230042682898337	0.3525507207862239	-0.4852116177465302	-1.1648899722481014	-0.9016084846886177	-0.04560551294436544	-0.12528438952694188	1.2719887955236802	0.24527640572173492	-1.118592617747474	-1.427854473130036
NFATC1	0.03830886984122522	0.01632550877519555	-0.05998539621710048	1.0333271968243594	1.8141905138637826	0.3299619421552145	-1.3059016143367184	-1.2976821394111926	-0.10326624028793183	-0.3114291410100995	0.03674758163167881	-1.1481467231701303	0.7598864509674672	-1.3240455106642408	0.5766367856727714	0.6376732193653065	-0.2507453318414373	-0.5484745600788118	-0.11719760105941365	-1.1348090336322498	-0.9575980397134539	-1.5385984080204422	0.0920919861432983	-1.5029310826549656	-1.071266578552214	-0.7731853490021202	-0.9168135715798048	1.1735745999833056	-0.7172656987649499	-1.0812644147113741	-0.7132273308758116	-0.8222911473660532	-0.9980468915042288	0.39979856729152125	-1.386058560704934	-0.8055236217873718	-0.10555469439313118	5.931080699723808	0.9737207091513483	-0.5948643951374859	-0.8295708429666232	-0.9058500799029645	-0.12170089132655303	1.9866754762061878	0.13371071274887497	0.009755480789499265	-1.1473629144567437	-1.0262580552333085	-0.4328027126856914
NFATC3	-1.3416104118212575	-0.37852568241878304	-1.450675352348602	-0.7095180517541416	-0.7267680775079813	-0.19855129976713184	-1.6563756360564363	-1.562108256311643	-1.2136826089387123	0.300521517869221	-0.8306614241391819	-0.5541491355879924	-1.345669992476631	-0.7613627908115758	-0.742344391364198	-0.14956292363997759	-1.060700793023268	-1.5249447126283626	-0.7237963994565108	-1.1348090336322498	-1.1396299977022595	-1.026700819388428	-0.7405449304446649	-1.0581008062161237	-1.3754000741147874	0.5394537484364962	-0.9168135715798048	-0.8862155355080671	0.10582818392020889	-1.84352480914763	0.052679867295754974	-0.5116873679360929	1.0801550609147512	-1.5002642277315132	-1.386058560704934	-0.5329463796668518	-0.8154210932715785	-0.07528553793394421	-0.5076207861029833	-0.5948643951374859	0.08872042428695795	-0.21507703364926564	-1.6191234705817168	-0.3978675510637944	-0.5569428933199693	-1.7463952179711002	-0.7347290418112685	-0.8415889302049774	-0.6223363813417572
NFE2	-0.46347995985422313	0.24665537030501639	0.08901709908270342	-0.7912139227812588	0.4801872533936066	-0.06642298928654508	-0.6925720763272121	0.288874561991509	-1.1211479115511473	0.45350918258905076	-0.34274385839307275	-0.1086509449013891	0.2861362511925452	0.2936673089121718	-1.006140626771592	-0.34637195939129845	-0.0145083223300701	0.08623103907839612	-0.2688473006586879	-0.4030395430927317	-0.09294623926662644	0.12506875503360435	0.7859560832999342	-0.16844025333844034	1.0576678903857983	-0.7731853490021202	0.050197945336703506	-0.5000048851034347	0.6202618605984331	-0.4142865695796505	-0.3302737317900284	-0.4340364230786028	1.4265220529845812	0.20979228778921774	-0.08581760773093772	0.8299398309357484	0.07191190532648072	-0.24212904453554832	-0.5076207861029833	-0.4595193785769561	-0.3130320051364836	1.5118555819849813	-0.6208417510782743	-0.1810909122210689	0.3927058150246919	-0.2097633565555756	0.2968556398024195	0.35876038247917474	0.5622490477586528
NFE2L2	-0.9652687895496713	-0.5101427461501091	-0.6559953774163154	-1.1452293638987667	0.03551949990354777	-1.2555777836118243	-0.9554275926170005	-0.23997767180939145	1.7474277074633688	0.9124721767485412	0.9041565874025397	-0.8511479293790614	0.7598864509674672	1.2080267286727524	-1.006140626771592	-0.9367990666452616	-1.3306859467505447	1.0138776840004695	-0.7237963994565108	-0.7166550390382395	0.498657624196992	-1.026700819388428	0.3696376250059529	-1.5029310826549656	-0.4629995874270677	-0.7731853490021202	0.11466537979780375	-0.8862155355080671	0.5173751252627883	-0.7001342174932463	0.052679867295754974	-1.1328949267960136	-0.30531290736456873	0.39979856729152125	-0.08581760773093772	-0.5329463796668518	-1.525287492150026	-1.4100335907467778	1.9612817059875696	-0.05348432889536609	-1.518289293406809	-1.5966231261566632	-0.37127132120241363	-1.0481974675919716	0.13371071274887497	-0.8683198685908005	-1.5599967871022187	-0.28758155511998407	-1.5700047246220854
NFIA	0.03830886984122522	0.01632550877519555	1.1320345661813298	-0.2738067396095164	1.0519029364522534	-0.19855129976713184	0.0959944725421534	0.8177267957924095	0.26687254926232823	-0.3114291410100995	-0.6138091726964666	2.118840008531629	0.7598864509674672	1.2080267286727524	0.04904431485798376	-0.14956292363997759	0.8291952830676699	1.5997597755301998	-0.11719760105941365	2.6285769177138425	1.044753498163409	-0.5148032307564134	1.202274541593916	0.9436354377586642	1.6659348815109445	1.4145464800622407	1.4040140690198144	0.6586270661104625	0.9289220666053677	3.111167754688032	0.052679867295754974	-0.20108358850613264	-0.30531290736456873	1.5398362443053417	2.2546161076222546	1.9202487994178288	3.0888441005598817	0.5920884884724728	0.9737207091513483	-0.05348432889536609	1.007011691540539	-0.560463556776115	0.8765808281768898	0.9027922819925597	0.8243643188177195	2.2049438542402484	-0.3220951691657933	0.8204331950500026	1.2730003052188996
NFIC	-0.6516507709900162	-1.0037067351425821	-0.6559953774163154	-0.845677836799337	0.0990434646878419	-0.8591928521700646	-0.07924253831770575	-0.9671494932856298	-0.4734050298381919	-1.22935512932908	0.36202595879575183	0.5595963411285165	-0.1876139485823772	-0.3393507509220767	0.11499337370983216	-0.14956292363997759	-0.6557230624323526	0.4768191000982163	-0.5721466998572365	-0.8211935376867421	-0.0019302602722240055	-0.5148032307564137	-0.11606724300369234	-0.16844025333844034	0.3733675253700089	-0.7731853490021202	-0.40107409589100057	-0.7574786520398563	0.10582818392020889	0.729104022074733	-0.3302737317900284	-0.666989257651073	-0.30531290736456873	-0.3602265507176927	0.23924263051256137	0.14849672563444843	-0.016821394533325103	-0.24212904453554832	1.3440560829649313	-0.3241743620164263	-0.42781841354318145	-0.9921967106846767	0.5646177908320639	-0.18109091222106868	-0.5569428933199693	-1.4171169619534876	-0.9410459781340059	-1.164759899004557	0.08841487611848936
NFKB1	0.10103247355315616	-0.6417598098814352	-0.9540003680159229	0.5976158846797343	-0.21857635923362861	0.3299619421552145	0.27123148340201225	1.478792088043535	-0.47340502983819205	-0.6174044704497597	-1.3727920527459698	-0.40564973869245785	0.12821951793423791	-0.19868007095891063	0.18094243256168055	0.24405514786266447	0.2892249756131163	-0.060239483804036424	1.399299394933329	-0.08942404714722402	0.3166256662081862	1.0208895351396299	1.6185929998878974	0.7212202995392432	-0.6150663352083544	-0.11686580028281192	-0.7878787026576037	-0.8862155355080671	2.780883302646975	0.6338214727702011	-0.3302737317900284	1.196633418928689	0.04105408470526119	-0.1702202712153892	1.604495631135257	-0.26036913754633156	1.4916447030833748	-1.0763465775435694	0.4799402107332379	-0.05348432889536609	-0.7147844345599256	-0.21507703364926586	0.1278695385493076	2.637005392734365	-0.21161609028554712	-1.7463952179711002	0.09053870347968165	-0.28758155511998407	1.0834666365628343
NFKB2	-0.526203563566154	-1.4314621922693922	-1.2520053586155304	0.5431519706616562	-0.7267680775079813	0.5942185631163877	-0.6049535708972824	0.9499398542426343	-0.47340502983819205	-0.9233797998894199	-1.3727920527459698	0.03984845199414572	-0.08233612641017216	-0.3393507509220767	0.18094243256168083	0.6376732193653065	-0.7907156392959909	0.9162306687455147	1.7025987941318779	-0.08942404714722402	0.04357772922497767	1.2768383294556374	1.0635017221625882	0.7212202995392432	-0.4629995874270677	-0.11686580028281192	-1.0457484405020059	-0.8862155355080671	2.575109831975685	0.6338214727702011	0.052679867295754974	2.2837466469335492	0.7337880688449214	-0.550232830219996	1.604495631135257	-0.26036913754633156	1.4916447030833748	-1.4100335907467778	0.4799402107332379	-0.32417436201642597	-1.518289293406809	-0.9058500799029645	-0.12170089132655273	3.6125002675266313	0.47903751578329745	-0.8683198685908005	-0.7347290418112685	-1.0262580552333087	1.1782334708908664
NFYA	0.2892032846889492	1.2008790823571307	0.33735459124904305	-0.6005902237179852	-0.21857635923362861	-0.19855129976713184	0.4464684942618714	0.288874561991509	-1.2136826089387123	2.7483241533865024	-0.1801046698110364	-0.2571503417969233	0.3387751622786475	0.9266853687464203	-0.2147519205494101	0.6376732193653065	2.1791210517040542	0.4279955924707389	-0.7237963994565108	-1.1348090336322498	-0.22947020775823088	1.5327871237716442	0.6471832638686068	1.1660505759780848	0.44940089926065213	-0.33563898318924806	-0.6589438337354027	0.1436795322376192	0.9289220666053677	0.4432563741611371	0.052679867295754974	-0.5116873679360929	1.7728890450544113	-0.36022655071769255	0.17423058286386123	1.1025170730562683	1.3141781033637632	0.5920884884724728	0.4799402107332379	0.4878957373467537	1.007011691540539	2.2026286282386796	0.1278695385493076	1.5531221985207369	1.1696911218521417	0.8878308301697991	0.5031725761251569	2.1131170702483204	1.0834666365628336
NFYB	-0.5889271672780853	-0.6417598098814352	-0.45732538368324366	-0.49166239568182896	-0.47267221837080503	-0.727064541689478	-0.2544795491775646	-0.23997767180939145	-1.2136826089387123	-0.3114291410100995	-0.1801046698110364	-0.5541491355879924	-0.7140030594434017	-0.19868007095891063	-1.006140626771592	-0.14956292363997759	-0.11575275497779901	-0.743768590588722	2.309197592528975	0.11965295014978108	0.3166256662081862	-0.002905642124399169	-0.7405449304446649	-0.3908553915578613	-0.15886609186449435	-1.6482780806278645	-0.14320435804659828	-0.37126800163522394	-0.30571875742237054	-0.7001342174932463	0.8185870654673214	0.10952019092382767	1.0801550609147512	-0.7402391097222996	-0.34586579832573705	-0.8055236217873718	2.02404450224221	-0.07528553793394421	-0.013840287684872762	-0.05348432889536609	1.007011691540539	0.8210825357312824	-0.12170089132655303	1.7698988373634625	-0.21161609028554712	0.44879315547964904	-0.3220951691657933	-0.10291243009165287	0.1357982932825057
NIPBL	-0.2596282477904473	0.09858617360727402	-0.283489139166806	-0.7095180517541415	0.22609139425643002	-0.727064541689478	-0.6049535708972824	-0.20692440719683558	-0.3346029837568446	-0.15844147629026945	-0.4511699841144303	1.1164690794867704	-0.6876836039003505	-0.23384774094970198	-0.41259909710495557	0.1456506299870037	0.06986203820970412	-0.9390626210986323	0.6410508969369578	-0.4030395430927317	-0.3204861867526339	0.0610815564546028	-0.6017721110133376	-0.5298648529449992	-0.7671330829896408	-0.06217250455620294	-0.2399055097382492	-0.24253111816701317	-1.0259259047718845	-0.1284389216660546	0.052679867295754974	-0.35638547822111294	0.4740128247925486	-0.882743819349027	-1.2885404892318844	-0.6351628454620467	-0.6823211434818695	0.3418232285700663	-0.5693433484052471	-0.7978819199782807	0.5478660579137486	0.43252269721357667	0.2214584497527553	-0.12689675251038748	-0.42744534218206115	-0.31952277522811284	-0.21893670100442433	0.19717489807938515	-0.05373537537356032
NKRF	1.0418865292321218	2.7802838471330444	1.9267145411136164	0.05297674449895278	0.5437112181779007	1.9155016679222532	0.7969425159815894	1.875431263394211	0.26687254926232823	0.300521517869221	0.25359983307439404	0.6338460395762835	0.9704420953118772	1.4893680885990854	0.3128405502653779	1.4249093623705904	1.6391507442495004	1.4044657450202895	0.48940119733768356	0.11965295014978108	1.044753498163409	0.5089919465076154	1.7573658193192245	1.1660505759780848	-0.7671330829896408	-0.7731853490021202	-0.6589438337354027	0.6586270661104625	-0.30571875742237054	1.2055167685973929	0.052679867295754974	1.0413315292137086	-0.30531290736456873	0.7798111262961283	1.994567917027456	1.9202487994178288	1.669111302802987	0.5920884884724728	-0.5076207861029833	2.1120359360731134	2.154875775607515	1.166469058858132	-1.1199826108299955	0.25246236546438255	3.241651940058675	1.326868504859949	2.1537080667070576	3.0364626953899756	1.0834666365628336
NKX2-1	-1.3416104118212575	-1.365653660403729	-0.8546653711493871	-1.0363015358626104	0.4166632886093124	-0.727064541689478	-0.9554275926170005	-1.6943213147618683	1.1922195231379786	-0.9233797998894199	1.2294349645666127	0.03984845199414541	-1.0298365259600166	-1.6053868705905738	-0.742344391364198	-0.5431809951426195	-0.9932045045914487	-0.25553351431394666	-1.0270957986550593	-0.5075780417412343	-0.22947020775823088	-1.5385984080204422	-0.3242264721506833	0.05397488488098029	-0.006799344083207673	0.5394537484364962	-0.5300089648132015	0.40115329917404097	-0.7172656987649499	0.2526912755520732	-1.0961809299615948	1.9731428675035898	-1.6907808756438887	0.7798111262961283	-0.08581760773093772	-0.9418122428476318	-0.8154210932715785	-1.0763465775435694	-1.0014012845210938	0.21720570422569407	-1.518289293406809	-0.38777029521269035	1.375721687928611	-0.9398091481706087	-1.2475964993888138	-0.6488010312457254	-1.1473629144567437	-0.8415889302049774	-0.9066368843258555
NKX3-1	-1.2161632043973953	-1.8263133834633707	-1.6493453460816738	-1.3630850199710796	0.03551949990354777	-0.727064541689478	-0.6049535708972824	-0.5044037887098418	-0.10326624028793183	-0.9233797998894199	0.03674758163167881	-0.2571503417969233	-0.9245587037878115	-0.7613627908115758	0.04904431485798376	1.4249093623705904	-0.7907156392959911	0.23270156196082867	-0.7237963994565108	0.11965295014978108	-1.503693913679871	-2.0504959966524567	-2.1282731247579365	-1.7253462208743866	-1.6795335696773603	-1.2107317148149923	0.37253511764220604	-0.8862155355080671	-0.7172656987649499	-0.7001342174932463	-0.7132273308758116	-1.4434987062259739	-0.9980468915042288	0.01978600828691426	-0.8659621795153356	-1.3506781060284119	-1.525287492150026	-1.4100335907467778	-0.5076207861029833	-1.6776245276217256	-1.9774349270335994	-1.5966231261566632	-0.8704121809541349	-1.6985273841201485	-0.5569428933199693	-1.7463952179711002	-0.7347290418112685	-1.2109271802616397	-1.3804710559660196
NOTCH1	0.47737409582474244	1.3324961460884568	0.5360245849821148	0.10744065851703086	-0.09152842966504035	-0.727064541689478	1.147416537701307	-0.23997767180939145	-1.2136826089387123	-0.9233797998894199	-1.3727920527459698	0.03984845199414541	2.128498139206131	0.22333196893058838	0.9723311387838623	1.4249093623705904	0.8291952830676699	0.33034857721578353	1.0959999957347806	0.11965295014978108	-0.4115021657470367	-0.2588544364404062	-0.3242264721506833	0.4988051613198222	-0.7671330829896408	-1.2107317148149923	-0.6589438337354027	-0.8862155355080671	0.5173751252627883	-0.31900402027511854	-0.3302737317900284	-0.6669892576510731	-0.30531290736456873	-0.36022655071769255	-0.34586579832573705	-0.6692350007271117	0.24937850504609232	-0.4089725511371527	-1.0014012845210938	-1.1362444613796059	1.007011691540539	1.166469058858132	-0.2464861062644832	0.9027922819925597	0.13371071274887497	0.009755480789499265	1.1221233850933694	1.374440570134996	0.4200987962666041
NR1H2	0.41465049211281146	-0.4662703915730004	-1.119558696126816	-0.05595108353720386	-0.47267221837080503	-0.02238021912634986	-0.8386029187104278	-1.4739662173448262	1.0071501283628486	-0.9233797998894198	3.6509517723436	-0.7521483314487053	-0.5034474150989916	-1.1364846040466856	1.4559575703640844	-1.4616231619821174	-0.9257082161596294	0.6232896229806492	-0.3193972005251126	-0.5772703741735693	0.1345937082193804	-0.3441707012124086	-0.18545365271935568	-0.020163494525493486	1.4631792178025624	1.1228489028536592	0.8882745933310108	-0.02796964571999501	1.2032866941670872	-0.7001342174932463	-0.20262253209476735	0.9377969360703886	-0.30531290736456856	-0.9935808157253708	0.9543751546482593	-0.07865097613265147	-0.5787989603120959	-0.7426595643403611	0.8091272096786446	0.4878957373467537	-0.7530465706954915	-0.560463556776115	2.6235738373079145	-1.0481974675919716	-1.017378630699199	-0.8683198685908003	-0.1845505449506347	0.4510949449933402	-0.11691326492558211
NR1H3	-0.33803275243036107	-0.6417598098814352	-0.954000368015923	0.18913652954414795	-0.28210032401792273	-1.2555777836118243	-0.6049535708972824	-2.0909604901125434	0.6370113388125883	-1.5353304587687402	3.506383604715122	-0.4798994371402251	-0.34553068184068453	-1.324045510664241	0.4447386679690747	-1.7240352096505456	-1.1619452256709968	0.4279955924707394	-0.2688473006586879	-0.7166550390382395	0.04357772922497767	-0.002905642124399169	-0.5323857012976739	0.2763900231004016	1.4378347598390153	2.0708660287815492	0.6304048554866081	0.4011532991740407	1.5462424786192368	-0.5095691188841824	-0.3302737317900284	1.2742843637861787	-0.9980468915042288	-0.7402391097222996	0.3042546781612607	0.08035241510431843	-0.28302129411274307	-0.7426595643403611	0.9737207091513483	-0.05348432889536609	-0.5999980261532281	-0.7331568183395398	3.3098925194665303	-1.4817507452774228	-1.4202599009060248	-1.5268763806260253	-0.6315705736498999	0.26642581996500925	-0.2432690440296257
NR2C2	0.9791629255201908	2.0563899966107506	0.5360245849821148	-0.16487891157336002	-0.09152842966504035	0.5942185631163877	-0.2544795491775646	0.8177267957924095	-0.47340502983819205	1.524422835627862	-0.07167854408967861	0.48534664268074895	0.338775162278648	0.9266853687464203	0.18094243256168083	-0.5431809951426196	2.044128474840415	1.40446574502029	-0.42049700025796216	0.5378069447437915	1.1357694771578117	1.5327871237716442	0.3696376250059529	0.9436354377586635	-0.15886609186449435	-0.11686580028281192	-0.14320435804659828	-0.37126800163522394	0.5173751252627883	1.0149516699883288	-0.3302737317900284	0.26482208063880763	0.04105408470526119	0.20979228778921774	0.8243510593508594	1.3750943151767887	0.9592449039245393	0.25840147526926427	-0.7545110353120387	0.7585857704678138	1.580943733574027	1.166469058858132	-0.37127132120241363	0.7944039625711968	0.9970277203349305	0.8878308301697991	2.566341939352533	3.128797257904141	1.3677671395469324
NR2F1	-0.024414733870705932	0.7073150933646577	0.5360245849821148	0.46145609963453854	0.4166632886093124	0.19783363167462809	0.0959944725421534	0.4871941496668466	1.0071501283628486	-0.0054538115704391025	-0.23431773267171493	0.11409815044191297	0.5493308066230571	-0.12834473097732724	0.9723311387838623	-0.7399900308939406	0.9304397157153987	1.5021127602752449	-1.330395197853608	1.0604994379863044	1.9549132881074378	0.8929151379816263	-0.2548400624350196	0.4988051613198222	0.753534394823225	0.43006715698327824	1.4040140690198148	1.8172590173243597	-1.0259259047718845	2.6347550081653726	-0.1387969322471367	-0.4340364230786028	-0.8248633954693138	-0.7402391097222996	0.7593390117021597	1.6476715572973089	0.24937850504609232	1.2594625148788894	0.8502755845468207	-0.1888293454558962	-0.19824559672978612	-1.2512366030298139	-0.5584491436093091	0.6318214834391523	0.8243643188177192	2.314703272912786	1.1221233850933694	1.0512696013354164	-0.33803587835765875
NR2F2	-0.26833985941710436	0.10407021792941286	-0.17035761495769583	0.016667468486900316	-0.47267221837080486	-0.5508934610486961	-0.09871331730213448	-0.5044037887098418	0.22574601709007722	-0.6514017292763884	1.0246300604262701	-0.22415047582013836	0.5493308066230576	-0.7926229419145014	-0.12681984208027883	-0.49944565386454826	-0.20574780622022443	1.7299557958701404	-0.9933958654107761	-0.3449625993991192	0.6200122628561959	1.3052770843796375	-0.43216088726393775	0.004549298609998338	0.3142304567883972	1.6090115315346285	0.1719697659854487	-0.37126800163522394	0.3801928114819285	1.1208211692155865	-0.45792493148528945	0.4891470324493348	-0.45925379272893757	-0.4868974037192282	0.7810096942517261	1.1025170730562683	0.4860006380055747	-0.001132868333231128	0.31534671126053443	-0.2940976916696417	-0.19186857404052526	-0.98260264059782	-0.31581122567444453	-0.5664716034970255	-0.556942893319969	2.1561618903857878	-0.3679433772375125	-0.7595137635257191	-0.0747946718909005
NR2F6	-0.08713833758263707	0.23568728166073924	1.1982578974256872	0.3797602286074215	-0.049179119808844464	-0.19855129976713168	0.6801178420750167	-0.5044037887098418	-1.090303012421959	0.3005215178692207	1.0487247550310166	1.0298444312977093	1.3915533840006968	-0.6675823375027979	0.3128405502653774	-0.14956292363997759	0.5592101293403933	1.7299557958701404	-1.1281955983879088	-0.01973171471488889	1.7122040107890304	2.0446847124036585	-0.00042322681091979455	-0.24257863274491379	-0.969888746698023	0.685302537040787	-0.057247778765130805	-0.7145663575504527	1.6148336355096666	1.5866469658155207	0.052679867295754974	0.0059855977805076885	-1.228958219550782	-0.8669099627238351	1.0410578848465255	1.9202487994178288	-0.22386576087287263	-0.07528553793394421	-0.6722142855756869	0.3074357152660474	-0.44694948161096437	-0.44533471573383177	0.8765808281768898	0.25246236546438255	0.13371071274887536	0.009755480789499477	1.3284403214161074	0.1433130699461219	1.0202887470108117
NR3C1	-0.8532623543497942	-1.0883177046841492	-0.8475700142303486	-0.5383457505544671	0.0355194999035473	-0.9346947438732573	-0.6174705002444152	-0.8632678045033103	0.2668725492623285	-0.7703921351695895	2.5460379197545273	0.0080271526593885	-0.2928917707545817	-1.223566453547693	-0.39375650886157043	-0.40260311246310404	-1.0896277737797617	0.6372391965884999	0.20776604093903212	-0.0595559046762236	-0.4895158620279541	-1.2095213867570045	-0.6612461764839063	-0.7085913032998912	0.10181976147485358	-0.17937242397036535	0.3541158506533196	-0.058621284640997466	-0.5849827533334065	-0.16927429993942553	-0.33027373179002867	-0.10124665940364543	-0.28057240793100957	-0.4823734446834593	0.007056746052918032	0.01220810457418842	-0.6126021221634513	-0.3613029778224083	0.8150055489455276	-0.22749935018747658	-0.5262067636060651	-1.1648899722481012	0.47548549444782806	-0.44431968795866483	-0.8652703960292747	-0.08432402092981872	-0.6905182697421104	-1.0790206623842604	-0.595260142962319
NR4A1	-0.5575653654221195	0.2137511043721847	-0.05998539621710015	-0.4644304386727899	-0.40914825358651086	-0.19855129976713184	-0.4297165600374235	-0.10776461335916625	-0.7510091220008872	1.0654598414683714	-0.1801046698110364	0.03984845199414572	-0.2928917707545817	0.575008668838504	-0.6104462736605011	-0.5431809951426195	0.3904694082608452	2.136818359432453	-0.5721466998572365	-0.1939625457957265	0.22560968721378316	0.12506875503360435	-0.046680833288028994	0.33199380765525677	0.37336752537000867	-0.5544121660956841	-0.40107409589100057	-0.24253111816701317	0.5173751252627883	-0.1284389216660546	0.052679867295754974	0.420123970353788	-0.6516798994343989	-0.07521713146423731	0.1092185352151619	0.48921827828509845	-0.10555469439313118	0.42524498187086834	-0.631065910707511	0.081860687665164	1.9253029587941202	0.0439628586958711	-0.7456269660162047	0.3066565251750642	0.3927058150246919	-0.6488010312457254	1.225281853254738	0.9589350388212513	1.6046842253670144
NRF1	1.9043360802711733	1.052809885659389	1.13203456618133	0.5023040351480975	0.22609139425643002	1.7173092022013738	1.4540813067060605	1.7432182049439855	-0.6584744246133221	1.5244228356278615	-0.017465481228999706	-0.18290064334915607	1.049400461941031	0.3991703188845465	1.0382801976357108	0.3424596657383246	1.3354174463063144	-0.8658273596574159	-0.041372751259776526	-0.7689242883624907	-0.25222420250683153	1.3408255280346388	1.5492065901722334	0.5266070535972498	0.8675844556591903	0.9223068185227596	-0.9812810060409053	-0.5643733268375402	0.0029414485845640362	0.681462747422467	-0.3302737317900283	0.3036475530675526	0.6471963208274636	0.4948017070426731	0.23924263051256137	1.272877849381594	0.24937850504609207	0.9257755016756812	1.097165833755876	0.2848782125059585	0.6052592621170974	0.7347359049495702	0.03428062734585961	-0.2894792316424318	1.2560228226107477	1.1073496675148737	0.6063310442865261	1.0512696013354168	0.6807075906686942
None	-1.4670576192451195	-1.4314621922693922	-0.8546653711493871	-0.16487891157336002	0.03551949990354777	0.3299619421552145	-1.6563756360564363	0.024448445091058604	3.59812165521467	-0.3114291410100995	0.6873043359598244	-1.7421443107522685	-1.1351143481322212	-2.730752310295904	-0.742344391364198	0.6376732193653065	-1.7356636773414598	-0.9390626210986323	-1.330395197853608	-1.1348090336322498	-0.9575980397134539	-1.5385984080204422	-2.1282731247579365	-1.0581008062161237	-0.15886609186449435	-0.7731853490021202	1.4040140690198144	1.6885221338561487	-0.30571875742237054	-1.84352480914763	-1.4791345290473783	-1.4434987062259739	-1.6907808756438887	-1.8802767867361203	-1.9061549418945323	-1.3506781060284119	-1.1703542927108022	0.5920884884724728	-0.013840287684872762	-0.5948643951374859	-1.9774349270335994	-1.9420096492835126	-1.8686939004575773	-1.6985273841201485	-1.5929233024232359	-1.3073575432809503	-1.972630659747694	-1.9496036803749641	-2.3281393992463477
OGT	1.5436753589275696	0.9376449548944785	1.5293745536474728	0.27083240057126534	-0.7267680775079813	0.8584751840775608	1.147416537701307	1.6110051464937607	-1.2136826089387123	0.9124721767485412	-0.8306614241391819	0.6338460395762835	-0.08233612641017216	2.0520508084517504	0.5766367856727714	0.6376732193653065	0.6942027062040316	-1.3296506821184524	-0.11719760105941365	-1.1348090336322498	-0.4115021657470367	-0.002905642124399169	1.7573658193192245	0.4988051613198222	-0.4629995874270677	-0.33563898318924806	0.11466537979780375	-0.8862155355080671	0.10582818392020889	0.06212617694300929	-1.4791345290473783	0.10952019092382767	2.465623029194071	0.7798111262961283	0.17423058286386123	-0.26036913754633173	0.24937850504609232	-0.7426595643403611	-0.5076207861029833	-1.1362444613796059	0.08872042428695795	0.8210825357312824	0.6270103983010289	0.686015643149834	-0.5569428933199693	0.8878308301697991	1.3284403214161074	1.0051023200783336	1.8416013111870966
OSR2	0.2892032846889492	-0.33465332784167423	0.1386845975159713	1.0696364728364116	-0.47267221837080503	-0.02238021912634986	0.21281914644872635	0.7295847568255928	1.7474277074633688	0.0965379649094476	0.7595884197740629	2.9108367919744786	-0.7140030594434017	1.0204658220551976	1.8956179627097411	0.3752611716968785	-0.07075522935658612	0.6883876331506193	-0.11719760105941365	-0.159116379579559	0.013239069560176755	-0.173538171668404	1.2947897545481337	0.7953586789457163	0.6521565629690342	0.101907382623624	0.20062195907927124	0.31532871019523356	-0.03135412986065091	-1.3353512128567928	-0.20262253209476735	-1.3399641130826538	-0.07440157931801539	1.9198488033099488	0.17423058286386123	-0.35122821825317163	0.722622770965057	1.0370045060767503	-0.5076207861029832	-0.2339443509760727	-0.8295708429666232	-0.33020587469154894	2.2908132641401004	0.18020348585014034	0.018601778404067806	0.44879315547964943	-0.7347290418112683	-0.5953634301672024	0.2621540723865493
OTX2	-1.5141003220290679	-1.1353237988739084	-1.4010078539153343	-1.2133092564213646	0.543711218177901	-1.5198344045729975	-1.5468525042690244	-1.3968419332488617	-0.45027135549130093	-1.22935512932908	-1.413451849891479	1.2092812025464799	-1.10879489258917	0.17058046394440135	-0.8742425090678949	0.047246112111343275	-1.1197600454011096	-0.8780332365642856	2.233372742729338	-0.8473281623488677	-0.7983200764732488	-1.378630411572938	-1.7986876786085346	-1.7948509515679554	-0.9382081742435883	-1.511544841311342	0.340301400411656	-0.30689955990111856	-0.6143789634293051	-0.9383405907545762	-0.4260121315614744	-1.4629114424403462	-1.5608932536177025	-0.8589930344112392	-0.9309742271640353	-1.5040028047212044	-1.2369042676056565	0.09155796866766017	0.7576917410934246	-0.6287006492776185	-1.475244390254297	-1.6829697569383757	-1.2291696739006845	-1.0888430873749828	-0.6648575192682261	-0.9506394325952036	-1.069994063335717	-1.3494290240328881	-1.4515461817120443
PAF1	0.9791629255201904	2.3196241240734037	0.7346945787151862	-0.11041499755528168	-0.5997201479393932	1.3869884259999068	0.6217055051217305	0.6855137373421846	-0.6584744246133221	0.6064968473088811	0.25359983307439404	-0.5541491355879924	0.9704420953118772	-0.05800939099574418	-0.47854815595680394	1.0312912908679486	0.15423239874947797	-0.4508275448238569	0.48940119733768356	-1.1348090336322498	-1.2306459766966624	0.2530431521916083	0.2308648055746256	0.2763900231004013	-0.310932839645781	0.5394537484364962	-1.0457484405020059	-0.8862155355080671	0.9289220666053677	0.2526912755520732	0.052679867295754974	-0.6669892576510731	0.7337880688449214	0.20979228778921774	-0.6059139889205362	-0.8055236217873718	-0.8154210932715785	-0.7426595643403611	-0.5076207861029833	1.029275803588874	0.3182932411003533	0.30300275104100854	-0.4960565361403441	0.686015643149834	0.30637411426608624	0.009755480789499265	0.7094895124478947	0.26642581996500925	0.3253319619385711
PATZ1	1.9200169811991559	0.9376449548944785	1.1320345661813298	2.0136776491497668	-0.5997201479393932	0.3299619421552145	2.8997866462998974	1.6110051464937607	0.26687254926232823	1.2184475061882014	-0.39695692125375165	-0.2571503417969233	0.7598864509674672	1.6300387685622515	2.687006668931924	0.24405514786266447	0.22172868718129712	-0.6461215753337669	0.48940119733768356	-0.7166550390382395	0.40764164520258894	1.5327871237716442	0.3696376250059526	1.6108808524169267	1.2097346381670848	0.5394537484364962	0.37253511764220604	0.4011532991740407	0.10582818392020889	0.4432563741611371	-1.4791345290473783	0.5754258600687683	-0.9980468915042288	0.20979228778921774	0.69432696405346	-0.12408051648607159	1.4916447030833748	1.5931495280820982	-0.260730536893928	1.5706558698309938	0.08872042428695795	0.475696012604433	0.3774399684251685	-0.28947923164243156	0.6517009173005087	1.5463873422050238	0.09053870347968193	1.005102320078334	0.2305651276105384
PAX5	0.36447160914326665	1.1482322568646	-0.6957293761629297	-0.29559230521674745	-0.6251297338531107	-0.304253948151601	0.23618408123004078	-0.8217151289903822	-0.6954883035683481	-0.5562094045618275	0.16685893249730827	0.15864796951057364	1.054664353049641	-0.5925579748557763	-0.5840666501197617	-0.46445738084209115	-0.06175572423234339	-0.1578864990589918	0.6107209570171029	0.036022151230979044	-0.4843149489425587	-0.002905642124399169	1.2577836693664464	-0.21292328098232421	-0.8887864812146702	-0.6856760758395459	-0.2463522531843593	-0.8862155355080671	0.3527563487257564	-0.7763602569368719	-0.10050157233855843	-0.5116873679360929	-0.028219313708704792	-0.3602265507176927	-0.5539043508015765	-0.5329463796668518	0.17839186515824731	-0.8761343696216445	-0.6063768857866054	0.16306769760148193	0.8233534380898223	0.6829279264805425	0.1278695385493076	1.3797008874465568	-0.487877532713085	0.44879315547964943	-0.07451484557850821	-0.5461183301596477	0.3253319619385711
PBX2	-0.5889271672780853	-0.9708024692097508	-1.0533353648824588	-1.0907654498806887	0.16256742947213587	0.06570532119404132	-1.1306646034768595	-1.0332560225107426	-0.28833563506306203	-0.3114291410100995	0.14517370735303622	2.267339405427163	0.022941695762032876	0.9266853687464203	-1.006140626771592	1.4249093623705904	0.8966915714994894	0.1350545467058738	-0.7237963994565108	0.7468839420407968	-0.3204861867526339	-0.2588544364404062	0.2308648055746256	0.4988051613198222	-0.4629995874270677	0.101907382623624	0.37253511764220604	0.40115329917404097	-0.5114922280936602	0.2526912755520732	1.2015406645531048	0.10952019092382767	0.04105408470526119	0.01978600828691426	1.994567917027456	1.2388056941165284	-0.28302129411274307	-0.07528553793394421	2.208171955196624	0.2172057042256938	0.20350683269365583	-0.560463556776115	0.7517956132389593	-0.5062558704851573	2.033008129438197	1.9854250168951735	0.5031725761251569	0.8204331950500026	0.2305651276105384
PBX3	-0.400756356142292	-0.806281139545593	-0.8546653711493871	-0.4644304386727899	-0.3456242888022169	-0.9913211626506512	-1.218283108906789	-0.9010429640605174	0.9146154309752834	-0.15844147629026945	1.3920741531486491	1.5990921193972583	-0.4508085040128891	-0.19868007095891027	-0.3466500382531069	0.8344822551166274	-0.5544786297846237	-0.743768590588722	0.9443502961355064	-0.7166550390382395	-0.4115021657470367	-1.2826496137044352	-0.11606724300369234	-0.6688743143321373	-0.08283271797385112	-1.2107317148149923	-0.723411268196503	-0.5000048851034347	-1.2316993754431742	-0.6048516681887144	-0.9047041304187033	-0.7446402025085632	-0.6516798994343989	-0.3602265507176927	-0.735938084217936	-0.46480206913672173	-0.5492211936921608	0.42524498187086834	0.35649508612871006	0.7585857704678138	-0.9443572513733208	-0.12873040286755338	-0.2464861062644832	-0.6688383496172016	0.13371071274887497	-0.5390416125731882	-1.0442044462953748	-0.9800907739762256	-0.7171032156697902
PCGF2	-0.8398215821258092	-1.036611001075414	-0.6559953774163154	-1.0363015358626104	-1.2349597957823342	-1.2555777836118243	-0.6049535708972824	-0.5044037887098418	-0.47340502983819205	-0.9233797998894199	1.9884178446161158	0.33684724578521447	-0.5034474150989918	0.08266128896742227	0.3128405502653779	-0.14956292363997759	-1.195693369886906	-0.3531805295689018	0.48940119733768356	0.11965295014978108	-0.4115021657470367	-2.0504959966524567	-1.0180905693073192	-1.0581008062161237	-0.7671330829896408	-0.7731853490021202	-0.40107409589100046	0.6586270661104625	-1.1288126401075294	-0.7001342174932463	2.350401461810455	0.420123970353788	0.38742107677509113	0.01978600828691426	0.17423058286386123	-1.3506781060284119	0.24937850504609232	-0.07528553793394421	1.4675012075694587	-1.1362444613796059	-1.7478621102202043	-0.9058500799029645	1.1261512580527502	0.25246236546438255	-0.9022696963543915	0.8878308301697991	-1.1473629144567437	0.6357640700216717	-0.6223363813417572
PDX1	-1.2161632043973953	-1.299845128538066	-1.450675352348602	0.16190457253510893	1.3059987955894297	-1.2555777836118243	-1.3059016143367184	-0.5044037887098418	-0.47340502983819205	-0.9233797998894199	0.03674758163167881	1.2278436271584217	-1.9773369255098607	0.08266128896742227	0.8404330210801656	-0.14956292363997759	-0.7907156392959911	-0.15788649905899155	-0.7237963994565108	0.11965295014978108	-0.4115021657470367	-0.002905642124399169	-0.185453652719356	-1.2805159444355447	-1.071266578552214	-1.6482780806278645	0.37253511764220604	0.6586270661104625	-1.5403595814501088	-1.0812644147113741	0.8185870654673214	-1.4434987062259739	-0.30531290736456873	-1.1202516687269064	-0.8659621795153356	-0.26036913754633173	-0.8154210932715785	0.5920884884724728	2.9488427028237902	-2.2190045938638456	-1.7478621102202043	-0.9058500799029645	0.1278695385493076	-1.4817507452774228	-0.21161609028554712	-0.4292821939006505	-1.5599967871022187	-1.2109271802616397	-1.190937387309954
PHF8	1.1673337366559833	1.9686452874565332	1.1320345661813298	-0.0377964455311775	-0.6420694577955892	0.2418764018348233	0.5632931681684438	0.9940108737260435	-1.0286132141635822	1.6264146121077487	-0.9390875498605394	-0.8511479293790614	0.16331212532497327	0.7860146887832534	-0.5225141951913694	0.7688792431995205	0.6267064177722124	-0.7763175956737068	0.18610179813913486	-0.7863473714705744	-0.4721794850766388	2.0446847124036585	0.7859560832999342	1.1660505759780848	-0.6150663352083542	-0.4085633774913936	-1.1746833094242068	-0.457092590614031	-0.03135412986065091	-0.0013955225933453498	-1.2238321296568562	-0.40815277479277295	0.5028767407983679	0.5264694202930569	-0.43254852852400344	-0.0786509761326518	-0.10555469439313118	-0.6314305599392915	-1.0014012845210938	0.3976657263064007	0.8539631469982756	0.8210825357312824	-0.8288171093081583	-0.2894792316424318	0.8819187859901234	0.08292842657119089	0.7782618245554734	1.0666586950877774	1.0834666365628336
PIAS1	-1.3973647262318627	-1.5630792560007183	-1.450675352348602	-1.08471390387868	0.12021811961593969	-1.196854090064897	-1.3059016143367184	-1.5914889359672486	-0.43227849766594073	-1.1273633528491935	-0.2764834482300208	0.2708475138316439	-1.8369664959469207	-0.7301026397086504	-0.888897855479417	0.5502025368091641	-1.6306694508919632	-0.8305659374820156	-0.8585961324336435	0.5378069447437915	-1.5441454598996056	-1.8229859572604503	-1.881565890213355	-1.898335772822825	-1.4767779059689783	-1.5510455548916708	-0.3151175166095332	-0.828999142855529	-1.8604516469387817	-1.7588292097658236	-1.3940337292505374	-0.7532680852705065	-0.5362242354111223	-1.4158169923971562	-1.414952804104356	-1.3203917457927987	-1.4464134478301982	-1.1875755819446387	-0.9465367846968594	-1.9182378903960013	-2.181499653089951	-1.6733756868515188	-1.6468535183457016	-1.8189588501438851	-1.170857209825609	-1.600049326407717	-1.6516932032456577	-1.621303013657931	-1.8858941723821947
PITX3	-1.0907159969735334	-1.299845128538066	-1.6493453460816738	-1.2541571919349233	1.8141905138637826	-1.2555777836118243	-0.2544795491775646	-1.0332560225107426	2.117566497013629	-0.9233797998894199	-1.2643659270246121	-0.2571503417969233	-0.9245587037878115	-0.4800214308852432	1.104229256487559	2.2121455053758745	0.4242175524767546	-0.9390626210986323	-1.330395197853608	0.11965295014978108	-0.4115021657470367	-0.002905642124399169	-1.5731818470326278	-1.0581008062161237	-0.7671330829896408	0.101907382623624	2.435493020397423	1.1735745999833056	-0.30571875742237054	0.824386571379265	0.052679867295754974	0.10952019092382767	-0.9980468915042288	-0.7402391097222996	-0.08581760773093772	-0.8055236217873718	0.9592449039245393	1.2594625148788894	1.4675012075694587	-1.1362444613796059	-1.0591436597800183	-0.560463556776115	-1.1199826108299955	-0.3978675510637944	-1.2475964993888138	0.44879315547964904	0.5031725761251569	-1.0262580552333085	-0.6223363813417572
PKNOX1	-0.2753091487184301	0.01632550877519555	0.33735459124904305	-0.9818376218445323	0.6707591477464887	0.06570532119404132	-0.7801905817571415	-0.5044037887098418	-0.8435438193884522	0.300521517869221	0.47045208451710924	1.2278436271584217	0.23349734010644246	0.36400264889375483	-0.34665003825310714	0.24405514786266447	1.3016693020904042	1.1115246992554244	-0.11719760105941365	1.583191931228817	0.498657624196992	-0.2588544364404062	0.7859560832999347	0.9436354377586642	-0.7671330829896408	-0.11686580028281192	-0.9168135715798048	0.6586270661104625	-0.09994528675108082	0.824386571379265	1.2015406645531048	0.420123970353788	1.7728890450544113	0.01978600828691426	1.7345197264326568	1.3750943151767887	2.02404450224221	-0.4089725511371527	1.4675012075694587	2.1120359360731134	0.20350683269365583	-0.21507703364926586	0.7517956132389593	-0.07270259279970605	3.068988538541464	3.5220568783106985	1.3284403214161074	1.5591096951633268	0.041031458954472695
PMEL	0.2892032846889492	-0.7733768736127615	0.5360245849821148	-0.6005902237179852	-0.9808639366451578	0.3299619421552145	-0.2544795491775646	0.024448445091058604	0.26687254926232823	-0.9233797998894199	1.9884178446161158	-0.2571503417969233	-0.9245587037878115	0.6453440088200874	-0.4785481559568042	-0.14956292363997759	-0.7907156392959911	-0.15788649905899155	-0.7237963994565108	-1.1348090336322498	0.6806895821857974	-0.002905642124399169	1.202274541593916	0.05397488488098062	0.753534394823225	-0.7731853490021202	-0.6589438337354027	-0.8862155355080671	2.163562890633106	0.4432563741611371	-0.7132273308758116	-0.8222911473660532	0.38742107677509113	1.159823685300735	-0.8659621795153356	-1.078100863907892	-1.1703542927108022	-0.7426595643403611	-0.5076207861029833	1.5706558698309938	-1.0591436597800183	0.475696012604433	-0.8704121809541349	-0.18109091222106868	-0.21161609028554712	-1.3073575432809503	0.09053870347968193	-1.0262580552333085	0.1357982932825057
PML	0.1637560772650871	0.23568728166073924	-0.9871120336381014	-0.4190438436577245	-0.6420694577955893	-0.727064541689478	-0.13765487527099166	-0.06369359387575808	-0.8435438193884522	-0.7193962469296464	-0.3969569212537514	-0.05915114593621073	-0.5736326298804618	0.27022219558497707	0.04904431485798401	0.11284912402845045	0.6492051805828186	-0.3531805295689018	-0.3193972005251126	0.3984222798791216	-1.0182753590430558	0.16772688741960565	0.6471832638686068	-0.09430187393196658	-0.6657552511354499	-0.4814877717935388	-0.9168135715798048	-0.8862155355080671	-0.30571875742237054	-0.4460474193478278	0.30798226668627704	-0.6152219610794131	0.38742107677509113	0.14645686128844992	-0.43254852852400366	0.46650350810838853	-0.5787989603120964	-0.7426595643403611	-0.6722142855756869	-0.9557844392988994	0.3182932411003537	1.051340217815849	-1.036792467538042	-0.03657315299258494	1.0545821875073342	-0.7219739770274172	-0.04700592073547666	0.020200319927234787	1.0834666365628336
POLR2A	0.9876218339088222	1.249105182044949	0.3656638015519665	0.22676236327419527	-0.6116814033949606	0.6406147637431557	0.26275946506526654	0.7726465163208326	-0.5365075715681326	0.2802788752090903	-0.06809192924393209	-0.21709706935181472	0.15607929784748506	0.4277160866378877	-0.2818756445716475	1.38484645432959	0.38918131115337273	-0.7288606493284238	0.5387934659094492	-0.6485587142188585	-0.8853410792904128	1.3204733656367165	0.16695162410624967	0.5644544133133503	-0.3871596826811794	0.2978569001377753	-0.7645851258294202	-0.7460135351915423	0.663982178158355	-0.07849437928251568	-0.24744661748394553	-0.6199640035134578	0.4931819903842091	-0.11655437547809572	-0.4762207437383935	-0.5052031489166766	-0.3728835163626183	-0.46586066789190334	-0.2839746570484707	-0.11271929797529184	0.752904375220368	0.7780190761047668	-0.1915552101213294	0.21054118339811131	0.3700794405256224	-0.21255621708159456	0.7089645329661491	0.413033369605828	0.9397489946811357
POLR2AphosphoS5	-0.08713833758263707	0.4440809659020055	0.6353595818486505	0.13467261552606988	-0.40914825358651086	0.7263468735969745	0.7969425159815894	0.4210876204417342	-1.0286132141635822	-0.005453811570439398	-0.6138091726964666	-0.999647326274596	-0.3981695929267868	-0.19868007095891063	0.24689149141352948	1.0312912908679486	1.3016693020904042	-1.4272976973734075	0.3377514977384091	-0.7166550390382395	-0.13845422876382782	2.300633506719666	-0.2548400624350196	0.9436354377586642	-0.08283271797385089	0.6488403398897142	0.759339724408809	-0.1137942346988023	0.10582818392020889	-0.03315637236152267	-0.1387969322471367	-0.12343264364864247	0.04105408470526119	-0.07521713146423731	-0.34586579832573705	-1.009956553377762	-0.9041543931313846	-0.24212904453554832	-0.13728541228940036	-0.4595193785769561	0.4904728537103995	1.2528156896398446	-1.1823752182989609	0.14407404604301968	0.5653692165419031	0.22927431813457413	0.8126479806092635	0.5895967887645884	0.37271537910258745
POLR2B	0.6655449069605353	1.990581464745088	0.5360245849821148	0.27083240057126534	-0.9808639366451578	0.3299619421552145	-0.2544795491775646	2.4042834971951113	0.26687254926232823	-0.3114291410100995	-0.1801046698110364	0.33684724578521447	-0.08233612641017216	0.08266128896742227	-1.006140626771592	1.4249093623705904	0.019239821885839663	-1.5249447126283626	-0.11719760105941365	-1.1348090336322498	-0.5935341237358425	1.5327871237716442	0.3696376250059529	1.6108808524169267	-1.071266578552214	0.5394537484364962	-0.14320435804659828	-0.8862155355080671	2.163562890633106	-0.7001342174932463	0.052679867295754974	-1.1328949267960136	1.0801550609147512	1.9198488033099488	-0.6059139889205362	-1.078100863907892	-1.1703542927108022	-0.7426595643403611	-0.013840287684872762	-0.05348432889536609	0.7774388747271436	0.475696012604433	-0.8704121809541349	-0.3978675510637944	0.8243643188177195	-0.4292821939006505	2.1537080667070576	0.26642581996500925	0.7043992992507022
POLR2H	0.7282685106724662	0.6744108274318263	1.3307045599144014	-0.4371984816637506	0.03551949990354777	0.3299619421552145	-0.6049535708972824	0.6855137373421846	-1.2136826089387123	-0.3114291410100995	-0.505383046975109	-0.40564973869245785	-0.5034474150989918	0.22333196893058838	-0.8742425090678949	-0.14956292363997759	0.6267064177722124	0.5256426077256943	-0.7237963994565108	0.11965295014978108	0.6806895821857974	-0.002905642124399169	0.7859560832999342	1.2772581450877951	-0.4629995874270675	-0.7731853490021202	-0.40107409589100046	-0.37126800163522394	-0.09994528675108082	1.0149516699883288	1.2015406645531048	0.7307277497837483	0.7337880688449214	-0.36022655071769255	0.17423058286386162	-0.5329463796668518	1.1367115036441515	-0.7426595643403611	-0.5076207861029833	0.2172057042256938	1.236584508353934	0.475696012604433	-0.37127132120241363	0.5776273237284711	1.1696911218521417	-0.6488010312457254	1.534757257738845	1.0974368825924996	0.9886998022348009
POLR2M	0.03830886984122522	0.9376449548944785	-0.25865538995017207	-0.16487891157336002	-0.47267221837080503	0.8584751840775608	1.8483645811407432	0.288874561991509	1.7474277074633688	-0.9233797998894199	0.03674758163167881	0.33684724578521447	-0.08233612641017216	0.36400264889375483	-1.006140626771592	0.6376732193653065	0.2892249756131163	0.23270156196082867	-1.330395197853608	-0.7166550390382395	0.6806895821857974	-0.002905642124399169	1.202274541593916	-0.6132705297772819	2.274201872636091	0.5394537484364962	-0.14320435804659828	-0.37126800163522394	-0.30571875742237054	2.348907360251776	0.052679867295754974	-0.20108358850613264	1.0801550609147512	-0.36022655071769255	1.7345197264326568	1.1025170730562683	-0.10555469439313118	0.5920884884724728	-0.5076207861029833	-0.05348432889536609	0.5478660579137486	0.13030948947758358	-0.37127132120241363	0.03568572662165682	-0.5569428933199693	0.009755480789499265	0.09053870347968193	-0.10291243009165287	0.1357982932825057
POLR3D	-0.048539196836833456	-0.8644963792729103	-0.3809138476320624	1.2930781713721167	0.7587154066785881	-1.0523034597955372	-0.9823871327492865	-1.2773416688803887	-0.7296549610652951	0.3475946454753227	-0.7472567120458299	-1.3766073337786449	-1.4428495206355894	-0.8912126492391137	-1.2496448440707246	-0.5734593083351304	-0.9880124824043857	-1.2094697402662002	0.20943252115440786	0.05532156636608716	-0.8455783732588041	-0.6723101811047258	-1.658580505144214	-0.9725565222855773	-0.5097893559751556	-0.8741575872666291	-0.6986161010960797	-0.6089360941919207	-1.572017038476461	-1.4037591969728669	-0.18298388598780432	-1.0373245331252565	-1.104621350602638	-0.4186900213337861	-0.6659251098270287	-0.9732634630923072	-0.8427236470745957	-0.38330431935229053	0.024142827578058818	-1.0945998408994428	-1.1121220021215712	-1.065259244423049	-1.0047962585795984	-0.9314715851381961	0.1868379132157091	-0.5981428380122464	-1.2108450487098936	-1.3245697187406127	-1.4096300819131067
POU2F2	-0.7143743747019472	-0.24690861868745695	-1.450675352348602	-0.7095180517541415	-0.8538160070765695	0.06570532119404132	-0.6049535708972824	-0.37219073025961663	-0.47340502983819205	-1.22935512932908	0.03674758163167881	-0.5541491355879924	0.8651642731396721	0.08266128896742227	0.18094243256168055	3.3929997198838007	-0.2507453318414373	0.6232896229806492	0.792700596536232	-0.5075780417412343	-0.5935341237358425	0.5089919465076154	0.3696376250059526	-0.5020629606675716	-0.310932839645781	-0.9919585319085564	-1.1746833094242068	-0.8862155355080671	0.10582818392020889	-1.0812644147113741	0.052679867295754974	-0.5116873679360929	-0.30531290736456873	-0.930245389224603	-1.2560344654075344	-0.26036913754633173	0.24937850504609232	-0.7426595643403611	-0.013840287684872762	-0.865554428258546	0.08872042428695795	-0.042383772085840904	-0.37127132120241363	1.5531221985207364	-0.21161609028554712	0.44879315547964943	-0.11577823284305568	-0.5645852426624808	0.6096324649226695
POU5F1	-1.126558056237494	-0.7921793112886654	-0.7979025157970809	-0.7717625249176593	0.6889088519705728	-0.8025664333926704	-0.30454726656609565	-0.27775283136659873	-0.579158969709695	-0.5736937091012368	-0.33499913512726154	0.46413244312424395	-0.7140030594434017	-0.560404676578481	-0.36549262649649233	-0.4869498420708137	-0.5400151394063768	-0.8553651794515279	0.4027442261380983	0.7170157995697957	0.3426302316351581	-0.44167500380898295	-0.9784411923269399	-0.8674592591709059	0.014924477028404345	0.2269206299987305	1.1829828651531842	0.07011559882721291	-1.3051899006829206	-0.4278983623374409	0.4903411233937931	-0.20108358850613264	0.38742107677509113	-0.3602265507176927	-1.088860628596592	-0.8444632278045889	-1.0182400643797063	0.9734450749904249	-0.36654064369780887	0.5652357468099133	-0.8623669596542511	-0.9551910117782287	-0.44257715830980254	-0.9243251025389854	-0.7049400946204359	-0.24112319046201516	-0.26314747307358255	-0.8679702337804532	-0.7847938116183847
PPARG	-0.6964533450699669	-1.149425627130836	-1.110098220234765	-0.9118125895355746	-0.7630674859561494	-0.727064541689478	-0.4046827013431579	-1.259906979853986	0.3726264891338311	-0.8359582771923743	1.802544486236645	-0.4692923373619729	0.2485370289881861	-0.6005962994250997	0.27515537377860705	-0.9367990666452616	-1.253547331399894	1.1812725672946778	0.8360290821360247	0.35859808991778686	-0.6715478200167593	-0.5879314577038444	-0.819843684405423	-0.48617616508047007	0.44940089926065213	1.7270795985000065	0.5935663215088367	-0.2241401348144116	0.7525448060299768	-0.7001342174932463	0.052679867295754974	1.3963072771336633	-1.3938948824411774	-0.46880156757615193	0.657177222539917	0.47948337678079417	-0.8154210932715785	0.5920884884724722	0.4094001395306506	-0.05348432889536609	-0.009667925775926034	-0.9551910117782287	1.5183333621433888	-1.4507826540141764	-0.9516020967878803	-0.8683198685908006	-0.26314747307358255	-0.8679702337804535	-0.4057264743062536
PR	-1.043673294189585	-1.1353237988739087	-1.0285016156658249	-0.9477976755832336	-0.5679581655472462	-1.1234494731312379	0.24932685704453011	-1.0002027578981862	-0.28833563506306187	-0.8086390513495474	1.8257786560340794	0.5595963411285141	-0.1481347652678005	-1.4998838606181986	0.09850610899687069	-0.29716970045346824	-1.4319303793982734	-0.6827392060543751	0.5273136222375023	-0.2462317951199781	-0.809697073847549	-1.2186624151254337	-1.2435964008832256	-1.6558414901808172	0.20229243411606096	0.7582269313429322	-0.4333078131215508	-0.2747153390340658	-1.1288126401075294	0.01448490229074331	-0.7610965307615346	-1.0358312457241508	-0.4784964033994839	-0.6452359699711476	0.3530137138977855	-0.4648020691367214	-0.26083796914779217	1.3428842681796918	0.017020993466259318	-1.0347356989592078	-0.4708633166956931	-1.2944099184206703	-0.5116546880075851	-1.1836828668686752	-0.8591038459750887	0.5311127194840525	-1.0442044462953748	-1.4302217662327827	-1.060632990108909
PRAME	0.2892032846889492	0.4111766999691739	0.7346945787151865	-0.6005902237179852	-0.7267680775079813	0.3299619421552145	0.0959944725421534	-0.23997767180939145	-0.47340502983819205	1.5244228356278615	0.9041565874025397	0.6338460395762835	-0.2928917707545817	0.6453440088200874	-0.2147519205494101	0.6376732193653065	1.909135897976777	0.4279955924707389	-0.7237963994565108	-0.7166550390382395	-1.3216619556910654	-0.002905642124399169	1.7573658193192245	0.9436354377586642	-0.7671330829896408	-1.2107317148149923	-0.9168135715798048	-0.37126800163522394	-1.1288126401075294	2.348907360251776	0.8185870654673214	-0.5116873679360929	0.38742107677509113	0.01978600828691426	1.2144233452430582	1.1025170730562683	0.24937850504609232	-0.7426595643403611	-1.0014012845210938	0.4878957373467537	0.08872042428695795	1.8572421051118309	-0.6208417510782743	0.46923900430710824	1.1696911218521417	0.44879315547964904	0.9158064487706321	2.1131170702483204	1.652067642531031
PRDM1	-0.46347995985422313	-0.9049939373440877	-0.25865538995017207	-0.8184458797902978	-0.5997201479393932	-0.727064541689478	-0.4297165600374235	-0.37219073025961696	-0.28833563506306203	-0.9233797998894199	0.5788782102384666	0.6338460395762835	-0.8192808816156064	0.5046733288569213	1.1042292564875598	-0.9367990666452616	-0.5207304855687142	-0.25553351431394666	-0.42049700025796216	-1.1348090336322498	-0.13845422876382812	-0.7707520250724207	0.7859560832999342	0.2763900231004016	0.2973341514793654	-0.5544121660956841	0.37253511764220604	0.1436795322376192	1.9577894199618162	0.6338214727702011	0.8185870654673214	-0.045781698791152306	-0.6516798994343986	1.5398362443053417	-0.08581760773093772	-0.6692350007271117	-0.8154210932715785	0.5920884884724728	0.2330499615241827	0.7585857704678138	0.20350683269365583	-0.7331568183395398	-0.37127132120241363	0.3608506848857454	-0.03895268876833607	1.9854250168951735	0.2968556398024195	-1.118592617747474	-0.4328027126856914
PRDM10	0.9164393218082594	-0.5759512780157722	-0.5566603805497795	-0.2738067396095164	-0.8538160070765695	0.3299619421552145	0.0959944725421534	0.5533006788919594	1.1922195231379789	0.300521517869221	-0.39695692125375165	1.376343024053956	0.7598864509674672	-0.05800939099574418	0.5766367856727714	0.6376732193653062	0.08673611031765881	-0.4508275448238569	0.18610179813913505	-0.7166550390382395	0.22560968721378316	1.2768383294556374	0.7859560832999342	1.388465714197506	0.44940089926065213	1.1957732971558044	-0.01426948912439738	-0.37126800163522394	-0.09994528675108082	0.06212617694300929	2.3504014618104545	-0.6669892576510731	0.04105408470526119	0.39979856729152125	1.2144233452430582	-0.26036913754633173	1.1367115036441515	0.25840147526926427	0.4799402107332379	1.029275803588874	0.7774388747271436	-0.21507703364926564	2.3740034074320535	0.14407404604301968	0.13371071274887497	2.2049438542402484	1.7410741940615826	0.7280986325358372	0.4200987962666041
PRDM11	-0.33803275243036107	-0.9049939373440876	0.1386845975159713	-0.2738067396095164	2.068286373000959	-0.727064541689478	-0.2544795491775646	0.8177267957924095	-0.47340502983819205	-0.3114291410100995	-1.9149226813527578	-1.4451455169611995	-1.345669992476631	1.2080267286727524	-0.742344391364198	-0.9367990666452616	-1.195693369886906	-1.1343566516085424	0.48940119733768356	0.5378069447437915	-0.22947020775823088	-0.002905642124399169	-1.5731818470326278	-0.16844025333844034	-0.7671330829896408	-0.7731853490021202	-0.6589438337354027	0.1436795322376192	-1.1288126401075294	-0.31900402027511854	0.052679867295754974	0.10952019092382767	-0.30531290736456873	-0.36022655071769255	-1.1260103701101347	-0.26036913754633173	-1.525287492150026	0.5920884884724728	0.4799402107332379	-1.1362444613796059	-1.0591436597800183	-1.5966231261566632	-1.6191234705817168	-1.4817507452774228	-1.2475964993888138	-0.8683198685908005	-1.1473629144567437	-1.0262580552333085	-1.5700047246220854
PRDM6	-1.3416104118212575	-1.4314621922693922	-1.450675352348602	-0.6005902237179852	-1.2349597957823342	-1.7840910255341706	-0.9554275926170005	-0.23997767180939145	0.6370113388125886	-1.5353304587687402	1.7715655931734002	5.979824327815526	-1.7667812811654509	-0.4800214308852432	0.8404330210801656	-0.9367990666452616	-1.6006711004778216	-0.5484745600788118	4.128993987720266	-1.1348090336322498	-0.9575980397134539	0.5089919465076154	2.0349114581818792	-0.16844025333844034	-1.071266578552214	-0.7731853490021202	-0.9168135715798048	-0.8862155355080671	-1.9519065227926882	-0.31900402027511854	-1.4791345290473783	-2.0647062650858943	-1.6907808756438887	6.479999511365231	-0.6059139889205362	-1.3506781060284119	-1.1703542927108022	1.2594625148788894	-1.0014012845210938	1.029275803588874	-1.2887164765934136	-1.2512366030298139	0.1278695385493076	-0.3978675510637944	1.1696911218521417	0.44879315547964904	-1.5599967871022187	-1.580265430318302	-1.9490720619342166
PRKDC	-1.2161632043973953	-0.6417598098814352	-1.0533353648824588	-0.8184458797902978	-0.9808639366451578	-0.19855129976713184	-1.6563756360564363	1.0821529126928597	0.6370113388125886	-1.5353304587687402	3.289531353272407	0.33684724578521447	0.3387751622786475	4.5841230477887445	0.04904431485798376	0.6376732193653065	-0.2507453318414373	0.8185836534905594	2.309197592528975	-0.2985010444442291	0.8627215401746036	0.5089919465076154	0.0920919861432983	-0.16844025333844034	1.3618013859483717	-0.33563898318924806	-0.40107409589100046	-0.8862155355080671	1.340469007947947	0.06212617694300929	2.350401461810455	0.420123970353788	-0.9980468915042288	1.5398362443053417	1.994567917027456	0.5573625888152284	0.6043117044853161	-1.4100335907467778	1.9612817059875696	1.5706558698309938	-0.1408523925264374	-0.21507703364926564	1.8748625476803322	0.03568572662165682	1.1696911218521417	0.009755480789499265	-1.1473629144567437	-0.8415889302049774	0.1357982932825057
PROX1	0.03830886984122522	-0.7733768736127615	-0.25865538995017207	0.5976158846797343	2.5764780912753116	-0.19855129976713184	0.7969425159815894	-1.2976821394111926	1.0071501283628486	-1.5353304587687402	1.1210088388452548	0.9308448333673526	1.1809977396562867	-0.4800214308852432	1.6318217273023474	-0.9367990666452616	-0.9257082161596294	-0.15788649905899155	-0.11719760105941365	-0.7166550390382395	1.4088174141410206	0.5089919465076154	0.3696376250059529	0.4988051613198222	1.0576678903857983	3.1647319433137295	0.6304048554866081	0.6586270661104625	-0.30571875742237054	-1.0812644147113741	3.116308659982021	1.9731428675035891	1.7728890450544113	-1.1202516687269064	0.69432696405346	0.01220810457418842	-0.10555469439313118	-0.7426595643403611	0.9737207091513483	0.4878957373467537	0.08872042428695795	0.13030948947758358	1.6252921178044715	2.637005392734365	-1.2475964993888138	-1.3073575432809503	-0.7347290418112685	-0.4722506801483153	-1.190937387309954
PSIP1	-0.9652687895496713	-0.0494830230904675	-0.5566603805497797	-0.6550541377360634	0.16256742947213604	-1.5198344045729975	-0.6049535708972826	-0.9010429640605172	-0.47340502983819205	0.3005215178692207	-0.1801046698110364	-0.1086509449013891	-0.3981695929267868	-0.19868007095891063	-1.006140626771592	-0.9367990666452616	-0.6557230624323526	-1.0367096363535873	2.005898193330426	-1.1348090336322498	-1.3216619556910654	0.2530431521916083	-1.4344090276013006	-0.7244780988869924	-1.3754000741147874	-0.5544121660956841	-0.40107409589100046	-0.1137942346988023	-0.30571875742237054	-0.31900402027511854	0.052679867295754974	-0.9775930370810334	-0.9980468915042288	1.1598236853007349	-1.5160826560023335	-0.12408051648607159	-1.3478208924304138	-1.0763465775435694	-0.260730536893928	0.2172057042256938	-0.5999980261532281	-0.9058500799029645	-1.1199826108299955	-0.3978675510637946	-0.03895268876833587	0.8878308301697991	-0.3220951691657933	-0.7492543676908118	-1.190937387309954
PSMA7	-0.7143743747019472	-1.234036596672403	0.03934960064943523	0.8699354547701251	-0.47267221837080503	-1.2555777836118243	0.0959944725421534	-1.1654690809609676	-0.8435438193884522	1.5244228356278615	-0.8306614241391819	-0.2571503417969233	-0.08233612641017216	0.22333196893058838	-0.34665003825310714	-0.9367990666452616	-0.8582119277278102	-0.5484745600788118	0.18610179813913505	-0.7166550390382395	0.1345937082193804	-1.026700819388428	-0.185453652719356	-1.3917235135452553	-0.6150663352083544	0.7582269313429322	-0.01426948912439738	-0.8862155355080671	0.3116016545914986	-0.1284389216660546	-1.0961809299615948	-0.045781698791152306	0.38742107677509113	0.01978600828691426	0.43427877345866056	-0.8055236217873718	0.24937850504609232	-0.07528553793394421	0.7268304599422931	0.7585857704678138	-0.7147844345599256	-0.21507703364926564	-0.4960565361403441	0.25246236546438255	-0.9022696963543915	-0.2097633565555756	-0.7347290418112685	-0.10291243009165316	-1.0014037186538884
RAD21	-0.6596337750988075	-1.2878799409261275	-0.42481574834510494	0.3480721331787213	0.3727740038492543	0.23386862544206002	1.0709494784170055	0.09656465879118227	0.28033214160960956	0.7455765425087264	-0.7202639143138002	-0.429949640002637	-0.04788156642654163	0.05708480170139264	-0.2435296916847626	-0.5646510717700354	-0.5330025380108632	-0.4987633523126528	-0.41498246572707875	0.6898629427779766	0.5350640157947513	-1.166309252651704	-0.09966681888908113	-1.009573866968251	0.09550010442420197	1.0008662796573435	1.263357848377412	0.5088241471656348	-0.2234093691538543	-0.14576302153960607	1.2502802135276578	1.1034522850997	0.7526808138669119	-0.8162416215232207	0.505201007257241	-0.8352593209277915	0.10740522527040174	0.397943317154242	0.9018980911996234	0.08432150614808265	-0.7001752553081639	-0.3909101726956624	0.4001281893229744	-0.26386017432465614	-0.5946149081964518	0.4727406650082021	-0.5996852289454776	-0.22378676647383441	-0.9462666514084873
RAD51	-0.08713833758263687	0.9376449548944785	1.5293745536474728	0.9243993687882032	2.068286373000959	0.8584751840775608	0.7969425159815894	-0.23997767180939145	0.26687254926232823	3.3602748122658226	-0.3969569212537514	1.8218412147405596	0.12821951793423791	0.6453440088200874	0.8404330210801656	0.6376732193653065	2.449106205431331	1.5997597755301998	-1.330395197853608	1.3741149339318117	3.047105036040272	1.5327871237716442	0.0920919861432983	0.7212202995392432	1.3618013859483717	-0.7731853490021202	2.693362758241826	1.6885221338561487	0.9289220666053677	2.348907360251776	0.052679867295754974	0.10952019092382767	4.543824981613051	0.7798111262961283	1.4744715358378575	1.3750943151767885	2.378977701681434	1.2594625148788894	1.4675012075694587	1.5706558698309938	0.08872042428695795	0.8210825357312824	-0.37127132120241363	2.420228753891639	2.2056715309554082	0.44879315547964904	0.9158064487706321	1.7437788201916584	1.652067642531031
RAG2	1.1673337366559835	1.5957302735511092	0.9333645724482583	-0.2738067396095164	-0.9808639366451578	-0.727064541689478	0.0959944725421534	0.024448445091058604	-1.2136826089387123	1.5244228356278615	-0.8306614241391819	-0.5541491355879924	1.8126646726895166	0.36400264889375483	-0.2147519205494101	-0.14956292363997759	0.4242175524767546	-0.15788649905899155	2.309197592528975	-1.1348090336322498	-1.1396299977022595	1.5327871237716442	-1.0180905693073192	0.2763900231004013	-0.15886609186449435	-0.33563898318924806	-0.9168135715798048	0.1436795322376192	0.10582818392020889	0.824386571379265	-0.7132273308758116	-1.1328949267960136	-0.30531290736456873	0.39979856729152125	-0.8659621795153356	-0.5329463796668518	-1.1703542927108022	-0.7426595643403611	-1.0014012845210938	-0.5948643951374859	0.3182932411003533	1.166469058858132	-1.1199826108299955	-0.3978675510637944	1.1696911218521417	1.326868504859949	2.566341939352533	0.8204331950500026	1.0834666365628336
RARA	1.5436753589275696	0.08213404064085861	2.026049537980152	0.9788632828062818	0.03551949990354793	0.5942185631163877	0.44646849426187113	0.5533006788919594	-0.6584744246133221	1.2184475061882014	0.25359983307439404	1.2278436271584217	3.075998538755975	0.5046733288569213	2.4232104335245293	1.0312912908679486	2.1116247632722347	1.697406790785155	0.792700596536232	-1.1348090336322498	1.2267854561522147	0.5089919465076154	0.5084104444372802	-0.2796478224481507	1.970068377073518	0.101907382623624	-0.7878787026576037	-0.6287417685716454	1.340469007947947	1.0149516699883288	0.052679867295754974	2.1284447572185696	0.7337880688449214	-0.1702202712153892	0.17423058286386162	-0.26036913754633173	0.24937850504609232	-0.40897255113715253	-0.260730536893928	0.7585857704678138	0.20350683269365583	1.3391623204215564	1.1261512580527502	3.2873353092625424	0.9970277203349308	2.2049438542402484	0.9158064487706321	0.7280986325358372	1.5573008082029984
RB1	0.7909921143843975	0.01632550877519555	1.1320345661813298	0.3797602286074217	-0.47267221837080503	-0.727064541689478	0.0959944725421534	1.6110051464937607	-0.47340502983819205	-0.9233797998894199	1.3378610902879702	-0.8511479293790614	1.8126646726895166	2.0520508084517504	-1.006140626771592	-0.9367990666452616	-0.11575275497779901	1.0138776840004695	-0.11719760105941365	0.5378069447437915	-0.04743824976942538	-1.026700819388428	-0.46299929158201025	0.7212202995392432	0.44940089926065213	-0.7731853490021202	-0.40107409589100046	-0.8862155355080671	1.7520159492905265	0.824386571379265	0.8185870654673214	-1.1328949267960136	0.38742107677509113	1.159823685300735	-0.6059139889205362	-1.078100863907892	-1.1703542927108022	-1.4100335907467778	1.9612817059875696	-0.05348432889536609	-0.3704252093398327	-0.21507703364926564	0.6270103983010289	-1.0481974675919716	0.47903751578329745	-1.3073575432809503	0.5031725761251569	0.08175669493667806	0.5148656305946369
RBBP4	-0.5889271672780853	1.0692620186258046	-0.45732538368324366	-0.6005902237179852	-0.7267680775079813	-0.19855129976713184	-0.2544795491775646	-0.23997767180939145	-0.47340502983819205	-0.9233797998894199	0.6873043359598244	-1.4451455169611995	-1.1351143481322212	0.6453440088200874	-1.006140626771592	1.4249093623705904	-0.3857379087050758	-1.5249447126283626	-0.7237963994565108	-1.1348090336322498	-1.3216619556910654	1.0208895351396299	-0.185453652719356	1.8332959906363475	0.14526740369807878	0.101907382623624	-0.9168135715798048	-0.8862155355080671	1.7520159492905265	-1.0812644147113741	-0.7132273308758116	-0.20108358850613264	-0.30531290736456873	0.7798111262961283	-1.386058560704934	-0.5329463796668518	-0.10555469439313118	-0.7426595643403611	-0.5076207861029833	0.4878957373467537	0.08872042428695795	2.8934016744923783	-0.37127132120241363	0.9027922819925597	0.47903751578329745	-1.3073575432809503	1.3284403214161074	0.08175669493667806	1.2730003052188996
RBBP5	0.8223539162403628	0.97054922082731	0.039349600649435566	-0.21934282559143808	-0.40914825358651086	-0.19855129976713168	0.7093240105516597	0.6194072081170718	-1.0286132141635822	1.065459841468371	-0.45116998411443016	-0.40564973869245785	-0.02969721532406989	0.5046733288569213	-0.0169047439938649	0.047246112111343275	0.49171384090857373	0.769760145863082	0.18610179813913505	0.015114451501278605	-0.04743824976942538	1.1488639322976333	0.4390240347216162	1.22165436053294	-0.6910997090989975	-0.9919585319085564	-0.7234112681965031	-0.37126800163522394	-0.20283202208672566	0.15740872624754124	-0.7132273308758116	-0.12343264364864281	-0.30531290736456873	0.5898048467938247	-0.21584170302833758	0.14849672563444843	0.07191190532648072	-0.24212904453554832	-1.0014012845210938	0.8939307870283439	0.3182932411003529	0.9074291665129948	-0.49605653614034384	-0.5062558704851573	1.2560228226107473	-0.4292821939006505	0.8126479806092635	1.189771445106665	0.7043992992507022
RBL1	-0.8398215821258092	-0.37852568241878304	-0.45732538368324366	-0.6005902237179852	-0.9808639366451578	-0.19855129976713184	-0.6049535708972824	-0.5044037887098418	-0.8435438193884522	0.9124721767485412	-0.1801046698110364	0.6338460395762835	-0.08233612641017216	-0.7613627908115758	-1.2699368621789862	1.4249093623705904	-0.2507453318414373	-0.743768590588722	-0.7237963994565108	-1.1348090336322498	-0.9575980397134539	1.0208895351396299	0.6471832638686068	-0.3908553915578613	-1.071266578552214	-0.7731853490021202	-0.9168135715798048	-0.37126800163522394	-0.7172656987649499	0.06212617694300929	-0.7132273308758116	-0.5116873679360929	0.38742107677509113	-0.7402391097222996	-1.1260103701101347	-0.8055236217873718	-0.46048789383235494	-0.7426595643403611	-1.0014012845210938	-0.5948643951374859	-1.0591436597800183	0.475696012604433	-0.12170089132655303	-0.3978675510637944	-0.21161609028554712	-1.3073575432809503	0.5031725761251569	-0.10291243009165287	-0.053735375373560004
RBPJ	-0.4948417617101886	0.08213404064085861	-0.6559953774163154	0.2436004435622263	-0.28210032401792273	-0.727064541689478	0.35884998883194197	-0.5044037887098418	-1.2136826089387123	-0.15844147629026945	-0.559596109835788	2.044590310083861	0.07558060684813515	-0.12834473097732724	0.04904431485798376	0.8344822551166277	0.1204842545335682	-0.4020040371963792	-0.11719760105941365	0.015114451501278468	-0.7755660817246481	-0.3868288335984097	0.3696376250059529	-0.3908553915578613	0.221300777588722	-0.11686580028281192	-0.7234112681965031	-0.6287417685716454	0.41448838992714343	-1.0812644147113741	0.4356334663815383	-0.7446402025085631	-0.8248633954693136	-0.6452359699711477	-0.6059139889205362	-0.5329463796668518	-0.6379544935519669	-0.4089725511371527	-0.38417566149845556	-0.5948643951374859	0.8922252831338411	-0.042383772085840904	-0.2464861062644832	0.9027922819925597	-1.0749330978716025	-0.2097633565555756	-0.01261976468168701	-0.5184179614053978	-0.14850220970159303
RCOR1	-0.33803275243036107	-0.3221183693910717	-0.5992325220640093	-0.7095180517541417	-0.25487576768179676	0.6319695089679839	0.045926755153622045	0.13777392376268016	0.5312573989410857	-0.39885066370714545	0.532409870643599	-0.0025799471188646273	1.0306008508388513	1.1678351058261334	0.9158033740537067	0.07536168864724639	0.7134873600416942	1.5439614810987967	-0.4638254858577548	0.5975432296857929	1.5128356758489094	0.5821201734550463	0.5678845099078489	1.0707298024554768	1.0142202481625735	0.851986866874262	0.11466537979780375	-0.0034483345831929973	1.5756386887151357	1.314411110659715	0.8185870654673214	0.420123970353788	1.8718510427886477	0.3455110588622916	1.2887228282701437	1.4140339211940056	0.7564259328164117	0.592088488472473	0.9737207091513483	1.1839558225151938	1.2693806250415625	0.031627625727055644	1.1618041766064442	0.8718241907293135	0.8736967192512086	0.6996718267311632	0.2673817917563139	0.6885266771726232	0.7314755376301406
REL	1.0418865292321218	0.5427937637005003	1.3307045599144014	0.16190457253510893	-0.7267680775079813	-0.19855129976713184	1.147416537701307	0.024448445091058604	-0.47340502983819205	0.300521517869221	-1.047513675581897	-1.1481467231701303	1.6021090283451065	0.08266128896742227	-0.2147519205494101	-0.14956292363997759	-0.11575275497779901	-0.15788649905899155	2.915796390926072	-0.2985010444442291	1.5908493721298262	1.5327871237716442	0.0920919861432983	0.4988051613198222	-0.7671330829896408	-0.7731853490021202	-0.9168135715798048	-0.8862155355080671	1.340469007947947	-0.7001342174932463	0.8185870654673214	-0.8222911473660532	-0.30531290736456873	0.01978600828691426	-0.8659621795153356	-0.5329463796668518	0.6043117044853161	-0.7426595643403611	-0.013840287684872762	-0.5948643951374859	-0.1408523925264374	0.8210825357312824	-0.6208417510782743	1.9866754762061878	0.47903751578329745	-1.3073575432809503	-0.7347290418112685	-0.10291243009165287	1.462533973874965
RELA	-0.22187793074159978	-0.46139568550887716	-0.8693816669814666	-0.4593874836711158	-0.7550009507454453	-0.21812586428277403	-0.24149902985461202	-0.7884170253806958	0.10236642057332357	-1.036703995978183	0.42226269530761684	-0.24615038647132803	1.4149484555945206	-0.5529617834587366	-0.12681984208027855	0.0545353356576887	-0.48573241008554896	0.7534856433205886	0.19733510922056283	-0.2985010444442291	-0.0002447791797349312	-0.05978315197240106	0.19488666720354045	-0.0778266785083066	-0.5643774192812592	-0.10876308980479556	-0.869059916423434	-0.828999142855529	0.7917397528245085	0.18916957601571857	-0.2877233318916082	-0.5692065863490483	-0.6645083065480961	-0.6839409528327285	-0.12434326559683492	0.18383081257599754	0.8935165336580163	-0.5449191120717929	0.4982283773413164	0.026720125362725892	0.06321233352991382	0.5268643864010026	0.3774399684251679	1.248029151260603	-0.32672502463035447	-0.6569313585548024	-0.750011777835175	-1.0536164441263949	0.8728736713894274
RELB	0.44601229396877673	-0.3127171505531197	-0.20898789151690406	0.6248478416887733	0.4801872533936066	-0.33067961024771864	0.1836129779720828	0.22276803276639623	-0.28833563506306203	-1.07636746460925	-0.7764483612785031	-0.33140004024469055	1.3915533840006968	-0.12834473097732757	0.5106877268209231	-0.14956292363997759	-0.35198976448916625	-0.011415976176558994	0.9443502961355064	0.6423454433922939	0.45314963469979064	0.3810175493496118	0.4390240347216162	-0.2240440378932955	-0.4629995874270675	-0.5544121660956841	0.17913281425890443	-0.1137942346988023	-0.4086054927580154	0.06212617694300929	-0.5217505313329199	-0.3563854782211126	-1.1712303875391437	-0.7402391097222996	0.17423058286386123	-0.32851344807646177	0.5155784046255101	-0.24212904453554832	-0.2607305368939281	-0.32417436201642597	-1.173930068186716	-0.12873040286755313	-0.7456269660162045	2.1492579553382325	-0.21161609028554693	-1.4171169619534876	-0.4252536373271622	-1.3032617427758053	0.37271537910258745
REPIN1	-1.0279923932616024	-0.0494830230904675	0.2380195943825073	-1.0907654498806887	-0.5997201479393932	-0.19855129976713184	-0.6049535708972824	1.7432182049439855	-0.6584744246133221	-0.3114291410100995	-1.047513675581897	0.9308448333673526	1.2862755618284918	0.7860146887832534	-0.47854815595680394	-0.5431809951426196	-0.11575275497779901	0.1350545467058738	-0.42049700025796216	-1.1348090336322498	-0.866582060719051	-0.2588544364404062	-0.6017721110133376	-1.058100806216124	2.4262686204173782	-0.7731853490021202	-0.9168135715798048	-0.6287417685716454	1.340469007947947	1.0149516699883288	-1.0961809299615948	-0.35638547822111294	-0.9980468915042288	1.3498299648030387	0.044206487566461755	0.4210739677549684	0.07191190532648072	-0.07528553793394421	-0.013840287684872762	-0.3241743620164263	-0.8295708429666232	-0.042383772085840904	-1.3695530407058563	1.9866754762061878	-1.2475964993888138	-0.8683198685908005	1.1221233850933694	0.1740912574508438	-0.1485022097015927
REST	-0.3450020417316868	0.10407021792941314	0.07246126627161446	0.21031694055117856	0.8825056970274684	1.5631595066406885	0.3685853783241568	0.6855137373421842	1.0071501283628492	0.47050781200236563	-0.1801046698110364	-0.22415047582013836	-0.468354807708257	-0.6832124130542611	-0.1414751884918009	1.7310567513170896	0.9866866227419144	-0.9173632843753087	-0.5889966664793781	-0.20557793453444925	-0.18901866153849642	0.3667981718876112	-0.13919604624224677	-0.5638449435063	-0.3616217555728767	0.028982988321478817	1.7191881930518618	0.05785494325881203	-0.7858568556553799	-0.17078672135695772	0.18033106699101575	0.5409143290209951	-0.1513720220001999	-0.761350918555889	0.40538453005923814	0.17878308587006206	0.4662821269256184	1.6673021976828108	-0.15100153724545884	-0.3542510323632105	-0.0005578933626953854	0.37975531173586313	-0.6208417510782743	-0.36173811125667377	-0.3267250246303547	0.13171039042565225	-0.4137915853092323	-0.15420940926618987	-0.05373537537355969
RFX1	0.11357719429554247	0.3848532872229087	0.4565565874888857	-0.2738067396095161	1.204360451934559	1.0698804808464994	1.00722692901342	1.5052346997335808	0.7850668546326924	-0.6785995363376918	-0.44032737154229473	-0.37594985931335123	0.17033064680311974	1.1517584566874866	0.4711182915098143	-0.9367990666452616	0.640205675458576	-0.0797688868550275	0.8533604763759418	2.963100113389051	1.6272557637275875	0.713750981960421	-0.12994452494682493	-0.21292328098232455	-0.03721269363946501	-0.6856760758395459	1.713457754433097	0.2466690390121877	-0.38802814569088645	1.0530646897101414	0.3590427465643815	3.029195717565454	0.6645146704309555	1.0838211734998133	1.474471535837857	1.3205788667526848	0.39135178482178157	0.8590380990350392	1.1712329085185924	0.054791684353057916	0.41012236782571104	-0.007845119773156007	-0.22152906327689723	-0.9181314842863362	0.34090679456952855	-0.6048972637767106	0.17306547800877714	0.6357640700216717	-0.09164210910477347
RFX5	-1.1534396006854644	-0.4443342142844461	-0.6559953774163154	-0.8184458797902978	0.03551949990354777	-0.462807920728305	0.7969425159815894	0.1566615035412838	1.3772889179131085	1.2184475061882014	0.25359983307439404	0.33684724578521447	-0.1876139485823772	0.36400264889375483	-0.742344391364198	1.0312912908679486	-0.3857379087050758	-0.25553351431394666	-1.0270957986550593	-0.7166550390382395	0.04357772922497767	-0.7707520250724207	-0.32422647215068295	-0.057232684228730034	0.14526740369807878	0.101907382623624	-0.5300089648132016	0.1436795322376192	-1.334586110778819	-0.31900402027511854	-0.3302737317900284	-0.20108358850613264	0.38742107677509147	-0.1702202712153892	0.3042546781612611	-0.8055236217873718	0.07191190532648072	0.25840147526926427	-0.260730536893928	-0.05348432889536609	-0.026065984119739906	0.475696012604433	0.1278695385493076	-0.2894792316424318	-1.4202599009060248	-0.4292821939006505	0.2968556398024195	0.35876038247917474	0.2305651276105384
RING1	-1.4670576192451195	-1.4972707241350556	-1.1526703617489946	-0.9818376218445323	-1.2349597957823342	-0.46280792072830484	-1.4811386251965775	-1.4298951978614178	-0.6584744246133221	-1.5353304587687402	0.47045208451710924	-0.1086509449013888	-1.556225636821041	-0.48002143088524285	-0.8742425090678949	-0.5431809951426195	-1.5331748120460023	-1.1343566516085424	-0.42049700025796216	-0.5075780417412343	-0.6845501027302452	-1.026700819388428	-1.2956362081699735	-0.9468932371064134	-0.7671330829896408	-1.2107317148149923	-1.0457484405020059	-0.1137942346988023	-1.334586110778819	-1.462394611929502	-1.0961809299615948	-0.9775930370810334	0.38742107677509113	-0.1702202712153892	-0.8659621795153354	-1.078100863907892	-1.1703542927108022	-1.0763465775435694	-0.013840287684872762	-0.865554428258546	-1.4035028850001114	-0.7331568183395398	-0.49605653614034384	-1.0481974675919716	-0.9022696963543915	-1.3073575432809503	-1.3536798507794814	-0.9339234927191429	-1.190937387309954
RNF2	-0.2753091487184301	-0.1811000868217936	-0.10965289465036833	-0.3555026106366335	-0.5361961831550991	-0.33067961024771825	-1.0430460980469298	-1.0332560225107426	-0.5659397272257571	-0.9233797998894199	0.03674758163167881	0.03984845199414541	-0.6087252372711969	-0.12834473097732724	-0.6104462736605011	-0.5431809951426195	0.5254619851244835	1.1115246992554244	-0.11719760105941365	0.015114451501278605	-0.27497819725543254	-0.1308800392824027	0.3002512152902889	-0.0016288996738748722	-0.6150663352083542	-0.8825719404553383	-0.46554153035210105	0.01494264876940845	-0.5114922280936602	-0.4142865695796505	0.24415666683864665	-0.2787345333636228	-0.13212941132965378	-0.36022655071769255	-0.15082965537963747	0.48921827828509845	-0.10555469439313145	-0.7426595643403611	-0.8779561599165663	-0.7302094116980159	-0.4852116177465302	-0.38777029521269035	-0.8704121809541349	-0.18109091222106868	0.47903751578329745	-0.10000393788303838	0.2968556398024195	0.6819313512787544	-0.053735375373560004
RPE	1.4182281515037078	1.464113209819783	0.9333645724482583	1.2511828528966722	-0.7267680775079813	0.8584751840775608	-0.2544795491775646	2.6687096140955617	0.26687254926232823	0.9124721767485412	0.03674758163167881	-0.2571503417969233	0.3387751622786475	0.36400264889375483	-1.006140626771592	2.2121455053758745	0.6942027062040316	1.0138776840004695	1.0959999957347806	-1.1348090336322498	-0.9575980397134539	3.580377478299702	1.202274541593916	0.9436354377586642	0.44940089926065213	2.289639211687985	-1.1746833094242068	-0.8862155355080671	2.575109831975685	0.06212617694300929	-0.7132273308758116	-0.20108358850613264	1.0801550609147512	-0.36022655071769255	-1.1260103701101347	-1.078100863907892	-0.8154210932715785	-0.7426595643403611	0.9737207091513483	0.4878957373467537	0.7774388747271436	1.166469058858132	-1.1199826108299955	-0.8314208287492458	0.8243643188177195	-0.4292821939006505	2.1537080667070576	-0.28758155511998407	0.3253319619385711
RUNX1	0.05689364131142647	-0.12504096708437662	0.5360245849821148	0.03683928849359616	-0.2938640212001992	0.42783476473342597	-0.6438951288661398	0.41619084049913324	-0.5967846263549457	0.07387312569169487	-0.43711474559499486	-0.2571503417969233	1.2667796688336395	-0.37582092720882376	0.2542191646192895	-0.4702887596791674	-0.16075028059901192	0.6377558474628648	-0.22953071187369078	-0.5308088192186794	-0.3777925438972582	-0.837109119895089	-0.7302654623386408	-0.41556818469335316	0.8999690408348341	-0.2546118784090863	-0.8117555302357891	-0.6382778340137352	0.5631025631897416	0.6408794393853521	-0.8550619972038798	-0.6497334921271867	-0.561881049638517	-0.06466122704744308	-0.4807056008563742	0.08287627845728668	0.05219339424652254	-0.2483084336689411	-0.5259089527110614	0.16707792031438634	-0.5574845415581547	0.5908248536467153	-0.4914348615130133	1.0633675700242087	-0.0837172743468719	1.0992193402057964	0.5337380481729697	0.30746340330463773	-0.04671560986777984
RUNX1T1	0.03830886984122501	-0.24690861868745695	0.6353595818486505	-0.11041499755528168	-0.47267221837080503	0.3299619421552145	-0.4297165600374235	1.3465790295933102	-0.8435438193884522	-0.0054538115704391025	-0.39695692125375165	-0.40564973869245785	1.4968312061729019	0.6453440088200874	0.4447386679690747	0.24405514786266447	-0.04825646654597986	1.1115246992554244	-0.11719760105941365	-1.1348090336322498	-0.866582060719051	-0.7707520250724207	-1.2956362081699735	-0.2796478224481507	2.4262686204173773	-0.33563898318924823	-1.1746833094242068	-0.8862155355080671	1.340469007947947	1.2055167685973929	-1.0961809299615948	-0.8222911473660532	0.38742107677509147	-0.1702202712153892	-0.47588989362313655	-0.12408051648607159	0.24937850504609232	-0.7426595643403611	-1.0014012845210938	0.7585857704678138	-0.1408523925264374	0.9937757972947074	-0.9951973958920654	1.5531221985207369	-0.21161609028554712	1.7659061795500988	0.5031725761251569	0.35876038247917474	-0.2432690440296257
RUNX2	0.03830886984122522	-0.5540151007272179	-1.0533353648824588	0.3797602286074217	-0.21857635923362861	-0.5508934610486961	-0.13765487527099193	-1.1213980614775592	0.3902521457790819	-1.5353304587687402	-1.4089340946530888	-0.5541491355879924	-0.9947439185692815	-0.5738018841940206	0.4007726287345089	-0.9367990666452616	-1.330685946750545	0.2327015619608292	0.08500199840628549	1.5134995987964819	-1.0182753590430558	-1.3679658784764375	-0.9255753563531011	-0.24257863274491379	1.057667890385798	0.5394537484364962	0.6304048554866083	-0.8862155355080671	0.9289220666053677	-0.4460474193478278	-0.9685297302663338	-0.09754899536281264	-0.9980468915042285	-0.23355569771615706	-0.5192312587222696	-0.07865097613265147	0.7226227709650576	-1.4100335907467778	0.6445337102059416	-0.2339443509760727	-1.2121922043222821	-0.9058500799029644	0.1278695385493073	-0.03657315299258494	-1.4778143680784286	-0.282936302337267	-1.284907538671902	-1.1493708052521958	-1.5068268350700633
RUNX3	-0.5889271672780853	-0.5101427461501091	-0.6559953774163154	-0.9273737078264542	-0.9808639366451578	-0.727064541689478	-0.9554275926170005	-0.23997767180939145	-1.2136826089387123	-0.9233797998894199	-0.1801046698110364	-0.2571503417969233	1.6021090283451065	-1.0427041507379082	0.04904431485798376	0.6376732193653065	-0.7907156392959911	0.23270156196082867	0.48940119733768356	-1.1348090336322498	-0.5935341237358425	-0.5148032307564134	-0.7405449304446649	-0.6132705297772819	-1.3754000741147874	-0.33563898318924806	-1.1746833094242068	-0.8862155355080671	-0.30571875742237054	0.06212617694300929	-0.7132273308758116	-0.5116873679360929	-0.9980468915042288	-0.7402391097222996	-0.6059139889205362	-0.5329463796668518	-0.10555469439313118	-0.7426595643403611	0.4799402107332379	-0.5948643951374859	-0.1408523925264374	0.475696012604433	1.6252921178044715	0.9027922819925597	-0.5569428933199693	0.44879315547964904	-0.7347290418112685	-1.0262580552333085	-0.053735375373560004
RXRA	-0.5889271672780853	-0.8391854054784247	-0.35799038681670775	-0.32827065362759444	-0.8538160070765695	-1.2555777836118243	-0.6049535708972824	-0.6366168471600671	0.6370113388125886	-0.6174044704497597	1.7715655931734002	0.9308448333673526	0.6546086287952622	-0.9020334707747418	-0.08285380284571331	0.24405514786266447	-0.2507453318414373	1.2091717145103793	-1.330395197853608	-0.9257320363352447	1.2267854561522147	-0.2588544364404062	-0.185453652719356	-0.16844025333844034	0.2973341514793654	0.7582269313429322	-0.40107409589100046	-0.8862155355080671	0.9289220666053677	0.06212617694300929	0.052679867295754974	0.26482208063880763	-0.6516798994343986	-0.3602265507176927	0.044206487566461755	0.8299398309357484	-0.4604878938323547	-0.07528553793394421	1.9612817059875691	0.4878957373467537	-0.37042520933983236	-1.5966231261566632	1.2509364729906807	-0.3978675510637946	-0.5569428933199693	-1.0878387059358754	-0.7347290418112685	-0.749254367690812	0.041031458954472695
RXRG	0.2892032846889492	-0.24690861868745695	0.33735459124904305	-0.38273456764567254	-0.21857635923362861	0.3299619421552145	0.4464684942618714	0.8177267957924095	-0.10326624028793183	0.300521517869221	-0.1801046698110364	2.118840008531629	3.075998538755975	2.3333921683780825	1.6318217273023474	-0.14956292363997759	1.909135897976777	2.3809358975698403	0.48940119733768356	-0.2985010444442291	2.501009162073855	-1.5385984080204422	0.6471832638686068	-0.16844025333844034	2.882468863761238	-0.33563898318924806	-0.14320435804659828	0.1436795322376192	0.5173751252627883	0.06212617694300929	0.052679867295754974	3.526161764653391	1.0801550609147512	1.159823685300735	0.17423058286386123	-0.26036913754633173	1.3141781033637632	-0.07528553793394421	0.9737207091513483	1.5706558698309938	1.4661573251673297	2.5480151513655294	2.1244329775561925	2.637005392734365	-0.21161609028554712	0.8878308301697991	1.3284403214161074	0.8204331950500026	2.220668648499228
SCRT1	1.669122566351432	0.8060278911631524	0.7346945787151865	2.0136776491497668	-0.47267221837080503	1.9155016679222532	-0.2544795491775646	1.6110051464937607	1.377288917913109	-0.3114291410100995	0.03674758163167881	0.9308448333673526	-0.5034474150989918	0.6453440088200874	2.687006668931924	0.6376732193653065	-0.11575275497779901	0.03740753145091869	-0.11719760105941365	-1.1348090336322498	0.1345937082193804	1.0208895351396299	-0.185453652719356	0.4988051613198222	0.44940089926065213	0.101907382623624	2.177623282553021	2.7184172016018353	1.340469007947947	0.824386571379265	-1.4791345290473783	0.7307277497837483	-0.9980468915042288	0.39979856729152125	0.43427877345866056	-0.5329463796668518	1.669111302802987	1.2594625148788894	0.4799402107332379	-0.05348432889536609	-0.5999980261532281	-0.9058500799029645	0.6270103983010289	1.1195689208352855	-0.9022696963543915	2.2049438542402484	0.09053870347968193	-0.28758155511998407	-0.4328027126856914
SCRT2	0.22647968097701826	-0.0494830230904675	0.5360245849821148	0.5431519706616562	-0.8538160070765695	1.122731805038734	0.4464684942618714	1.6110051464937607	1.562358312688239	-1.5353304587687402	-0.7222352984178243	-0.1086509449013888	-0.08233612641017216	0.08266128896742227	1.4999236095986501	0.24405514786266447	-0.7232193508641718	-0.743768590588722	1.0959999957347806	-0.9257320363352447	0.1345937082193804	0.7649407408236223	1.0635017221625886	0.8324278686489539	0.2973341514793654	0.9770001142493685	1.1461443311754127	1.6885221338561491	0.9289220666053677	0.4432563741611371	-1.4791345290473783	-0.045781698791152306	-0.6516798994343986	0.5898048467938247	0.3042546781612611	0.2847853466947084	1.1367115036441515	-0.4089725511371527	2.208171955196625	-0.05348432889536609	0.08872042428695795	-0.38777029521269035	1.1261512580527502	-0.5062558704851573	-0.9022696963543915	1.326868504859949	-0.11577823284305568	-0.010577867577487408	-0.4328027126856914
SETD1A	1.1046101329440527	1.8589644010137618	-0.15932039308363619	0.5976158846797343	-0.09152842966504035	-0.727064541689478	0.4464684942618714	0.288874561991509	-1.2136826089387123	2.136373494507182	-0.2885307955323938	-0.7026485324835269	0.338775162278648	0.5046733288569213	0.04904431485798376	0.24405514786266447	0.9641878599313082	0.03740753145091869	0.18610179813913486	-0.9257320363352447	-1.0486140187078565	1.276838329455637	0.0920919861432983	0.16518245399069095	-0.7671330829896408	-0.7731853490021202	-0.7878787026576037	-0.6287417685716454	0.723148595934078	0.06212617694300929	-0.7132273308758116	0.10952019092382767	0.04105408470526119	-0.36022655071769255	-0.47588989362313655	0.4210739677549684	-0.46048789383235494	-0.4089725511371527	-1.0014012845210938	-0.05348432889536609	0.5478660579137482	1.5118555819849813	-0.12170089132655303	0.7944039625711968	0.9970277203349305	0.6683119928247239	-0.11577823284305568	0.6357640700216717	0.4200987962666041
SETDB1	-1.2161632043973953	-1.5630792560007183	-0.8546653711493871	-0.05595108353720361	0.16256742947213587	-1.5198344045729975	-1.1306646034768595	-1.4298951978614178	1.0071501283628486	0.300521517869221	-1.5896443041886852	-1.4451455169611995	-1.556225636821041	-1.886728230516906	-0.8742425090678949	-1.3304171381479035	-1.6681673889096407	-0.6461215753337669	-0.11719760105941365	1.3741149339318117	0.1345937082193804	-1.2826496137044352	-1.8507274858952822	-1.9477613590938072	-1.071266578552214	-1.4295048977214284	0.24360024872000488	-0.1137942346988023	-1.9519065227926882	-1.84352480914763	0.052679867295754974	-0.35638547822111294	-1.3444138835740589	-1.1202516687269064	-1.386058560704934	-0.941812242847632	-0.6379544935519665	-0.40897255113715253	-0.013840287684872762	-1.1362444613796059	-1.8626485186269017	-1.4239298645932386	-1.3695530407058563	-1.1565857870133343	-1.4202599009060248	-0.8683198685908005	-1.972630659747694	-1.3955963052899707	-1.4752378902940524
SIN3A	0.7596303125284318	1.1350705504914675	0.3042429256268641	0.04389942549593935	-0.5150215282270011	0.9465607243979512	0.8261486844582323	0.6414427178587757	-0.4117152315798154	-0.3624250292500427	0.0548186025852387	0.13884804992450187	-0.1700676448870098	0.7156793488016701	0.2688745110308116	0.7688792431995205	0.7167014690146374	-0.3206315244839169	0.13555189827271016	-1.0651167011999148	-0.35082484641743455	0.2957012845776092	0.2308648055746256	0.36906299735849296	-0.48834404539061527	0.3206805655300603	-0.5944763992743021	-0.6287417685716455	0.14012376236542384	0.3797346746247825	-0.649401731028181	-0.6411056093652433	1.080155060914751	0.3047954275403693	0.0008651224673288634	0.26207057651799853	-0.194287994252937	-0.01967103573340933	-0.3430272866302798	-0.4595193785769561	1.064404895743888	1.022558007555278	-0.4752590003173555	-0.18109091222106913	0.4214830486108936	-0.539041612573188	0.43440026401757786	0.6665422575263938	0.909727440294774
SIX2	-1.3416104118212575	-1.6946963197320446	-1.550010349215138	-0.7912139227812587	0.7342831125307832	-0.9913211626506512	-0.6049535708972824	-0.4382972594847294	1.8399624048509344	-1.07636746460925	0.5246651473777881	-0.03440124645362154	-2.029975836595963	-1.2537101706826579	0.04904431485798376	0.44086418361398566	-0.2507453318414373	0.23270156196082867	1.2476496953340548	0.6423454433922939	-0.45701015524423805	-0.6427776279144172	-1.8507274858952822	-1.1137045907709788	-0.08283271797385112	-1.1013451233617744	0.5014699865644071	-0.37126800163522394	-1.5403595814501088	-0.4142865695796505	-0.52175053133292	-0.8999420922235434	-0.9980468915042288	0.9698174057984317	-1.060998322461435	-1.146245174438022	0.693045004345122	-0.7426595643403611	-0.013840287684872762	-2.0836595773033157	-1.9774349270335994	-1.5966231261566632	-1.0575900033610304	-0.6146441899065201	-1.2475964993888138	0.22927431813457413	-1.2505213826181123	-1.6264327115753847	-2.2333725649183154
SLC22A2	0.4146504921128111	0.27955963623784774	-0.25865538995017207	0.5976158846797343	0.5437112181779007	-0.19855129976713184	-0.9554275926170005	-0.7688299056102922	-0.47340502983819205	-1.5353304587687402	-0.3969569212537514	-1.1481467231701303	-0.7140030594434017	0.9266853687464203	-1.2699368621789862	1.4249093623705904	1.5041581673858622	-0.9390626210986323	3.5223951893231686	-0.2985010444442291	-0.9575980397134539	2.0446847124036585	-0.185453652719356	0.4988051613198222	-0.15886609186449435	-1.6482780806278645	-0.9168135715798048	0.1436795322376192	-0.7172656987649499	-1.462394611929502	2.350401461810455	-0.20108358850613264	-0.9980468915042288	-0.7402391097222996	-0.6059139889205362	-0.8055236217873718	-0.8154210932715785	-0.07528553793394421	-1.0014012845210938	-1.6776245276217256	0.08872042428695795	-0.21507703364926564	-0.12170089132655303	0.25246236546438255	-0.21161609028554712	-0.4292821939006505	-0.3220951691657933	0.26642581996500925	0.3253319619385711
SMAD1	-0.7561901105099011	-1.299845128538066	0.07246126627161413	-0.20118818758541196	-0.5573708380831972	-0.19855129976713168	-0.3713042230841373	-0.06369359387575772	-0.47340502983819205	0.5045050708289941	0.10903166544591761	0.13884804992450187	1.1809977396562867	0.08266128896742227	-0.742344391364198	-0.9367990666452616	-0.07075522935658612	0.6883876331506189	-0.3193972005251126	-0.5772703741735693	0.9840761788338073	-1.026700819388428	-0.9255753563531011	-1.1322391856225973	1.8686905452193272	0.6853025370407874	-0.14320435804659828	-0.5429171795928384	0.10582818392020889	0.824386571379265	0.052679867295754974	0.8342623429270679	1.3110663889613046	0.39979856729152125	0.43427877345866095	0.10306718528102865	-0.3421768273526135	0.8145464972746117	-0.013840287684872643	-0.4144043730567796	-0.9826193875088866	0.7059536946889992	0.1278695385493073	0.9027922819925597	-0.09650715594073975	-0.1365904107738842	-0.04700592073547666	0.20486944495556514	-0.49598060223771356
SMAD2/3	-0.33803275243036107	-0.11529155495613083	0.33735459124904305	-0.38273456764567254	1.8141905138637826	-0.19855129976713184	0.0959944725421534	-0.23997767180939145	-0.10326624028793183	-0.9233797998894199	-0.1801046698110364	-0.2571503417969233	-0.9245587037878115	-0.19868007095891063	0.3128405502653779	-1.7240352096505456	0.2892249756131163	-1.3296506821184524	0.48940119733768356	-0.2985010444442291	-0.7755660817246481	-0.002905642124399169	-0.7405449304446649	1.1660505759780848	-0.15886609186449435	-0.7731853490021202	0.37253511764220604	0.1436795322376192	0.10582818392020889	0.4432563741611371	-1.4791345290473783	-0.20108358850613264	1.0801550609147512	-1.1202516687269064	-0.8659621795153356	-0.5329463796668518	-1.1703542927108022	-0.07528553793394421	-0.013840287684872762	-0.5948643951374859	0.08872042428695795	-1.2512366030298139	0.8765808281768898	-0.6146441899065201	0.8243643188177195	0.009755480789499265	-0.3220951691657933	0.26642581996500925	-1.0014037186538884
SMAD3	-0.6641954917324024	-0.8523471118515571	0.1386845975159713	-0.49166239568182907	0.1371578435584184	0.11855664538627589	-0.3946691578654517	-0.29286289518948166	0.7850668546326924	-0.4338192727859636	1.1210088388452546	0.09924821075235922	1.054664353049641	-0.19868007095891063	-0.9533813796901132	-0.9367990666452616	-0.8177141546687187	-0.0016512746510631995	-0.7237963994565108	-0.7166550390382395	0.025374533426097	-0.207664677577205	1.091256286048854	0.14294094016874867	2.274201872636092	0.101907382623624	-0.14320435804659828	0.5556375593358938	-0.30571875742237054	0.7481605319356396	0.8185870654673214	1.227693796871685	1.0801550609147512	-0.5122315743195355	-0.13782724584989758	-0.2058536891222276	-0.3185146140566657	-0.7426595643403611	1.5662573072530808	2.1120359360731142	-0.41633977270251177	-0.6986181660268549	1.475549859878955	0.07904105439020197	-0.6950736145337382	-0.6048972637767106	-0.6522022672821732	-0.61998598017098	-0.6602431150729703
SMAD4	0.1637560772650871	0.4111766999691739	-0.25865538995017207	1.1422550248605159	-0.47267221837080503	-0.19855129976713184	-0.2544795491775646	0.024448445091058604	-0.8435438193884522	0.300521517869221	-0.1801046698110364	-0.2571503417969233	0.12821951793423791	0.9266853687464203	-0.2147519205494101	0.6376732193653065	0.9641878599313085	-0.743768590588722	-0.7237963994565108	-1.1348090336322498	-0.04743824976942538	-0.002905642124399169	0.6471832638686068	0.05397488488098062	-0.4629995874270677	1.4145464800622407	-0.40107409589100046	-0.37126800163522394	0.10582818392020889	0.4432563741611371	0.052679867295754974	0.420123970353788	3.851090997473391	-0.36022655071769255	-0.08581760773093772	0.01220810457418842	-0.10555469439313118	-0.07528553793394421	-0.013840287684872762	0.4878957373467537	0.5478660579137486	0.8210825357312824	0.8765808281768898	0.46923900430710824	0.13371071274887497	-0.4292821939006505	0.5031725761251569	1.0051023200783336	0.8939329679067682
SMARCA4	-0.4713204103182145	-0.4936906131836937	-0.2089878915169039	-0.845677836799337	-0.21857635923362845	-0.5619041535887453	-0.10114716467518789	-0.6861967440789015	-0.7741427963477784	-0.0054538115704391025	0.07740737877718788	0.299722396561331	-0.33237095406915845	0.029909783981234544	-0.626933538373463	-0.4447764772669592	-0.30136754816530176	0.1350545467058738	-0.2688473006586879	0.35486457210891165	0.30524866883388524	-0.41882243288791093	-0.7231983280157489	-0.23794498403200964	-0.21589112228247676	-0.5544121660956841	-0.19155493389242387	-0.2747153390340659	-0.17711033825281444	0.34797382485660516	0.05267986729575444	-0.5116873679360929	-0.4784964033994839	-0.19397105615317703	0.0604594994786363	0.233677113797111	-0.7045044684468211	-0.4506834277875538	-0.10642413113826853	-0.05348432889536609	-0.6430429293057397	-0.1719037182584095	-0.8236177253524106	-0.20818799207640973	0.28479118907643514	-0.5390416125731877	-0.14156784988339768	-0.1375378910344652	-0.4446485669766961
SMARCA5	0.6655449069605353	1.3324961460884568	1.5293745536474728	0.7065437127158903	-0.21857635923362861	0.8584751840775608	0.4464684942618714	0.5533006788919594	0.6370113388125886	-1.5353304587687402	1.1210088388452548	-0.5541491355879924	2.2337759613783357	0.9266853687464203	2.687006668931924	-0.14956292363997759	1.7741433211131388	3.7479941111392114	-0.7237963994565108	1.3741149339318117	5.23148853190594	-0.5148032307564134	3.4226396524951506	3.1677868199528727	3.7948693504489572	1.4145464800622407	1.4040140690198144	5.293154870966051	3.398203714660844	1.9677771630336485	0.052679867295754974	2.2837466469335497	2.465623029194071	1.159823685300735	5.115146204165046	5.46375294698459	4.153643698877552	5.931080699723808	2.45506220440568	3.194796068557353	3.532312676487887	1.8572421051118309	0.8765808281768898	3.9376652257907194	4.622959152196365	3.5220568783106985	2.9789758119980077	2.851793570361645	1.652067642531031
SMARCB1	-0.21258554500649895	-0.11529155495613083	-0.6559953774163154	-0.7095180517541416	-0.47267221837080503	2.4440149098445993	0.0959944725421534	0.024448445091058604	1.0071501283628486	-0.3114291410100995	0.25359983307439404	1.2278436271584217	1.1809977396562867	1.2080267286727524	-0.742344391364198	1.4249093623705904	0.8291952830676699	-0.15788649905899155	-0.7237963994565108	-1.1348090336322498	-0.5935341237358425	-0.5148032307564134	0.9247289027312614	1.6108808524169267	0.44940089926065213	2.727185577500857	-0.9168135715798048	-0.8862155355080671	-1.1288126401075294	-0.31900402027511854	0.8185870654673214	-1.4434987062259739	1.7728890450544113	1.9198488033099488	0.17423058286386123	0.01220810457418842	-0.8154210932715785	-0.07528553793394421	-0.5076207861029833	2.653416002315234	0.5478660579137486	1.166469058858132	1.375721687928611	-0.18109091222106868	1.1696911218521417	-0.8683198685908005	1.3284403214161074	0.45109494499334046	1.2730003052188996
SMARCC1	-0.7980058463178553	-1.16822806480674	-0.7884420399050298	-0.527971671693881	-0.8114666972203736	0.5061330227959968	0.0959944725421534	0.4651586399251427	2.117566497013629	-0.1074455880503261	3.506383604715121	1.3268432250887776	0.7598864509674672	0.6453440088200874	-0.8302764698333294	0.3752611716968785	-0.7007205880535655	0.29779957213079894	-0.9259959989222097	-1.1348090336322498	0.4986576241969917	-0.173538171668404	0.18460719909751638	0.9436354377586642	0.8549122266774163	2.143790423083695	-0.48703067517246784	-0.3712680016352239	-0.7172656987649499	0.4432563741611371	0.5632846660767994	-0.7187565542227331	1.7728890450544113	-0.23355569771615706	0.43427877345866017	1.1933761537631087	-0.6971100267918374	-0.9651175731424999	0.9737207091513486	2.1120359360731142	0.1652446965580896	0.5908248536467163	1.6252921178044715	-0.10883203260682693	0.018601778404067806	0.009755480789499052	-0.04700592073547666	0.26642581996500925	0.2621540723865493
SMARCE1	-0.400756356142292	0.2137511043721847	-0.25865538995017207	-0.9818376218445323	0.4166632886093124	-0.19855129976713184	0.0959944725421534	-0.6366168471600671	-0.8435438193884522	-0.0054538115704391025	0.03674758163167881	1.5248424209494906	-0.2928917707545817	0.08266128896742227	-1.138038744475289	-0.9367990666452616	0.49171384090857373	1.5997597755301998	-1.330395197853608	2.0013459258228274	0.7717055611802005	-0.7707520250724207	0.9247289027312614	1.2772581450877951	-0.006799344083207673	-0.7731853490021202	-0.6589438337354027	-0.37126800163522394	0.10582818392020889	1.3960818672064568	0.8185870654673214	-0.5116873679360929	-0.9980468915042288	0.39979856729152125	0.9543751546482593	1.7839601783575687	0.24937850504609232	-1.0763465775435694	-0.7545110353120387	-0.32417436201642597	0.5478660579137482	0.8210825357312824	-1.1199826108299955	0.25246236546438255	2.7236617355070414	-0.4292821939006505	1.1221233850933694	1.6514442576774924	1.1782334708908664
SMC1A	-0.5471114314701311	-1.1353237988739084	-0.2586553899501719	0.44330146162851297	0.16256742947213604	-0.15450852960693645	1.381065885514453	-0.01962257439234991	-0.10326624028793183	0.5555009590689378	-0.6318801936500263	-0.5046493366228146	0.2685899474971778	0.03577106231303322	-0.5005311755740869	-0.6087840070597267	-0.7232193508641716	-0.46710204736634947	-0.06664770119298877	1.0256532717701368	0.40764164520258894	-1.2399914813184338	0.20773600233607084	-0.8912894525515579	0.37336752537000845	0.9405379170982957	1.3395466345587148	0.6157147716210586	-0.5800833849840902	-0.5095691188841824	1.3930174640959967	1.2742843637861787	1.1378828929263896	-0.9935808157253708	0.4559494560082274	-0.941812242847632	-0.046399161153261	0.31401597746979915	0.603385335337766	0.3525507207862242	-0.7721776387632746	-0.5316813465155444	0.7517956132389593	-0.2894792316424318	-0.7296062948371804	0.19268784524372812	-0.6659567297036892	-0.10291243009165259	-0.8434589947738338
SMC3	-0.6098350351820621	-1.409526014980838	-0.32487872119452954	0.1255952965230567	0.18374208440023412	0.06570532119404132	1.0597980322713774	0.288874561991509	0.11264805361638676	0.8104804002686545	-0.5595961098357876	0.11409815044191267	0.16331212532497277	0.12955151562181166	-0.2587179597839756	-0.2807689474741918	-0.3744885272997725	-0.3694550321113941	-0.16774750092583834	0.5378069447437913	0.5138269540293927	-1.1546752165464316	0.20773600233607084	-0.8727548576999397	0.2973341514793659	0.9405379170982957	1.5544380827623827	0.5298901826422517	-0.4086054927580154	0.15740872624754124	1.520668663791258	1.3260516603578385	0.906971564879836	-0.8985776759742192	0.8026803768012926	-0.873667932317502	-0.07597692777319555	0.5920884884724728	0.7268304599422931	0.3074357152660474	-0.7721776387632746	-0.18629482338869527	0.6686054699470061	0.017621006718095814	-0.7871607620095841	0.22927431813457458	-0.6315705736498995	-0.2106360863581797	-0.6539253261177678
SNAI2	1.6942120078362037	0.47698523183483693	0.039349600649435566	1.1858261560749792	1.3059987955894297	0.5413672389241524	1.5329379615929972	0.8706120191724996	0.7850668546326924	0.42291164964508493	0.03674758163167881	-0.8511479293790614	-0.2086695130168176	1.967648400473851	0.6293960327542498	-0.14956292363997792	-0.2912431049005287	-0.9781214272006142	0.3680814376582642	0.3705453469061872	-0.13845422876382782	1.3280280883188387	-0.49075385546827577	0.5432881889637065	1.2401479877233428	0.49569911185520904	0.16623932736668426	0.19517428562490358	1.9577894199618162	1.3198558277628314	0.3590427465643815	0.3269428365247998	-0.09749271212267077	-0.132219015314929	0.27824985910178096	0.17575444984650043	0.35585846487785894	-0.8093969669810028	-0.06321833752668375	0.5420337439709658	-0.4852116177465298	0.40661870797906324	1.225979430003094	-0.7013548454436106	-0.3152141311958737	0.31708185307260445	-0.19830500737215118	-0.010577867577487408	-0.28117577776083885
SND1	0.4146504921128111	-0.37852568241878304	-0.45732538368324366	-0.7095180517541416	0.7978070773150769	-0.727064541689478	-0.2544795491775646	-1.562108256311643	-0.47340502983819205	-1.5353304587687402	-0.6138091726964666	3.6038339774869734	0.9704420953118772	-0.7613627908115758	-1.5337330975863797	-0.9367990666452616	0.15423239874947797	-0.5484745600788118	0.48940119733768356	0.9559609393378018	-0.04743824976942538	-1.026700819388428	0.6471832638686068	-0.3908553915578613	-0.4629995874270677	-0.7731853490021202	-0.14320435804659828	-0.8862155355080671	-0.30571875742237054	0.06212617694300929	3.116308659982021	4.147369323513312	-1.6907808756438887	-1.1202516687269064	1.7345197264326568	-0.5329463796668518	-0.10555469439313118	-1.4100335907467778	-0.013840287684872762	-0.05348432889536609	3.0731670428610967	0.8210825357312824	-0.6208417510782743	1.9866754762061878	-0.9022696963543915	0.009755480789499265	-1.1473629144567437	-1.2109271802616397	1.652067642531031
SOX13	-0.7143743747019472	-0.24690861868745695	-0.45732538368324366	-0.16487891157336002	-0.21857635923362861	-0.19855129976713184	-0.2544795491775646	-0.23997767180939145	-0.8435438193884522	-0.3114291410100995	1.7715655931734002	0.9308448333673526	1.1809977396562867	-0.7613627908115758	-0.742344391364198	-0.9367990666452616	-0.5207304855687142	0.4279955924707389	-1.330395197853608	-0.2985010444442291	0.3166256662081862	-0.002905642124399169	0.3696376250059529	-0.3908553915578613	-1.3754000741147874	0.101907382623624	-0.40107409589100046	0.1436795322376192	2.163562890633106	0.4432563741611371	0.052679867295754974	0.10952019092382767	-0.9980468915042288	-0.7402391097222996	-0.08581760773093772	-0.26036913754633173	-0.8154210932715785	-0.07528553793394421	-1.0014012845210938	0.4878957373467537	-0.5999980261532281	-0.560463556776115	1.1261512580527502	0.46923900430710824	-1.2475964993888138	-1.7463952179711002	0.09053870347968193	-0.6569198051766462	0.1357982932825057
SOX2	-1.4670576192451195	-1.5192069014236098	-1.119558696126816	-0.4553531196697768	0.7131084576026848	-1.2555777836118243	-1.1306646034768595	-0.6806878666434756	-0.28833563506306215	0.09653796490944731	-1.3366500108388506	0.18834784888967993	-1.9773369255098607	-1.2302650573554632	-0.17078588131484485	-0.9367990666452616	-1.128197081455087	-0.7437685905887217	0.792700596536232	0.18934528258211608	-0.6238727834006432	-1.709230937564447	-0.97183296283021	-1.2805159444355447	-0.7671330829896409	-0.4085633774913936	0.11466537979780397	-0.11379423469880243	-1.1288126401075294	-1.2083078137840835	-0.45792493148528945	-0.9258257405093734	-0.6516798994343989	-0.17022027121538957	-1.0826690050110017	-0.8509531621407919	-0.8745766265114491	0.14717247086819477	-0.013840287684872643	-0.865554428258546	-1.480027157271243	-1.3663654440720967	-0.9951973958920651	-1.5178801850845438	-1.4202599009060248	-1.0878387059358756	-1.284907538671902	-1.1493708052521958	-1.7595383932781512
SOX4	-0.9234530537417174	-0.7295045190356527	-1.450675352348602	-0.7095180517541416	-0.9808639366451578	-1.0794067029710421	-0.3713042230841373	-0.5044037887098418	-0.7201642228716989	1.7284063885876348	-0.7583773403249435	-0.35614993972727976	-1.2754847776951612	-0.10489961765013288	-0.9182085483024607	0.3752611716968785	-0.6107255368111397	-1.1994546617785125	0.48940119733768356	-0.9954243687675797	-0.16879288842862905	0.6796244760516201	-0.9255753563531011	-0.98396242680965	-1.071266578552214	-0.7731853490021202	-0.7449004130168699	-0.8862155355080671	0.2430104977010687	-0.9542210156386649	-0.7132273308758116	-0.8222911473660532	-0.9980468915042285	0.01978600828691426	-1.386058560704934	-0.6238054603736917	-1.2886653591905435	-0.07528553793394421	-0.6722142855756869	-0.05348432889536579	-0.523473753882096	-0.560463556776115	-1.4527431839978098	-0.9036797083634879	0.13371071274887497	-1.4537034348443336	0.22808332769483997	-0.8415889302049776	-0.6855142708937789
SOX9	1.669122566351432	0.8060278911631524	0.1386845975159713	0.3797602286074217	-0.7267680775079813	0.3299619421552145	-0.6049535708972824	0.024448445091058604	-0.10326624028793183	-0.3114291410100995	1.1210088388452548	-0.2571503417969233	-0.7140030594434017	0.08266128896742227	0.8404330210801656	-0.14956292363997759	-0.2507453318414373	0.23270156196082867	-0.11719760105941365	-1.1348090336322498	0.1345937082193804	1.0208895351396299	-0.7405449304446649	0.4988051613198222	-0.15886609186449435	0.101907382623624	0.11466537979780375	0.6586270661104625	0.10582818392020889	-0.7001342174932463	-0.7132273308758116	1.9731428675035891	-0.30531290736456873	-1.5002642277315132	-0.08581760773093772	0.8299398309357484	-0.10555469439313118	-0.07528553793394421	-0.013840287684872762	-0.05348432889536609	-0.1408523925264374	0.475696012604433	2.623573837307914	-0.18109091222106868	-0.9022696963543915	-0.8683198685908005	0.5031725761251569	0.26642581996500925	0.7043992992507022
SP1	1.3136888119838228	0.7073150933646577	1.0658112349369726	1.0514818348303856	-0.07035377473694225	0.946560724397952	1.3518597170378097	1.2143659711430848	-0.19580093767549692	1.7794022768275786	0.2355288121208349	-0.2819002412795128	0.7774327546628341	0.504673328856922	1.1042292564875598	-0.08395991172287075	0.6942027062040311	-0.40200403719637945	0.13555189827271016	-0.7515012052544069	0.08908571872217905	0.4663338141216144	0.5546680509143891	0.7397548943908618	0.8042233107503206	0.9405379170982957	-0.12171521322623148	0.10076723774821575	0.3801928114819285	0.4432563741611371	-0.138796932247137	0.2907057289246378	0.8492437328681978	-0.011881704963469483	0.3042546781612611	0.23935580634128864	0.04233413870654508	0.758931995074077	0.5622369604695899	0.803700775987991	0.7774388747271436	0.44691380234386197	0.5854153266550522	0.19826820575370133	0.10493347916267343	0.22927431813457413	0.6751033563941048	0.4203167574886183	0.27794854477455444
SP140	-1.5925048266689816	-1.4314621922693922	-1.6493453460816738	-1.5809406760433922	0.28961535904072416	-1.7840910255341706	-1.3059016143367184	-0.7688299056102922	-0.10326624028793183	2.7483241533865024	-1.2643659270246121	-1.7421443107522685	-2.1878925698542706	-2.1680695904432388	-0.742344391364198	-0.9367990666452616	-1.6006711004778216	-1.7202387431382729	-0.11719760105941365	0.5378069447437915	0.1345937082193804	-1.5385984080204422	-1.5731818470326278	-1.7253462208743866	-0.7671330829896408	-1.2107317148149923	-0.9168135715798048	-0.37126800163522394	-0.30571875742237054	0.06212617694300929	0.052679867295754974	0.420123970353788	-0.9980468915042288	-1.1202516687269064	-1.386058560704934	-1.3506781060284119	-1.8802206915892492	-0.07528553793394421	-0.5076207861029833	-1.6776245276217256	-1.2887164765934136	-1.5966231261566632	0.1278695385493076	-1.4817507452774228	-0.9022696963543915	-0.8683198685908005	-1.1473629144567437	-0.8415889302049774	-1.0014037186538884
SP2	2.4636215467025573	1.8589644010137618	1.1982578974256872	1.3964199569448805	-0.6420694577955893	1.3869884259999072	2.1988386028604614	2.139857380294661	-0.9669234159052056	1.7284063885876348	-1.3366500108388506	-0.35614993972727976	-0.15252134119164185	0.08266128896742192	0.4007726287345089	1.6873214100390184	0.24422744999190374	-0.483376549908842	-0.3193972005251128	-0.9954243687675797	-0.7755660817246481	1.1915220646836346	2.2199418840903147	1.981572749449295	0.3480230674064611	-0.6273365603978295	-0.40107409589100057	0.6586270661104622	0.7917397528245079	0.31621297508842783	-0.9685297302663338	-0.7187565542227331	2.234711701147518	-0.23355569771615706	1.2144233452430582	0.10306718528102865	0.9592449039245393	0.14717247086819477	-0.6722142855756869	0.6683557594274603	1.0835359638116706	0.1303094894775838	-0.03851074803459948	0.10794460623589902	0.47903751578329706	1.180522613296566	1.4659849456312652	1.0666586950877774	0.4516877410426147
SP3	1.0418865292321213	1.0034534867601415	1.2313695630478658	0.6520797986978123	-0.7267680775079813	0.5942185631163877	2.0236015920006025	2.4042834971951113	0.4519419440374584	1.5244228356278615	-0.9390875498605394	-0.999647326274596	0.23349734010644246	0.08266128896742227	1.104229256487559	-0.14956292363997759	0.3567212640449354	-0.743768590588722	-0.7237963994565108	-0.9257320363352447	-0.5025181447414394	0.2530431521916083	1.6185929998878974	0.7212202995392432	0.6014676470419386	-0.33563898318924806	-0.27213922696879944	-0.6287417685716454	-0.30571875742237054	-0.31900402027511854	0.43563346638153805	0.10952019092382767	0.7337880688449214	-0.3602265507176927	-0.6059139889205364	-0.5329463796668518	-0.46048789383235494	-0.07528553793394421	-0.5076207861029833	0.4878957373467537	0.08872042428695795	0.30300275104100854	-0.4960565361403441	-0.28947923164243156	0.13371071274887497	-0.4292821939006505	0.5031725761251569	-0.28758155511998407	0.4200987962666041
SP4	2.2963586034707415	0.9376449548944785	1.8273795442470806	2.3949250472763137	0.28961535904072416	1.122731805038734	2.724549635440038	2.1398573802946608	-0.47340502983819205	2.7483241533865024	-1.1559398013032547	-1.593644913856734	0.5493308066230571	0.22333196893058838	1.1042292564875598	1.0312912908679486	1.3016693020904042	-1.3296506821184524	-1.330395197853608	-0.7166550390382395	-0.5025181447414394	1.0208895351396299	1.4798201804565707	0.3875975922101119	0.905601142604512	1.8520928458751125	0.8882745933310103	0.1436795322376192	-0.09994528675108082	0.2526912755520732	0.8185870654673214	0.730727749783748	1.7728890450544113	0.20979228778921774	0.8243510593508594	0.5573625888152284	0.07191190532648044	1.2594625148788894	0.23304996152418245	0.4878957373467537	0.43307964950705075	0.8210825357312824	-0.4960565361403441	0.3608506848857454	0.47903751578329745	0.22927431813457413	1.3284403214161074	0.5434295075075056	0.5148656305946369
SP7	0.540097699536673	0.279559636237848	-0.25865538995017207	0.05297674449895253	-0.5997201479393932	-0.19855129976713184	0.27123148340201225	0.8177267957924095	0.8220807335877188	-0.3114291410100995	0.7957304616811822	2.118840008531629	-0.3981695929267868	-0.3393507509220767	2.291312315820832	1.4249093623705904	0.15423239874947797	0.9162306687455147	0.18610179813913486	-0.5075780417412343	0.7717055611802005	-0.002905642124399169	0.0920919861432983	1.4996732833072164	0.905601142604512	0.101907382623624	-0.14320435804659828	2.203469667728992	0.10582818392020889	-0.5095691188841824	0.052679867295754974	-0.045781698791152306	-0.9980468915042288	0.5898048467938247	0.6943269640534595	-0.6692350007271117	-0.46048789383235494	2.2605235544885147	-0.5076207861029833	0.7585857704678138	0.08872042428695795	0.13030948947758358	0.8765808281768898	0.14407404604301968	-0.03895268876833607	2.2049438542402484	0.09053870347968165	-0.472250680148315	0.4200987962666041
SPI1	-0.5181620759107785	-0.4358972230196171	-0.2892200043706449	-0.4218368648894209	-0.4010041555372425	-0.33406751564465614	-1.0183331862590008	-0.4230419065866263	-0.7011827464845061	0.06515587983871363	-0.2579490677648316	0.25307835522875793	0.21460132074220162	-0.24917723812517562	-0.8776245120859386	-0.6542014768484928	-0.7041819361782741	-0.2029543522535862	0.48940119733768467	-0.0626193039040184	0.15793113873076475	-0.22604048845117475	-0.7120787110741363	-1.0067742358577962	0.3558213621644744	0.5843302987762787	0.00887266683599746	-0.3712680016352239	-0.4429010712032303	0.198942145175158	-0.6935886847688487	-0.35240337848483094	0.12098492902906813	-0.13611658002266877	-0.27918677509630235	-0.13456425656762971	-0.3694793811556318	0.04449954372874622	0.03680386599903621	-0.34499667225650765	-0.6882952633891493	-0.09994819260698232	-0.5952447839115195	0.2191121133347327	-0.769451695187306	0.2461603825457335	-0.18455054495063525	-0.05556137239208193	-0.4182231997121475
SPIB	-0.9150899065801266	-0.7733768736127616	-0.49705938242985814	-0.5134479612890601	0.4420728745230298	-1.2555777836118243	-0.885332788273057	-0.9274855757505622	-0.9175715772985041	-0.5562094045618277	-0.5704387224079238	-0.5541491355879924	-0.4192251573612277	-1.324045510664241	-1.1116591209345494	-0.46445738084209115	-0.8717111854141739	-0.7437685905887222	1.3386395150936197	0.2032837490685834	-0.7391596901268869	-0.0029056421243995934	-1.07359969707985	-1.369481999723313	-0.34134618920203835	0.014398109461049635	0.06309143222892326	-0.1652889880860867	-1.1288126401075294	-0.39523005971874414	-0.5600458912414984	0.10952019092382767	-0.4438597041925007	-1.1202516687269064	-0.34586579832573705	-0.31488458597043556	-0.5314745337201997	0.19166407262862234	-0.5076207861029832	-0.8114164216343339	-0.8295708429666232	-0.5604635567761154	-0.620841751078274	-0.52793353436943	-0.971335056961276	0.009755480789499265	-1.0648361399276485	-0.5830521551653137	-0.9634969849226752
SRC	0.5400976995366734	0.4111766999691739	-0.6559953774163154	-0.6005902237179852	-0.47267221837080503	-0.727064541689478	0.0959944725421534	-1.0332560225107426	-0.47340502983819205	-0.9233797998894199	-0.8306614241391819	-0.8511479293790614	-1.1351143481322212	-0.4800214308852432	-0.742344391364198	1.4249093623705904	0.019239821885839663	-1.5249447126283626	-0.7237963994565108	-0.7166550390382395	-1.1396299977022595	-1.026700819388428	0.3696376250059529	-0.835685667996703	0.753534394823225	0.9770001142493685	0.6304048554866081	0.1436795322376192	-1.5403595814501088	-0.7001342174932463	0.8185870654673214	-0.5116873679360929	0.38742107677509113	-0.7402391097222996	-0.8659621795153356	-1.078100863907892	-0.46048789383235494	0.5920884884724728	0.4799402107332379	-1.1362444613796059	0.08872042428695795	-0.9058500799029645	-0.8704121809541349	-1.0481974675919716	-0.9022696963543915	-1.3073575432809503	-0.7347290418112685	-0.10291243009165287	-0.4328027126856914
SRCAP	-0.46347995985422313	-0.7733768736127615	1.5293745536474728	-0.2738067396095164	1.3059987955894297	0.3299619421552145	-1.3059016143367184	0.5533006788919594	1.377288917913109	0.300521517869221	0.25359983307439404	-1.1481467231701303	-1.1351143481322212	0.36400264889375483	0.5766367856727714	-1.7240352096505456	-0.9257082161596294	-0.743768590588722	-0.11719760105941365	1.3741149339318117	-0.9575980397134539	-0.5148032307564134	-0.185453652719356	-0.835685667996703	-0.15886609186449435	-0.7731853490021202	0.37253511764220604	-0.37126800163522394	0.10582818392020889	-1.0812644147113741	-0.7132273308758116	-0.8222911473660532	-0.9980468915042288	0.01978600828691426	-0.08581760773093772	-1.3506781060284119	-0.46048789383235494	-0.7426595643403611	0.4799402107332379	-1.6776245276217256	-0.8295708429666232	-0.560463556776115	-1.1199826108299955	-0.18109091222106868	-1.5929233024232359	0.8878308301697991	-1.5599967871022187	-1.2109271802616397	-1.3804710559660196
SRF	0.36088740321687046	0.22315232321013642	0.08192174216366502	0.09966009937159134	-0.000779908544620354	0.17895815874882945	0.5966716464274648	0.7044013171207882	-0.20902018015943485	0.03825694977808385	0.2845787261376393	0.08227685110715484	0.4290132955691089	0.04246966612080354	0.388210903238919	-0.03710061749636543	0.4049328986390922	-0.2136847934903946	-0.2905115434585842	-0.17902847456022622	0.10858914279240825	-0.2954185499141215	0.6075338868882282	0.05397488488098096	0.14526740369807878	0.5394537484364962	0.22518098173111908	0.2172434656480255	0.6937523858381792	0.06212617694300929	0.7091717514428122	0.24263609639381062	0.8822310654462766	-0.5773765844346108	0.17423058286386162	-0.26036913754633173	-0.054849951616099256	0.02005360869554404	0.2683199971254761	0.2558757089572739	0.1215165409745857	-0.01771330614820904	0.02091078288822473	0.31439854799087585	-0.5076104928864804	0.13519481641525616	0.2673817917563139	0.319188427115961	0.2711794851796955
SSRP1	0.13239427540912163	-0.2798128846202883	-0.10965289465036833	0.951631325797242	0.6707591477464887	0.3299619421552145	-0.7801905817571415	-0.5705103179349542	-0.47340502983819205	-0.46441680572992955	1.2836480274272912	-0.6283988340357596	-0.13497503749627443	-0.6206921108484093	-1.0720896856234405	0.24405514786266447	-0.7232193508641718	-1.0367096363535873	-0.875446099055785	-0.7166550390382395	-0.36599417624983527	-0.1308800392824027	-0.5323857012976739	-0.6132705297772819	-1.071266578552214	-0.6637987575489022	-0.3366066614299	-0.37126800163522394	0.0029414485845640362	-1.271829513320438	-0.9047041304187033	-0.04578169879115265	-0.13212941132965378	-0.930245389224603	-0.34586579832573705	-0.6010906901969816	-0.9928876929911903	0.7589319950740768	-1.0014012845210938	0.081860687665164	-0.6573912303565768	-0.9058500799029645	-0.2464861062644832	-0.01850843308902439	-0.5569428933199694	-1.1975981246084129	-0.7347290418112685	-0.7954216489478947	-0.6223363813417572
SSU72	-1.3416104118212575	-0.9049939373440876	-0.25865538995017207	-1.4720128480072356	0.7978070773150769	-1.2555777836118243	-0.6049535708972824	-1.0332560225107426	0.26687254926232823	-0.3114291410100995	-0.3969569212537514	-0.5541491355879924	-1.7667812811654509	-0.7613627908115758	-0.742344391364198	0.6376732193653065	-0.9257082161596294	-1.1343566516085424	1.7025987941318779	-0.2985010444442291	0.1345937082193804	-1.026700819388428	-1.0180905693073192	-0.3908553915578613	0.753534394823225	0.5394537484364962	1.919753544708619	0.1436795322376192	-1.5403595814501088	-1.462394611929502	1.5844942636388881	-0.20108358850613264	0.38742107677509113	-1.1202516687269064	-1.1260103701101347	-0.26036913754633173	0.6043117044853161	1.2594625148788894	-1.0014012845210938	-1.6776245276217256	-0.1408523925264374	-1.9420096492835126	-0.6208417510782743	-1.0481974675919716	-1.2475964993888138	0.009755480789499265	-1.5599967871022187	-0.4722506801483153	-1.190937387309954
STAG1	-0.43678906465765693	-0.6417598098814344	-0.5883630391242057	-0.07217437707450343	0.21392723078709722	-0.8732490554126796	0.6403477403195875	-0.2737341973711518	-0.3080238685497784	1.0947553517338706	-1.0198304094402744	-0.3519371908791798	0.4731723820729538	0.16646509830718273	-0.23720266398833728	-0.18306233398062768	-0.4000988211373777	-0.5650953286328477	-0.28498024742456723	0.9114764718278014	0.18106995281226568	-1.222746704396433	0.24562787147157622	-1.4130185799705193	-0.30122645148952965	0.3532638055374033	0.7017305276563353	0.2970681593486789	0.018265004911148772	0.054017023810709164	0.7371075763001336	1.028114347110306	0.49059422334908287	-1.0232271855767938	0.2959552678231275	-0.7649270112587835	0.2418267348452565	0.08090838313989973	0.9316968369455528	0.2575212410735089	-0.33623351321868894	0.012731098625890386	0.12255952940301346	0.044910264444752886	-0.24100560543741326	0.047120389273768055	-0.7171701536135894	0.09354408589593288	-0.9449468811818692
STAT1	-0.2753091487184301	0.16439470547293764	-0.4076578852499758	-0.2465747826004771	-1.044387901429452	0.2638977869149213	-0.29828880189252915	-0.07471134874660969	-0.6584744246133221	-0.0054538115704391025	0.47045208451710885	-0.2571503417969233	0.9704420953118772	0.997020708728003	-0.8742425090678951	-0.5431809951426196	0.08673611031765881	0.33034857721578403	-0.6479715496568736	-1.1348090336322498	0.20285569246518279	0.2530431521916083	0.12678519100113028	-0.7244780988869927	-0.19688277880981594	1.1410800014291955	-0.7878787026576036	-0.56437332683754	-0.6143789634293051	0.06212617694300929	-0.7132273308758116	-1.1328949267960138	-0.4784964033994837	0.01978600828691426	-0.4108778459744368	-0.7714514665223068	-0.9928876929911904	0.008136215366857835	0.35649508612871006	-1.2715894779401358	-0.08345918832308864	1.0369491126855632	-0.37127132120241335	0.9569864417032409	-0.9022696963543915	-0.9780792872633379	0.2452764057217352	0.35876038247917474	0.2542568361925464
STAT3	-0.7770979784138782	-0.3221183693910717	-0.7979025157970809	-0.6783958151723826	-0.5815704437153091	-0.9535702167990551	-0.5548858535087514	-0.59884168760286	-0.39408957493456487	-1.22935512932908	-0.08716799062130143	-0.04500834623187436	0.3086957845151602	-0.3393507509220764	-0.798872156094354	0.30028630093447073	-0.1446797357342931	-0.4089788240003046	2.0492266789302187	0.2988618049757855	-0.34649075217960607	-0.14916209601926042	0.13174136312367732	-0.47028936949336886	0.2756103303677532	-0.554412166095684	-0.5852667657798591	-0.5551778351612393	-0.6878694886690514	-0.7818049740399879	0.10738752430800974	-0.28982752548612184	-0.1568699107632133	-0.14307651700077426	-0.5873391181637654	-0.513476576658243	-0.28302129411274335	-0.7426595643403612	-0.4723507505016896	-0.7108744093322259	0.44947770785086466	1.0431167291699717	0.4843987240862517	0.004717635358410155	-0.6556076941869469	-0.4606420278070898	-0.6463074976729524	-0.27439090333224636	0.2576413659899759
STAT4	-0.8398215821258092	-1.036611001075414	-0.8546653711493871	0.7065437127158903	2.5764780912753116	0.8584751840775608	0.0959944725421534	1.6110051464937607	1.377288917913109	-0.9233797998894199	-0.3969569212537514	-1.4451455169611995	-1.556225636821041	-0.7613627908115758	-0.742344391364198	1.4249093623705904	-1.4656785236141832	0.03740753145091869	1.7025987941318779	-0.2985010444442291	1.4088174141410206	-1.5385984080204422	-1.2956362081699735	-1.0581008062161237	-0.15886609186449435	-0.7731853490021202	1.4040140690198144	0.1436795322376192	0.5173751252627883	-1.0812644147113741	0.052679867295754974	-0.20108358850613264	-0.9980468915042288	-0.36022655071769255	-0.6059139889205362	-0.5329463796668518	0.24937850504609232	-0.7426595643403611	-0.5076207861029833	-1.6776245276217256	-0.5999980261532281	-1.5966231261566632	-0.8704121809541349	-1.9153040229628742	-0.9022696963543915	-0.8683198685908005	-1.1473629144567437	-0.8415889302049774	-0.4328027126856914
STAT5A	-0.21258554500649918	0.27955963623784774	-0.6559953774163154	-0.43719848166375086	-0.21857635923362861	-0.462807920728305	-0.4297165600374235	-0.9010429640605174	-0.8435438193884522	-0.6174044704497597	0.36202595879575183	0.782345436471818	-0.08233612641017216	0.6453440088200874	-0.47854815595680394	0.6376732193653065	0.9641878599313082	0.8185836534905594	-0.42049700025796216	0.5378069447437915	0.4076416452025893	-0.002905642124399169	0.2308648055746256	-0.057232684228730034	-0.7671330829896408	-0.11686580028281192	-0.6589438337354027	-0.1137942346988023	1.1346955372766574	0.06212617694300929	0.8185870654673217	-0.5116873679360929	1.0801550609147512	-0.3602265507176927	0.69432696405346	0.6936512098754885	-0.28302129411274307	0.9257755016756812	-0.5076207861029833	-0.5948643951374859	0.3182932411003533	1.6845488435484064	-0.12170089132655303	0.46923900430710824	1.1696911218521417	-0.2097633565555756	-0.11577823284305568	-0.19524699260581832	1.1782334708908664
STAT5B	0.08012460564917918	-0.20303626411034814	0.5360245849821148	-0.3101160156215684	0.20491673932833207	0.1537908615144325	-0.13765487527099193	-0.15183563284257512	-0.5967846263549454	0.3005215178692207	-0.9029455079534203	1.1288440292280648	0.6195160214045278	-1.0427041507379082	-1.0061406267715918	0.6376732193653062	0.019239821885839663	0.9487796738304993	-0.7237963994565108	-0.5772703741735693	-0.8362434010542501	-0.1735381716684038	0.3696376250059526	-0.5391321503708082	0.2466452355522698	-1.2107317148149923	-0.48703067517246784	-0.3712680016352239	-0.5800833849840902	1.0784733695246835	-0.45792493148528945	-0.8222911473660532	-0.7671355634576754	-0.1068848447146214	0.17423058286386123	-0.4420872989600117	-0.10555469439313118	0.14717247086819477	-0.5076207861029832	-0.7753244172181928	-0.9826193875088866	-0.21507703364926586	0.1278695385493079	1.6253810781349787	-0.32672502463035447	1.326868504859949	-0.8722736660264268	-0.6569198051766462	0.2621540723865493
SUMO1	-1.015447672519216	-1.4051387795231274	-0.6957293761629297	-0.3609490020384412	-0.3710338747159344	-0.9384698384584165	-0.18438474483362077	-0.08132200166912183	-0.17729399819798405	0.6676919131968131	-0.7872909738506388	-0.6135488943462065	-0.08233612641017216	-0.4237531588999766	-0.8478628855271557	-0.3070101522410343	-0.385737908705076	-0.39223933567088365	-0.8451161591359302	-0.6330242401194374	0.24381288301266382	-1.5385984080204422	-0.5185084193545413	-0.7022365850650504	0.9360144921607695	0.2769259289487731	1.300866173882054	1.1735745999833056	-0.4703375339594024	-0.1665519413878673	0.9717685051016351	2.0973843792755735	0.6645146704309555	-1.1962541805278277	-0.18983688396885745	-0.6964927249391638	-0.7444344533837338	0.05818926734733906	0.6774524101004821	0.16306769760148193	-0.46225433606519084	-0.4223089475253755	-0.27144314925206947	-0.8314208287492458	-1.178531138781929	-0.6048972637767106	-0.7347290418112685	0.08175669493667834	-0.9255902511914623
SUMO2	-0.13622637527023518	-0.4014156065459701	-0.5091523385701321	0.1287526248719306	0.9414264759578286	-0.7040857050841591	-0.26971755012189996	-0.6653588163883772	-0.022801286037875675	0.8858656263624836	0.11217445169870945	-0.7994959652414841	-0.4759836354018937	-1.2139554133017623	-0.38679294364118927	0.6034455609737722	-0.902231246270301	0.5044149957137473	0.2784103109386934	1.0832251985620658	-0.609362989647913	-0.8041366504179869	-0.9698217625485965	-0.8646963381992365	-0.4497763919678258	-0.8492803691434889	1.5834017127376596	-0.057821676669145124	-0.3236121026981349	-0.716705095633165	0.25248174507964116	0.9332954320206789	0.14647012576999194	-0.327181980369466	-0.2554142537710245	0.04776165789425641	-0.6919660673796749	-0.5395457302166691	-0.33587104752277075	-0.7125557138857731	-1.1190322206878607	-0.9959509120230122	-1.1633861638518839	-0.7183199737008673	-0.707084981595805	-0.7919654903838172	-0.6809072323357719	-0.7773561910646888	-0.7541858899720632
SUPT5H	0.9478011236642251	1.760251603215267	0.6353595818486505	-0.0831830405462429	-0.40914825358651086	0.4620902526358013	-0.5173350654673531	1.2804725003681978	-0.010731542900366885	-0.15844147629026945	-0.7764483612785031	-0.03440124645362154	-0.13497503749627443	0.08266128896742227	-0.41259909710495557	1.4249093623705904	0.7616989946358507	0.33034857721578353	-0.42049700025796216	-0.4030395430927317	-0.7300580922274468	1.2768383294556374	1.202274541593916	0.7768240840940984	-0.38696621353642424	0.3206805655300603	-0.5944763992743021	-0.37126800163522394	0.723148595934078	-0.5095691188841824	-0.5217505313329199	-0.5893383127935831	0.38742107677509113	-0.07521713146423731	-0.4108778459744368	0.14849672563444843	-0.10555469439313091	-0.24212904453554832	-0.7545110353120387	-0.4595193785769561	1.4087641209639805	0.475696012604433	-0.5584491436093091	-0.01850843308902439	1.3423545233693526	0.22927431813457413	0.7094895124478947	1.0974368825924996	1.1782334708908664
T	-0.036959454613092246	0.22691281074531744	0.25788659375581435	0.20547570374957133	0.645349561832771	0.8584751840775612	0.7268477116376456	-0.08132200166912149	0.26687254926232823	-0.18903900923423558	0.2969702833629373	0.5744462808180697	0.338775162278648	0.5328074648495542	0.5238775385912926	0.4802259907642498	0.3702205217312993	1.1310541023064151	0.12544191829942536	-0.7166550390382395	-0.15665742456270848	-0.3100441953036076	-0.0744353971742942	0.36535607838816997	-0.2805194900895237	-0.9482038953272692	-0.3495001483221202	-0.1652889880860867	0.846612678336852	0.06212617694300929	-0.406864451607185	-0.5738081238220851	-0.30531290736456873	-0.2842240389167712	-0.18983688396885745	-0.26036913754633156	-0.38950125394451024	0.5920884884724728	0.18367191168237146	0.9209997903404498	-0.09493782916375831	-0.007845119773156007	-0.17161497730172526	1.3797008874465568	-0.34974681149931625	1.2390609699219186	0.338119027066967	0.8573670200556691	0.47695889686342396
TAF1	0.5058848247847111	0.8658538292228459	0.35541549977023135	-0.11536626246601607	-0.4957718419287299	0.3299619421552145	0.22343957134932366	0.31291329989154976	-0.8435438193884521	0.24488963978928266	-0.23924619293177718	0.2828474650959293	0.013370984655468647	0.7476499578842087	-0.5504925837951843	0.8523739856394749	0.32604113293956327	-0.6905065822678376	0.3239651614112024	-0.9067250365809715	-1.073436558433603	1.6723955570349207	0.5210261552946732	0.7212202995392436	-0.5182965866202629	0.1416843249702487	-0.9168135715798047	-0.6521484746567747	0.4799617669589176	-0.21505942103381084	-0.1562039140237632	-0.8505278545869588	0.6393243437349673	-0.014760587986231859	-0.3931472875247913	-0.4586071318158009	-0.33142127585445513	-0.4999781001925733	-0.10361856012452922	0.2910302587132558	0.7774388747271436	0.9152788602204232	-0.6662181928738848	0.2918762997994235	0.13371071274887536	-0.6288447733052641	0.9908307892516275	0.4510949449933399	1.0317756360202703
TAF7	-0.08713833758263687	0.14794257250652165	0.9333645724482583	-0.6005902237179852	-0.21857635923362861	-0.19855129976713184	1.147416537701307	1.6110051464937607	-0.8435438193884522	0.300521517869221	-0.6138091726964666	0.33684724578521447	0.3387751622786475	1.2080267286727524	0.04904431485798376	0.6376732193653065	1.909135897976777	-0.3531805295689018	-0.11719760105941365	-0.7166550390382395	-0.7755660817246481	1.0208895351396299	0.3696376250059529	0.7212202995392432	0.753534394823225	1.8520928458751125	1.919753544708619	-0.37126800163522394	0.5173751252627883	0.06212617694300929	0.052679867295754974	0.10952019092382767	1.0801550609147512	-0.7402391097222996	-1.386058560704934	0.01220810457418842	0.24937850504609232	0.5920884884724728	-0.5076207861029833	1.029275803588874	0.5478660579137486	-0.21507703364926564	-1.6191234705817168	0.25246236546438255	0.8243643188177195	-0.8683198685908005	0.5031725761251569	1.5591096951633268	0.7043992992507022
TAL1	-0.5136588428237677	-0.518917217065531	-0.23216605745242927	-0.5715428029083436	-0.08305856769380124	-0.4451908126642267	-0.32457435352150815	-0.8393435367837457	-0.17729399819798405	0.21892809668531152	-0.8595750576648774	0.059648371580216575	-0.40518811440493374	-1.1552406947084415	-0.8830357169148082	-0.6743870189768338	-0.2057478062202248	0.7665052453545836	-0.07675768116627378	0.23116068204151724	0.15886463595122122	0.03122086378440205	-0.9440783989439449	-0.19809560510102958	-0.05748826001030354	-0.9482038953272692	-0.5557959385976419	0.07501986105457362	0.3801928114819285	0.6465258126774718	-0.30474349185097616	-0.7808773101087254	-0.7671355634576754	-0.3348923801173854	1.0757309769258319	1.4841252120249968	-0.3185146140566655	-0.07528553793394421	-0.5405394859975239	-0.08957633331150723	-0.4775591905194173	-0.007845119773156245	-0.8204980949789626	-0.6724512935979138	0.7322771713418734	0.5658698687303554	-0.15704162010760342	-0.2998928301218733	-0.394895978954478
TARDBP	1.1986955385119493	1.135070550491468	0.6353595818486508	-0.028719126528164576	-0.47267221837080503	0.5942185631163877	0.7969425159815894	0.35498109121662175	-0.9360785167760172	-0.15844147629026945	0.41623902165643034	0.18834784888967993	0.8651642731396721	0.2936673089121714	-0.016904743993864647	0.44086418361398566	1.1666767252267665	0.6721131306081266	-0.11719760105941365	0.2241914487982837	0.2711176767109845	0.12506875503360435	0.8553424930155975	0.4988051613198222	-0.23489946575513757	-0.33563898318924806	-0.6589438337354027	-0.1137942346988023	0.3116016545914986	0.06212617694300929	0.24415666683864665	0.18717113578131783	-0.6516798994343989	-0.1702202712153892	1.474471535837857	0.8980841414658784	0.6043117044853161	-0.24212904453554832	-0.631065910707511	-0.865554428258546	0.6052592621170974	1.0801224280764192	-0.6208417510782743	1.0111806014139226	1.2560228226107473	0.11951489946203692	0.5031725761251569	0.8666004763070854	0.9886998022348009
TBL1X	-0.5889271672780853	-0.24690861868745695	-0.6559953774163154	-0.7095180517541416	-0.47267221837080503	-0.727064541689478	0.7969425159815894	-1.2976821394111926	-0.47340502983819205	0.9124721767485412	-0.6138091726964666	-0.2571503417969233	-0.7140030594434017	1.2080267286727524	0.3128405502653779	0.6376732193653065	0.4242175524767546	-0.9390626210986323	1.0959999957347806	-0.2985010444442291	-0.7755660817246481	-0.5148032307564134	-0.46299929158201025	0.05397488488098062	-0.7671330829896408	-0.7731853490021202	0.37253511764220604	0.1436795322376192	-0.7172656987649499	-0.7001342174932463	0.052679867295754974	-0.5116873679360929	0.38742107677509113	-0.7402391097222996	-0.6059139889205362	-0.8055236217873718	0.6043117044853161	-0.07528553793394421	-0.013840287684872762	-1.1362444613796059	-0.8295708429666232	-0.21507703364926564	-0.6208417510782743	-0.3978675510637944	0.13371071274887497	-0.4292821939006505	-0.3220951691657933	0.8204331950500026	-0.2432690440296257
TBL1XR1	0.1637560772650873	0.8060278911631524	-0.15932039308363619	-0.43719848166375086	-0.21857635923362861	-0.462807920728305	-0.07924253831770546	-0.37219073025961663	-0.8435438193884522	-0.9233797998894199	-0.2885307955323938	-0.1086509449013891	1.3915533840006964	0.7860146887832534	0.04904431485798376	0.24405514786266447	1.0991804367949471	1.3068187297653346	-0.7237963994565108	0.5378069447437915	-0.13845422876382812	0.5089919465076154	2.173684277613206	0.9436354377586642	-0.4629995874270675	-0.33563898318924806	-0.27213922696879944	-0.6287417685716454	0.5173751252627883	0.6338214727702011	0.052679867295754974	0.8860296394987283	0.7337880688449214	-1.1202516687269064	1.0843992499456587	1.2388056941165289	0.7817783042049278	-0.4089725511371527	-0.260730536893928	-0.5948643951374861	0.8922252831338414	0.9937757972947074	-0.12170089132655303	0.686015643149834	0.30637411426608624	-0.2097633565555756	-0.11577823284305568	0.543429507507506	1.1782334708908664
TBP	-0.06623046967865989	0.16987874979507592	0.20490792876032843	-0.1830335495793861	-0.5150215282270011	0.2418764018348233	-0.020830201364419272	0.3329455814749168	-0.7201642228716986	0.09653796490944731	0.43431004260999023	0.6833458385414619	0.3387751622786475	0.55156355551131	-0.4785481559568042	0.24405514786266447	0.4917138409085741	-0.2229845092289618	0.18610179813913486	-0.7166550390382395	-0.9272593800486529	1.276838329455637	1.248532148071025	0.795358678945717	-0.2602439237186854	0.6853025370407874	-0.6159655440946689	-0.1996188236776096	0.2430104977010687	-0.06491722212969998	0.30798226668627704	-0.20108358850613264	-0.4207685713878455	-0.23355569771615706	-0.129158972830071	0.3302148870481282	0.13106743856635117	-0.6314305599392915	-0.6722142855756869	0.1269756931853408	0.777438874727144	1.166469058858132	0.25265475348723804	0.46923900430710824	0.07615624557647149	-0.35610924811895905	0.7094895124478947	0.8512113825547248	1.2730003052188996
TBX21	-0.6725586388939933	-0.992738646498305	-0.9208887023937443	-0.9636829838385064	-0.8114666972203736	-1.0794067029710421	-0.9554275926170005	-1.5621082563116429	-1.090303012421959	-1.1273633528491935	-0.5415250888822283	1.5248424209494906	-0.012150911628701971	-0.4800214308852432	0.04904431485798401	-0.6743870189768335	-0.4307354343262887	0.8836816636605296	-0.7237963994565108	-0.9954243687675797	-0.2901475270878327	-1.1973333489324325	-0.27796886567357376	-0.9839624268096503	-0.969888746698023	-0.9190341376064108	-1.1746833094242068	-0.8862155355080671	-0.5800833849840902	-0.5730908184205371	-0.7132273308758116	-0.5116873679360929	-0.30531290736456856	-0.4868974037192282	-0.25918306812747066	-0.5329463796668518	-0.46048789383235494	-0.520201555538222	-0.3430272866302798	0.1269756931853405	-0.7530465706954914	0.24543833051986688	-0.37127132120241363	1.3363455596780112	-0.09650715594073975	0.8878308301697988	-0.45963979338095157	-0.3491379301294276	-0.49598060223771356
TCF12	0.1846639451690641	0.005357420130918419	0.0062379350272569935	-0.3645799296396464	0.014344844975449828	-0.11046575944674068	-0.05003636984106251	-0.41626174974302516	-0.2574907359338736	-0.8213880234095332	0.41623902165642995	0.015098552511556531	0.6019697177091599	-0.3393507509220767	0.04904431485798401	-0.5431809951426196	-0.2394959504361342	0.5907406178956646	0.5905009970705329	-0.6121165403897367	-0.09294623926662644	-0.5574613631424143	-0.3704840786277925	-0.03869808937711108	0.576123189078391	-0.26271458888710264	-0.4440523855317342	0.10076723774821562	0.3801928114819285	0.5385389234656691	-0.5855761311805506	-1.1587785750818436	-0.3053129073645689	-0.45522969046884443	0.10921853521516149	0.10306718528102865	-0.2830212941127428	-0.3533580489366178	0.43879183586506204	0.0818606876651637	0.35655537723591874	-0.15751261312812445	-0.24648610626448347	-0.000443713185464288	-0.5281656597337673	0.19268784524372853	-0.04700592073547694	-0.24141427386290107	-0.3854192955216754
TCF21	-0.9025451858377403	-0.5759512780157722	0.2380195943825073	-0.43719848166375086	-0.9808639366451578	-0.9913211626506512	-0.2544795491775646	-1.0332560225107426	1.0071501283628486	-0.3114291410100995	1.879991718894758	1.5248424209494906	1.2862755618284918	-0.05800939099574418	-1.6656312152900767	0.24405514786266447	-0.7232193508641718	1.1115246992554244	-0.11719760105941365	1.3741149339318117	1.4998333931354229	-1.026700819388428	0.0920919861432983	-0.3908553915578613	-0.310932839645781	1.4145464800622407	-0.5300089648132015	-0.6287417685716454	-0.5114922280936602	2.158342261642712	0.8185870654673214	1.3519353086436685	0.38742107677509113	-0.550232830219996	0.69432696405346	-0.26036913754633173	-0.4604878938323547	-0.07528553793394421	1.4675012075694591	1.029275803588874	0.662652466320446	-1.2512366030298139	-0.6208417510782743	-0.07270259279970605	-1.0749330978716025	0.44879315547964943	0.5031725761251569	-0.6569198051766465	-0.9066368843258555
TCF4	0.7282685106724662	0.08213404064085861	0.33735459124904305	-0.6550541377360634	0.03551949990354777	-0.19855129976713184	1.4978905594210254	0.9499398542426349	-1.0286132141635822	-0.9233797998894199	-0.6138091726964668	0.03984845199414572	0.8651642731396721	0.22333196893058838	0.8404330210801656	0.6376732193653065	0.5592101293403933	0.8185836534905594	2.915796390926072	-0.9257320363352447	-0.866582060719051	-0.2588544364404062	-0.32422647215068295	-1.0581008062161237	0.2973341514793652	-0.33563898318924806	-1.1746833094242068	-0.8862155355080671	-1.9519065227926882	-0.7001342174932463	0.052679867295754974	0.8860296394987283	-0.6516798994343989	-0.7402391097222996	-1.2560344654075344	0.14849672563444843	-0.4604878938323547	0.25840147526926427	-1.0014012845210938	-0.5948643951374859	1.1217980999472363	-0.7331568183395398	-0.12170089132655303	2.3118404344702768	-0.38427949180275817	1.1073496675148737	0.7094895124478947	-0.37991611763414956	-0.6223363813417572
TCF7	-0.9652687895496713	-0.6417598098814352	-0.25865538995017207	0.05297674449895278	0.7978070773150769	-1.7840910255341706	-0.2544795491775646	-1.562108256311643	-1.2136826089387123	-0.3114291410100995	2.855826850386977	1.8218412147405596	1.1809977396562867	-1.0427041507379082	-1.006140626771592	1.4249093623705904	-1.195693369886906	1.2091717145103797	-0.11719760105941365	-0.7166550390382395	0.8627215401746036	-0.002905642124399169	-0.7405449304446649	-1.2805159444355447	-1.071266578552214	-0.7731853490021202	0.37253511764220604	0.6586270661104625	1.7520159492905265	0.824386571379265	-1.4791345290473783	1.0413315292137086	-0.9980468915042288	-0.7402391097222996	-0.34586579832573705	0.01220810457418842	0.24937850504609232	-0.07528553793394421	-0.013840287684872762	-0.5948643951374859	-1.518289293406809	-1.2512366030298139	1.6252921178044715	0.25246236546438255	-1.2475964993888138	-1.7463952179711002	0.09053870347968193	-1.3955963052899707	-1.0014037186538884
TCF7L1	0.5087358976807077	0.34536816810351084	1.0326995693147936	0.7610076267339685	0.5437112181779007	0.9906034945581477	1.235035043131237	0.8177267957924095	0.2668725492623285	-0.3114291410100995	-0.1801046698110364	0.5595963411285165	1.3915533840006964	-0.05800939099574383	-0.1488028616975617	-0.34637195939129845	0.6267064177722124	0.7209366382356045	1.7025987941318779	-0.5075780417412343	0.04357772922497767	-0.5148032307564137	-0.3242264721506833	-0.0016288996738745335	0.753534394823225	-0.11686580028281192	-0.33660666142989987	-0.11379423469880243	-0.20283202208672566	0.15740872624754124	-0.5217505313329199	-0.20108358850613264	-0.13212941132965378	-0.6452359699711477	0.04420648756646136	0.08035241510431843	0.33811180490589815	0.09155796866765989	0.10960483691965485	0.3525507207862239	0.9496184873371902	0.9937757972947074	0.1278695385493076	1.8240929970741437	0.30637411426608624	1.9854250168951735	0.2968556398024195	-0.05674514883456986	-0.19588562686560937
TCF7L2	-0.3066709505743956	-0.14819582088896222	-0.5566603805497797	-0.7095180517541416	-0.6632441127236872	-0.06642298928654508	0.6217055051217303	-0.1077646133591666	0.8220807335877188	-0.3114291410100995	2.25948315891951	0.33684724578521447	-0.4508085040128891	-1.2537101706826579	0.840433021080165	-0.9367990666452616	-0.6894712066482622	0.7697601458630814	0.0344520985398606	-0.5075780417412343	-0.22947020775823057	-0.8987264222304242	0.0920919861432983	0.16518245399069129	0.06923402980743555	0.6488403398897146	-0.01426948912439738	0.1436795322376192	0.10582818392020889	-0.2237214709705866	-0.7132273308758116	-0.04578169879115265	0.38742107677509113	-0.2652234109665408	0.3042546781612611	-0.3285134480764616	-0.2830212941127428	0.09155796866766017	-0.260730536893928	-0.3241743620164257	-0.42781841354318145	0.9074291665129948	1.375721687928611	-0.07270259279970605	-1.2475964993888138	-0.4292821939006505	0.09053870347968193	-0.4722506801483153	-0.24326904402962604
[truncated: 109 more rows]
[truncated: 3,002 more columns]
