# Supplementary material for: Determinants of transcription factor regulatory range
Source: Nat Commun. 2020 May 18;11:2472. doi: 10.1038/s41467-020-16106-x (PMC7235260; doi:10.1038/s41467-020-16106-x)
Supplement: Supplementary file 12 — Source Data [file 41467_2020_16106_MOESM12_ESM.zip › Source Data/source_data_fig_3a_TEAD1_target_TAD_H3K27ac.csv]

	MV411	OCILY3	REH	ALLSIL	KARPAS422	MOLM13	RPMI8402	SEM	LOUCY	SUDHL6	RAJI	TOLEDO	PF382	PEER	SET2	DND41	PFEIFFER	P12ICHIKAWA	MOLT4	JURKAT	K562	ZR751	LS180	MKN45	T47D	MCF7	HCC1954	HEPG2	KATOIII	HCC827	EBC1	MDAMB468	H358	A375	H2171	SNU719	PC3	ZR7530	A673	HCC95	BT549	HT29	LP1	HCT15	HT1080	SHSY5Y	SKMEL2	KELLY	SKMEL5
hg38_H1_11	-0.18306938919721727	-0.016577723391432313	-1.7509573187770386	-2.3101333588088395	0.1746980178961213	0.008759013589593575	-3.4280598726260973	-2.560495568676471	-0.5169483493575885	0.016709421905761475	-1.4434202777297398	0.0073009570724254375	-2.5139087242706943	-2.615778805850799	-2.0239950269952125	-2.0417431773763126	0.002824484308254816	-2.2042571551498096	-2.847978891795648	-2.028948165450446	0.04400589375672582	0.15024315580979383	0.24992240325058526	0.6018566271254435	0.002626946222795472	-0.11974520218984715	0.7894232101124559	0.8813924337484762	0.3017556093344643	1.3031425825437915	-2.394358142853151	0.6935901375922562	0.8700737099261924	0.7270556138940728	0.05309392184044822	-3.6983986053194693	1.1605803755400845	0.43472842116756155	0.5500696696878515	0.044751434257883874	1.294577465916785	0.9580759939457104	-3.629568891366185	0.7205700704162247	-0.2629762357145597	-0.17710022454333416	0.369626298667152	-3.1582675181309385	-9.381957754597734e-07
hg38_H1_20	-0.416770597019259	-0.3892850506538692	-0.17213055405285754	0.00454263382138787	0.00435017145117949	-0.32882760670382843	-0.40397252651415744	-0.46778000096986594	-0.4848529667753936	-0.2124943836927698	-0.5934020195804812	0.00024576022617917845	-0.014881303826489488	9.996359401088746	-0.668923332102238	10.39214590390319	-0.1349973908271384	9.192763975299684	7.8478936672813875	3.154462537036851	1.668507377389399	-0.24074372537171923	-0.09439911516038295	-0.07072888313624504	-0.45688478771598967	-0.1246214391223021	-0.408909829015245	-0.400518385393388	-0.11536784748658606	-0.4177630832305804	-0.5541178740046273	-0.29721264240155165	-0.5308092188010801	-0.05619638816481078	-0.08744603873273353	-0.2242209579335892	0.04263105402488151	-0.057358983331944446	1.8154710885805543	-0.013543082532959713	-0.012217562765655535	-0.3665284355644527	-0.16832346767027434	-0.17914863777856768	0.6759692981674824	-0.4309358603159844	0.002199351429175236	0.47796639535148605	0.3599304928480842
hg38_H1_31	-0.7415068320075059	-0.6203060804552329	2.212183477754978	-0.7859486264889797	-0.7078250481253633	-0.31691813577528044	-1.2652553304111032	-0.008676315032042895	-0.5650632425007392	-0.82053627185779	-0.5585742079260054	-0.43306643016463175	-0.8846649537523242	-0.8920070456812548	-0.870472349903336	-0.9039110967013877	-0.5279046131348623	-0.9280288738937282	-0.8398451557416365	-0.8683727469160353	-0.5507442609431126	0.5688927411057748	2.2904071231494143	1.42150069653202	-0.35656614449056406	-0.406792470624736	1.0079499500222866	-0.16418315825479043	2.306889781176966	-0.07238228392149042	-0.7257288821974291	1.1737047413769934	1.7758547844368437	1.5721264263698418	-0.5341787550827183	1.7245932033707396	0.8858050005920177	1.4269197129335516	2.8292902499964554	-0.5918424436497154	-0.39494190757361886	0.7104215838100945	-0.9126761855416885	-0.04257225206963181	0.1693539230294745	-0.868810401187169	2.5281024241242114	-0.889414163379299	0.9833437458857386
hg38_H1_40	-2.4304746591377215	-2.481389200043536	0.23226747606462375	0.2037373859886473	-1.077099673824021	-1.292423837518153	-1.3435111795709358	0.5867126294799406	-2.0529105829452505	-1.9163770102470485	0.06397080084563676	-1.315181168083325	-1.2187208806695045	-1.7204346747791321	0.7602912366919852	-0.9863880700812752	-0.8250143009495604	0.3083866018483748	-1.4590069035928306	-1.1297585643998744	0.7701079544555337	-0.00270075921107423	0.3082167395511782	-1.3011673368500298	-2.056750010828642	-1.8917135578125561	0.5374253029361225	0.4359868678558862	-1.5152255075534862	1.1318133011368174	-3.0682901270617764	0.4800477158799348	1.0512091346494166	0.4082960366920579	0.08411224393310282	0.10187429049870897	1.0857026074680862	0.22754819693348172	1.030108362388633	-1.301861859521919	1.14157054630243	0.7573954246056075	-2.192964645393127	0.6720183425696381	-0.05164187719610776	-0.012107011679083506	0.3882417758027669	-2.0251691005857846	-0.005259515235009318
hg38_H1_78	0.1679125676573869	1.7238550864046662	-0.003278998328803304	1.4123566318070442	0.09394043039938935	0.10474307679038342	0.7522300054486257	0.06714619672723691	0.4581896343414388	0.5117359235613365	1.0329623500896759	0.004798941514178103	0.6278199626958954	0.18697666231055013	-4.788392139444396	2.5405082324749553	-0.06437279669161017	0.8234600463356799	0.675069448050528	0.5037778465179906	-3.461434527030736	-0.3896024998691939	0.06500455982615572	-2.8863883971796236	0.07893686876089961	-0.06543857691313898	0.13265620432714936	-5.203586328668864	-3.723085696785547	0.7746626950515243	-0.010298409586192438	0.8587950125235717	0.2950172567897905	1.326437334035227	0.2113692135871954	0.05882609762398654	-0.04894975947485282	0.7442346212589275	-0.16049517897959248	-1.9178433850547205	-0.03476598594251118	-0.6720976553240902	0.41439089339390545	-2.5136765056200714	-0.4229697895470121	-1.1412349538137527	0.5369005039979527	-1.126990030185403	-3.9754405770560055
hg38_H1_103	-0.12111913098200237	-3.37620118310509	-2.7184993900145273	-1.270421503518832	-3.785538791919021	-2.7008741127711726	0.4523267994167891	0.0519933377292874	0.4153046515699894	-3.9191754115821986	0.4983996235830964	-2.282162613803537	0.1450806705797134	0.3064733851552196	-2.7558418323731444	0.7376369005293618	-0.27170097783057623	0.868344866663498	-1.5949411314227708	0.27095718120061657	0.10873851498264692	-1.4981981017859238	0.07542566541494862	0.4384505692133201	-3.240565980414344	-2.527450744122298	-0.24027273323837495	0.9028287884943893	0.3206744927164462	2.2398107896927466	0.0581615256822532	0.6192865391637801	0.6740287347154539	0.021336267506561098	0.23921353135152074	0.7768194259185888	0.23191167205667315	-0.4322592057898222	0.14372075098570375	-2.678760005289655	1.4226225294223946	0.6727493305221247	0.7632842808843138	0.06858717205094722	-0.4230988946647748	-0.05354805654004616	0.6674362118668121	0.7477596838471842	-3.5250360216369834
hg38_H1_110	-1.6604908163460466	-1.644815064194103	0.1875778305915745	-1.6540609834465654	-1.409277279195502	-1.5954697125338315	-1.0890222165769778	-1.197481846664801	-0.15278359889628956	-1.2831350789264442	2.029693925885303	1.8310806832309372	-0.7801071469747329	-0.972309766363383	-1.789699572714419	-1.566986007312479	-1.0154582767196305	-1.4439509998256677	-1.0670680519482092	-0.831944441620831	-1.6651933131564152	-0.3492431599811759	-1.4685185407336774	-0.5356906377604063	-1.853318717103015	-1.3589167720457198	-0.29694838303230586	-0.08126638663469038	-0.48182521493418845	2.1191143181630907	0.3084430819877187	1.7883286758349775	1.1289314023383767	0.31249330220920774	0.18206154716494116	0.5391412472887775	1.4458030500124075	-0.09702674715241884	0.00015388132512873204	-1.4274312643712739	1.0998677163591466	0.7609995561005748	-1.5020800282621563	-1.3223638885561626	-0.031028469768340075	1.1824133225748354	1.5030440483614496	-3.813552413568185e-05	0.06975104395314141
hg38_H1_118	-0.9932542319316219	-1.0039989333269517	-0.5132237597493414	-0.30817757056849726	-0.7167701661848113	-0.9677930020651717	-0.7306190813447166	-0.8210313003690296	-0.9020567948582103	-0.8323322268527505	-0.6187599006748724	-0.520438400549824	-0.784323273186651	-0.8558672397514501	-0.3081353151223125	-0.7374623267168687	-0.4613372445349776	-0.926983776935371	-0.823678578434255	-0.8154035898688085	-0.02535118643207432	-0.009356388503119832	-0.6361137917174917	1.4952147425621656	-0.8244169988058534	-0.6055210309702093	-0.4891745818993869	-0.9598873643467224	-0.04920056655135324	2.6841766926579047	1.812752616016493	-0.10217942679950573	-0.3107010481266318	1.1394463578998029	-0.10727181761736049	-0.515966808426898	1.5684981715038466	0.07792738194382151	0.12134328225769256	-0.4895607618203769	4.0751658345979775	1.7787881744998497	-1.2241247036047251	-0.6491109845219294	0.08920503995741945	-0.007451912171490103	1.852390935374033	0.7187555746491824	1.0927889621708495
hg38_H1_130	-0.05790718816417712	-0.59052954910382	-7.169466098305065e-05	-0.470250881053855	6.466250269713138	-0.4419269794891881	-0.1760707735859851	-0.029534093983884048	-0.24257391906007286	-0.2917924718789845	0.8987997711323703	-0.009273690649965994	-0.3633842498866263	-0.3147272562377362	-0.7217322601894263	-0.39981430895639225	-0.0065429005623094914	-0.4137251063344626	-0.32655450289119187	-0.32788150750920225	-0.14049122626409044	-0.5520376179911393	-0.5247152461271187	-0.026415754408059388	-0.6805919645328345	-0.4062582231653687	-0.3996285605871477	-0.3878171480532945	-0.40829271761998975	4.734435541879659	4.664047728932729	4.646805488836659	-0.19258120069589044	-0.3220514759342202	-0.0013118058289021091	-0.5027995788169269	-0.21717919706469133	-0.007780667721327009	0.6017213172426925	-0.4079758889599787	5.667795697330551	-0.43591788078095034	-0.9324191852336502	-0.3443129455215478	-0.6586259570494637	0.20131057142574726	-0.03320695585518694	2.5768231280404947	-0.28255734179222003
hg38_H1_138	-0.39477326276978847	-0.6756393787504923	-0.47303730512830666	-0.7094365719248771	-0.40989454429450967	-0.6804825292332612	-0.20621295862789712	-0.4985289723236285	0.07432954884321054	-0.4773591920342391	-0.14352169017826422	-0.12258048220564417	-0.4371669875496837	-0.5218766070566423	-0.6531525428957229	-0.5641590443415364	-0.3054221978348578	-0.6300840186438534	-0.41230083087563196	-0.4753688420879853	-0.5326388705044584	-0.5904576822864386	-0.4953855040543466	-0.07766763294105998	-0.16343895235968642	-0.4004619019660897	-0.10372397774289979	0.006867250951366555	-0.39310976523315805	5.8523932649472	-0.17256226035558833	2.490014185309369	1.2746454801478009	-0.4321130499029421	-0.49431473332000725	-0.4875353605011295	0.9316445466479835	-0.5290521959135002	1.0442121849181305	-0.2132008355748292	4.816379223889606	-0.2401076082873686	-0.3618236735948944	-0.1693099061249017	0.05847974849493245	0.019371333619670875	-0.18507533443006727	-0.6251452250944454	-0.7954792457095001
hg38_H1_145	0.5970199962510087	-4.775803797664764	0.37726282793141375	0.2689608320162697	0.46892684365460674	0.21581034952321676	0.8292844920162625	0.0755378114569374	0.6647275826386708	0.01009619622663367	0.21110066207675032	-2.9691794520660215	0.316920396381565	0.4925435403685766	0.3472177241764604	0.3972296956784184	-0.011336559508858028	0.5179305287329069	0.2126352174102074	0.4306008277648983	1.606398158965229	-2.45085608909809	-0.08240260588100749	0.1590870805559761	-4.664095591280699	-4.3635165619180345	0.0006956482617574937	1.1767044785539147	-4.901706958168425	0.40546650619148167	0.08071198945815612	0.5203418555249065	0.16658468296309112	0.13200917071157747	0.0009844569675370124	-2.8828647621215113	0.04730996807488102	-0.03555976414164485	1.075424049609667	0.17152418460408062	0.36554518991293994	-3.227193542923234e-05	-5.682757444406291	-0.009957509965537473	-1.1676949595457413	-0.0021847553455799904	0.6491255399401302	-0.01220715832011965	0.5765381345297511
hg38_H1_153	9.766164140765091e-05	-0.002942340003880396	0.009097700080798599	2.7109871207453758e-05	-5.38738581141653	-0.25085982591163214	-0.010652390660877423	-0.00019081079934366065	-1.9823259915432576	-0.3084801677719741	0.044311164072690826	-0.01692611353778356	-0.008301968612159809	0.06268118896640107	-9.063461887492297	-0.09780114321474893	-1.2157139301751896	0.006276843528612985	-0.003541424754800828	0.05555580919162104	-0.012751588236792784	-0.44680436316527455	0.2495125188356067	-6.66029394774177	0.06957488189557738	-1.585482806076588	0.40138007697597666	0.4611049163609645	-0.09676206135993715	0.89838714563887	0.43686878726277045	0.3984320266590599	0.848155980440561	0.5954201264295532	-5.4906176423715936	0.0033157366843849095	1.8306025931636924	0.02505753776707799	-0.0002592562581898	-0.004029398607840336	2.3635267948167025	0.43897894815642186	-9.116313128941176	0.0250964547089948	-0.85091978567499	0.25774434531914464	0.5056458680637463	0.3383075194042189	0.0683724005233826
hg38_H1_154	-1.9126743627957956	-2.078221717760034	0.41217239447961096	0.1061711505138087	-1.7514639278974284	-1.8277783729341295	1.4247783262261144	-1.6047312362601873	1.1754625256727658	-1.7356339599299122	-1.4836016238098124	-1.466725319563788	0.6091064225957521	0.6084365871510713	-1.1975698071769685	0.3439295902148369	-1.068290961899039	1.2329188923949983	1.347411966084165	0.5566253422040769	-1.8481528804384364	-1.7848893019319436	0.0021788265495863855	-1.655588536809344	-0.8956533735074907	-1.3077613806550827	1.1141524138126455	0.8857754845136937	0.10942818035321272	1.2878805193986351	-1.4823372304001714	1.882683367840901	1.0618909502876182	-1.5437909685986044	-1.6440322730929402	0.24876229789511053	1.2847247370902788	-1.6623515333681964	-0.0007422842791321774	0.32159101775198773	0.5387599659042972	1.0121791625118164	-2.476800878446995	0.04056069326384477	-0.044814484801347386	-0.06431559974132259	0.33205758315786993	-0.0672756461713769	-1.6890751344826944
hg38_H1_155	0.6079945733757107	-2.2297648991970966	-1.4424095775083572	-0.9018303610050364	-1.8565789264487962	0.7456625737299377	1.1554239503658088	-1.2408198822590324	0.3554264818688689	-1.959800843889483	-2.020112523582738	-1.5330453115577307	-1.1136269539795243	-1.6155040112067793	0.14629788711863953	0.36045298872750675	-0.0772081362047379	0.0013866945268116247	0.6173012859381476	-0.054467454428880596	-1.1179308778079293	-0.42231350333717965	0.5692646536701053	0.23170393609478415	-1.8126494611159611	-1.8206579324004193	1.648405303914797	0.18162837841702115	0.15231796391715163	2.3369496986516487	0.015807316158061527	1.2864062496229969	1.291302048833666	0.0655854358773886	-1.4488769925548612	-1.522168494728303	-0.3405762716464529	-0.18481304313834923	0.4290204583045827	1.5197596118253467	-1.4606494697541323	0.2439591511958098	-2.61000517150945	0.5078963633746697	-0.1282302616775008	-1.2634703792064716	0.43506092259046797	-0.08134971153810895	-1.0318002219634914
hg38_H1_156	-2.3480234595993417	-2.293256228043549	-1.4142583702453138	-1.7815444264103737	-2.1216358951682994	-2.2575771560162377	0.6437092985911601	-1.9325438183208805	-0.1462349841541279	-1.499698316967065	-0.14804413973131078	-1.5461198975462631	0.2384955854358004	-2.0161298730566597	-0.9933919543641685	-0.09600441547451305	-0.26852290965237086	0.2271260133500844	0.019137241187053435	-0.6245817631297329	-1.628844525376717	-0.26503281210076407	-1.3559582613296755	-2.2681055528894416	1.206361834665534	-1.206673162965466	0.8313338014854612	1.1715300787394436	-1.6713487970180994	0.9550140912805085	0.992253723642158	1.2832478066130504	0.8008860521682599	0.28492024889308276	-0.9356052830199567	0.40732640970391765	0.0594019519337699	0.019493833912873192	1.1971871432895211	-1.301680409868089	1.2827334973955091	0.021813379386031593	-2.7737720315495875	0.848888424809299	-0.11638475944605688	1.1078198186529689	1.0218459644940445	0.9661614735745642	0.24100419732574963
hg38_H1_158	-0.42522916586762755	-0.7472654526665998	-0.7206032059172479	-0.04009035343342382	1.5154746373026768	-0.7221415050418878	4.624930748102122	-0.4236938684740948	4.247551904134353	-0.5112283428068239	0.0005888025855633939	-0.15296455246410615	-0.20218858371249532	2.6987081041341505	1.6474184642071557	4.478347876254067	-0.32082670003911834	-0.13900682949927606	-0.10580615920223366	0.1332360558197201	-0.8047408489914495	-0.39057953750514723	-0.7173511840114315	-0.5725256717688482	-0.752426581641603	-0.5169371112304812	-0.44498740677136955	-0.6634081266351846	-0.4346745541908208	2.800261236346725	3.8438617389684535	-0.32701687086362935	-0.261169370826436	-0.558713811570501	-0.49422836188728236	-0.6780018372959473	0.1239562617561166	0.019471065901394975	0.815470924902837	-0.4722831587745567	3.662413161332834	-0.5189892117054755	-0.45132519352806677	-0.5613469104950514	-0.8345029744502211	1.7057599443301648	-0.0910093586754301	3.964669775758842	-0.9034299996295478
hg38_H1_159	-0.20042333866587633	-0.22212044178952345	-0.2556734870639504	-0.05545426560674304	-0.019792711841459972	-0.24721538691835235	-0.0023711962643847067	-0.02414997574879187	-0.01993661702327605	-0.054854123777320275	0.027959078479564324	0.047527674215389656	-0.03131071826417114	-0.03544869571186647	0.4292706778383613	6.132631806156944	-0.002027610639905687	0.017193929905870195	0.0021434302635606637	-0.07276502304156188	-0.28056673629838286	-0.38148450640975984	-0.22918723699147645	-0.17664823717986802	-0.38760743454465024	-0.08225055221575953	-0.245976544289015	-0.25154388465559097	-0.04715809833159939	-0.23504873231849113	1.2986201074831296	-0.08672232363447582	-0.2646722597864829	-0.18762933774911816	-0.1951489991969421	-0.16913273086877456	6.8093491693103125	-0.14442702343388789	0.025206462859727177	-0.08331874245923432	-0.25500379535723994	-0.27561541599576406	-0.4179943068564618	-0.2277418826542374	-0.49043954152672253	7.28675497906397	0.22851976507747698	25.075202188096092	-0.4113163340044971
hg38_H1_164	0.001265660585067289	-0.1482677895731892	1.159389180005776	-0.18786061005429128	-1.4396919773263887e-06	-0.1826646981371741	0.014459612593012247	0.04746297414488126	0.011618834349595618	-0.08587246019378773	0.050392939303082286	0.12376939682233412	-0.08725777676508994	-0.048991014164076974	22.310618269890693	-0.11628720826698048	-0.0005829484051789391	-0.10383194473328099	-0.18757841304501147	-0.06668276252070819	-0.23603473097796518	-0.13306517574397836	-0.21439761084021985	-0.13750086246605084	-0.1975491770580073	-0.07175515225637143	-0.17205362030282714	-0.16883928288120154	-0.07357963167953616	-0.15890046143092965	0.274154465721982	-0.10847454569311724	-0.11006655722371564	-0.10406477080322955	-0.08719154632346574	-0.3325751876268488	-0.02214360483190798	-0.04981063947590006	0.4132544000561551	-0.020154338589308856	-0.2839861430296708	-0.35280437933652714	-0.2941937312608103	-0.20111543155360162	-0.4120630344911955	0.005182627968427179	24.226201201049836	7.665969980100266	-0.335634114490042
hg38_H1_180	0.09108096099891934	-0.1272423786882921	0.0027071640738325765	0.0022134462318481696	-0.507654856031517	0.022660003599178098	-0.10740428517523053	-0.0037614367197956584	-0.06493430747798144	-5.399480567001332e-06	0.014036711832914998	-0.9499590738507321	0.06899974099091535	0.014989235807073575	3.2127410096336257	0.058840797860329315	0.074076826971984	3.05979872522393e-05	0.024616781748982235	-0.09375733156225108	0.7701178933842897	0.6841627810762342	-0.2819295260941699	-11.246868303838538	-0.22355383694635925	0.06354857935526348	0.0025069751509311975	0.020447176694702394	-0.3166768894305098	-0.00022609193203483295	0.028407860688734746	0.21024135817243275	0.004925222405757649	0.1366596814484056	-8.09578437424562	0.032986312427577144	-0.020952200361097014	0.26102575032191877	0.5083206820462074	0.004975894645951133	1.4087196284139587	0.529280926970898	-13.808881288603521	0.2687055321650287	-3.027355648769576	0.002337909807488303	1.671665237550223	0.2066263311073645	-0.06868596090229452
hg38_H1_184	-0.9101887440226145	-1.22920955674292	-0.9255426169437607	-0.47392667149781237	-1.0131071353584549	-0.9604076665528725	2.864199985518475	-1.0412565046586315	1.1128102385141214	-1.0370945140299772	-1.3433835823196654	-0.7188392477229052	1.9731217160214385	1.8604797877570785	1.2895054373026973	-0.6692137100647774	-0.2335314506027255	1.0624834287156266	2.1143545383051787	2.120598789266442	-0.22086037539735537	0.12812037447591818	-0.4514322950570583	-1.048138388498053	-1.0654671490146153	0.8298828713100506	0.942358622746021	-1.1577159288168455	-0.6543272556903692	2.538849655569734	-1.5856548330500335	0.7862511351642493	1.7204625207392898	-0.5372838260408433	0.34750975481420526	-0.7193717158049574	0.4548939653356063	-0.03104038758362165	0.33230478291021676	0.6031971618841425	2.842290618493852	0.20824529070850564	-1.3088834616401064	-0.6445178975655713	-0.005845988383779054	-0.08986468139255702	1.7907765503531954	-1.1662477107644884	-1.0949596471026428
hg38_H1_191	-0.3929420489872833	4.489121565175865	1.9475419297022918	1.3140142599542777	8.284432026278983	-0.4031977334002977	0.013759910325207535	-0.014384374495242248	3.055372806259137	3.2189841575229723	1.764087891702099	0.19703693023000488	2.146269255719734	5.724770852815318	1.7201106091451361	0.8444058670775352	1.3325979201086844	3.68113991773295	3.0280419808758325	2.8943778039133248	-0.18093953394704157	0.019086163083815957	-0.4524139390313245	-0.4431334264084057	-0.5118843252006361	-0.30570058417457147	-0.44893583401718495	2.8706980049537014	-0.24177833109364713	-0.44710286871066596	-0.9319184090864416	-0.2957429757040917	-0.14153957807829234	-0.3595661684873875	-0.36121861698878277	-0.4142918010681279	-0.15161048128535404	-0.44547358425261585	-0.04535558177102734	-0.2625178082304338	-0.40023822981956614	-0.5588856869762069	-0.11531341521316323	-0.564119787307786	-0.698308653841182	-0.7032325633720553	2.273729355860154	-0.6815493991396515	-0.4468018795873776
hg38_H1_220	-1.636951997575966	-2.0006751125470585	-1.7498338922645227	-2.1423329023313458	0.40556534710971315	-2.1352400269672187	0.9621196088118767	-1.8948466474984718	0.8302284966802076	-1.8528059088985247	-1.713989121669878	-0.8079814605254734	-1.5001453655005017	0.2783089425921507	1.4852759910243454	-1.8029702919310535	-0.0003639687368900308	-2.1612850283321676	0.24401087041883296	0.18796550516144248	0.45553474739278105	-0.20035898288398188	-1.0354967205420738	-0.7576636657219998	-0.07177756051146457	-0.3929194767006493	0.21654994852730508	0.5054800763683727	-1.5449166475977587	1.5887850685285092	1.1569766568635607	0.3275251353136994	0.6685466054887309	0.6941852134723439	0.09459771961552037	-1.6250009106570091	0.15924573738106543	0.2124383678356266	1.072745314237334	-1.7344225551808834	0.45984730680048896	0.3933028224271881	3.5858617475992762	0.06996513503440539	-0.18392644901268335	-0.006971117041057189	0.33581098608531545	1.3160094579369968	-1.351099552932323
hg38_H1_221	-0.9456207277860464	-0.864908366372921	-0.8549557603583273	-1.0540778929884858	-0.790680657017811	-0.9226488707614936	-0.9650155807803991	-0.860475400586247	-0.9144049048526671	-0.7416620614514092	-0.3847556972070355	-0.42354405166277115	-0.9534736344908002	-0.8362913692433303	-0.5383825139554861	-0.85436523030163	-0.017979648406479865	-1.0117583557145973	-0.7411920386542116	-0.8551054402014915	0.027554610592413008	-0.019415610645085207	-0.9816787761583052	-0.4170211356594511	-0.3771572273108734	-0.6224874600174488	0.47985985803216363	-0.05814509214410516	-0.8774965886678027	0.8549114874859588	3.207954736861961	-0.4927840603793404	0.3602734828473716	1.3976032303787775	0.8280228605054828	-1.1071644091604658	0.023088987501172765	0.40471205939189164	1.8440273596045844	-0.7194336109152928	2.1162289495325535	-0.9951538710213427	2.817414281439703	-0.8608815139318259	0.016506902263914724	2.083798919942697	1.6477048155684546	2.3035104251333487	-0.08712977898030398
hg38_H1_222	-0.5571652941937801	-0.5380485052043831	-0.36974843229131393	-0.6253629230745744	1.518349895987182	-0.5457273438932699	-0.49675699377593796	-0.14354359875393957	-0.5625756525514652	-0.43881090755691327	-0.4672520357733678	-0.160597273478602	-0.43641617964886814	-0.48199813002941133	-0.47412369229868107	-0.5239160147642976	-0.14933421865952268	-0.5414174015870329	-0.4491652296299419	-0.5122314322417931	-0.4407223503157667	-0.380638612979877	-0.6094904491009892	-0.041661659102678314	-0.4863333675992353	-0.445947491340121	-0.29595303170965415	-0.6093698844208348	-0.5196159767733961	-0.5612780013184668	5.628514320009948	-0.5502479227006143	-0.34232108029548397	-0.2544207224596869	0.6718571087777662	-0.6345284159297435	0.5981890595440817	-1.639350986772839e-05	0.8723662897246255	-0.39277873695176274	2.138166861357152	-0.6267132510193412	3.001462833621045	-0.4954122558910096	0.010218683802948996	4.93584159281834	1.8644097803084696	6.543139943882662	-0.6530698394369191
hg38_H1_228	-2.8453677888542765	0.06931784306847052	-1.595990659803817	0.22046652725143903	-1.5259769616021372	-1.6705682425911228	2.3831696551822596	-1.5459467021429236	1.420295964003529	-1.8667500350721162e-07	0.18725863063657205	0.5058304002672078	1.2436086024640451	1.4662042982802423	-1.4428276893987242	0.5907284719605386	-0.0021568956484855502	1.8106786508973276	1.4277633600107744	1.3162667527789507	-0.0012116710773600824	0.06735275282239796	1.1157438432534081	0.1564260897985878	-1.5777173357933725	-0.6502114352877584	-0.12338560850254267	-3.0542227605295147	0.2223424484625438	0.11896756586402212	1.1095695581311167	-1.269869391777586	0.29285764243500073	0.5056975203753833	0.46335974586303047	0.8403137860215641	0.05483770478612035	0.1580413961366226	-0.010281042389376863	-2.1989942140292214	-2.840327330329102	0.24755978714312177	1.7811555593894064	0.3087721333730744	-0.6042297691574563	-0.16777487809950703	-2.6551731469712667	0.2030242555670106	-1.8765483754174594
hg38_H1_236	-1.0223993837090206	1.8283201452935953	-1.0106454889282377	-1.1858683856049599	-1.1567058958495495	-1.4218887295518607	-0.8363555429791234	-0.6159907053182883	0.44065272090879065	0.24516891431577065	0.606077157517577	-0.5047395704836004	-0.9273494000736178	-0.7592305716008735	0.33753260668930407	-0.9355399285124228	-0.5608669401656468	-0.7392484042269593	-0.6038949125987666	-0.8970430080007175	-0.39151295002894454	0.1260874685241894	-1.3103996465666252	0.5223520867219136	-0.9161309080666915	2.697295249412264e-05	1.4532766665851005	-1.3681775324595549	-0.6380725802402972	1.9385464295111403	1.3180471807349092	0.159062340366825	1.4580735916922745	-1.1642299468856627	-1.299138716996533	-0.9696378358132045	1.442480258050569	-0.05287977086816622	0.10109450806971257	-1.127552058945618	-0.8006576069320374	0.6096957989101449	3.5671232288620547	-1.259261238020587	-0.9908563099863967	0.6259345961117453	0.4635685391964765	0.8619711680569871	-1.4118785158005083
hg38_H1_238	-0.8287357629275139	0.8173866098810594	1.0537421932085471	-0.6933687347044399	1.2594487327561639	-1.4680776366691721	1.0906888639940746	-0.60282412690652	1.5897301520868226	-1.188061822395549	-0.7285044363250496	1.5474409385027015	-1.005319999839583	-0.5296527308790346	-0.25307316451121387	2.385953062973631	-0.0010745687455154427	-1.0856163139812396	0.28618855685298394	-0.07437853294908513	-0.05854324746515236	-0.596563514061579	-1.3330899072071583	0.20307869055293867	-1.4390880841167624	-0.5706624750124305	-1.060154423929186	-0.2500741934503749	-0.4008634285283024	-0.6351473923852029	1.596366488757728	-0.7336608494693292	-0.460443407401981	-0.9900978081950201	-1.5282630699341273	-0.6294467111440212	0.8677579125656942	-0.04969275032687263	-0.08845710449431982	0.21700023665808604	-0.7611080576873233	0.009170846453845923	4.124246635248525	-1.4534977546668393	-0.09454866374743372	-0.1163693588297963	1.012087281956778	0.021829122879461937	-1.5133816094247838
hg38_H1_248	1.4832144632174356	-1.0914196335522706	-1.341829792037862	-1.5961801718686983	-1.257568004112418	0.7512709509226507	-1.647062198534995	-0.5818214494068864	-1.7357435133488917	-0.8550443022984816	-1.4971053336950984	-0.9165791295065873	-1.6335868484361404	-1.5278931792909365	0.12601676195760822	-1.6064809931208157	0.04186905561995462	-1.5964582097717397	-1.5764723525173576	-1.5813545670921456	-1.589320173314179	0.3114725496899213	-1.1949278869787145	0.7247744618334552	-0.6071184685552127	-0.5980898358225726	0.8189972816583011	1.004189211190063	-0.6968703634680321	3.43809851436457	0.9885038021300372	1.0099467464052418	1.362557649539726	0.10938136347996603	-1.1711034977714176	0.3662390127219855	0.5877963198855212	-0.012427859593433661	-0.09506949533164291	-0.7487726961319664	0.6981818773996324	0.7388756573485291	0.7664115238572045	-0.9988698597119513	-0.052522151730252715	-0.350196650151238	1.7366922378580842	-0.834044416120187	0.5811029407284171
hg38_H1_251	-0.5399899052577655	-0.4289643143730859	-0.35658451386252993	-0.3027260736375904	-0.2349822753703946	-0.38765191276509764	-0.599688815296408	-0.5281204446824732	-0.6134145731365593	-0.3765623438309907	1.9646452513858865	-0.01293033633609985	-0.5330013596101967	-0.3831013347291132	-0.40102811406659006	-0.4447554749018408	0.37415872913952103	-0.5480116219527719	-0.46762630603408994	-0.4380943438400472	0.17120998469097828	3.3622057010098945	-0.6608337542500163	-0.21260963901761376	0.13279925892987943	0.3661873994235039	-0.21085482637594946	-0.42952007140144766	-0.4647784843721361	-0.12503639758222443	4.334522576956795	-0.18729195078457006	-0.18386683471133417	-0.37074640657500313	-0.3067871174019757	-0.8207071259468548	-0.6088591076207095	0.013429638912156223	-0.08815602107312057	-0.4566650765555323	-0.16006663662864262	-0.6611515791302534	3.6029806041577257	-0.3189999133957542	-0.6737894004602161	5.121530434308184	-0.27694442247739304	3.907534372842846	-0.37367421094891634
hg38_H1_259	-3.2650888553481763	-0.12414947475592539	-1.902620347375561	-4.16884228057237	-3.5686559796030655	-3.1332238166751685	-3.608757933025538	-1.4451877820297558	0.5823426443333682	0.03953552930035142	0.21241324235340642	0.8743196416500378	-3.6784667638164543	-3.2898644451249424	0.5656747764416222	-1.3897545262655204	0.006430499604539871	0.19531541407244313	-3.631314820801121	-1.5356828400875608	-1.5496529866833024	0.46968954961797665	-1.910476572719568	0.29410193080500996	-0.17333083053033424	-0.1041128966259134	0.5672073664139496	0.12149380169242642	-1.2895186274707722	1.3594704912166795	0.5035609995060806	-2.5427311073466243	0.901667390639243	0.18661705829192402	0.362557856911854	0.45290236887354846	0.0631831325203229	0.2698428837741286	0.06116177076751272	0.2050670286105219	0.4772239477661617	0.02695203888610037	1.4095834935205742	0.14874677482189191	-0.3510648501498113	0.09549217726305592	-0.2086743702307505	0.09574066053234312	0.15908741798953974
hg38_H1_264	-1.042645779372194	3.8431038307159864	-1.1203532511321692	-1.315292072796218	0.3251323425525682	-1.357527126992073	-0.7722759836467786	-0.6767101649381809	-0.8555340903951725	-1.2125512354541146	0.9818262046906475	-0.4013270244271577	-1.0213324559107522	1.2724941294031944	1.9126082102489708	-1.111141353712071	0.05615837944856204	-0.5827106154629774	-0.9629919545736874	0.03634603342006421	0.5312132379328947	0.0634522672050761	-1.0387844299223403	0.2715249267278846	-0.8195249092404331	-0.005656349234867364	-0.20044799289080964	-0.7022134486771148	-0.0803392456913472	-1.2779583962645475	0.7081658006111239	0.4869609359730031	-0.7740605999793594	-1.0235673138734536	-0.3431347777482053	0.24829221036475022	-0.9386384915274711	-0.4673870878300583	0.03135715538333346	2.234124639676995	0.3309116344480892	0.6078420255133874	2.8091957756839814	-1.2105104273714795	-1.3297805467621808	-0.08337942576267261	1.9331912342790365	-0.7470932925388172	1.660248855524724
hg38_H1_267	-0.14538936554353282	-0.13790391596762896	3.9854491365186937	-0.20864732082779178	-0.03501617939753288	-0.28739818532147493	-0.08795793257397869	-0.15253282771945054	-0.2334790507378972	-0.2021903134892502	0.003309032215033149	-0.004986561226146353	-0.2561079929760067	-0.17618109055989395	-0.005734578803121961	-0.2570148281928421	-0.0649675193279549	-0.2595167606147845	-0.27659100299755535	-0.21295311073741147	-0.25263518177828376	0.739961156128798	-0.2841091850534244	-0.05039509498889916	-0.05649793169523985	0.09963371505736132	-0.24006608719782085	-0.25768933857054405	-0.1784939889949335	-0.2620651145662641	9.103539997936071	-0.24236751590091615	-0.251818437152941	-0.2180736189887065	-0.026918908905787523	-0.2919160437590584	-0.21321162483016867	-0.12172885240312135	-0.18148414023094991	-0.11493640314089633	-0.27764140086989286	-0.3492234525675016	11.963016890512133	-0.3002916283410166	-0.42508472844759904	0.7252177872259172	-0.07813158872200889	6.236059775355766	-0.3197720653847433
hg38_H1_268	-0.31801407470514054	-0.22255536064848094	-0.15485591529543297	-0.2502595027407509	-0.04588880463958687	-0.363852901766893	-0.16943200298364025	-0.14384927018560742	-0.30952639516328306	-0.1949489960009565	0.1689086686563488	-0.01221018324112912	-0.2769961649718246	-0.14382811511873567	5.887091095155085	-0.3394318607481649	-0.07455259952997421	-0.3687237416442717	-0.3463576459581835	-0.23369573459532664	-0.26751843621427773	0.7689285114967266	-0.28572292915198616	-0.053844327164323046	-0.02118215079862327	0.8064558239351735	-0.23672849725552114	-0.24199418599451328	-0.17865556140270553	6.880881341217055	9.869429402495596	-0.2424910754381701	-0.09588027177047412	-0.24966047875410205	-0.1329094422586331	-0.3541334856615111	-0.15805701886567314	-0.1248445162599393	-0.2187080581619997	-0.1456372890065931	-0.1979046310227106	-0.170192381543081	14.577266049869415	-0.3143391207303355	-0.48097391607141243	1.0116150184107517	-0.2851092292274109	1.2375325626422504	-0.4678568700343295
hg38_H1_269	-0.2364791551026435	-0.1636083610689131	-0.08331099866023689	-0.2232337343818587	-0.024898918420310313	-0.30210007528395294	-0.09792556080149285	-0.13504690973930036	-0.22286580968126765	-0.143791888127355	0.5464313696033041	1.498937484419058e-06	-0.21344579351030873	-0.11779928532706124	10.710652975047465	-0.22811936018626286	-0.052416127715779484	-0.19499923288672563	-0.2529673224416361	-0.17802675151996683	-0.1684670584840444	1.4734204120646264	-0.22152296929381377	-0.016176674123527433	0.0019159442216974416	0.24216613944228532	-0.22514305171898422	-0.2123436367684419	-0.13330163225109432	-0.19785485496133126	10.437552463288817	-0.20000429633509395	-0.14941556504813952	-0.21893501529162618	-0.05786584499713907	-0.20086893772064404	-0.04303805930241873	-0.22227719996111334	-0.18500208157726178	-0.0882589829875851	-0.2570166534690062	-0.22602614469906596	15.674590810535102	-0.25925010674114896	-0.41655118634739075	0.5561324123023531	-0.35535832485424323	5.8649703370505915	-0.3641503253173733
hg38_H1_271	-0.19427869967061695	-0.3194541092700203	-0.1787782901551792	-0.07714314897292768	3.423921224563883	-0.4526104027445541	2.90572876389184	-0.1933129813409534	4.1824554763195225	-0.344523453261384	0.5523375631964333	-0.08456420515630242	-0.326113632233642	-0.0956670449596769	7.0049481771029525	5.386597440754829	-0.1874706753780451	-0.39332342387137786	-0.38650898280715357	-0.00901540291947018	0.44049168316029597	0.11520463554248715	-0.49894324144372615	-0.20742193914369655	-0.15155598633111686	-0.01705562287746625	-0.4548167123464872	-0.47218746049779287	-0.3613802867842546	-0.45684194909827813	3.4586508718509545	-0.4429778115013927	-0.37064575152574986	-0.4653657253461138	-0.32222392788053544	-0.4205979764561793	-0.4552970291286632	-0.41870891669707383	0.27756993012359454	-0.2617664318953018	-0.4619756624645363	-0.508215403976787	8.08304391380099	-0.4994189480395839	-0.6550915850785852	-0.20082075040707728	-0.27080715992146553	0.6974456966231362	-0.4468689778964431
hg38_H1_272	-0.23652840493745447	1.7604441275212557	0.00027502415349514445	0.05898433060332014	0.9388487712008757	-1.6559552687269752	-0.000763992170695286	0.5310453687658676	0.248892462822311	1.572945735500118	0.7643110855737123	1.1278963630227299	0.03280248351436582	-2.049112820174087	1.0182822569074412	1.3722985565351982	0.02000005229340375	0.05489522443707815	-1.807361493066155	-1.8259448967350493	0.02383545968002629	-0.26376803984997754	-2.375811852509767	-1.2498947676630565	-0.28112031270014837	-0.2556086794174026	-0.31766583553517586	0.15326594451244102	-1.2344156582733983	0.17784229592105563	1.4606420577438712	-1.838386664542038	0.5570027235059686	-0.9639216949843334	-2.2399909018719106	-1.3151290000458904	0.5549133275449514	-0.3022629622416759	-0.02070630553205936	0.36352776199530434	-1.8667606872304805	0.6424702457777187	3.7238571452990037	-1.7269909037131135	-2.8890838589073664	0.35908868909697284	0.4653149499732875	1.4777126507723508	-2.448493701869955
hg38_H1_273	-0.2507368734357756	-0.08147435093195339	-0.02538649797454982	-0.007773791827223406	-0.02822909214067525	-0.4006792718249584	-0.12694177465295933	-0.14101726255762304	-0.25933304605261703	0.06993196202899386	6.664075674198771	0.31203304805045995	-0.145948896382118	-0.043945288811421276	0.07221261194926788	-0.27313409671731537	-0.005717582738164187	-0.1398719321150615	-0.2846103986605509	-0.08336823472308398	-0.105139717150718	-0.08612469636414732	-0.22910282896706083	-0.0426935141393382	-0.10655116901598748	0.04053636689057515	-0.1495791307042458	-0.3106956716253273	-0.1356948398904296	-0.16529367607818415	8.665044097226476	-0.29891202216726037	-0.14617466452008077	-0.3215208371098113	-0.18930067155565353	-0.19044587051160686	-0.2239814459978216	-0.15839666479557343	-0.14060922858227168	-0.002158402686157301	-0.32160458125636526	-0.2810156791208385	22.51980430630163	-0.3616554387967666	-0.5607772918033119	0.5031614889982425	-0.00038491061048015436	4.067940168131196	-0.4795714807870654
hg38_H1_274	-0.17434548414555373	-0.09127944908273476	15.493288101688405	-0.015039975500229844	-0.01692650535877488	-0.24143343998309297	-0.09747255483735234	-0.09161104829885708	-0.006294173607307278	-0.10625384014814161	0.11643456061273687	1.1106429630637251	-0.05346561522713734	-0.07371942981571757	-0.0002845492740048735	-0.21735215032336175	-0.0067432243565220375	-0.042448885967727536	-0.18518761602094275	-0.0827492817248652	-0.031527336338190576	-0.08657383309575427	-0.18046565899994732	-0.006093082557437224	-0.024960726227714895	0.032353495879309434	-0.1563556715381001	-0.1809692525674703	-0.08359227613474045	-0.17535237689449826	9.876137025986177	-0.16622799339738753	-0.12181485824587797	-0.16450961466609224	-0.04927568124679696	-0.20324875867121567	-0.15754087915751472	-0.1847325798676791	-0.1706449408562378	-0.055316324105831066	-0.14870361386704892	-0.2457460063002352	22.72491523155248	-0.2127107798596591	-0.35866517560857597	-1.8439092744704406e-06	-0.0723561178667907	1.7177173590989145	-0.3061119216535851
hg38_H1_277	-0.5465875480737917	-0.45141672242002456	-0.39359186485273834	-0.10370989083686859	-0.26626618107510186	-0.6994568990864328	-0.27746820646169346	-0.31100294890136343	-0.37620871432809644	-0.3409033495371825	3.3023755238038244	0.1534341094084335	-0.12060363406044858	-0.006192267145872876	4.1566417707410315	-0.12292994465352937	0.10373978051431276	3.7694406698261482	-0.4008691411689327	-0.33504471839175703	0.25811270532782127	1.2373410965852891	-0.7368732871648408	-0.26899816170360186	0.5202088905586214	0.40416616483675327	-0.22346325737916928	-0.00897033338335892	-0.5042386180890363	-0.5644512117333046	5.664871782339008	-0.2976461170771855	-0.525362957051795	-0.5643271698943957	-0.5169345079582611	-0.775286278621666	-0.43668237762171097	-0.5333573534564097	-0.08731881514167533	-0.027266475345932184	-0.46180871406066437	-0.44916932053140574	7.454461775408754	-0.5081641399489415	-0.9644402276346684	0.9338303042068464	-0.056487895396154605	3.5385577943890745	-0.5948890361302109
hg38_H1_279	-0.001171052252716899	0.5815622803960313	1.0987436096514793	0.7868366543760511	2.4233560888037644	-1.426513717843931	1.4993294548258063	0.4034821344615806	1.4276931954721246	0.9392760702188799	0.7574313765557243	1.4830241454321438	0.9945544923898942	2.3601117744691353	1.4650188122743724	1.2847189068456313	0.9959885681357006	1.728127927779616	0.7025399919591533	1.6144450515138453	0.4262324662996374	0.00033929156692724834	-1.6218569062256003	0.44030217084165096	-0.09057786988645805	-0.06151517040121943	0.3636944826414128	-1.5330486764297933	-0.695287563450721	0.3263468485095919	0.661191254906524	-1.2066265915253571	0.013492825725386773	-1.607212980763978	-1.3288416696075214	-1.2863769154687466	-0.3965421829438387	-1.3961275946175093	-1.2529610869259766	0.2173566657330503	0.5332956855014016	-1.1236791594735578	1.6542501711632187	-1.5599138212004926	-1.9261123083296408	-0.06248961432623349	-1.6883339068364174	0.17270949634588298	-1.7399909092132466
hg38_H1_281	-1.153448526042011	-0.12182870120852535	0.9477932484377452	-0.5200796159002751	-0.19232195518187264	-1.0409448735189473	0.22470304916014383	-0.892414979706288	0.09116954872219217	-0.8757059480835984	1.5566917949717347	1.6097712901074488	-0.8725040134374437	-0.6627925549304508	1.9104334008433337	-1.0028362619688946	2.097127624193401	-0.6717635174774145	-0.5460882984392341	-0.5798152828250007	-1.1434266473926975	1.179425276758937	-1.1753453567079302	-0.44053646182583667	1.5251544431223492	0.986065894727569	1.7700141181686826	-0.26644287200852346	-0.7415544565175519	1.9570073582765184	2.444024617430357	-0.4388569177196592	1.336822108195693	-0.7935078904932246	-1.09871192477694	-0.7852943232565816	0.6152803654546601	-0.17066889451872014	-0.34538009657568003	-0.7049188139977559	1.8555557374521934	0.2748352020578173	3.555884541120699	-0.6620312294030373	-1.244534562468458	-0.03128081751068674	-1.4860489521296645	-0.945826626224327	-1.1012733524043679
hg38_H1_293	-0.8707765501942779	1.6865342755917276	-1.1600412148553014	-0.9615688410986196	-0.5746799214389677	-0.755707076569136	1.91857498655891	-0.8045947240415383	0.10392571518097628	-0.8610158745149563	-1.0046888090522055	-0.22794154020659643	0.8524190084438692	0.6308033141915667	-0.020310046821663957	-0.22840767261594336	0.005506538416969381	0.6581320785736153	1.285105789770461	0.6474407546514249	-0.11818531884841049	0.7155219664429462	-0.8250919323306742	-0.33421218310705764	0.09985178302848836	-0.6225455771250727	3.684038639102997	-1.1259881856979304	-0.42204338544964526	0.9361346937648181	3.053351722970545	1.0067975452121072	-0.7041132761018024	-0.3966828869561495	-0.03669684117327921	-0.39387280166141153	1.1014546825649383	-0.5737994074578638	-0.28291538611729017	2.920400193797721	-1.01318178837689	-0.3207458510882177	0.013264717725483785	-0.9553237752051879	0.041642083451523725	3.2628900441464004	-1.3858933840040757	4.300978060978981	-0.9627534843978233
hg38_H1_301	0.47581167865064644	-0.1321356400977104	-0.6684404894327112	0.07138731096158038	0.3705458754052479	-0.0030372877661750592	0.20521504409462168	0.0030618888690152344	0.2576676292201612	-6.077733775757144	-1.7297040939172865	0.2450903730729343	-3.299381699672129	-4.968624210061542	-5.11245202634831	0.16736675294533038	-0.7212173216119291	0.1406232497082708	-0.05205636938230862	-3.6800222762605816	-4.700030186610282	0.625265373185621	0.0035627506548474323	-0.15649146190889132	1.6489154614073955	-0.9212879558661937	0.9753702901996117	-0.046867861394283075	-0.01635596818395666	0.9499866191879336	0.39573108926371836	0.6584009813513045	0.1699202346171416	0.04041044404683354	0.05406158436584025	-3.6006148064797663	0.44399327169231356	-0.05209142983065795	0.4004237703016932	0.22942869659741272	0.06810534059971289	0.04639917600218905	-7.928580804928978	0.38895319749554036	-0.4904755181916438	0.04577656026478301	0.1562784513268157	0.2428897606446249	-0.03554077658898064
hg38_H1_302	-0.22108521965803357	-0.334670700967449	-0.36284188438391657	-0.3875873168669847	0.0036924787100406104	-0.3507272719813912	-0.21143179409363064	-0.1880062644600804	-0.45708333710381205	-0.32578706939116786	-0.08889445284156533	-0.023627443884057485	-0.3492911544802182	-0.31092739733653296	-0.3924656890417956	-0.34630950508630165	-0.07287639574800132	-0.3573176784724693	-0.3369340202032126	-0.3270995402534427	-0.2506443099974449	7.338783558673874	-0.31789271156961246	-0.028290442362486675	13.510016758835189	4.288261368218496	1.83709383178634	-0.24929466046708568	-0.1814881156815286	-0.15363816469963992	5.68721626856377	-0.008729858320028563	-0.16773598525841993	-0.25522085827015184	-0.1544002327893298	-0.2495733189661927	2.338416107974281	0.0002153895000407632	-0.24649572661988636	-0.18766406651725653	-1.410219540456924e-06	-0.3166641860003095	-0.5784374585763998	-0.25109491954910196	-0.4242209904876778	-0.209565663908071	-0.05796147483828292	-0.0570397947763475	-0.18583915224420142
hg38_H1_303	-0.0636096917368302	-0.18316376421579336	-0.274458201087139	-0.27871024723094795	-0.05108186245344307	-0.2794956494551961	-0.038962237749163686	-0.07331193741800965	-0.26069583607593433	-0.18202062425559834	-0.0055457541290125255	-0.00039021797313666673	-0.2559286899219411	-0.16931057017071438	-0.3562003874403028	-0.28368382140816567	-0.03230040643964401	-0.2423385825856153	-0.22765258282871595	-0.1957165349470067	-0.3025690131282398	1.3351431902755249	-0.27771816313103076	-0.011800161619303409	-0.029011367527435484	1.2765058309580726	-0.14056951111390523	-0.26409041235086445	-0.12990041239946054	-0.26019536791526704	12.341160224781698	-0.19422042150743501	-0.2738587870759466	-0.19740210923611962	-0.009354543773472376	-0.1536010348516909	0.009428982289624601	-0.11190480508387333	-0.13355051375204133	-0.12107782432507395	-0.23020146997433932	-0.3002518634305102	-0.5295048880345363	-0.27402083335367955	-0.40022070062272297	3.365254156481165	-0.063110168234302	8.10685664279937	-0.09627439932515167
hg38_H1_306	-0.26555881834928985	-0.1495370186070127	-0.2833635741151856	-0.24751087489806906	-0.017453763798561634	-0.23455632126278633	-0.21293592370861578	-0.1390495003399747	-0.32568814969945603	-0.15637710502796343	-0.03255457800945101	0.0006817565889372809	-0.2524109828659519	-0.1675025256186612	-0.4485091538206324	-0.26824575518848764	-0.03557301824951421	-0.2754163213684749	-0.21483366719206112	-0.2216884568829326	-0.28945291964526526	2.004627917296661	-0.24689320237736878	-0.016594730304074733	-0.003410887531270324	3.312564323556254	-0.03621418129677258	-0.30097162147706014	-0.16000030962393091	-0.22819203835684884	18.850901440260863	-0.1630456249127901	-0.2729391071478056	-0.11903813549321916	1.21486073827035	-0.25651213339088624	4.1936706498591905	0.07286899273738145	-0.10755372200206019	-0.10932966553296616	-0.2795868714853039	-0.21096200566157175	0.04422973322402185	-0.24896637145146475	-0.4094669176351442	1.2697354554584754	-0.3046368257547478	0.37409049692460605	-0.0477910547456498
hg38_H1_307	-0.37765335450729604	-0.8217355838804827	-1.155692640646141	-1.2316059857020258	-0.5447427473073146	-1.0193585874931332	-0.7116554749534925	-0.8436821244533806	1.3632005172206425	-1.083422488470582	-0.46307212321123353	-0.5671769262862549	-1.1550905398868736	-0.9160449603045838	-1.1206084458144523	-1.1403761655816933	0.013279027617420521	-1.1452074064867506	-0.9279490852617065	-0.9362390116548798	-0.9007308761128004	0.525816798778347	-0.6696590292796893	0.34626590921053024	0.0038177942277155237	0.4087084324912626	1.7999260740714635	-0.767990002137045	-0.5321146582313335	2.609363412908015	1.5337985518295256	1.2601854065515852	0.8548917305469304	-0.6180989160860842	-0.9219618278646358	-0.9519087599915018	2.2238611820877945	0.004946313979785166	-0.14319063349602296	-0.5727019624563767	-0.2575028070230112	0.32055722685645144	-1.378796080609765	-0.9506110714519271	-1.1286267960324328	0.009911477957649241	0.9318387666315522	1.9598961181384362	-0.3820611393896432
hg38_H1_325	0.006479646076611038	-0.6103091470377184	-0.23842222144465677	-0.4635863560748949	-0.40756889151691367	-0.1049319948627881	-0.4472456916371667	-0.3158352435663185	-0.2972812396338282	-0.5019430907900975	-0.6821986279613182	-0.043981232318390164	-0.37252816073408646	-0.2752487979784061	-0.11736950410516137	-0.21506331321619668	1.2589564087891432	-0.29022796964820347	-0.21974301490486722	-0.012204640631430756	-0.5500034343944	5.592782445105034	-0.5365919695589549	-0.559573908837425	-0.40906675815142823	-0.12330985887412567	0.12952711569118788	-0.2838186498203913	-0.583468611408088	-0.4129317894650146	3.7518724882683903	-0.0011864574849296187	-0.5005226290063485	-0.20524894802903906	5.732139541472081	-0.5999398762184942	0.11874483671742446	-0.12626270769811415	0.0333378961911714	4.038577165963096	-0.2486353704771816	-0.5724105788981511	-0.8649443337788307	-0.40191121649430717	-0.4584578467828661	4.9940698263940195	1.818768015841162	5.795378650822894	-0.1863367488148128
hg38_H1_336	-0.18923689256964962	-0.13253754709629958	-0.12224065327549492	-0.18427636975511535	-0.07645545592340695	-0.20257791138835177	-0.15847567719817163	-0.06689566846853595	-0.16760793977384342	-0.1598189967687457	-0.05227649533827532	0.08772136310883161	-0.22119743164568675	-0.21078711665114208	-0.44670068397404744	-0.07774405392388992	-0.042179593107664136	-0.1944208149021794	-0.19872656595727622	-0.1979373644915812	-0.26957383909127763	-0.012594272778949993	-0.20413065081250395	-0.21039368691393312	-0.0035856336653976783	-0.06873415637025351	-0.2226286998826886	-0.19559658831556437	-0.1224989421659327	-0.22947135980180275	14.261656080859325	-0.17238384078613897	-0.20731104630590397	-0.024976412712241207	-0.16481446999032878	-0.33376125500598247	0.012450620402427094	-0.023225854625725878	-0.19028670628096384	-0.08495404785558869	-0.31321198098591774	-0.26200960244508165	-0.2994767923534267	-0.1821150090701856	-0.2732776382935554	2.18007610497071	-0.35777627165931714	11.785940943008697	-0.018957220797150388
hg38_H1_337	-0.18453736458545908	-0.08847962984639496	-0.20765007125551954	-0.36089884066501865	0.2454453397906985	-0.3692993248731852	-0.26370028916855787	-0.07801126590406507	-0.5279891123891096	-0.14534175186355788	-0.00754021192052391	1.5166806919408817	-0.30163885435615034	-0.2253237140733556	-0.580653525892345	-0.3728672127258761	-0.01970976789718021	-0.3353541652754194	-0.29441768854209255	-0.26689437304990377	-0.2866926818555912	2.9116235279829144	-0.25210810549132356	-0.24960295071829627	1.2660996503890998	-0.1051799004241466	-0.11945671729611042	-0.42990363573169305	-0.1422874915925503	-0.033278834345873615	11.37066031259703	-0.19010729324287118	-0.40825929973937797	-0.2139165432522268	-0.23529384760951094	-0.11619704129638737	1.2872311640145064	-0.07588068993172378	-0.20324132992644905	-0.11768423543689041	-0.40472013478906627	-0.0029914277367766666	-0.6297057716971065	-0.11980562657710102	-0.52040695013753	2.5647419295082203	-0.13708985604651974	9.040576203524159	-0.40540561908170664
hg38_H1_338	2.231494574832164	0.07843092437711184	-1.3998490475171639	-0.10117166743940317	-0.46933146141860055	-0.45158562352753384	-0.5514310262205798	0.054410060027571705	-1.7732749700970385	-1.0412100236583548	0.4453422759648327	2.374157089789224	-0.41101044911327256	-0.8190489427136273	-0.8768313895456373	-1.0663948926882643	0.00738826456163892	0.39937426455315894	-0.7500999288883236	-0.4678789691844327	1.860993010004172	0.8943214761321476	-1.332786897488145	-1.8427596964494362	0.7604819783188276	-0.20873833555520746	2.6532741834400566	-1.1071382452672667	-1.645236576368666	1.575701905789375	1.4582171605734517	0.6667136523725067	-0.6101154153280697	-0.5763244151358188	-1.54945201139529	-1.5761057327826649	0.9171657232389568	-0.515340724664001	-1.4149266477148288	-0.15962880417704642	1.6909099419853437	-1.3793504045407399	-0.3877241171411617	0.26416456641210245	-1.1353186578192715	0.3288272918327043	0.4155771378926154	1.0797163595975783	-1.0583743410372461
hg38_H1_341	0.2497074544726236	0.7536735183230563	0.6756385045173818	-0.8096080635091111	-0.8715491165424241	-0.07132581249805565	-0.31012740982033343	0.6013563233319594	-0.8365855943771677	-0.8983904311362599	-0.6647344768286936	3.158980283218569	0.26358789071782074	-0.7715586401210208	-0.5097967486716966	1.0492206210798698	0.2648382947248953	-0.5813290658267473	0.4632811677982127	-0.6826297160833774	0.5671865841030466	0.3943253409443777	-0.9605620864459357	-1.1620282064436769	-0.9581192526580775	-1.0690794365882388	-0.45953937092638847	-1.1870391586911933	-1.2204327740395546	0.9097134576411536	3.603102565575242	-0.3627466921940054	-0.9516327562248222	1.0916627832803716	1.830605973629708	-0.7443293975223048	0.20363181858393847	0.004204882815049743	-0.33876263569660686	-0.2662255463879679	1.1046062856725036	-0.9548404386546796	-1.1324654081562153	-0.8830728391184942	-0.07347219413163814	1.8978550618260845	1.1678627373071346	2.8335996479006393	-0.7469018721969107
hg38_H1_352	-1.7234152094110389	-1.7209665479213716	0.4372291498778885	1.867068648368276	-1.513601946634426	-1.7191240056941113	-1.1775248057432717	-0.8660157499159811	1.7403500835562056	-1.498240781056377	-0.9487308631428725	-0.6817401635859823	-1.0626417088092377	-1.3667062591176236	2.05807939973955	0.9712244584046908	-0.04776352608470981	-1.0301315679148915	-1.16062493120067	-1.2740748116247056	2.5602485396987062	-0.061044923950699194	-0.46703438414537884	-1.350108634528062	-1.461872905614963	-0.056725432688127915	0.23541092176833894	-1.6928828529465731	1.0183091574927856	3.2812918385099663	1.6678845031662166	1.6768419739046396	3.207507800610897	-0.03256248067579242	0.42948445869408675	0.21119613461401524	0.2667582037200785	-0.008128582835865986	0.024969096822602958	-0.9958379596770705	-0.7359427514336375	-1.3137991534682179	-1.2590683460594991	-0.7414168929402476	0.664789768944463	0.8712262980560423	0.7455908102221969	1.7560924462305094	0.6500081853368797
hg38_H1_358	-1.3150142717609743	-1.5031588594591563	-1.2640197263974562	-0.2415223820465932	1.5799653042509532	-1.4518668732442621	0.9696891160399586	1.1398305010764964	1.4379715622345823	1.9642501570371425	0.4686293726925644	-0.8262134520949523	0.14579368222809766	-0.45453656488003263	1.3684674526215834	0.9479922823724981	0.12691585936131122	0.5880465166945892	0.1107873577723151	-0.0008678805185598796	1.4061057551348748	-1.1534136813506368	-0.947155022183371	-1.4535359071680334	-1.7925592933765047	-0.7227326134467741	-0.003012909092495257	-1.216054131107281	-0.2509301857348759	-1.4817165278732591	0.43594577514061333	1.4223031265897115	0.7043763743468375	0.9130733477672281	0.5155613285218802	0.5307056713499242	0.05645646467819166	0.2878381691493831	0.0918593937289932	-1.105981768775186	-0.9895205746932751	-1.5221647943762355	-0.621646151060748	-1.4675658941551237	-0.9125428042025023	1.3462621751652477	1.911841161350493	2.0346863196725664	2.18035224890869
hg38_H1_362	-0.48163983674087174	-0.18182570153547378	-0.43849979903191955	-0.4545441866155954	-0.20828203258288508	-0.43023297535133687	-0.3493892446771682	-0.32152071427143253	-0.5723242736566284	-0.29374146370870297	-0.2768786909703053	-0.07863589199966271	-0.4100244148963933	-0.38955463750217395	-0.4082421304202486	-0.41127279598802846	-0.12353405853335808	-0.4237552397667807	-0.36574359446743554	-0.3889424586072286	-0.40479686987341085	-0.0016662635774208592	-0.16404477240601623	-0.24645530852807884	-0.05145854402525618	1.0359936595648915	-0.21246135657414456	-0.0063251806164565895	5.054640556238442	-0.04423463022042207	-0.043755138372162175	-0.003961635744469849	-0.20837448199626885	-0.09360027668620262	0.06334784292431458	9.876853721202659	4.857564702431005	-0.0759289479312882	-0.22146897156927667	-0.05913932465412354	-0.10606095242317969	7.23501207019978	-0.12990479612026176	-0.22376478576988687	-0.01737839578516844	-0.13259774461366564	-0.14235394160538678	0.0005379512882045503	-0.008056324132883014
hg38_H1_365	-0.27093558845442167	-0.32207894177099994	-0.07668257527914606	-0.23176376558631012	-0.0008861876893088001	-0.22081207667894637	-0.23856170823505712	-0.22220877288114552	-0.3687245700620243	-0.17571988612619618	-0.23953802970989976	-0.025274228657413987	-0.2240256632970642	-0.16813341156997996	-0.486828899157498	-0.19110472337709727	-0.0627480600474486	-0.06487658961673484	-0.13098917978768274	-0.18238647277007033	-0.3006033516749468	-0.25858384831266457	-0.06889900445719148	-0.2729930047570623	-0.4116244723444603	-0.05081264114822092	-0.24211492439833043	-0.24780813306758376	0.014446804526837904	-0.17172371068762796	7.178744943524395	5.020461014896261	-0.46899271434738365	-0.03539490969588959	12.908216656737933	0.47463892589605994	-0.2724397206479878	-0.056531059987508535	0.014042117638043068	0.33223299113483185	-0.39484954166303615	-0.24397119142348417	-0.11402502426063989	-0.2022454511193308	-0.022999056584499005	1.264565613745363	-0.00020521841986614374	12.94454743613885	5.204957507083213
hg38_H1_373	0.6284384180833688	-5.457480575991277	-4.425067449116624	-4.36343707826785	-5.594748376092968	0.4553305841661532	0.1980017667049345	0.8459755904849858	0.37221969086924994	-4.895283847160173	-4.292330565738799	-4.486039746439036	-0.003959302654701905	-0.30460812369667717	0.5221347653915678	0.038070747311785676	-0.6513824474993153	0.5403922462612529	-3.7348522852385724	-1.0221256878069969	-1.726807483999242	0.06633656780598388	0.19363349795212365	0.008101182869071532	-5.15901645668392	-0.09623711512015738	0.11575638164897756	0.11821474418460277	0.4330211117772482	1.2580818874761093	0.19199606992576476	0.2858621479411737	0.6367692107689407	0.03446083408595215	0.2045834935388722	0.636736487641573	0.10397194963114169	0.011074502393299204	-0.622273124828249	0.9918749731391961	0.7101004278183222	0.3936061574350943	-3.357198470204431	0.0039050524210359934	0.8843629283122799	0.24306646345349875	-0.09047065713288376	0.7763404652398136	0.04870597029931263
hg38_H1_374	0.10774434489021459	0.0045515971540433	-5.446523264031852	0.6910565582628202	-10.48749737470619	0.11328610045142117	-0.11543178653137319	-0.015877696023708407	0.013976526330553445	-1.0697820057968068	-1.4697633198553202	-8.223492780440559	-0.26077378367284426	-0.2494037960643497	-0.10926670988888033	-2.2888380634465904	-0.750421693388929	-0.006025352567449023	-0.7135928913482631	-1.4905659696499622	-0.001500062906767692	0.015041819243922774	0.08294461705461481	-10.636160964827821	-0.4529292357174432	-0.12861823826067323	0.6192497119088768	-0.2004170315579836	0.12666932651021043	0.23274602358525176	0.573567371174969	1.3377973508889847	1.0617000168303035	0.18897456102201685	0.03766394818184885	0.20013065839975516	0.5586615530623525	0.03329535505552062	-0.5524896463101618	2.7709274613313175	-0.0992299421881037	0.23268151762310363	-0.19691880492438626	0.10466059298779526	1.4499229681024277	0.08437321535320341	0.5178759843915643	0.3719111520384246	0.1358522954890924
hg38_H1_375	-0.7950055068347	-0.8257832100675356	-0.8606665531025197	-0.08321285401892033	-0.6274037691890193	-0.745636510697785	-0.2696458516552533	-0.22430964563968567	1.2240986389635249	-0.6340770987521501	-0.7836797009910214	-0.4286790260886804	-0.6616173733028049	-0.6993234220155906	-1.0338609695419971	-0.6308938007572823	-0.4203614196880904	-0.4194289843106649	-0.41007584969876654	-0.508839786996402	-0.7298898066433354	-0.7380552953149038	-0.42284779801221245	-0.7459991917381801	-0.940800907780644	-0.24146098842839486	-0.41444253250205465	-0.781987207393827	1.3615538154883666	1.600527622703484	1.5357465814696227	-0.23143442978703577	-0.5457933840957992	1.185131983384508	-0.29478101770541787	-0.31448529924627305	0.18916313547713126	0.11983605782631862	0.03466936512109631	2.8809097064023463	-0.8166626660550378	-0.3728630799889824	-0.754046965415165	-0.5135418847196177	-0.1693373270895693	5.00207298037153	1.3805095481081933	6.274876286235611	2.6657442289563384
hg38_H1_377	-0.3702132299635579	10.724057127668868	3.2105907026851956	-0.4838956646790955	8.011476307664525	-0.37371888910895174	-0.0814488548109541	-0.12613002234737739	-0.5650275563915156	-0.35953650324050745	-0.052193516827920554	8.157841132349824e-05	-0.18752454396792118	-0.6101248650422475	-0.18249955788488836	-0.14170429014016125	-0.004733504092069559	-0.23481342966909616	-0.05968511576860334	-0.4103081910529415	-0.4162174551887133	-0.0003532063044196562	-0.27087287604585286	-0.40010270189251956	-0.49444970979751107	0.007717121635648443	2.5015841542135946	-0.5141980990954421	-0.019389895200502143	-0.20720357870642264	-0.11492098730340163	-0.030257701600941652	0.04854191160160971	0.08322667736755221	-0.2569987036360575	-0.08600903424634095	-0.16195727881626898	0.31535258529940935	-0.16032957827382446	5.771223376477801	-0.2939928144533082	-0.031119597344065757	-0.20717744581768682	-0.4058118972424369	7.708731913844631	0.004054530482127125	-0.6385217305244886	7.7682910721665	-0.05500754668119418
hg38_H1_380	-0.1676025821314467	-0.10056487761498581	-0.016767648834736266	-0.1278349450779321	0.09057595378539435	-0.23947413912436533	-0.09293397529780176	-0.0057497018405830635	-0.2634932642766372	-0.019109664980927952	0.1587651283670149	0.30854600708481394	-0.09915825687987748	-0.2581283078689271	-0.032161412653818285	-0.07363777785933516	0.03431292753978096	-0.07650136460095296	-0.13665510603000566	-0.2371700981319405	-0.234016786933004	-0.03532337300085755	-0.0928819953100477	-0.05559648657380329	0.8721515121764943	0.5356336521113556	-0.3032398649265038	-0.0009496465002377485	0.2233953455716812	-0.1350426266822658	-0.8794504216238834	0.1279506366564357	-0.3173896363743591	-0.08750539233967045	-0.020850168069219858	0.17128165110691343	-0.08652496679673038	-0.0013625613796617551	-0.011593055628859018	0.08942093021411171	-0.5401910077855383	-0.2531138593792192	1.1744465353901807	-0.15142896995946406	-0.03673258846056231	-0.16623597894204864	-0.8278370419411827	-0.01047927391032211	-0.019858623963716127
hg38_H1_381	-0.7857829511073565	-1.0071415235412795	-0.6947811128160116	-0.9614340578555118	-0.7965401048601887	-0.8261784472971592	-0.9278468225494347	-0.5360727023005564	1.1563064976136412	-0.7698213800872502	-0.7151556142411959	-0.5092091271213347	-0.9496008680913697	-1.190134952721381	0.6012451393520031	-0.7943083514631545	-0.4662932557428082	-0.8665505439510328	-0.9207959228256173	-1.0260129733299848	-0.7238517382052336	-0.3881528698646207	-0.7040357061967637	-0.9456092685044672	-0.4026328298772434	-0.24764201705866593	-0.011668768337472935	1.8936548693058093	1.079004064124077	1.9230358701960015	-1.1672170075534907	2.8061121862059486	-0.45330777995154364	-0.07307062702993357	-0.9687506870930462	1.288671395688615	0.46943432625126164	0.05423640521655418	0.32201983512812515	2.117587833904374	0.2663340180161105	-0.5272555963235344	-0.22095833076907123	-0.2605064604647974	2.650810655783079	-0.07473376766715809	-0.00028087311901243414	-0.9399142109713766	-0.6131916191231482
hg38_H1_383	0.3344243990794896	0.2829437840502765	-0.11718727764061823	-5.062345392565104	-0.20234178763104896	0.3567799359948306	0.5751284536784916	0.6617969297447794	0.5475176187412931	0.21786886659662533	0.12353462698457622	-2.361572986968279	-3.1057072115185553	-5.366188926933477	0.5047569676229482	-4.420808343679833	0.04176577781259545	0.029645785971932695	-0.05117821467545749	-3.609318729936714	-0.06276388286817558	-0.5607831004626523	-0.009441011105399816	-5.792986765939605	-4.586941849282228	-2.2566258343772048	0.01015982240930376	-2.182226111801664	-0.009407661554957633	0.8256104553754409	0.6456262839979044	0.02511699458224235	0.766597935052866	0.27853683006797614	-3.658975496518219	0.33406384593538535	0.011502567491496985	-0.00094048860193387	-0.10353168418306107	0.3014457479845125	-0.16464173998293727	0.08540637631175495	0.2711662838705027	-0.052392251114419454	0.5694217236575544	0.7843816624229103	0.6434338161597241	0.571382794402746	1.3612463641084376
hg38_H1_386	-0.18100846223159903	-1.5992795317979305	-0.6484223788142686	0.25692846909814776	0.5831772553251744	-0.9723949948921298	0.16299886872243377	-1.1114148287475984	-1.2095287334573517	-0.814370068927715	0.9747974818505114	-1.0451030959511252	-0.39060670181380713	-2.575843641959518	1.1991742131373897	0.23993346695116233	0.0458470508541832	0.5007042684797128	-1.2782653079974933	-1.8691275121727347	1.7590700487087816	-0.7941433903719977	-1.7940582968374092	-0.7845317870484572	-2.066670730443867	-0.005440555598669561	0.04169972288393172	2.4622620935630954	-1.3104163464193883	0.5487790784859463	1.2763888431204151	0.9523486281230733	0.6793742475044765	-1.561135525646651	-1.4894062911910486	1.0571269556768188	0.14888791198966558	-0.15047111197939167	0.0005965015110259997	-1.1107865731127804	-2.5034951915112633	-1.6020545843235878	1.1899081692471758	-1.4520663022135107	0.6605965088909528	0.1926723834943586	1.032297738785124	1.4329972968311435	1.1581223601831017
hg38_H1_387	1.3857677698428439	-0.3418379934441189	6.455785907460969	-0.4454478285057836	-0.16556682401666917	-0.198571900090252	-0.001663457612786877	0.06707335626034058	-0.4964640740694559	-0.33626580301260917	-0.1465371498853897	0.39280335371821545	-0.2023215641700096	-0.405900891595926	-0.555184178075935	11.530104999728659	0.8238090365806885	-0.049000455782149205	-0.07012613264113707	-0.3505674874081873	-0.4716753774584167	-0.21290327015436125	-0.3807101430111293	-0.39832876683114293	-0.5029208634418945	-0.11138656312676863	-0.2946702031506973	-0.39755646314396176	0.04179850202985834	-0.10229662140854079	7.0495287459768825	-0.31940439404499243	1.452956855778806	-0.3754460530516969	-0.22549323864102613	0.0027743530851510466	-0.052439454885906504	-0.3063335160874173	-0.3167680183434075	-0.1766069076476167	-0.02030035129923344	-0.23756682445125368	5.301235471952095	-0.37807454006052643	-0.13835359598273117	0.525260231258861	-0.61742612434308	9.191548505168235	-0.07073449346805982
hg38_H1_388	-0.028814047572797694	0.13043065183843044	3.175612499799584e-05	-0.20834963545353954	-0.01079564238905368	-0.18776820465239003	0.00013164039113290515	-0.04026423989935622	-0.1819981024489678	-0.1088149053033022	0.00010232411012683509	0.006093794217770477	-0.16272335564290968	-0.29710305472974247	-0.08097903041608867	15.037253271519115	-0.002313881009797316	-0.13127954012727353	-0.06738480006810993	-0.22192349973816994	-0.2114040868192212	-0.11787677765085058	-0.19399372098514972	-0.11002559616507321	-0.14842477400042853	0.0011297562374730193	-0.2835277735104991	-0.13788213062074128	0.00017429292069260532	-0.20197660533405484	16.149068923332575	-0.10684829241768852	-0.20304201526011223	-0.21266354940847168	-0.0817908571753815	-0.04368910320237208	-0.05430020738498043	-0.22530938582521678	-0.14304224932502604	-0.0584003816146456	-0.43097909213800484	-0.2981964682696837	0.03480690481673603	-0.20327561777657938	-0.13068295431207302	0.03969076631920816	-0.07702259820314032	18.694211790076867	0.032992602084175315
hg38_H1_393	-0.6679651069386229	-0.8603267246554538	-0.018610497830047677	-0.6236040894151554	3.0454264690360593	-0.7345732344770823	3.7195829516114522	-0.6144271309696627	2.4255503118035935	-0.7514341351219983	-0.5902725568561457	-0.01278776468902634	-0.4418501891201034	-0.7034735063305181	2.339533136283425	3.8556518223247274	-0.14473794410124588	1.7366622931112203	1.1988463628982173	-0.18171847340469785	-0.3758692836754652	0.049706284223617614	-0.6404123968599881	-0.8628474929311851	-0.642094130639027	-0.058107362584617885	-0.3915322152816526	-0.5673708161675659	-0.41939587120702637	-0.6586676154722921	1.0592080557885446	2.4660395412495997	-0.7566942806245948	-0.5772526720000575	-0.39659541051698644	-0.0311982392396518	1.6375148421202763	-0.45987253541256273	-0.0018345375769798207	1.5505139968737631	-0.31554298063652975	-0.47608686785722115	5.251797619103194	-0.7459410292599356	2.302296538612417	0.4721355170719404	-0.8946037145437854	0.31370263052726305	-0.15029624757519242
hg38_H1_395	-0.00544992408187026	-0.01697296124476291	-0.2841215342885117	-0.3158586740459677	-8.644572910106218	-0.06013124747429417	0.05671873624819007	-0.07441068669419774	0.1816854510999911	-6.652149753305068	-0.004205047322348354	-0.3380334329765899	0.40815715386982404	-0.020041447776939243	-5.930697420555058	0.005655560335802191	-0.355702371503404	0.8540940531606867	0.03941702956663408	-0.5657151596411386	0.14920787491124196	-0.5881813178137685	-0.055457594714983065	-9.833353580541127	-6.512454941812499	-1.6494992982648036	0.4545961973828338	0.5095735705405666	0.00666795275571879	0.6297757832314411	0.8056926414764275	1.1297889828614256	0.7183917261329945	0.6940052200083904	-3.6868445946542345	0.15878340438874516	0.2815411465733451	0.08822979495999356	-1.1662222247645166	0.000288945421451926	0.23713191570962291	0.1303725091281807	-3.693085766182402e-05	-0.22945639148587446	0.9444706303747602	0.6714834513054295	0.3183059823062871	0.44767260390328867	0.20395858706253198
hg38_H1_396	0.00017999810536017507	-1.5118664519289646	0.10442818971040917	-0.020770363259386696	-0.2627295221508306	-0.23977668819889428	-0.23626558524962532	-0.004409240089580098	-3.67662541133633	-0.2266874634203279	-0.400661686135396	0.40041822524572235	-0.013334332090792697	-25.652611516720132	-0.15911907987746657	-0.3757723710930222	-0.2105237425708056	-0.00037814524932573555	0.12717341484454922	-2.6904792017344707	-0.1583890107808035	-0.17362596400277588	0.7032416963785796	-1.0126570267709503	-3.118092657487104	-0.5218073996472647	-0.016428420416355942	1.7156638842725864	0.5550089215293649	0.6246163011530486	1.0406785708556436	0.11030109285627193	1.1844438675297466	0.9085346659752856	-0.2884991046151127	0.21738521177876982	0.041172504192030585	0.08242845707697728	-1.2763445167985032	-0.057924064469397595	-2.115823069830071	0.31103848289555297	-0.04058960092259257	1.5615765377321666	0.39508342146568265	2.724365632010798	0.04084418352918397	1.0387792930236874	-0.1860497867806118
hg38_H1_400	-0.11760324042688255	-0.05570463404892329	-0.15074065287260394	-0.15326323278714962	-2.0360508914411777e-05	-0.18007142180134708	-0.083299059062216	-0.045476396818487995	-0.2199102984785076	-0.05842056665809774	0.08477576603482927	0.009070505240947683	-0.1355608411115526	-0.18323977951718648	-0.00032897335529963095	-0.1816747076579218	-0.005054289246628444	-0.10856345067376828	-0.13074700787476531	-0.1903489586602512	-0.2059403448041394	-0.06622835273764656	-0.037263436024692974	0.00200632541708672	-0.08009563991524589	-0.006727408728577772	-0.12996787156424583	-0.07397265903246852	-0.011326963186024414	-0.13383947217650566	16.02914673085713	0.15847700296981343	-0.036155768555811596	-0.11236542099644294	22.930292713777916	-0.0019202181152215283	-0.04982816977309067	-0.13123416640210073	-0.051916811948170126	0.001365491416160742	-0.3411234537738013	-0.25501059086435857	10.052196830509072	-0.14716454154976838	-0.13644931679481762	-0.036694052956079824	-0.37526078125941353	-0.009503912999969336	-0.09625740699419211
hg38_H1_401	-0.13710942109358473	-0.0898029760219694	-0.2963354442975408	-0.28071682555003036	0.10133872152035761	-0.31537843777078567	-0.15618720229580996	-0.030266449022189734	-0.5799020239900771	-0.0007375694089140628	0.42495592090296774	0.27268530512048467	-0.24697399064783873	-0.0895381722125845	-0.006798288704814583	-0.32152816773157183	0.015014172818867588	-0.17610209842331964	-0.2602034920199558	-0.19710729855112666	-0.44689090528102116	-0.06395093010889966	-0.07129379143219118	0.4379139548401312	-0.19901872371209078	0.018880717375773834	-0.26486257084415793	-0.0765089400255439	0.43045687112303627	-0.24390089284962493	3.6325937797754855	-0.00026191524769702754	-9.122533581912526e-05	-0.24873070716067702	0.555119742291787	0.0240745760070377	0.06531671088887672	-0.48325526741819025	-0.12084061739726054	-0.000593331813577345	-0.8396224933004977	-0.19786721854101816	3.2431079749271947	-0.2020120474043536	-0.20488981780446797	-0.17539346673448916	-0.004705952205120983	0.2674063217161668	0.3786299282193988
hg38_H1_402	-0.355651596136045	-0.2993941573693513	-0.34476734440963086	-0.28525176904966465	-0.01648726564528782	-0.39092411041743963	-0.17385219463446241	-0.26528771804273354	-0.5451543062190086	-0.17149863899777418	0.0023931648743504915	-0.02870867942738299	-0.28503038703966416	-0.21171533219280514	0.0006881659164147414	-0.15122683664430864	-0.04793210504576263	-0.19892923263616102	-0.2753977629229027	-0.2441596415879733	-0.22271391935147444	-0.03073809441710927	-0.28558931886471084	-0.0356984171200786	-0.48651348436241515	-0.06819975206543483	-0.05330724265742148	0.2623685296423484	0.001220978190967816	-0.11604764828302193	0.0013408566296660115	0.01930244074997485	0.06512485009273243	-0.22990752025693864	0.9108147948252703	-0.004286127419858581	4.417723438381788	-0.004506712369119388	-0.27492111021367305	-0.10729768742392154	-0.6556259945772533	-0.014466784696926048	12.270932864846339	-0.07495047362030656	-0.0950006494416238	-0.4292572870100284	5.7976117136622256e-05	-0.11844202159450147	-0.0032257140970928175
hg38_H1_404	-0.12472755695207766	-0.1819535048829084	0.019890936658205394	-0.35877919472317266	-0.015964942750338308	-0.31931482015243107	0.21088099831497062	-0.12088016676742991	-0.4487876185159623	-0.16647341166595925	0.2512573597152763	0.03758720542474871	-0.24675633236683245	0.024638500731050426	-0.4652554807222434	-0.33092552810032766	-0.0017877400353533423	-0.09810336881466913	-0.1870012046722077	0.0016467415847752687	-0.3307361239875835	-0.03505591994098227	-0.27418200620351985	0.08611361857990746	8.075345522292226	0.029654484478417356	-0.08615263333292233	-0.20833547716127565	0.0024956691828262705	0.7094543576622265	-0.15342962857571688	-0.07990578813838468	5.438659172132386e-05	-0.30547952511397114	0.10648229327362939	3.4048276426709854e-05	-0.01832699717839961	-0.34800388692714784	-0.1351229948487847	0.24172020799909996	-0.2877369607518087	-0.3005288824414348	33.60299559653791	-0.25989885782367084	-0.10454048074083895	-0.6174095196137518	-0.8446806382621378	-0.7588228751673385	-0.08380299133100343
hg38_H1_405	0.2459851238275712	3.82264089327209	3.9393269629216325	-0.5069961542664607	0.00865618892419921	-0.16233893407581224	3.3824278747669627	2.264773668821791	-0.19130425526939146	1.092026343236976	2.347072720939503	2.4325146558715747	3.593973920035651	3.576258002417414	-0.07173020967982882	3.2774759964779507	1.0696183764380092	4.402399131952558	2.6092279813393597	0.6238292891508515	-0.36807006815122084	-0.5724738289650322	-0.4199175277226254	-0.023253234551571595	-0.693712237156843	-0.30916275446220737	-0.6476377010783324	-0.4745889953041468	-0.04438188027012349	-0.22066327711128364	3.257393824603351	-0.1247918919502653	-0.597743523923168	-0.5715779221606291	-0.05568443433162202	-0.10335741814657622	-0.21795659708729107	-0.5789827738533961	-0.33184981093049115	-9.426133293095395e-06	-0.827683008235953	-0.5571434936695409	3.7723648437586306	-0.48847701388120224	-0.501280370057321	-0.4927373187085547	-0.8643659882968318	-0.0857684151492713	-0.15718207579542962
hg38_H1_409	-1.1658588726589296	-1.325317676042183	-0.8454434508305548	-0.6795182996590021	0.3384470190633197	-1.320225478070175	-0.5153717752156172	-1.0323687693452983	-0.9975495228297361	-1.1746801175368586	-0.3037478683881787	-0.7856146702354152	-0.8816385885013925	-0.9091149713700113	1.0173525019780993	0.24010312099338438	-0.0011169561086252478	-0.40894881195961597	-0.8925643300283481	-0.9778917741136552	4.899879559297792e-05	-0.7187075100013189	-0.6519923958299673	1.6477263611499349	-1.130801102171686	-0.3111673499657157	-0.043292327238067495	4.042580296197832	1.4206689980625244	-0.9202448242411171	1.008291992909951	-0.6898652948533812	0.7933669287833025	-0.40058237728083324	-1.144157598865313	3.760327742522779	0.0005581014034785391	-0.010897814307611643	-0.9071944362910003	1.939135256637952	-0.9594952669362588	0.9018430855042805	0.3764990930758961	-1.057378908843292	0.008079888710706308	-0.060707522166315336	2.1620558932279246	-0.7767651411856448	1.8629154618892707
hg38_H1_411	-0.06295166732397621	-2.0855369115294216	0.6387579141728658	1.5872862777717125	0.6637466699387945	-1.8836015977055494	-1.286172006815449	-1.2958447217836897	-0.11918799500293006	0.15857950725148917	0.8178571426230581	-0.583181044732657	0.8084701676706322	1.740384628252148	-1.4948120899629533	2.741895892093495	0.1197527111066575	1.641566035031017	0.3855361177552432	0.29742729615499747	-0.9969464575972089	-0.3444617425084435	-1.5696247656749525	-0.332806098730002	-2.013623602089897	-0.5402265290896427	0.8519945369437335	1.3722641013417818	0.24390027716045892	0.671892956482122	0.798642284752355	1.4476895606127445	-1.067825958923033	-0.0035077457683246834	-1.8985024062367033	0.15856029748762593	0.00013532919383197657	-0.26058605737972346	-0.04764617845142058	0.31548853535617105	-2.5879187951321985	-0.46636198121192535	2.2064028820039496	0.5005499458388735	0.2557868760553724	-0.2047742382953283	0.7945535820909184	-1.5420920666839093	0.7062384674732424
hg38_H1_417	-0.00687616071501352	-1.357480420195858	-0.8982576145066081	-0.9742704626930767	-0.867852607327142	-0.9924568638807596	-0.43294091493284836	-0.30661828862420415	-0.9312332430602844	-1.1501815418318504	-1.2209083799107276	-0.8102441875507347	-0.7452401423813888	-0.9069095290438156	-1.0668851147816092	0.022809558100781908	0.03164972997138141	-0.999365721608199	-0.6653376370005917	-0.46511605280874013	-1.0985986368498089	-0.929161917442584	-1.0625769483155554	-0.689493827277106	-1.3242040186639121	-0.5125293269573903	0.3198494891856952	2.5290744043959843	0.34613669264672287	-1.3002648629638989	-0.8595884998958517	1.1337019007505231	-1.5290184221861045	-0.15551618186118704	-0.333307902280826	1.0361591503633751	0.10934748214994973	0.006358086827749363	1.2642706451563894	-0.026755724511265584	1.4831841709231353	-1.1507913390682056	0.6838431188301307	-1.1293927469630178	2.7415181610914345	0.36172802820230915	2.5694504766658572	-0.018737762894345485	3.0457834408805353
hg38_H1_429	-0.17338587202287556	-0.09311063655412158	-0.057205301101546896	-0.15338355066211307	0.5899319063704873	-0.23481789456067206	0.09147244764862401	-0.03866107637745947	-0.0007918903342697361	-0.03572227542375476	-0.0033255627442457477	0.26940304263956294	0.0006993206709526194	0.17735915899381183	0.010595364111410389	-0.18039941976344406	0.006105168999101411	-0.0855925981433603	-0.022601977667802704	0.04364245437934087	-0.0595378427193787	-0.08768840957093517	-0.050843598873403145	0.3563094557278454	-0.27099717740446255	0.012673002702690742	-0.15545804845766736	0.0004260092361169465	0.06412760579570648	-0.14278482962701344	-0.22552349915816092	-0.06475869835019012	-0.01069848330162114	-0.1563719532100176	0.001113365774715173	0.23951260374633834	-0.0062074749342288455	-0.22096165879040874	-0.10589527849942894	0.006859319274027438	-0.5508376950572397	-0.01496015365238734	54.0085140046983	-0.11431772037392579	-0.11829049597631888	-0.35975338438174637	-0.5812307955485906	0.3687799674620441	-0.00012081241703653224
hg38_H1_441	2.0284793719777756	2.7933193878013274	-0.3874239055351267	-0.33067432604462166	1.543783322539037	1.2438224600508256	-0.39918952959476095	1.6762645797585558	2.685168407774151	0.8730820710698648	2.005361758942303	3.357886565974371	-0.028756895541586912	1.2935060542417485	-1.0560427828114387	0.594494859490892	2.61278756491462	0.5524646121050603	1.1643651613395796	0.20182969782793922	0.7191012356095301	-0.18814343056044827	-0.7827714341589312	-0.5971683071804357	2.75019381173172	0.1117873284057007	-0.6689058846837703	-0.7480905640552501	-0.6469537120177286	-0.7319052651627145	-0.6548726072623864	-0.8429409687356587	-1.1066447671367836	-0.650767023951915	2.4765477471111526	-0.7599156455172298	-0.5287426022503703	-0.09437896688649418	-0.5257224768848413	-0.5225562852570033	-0.5912784668791926	-0.7727535836360896	-1.5159029274988753	-0.8678625137346379	1.9724213949208445	1.1938704875963084	1.4793792192089241	-1.1506512129385476	-0.010836859158533704
hg38_H1_442	-1.0784156653091113	-1.2696008044839324	-1.0718573521988688	-0.6408040504846791	-0.9459643670757053	-1.0977960900269377	-1.2633099152095701	-0.816176123432375	-1.2391104215235726	-1.1151013536322165	-1.3813052594710633	-0.8091692435862853	0.47328434268818714	1.2611269438206374	-1.655071707679217	0.0301919731481165	-0.7501974572614405	0.5611300083033973	-0.6782172342584972	0.6219695964592695	-1.1105758897580207	-0.5611175769769754	0.49153995251066807	0.18316473130289831	-1.2317147340578323	-0.3696428708656344	0.26630453754826505	1.373872947085895	0.48516515905179536	0.36911594960974203	-1.3031795891287827	0.37858976318832843	0.4955240032167415	1.7874542743607913	-0.769068638691981	1.4857883398652294	0.6499822719252595	1.2546876818080122	0.11841073216118561	-0.860003787653245	-1.3576910232827892	0.2816044666615568	-1.7565331732526537	-0.8682164517776595	2.362581431995436	-0.9938626183231981	2.724845830991694	-1.8647141766134596	1.415294981666499
hg38_H1_444	0.5749020304834832	0.718506289338791	0.10514151868316715	0.4981876238667496	-2.713055451325992	0.7067839532716849	2.0516809873460033	0.30822681126203877	1.2170165430197595	0.8503707044569477	0.664647963141696	-1.7363609117073122	1.682616788390111	1.4015843482152752	0.009684788015118512	1.1139654246225281	0.00018301628496105376	0.7473087476103559	1.5316935672763883	1.7087505137721184	-0.12519905349499413	-0.18681218261670401	-0.6978297155215952	0.07488928652867842	-2.757065218364575	-0.5978844725982431	-0.015923511194890976	1.5136858916074885	-2.2397776808069008	-1.4272111622883938	-1.4056789262235292	-1.4808812357966572	0.2931286849303367	-1.1538836424291692	0.4081500835633525	0.17793078834955955	0.1446665803517147	-0.02515604557330066	0.0807223976104698	0.3693415761300588	0.33066716886422626	-1.72453906618931	-3.2339252614470295	-2.209232404747916	1.776583566629941	-1.5831369259285648	0.9359057690261638	-3.281235800490316	-2.1131236509856004
hg38_H1_449	-0.22423024729161883	-0.05660956796619225	-0.027504707535630838	-0.13085522378361422	0.43033559934790167	-0.16504430770521958	-0.06736479123241917	-0.008108076814994425	0.246943947694589	-0.032891497759015495	-1.6977392157462121	0.12100946475590173	-0.10055207011746077	-0.04942329472050532	0.006919025123996766	-0.059173060190581446	0.01075546296208977	-0.16441064329519323	-0.049442721947447164	-0.008374943776909975	0.0004041097398775714	-0.14110814973190997	-0.0423300642553913	0.07889482733068753	-0.22142591273323117	0.034652502644472775	-0.058406346912387476	-0.06732956444253989	-0.03636873770698208	-0.13997056046168366	0.501498115908826	-0.03977388400753023	-0.2574280679209801	-0.028332978391067586	26.779876872635484	-0.10986833689442038	3.8227489928036453	-0.1175048608786578	-0.03240931383892309	0.008147246335769385	-0.37404516080432604	-0.27674356670627237	-0.44276814840711787	-0.08720879282661967	-0.06906855406223598	0.01630713076540992	0.09706978933672002	-0.34273638782799587	-0.2195108892306021
hg38_H1_465	-0.27434664514484813	-0.005704504964316445	-0.1723139525263094	-0.27750109212008106	-0.0072676476353861754	-0.29313195359158833	13.264936443518657	-0.1265537695331184	8.950870569132423	-0.14354956581293454	-1.0936419394075523	-0.0026637892232471896	0.5138542483399668	0.029217436064991623	8.836400386397504	-0.25995675664253426	-0.03953608943518167	6.033512661493323	-0.10638374264450189	1.201500671015053	-0.27603687168088326	-0.24028706925734	-0.13669077271967114	-8.205391579047676e-06	-0.18439421925184207	-0.03948397205479276	-0.28517806813855595	-0.19136322951484894	-0.04184999137717878	-0.26780686945130344	-0.015546782367678867	-0.1897846309613247	-0.41724583275987465	-0.10634225126397305	-0.045409143183970276	-0.14225317842513588	-0.058337163759960925	-0.16894779561122206	0.1449785648288134	-0.07042679171642545	-0.3962771320702256	-0.3187708702290122	-0.4791364557422132	-0.174092282673883	0.0008197404994475716	-0.0934327002439018	1.1124029971979013	-0.4809036834964789	-0.23511978371990244
hg38_H1_466	-0.03571479968528316	-0.014855707648168272	0.08370028343746967	-0.039265078091985484	58.84298964328341	-0.0647402541874432	-0.030306224636609293	-0.003437745675175944	0.05256966674291441	0.0019606099581840567	-1.4834491804828316	0.3681767307323767	-0.03201398614412527	-0.002863978639264706	-0.15118962444743272	-0.04534595324274044	0.05159397829006901	-0.09891996283032317	-0.0053266632840064925	-0.011629248238526582	-0.05441232404168589	-0.06209682711988097	-0.00022859281656071245	0.5512561251293677	-0.0657706879556811	0.090638724165818	-0.034498692671707756	0.0070811705026878335	-0.021851915850061337	-0.030113036642873313	0.07829680711091956	-5.3316277420872986e-05	-0.17374539701634115	-0.03707172235777132	2.8764516151869923	0.02052099187862882	-0.006498056960876756	-0.05707807989051735	0.0017767593735991693	0.03889447997831921	-0.16907793605457452	0.000887135052279138	-0.0972584635925145	-0.025935891796623315	-0.012299525611668602	0.3082085707200387	-0.38232548882329154	-0.16610861179749353	-0.1874273728481595
hg38_H1_467	0.09536590388126293	0.00019288280070984133	-0.001728879692045033	-0.04384401727164271	3.4452675520285467	-0.06024645444980018	0.4264725520102537	0.10158046082524755	-0.3192832260389743	0.3143951335814211	-10.497734556410602	5.674954750334249	-0.010388730256163575	0.2825849998573389	0.7599199785458938	-0.053892038098960135	1.8783748859554745	-0.11681698343938021	0.009302086885814067	0.10951554169157846	-0.1781512453380593	-0.003818045575335215	0.23981229607226923	5.612275479666728	-0.1924442439578734	1.9040543131895378	-0.06836209294624467	0.24191975556499784	0.10210234775154216	-0.00347145854915869	0.22810840497353377	0.08460590925602822	-0.8537039900843433	-0.03762238323049781	1.7411901036473867	-0.01147601372583084	0.052769788226295744	-0.4699337709657033	0.040373397889741265	1.2264069584208215	-0.04184175777425697	-0.12338417125452043	11.583550752307453	-0.06671077844221304	0.0003990693700371032	0.002190632432672689	-1.6906701727411357	-0.5047808767162633	-1.333594213202917
hg38_H1_476	0.0420877211116153	-0.023544262889223448	-0.08084493445437241	-0.11187332113755595	0.414688987790099	-0.03965262222508372	-0.09765774747821812	0.12056681931116989	-0.282952369413082	0.11728335801569008	-4.0993408129254965	1.7042482100015464	-0.01610060039310887	0.28788351817743635	-0.7442440241668079	0.001440206785852026	0.9468338296341324	-0.10633850912169895	0.10117822428148895	0.03426713152160776	-0.17358143776047408	-0.025943919124646043	-0.01440019268733713	1.4066185420113024	-0.032733471419625945	2.8394915262427496	0.0473700626129748	-0.0026515859679474845	-7.533729040921191e-05	-0.10089462033321243	19.449180710016837	0.0023524951176204997	0.10185103204111125	-0.09078600069832539	20.19064571341055	-0.05308053858113634	0.001502517973064125	-0.21415725246443162	-0.00017067879988256799	1.08513753682123	-0.7415928816024682	-0.020142881164649396	-1.0071125205695015	-0.06501296431639558	-0.004339638417159334	0.0015364492646144801	-1.638001991583519	-0.06036134501356546	-0.6083076843433399
hg38_H1_478	-0.033413509695399746	-0.081808815981988	0.21571759036490507	-0.29305526775210233	0.8126633000006385	-0.40351984022769827	-0.10742255069810863	0.09628496101886672	-0.32355656102397146	0.0006418113576972042	-5.992748368825737	1.892160740917069	-0.1554994472122495	0.004252837720135395	0.38251020649357187	-0.07393790337896797	0.4875604030044339	-0.37413137250928385	-0.07605819674696118	-0.011947956111733566	-0.1890745795821104	0.01340579923666451	-0.09122518841721777	2.7789640753103115	-0.3778352172680374	2.2172063981987877	-0.0773792168187561	-0.0069666819385783155	-0.003091272601465724	1.7296912292284856e-05	0.7281418994690376	-0.015343472109912569	3.7719772682454256	-0.14433757410089962	1.7494631850065676	-0.23750720614297047	1.0378482975874819	-0.5113823092328629	0.3152161489928351	0.18183247938582395	-0.8027767638205068	-0.7669761461839697	-0.05167125625301881	-0.22291342041731765	-0.0034110429083004513	0.004683169680209691	-2.250090779481678	-1.374726734823394	-1.205309496989288
hg38_H1_480	1.129025675619606	-0.30679063539259843	7.504961042296629	-0.5019684594423098	-0.1468545849347817	-0.38958294583225084	-0.3278254625363547	-0.14619147673136795	6.849972654106803	-0.1304611375871844	-0.987544292291156	-0.05798905580615779	-0.4407548909769659	-0.3119549836583312	4.5652311187923456	-0.34666155867636056	-0.11705804663862107	-0.5324918260154576	-0.4117305078907337	-0.395039889453736	-0.27205291531046144	0.0003854952706535174	-0.4576650687622085	-0.05344781960136995	3.84417244857498	2.4092589457154543	2.252007981374209	1.3425892168794578	-0.31770183235317007	0.09534089475733623	-0.0002253312529415568	3.4583042241443973	-0.015937857020558513	-0.38720803450962815	-0.2561046972365375	-0.3486905394580397	-0.05670068649400383	-0.29767524879590784	0.48457568341592117	0.04591174156275091	-0.19486690978657384	-0.31359285531507736	-0.649398936666728	-0.5038030064391338	-0.2970253132883487	-0.31400700970186574	-0.15406847149219705	-0.6586937916753537	-0.22431849177120516
hg38_H1_481	2.612844609581545	-0.0021095360832341895	0.09998167133273494	-0.44116981352763945	5.472532304113627	-0.2156838103142998	-0.32638423022382074	3.2785737935476393	2.4140786304662374	-0.06517689158258555	-0.8656274279125987	3.497953711476466	-0.18252555009287694	-0.20049398756473397	9.239709749344845	2.1346156971448806	3.0025501062564843	-0.20889348785427103	-0.3109719731946179	-0.30381771824266346	1.9081565428485672	-0.2501901599809463	-0.4842105874481838	-0.14174357762777362	-0.12901631851692213	-0.22042235368484117	-0.3747233526734931	-0.16904940610747177	-0.2425018628120133	-0.421725735364836	-2.596116346938714e-06	-0.34365243162719705	-0.1492010479927105	-0.4307798025929432	0.004268518225760449	-0.572841013164847	-0.09169280441046997	-0.5022851308681132	0.7240246825580746	-0.32637993527137726	-0.5073303923568803	-0.4356029419989024	-0.5132750923888693	-0.5458583012486617	-0.3060684161277728	-0.005863268261584406	2.333714084912796	-0.6626587842428713	-0.06974019590030761
hg38_H1_482	-0.2350597431816446	0.02640393996929743	0.003865047435661444	-0.7726403433965511	0.05195837524235474	-0.6131285703230325	-0.4270054645960658	0.08852167387943102	-1.1708810687012148	-0.09596000206646631	-5.131602596483613	0.8674166249535095	-0.43157391365912934	-0.18693315584841583	-0.720470867898908	1.4395218098312361	0.16245892406113807	-0.6561422155484448	-0.3019628745402903	-0.30831742567095377	-0.6417319945816055	0.142293075078208	-0.03523829872921686	2.87855551897224	-0.30088184983219707	0.34673973504010663	1.7045519926353603	0.056615347855168974	0.5775558060020196	-0.15636302638899066	0.4916837064365237	-0.0013918208235670785	0.2558367819697614	-0.30860995655657575	0.7400515616821264	-0.00026768463710494337	4.9650489885600555	-0.4034563252475072	0.43127289274663955	0.040792397657562866	-0.9578673876787462	4.712598803950662	0.13524580552861556	-0.3092664590251046	-0.0011885065480113758	-0.8537901437923877	-1.3539934254887445	-3.6187367874521255	-1.0814868215335596
hg38_H1_484	-0.23043224813634766	-0.39203933348089587	-0.23635527660591085	-0.40793262546368375	-0.14846405001900087	-0.2644058590779974	-0.35147147611018176	-0.18336692555049597	-0.4711411891750201	0.00848298817771924	-1.2017284485595554	-0.02714655362683482	-0.2018448367969239	-0.30710226705690347	-0.2517487221993123	-0.3048234881293542	-0.022758380188536365	-0.42296452034995075	-0.252264071019441	-0.2940721684337306	-0.30799588951622775	-0.00019897364218937185	-0.14196050369230484	8.134428258731273	-0.18881398691750342	2.3441891341050285	7.676309928322707	-0.32421015234574113	0.047997914978846444	-0.07407813441355347	-0.11531701308048248	0.1445666601878127	-0.10079639158510188	-0.32879348630487487	0.0712853005643418	-0.046625744696397096	-0.14197449635414094	-0.26010431897530795	0.5059829882369833	-0.012856719089460213	-0.5040288898434758	-0.0015002689974286554	-0.3709545679729973	-0.07463668751381745	1.932042024585552	1.036739767493326	-0.7004265830924913	-0.5642615285298506	-0.47681987774566165
hg38_H1_485	-0.6150965192814033	-0.5931971394370457	-0.0963684941227221	-0.7007793034172568	-0.4986811931633173	-0.6383138130755087	-0.4205827897244175	-0.40246769939315075	-0.39366105861567047	-0.6346527103954914	-1.6039055237459814	-0.2857676444825966	-0.4181386172478435	-0.4734060531485798	-0.626084074342684	-0.17405749607222049	-0.3481051604139908	-0.4532549857790198	-0.5445353788211874	-0.5252807777763756	-0.6755317897275873	-0.4388116959792772	-0.40348740804095795	-0.09132841010393672	-0.4913726429002828	-0.03891588296442807	4.264536299073532	-0.5068562068927976	-0.192407156067113	-0.08402074894238622	2.590431189578682	2.363109636959359	2.323930980599088	-0.4631959754843327	-0.11570607997276544	-0.4631878213852916	2.274585729947178	-0.4575003772179694	0.25252182969044795	-0.006259473938933185	-0.45073932688089524	1.3919175276737843	-0.5937242986754904	-0.29861053476928273	-0.29281033774699305	0.13707333461794236	3.2780595160033084	-0.8134843640584853	-0.6742489347560217
hg38_H1_487	0.05102946268011751	-0.6562290392551526	0.979420802127841	-1.284304228203025	-0.8156696175957395	-0.854265118203212	-0.9941405520547943	3.2736812443630954	-1.1585262629149224	-0.7183061059680591	1.3094998573719703	-0.5312432694225836	-1.0108617819238042	-1.0708681077207853	-0.8322466830422558	-1.151027929496623	0.030756482877421606	-1.4041165916329668	-1.1043369988856435	-1.0167642164627535	-0.7225092376662496	0.14658127150369504	-0.8652374793480648	-0.05813740148121851	-0.8098942882172631	-0.3650537842720491	1.0994954890916997	2.6102967994486006	-0.5768960575908141	1.3767276328241564	-0.5594917702432696	-0.49454171234389765	0.9074001370137483	-0.5377275312357627	-0.2564255708647868	0.33518608368675373	-0.29588241661199866	0.0026444920592391813	0.43125414373420323	-0.6576843377906126	-0.16856945842986795	-1.012318103501906	-1.2517875978734572	-0.33274923332238926	2.7100398025322465	-0.05799168328957307	2.3754452553909955	-1.3900795796002752	1.4468223320147842
hg38_H1_493	-0.0069076816869120105	-0.777385959080725	-0.36200827460205254	-0.8254987174652456	-0.6028256121948502	-0.5903082413188877	-0.733511097559531	-0.45144746201712943	0.14282789854126526	-0.6980288333194562	-0.17309750861717646	-0.17658271567623626	-0.5048525763547383	-0.6279758315313534	-0.40190301697544595	-0.6093079857639431	-0.01978678955553815	-0.7982041965233744	-0.6346916465638921	-0.6061676406514679	-0.002358832871537155	0.0861079028733258	-0.24520112423502546	-0.09466384004835669	-0.21810113520670718	0.8381168141434655	0.026216719448050617	5.014828640208316	-0.0009307993382629477	3.941832077136021	-0.24212628873988368	2.0017649003792792	3.7281478931481855	-0.4001155747082322	1.9129861227338905	4.630411775431263	0.026865000882363422	-0.4754588789315409	-0.18280403607418186	0.04259989956945096	-0.9779783919634032	2.417120139755257	-0.5369196883195438	-0.38317035433102675	-0.18241765172164992	-0.5639415637175043	3.675611039557366	-1.1249230540864517	-0.4540625643316876
hg38_H1_495	-0.8501456317980166	-1.412398772444877	-1.1424921530388383	-1.0036408768098206	0.8038295618043643	-1.4469681334024653	-1.1007130710163375	-1.235765250401801	1.0177538604654934	-1.5252838292874473	-1.0440519212150867	-1.1354937279655375	-0.7086237341206706	0.8130867263291319	-0.9979505640953262	1.0921421355585545	-0.17011526634904037	0.5009197848339578	-0.1210120799732186	0.07189860335097284	-1.7882600682017624	-0.01752563348318882	-1.2737592059801581	0.9794272038760358	-1.2097390638422032	0.035853105182792416	2.253043107369844	-1.1059976658440838	-0.3230862274180351	2.4474812295091533	1.1140405978541397	1.6696484776547977	1.3773178468788103	-1.215559210624173	-0.5263917169435811	-0.7942715631181633	1.3214734887281938	-0.8706654955036829	0.19487168453181125	0.4477290465096554	-0.4174673279741941	1.2771960023514795	0.5538759508437303	-1.5190840488171935	0.9762062337830372	-0.04775218266681758	0.7755633935415376	-1.6019533455033912	-0.9973589016177256
hg38_H1_498	-0.12400687960644184	-0.27318609233462143	-0.0038456009492609357	-0.3855781578369614	0.003706621898083433	-0.3004335953533652	-0.22541750707162211	-0.08487786886068906	-0.2562830263941675	-0.15126748788481914	0.06372143705424828	0.017530607355594387	-0.27510656629575747	-0.13480249466996952	-0.151947083939879	-0.2886917434636701	-0.0008052194620563427	-0.4018050319684128	-0.24606647949572114	-0.2269456680382327	-0.4150093512895926	-0.0105709230800498	-0.26674797135164063	0.014042218792943232	0.0003979968289139656	1.3701918073890018	-0.03172611051454825	-0.016982505328995683	-0.07273608165139973	19.466909404995185	27.895114639405286	0.10911880870212182	0.028184852636576444	-0.2798196050972525	-0.12793746450121446	-0.37358498165322573	-0.10384850323082265	-0.3782585886052525	-0.1966730776794411	-0.04464276692009997	-0.3328840884219429	-0.2198765259244979	0.030894272910612443	-0.2586634931009337	-0.07404207890339289	-0.00923193817708812	0.012431702422779427	-0.5430886280814805	-0.20670440643720378
hg38_H1_505	0.12927906909287687	-2.7835140881962164	-2.2853240612363734	-2.3399767612056834	-2.2600279843480346	-1.7558015739316535	1.3710253961050558	0.3421818463344755	1.50784317513566	-2.0706753740843418	0.12523708670824268	-1.840559258842207	0.44110303405103635	0.11833141588597705	0.42089491605801765	-2.0960777958431396	-0.13382053255492443	0.8255211757635089	0.015525421817433282	0.25249025195805264	-2.3092792148303865	-0.6236153259671622	1.4995644495263825	1.2216175746424986	-2.7766712812479737	-1.5495415511884205	0.39242663828596686	0.09102949494872205	1.0489067196755963	0.4412146106084926	-1.6540024557385837	0.11256205701976384	0.7617632804798178	0.4356901754328358	0.1064667785431269	1.451571514540753	0.9595036945647356	-0.11280893218639029	-0.610588216890291	0.5588222251166453	-0.059642937968674	0.6605929688561182	-2.3937958143143363	0.14600318721190178	1.6973318502023744	-2.654089662990045	0.7549498121548703	-2.4048606353494892	-2.1636446125585396
hg38_H1_506	0.015206390361118574	-0.16648171236488024	0.9489278140868331	-2.020491682099251	0.2064634647872715	-1.0893463521140059	-1.437825253120921	1.3118885371173656	-0.06548522143463288	-1.161628738897255	0.5409637368635243	1.7844645180024694	0.621646069870265	0.6959337749511686	0.6849230418127625	-0.46666503707945334	0.7913950872388611	-1.2316401623546707	-0.5849923117593008	-0.15345878713276748	0.1864228497569414	1.6153729330062652	-0.601891135867176	0.5977821316417697	-1.8230459367815546	0.041554855623755146	2.1830113017066863	-0.3862678793245109	-0.8690574118117123	1.8719689795886767	0.8418585145906047	1.9426148162620585	0.9935462668837987	-1.9543145606459484	2.2133149353875154	1.1099981654390878	0.5899329520720094	-1.7598260450561503	-0.010538058036817722	-1.319130798116555	-0.7930945190962069	0.4365316693320549	-2.010924240840784	-0.5565771486819359	0.769498174920192	-0.8674825313249902	-2.3496181890926056	-0.009204047891373508	-1.7628731402151627
hg38_H1_507	-0.0009845826052214653	0.26436651410651857	1.0491029298898398	0.6290917013101008	2.1955510771570195	-0.3836466328286689	1.9097789172710247	1.0753849102099338	1.3775482635117824	1.321930421614347	1.3004419178909723	1.0612434145141625	0.8680125009368992	1.5377043689378957	1.5841912311223554	1.746987694552401	0.1643196641101785	1.136824807715416	1.4734794015182624	1.2053311326972396	-0.4879791259662753	-0.08246531503499464	-1.2270472541806183	-1.038501918354293	-1.551259718643147	-0.1655559099221051	-1.145197464736015	-1.5018695894080107	-1.1946103602701235	-1.5500822431318184	1.9231772592965855	-1.4962312374566098	-1.099343391037589	0.022758579959117356	-0.6386692870413592	-1.545619589241178	-1.2081943689883214	-0.36437411499833594	-0.22343230694264457	-1.2270076396613379	-1.4988016028761566	-1.587529820950778	-0.9294245852504718	-1.4631629496913214	0.7112783747310006	1.0120984418025902	1.1495118320132567	0.5835834459977433	-0.5494520311017015
hg38_H1_513	-0.04396882212421558	-0.022947787981830954	-0.0583466422105959	-0.22726136549142092	-0.07445205488844073	-0.29405625080636594	-0.1340608532155608	-0.08896934481781572	13.145223504646875	-0.14224011743987058	9.774693222810242	1.2137058630946211	-0.08853176689887984	-0.06571340569329827	-0.03861642168251002	-0.07857536971823181	2.452166706816754	-0.30901494556355985	-0.12149887033789739	-0.05001458558228576	-0.18841014557061972	-0.0030896844496548182	-0.2876703145779316	-0.01928146533183054	-0.2595085028591117	-0.002321314927918066	-0.008574146297279327	12.949662080995303	-0.15087023878899802	-0.1688791182811641	0.0228207463265609	-0.16461481285338977	0.03408941849275208	-0.3888531384632996	-0.14653485480735373	-0.25453671623874563	-0.01711781366936515	-0.4258358990545044	-0.14400003362187502	-0.20032951775991162	-0.13636133739768846	-0.2078969336134759	3.8284471549871615	-0.3375352868254737	-1.5763904643182872e-05	-0.15640575666608453	-0.4731793404773036	-0.21808846018351916	-0.37472234720481973
hg38_H1_514	-0.10615575030941858	-0.10640140168176435	-0.17722766340545942	-0.5110337256715751	-0.024152177560270646	-0.39086195400358364	-0.34983735159989404	-0.059166586128127974	-0.5337042932827304	-0.21599327443498237	0.09021299167661753	-0.0010164173672475242	-0.14554856575585795	-0.18754776185812239	0.2153770895517617	-0.26135285604337233	-0.024823657902560012	-0.4025511249789449	-0.3079794377194449	-0.28474938930584714	-0.12006466597957031	-0.15140003179709483	-0.33593145911790756	0.07626199082776637	-0.4727367119674608	-0.02345495585125279	-0.18896252504907535	-0.17639084867008367	-0.014162363785745091	10.135210242200225	0.02309238864342093	-0.1769937540010788	13.948552995844636	-0.41642171021952223	0.027546244764834225	-0.364351612961497	6.883033735038833	-0.44205167497430764	-0.25095818376260504	-0.1928680424981382	-0.38117649774666096	-0.08513640802750015	-0.028250481412652226	-0.4550644176235674	-0.11749447774915386	-0.2430100466006869	-0.7650170623117862	0.0018256090162883346	-0.5952922390586302
hg38_H1_516	-0.23639061033705633	-0.246273967288721	0.006116963433824915	-0.5682094494125162	0.04224165770388233	-0.3685546779568476	-0.07935529177592274	0.0005091610775449864	-0.4868935537732494	-0.044190056172205255	1.1913190857018916	-0.03713865795462815	-0.1220337879573498	-0.06310020223028148	0.028692146651281683	-0.25532857280262916	0.06989987491778102	-0.37361239719480777	-0.23506600789046922	-0.19480339252426326	-0.22921494397345593	-0.21084958961384337	-0.09741769695484019	0.6037784578499578	-0.479422508801285	0.5879010149210925	-0.12350014124747064	-0.1744835341182983	0.06559102266892855	-0.22861155731242014	0.2961832950434667	-0.17214265803221235	-0.06270328648579565	-0.32193958856364796	2.264625763948895	0.00011045791717401605	-0.12162804725041693	-0.5170779022574974	3.1999775876012864	0.002090816050626138	-0.3475696364899285	-0.35062680532700424	-0.6083405619949416	-0.2639705248703088	-0.04787932757697688	-0.026643522678215164	-0.7676195085750163	0.06818638137414021	-0.8831360656500686
hg38_H1_518	-0.05255944197201444	-0.0009078748155637081	-0.19729557030417055	-0.2398325938882065	5.637014202684481	-0.07182729304187048	-0.19451093494901184	-0.004449314183341009	-0.27849195499441204	0.14938603253420893	8.150754577662685	0.06320978264814286	-0.18910039360121625	-0.12334902375770768	8.977187039783173	-0.25033998588699896	-0.0051085257330185175	-0.23414460299356438	-0.23157497614502381	-0.18315351044748507	-0.23959218969480367	0.480723141964717	-0.2170000798519807	-0.0010333277099578674	-0.21754728996153713	-0.028517426130778366	-0.2577021842914789	-0.12400774515887035	-0.1179810479332119	-0.20151265710907557	12.860505072523889	-0.18866255777119342	-0.23504402902529378	-0.1846693133949664	-0.0074281058983756585	-0.2536158830884491	-0.09928645188640174	-0.2758583057807059	-0.042735754467488576	-0.10543573745738542	-0.2957037337506888	-0.24486343882304376	1.788513090500406	-0.22940821710229864	-0.2066039669383698	-0.023600019598182014	-0.3440759555765266	6.758814418167555	-0.3719717882660969
hg38_H1_521	-1.1098888896075976	-0.9390299417676637	-1.2302064735167186	-1.3391015512816782	-0.8099553818783564	-1.0611530569520318	-1.091320073176665	-0.754157692885208	-0.6397974331290284	-0.9486869711532032	0.9376631376120611	-0.871882942168831	-0.8555492628923776	-0.9072243977220416	2.7511257470076877	-1.0843411155772906	-0.5408737186864289	-1.2076667088900885	-0.973332568801736	-0.9998532905172223	-0.05197521800850065	0.3175918453862079	-0.7196297623571346	1.3384695829295479	-0.8661279717574693	0.17733387688270766	0.6425879387370875	0.9375483550955286	-0.5535823548153949	3.555285622231713	1.0282415845749309	1.3371721455139618	1.3832235629511864	-0.9687824378892657	-0.5622380817561056	-0.4025594237652387	-0.2540878654146404	-0.87009853580437	0.10075481403420099	0.7018332770343588	-0.5683263724748608	-0.04784377910750295	-1.2181305595154346	0.523300502515988	0.04713666122639162	0.04690572743267786	-0.24588103123336935	1.068725882784796	-0.4608755723477907
hg38_H1_522	-0.014902616815234708	-0.12247382228207129	-0.051221374643538216	-0.24911059543493524	-0.0032033376317845094	-0.2545530575663614	-0.050955685701646665	-0.05831753649514147	0.34596446972861267	-0.10409581400971109	0.2044625253674409	-0.038489670438876446	-0.15102324611905418	-0.08464666749987167	27.0676309971307	-0.2409003262182723	-0.00019821789071215783	-0.2526458043751155	-0.2186916933488575	-0.13496001174508052	1.8208822003854113	-0.04731290554419233	-0.18061594757674646	0.11967572201686712	-0.18241729010637794	0.013046039739076842	-0.17231328031568743	-0.09940190094688317	-0.031225680144693728	-0.0763326249750859	0.20013125220283473	-0.09598891928298563	-0.01555379489075455	-0.1806482945037058	-0.04389709328410945	-0.17958869905669933	-0.029003021829443226	-0.29954610091789585	0.00926329063138431	-0.05124967513741279	-0.29523097966250106	-0.21868177081158444	0.023009952481246307	-0.15496549203483867	-0.08207345747233177	-0.042580353064702786	-0.07129742154134953	-0.0015272050330518885	-0.3186705874623435
hg38_H1_523	-0.6125324913312982	-0.3803032866574489	-0.41389417665866407	-0.7040864896474696	-0.3276738085363436	-0.7335901411638787	-0.3536893238234335	-0.4108980161720889	0.5648635650733886	-0.545318323332296	-0.08467983125024486	-0.4830965785117713	-0.5183740396463324	-0.44260822573821124	4.067292512673609	-0.5982603735264089	-0.3454828828800875	-0.5366362711251252	-0.6699317186478874	-0.5008268572061927	0.5268846425985493	-0.009279534913384964	-0.42305798923857346	0.05150018897470934	-0.509744865351877	-0.00801958561162022	-0.09046961053463237	0.07324509347410035	-0.3434363168133589	2.1519289109669018	4.697244206892747	-0.5279365973215139	-0.11371553187485015	-0.5532998047979193	-0.5218370017721597	-0.5285496752476874	2.0537952363206258	-0.49593477438446226	0.5438931377744946	-0.3103899199616008	-0.270127702924347	-0.14130260977893136	-0.6865823581253806	-0.48727231498211154	-0.48592956267303683	1.9501036463460166	-0.039350629335729186	-0.15048034035617436	-0.5929861076559518
hg38_H1_525	-1.1944473617278129	-1.3018608607728275	-1.1985570484904096	-0.14038760749378734	-1.3070374574218446	-1.4873478392445993	-0.5290663937961646	0.35132750785730665	1.4189615178940194	-1.4738647184854499	0.29374627384624147	-1.4196648165179417	-0.22560662624997738	1.399012577108314	-1.0045387403484431	1.996755013903023	-0.46657860630183595	0.48393358535020214	0.6616608874825345	0.19744512610147114	-1.5553338870589264	-0.011566852608438703	-1.1889480433355275	-0.6713505189652031	-1.2121308419279557	0.7006707078951535	3.068584972866565	0.27762514508863234	0.797224268983632	2.7650998722296007	0.30431510015820984	-0.6988559984569663	1.4479864125635935	-1.4321808062015882	-0.8660163577935087	-1.0437700991012193	0.04798908051489894	-1.1645526588102986	-0.1377841790054342	1.6892860535947818	0.46400899801765544	-0.31405785477103576	-1.5685109762740144	0.9544623261867032	1.6894897730214267	0.7203395527866521	-0.276417034542208	1.4424046091099705	-1.1730318121620569
hg38_H1_526	-0.654285573637817	3.554926681355414	-0.6396398043052446	-0.8282579584496498	-0.5748661178014284	-0.639798592966562	-0.5571003706606442	-0.1718592948628195	1.883283814106982	-0.6265083115223944	1.5342979109621215	-0.8242806701820111	-0.9328954017066611	-0.569090077952153	3.7918610259557997	1.3587674915679582	-0.3766329228887541	-0.692779796452195	-0.8229546491278052	-0.736703147356257	2.218227890961666	-3.517096436305993e-05	-0.624547424873246	-0.6104706298390403	-0.9888607146367693	-0.34695267193662194	1.635823917007702	1.563815910448935	-0.5997880327607453	2.879147142321659	-0.007107313264974481	-0.5496408541431796	2.1023718914868734	-0.9245169275941851	-0.5386108384276944	-0.48142171702203423	0.47452312351177806	-0.9431838519289706	0.16427408694727888	-0.052425806863759396	1.8026819410575123	-0.7501703007551018	-0.807427622061385	-0.6277929521883032	1.5835254551390905	-0.8440467836946716	-0.6704772512735584	-0.4571149243316278	-1.0746251785968526
hg38_H1_529	2.29980070736226	2.0742248094705165	5.997251228790308	1.8999649697510639	3.266753369364226	1.9235991317292547	-0.04538362566794705	-0.024380627928939497	3.9445970874498872	-0.6266416624793533	1.094141020709709	-0.08166627973426825	1.3398618703133462	3.3137306809785447	2.0070265941016605	6.0510314289842695	0.17080166026633198	1.1259309416497059	1.7058740667186716	1.3881062065337948	0.6720701688248063	-0.46937266881422124	2.32962775632601	-0.1913237220217156	-0.8543761042150083	-0.2805897619026831	-0.04670040639199631	-0.7805275381805662	-0.42245180524667225	-0.3704017544108814	-0.5510117941921524	-0.6924803926331953	-0.48581250779135854	-0.8909293893094238	-0.6137017231349857	-0.35152816288915495	-1.962206446593615e-05	-0.8538190719491477	-0.41807935315624956	-0.3751918747252959	1.106463187686983	-0.33811022414236386	-0.0436867119242682	-0.7650324231530855	-0.6988571581497642	-0.04559710173322658	-0.6673397442409281	-0.6933936100107492	-1.0363220711031622
hg38_H1_533	0.05586190585848039	-2.45769341772626	0.6014467047793376	-2.453489724984094	-2.3679726864286166	-1.3635689112722342	-1.6604898204836853	-1.4290941520133882	-2.054301061830161	-1.7774771952800232	0.010151221575188954	-0.16078146617129227	-1.196341118756595	-0.8148705482066817	-2.0033393465917935	-1.9937146991897252	-0.19825545377052664	-2.168861006924622	0.1943494202817545	-0.7071052072653278	0.0013695335885804327	0.07046219857715091	0.3378317331274054	0.6108820033992967	-2.3653735351864063	0.07084523247555133	0.6610889875573551	1.844420419914679	0.17176005763886532	2.2419956269104655	0.876489035488263	-1.1076860261816264	2.106721190514934	-1.1977672652277012	-2.0031371759213115	0.6932462361314156	1.6736929127912261	-0.20194015132031973	-0.2140571181917214	-1.5072611884236369	-1.7235866229002574	1.0178393585970684	0.4681515061349095	0.03907560337670252	1.7004732125521667	-0.269993959469	0.49232866616525034	0.18428407179093861	0.14499651230831906
hg38_H1_535	-0.06768319873311855	0.9421484345954201	0.8398208633085588	1.3199648404011906	-1.453345867581726	-0.9063742157706774	0.7702307576800766	0.06551911717474959	1.5043759956279645	0.41193994042410015	0.5366436430623359	-0.860565065336584	1.035788361051274	1.9056968094253133	1.7784211857198695	1.958414201880194	0.3860652968788046	1.0115951709828508	1.264514075516281	1.436456003036621	0.7770683279869541	-0.0036737365184910708	-1.5072482981394952	0.8706183101157136	-2.4222553127710134	-0.8344297831764186	-0.2837772711186429	1.3729868336702782	-1.097255755722109	0.735938374894295	0.08014661872654526	0.2299105405602347	0.1886260821410984	-1.9683630772109613	-1.6167116266674704	-0.8093548487479024	-0.17671391390743646	-2.7374695588677835	-0.760863264861818	-2.011656470442149	-2.1514470577926113	0.45941682858865307	2.144581797211328	0.4828151565299764	0.6680742383720081	-0.2653753323423396	0.03926527300861044	-2.1728335337630718	-1.8374565801156904
hg38_H1_536	-0.4076803304158553	-0.8836733151160496	-0.9107911093020301	-0.9595890417535778	1.8670337316167185	-0.9721430822554257	-1.2216077263885206	-0.8855439169385136	-0.8019376696552657	-0.899409033905875	-0.2606566695847772	-0.6723464917677493	-0.795361368682606	-0.6661648565759247	1.0781827219090574	-0.9980446270825862	0.0022891093010998153	-1.1294394128578558	-0.9121596983290456	-0.390396380847354	-0.8006267347816073	-0.01051990455453276	-0.3457883268614614	-0.46488176678666177	-1.0681159550847132	-0.027133484551320038	-1.3052918951965282	-0.8745022541502273	-0.4345896993942159	-1.1572011272325264	-0.08339899295292412	2.427510720757098	-0.451436623100916	-0.14538587839309142	3.3801658301888238	-0.5657413575359307	-0.4731100357922879	-0.3945469518077715	1.7137487927762491	1.1909747980067562	1.3478766327425074	-0.5669862109069294	2.4604084616725492	-0.4561583690105321	3.4462208840374213	2.471289563457921	1.952627735068874	0.18129023497600902	-0.3143547953411417
hg38_H1_538	-0.0001457789737764203	0.16929169615244452	0.2736703184222251	0.5890931353098201	-1.5717692009153708	-1.4276096761413979	0.9784889075017971	0.1418580443087456	1.7664444520598301	-1.564595557179156	-1.1654277632385497	-1.734624145678575	1.3245888473544076	2.1896906335548225	-1.0719610049280794	1.3918700886514612	-0.9936272462789436	1.1583595033275482	0.9741848831243539	1.3521411874838696	-1.9226217614326728	0.8697665696073753	-0.9947848645335533	0.25195335706315863	-1.62176176323124	-0.024412623436717747	0.00014238182381945175	1.0736113140445325	-0.5273533729270717	0.925849633541641	-1.0841638019148292	0.811415654588257	1.072479799776623	-0.9332091804678764	-1.5664268548981033	0.2857672403711155	-0.3341475416604574	-0.01043098701247246	-0.1093603028384649	-1.1670504522868321	1.1412316654954304	0.5711972362593649	2.8164617689777023	-1.4492647926297333	1.087483210466949	-1.5708879940892821	1.0787598478562421	-1.3963803069641825	-0.9993934875522942
hg38_H1_539	-0.4235486906361288	10.046885597467577	-0.28531794964356394	-0.3597908687710993	-0.16545395532481122	-0.4115150061155453	-0.2442121862337974	-0.09045472020478258	-0.45711457351928025	-0.2405881485217882	-0.16151945407627813	-0.26178115741019725	-0.05530597368093608	-0.19585497479251088	7.206604528566124	-0.02806567260266319	-0.13679951178129954	-0.326321856610828	-0.07049409006368873	-0.23209895312316653	-0.42754773548616715	-0.17190435472623747	-0.1730105755398756	0.001905192087286524	-0.07235701464393968	0.26062528791396183	-0.3053424752692807	-0.14138354901197764	0.0364347953798291	-0.3089627993121296	11.8152033564334	-0.019745928112490724	-0.01046811086959469	-0.3244516190745573	3.607255219445674	-0.054997600469991234	-0.14541979829439178	-0.3364780641282959	0.004638546153272051	-0.10734656733177651	-0.26384256120121735	-0.2693423340307528	0.304336504846143	-0.03595298473219754	-0.09002970621196398	-0.012542633410899314	-0.6752712449056583	3.3769242740085152	-0.452528857866347
hg38_H1_541	0.15100643837719752	-0.7444923752176599	-1.084722204340451	-1.1554792395294566	-0.15061315989137847	-0.2382900031130056	-0.7050544536170511	0.808320382278542	-0.26745345347108296	-0.5560363369789806	0.5988394288528476	-0.10414355453601366	-0.6799149972994561	-0.5905255835686394	-0.34054823340689144	-0.7287497082378986	-0.008883590050736658	-1.0383294271504997	-0.4104037564966803	-0.7102589139577336	-0.5279667876342912	-0.0035746763618646126	-0.7157019437677673	0.39813291439742937	-1.1067848455087255	-0.4278054471684316	-0.019274685845423273	-0.17791732573025845	-0.6453154394557019	2.8662068739500435	4.328691381846231	-0.7845190077115111	1.5614184045595836	-0.9476327976228373	1.868122917253375	-0.7817001962520433	-0.28815858190678884	-0.9029922406999877	0.20630148770622256	1.27392674501626	1.5024306013212285	-1.1514975076412644	2.1072963671080367	-0.8180971715706268	2.626186680829774	3.492824034883618	-0.9784151223792514	3.780307427244483	-0.409741340856139
hg38_H1_544	-0.046860356383295866	-0.3189486998390323	-0.29304920731615947	-0.5647531390397242	-0.14320308475211505	-0.3073709566887294	-0.2475930815626105	-0.015621798651685555	-0.3582242847523158	-0.2811940864776725	5.904021725359247	0.4281416185939476	-0.35869407874327913	-0.10744425377505225	-0.2387808008591926	-0.24865315661837015	-0.03792568595004141	-0.38411594467420995	-0.36687119950735025	-0.2365111303813914	-0.6286054791588576	-0.2795840912289461	-0.3921771143851059	0.062204096345852534	-0.22499100589023788	-0.024481267633376002	-0.2208287649580701	-0.20313179307390317	-0.04099646595705663	0.015036954796270699	10.694641337222619	-0.32084541895005964	-0.172461856257566	-0.5580061235802745	0.007561346626156065	-0.4237163412077334	-0.13070115508798413	-0.6879263649041161	0.08264322158725981	-0.1209170488483572	-0.45600918303901294	0.05100702886081837	10.701721813293712	-0.33214103208888185	-0.16448442898864876	2.8036826166550837	-0.18032578392541257	6.1320386661839565	-0.13894829350730836
hg38_H1_546	-0.07938464572681579	-0.10515782521007248	-0.03269347554285607	-0.2778508425639393	-0.00877644838660912	-0.09065183471876453	-0.05637345866537802	-0.04769333011765201	-0.02282344075224869	-0.08228811674811602	0.3074876562924257	0.0007376320012263879	-0.20077142473845414	-0.09153484898514286	0.07138207590372986	-0.08626994745039168	-0.022458799236771024	-0.2659175237152798	-0.22747819046408593	-0.14766572031194133	-0.33137544270528	2.199461359686578	-0.2478055290806569	-0.00036112626154122083	13.079312576352027	2.3000111743324254	-0.2832081619053936	-0.0798495458657549	-0.052531651913486826	-0.21643251722059567	13.500430099412126	-0.17582241526132056	-0.0861646999864449	-0.2396727907423068	-0.014794508416806088	-0.2560064580874234	-0.08725462802113007	-0.306371697974858	1.8239675996232543	-0.07598347787249718	-0.38858559114432206	-0.28747877056391236	16.725935683177784	-0.27135191950422033	-0.15053081829900403	-0.004013616701731266	-0.472953103139227	0.01656348349441322	-0.3910785059852161
hg38_H1_548	-0.31774186341895627	-0.1758621916827206	0.01116449592800842	-0.038795128779269245	-0.0011579425236864628	-0.3674280845148179	-0.05786680935583954	0.037086837649658415	-0.07467250685508248	1.4660653335002413e-05	1.2056732404440627	4.067261592490757	0.037808798416963045	14.38206636876728	-0.34089668505533344	0.42707073269433865	-0.012066638338164955	-0.08777306136778093	-0.004223901850034287	0.1156160080504397	-0.3731477475552134	2.6411799278946924	-0.22274808627159356	0.06440689228168416	1.6208031241841163	1.2672623419621631	-0.1601252453148618	-0.10853697907088837	-0.09964253749590327	-0.0036853863013163357	0.5019139871185396	-0.06615751054459115	-0.004115571124016617	-0.34194077593104133	0.18104601298720793	-0.2937985281038574	-0.05603171314696331	-0.3637959816191397	-0.1273846583252561	-0.06234734407824728	-0.31090080220027944	-0.30887449827607555	32.42212771830483	-0.26718264797351793	-0.1261559426033728	-0.06787812678328099	-0.7818444196554383	-0.012170792093808764	-0.5265224567795415
hg38_H1_550	0.19585538971042238	-1.1405333737823844	0.23118395720531382	-0.7252574463929746	-1.125197019150017	-1.0377543629478159	-0.6017518583009286	0.9225267392196299	1.7540975880872782	-1.190451908882807	-1.3101423851152716	-0.1612565899435971	0.7442746484815951	-0.4376546280112618	1.1297645311807314	1.898486211014817	-0.8378818065898519	0.24005721586067363	0.9830585563008323	-0.03340719414491089	-0.13343733059164625	-0.031096266011472588	-1.1226676692051634	-0.909172392006048	1.0610780925250518	0.7214131474989531	0.16101557882308404	-0.5365604818632267	-1.0798994375868873	-1.4041496736388763	1.8086190697127638	1.61865537953208	-1.4673980803924214	0.3566792087694289	1.550712485633434	-1.524449612191538	-0.8662505694998486	0.020871214590553883	1.0423693894172068	0.18615542397695187	-1.3924750753692086	-0.661207773991188	1.331781695199009	-1.2445377881725626	2.044814686056034	1.7172139552124075	2.11790303698151	2.2156481756815407	-0.5433793919677758
hg38_H1_554	-0.42788314510008135	-0.4576741132306809	-0.2872007150679581	-0.4933273345266453	-0.029810160085523132	-0.5380191988519343	-0.49655253933258486	-0.3410116263847658	-0.16417224811203343	-0.3352607155586027	-0.16302799147862923	0.08041229660304099	-0.5689539263085799	-0.4305153851092634	-0.7107699917542973	-0.49174443696414444	-0.17572903052566216	-0.5422310320667595	-0.39387230051302763	-0.4583640693562334	-0.4828163692358952	-0.0049320879425892574	-0.0416833323082445	0.5440718481766365	4.448611226456614	0.9718654613456612	0.05522813405451064	-0.2349713706976903	-0.04452415935493862	1.3512678551608703	-1.0868836100285768	21.095909821249908	4.76359918664922	-0.05318170402768384	0.13028358821751196	-0.19954763759073776	0.05901657273195382	-0.10712372081252147	0.24352515081479284	0.006149435665669611	8.567486052703908	-0.48001471987820593	-0.10010670516498656	-0.2745814418494911	3.0521638175145984	-0.7607467994353895	-0.12709620200977992	-0.12497341954408935	-0.0776591597593542
hg38_H1_555	-0.163701993318622	-0.1203151432666476	0.015376092246531177	-0.3395431130855533	-0.08644532087341024	-0.2922396516634899	-0.12567855358850846	-0.09528113259459715	-0.4065365780988048	-0.12583317313446024	0.10728727056586614	-0.017049073873666915	-0.282773086221221	-0.24022228560881229	-0.4946348811283196	-0.23019190909200907	-0.03259636405212231	-0.3720887817200516	-0.16111289577327656	-0.2007103841877479	-0.29015866936388957	-0.13186819760167343	-0.14392874115558704	0.0773278927881748	-0.3456579025163097	0.05008730095237303	-0.28812250123790134	-0.21271666536022604	-0.01935050734105804	-0.00137272772516713	-0.8061280101293844	-0.03675733181386536	-0.10296106812307144	-0.12819904876770688	9.160183789184165	-0.07566953331681718	-0.0922131025766493	-0.1682100666610813	8.707054127943282	-0.03272065242033996	-0.3217646424495482	-0.019560110019720585	0.17461932044152806	-0.12356070033961303	-0.022782770909953252	-0.06432629201999604	-0.007188092866275528	-0.08398422428232405	1.0118586519207837
hg38_H1_557	-0.9936598302868258	-1.071665040934403	-0.3970984858419559	-1.3301475751748928	-1.0529330550163052	-0.472981050443141	-0.7141400580889288	-0.9188891283000707	0.8298768556736855	-1.172419269954281	0.009543355253607116	-0.7313440765959716	-0.965346444606745	0.424395197770616	-1.4300665279782747	-1.0614595939597986	-0.5664779543214712	-1.2508480061301652	-0.6526638351783323	-0.003155484294685646	-1.172114088296587	-0.5433646754811563	-0.48935166373762606	0.5243446270458401	-1.1489592424095965	-0.49441488585079	-0.013690139120168816	-1.0766673499479713	0.5289782091889809	1.0086810056461024	3.1290215581916065	-0.43051271120576895	1.8053492427370426	-0.8586003862221291	-0.8390055412082399	0.8867546198545175	1.6950977848819864	-0.28093056231392066	0.7290965782322151	1.6105822564840384	-0.2747798381880269	-0.023734684815818766	-0.13924804555955905	-0.6095004960194266	1.6925315493649395	0.46038156909502975	1.7042600262304675	0.053556688645075345	0.7273277214007254
hg38_H1_560	1.1626999449534823	6.1558707706684235	-0.11418389542991292	-0.22583177034505825	-0.189288846789625	-0.13926634095065477	-0.33611381256735257	-0.022747395684692105	0.3343740868427049	-0.49085342289616435	4.632515087246686	2.3781672530770726	-0.5426737003410977	0.03340478942201922	-0.10647330295008782	-6.451707293688643e-09	2.46633276203714	-0.6622237962920213	-0.33379479241653565	-0.029927243159727057	-0.7208248984694764	-0.18294650646582633	-0.6460563825517971	-0.10340460912514757	1.1359330302348076	-0.2529560034405622	-0.2923926382087438	-0.6222971484312358	-0.2872919435533384	7.245962873645805	7.169456439514388	-0.3795582299660652	0.7122653173680218	-0.6350715933236953	-0.28603840435588085	-0.5516315139070814	-0.08053550336778374	-0.733533170020887	-0.3280165771737793	-0.29454178046398183	-0.06775938206026652	-0.6449863145299821	6.706407491913547	-0.6176702414863217	0.8475852924667919	2.0627422235911803	-0.008397115190785561	-0.0025380725513191715	-0.4616073620762262
hg38_H1_561	-0.7072473898058291	-0.775981203142066	-0.7334110313354488	-0.8452582265855929	-0.5848406162764602	-0.715123133777146	-0.6416731366420075	-0.461018494300957	-0.8669473496229755	-0.012379378787118483	-0.07519620279039281	-0.21767586518326662	-0.5733812505177082	-0.26636671807823276	-0.95230651819579	0.0006157970803737793	-0.2867819378530524	-0.6471627717541083	-0.2657641966671107	-0.15455488601670558	-0.7347947784455136	-0.559515610496718	1.2733961998299073	0.010133699726999588	-0.23742754664778312	0.005127241213360422	-0.3318360894691837	2.859560844802487	-0.11206039539083396	4.041790334708913	-0.8672037293980595	-0.22530729167992913	2.8256991466993564	-0.7671570641594575	-0.7723329508149747	0.9599906290904385	2.100127146898867	-0.6864424311270568	0.3362948489994679	2.267593788206838	-0.41769855736824135	1.42194651453404	1.71137857352546	-0.4250737910447836	-0.2267243724849762	-0.9429023680900319	-0.06722029616538927	-0.9088600809340006	-0.7265791057351363
hg38_H1_563	-0.20207843117270055	-0.07618393085215429	-0.00128633220000475	-0.1580940306690785	46.760891068314606	-0.16596186523065815	-0.04325633649591224	-0.025292342595384737	-0.42061392473928716	-0.016866292140095218	0.016796901921399904	0.28565185357924827	-0.14382044701422614	-0.048316185251792675	-0.475540591214601	-0.147151029399808	0.03626677314193003	-0.24312848040319937	-0.09728880448982061	-0.06946898895164269	-0.24355604248586496	-0.10549079086171989	-0.11325490563685686	0.16636659103722773	-0.14786007100354162	-0.0004313531341091439	-0.2375666257728647	-0.0549413381897403	0.03162582592644716	-0.057833090206590894	-0.0036433142536880137	-0.025871371851140298	-0.0046840759617270515	-0.1143289215045896	-0.0075240833465124194	-0.14636506020625864	0.0361690705143036	-0.28771748652484164	1.901054784457806	0.011261069292311736	-0.03166413958352681	-0.20414260726332356	1.3755375246389594	-0.058977269998275496	0.0009063570024792162	-0.4215771874740243	-0.3799680228236757	-0.5376588625336226	-0.3701161040913728
hg38_H1_564	-0.10420698127814279	-0.011350729235176577	0.12909133189768557	-0.3571844257118669	3.7898989259912576e-05	-0.3349813697313247	-0.37231799874029853	-0.018770929303669324	0.020049870992687412	-0.12192360467569267	-0.03781757520273341	0.043461784611664826	-0.3527159311019751	-0.24492097069207075	-0.6570444570280044	-0.2665803798025905	-0.00041849209128590566	-0.44837716035551534	-0.2144207368990133	-0.27927633748540354	-0.45744602784796823	3.4570396777896217	-0.28649610158939043	0.06602209097416291	-0.44494629241294437	-0.058092576440007204	-0.1712709887150832	-0.2504076909691222	-0.013881357922494703	0.13489133526560876	1.0053565284923323	-0.10477601914571524	0.11456199880615951	-0.17074359224737187	-0.2563715222918686	-0.15357353528994427	0.019522871204255225	-0.40972764113479737	-0.0017197395724587701	0.4881490692857367	-0.03402830477351621	-0.540486558784624	-0.04712100825654616	-0.22655226524148375	30.668427276035615	-0.2973092619359153	0.05852868158564144	-0.7510848877711259	0.0075532662284529695
hg38_H1_570	0.006492720393087258	-2.331234584662402	-1.654881660473612	1.0097034123647661	-2.152722995251547	0.2740534855413454	0.9360927297729963	0.1011052373935803	-1.3118679817503067	-2.105382203900791	-2.400140179375794	0.32750827563047047	1.1637637105861802	1.2269162284947779	-2.8605691426031274	2.224889476924734	-1.9638802484070579	0.9165930798536465	1.783935862645243	1.1274836159676456	-2.363620021989147	-1.4365353341357907	0.8759294515064261	-0.05401918938006559	-2.348874902232105	-1.7379695466131166	-0.0006674982055197804	-2.320565152165564	-1.3751048370405705	1.0152931113621368	0.4654467035716846	0.7923781279630733	1.243190420542683	0.2849645543859077	0.04780890589067647	0.25495235050470416	-9.795978194248243e-05	-0.1590292708439633	-1.1929525035568642	0.7666930701091513	0.39352880739152774	-1.168679920351628	0.044678291710908036	0.3644744756322507	1.2874323679258308	-1.7125300704615203	0.839761600648774	-1.9449776306067674	-0.7559928486708098
hg38_H1_571	-1.3937815484038578	-1.367208397672405	-1.3615068812425641	-1.3817786872044229	-0.6586196066885097	-1.298120602265847	-0.5600389072546272	0.14679515348475491	-1.6464752022642575	-1.2945077957879263	-1.6930633917347722	-0.7982656448287871	-1.450335925725651	-1.3461106114429244	-1.8613579645152667	-1.2238591719054424	-1.0310534443395636	-1.3129744740321183	-1.2820767068274028	-1.219815606698706	-1.4732332768250387	0.043859718372605945	1.150146700601979	-0.7113768601831655	-0.8102043648749905	-0.09966276927793642	0.656170644014451	2.6385754461222968	1.405953012449057	0.5479777388259738	-0.7103009046738975	1.3535530073093498	1.6157781289168163	0.08263242259740312	0.4416320894309463	-0.7245542099690222	0.2853944273408926	-0.6705505325531186	0.26958707750581257	1.504401234022864	0.6828228418364205	0.6236836885914897	-1.3346285811475902	2.1682165045019324	0.7411399695468706	0.6920261467924026	0.9672522856352423	0.27144782794629313	0.7497461294715698
hg38_H1_572	-1.6364833859673416	-1.550830913017702	-1.1539648490996737	-1.4792274173174829	-1.2816563423083533	-1.083390658114858	-1.0847820605418357	-1.2517450201009066	-1.5417127298615194	-1.303275270863014	-1.8670932964350366	-0.9203239124746972	-1.4998661244891671	-1.4088314660792804	-0.9271743446326449	-1.135426298844035	-0.9117841265072196	-1.5701651520263307	-1.331973019105072	-1.2734000237784635	0.2690008796880279	-0.13626593953534114	1.9379474484822947	-0.7380723405388545	0.02250030502088965	-0.0016358509213114441	-0.02537490985927075	0.15913053141506328	1.760173992742244	1.673612179422709	-0.03137644073738761	1.4614074335311278	1.8265666875421562	1.033335930309259	0.6685923719778833	0.4950168068606408	0.7071859936713504	-0.17236380620593372	0.6152767327846255	-0.8651927789442763	-0.6751133531954346	0.9523275405127163	1.2888975761277017	1.3648554275539553	0.0734231005547627	1.5125970799090287	2.0835368610558977	-0.6633024585025457	0.8197383545403047
hg38_H1_574	-0.1753275497935709	-0.41675504195590785	-0.38505456506909036	-0.3178569792174563	-0.2208373982753269	-0.22640952556153823	2.4450675829243744	-0.34046619929406563	0.2809284587055137	-0.3105236131398222	-0.09018384443522634	-0.1324493008032768	-0.002166154410922513	3.3697105689627613	-0.9253802401522933	-0.006711006007493546	0.0007051391151129357	-0.08963641162390155	0.0027006579150282736	1.1593668461094953	-0.5692140171902849	1.5730381584787814	-0.3309283139045764	-0.16180631840403403	-0.42387710739218243	5.651167045006894	-0.0350744005026767	0.011953100389987613	-0.2842096053506177	-0.2358419902591085	-0.08687257973979459	-0.38474128466821067	0.5721752246836447	-0.45727739896053493	0.06151208257060993	-0.32993025340435866	-0.037071657476499945	-0.06457499101983293	0.024532219082269158	8.273008405918128	5.785044618619477	-0.3496793602692327	-0.3098448233995069	-0.3300446738307693	-0.20478608086744446	-0.7041101739987455	-0.7887778552932978	4.644145618340209	-0.40995342325138584
hg38_H1_575	0.037279931462508846	-3.467714455688126	0.24079364087738386	-3.5545158353279716	-3.9141829968203763	0.016730206057347163	-3.301564951313508	0.3223475566719474	-0.3167863618998518	-2.7245539918112307	-2.6925789709640977	0.1763378433417435	0.02675598051904374	0.026025897634481526	-3.9441526781487775	-2.6423631000510728	-0.9575225475802953	-3.2512235097821036	-0.11939305893036445	0.04506700609711343	-2.9234920864941065	0.7280729877395286	0.31611056754830175	5.693362870101037e-05	0.20773394677666623	0.07818846857690999	-0.5348747917894998	-0.017577191817968164	0.01960568447000257	0.8070673717294339	1.2010727851734477	0.2606668686702871	0.862114633880853	0.5672515953089413	-2.6105895346016	-3.246181394354126	0.7160426324741347	0.07730121717254664	0.18388758938419197	-3.084179471666933	1.769437546270609	0.26250956190899594	-2.614046554922625	0.247897547276132	0.8355995757354574	0.6346103351547997	0.5260442185668103	0.5696173052359005	0.9071360979715526
hg38_H1_584	-0.30485514313532874	-0.3183425450082448	-0.24855520421336763	-0.32438406761806854	-0.15746232392974108	-0.4760970477155801	0.20003935896850905	-0.14803636442424395	0.02415617999240823	-0.17016328287947433	-0.0318317446551884	0.21172766036118143	-0.3572431291550887	-0.2053957917619328	3.691896751550624	1.6668690180482812	-0.05103935984622224	-0.33154163951469545	-0.23070678724851026	-0.0753186877591849	-0.5731844071394375	-0.278377668702094	-0.2829346387656577	0.12836460137184041	-0.06225208605316423	1.471980480372638	-0.3928907608603829	0.03229917849700095	0.04874371956789946	-0.2701118706995253	-0.5945586175962223	-0.31670768953342116	-0.04172649049194597	-0.056155978825182876	-0.3582205366411562	0.0001820983153875153	-0.12510825866086933	-0.08361604259845766	2.8405169362262965	-0.04397449141030599	-0.051735100737185805	-0.36366125881459127	-0.2086269225680224	-0.13446229735632956	-0.20321308734080776	14.431090400005496	12.450716842937172	0.02030569547595102	-0.1420407555538032
hg38_H1_597	0.7220867284703096	-0.44958149306694417	-1.0113992969801116	0.5307333550467229	0.2552882755676663	-1.0164103034403715	0.6221345267939717	0.4219883990641997	-0.006248594766822806	-1.566002056602657	0.5610032546570515	-1.016917697002313	0.008707894076779866	0.27051356604820287	0.15751369920682665	1.502497727129093	-0.024007159327205506	0.4483695490620231	-1.4281759418409656	0.03198765707801605	0.024109091277235546	-0.3184829592215734	-0.9546275326637014	-0.7007402109463802	-1.5487651812937824	-0.08777036248374867	-1.7779941878009344	-0.4488415281382733	-1.7840318071053018	0.7506224775753468	-1.34052304424215	-2.1925281698411174	-0.4892032704713958	1.0880943989571576	-1.6068747675347466	-1.269131399610313	0.1018920992815182	0.453587422871936	-0.10485562776971101	-1.976528300761354	1.379455665612721	-2.0331600890471653	0.0038468991579209814	-1.5820733870275454	2.1852852654344717	-0.4237815871956502	3.137410162643784	-1.6090411473179167	2.040517609923361
hg38_H1_604	-0.22853150864553728	0.0038879754288462867	-0.4294357543325985	-0.3318504941624994	0.7558673091866609	-0.614022829188113	0.030018059043207902	0.02432170938288248	-0.771383264746851	0.006070555007350648	3.6107217267170353	2.1132413453084773	-0.031565498052218026	9.716171021196826e-05	1.0463145623430767	-0.4368104092706766	0.8900046822154021	-0.3264252702292837	-0.10335637562291271	-0.04844257350747405	0.7161837432636894	0.023032179557440607	-0.45729864843981777	3.4892334006724965	-0.020796897179855462	5.676933326623674	-1.3678850297642127	-0.11187152587946408	0.2506294157642214	-0.7523773715791358	1.8755581179495953	-0.24610945980480378	-0.713808104643682	-0.3449547717035638	0.3378754422326035	-0.21202371120999214	0.6315860500630013	-0.16464696844864846	-0.12487946648481854	0.03459499691430032	-0.2394434795146447	-2.071702574798163	0.002231385958628963	0.00104214414914689	0.02496664429328548	0.2755475789007762	-0.06608144280080522	0.7986188596626996	-0.45059232286755746
hg38_H1_605	-0.00994901181919678	-0.09929460718291043	-0.14475594102992384	-0.1631014363896137	-8.821057760754914e-05	-0.08063043095658187	23.372470337430293	-0.07445218419918483	8.312871492457083	-0.0793204161341756	0.051764600465724904	0.033267814501724315	-0.005235378489537958	2.1420808418971027	24.442899128670682	-0.1611030049636343	0.0035698217452237715	0.23058284553669536	-0.059845887665813766	3.1570605033215275	-0.25154057783806144	-0.10042981528262625	-0.21795243025650538	0.06775603373522805	-0.09949705078663416	0.17509922893875307	-0.2543624123473428	-0.11164589370339727	-0.06677009910589236	-0.21615586581105434	-0.016411877709043714	-0.03680221803995051	-0.22194709394315495	-0.09978967358123046	-0.08213210596145228	-0.09138633767179319	-0.005259008238304702	-0.09467611471507767	-0.17741860239110202	-0.023057003639264634	-0.03208759804850258	-0.37811122853381623	-0.001127073617292315	-0.172072374636768	-0.061836411554293674	9.185433299556875e-05	-0.04165769907697786	0.004318351722650444	-0.25512187097646555
hg38_H1_606	-0.9298806349215839	0.7452249539496967	2.472961899433807	-1.2262146305099717	-0.44811979096382976	-0.3473909114644108	1.5602021774385484	-0.44557360584159383	2.2289998477953423	-0.7799270833566588	2.9264906793250463	2.8274431913774136	-0.30520711782729537	1.205072580049812	-1.0880287600932714	-1.0872557760723418	0.1827214062149608	1.332736136189056	-0.9160414880029767	0.2975067372546187	-0.7987679674346098	-0.010663714499775098	-0.9723341662003372	0.2564403704419982	-0.2763233450452617	0.04581078792362245	-0.9852297335033685	-1.195063676995442	-0.9109711724007811	-0.05029262037192342	1.1067628736515267	-0.7784329344043677	-0.8406004092597201	-0.7648702033003347	-1.1388176295256114	-0.9491935864565445	0.31678243199326733	-0.4778481770132238	-0.013367223071818493	-0.3696430871973175	1.3691062217862473	-1.1336077536249287	3.6163282868822693	1.1499459586261362	1.8105907905268566	0.4158990875341508	0.9436486919817788	0.19488115500281933	-0.4126129256219749
hg38_H1_610	-1.0363413629892968	1.0057476095591789	-0.6969238248820755	1.0970521480802697	-1.3422320162879595	-0.9463386488619968	0.8494667807851035	0.20967398141303603	-0.037000900123515874	-0.9590863666957705	0.7801513600595663	0.053184977196998086	1.0783376446317923	1.8042218070523688	-1.5386261457874977	0.15691238334975963	0.037002522246289374	1.587635744359427	0.9527951349256913	1.3482137271832952	-1.9758109953854974	-0.10733606246961662	-1.5335845726519493	-0.559571358396365	1.3626541275397066	-0.10953799436785548	-0.008009465552497598	1.5877383411990889	-1.525316775002849	0.6338577762487237	-1.1974926015781246	0.29372530136049535	0.38066502313149475	0.9655365740915067	-1.5668693705171173	-0.7115258975814669	0.18533229404291582	0.07441158761683353	-0.1715823020504433	0.4528226488055397	2.2692943208492418	-1.2775510466793256	-1.8307078689435183	-1.2214377599314687	1.7844884469864393	-0.9818474347264636	1.0802117980989332	-1.9641870102628225	0.46730470341167935
hg38_H1_612	-0.40406328639208106	-0.09157886744076943	-0.1363188677397995	-0.12697520283856942	-0.1467619108463854	-0.4352167267190905	-0.1176300965061769	-0.22630396863702115	-0.07366866193351701	-0.2212198823004766	-1.6034100458493377e-05	-0.03767980126774714	-0.20134198914620627	-0.2779188900401395	-0.24147107799540735	-0.05302754594705397	-0.11193561671708824	-0.32338621255998046	-0.13678415059447394	-0.27020445385982794	-0.48121958057606967	-0.2029079836600141	-0.38100789676070573	-0.03943120115746539	-0.20406148199655802	-0.0828210961348836	-0.1797152499364115	-0.4320531596613598	-0.19563777725446393	7.216472202722939	11.453021626292793	-0.21128613668502863	-0.06828358715470784	-0.2862364312634716	-0.16979792986484651	-0.39038299939680177	-0.0491489070706359	0.4164327110646356	0.3632117675631375	-0.07154446417927271	-0.09949127092494918	-0.60551139720133	-0.16151815560259142	-0.3060979136408265	-0.10816347394709167	13.340316102920355	2.486148375685305	11.715649583269727	-0.05215435637094774
hg38_H1_613	-0.10014378439139833	1.4229551854738156	0.4924349414743735	-0.6818141781737017	-2.0761439912222373	-1.7759892846425567	0.15469305834289648	0.8572197876570329	1.5722255940081806	0.2549149584878781	0.08816346793063175	1.0161062260923537	-1.350495560168283	1.207375529438665	0.5642123448565652	1.1695387508629038	-0.07474569189948965	0.19780059861560675	0.9344452536158062	0.4534426740083518	-2.3260799709413877	-0.36671971336578046	0.2165636378414825	1.1727568679074176	-2.4928441334844478	-1.0760395534282716	0.005684464338797875	1.7132145085221067	0.1970967066813034	1.135951623533717	-1.7818413844634833	0.1261892137477246	0.6434519151971232	-2.0085826701530465	-2.1537826261486357	0.9850875411549468	1.1958645055161614	-0.38527047366087497	0.011904077291863545	0.030440800240054335	0.3884537715839934	0.2751755886362942	-1.4620562476053967	-1.6070190354799558	0.27569027015874237	-0.21390352408151186	0.7670578369046073	-1.5660303943806695	-1.7840919005256934
hg38_H1_620	-0.2195557662609033	-0.16225282482698625	-0.2101240100589462	-0.277509934649552	-0.05708415442193351	-0.2639188544629901	-0.0227543197099791	-0.0693494519512111	1.8783696155707155	-0.17380662599683236	-0.03826486992522126	0.00031372672877246383	-0.09313004344770108	-0.06871870227120515	0.16598477120523233	-0.1783659177308883	-0.01875607681901902	-0.039844389977451704	-0.013349516652658195	-0.0718857971632702	-0.3351501104865102	-0.1671491155249329	-0.26677964187934405	-0.0048712707754179005	-0.17997693017464744	-0.09884217893091718	-0.01992794722038877	-0.3395799783653784	-0.08546190067325748	0.028027259861833926	14.193337586815536	-0.014043952155658124	0.0038154050209547844	-0.23466025939465965	-0.05693505331439175	-0.25023901507687846	0.0003721746659879829	-0.27260549146007657	-0.021271420086479108	-0.11226901887480421	0.0923802993690365	-0.5382858168289265	-0.10467671793313527	-0.2829671005381829	2.5181129078270277	11.013860042126236	-0.22408411997865318	22.30450155759247	-0.37158518968643856
hg38_H1_621	0.1801563536700377	0.4348802931449365	-6.132756798408559	1.0982953507335045	-0.13879776802962723	0.040787346666647184	0.36492847722532135	0.8063735752219234	0.9536972037413456	0.06587334247827095	0.27823043725354873	-0.015178040397616006	0.25382957312984794	2.019772550561207	0.4230643565602668	0.24333636652154908	0.00019470144062910368	0.6640269610553403	0.3441953276282733	1.175265882475186	0.5571532457009516	0.07015104882301504	0.02893043060395241	0.08276143146889753	0.5385316437729222	-0.14806448166120795	-0.07178027847387121	0.7451981807798109	-4.758339326840823	0.001981678447541721	0.20583881562517545	-2.4387613587154116	0.16751171447536617	0.2647828635798965	-5.979440988772041	0.027142180155951965	-0.2495323002928588	0.13425597222359612	-0.34745803361683897	-0.010581155284982388	0.1395217426060278	-5.164090138331182	-1.9624081799602986	0.21277507055051134	0.6797848929204074	0.001513663498747529	0.9582489700018888	-0.052565959640523234	0.3617496169025684
hg38_H1_633	-1.347883628896739	0.6839751142621605	0.2901337724614051	0.5469154201171749	-1.4398841208443658	-1.4218728777192302	2.4451297528697005	2.6961606343195226	0.9267093639740005	-0.662073102124272	-1.7144952269213196	0.14192107908225096	1.7836300006917125	1.1028497490999614	0.5364406043465516	2.7074711405287495	-0.0012921740597921362	1.360292024754156	2.371987643620283	1.0055504521877037	0.11743881567826901	-1.248706915383235	0.6929347528714698	-1.0440243561890425	-1.5243352295536374	-0.2950623022993611	-1.2720078910861756	-1.332307264307856	0.7475822051984786	0.4549406531114641	1.1172326697401767	-1.1216626809869754	0.14031391968234289	-0.0015240641495736559	-1.3109220353366249	1.2857297406116264	-0.7376261471554165	-0.008546611975110615	-0.3026827737159266	-1.2116297723689908	0.4260836622894495	-0.0016640062878791146	-0.09269041139832251	0.25257167477159165	1.0212177741151593	-0.005140040918435263	1.2502643455858995	-1.2054611909347408	-0.6805850277613124
hg38_H1_646	-0.06476688304971136	-0.2058794020722693	-0.25561019994564693	-0.17164196370884913	-0.0593895771803248	-0.10271717799898891	-0.1393725495401166	-0.13151961817970245	-0.29717664903800245	-0.11019626039314899	-0.29444331112298366	-0.005137804366575516	-0.2159324579648071	-0.17602445981166728	6.307640875462302	-0.163777786951251	0.0032115923154758504	-0.2122695022062253	-0.13706811803053898	-0.16434472323652166	-0.2185649503867079	-0.11296546680271938	-0.05677881061225062	-0.006707905282235892	-0.2743751693965864	-0.07378706582888368	-0.149031553968563	-0.22486484527374057	-0.04474537369806401	-0.1487691237370799	-0.06513990930244715	-0.06682792630011469	-0.08212962414452553	0.04435415107256887	-0.060405080935747486	-0.14282978189008072	-0.052940580884291794	1.2257037439260494	-0.005611108486198297	12.565711821171481	0.03470640999410966	-0.32702218664630983	-0.3389489488702242	-0.16950078496629	0.20482251918984132	-0.07121986897614709	-0.3188132898757797	7.136099468196016	-0.21184236200313375
hg38_H1_647	-0.18290639870751219	-0.05279011482797809	-0.2943743959189751	-0.19397997493223487	20.49281471429514	-0.16452431236453458	0.00565651116372188	-0.11830558347198802	-0.3011914597972784	-0.10355980902561791	0.9630625730489016	0.0029533382206154623	-0.1520001687810774	-0.1537759130041665	-0.48513941697378443	-0.09398584407994702	0.004561403098829437	-0.21877967289838385	-0.04982937903456484	-0.10404188038180165	-0.20628037131477314	-0.17510839307373555	-0.03949603293301354	-0.0011920687390526209	-0.27772531315833354	-0.04523980746176889	-0.01587562474688134	-0.28354655636605147	-0.020713878846182924	11.062293612582714	-0.004283654215836767	-0.07713055853589983	-0.010061255210881182	-0.03993667044302006	-0.03729083836072755	-0.2539464389188592	-0.015593540174572363	-0.06268432491393568	1.234684433299432	16.821766242245975	-0.0891383985306637	-0.3964881914295356	-0.016987715582669514	-0.17613324577696218	-0.05996938249324566	0.0017819630265564798	-0.5491907874267237	0.0827511770303454	-0.09644177920494647
hg38_H1_650	0.03425348876259926	-0.49715033616194626	-6.091748156068204	0.08651476240331729	-3.263738293084529	0.0721357773684283	0.017931466745593438	-0.004791583880364755	-0.004228288065922884	0.0011748872613746404	0.15888042534997118	-2.047825148526164	-0.13861170748633087	0.13211400741682455	0.3076201862169802	0.43866654139706723	0.055033536184153006	0.07702102280436457	0.01580217003192593	0.2116634365826141	0.053843424375509166	-0.25999873887348546	0.8740141024467557	0.4730780683408111	0.06757833162679897	-0.17333935688555435	0.2608812753298829	1.1670434223361204	0.1770640968554794	0.11662509865238851	-0.06064635642808303	0.11234937073127836	0.13762919657562478	0.4086050966197084	-7.688632084855866	0.40556030231777457	0.55842633636408	0.3427879724151723	-1.1211205693232258	-0.6637150922866102	0.12567186418897305	0.16184689093598792	-0.2608564022795386	0.5384318413645989	0.7893648514279602	-0.9602527041250561	0.43346955429982187	-2.751913716868303	-0.16737411872230448
hg38_H1_663	-0.1680369908689722	-0.006912453473091922	-0.013067773304923353	-0.16410333204690455	-0.005780343052768798	-0.20427395054174516	-0.00033825840327871107	-0.009075100845542828	-0.11719937309537118	-0.0732552240998333	-0.013038434325322012	0.04805320358453638	-0.1602792660456996	-0.08299847212166857	-0.5200193486248021	-0.09702649119714074	0.0017435458314111136	-0.13122565955401724	-0.0634194120490926	-0.08394661063319672	-0.16448561564111433	-0.08056814691266413	-0.12931737685749273	0.014420461803463108	-0.044653064780097305	0.0046182510337804145	-0.15379379909338287	-0.19892274505539567	-0.018459476039457218	-0.08014290394280005	4.1100920767942363e-05	-0.014647150502300567	-0.06712647122528362	-0.12755054818770054	-0.060479302181142294	-0.14578383750676474	0.000102758275471973	-0.1072124145758119	-0.03560991227327166	-0.012110594910363277	-0.05120715567768413	-0.2555350886867936	0.03609540596584276	-0.1376417615899261	-0.019213191891825913	-0.020776533842227014	20.333228579441393	-0.3126889030109543	0.3215116133119893
hg38_H1_668	0.9826138960689877	-0.008619329892465133	0.09939635162161088	-0.07223143209346458	0.03159490064683071	-0.01347280216950337	-0.027395551122947594	0.040643826567355226	-0.172595563457226	-0.026647851784343257	-0.00038728528959648104	1.4748364648545647	-0.14559710782382934	-0.048048689059608546	-0.3467912692103375	-0.17482898101668873	0.01622714219264659	-0.13260248438863453	-0.09554136286063473	-0.07560979304080331	-0.19588857523590072	-0.11662653606621663	-0.017636950176571728	0.12398875770365311	-0.09421878021979198	0.00677140606583184	-0.28688598203646787	-0.12560413393956257	0.00400959956761683	-0.1499269062281742	8.700938644368296	-0.08741869824355947	-0.008630423812850506	-0.030930126103032175	-0.003826724180610782	0.10497754535256519	-0.028305918260068477	-0.15330207112308183	-0.03381603151485489	-0.004143906988601251	-0.20470373014703397	-0.319262260049013	-0.14319142653594347	-0.06673226348449923	-0.1425560819395104	-0.03986671404869669	0.08446223031153426	0.7045146558745596	0.016180242597782356
hg38_H1_672	-0.17151198156431205	-0.031870019964003536	0.037224744779058676	-0.14066821718521488	0.9878847953392634	-0.2276884778253658	-0.024468536128168766	-0.02735499116738278	-0.14903521267052153	-0.04490316507345792	0.4495220546880819	0.06665720388609149	-0.1380805971410115	-0.029843964634201497	-0.03910651714137521	-0.20218462049238423	6.001933053950949e-06	-0.11634977480569775	-0.16737387804089618	-0.08282127911273034	-0.2184977210220325	0.00015637086685920274	-0.06457718551256489	0.07784823394179408	-0.036623633620306885	1.1716116708090236	-0.18995073462905307	-0.11430997460044251	-0.030784470429279977	-0.17615396908837544	37.185287208002116	-0.047059143881006224	-0.022229421075323847	-0.09429763109469753	-0.07721056769111714	-0.03613188301143293	0.03476053414499516	-0.04598240905486899	-0.03750984207748575	-0.015861619721363976	-0.11483990702287229	-0.4666397710582562	-0.15248309446154487	-0.17901528403667208	-0.08132749684833594	-0.02456269850240435	-0.4565070884942944	0.5909209280690353	-0.27645478887992603
hg38_H1_673	-0.21933830465230444	-0.003344590581546495	0.024520948436751688	-0.11945079812322382	0.4577058755193778	-0.23530996354687783	0.022056829387630462	0.0046319764492211	-0.17501803577018835	-0.007988710832756414	0.29934240785059124	0.5302323376169199	0.0058129498366394	0.00026145347533131064	0.04558528043588752	-0.14193216300442685	0.07661282224866096	-0.07632585825328879	0.025601878744025686	-0.009192385030981645	-0.04302776933348611	-0.07130769894836278	0.09644026277152004	0.30691879789487186	-0.07427109740541106	0.19821573761493436	-0.3454986205971232	-0.02578234236019293	0.02579995409923275	0.0678980081732278	55.56620816106063	-0.0916064434241706	-0.11571402822177532	-0.0022189041796418637	-0.02878962383932072	-0.1130978607732721	0.01788106212554496	-0.040707706097148445	-0.10912044833098486	0.011188019403610689	-0.32564535055693655	-0.49382262650414877	0.0003108584041914163	-0.18022289737549213	-0.026154826418037926	-0.008409521043445329	-0.7695410658860574	0.9023106881472274	-0.31511501373316575
hg38_H1_674	-0.20674703306226141	-0.031712479843632214	-0.0019530649539443777	0.007455883172316017	0.08993941611788552	-0.28681902543172166	1.702333026024933	0.003774153877130307	-0.024305747174300098	-0.0001718068936861229	3.6050843906281655	0.2030668992311288	0.002233687126038179	4.015052230471753	2.0096337041191625	17.293010877365667	0.011700807424579757	8.197911856248718e-05	0.016434931702148107	0.8055524373985686	-0.22295300223022887	-0.01333942302822438	-0.2629938168835329	0.08307116483290305	-0.2422475596947409	0.05304905116384413	-0.33400603566036624	-0.03338099061218484	-0.005567870961708921	-0.16812868645956813	0.11880772525973178	-0.2705136058806221	-0.2028392235044124	-0.220388285928565	-0.11417136905271776	-0.3207672871711809	0.010431579722851681	-0.21547421272575773	-0.14167839179270578	-0.03930223426613294	-0.31957623910979266	-0.8549371016308082	0.3127827531500408	-0.3144020574676033	-0.2110779805001589	-0.38421902360447935	0.009411104142031529	0.0017314181423237008	-0.35422630359652163
hg38_H1_677	-0.3272094162375254	-0.12189224528954634	-0.3356802330162242	-0.3097499989746781	-0.05976577362089801	-0.32084279357076545	-0.019070069280950282	-0.04869073654003484	-0.07978575468696504	-0.12754020367417904	-0.0003462053392218036	-0.016020049465354916	-0.2146194724915437	-0.08779751934371693	-0.010602365539082243	-0.3276274216063261	-0.07746174250906919	-0.22537905615712567	-0.2783185620579229	-0.1639330558882655	-0.3379442717965216	-0.08776004093654155	-0.14978277530257628	0.023427455644054306	-0.19102715575963444	0.006384249628646344	-0.07539668361051152	-0.27148997642193756	-0.004423919274627056	0.4604804164821592	0.14891545552740237	-0.24107349698860708	-0.1174281231962496	-0.20299412268097894	-0.17379625261201306	-0.04459391144449192	3.337774235604521	-0.15874981508314917	0.1565781080174321	-0.12723781890912186	10.984902608169651	-0.44889296838205134	-0.2915687582028916	-0.10675159375096704	-0.3408840332284971	-0.5258625745254232	0.14627204208979003	-0.4406293001175563	-0.13489899779875217
hg38_H1_684	-0.44205937773774084	-0.5172112657040618	-0.5967919569144643	-0.6801126643214512	-0.4445394880415318	-0.6136483644494648	-0.398560948408621	-0.4506609907700939	-0.41390743229260823	-0.5875287702733188	-0.39437798865634677	-0.25925064879676374	-0.518104037266539	-0.24513855636452495	-0.8075416623963935	-0.4140119875131758	-0.2500682327147208	-0.5401701113698921	-0.29137326947402165	-0.36051757615556096	-0.5906886174756041	4.9232184282127216e-05	-0.530006264701019	-0.2885361403338009	-0.5819588259248777	-0.4118572353973257	-0.3325790777816516	-0.39586207831010467	-0.38856908281160474	2.4372700702448684	-0.12139070348101479	-0.480976760348763	3.631389226005188e-05	-0.3334029399040617	-0.5301765710247656	-0.5496036152525408	2.6106135341260686	0.057284325518920244	0.013509367575857207	-0.5129314278524019	-0.1719293863372402	0.08425830709032338	2.2487396884875728	-0.6328302841602012	-0.12569226551428167	-0.2430447491221454	4.4634022700841065	-0.3893922878674128	2.168836681515477
hg38_H1_685	0.17941356323144447	-1.2766958758555083	0.11162926300698518	-1.7263576007017722	-1.9457586623121117	0.6734682252406096	-1.5617265459607625	0.6926141090654574	0.7259950643044782	-2.5483920833846403	0.7779500994532135	-1.1108837503810247	0.5296296766181319	0.0029827235978742233	0.23331348350603978	-2.609085390752038	0.29320124726627983	-1.0427981064412088	-3.896683066612207e-05	-0.627499034339656	0.8631499748961468	-2.4219356014260898	-2.864877949749513	-1.7773537126152534	-1.353213286063382	-0.14105138727070293	0.957744545556356	2.1923402553434874	0.07496832392592909	0.6411594648160168	1.0204652866158876	0.48058312725491337	0.14128454919227781	-2.5319262613439433	-1.833856834177214	0.557347459756976	1.0612362023525062	-0.5472794460056825	0.3623015607971601	-1.9878916864308251	0.7676872531718849	1.1716534596695876	0.8092369919508521	-2.5255739922478053	-0.3366605080612982	-0.24472102973833598	0.9708276530630795	-0.045003026703430246	-2.2987743528433833
hg38_H1_690	-0.11233583860391819	0.06053104177877739	-0.1540853398407369	-0.5252398714925506	9.493533095271265e-05	-0.3925685038369333	-0.17059438623577697	-0.06415625241758258	-0.5284997261398762	0.006690425612683934	2.651040083441651	0.0621780747836145	-0.31373142326068615	-0.28219465121210036	-0.22379038386437264	-0.460382630272882	-0.02145038182003132	-0.4331905314866144	-0.37694842247855	-0.36546257958531553	-0.6964541521000823	-0.09557642418463426	-0.017589687203625356	-0.06167596146942654	-0.051804116466592304	0.002377554956269011	-0.29084214420715304	-0.12118552139267931	-0.0001411142280822839	0.0741302037525345	9.079467630711509	-0.04292540332242289	-0.21316820716459217	-0.4776435633419818	-0.04464713772066809	-0.326154870501347	5.618146449325061	-0.4490606788962534	-0.1056804805873147	-0.16633753655087127	-0.04677324255536372	-0.5537396779926513	-0.17589183246435422	-0.47253365724924323	-0.01825562497025943	1.227393314878016	8.864845810477942	5.710380598731816	-0.4679213898879544
hg38_H1_691	-0.44859543238904437	-0.6015033461430441	-0.13147206535468695	-0.44926307489411266	2.687514646526441	-0.6370039502763345	4.019390573650557	-0.22662102139592585	3.4293265256315433	1.7056707098002437	0.4833131748857168	0.16099563451731008	-0.11596643259886823	3.2783266150292345	3.888642929415973	2.1509371030042197	-0.33003986559801013	2.0710964966764065	2.0367713046754936	1.6284186918421357	-0.5544528538980292	-0.45593395552506844	-0.8011870425609	-0.36530317958013225	-0.5259080346783149	-0.05963847799895717	-0.5144781719599579	-0.7160625738301805	-0.3864929686130403	-0.7541630131164063	2.240394938927832	-0.5107328719809975	-0.3842150368268032	-0.6603080977965271	-0.015585602403589933	-0.6772372461573288	0.009021911940037774	-0.5230272005139385	0.0701209468713219	-0.43736184999155214	-0.2053197722313129	-0.5415039165901234	-0.48595708747170824	-0.8127604114893321	-0.5139483539119657	-0.3747574008750214	2.459918322107619	1.3449536738761692	-0.41111578122844766
hg38_H1_694	-0.31904136569682445	-0.37047271226099476	-0.03796909160289263	0.11730254861003263	-0.10179564706439805	-0.532971575177205	0.008006483395725756	-0.09234114100514311	4.9003913620462574e-08	-0.29095529347287497	-0.06082150096581567	-0.008393496078747344	-0.016502592456643882	0.011614174785944252	-0.06653469980866578	10.475657092281548	-0.019973737464677795	16.13097025143142	-0.024618590188308326	0.581044918448943	-0.3273512841495414	-0.2932005110738813	-0.2055541189441169	0.01194678252872935	-0.2782950899091884	-0.064400745161968	-0.5606245400095693	-0.18129355977964517	0.09238196785097331	-0.006772550420111966	0.0007373390398276011	-0.3414558302235676	-0.03181357526332858	-0.2874775620992978	-0.19214778358976456	-0.18998919028895322	-0.02380041635421245	-0.09634337545429152	-0.1106754533555635	-0.14683764976057623	-0.19932470752259746	-0.016253335882861982	0.0037342171455889074	-0.4563380836207502	-0.11752050349842601	-0.2363527719719691	11.833525561525516	-0.03367467595088945	-0.32723413773603166
hg38_H1_695	-2.349659961953394	-2.1873558996558127	0.06841289605097682	-1.6371290553762743	1.7452559341081728	-2.657152372720261	0.7489155778257635	-1.6524324488705675	-1.517305205216228	-2.1164774778131035	-2.0851380124774033	-1.2486387021924072	-1.522126946121128	-1.512493118363547	-2.6783350827939407	-1.6782699513128707	-0.8983323840592978	0.44882058090987653	0.002119359401099188	-0.39337349942620997	-2.74050778738326	-0.47835877408890387	0.6703867875839886	-0.97467408175924	-1.6361559080143229	-0.7453238411659119	0.80758983244092	-0.013851841108988565	0.27180766480031004	1.5265708968551268	0.1953662164909918	0.14410745653310303	0.43070835489388104	0.22730806853411226	-0.1142033119595537	0.30699645663931396	1.1738913016409322	-0.12328663756599831	0.013522832146966009	0.17090657334916173	0.9852642203940724	0.5035100842520313	-0.04446677618300618	0.012626605915250236	1.7530195372614223	-0.3917930627939023	0.4410039225690136	-1.1165613130848846	0.2637017755583004
hg38_H1_697	1.2690290951828584	1.7697354962616008	-0.7421940987382591	-0.5772643956452992	-0.9707747522015379	-0.7944792073505617	0.6954310473230199	-1.1288418684189558	-1.4177780517572003	0.8932666599236374	1.0710003736010891	-0.4692211591965959	-0.923145150252366	0.10970100602488472	1.9596437585143343	-1.363192306857302	0.9371762517600434	0.9469640798100571	-0.9023261471758085	-0.029772948841105876	0.8218039107044622	-0.36400930303505347	-1.373228320033773	0.5271137111598927	-0.8254577012099488	-0.648290112466446	0.9718690743883683	-1.6697472067635082	-0.5530483561306646	2.8674259774046265	1.1395519067642825	0.4059595097019551	1.0387881303347308	-1.6733128496185325	-0.7842030314475772	-1.2961021801334178	0.7292653964363981	-1.4035281365173609	-0.12106404057844121	-0.6345639148479516	2.236194327121588	0.6610954306035192	0.26676194639847667	-1.0612254061233213	1.080419208828359	0.027744959245737034	-1.5419637237141743	-0.0822215959897537	-1.529348788168374
hg38_H1_710	-0.9794137298913332	-1.0585033971293032	1.4447087431695287	-1.0576740051653397	-0.8527405093533001	-0.9504995732264423	-0.668035827201216	0.3688451374722649	0.6345816168965493	-0.8843093651431495	-1.0512371377128358	-0.2592555560381946	-0.8860077091987265	-0.9376662219767593	-0.7059883973455244	-0.9176142523694606	-0.5878575597320195	-0.9490871607010287	-0.8917825469347096	-0.8606447375131105	-0.7996581177331137	-0.755983359107591	-0.605093678534937	0.5453947861129178	-0.6401048307418542	-0.04194699352525976	0.029708624360067618	1.691546484163903	1.4068524069734494	2.2639216319292474	1.450989003006984	-0.49206755328076446	-0.6649318487304476	-0.16029410989193907	1.50538752976341	1.9494421691912986	-0.21080710910103498	-0.0007818671413208494	0.32451957665735004	-0.4890176233690747	-0.9400182869639603	1.637149746413662	1.9045984739595583	-0.7436971120856056	4.010211048272285	2.383743128394412	1.4147636841256754	3.3987260388247917	-0.634174971668537
hg38_H1_711	0.30867079033124145	-2.163512588605291	-3.9586036538114806	-3.1836476691851936	0.7410758094739069	0.07026338726040052	0.00045932674326772826	0.8656535867910986	-0.5801846652452003	-3.1407487717091946	0.19275157588908828	-3.0720404663137377	-3.1394456190859747	-3.744924507441921	0.23360289422617578	-3.1729438948520787	0.12777923372348984	-3.6273664057975434	-3.459134770990672	-2.7389918382381624	-2.344060474010785	0.02114326868780416	0.37434259445960777	-0.3340087389902957	0.34636228770668154	0.018531347182731032	-0.062138024977058746	0.7422620856122168	0.07368493994468002	0.00028775568326877186	0.09028486643920541	0.51436673399169	0.01566283959996382	0.29405297277735737	-3.7355245493163767	-0.11795075518389694	-1.0044176943695482	0.2668726554388935	0.12501246310471695	-3.927112027208037	0.3582969856646845	0.5460712005316306	0.9004590131161035	0.06061121219742126	1.077529935762642	-0.15457971215248756	1.1703898549964418	1.1887553832804396	-0.028119229848263278
hg38_H1_722	-0.5631767121952475	-0.30396548949277363	-0.5519038549733231	-0.39293036193494757	6.042726841016093	-0.4769117653170112	-0.42240184224102323	-0.34439890650094673	-0.3874358311257409	2.3177794007496972	-0.021531727000720615	-0.05812094405108057	-0.3669351899415264	-0.12209279419843894	4.5374873110794995	-0.5929957010772915	-0.14872851419691174	-0.3466552110631826	-0.31130055459354966	-0.15883494530601266	-0.6229182217476791	-0.002309612387253634	-0.3794742963182994	-0.1652050144315855	4.490991601338966	0.013449181474402274	-0.35358691136716364	-0.6405961439712242	0.939009348017206	-0.13637597875481006	1.6812621510712482	2.4309247523762436	-0.49388880254550394	-0.5104798056843154	1.982803790813135	-0.6270715532094534	-0.5535264930902022	-0.3427190900056192	-0.22744536404815224	-0.471107429239917	-0.5306331899813223	-0.43724068207024225	4.0502904308840755	-0.3452112195847523	0.26224263163976924	3.132906659062034	-0.31660584926349566	4.179824980797501	-0.47177350940770735
hg38_H1_723	-2.4817532850220254	-2.720588905030962	-2.629350573693235	-2.1263053677691794	-2.6920179849774923	-1.8139558355506051	0.006198720414361779	-2.711740055857222	-0.3513525402484644	-2.1826485827092137	-2.5272973817930113	-1.647587976239555	-1.1899103789385568	-1.194426120100051	0.02482292331045589	-2.116510979461563	-0.47314302931208246	0.2878515393067994	-1.5653387592710717	-0.1420043885236152	-2.284446875189027	-0.046972414682831795	0.4211263718527644	-1.4330529291323786	1.1769705713848464	0.2846194303118227	0.9112399747689532	0.12081221473568385	0.6886014515430547	1.7603631328716045	-0.7837282991423223	2.1090094652791405	0.3034879321672863	1.1185294307422295	-1.6631575135530645	-1.0231797426236338	-0.7439321678409221	0.44991829710409	0.1537000978051001	0.017890977636107003	1.4776048098285552	0.3107142158061133	0.14061421353436457	0.6360160842996015	1.3975379743045548	-0.5575436878636392	0.6657947986443722	0.0869344705294593	0.3242111459993062
hg38_H1_737	-0.2522599634140991	-0.13704221584906687	0.00314575938775132	-0.299128812654653	-0.020064880629387778	-0.3396883732317531	-0.0201126690668916	-0.08566545786672616	0.2641109724734554	-0.1995502580467369	0.0012472990303413866	-0.007144760814732653	-0.3036428284829949	-0.1922799659350255	-0.0036109030882068376	-0.05692641631110847	-0.06266097908608155	-0.23093826108567683	-0.3015010983596853	-0.19961930750262824	-0.34012500299274345	-0.10917675459330985	-0.23794002361746158	1.1607378448234128e-05	-0.10390055201991844	0.005142560825853381	-0.36411329666233916	-0.04223469041234742	0.006170811084417957	-0.15603077688926043	0.5906015269861037	-0.17900232697567522	-0.20125428672528287	-0.220367415593694	-0.16900372924597984	-0.20799426473541546	-0.07843633192818537	-0.1311454239997615	-0.028730289906419442	-0.010996453085765068	-0.10648776501890544	-0.0015010119719552739	12.098418809979375	-0.3465619149334707	-0.15092057424190253	-0.08077369513067043	0.001223673300504009	7.8772612105328905	-0.10833362684151862
hg38_H1_740	-1.271925680182022	-1.0493816559328584	-1.0862334796450444	-1.3663762141630829	2.5146153366275126	-1.3657545953208525	-1.013848460893919	-1.060400554513163	-1.0441175884238143	-0.9283369695674509	-0.482169844797642	-0.7864614260065023	-0.9240825166671327	-1.0950470876620375	-0.8977018369614858	-1.2323096070113075	-0.3817465442571467	-1.2483177451507765	-1.0390546683235489	-1.1156120005773889	-1.1658481541052137	-0.009119217667713805	-0.7691934163327012	-0.1689720862297749	0.03485560139318291	0.5314656289204224	-0.7007121333006722	-0.8750131235678901	-0.3799055911531129	-1.0038148303954335	1.4158043710803159	0.9011231545159034	0.06216579564371931	0.5580271867981924	0.8803219290270147	-1.2030322397567221	0.9306342246346099	0.13628420288652848	0.7964170453088618	1.3177946765842676	1.5717045991951204	0.30289357892030166	1.0735681859433297	-1.1363688232829412	2.0455980662521775	1.1629895331134372	2.0357512084669587	1.350840830920781	0.5067935711869662
hg38_H1_741	-0.7088739438994837	0.017081636705257693	-2.892727707642372	-5.506359164831193	-3.8291960769227886	-4.925375101309676	-0.2498067302138365	-0.11402944692638792	-2.3345945737051204	-0.04148265618610147	0.22976367408378914	-3.949191173254022	-2.747892551210583	-0.34666293426902106	0.2874664179110735	-5.174336710408794	-0.9246104438752265	-0.3513727716467576	-4.19754093747467	-4.153582255797087	0.23671501677219836	0.07825658134225831	0.05681919562572649	0.40709766753442916	0.29215486678524494	0.32559140522079666	0.28767707775976653	-2.115799570009487	0.33222707592881234	2.604730827337141	0.3488111902340157	0.03786936832790465	0.4002299345009302	-0.09192561852569235	-0.42810611517671254	0.6874072317397012	0.47303907392125905	-0.24491131054048507	0.0006540143328781793	0.967452768947832	0.30099015845568516	0.5541365261512118	0.37880189292939054	0.099401467430942	0.6173877099745355	-0.8191734892705749	0.6577173788382394	0.037544753939354504	0.09348986140637572
hg38_H1_753	-0.7834428230356743	-0.5026301448694389	-0.8822431580433028	-1.0769851861443505	-0.7358125972364349	-0.8002115179467155	-0.6631590947245097	-0.6442160461068949	-1.187769252900006	-0.8675859197904103	-0.6876893528397925	-0.6296258842811839	-1.0151908657704045	-0.9776856357805994	-0.955410723356258	-1.0783348001099224	-0.5852519952022284	-1.1025835722011823	-0.9573142150804275	-0.9224394758630381	-1.1348149294711984	-0.6219049735735124	-0.5417260487804115	-0.17580222518621366	1.524184727273115	-0.46375396868269025	-0.3265844927655146	-0.9844343175618879	-0.1933526586846593	3.2181813344964794	2.4826261593781207	-0.2931235364299887	1.6023659510323913	-0.23025517996699454	0.8440104026788201	0.6064039771123299	0.24739772706259097	0.007422240527332677	-0.5189405989485896	2.443358068147951	1.862040828021322	-0.6622599041224656	0.9513762818112533	-0.5098326897124237	3.217269517010435	2.4234968403926858	1.1818053564725035	3.5632683063009543	-0.8452583250152469
hg38_H1_758	-0.06001693828834793	-0.037627620584238644	-0.012427174653155232	-0.13559508831875244	0.00515839348186817	-0.20646700271225973	4.037394755114396e-06	-0.11373345192770791	-0.16101889133256034	-0.11209142717910359	0.19026544333907106	0.001517824133551356	-0.21696831917672915	-0.0037827031994792986	0.1889435503720065	-0.2435242434728655	-0.01526944536238059	-0.14489942782134504	-0.20330001615776627	-0.03184939280254293	-0.16429060408904053	-0.0565959523864037	-0.15919541176241425	0.00043697212252113	0.30981021153082755	0.24078967389590922	-0.29313368298526576	-0.19309884164237395	0.0006028914638003752	-0.14591664791985062	0.15124512213323751	-0.12373888940374607	-0.2209065236547884	-0.22485421373109782	-0.07794946445686683	-0.029279544947362526	-0.04619054879695735	-0.307209236996724	-0.15647411281183377	0.01500430560090479	-0.3035338054266759	-0.19568844516250883	16.8753655965647	-0.2891126698568677	-0.13346436295024816	-0.21795358931509673	0.2981990666907718	0.2777272723744628	-0.28705512433068003
hg38_H1_766	-1.061447984871148	0.9073518406031958	0.2877821604022968	0.0417546098478554	-1.3895127265879956	-1.517851915247281	0.9737085561539757	-0.6300428939234267	1.9798425387526584	1.109137243603469	0.3486704002815986	-0.8216002032951567	-1.1741578590618795	-0.8245784281712206	0.7796651792626604	0.7223633414478197	0.31642771659901575	-0.6219006624161373	-1.1270188184736516	-0.276752355727214	0.25066628505962896	0.050081374272488044	-0.9889387350067804	1.1005591751261428	3.0971362734216203	-0.19701270745974536	0.9778623739948856	-1.2096314724332928	0.7574851859598011	0.2334284362779123	1.1804098391021134	0.4571843044378008	0.80162809656784	-1.6353208775463728	-1.0873554696507435	1.2782193372097619	-0.3501423337247393	-1.6805025329033525	-0.03641509988980482	1.7190084699464916	-1.2276894303863783	0.24351844743241283	1.9280063613783862	-1.9043911235717517	-1.0333392806057853	0.7682607089459431	1.2647747661321627	1.6176374672325449	-1.2948254226027667
hg38_H1_776	0.8940775351215332	-2.6986812062402636	-2.1590313513654102	-2.7298208239143644	-2.224386848867278	1.107960630144469	0.03740807428050789	0.042556048626875134	-0.2337576871682494	-2.447821939706197	-2.2153773239812393	-2.0612304117921108	-1.7720092605119941	-2.556407693957859	0.4846844653502845	-2.7793591887650253	-0.14778457448020427	-2.7156562491667415	-1.910978261529024	-1.8597850740560748	0.4257997612118785	-0.5116452851211994	0.29297839447029694	0.49628441507397875	0.13104735563061437	-1.2594767631281216	6.504425418931082e-05	0.41742778350446663	0.2919239424404081	0.36715273243445157	0.06417530318415282	0.07676117688191351	0.01775623756724276	0.3170513291303535	-2.633786423120772	0.29810287477808284	1.0036727826048775	0.1435661533043926	0.2857185510356261	0.8702034063706691	0.4379686742485338	0.28209994583703485	0.5083443665276405	0.39484128056328005	1.7975612497190248	-2.1801798170912123	1.4644111863933813	-2.7126012599960045	1.368063752472277
hg38_H1_783	-0.7425147682666466	-0.2551344770270538	-0.5674292749361886	-0.9001568305610207	-0.49021296514798307	-0.7841959027503032	-0.5857082444040631	-0.6707624124041913	-0.46733313445709057	-0.794452609624249	-0.2469917896248797	-0.7415683027405147	-0.9053251511268456	-0.8471596450791519	-0.33412462649203645	-0.8566135411933498	-0.5911452132852362	-0.8866121040401134	-0.8556742954497705	-0.8392990923316768	-0.9800823354863114	-0.01044481553014019	-0.5418186344341025	1.8626795824620723	2.3056902056617794	-0.4363743531972787	3.0660945310029755	-0.020317007161054012	1.6409296109850606	2.106636671566934	-1.2790694838904917	-0.42011746106348896	0.8994190794922443	-0.7618793917034786	-0.6794058371257331	2.0036031739398172	1.0856602189548816	-0.6100001462067338	1.1641258821603784	1.809952578512832	2.410410034567025	0.6832051641129977	1.1099153446304453	-0.7918628034139568	-0.34315177952977877	-1.0096379490772311	0.7759447556729704	-0.9292742290627366	-0.22572823115773696
hg38_H1_784	-0.2676523803951021	-0.045854338844633746	-0.2322962282347546	-0.3534626111265912	-0.0008579326805339967	-0.3440652408377032	-0.1908821178026343	-0.1488150466143302	-0.42506344958744424	-0.011238046841900688	0.08253376915121642	-0.10743774253118105	-0.34740831683889656	-0.2581552715511194	10.227863489133162	-0.37396192403781486	-0.15534128191507943	-0.3443744359493232	-0.322722936339694	-0.2999695749903673	-0.2561414071041358	-0.17149504258541054	-0.2224526250651619	-0.003540188285504137	5.99187131654208	0.042650201972807764	-0.033275472788712165	-0.11747092236324586	-0.002224787788170107	-0.2940711232314087	-0.001351285928202417	-0.24729348837500653	-0.34266137590791346	-0.2646461750961119	-0.10905664487959868	-0.00299666435966893	-0.06101987170759299	-0.219485791479336	-0.003009615227042516	0.021059193583576576	0.7704457657007769	-0.27638201393911926	7.8586900545320955	-0.26664031416190437	-0.15129247652924274	-0.43295713340194103	5.910723928699029	-0.1361449454631408	-0.1674828393858284
hg38_H1_808	-0.0013312630696080544	-0.1221226007710437	-0.17522706809253757	-0.4274834529126217	-0.18363927715532094	-0.1847729656765233	-0.0037336691061655735	-0.1110648458046653	3.8315272161022773	-0.1930266275839877	-0.21391840743953014	-0.04342588427517326	-0.4939866264760372	-0.12023047799970671	-1.1485313163465711	-0.27939032891747234	-0.24105367209492967	-0.254573036619155	0.06709354560657842	-0.15126023298110902	-0.5213933277375357	-0.08645203179625734	-0.3363725850555169	-0.38720521160500576	-0.6438839953841841	-0.13076220911312744	-0.06574270692693598	-0.4244187546856173	-0.11224042398658673	-0.030403903589202343	-0.44228270128725944	-0.2718179585717895	0.6343220034618118	-0.34012503725921844	-0.4964945437235838	0.009380137244849995	0.0070269481568497	-0.3642571323853818	5.193396728052644	-0.02661611446533194	-0.05163405583145162	-0.016726645668031954	0.01959646113951544	-0.4515674014712967	2.3505976353965976	-0.21062222876051673	17.59718614023	-0.272812107124738	0.3400360116742297
hg38_H1_810	-1.22864216611467	-1.6079973235921146	3.012076668022138	0.40386463481840984	-1.5138838690128076	0.11966497159290287	1.2105657130254526	4.234995919903955	0.920588812577636	0.9606705622936796	0.541372964499614	0.9784215563719686	0.5976819507884934	0.6188034142612681	-2.5064257293954517	2.12893190039885	-0.3443229227185896	0.8917835325651805	1.8297133925426434	0.3764810346522633	-1.716326051663574	-1.5575109834680012	-0.7138039149124343	-1.4842803221900753	-0.12310765593387432	-0.8770026471598927	1.25094821290468	-0.03718535467143276	0.4194648247601032	0.8171106746011724	-1.3714138707966765	0.7638965288758685	1.1897350893823022	0.26874441583021236	-1.92984307176769	-1.7097293100110893	0.12166270101502255	-0.09555653677406405	0.23198678128110292	1.2027976462736147	0.5273447643339366	0.3494701918511512	0.006339925964854278	-1.0971438341400006	0.47336334098100274	-1.046545040875321	0.5711037794117573	0.30817638929788205	-0.0029043187863196864
hg38_H1_813	-0.18678592134307834	-0.06862336947360793	0.7532591791327468	-0.17425732154950235	0.14056330822494634	-0.2892627266317184	0.0839305686769115	0.010260717696600499	-0.5447334142778978	-0.038270968730226895	0.5275252762674407	0.02718762919782888	-0.1718412082846975	0.007887451514070377	-1.2583137800759507	-0.03131655692946899	-0.11427591897157664	-0.15712949149888572	0.014695714322027174	-0.02378578950521399	-0.2831684067148586	-0.05769096508136346	-0.2124865677205452	-0.022600482217734162	-0.3084631793468663	0.0294153384995085	-0.10404692053898275	-0.2217641577162359	-0.0023441307038058923	4.888674396506507	-0.049569619178108155	-0.16957877577752012	2.3596882320137356	-0.08129545455904168	-0.0046410830887575645	-0.31576255632078076	0.060218084509363085	-0.028293818090142493	0.07122454549883799	0.00877068810396098	-0.13993567170898893	-0.40813412735628746	1.2167211746385191	-0.2245898441594129	-0.08545184402003966	-0.00022926010897259956	-0.0076902400337734355	2.6181294760699334	-0.3365160832745527
hg38_H1_814	-0.018619418462303975	-0.060862474388584525	-0.008939920638405329	-0.03228041208311127	1.873894369624391	-0.3286004788856256	0.22141390993803087	-0.0022083475504278555	-0.6018599297182338	0.13593578095760864	0.04311533117147164	0.1302930747718327	-0.07765275951246398	0.08527587642832862	-4.994319389730904	-0.12730543128400215	-0.031073732928349272	-0.05939972559229628	1.0833939004235362	-1.17214298473188e-06	-0.3007632978227264	-0.1414170961367423	-0.11748655290964588	0.799045447252679	-0.6141494408829012	0.44202667341710317	-0.3642402128203614	0.31343021779128905	0.29788744847244086	0.36289476571405255	-0.6721732814952321	0.0028211290929816553	4.91580153437071	-0.0029412318999729706	0.07243264321491208	3.614986861376235	-0.16088757664206607	-0.037253793677081246	0.08698165590945596	0.8568226334447168	-0.17473576341142744	-0.63157990359353	-0.47761921654077677	-0.057189006047206385	0.036237827835497755	0.744317312858909	-0.9583157490443864	4.109261081598301	-0.021268963760476083
hg38_H1_815	-0.16397867697015162	-0.12875728627415303	-0.006243708884298874	-0.1280037578731257	-0.020108154350950074	-0.15951291166948697	-0.10155843440663412	-0.094789609928246	-0.21332093449093137	-0.07138483471810242	-0.018782957412852137	-0.07460394640590597	-0.12053866322389212	-0.07682754985706942	-0.36745854358876817	-0.13451404850136597	-0.11539749501300336	-0.12184799139316269	-0.029604745137850837	-0.10990187871411407	-0.1694964785134313	-0.1377771751305301	-0.13047134513667932	-0.1615040653681371	-0.2055882750261298	-0.05216360474290084	-0.1637470247464634	-0.13506162239558617	-0.01986427881202715	-0.07020274224726766	13.074997832785975	-0.11521141761789888	0.07581415865554361	-0.11738456946639947	-0.00497503681126533	-0.0044557097954512235	-0.12616412511048	-0.14449841853090822	-0.06084727919111599	-0.03543314534959134	-0.1914243355887058	-0.18140340475381708	-0.08217745298131873	-0.11845649600714123	-0.017936407841589688	2.9310123611821144	0.0021851511793672153	19.27843771026469	-0.16289232413705126
hg38_H1_816	-0.10702190646253108	5.596433176544246e-05	50.91320105756667	-0.23382043026533575	-0.0009518316098504395	-0.410141375277922	0.1393359604182095	-0.0729549430753471	-0.22697783821326645	-0.09446670320567577	-0.16884117142340352	-0.10817847184863601	-0.0959393974266438	-0.0010128835580778808	-0.8524823691491751	-0.2254303377208882	-0.17496831935339027	-0.2508564086172845	0.05887123682968402	-0.017309116159375415	-0.4320693906075835	-0.03856074263165614	-0.05556081091210877	0.011643203912087955	-0.38372937835978427	-0.009885174680890226	-0.19864899909980416	0.16335583943398205	-0.012642546693293932	0.18471065456212593	-0.3078458182165336	-0.157490365441115	0.5639045926831355	-0.09922464886698855	-0.01650935473858505	0.030413952340648236	0.01788378597149807	-0.007452748207757162	-0.020144201119765746	0.14034799057352726	-0.04830751487575844	-0.05400952505849408	-0.09489353134148198	-0.04218900343113444	0.11131433892201208	-0.3851730728632277	3.4969154961810682	-0.061971643934112225	0.0002828799944332852
hg38_H1_817	-0.1266562812683121	-0.16834844196523518	0.12373562715656233	-0.22651089852300402	0.004541986155976274	-0.25688277217578454	-0.04725545533327439	-0.004113078378594538	-0.10287626398916558	-0.08659757817656207	-0.028065178830009314	-0.11855736237171555	-0.18518432583815644	-0.09149948599634694	-1.0392677382310995	-0.19967577614801688	-0.18155538416230924	-0.18976317166543866	-0.0014902677949198608	-0.12890151058975408	-0.30551294105391896	-0.09646719098832825	-0.13861852357345145	-0.1387452937119314	0.01708449421200039	-0.0322549905545887	-0.26131881113351124	-3.6672195533310135e-05	0.19218477733060854	-0.014288053968903296	-0.020738164672108473	-0.12546134223944194	0.05198151052888769	-0.07716416611697838	-0.003386203545498125	0.3077818256309798	-0.1731422776690546	-0.0009118417913350551	-0.00924793518203528	0.26262488085353974	-0.017156095605163114	-0.3125958570926663	41.87991873223725	-0.2268048797435853	8.13175682122055	-0.5637063375738062	-0.24785470612987512	0.000630475749345982	0.041929991586348164
hg38_H1_823	0.017831475403271985	-0.04539725847417728	-0.15564299545107463	-0.14324847536513818	0.0012573935208312556	-0.15524086369711926	-0.04250260878778396	-0.04756449154430319	-0.24846790882788353	-0.019016669704449356	0.15931746116055684	-0.04591076095290294	-0.15799732767229366	-0.05522722773966838	-0.14807337994787872	-0.20551755767292576	-0.06949532203933671	-0.13820073963206642	-0.06411104214544916	-0.10981739319694318	-0.04523283600469936	-0.062238119875007436	-0.13624433062436397	-0.1334685227383031	-0.0885376343690616	-0.0021843918750902675	-0.07827438638720735	-0.13593062827372526	0.0010562254303665426	21.599827558174383	-0.049400226317192215	-0.12159933583316428	0.06178451301796792	-0.07170825263727597	-0.09928409981615817	-0.0276907051880558	-0.04547465887403063	-0.07495524958089765	1.557904901861386	-0.007585956850793447	-0.15609114126774257	-0.11135368813386189	0.013582137207392212	-0.14733802973425553	-0.13891646161393284	-0.1486739159339883	0.02952641736144301	0.09442831310787803	-0.047650308386237676
hg38_H1_824	0.6388403552879214	0.029325305760339187	0.7875616880105324	-0.07733435531083911	2.7404586507681175	-0.5961988749236768	0.7543287045717241	1.052673337816349	-0.026151174267365202	-0.012656092504428238	12.270384889268191	0.3399212779303093	-0.11886580504065003	0.3833073817848118	-1.6163714070888435	0.6541655912477935	0.3284372767976253	-0.0053449165702207785	0.12607774444247433	-2.126948892382645e-05	-0.7308923371218716	-0.009505734070899333	-0.2907918477122742	-0.03533438404114885	-0.04889959509046014	1.0324341847242404	-1.0007575322722029	-0.09981325375453107	0.06304484696768894	0.8053259920507972	-1.6523727961354187	-0.1681014031937672	0.051204503779495675	-0.013495481503126214	0.005850359045550815	-0.9610828657533709	-0.029504976767168418	-0.048230884225089414	-0.2788632900602202	0.35738677999730123	-0.3084063817531331	-1.0753409476334332	0.9236915685647138	-0.5133370798475566	-0.09555997013737927	-0.4694405115975017	0.312044255087906	1.1266509603694652	-1.9579577077824273
hg38_H1_831	-1.7750784358699752	-1.6676303070508993	-0.9966143716902658	-1.6762296784722999	-1.4859674428145864	-1.4955394605512369	-0.5098167506687205	0.2628183674191781	-0.10010546106860019	1.3673352371973906	0.5963326994144704	-1.546639796471017	-1.6560212482704948	-1.2641764913544895	-2.3556128101790765	-1.6336856896341454	-0.6434158424977491	-1.5594834356936047	-0.6619925221003262	-1.2294090596677767	-1.5888888575231601	1.0310806031875637	1.3620328078025092	-1.5232029265808633	1.054763577641336	0.25707621325148944	0.07623028273164197	0.43718143214397887	0.5426052831543736	2.033582218561326	0.18272897249896236	-0.9180837204911637	0.9015600312436488	0.09703619597139605	-1.3047741176841314	-1.1701571685568875	9.222985127142844e-05	0.5657166274510304	0.017747683110802416	0.6489863954860033	0.6264685587689441	0.02816999823761178	-1.1325674242528752	2.577324876911109	1.938141824541082	0.02696386018491838	0.6099162028913179	-0.5466720216796734	-1.1066150715759382
hg38_H1_832	-0.5381464423717432	1.0497712939346373	-0.17219747679243036	-0.5986863994035344	-0.46916203572496873	-0.5991324288791975	3.4507017740617707	-0.41530592304217917	-0.6973724876787543	-0.4618517956801277	-0.39261741475588025	-0.5485004027488336	-0.6039545742927439	-0.5550492993219288	-0.9877074591853366	-0.5567393200263048	-0.49667930072028865	-0.6111751767676151	-0.357765268556731	-0.20580175595029404	-0.5812542228742454	-0.14172075188178673	-0.45098459917472666	-0.6080554758442325	-0.4679358595566328	-0.20560509593078474	2.618529776998643	-0.6161828582663494	-0.43916065061988835	2.6357531202109743	3.279408321844169	0.9368769137340467	1.6489575022201794	-0.24023595942167944	-0.29863140250791476	-0.3616473482391739	-0.17808766180615573	0.03687432332304344	0.00048426933450709537	1.0182248257021944	-0.7007823219470777	-0.1866054148484859	-0.5148607755652199	-0.4324638741630244	1.6451692522818735	5.117882879049369	-0.6127435974605149	5.76452153216881	-0.4043255428681208
hg38_H1_840	-0.13477069783560552	-0.38987069317267115	-0.22144025778550894	-0.347508255251607	6.616928912581785	-0.38472689908452445	-0.2184488135576816	-0.32555731884101513	-0.25497539824658616	-0.2919332739760927	0.001605210329722033	0.5540644434336579	-0.2941348925304579	-0.17929362981481448	-0.06789384212792929	-0.28658339484944534	-0.21030007776101012	-0.26282702196737656	-0.10508453858330474	-0.20250181952649735	-0.21905728758056664	0.18591446045899424	-0.38266714899353144	-0.5589013765675149	-0.4364702149042741	-0.19174052900462862	-0.2051368142001973	-0.17384116085232038	-0.27662028236335406	-0.3014181593202912	-0.7406629559182906	-0.09971944122440446	-0.14146153444661339	-0.029509695173411333	-0.3525531507193329	-0.11333752119369828	1.6609855742734383	0.4623660615808488	-0.2797951158171845	-0.21395545647613246	-0.029034635820591626	-0.1776437365440734	-0.02310765447639612	-0.35102316561868746	6.230012668669336	3.7466965546477575	-0.011949672871411007	1.9375082730582622	-0.49615882730998667
hg38_H1_846	-0.1124110925670661	-0.11123249734012025	0.0009341043614744263	-0.16239215694738582	-0.0011519968617954353	-0.06158965030835853	-0.07322731690855235	0.0012127091332966003	-0.06260987379329405	-0.18909664084379027	-0.0002921903975705398	-0.04104933612010081	-0.17573094228368324	-0.08625507307956991	0.01290983517054975	-0.18801540260616353	-0.064681777117706	-0.18051915094582782	-0.010127121427711728	-0.11746372536004633	-0.18528831114005903	-0.18220609489766956	-0.17490055897739445	-0.09503926195440597	-0.2225958512200605	-0.012917818686248632	0.07962657346714445	-0.2049700741559502	-0.041600025978211254	-0.2033187766340519	-0.45972866634748566	0.13640917201035407	-0.1560973253687717	0.0015200318837313954	-0.10542107498735935	-0.33664190577526326	0.012927929994922496	-0.058249171104244164	-0.09280759554043756	0.05319072421597094	0.0595342407441033	-0.3613692955591847	-0.13453242310101982	-0.16440364842055058	-0.08333961267894603	0.006331842830722047	-0.09193464860616184	0.0006762756084034115	-0.22564026097141007
hg38_H1_850	-0.27683066410772983	2.5028128156553575	-0.17576623959652907	0.014217952925611975	0.13590122003567964	-0.4021686183499464	2.0089534065192387	-0.016883477704185954	-0.44293362014113824	-0.23002010138731016	0.6742344473642681	-0.03850731890673589	0.02206860822300055	0.823435328255073	0.35253224118019205	27.916712484427173	-0.06749492329877142	0.03271864196669123	0.13279886038483352	0.3777855791648736	-0.08843843233050816	-0.04318167845726087	-0.2892508001641354	-0.09844001522688038	-0.11495092089584373	0.006191882359420069	-0.1468854197054389	-0.1552456141498683	-0.003975574380649661	-0.284486956327061	-0.7252487133861962	-0.10060116056558431	-0.04677179446204311	-0.19915083996214697	0.15268881310652915	-0.2111110974202535	0.6910289813913598	-0.49499249735753104	-0.09618722968030653	0.004058254833384992	-0.09359004240785448	-0.24414752434555098	0.7061612699902876	-0.2619572329208072	-0.5716329395548119	-0.6718238093976944	-1.3079116149683772	1.0508839132772592	-0.7178744395880162
hg38_H1_859	0.034141892973988015	-2.5330115972413036	0.9073972843866678	-3.4911126658878637	-3.9980814502104485	-3.083798009910096	0.4013029166974922	-0.017221879231744945	0.6383681588491052	-3.4365202804846096	0.25811521942768534	0.36998406590388183	-2.369009631986094	-1.4355388946895293	-2.679549647896723	-3.7709308363951157	-3.100685822724243	-2.512417805817121	0.04510425888373049	-0.6629928888312647	-0.5118964918398662	0.35795273126315547	0.4714066199077946	-2.9312711031091045	0.11751342214082706	0.17765404273211846	0.8236683522490141	-1.5072317068957328	0.3008429580793582	0.8808833645917405	-3.915693410663143	0.40999204637787023	0.9275927034918562	-0.0037896062774721555	-3.666512271021227	0.7507083358683516	0.2513253777266659	-0.2832335598906798	-0.10068812127749388	-0.01708593811047889	0.014451692262134136	0.9207639111651841	0.9078648670678177	1.0682635513857113	0.3149233136570855	0.40101089242074417	0.6373324134537827	0.26551124964258754	-0.10255808725986904
hg38_H1_867	-0.3146956368897806	14.5761379191941	5.319264845768591	-0.10089318354218273	10.845756963440136	-0.32912298857565264	-0.020608692601971648	-0.11417483867219234	-0.33307479020266706	0.1130752513338667	8.4310871748487	7.632521737841611	-0.265584659968633	-0.34607086895081346	0.028317469013705736	-0.3258514780048986	2.367558514634735	-0.27073339469217556	-0.14145852753450625	-0.2975645086309337	-0.1970561441441111	-0.020136496616513545	-0.24282992070286272	-0.22198899743968165	-0.2739005049904926	-0.015455809183697954	-0.05079836371096826	-0.2889078827611989	-0.008964504727268261	-0.10862876420786859	-0.4265555863599721	-0.20012967312763977	-0.10078666183849407	-0.2917373885241022	-0.13630752679534475	-0.18278684172049303	-0.24965945722138358	-0.35794808501347075	-0.14521779883886424	-0.10562386926983866	-0.38421677970365625	-0.2549659149814298	-0.006307967499928952	-0.30553682228913703	-0.3676165707827744	-0.16884085849461128	-0.08292286171905758	0.004096833485526088	-0.217118706807511
hg38_H1_868	-0.49773993326807847	-0.2616015059671604	-0.1131864220191843	-0.3695594901642377	4.3116864610228784	-0.5199840219160432	5.273517038318489	-0.2791722379842255	6.1603028247374265	-0.4443987460018139	3.013670475130515	-0.028505571014309346	-0.17796201154926913	-0.5467279875392886	9.587696731310139	-0.18995675228898684	0.13819043802219902	0.011681877462667134	4.53662164084119	-0.15536130043337973	-0.3344010832404855	-0.23898941011593092	-0.48678509021703487	-0.2054559194761282	-0.4375626798943873	-0.08454985818732204	-0.24192943967638067	-0.45779238139484985	-0.008183467919286315	-0.1367809762722836	-0.5688836275421016	-0.24466142424892112	-0.0897545610584868	-0.46837649312104335	-0.17086398875782027	-0.40385471682774543	1.7205042393915622	-0.5103984976204555	-0.25625451370114133	-0.32284077817684925	4.053292945135365	-0.010402793699391658	-0.08957774835851946	-0.488823514317879	-0.31915298233899825	-0.2882315507550056	-0.2056620921272186	-0.08738755205481269	-0.6264125622028409
hg38_H1_873	-0.4629868129237987	-0.03777114289619751	-0.1067521684915572	-0.6757268137341901	-0.3530884368036234	-0.634693268176869	3.663336509260079	-0.41781520243773707	-0.28274604478716014	-0.6529828141254919	-0.1378344810997132	-0.2505246751879653	-0.3372054770394772	-0.3758766701980561	6.646456073778345	-0.3399691707595203	-0.41550466038643785	-0.5290989100884949	-0.20561943018513484	-0.12851200381913752	4.36468302463631	0.2643523626934045	-0.4228317386852739	-0.2202711394587545	-0.4065051567609494	-0.03327287736753792	1.9768603579361386	1.3297339872275373	-0.06872553488420673	8.452574619882194	-0.5786312186645761	-0.055033762697295	4.709862626579651	-0.5842838517438762	-0.4080502046718396	-0.234782609741607	0.29378456114576246	-0.5701519687649296	-4.5589436480889166e-05	-0.2766275289921663	-0.6207716532088406	2.130189563627654	0.05289231245391489	-0.31371107726289504	-0.40094322146116773	-0.16290154309660837	-0.3567847281291659	-0.07390737881679345	-0.5811425982951616
hg38_H1_875	-0.19298228818092905	-0.010860815338153433	-0.12956525250757256	-0.1467795310074983	0.09343857933636586	-0.260884051721257	0.21645321542522103	-0.10610283069028173	-0.23600191291156158	-0.1504285778362775	1.332184293888484	-0.02497669927536932	-0.12211613742825059	-0.01630403618433676	24.889854178803564	-0.2084623466657409	-0.09562562319201456	-0.23375331205752248	-0.062286804037685724	-0.05632587860359322	-0.2480109573181911	-0.006035054513937312	-0.24286993165785462	-0.05848957381373579	-0.06789436930599668	0.07046439893261673	-0.12353847697185616	-0.10084490678633513	-0.0006268862532838093	-0.16869311733387565	-0.08615434366575729	-0.06283845522874003	-0.02096989770116256	-0.11660565765354673	-0.0005723757553161821	-0.39941569638871327	-0.0007254312881874211	-0.29899377842816216	-0.07144240253704472	-0.003515065752037838	-0.21671859318049835	-0.07951167891866771	0.7043363160164119	-0.14404884430186332	-0.32805839635436834	0.001405334073303383	-0.4696195867255314	16.83580372843259	-0.5400570282578699
hg38_H1_876	-0.28194468701671677	0.2842408144305496	-0.14451559074523265	-0.13450436081973632	2.396357636490707	-0.4300171511462785	0.645319750916824	0.003064701770122986	-0.4710001876912708	-0.16728842452251222	3.1823836697829115	0.0263985195139085	-0.1485369205998278	0.027717457605384906	0.3723951704523652	-0.3826930800378936	-0.05866864340004158	-0.4298035662210659	-0.0032437448039932186	-0.03608412246007529	-0.40900422457633284	0.0031260778497556874	1.5885174169081442	-0.030383144907521004	-0.08005740246410695	0.515050583582495	-0.23723763448450644	-0.07235718406813886	0.15495729186864268	-0.2778105385183253	-1.3819177860383043	-0.007554183500211423	0.0016283864224093684	-0.018581201781542586	0.2355184215917193	-0.11406659813680503	0.48995240979031973	-0.602497669882581	-0.001181617102413809	0.15024744916652888	-0.16039537561867082	0.5738893503760352	1.328990620947995	-0.274025408032189	-0.7257555357679092	-0.013607672581553803	-0.13375645615961984	0.9712270740864608	-2.363486838773931
hg38_H1_878	-0.35222531908091925	-9.373889295135101e-05	-0.22860240805890894	-0.25152593288932507	0.5886310447245362	-0.5523056089295104	2.9852467855642453	3.689640644802313e-06	-0.5117213422548871	-0.23379228587407008	4.513081437422767	0.007284296820997983	-0.14580332500820234	0.0012034679758233073	3.0749177605981015	-0.3269822628461813	-0.10656914930972168	-0.4637603276255103	-0.0022641057941912924	-0.008048236132571477	-0.44571821148446367	-0.013015467266705008	-0.20929539339866152	-0.0454642937255284	-0.14660310245726302	0.18472234678200913	-0.247162268388513	-0.19296712024944715	1.4720642886771753e-05	-0.13695398655487023	-0.18472614672632054	-0.0002694709791047103	-0.10167936487794328	-0.15752788185564795	13.350902835554882	-0.18219840877018484	-0.020366840649925555	-0.7511844145273019	0.14772319972174536	0.06361874858378005	-0.7261476217634888	-0.24100824712528085	2.1696625225225064	-0.31022555722364376	-0.6161902213961669	-0.009776498098849366	0.12541550712018643	1.5824291566934987	-1.7549741968489814
hg38_H1_882	1.2076016548212873	-0.2211899714496365	-0.05758735250232063	-0.0025750250439073256	-0.04185699788177861	-0.2768084613364594	4.249845683073684	-0.07465728822509936	-0.3068611349936049	-0.23139068858774126	0.013399738248004984	-0.13793938084305735	-0.05799360678495427	-0.002144933684784145	0.08068833359977139	5.6066511546672215	-0.16058614776767746	-0.14175416144825992	-0.058571757240736044	0.011389523138376911	-0.08585194628023324	-0.14443691816008306	-0.24943150025956662	-0.16644315128791867	-0.22258358259846978	-0.02541392613403261	-0.13533498825654755	-0.22993933381799425	-0.10670195611455968	-0.00531961812657048	0.2226015595417686	-0.08840411415508279	-0.005304418475754148	-0.13256119866040114	-0.1411311698482024	-0.23334386331253124	-0.16316230723672007	-0.19744268818450506	-0.15429323442391032	-0.09408344586423482	-0.2569998095098458	-0.3040816186543139	0.04649857671787318	-0.23389183805396022	-0.2901243952777344	14.807737699682148	-0.0034438896345120157	15.965320394626195	-0.28469483210943747
hg38_H1_886	-0.008324854210235991	-0.02313021038148271	6.93068693231509	-0.02731890515781948	0.17113405640068535	-0.3958346268085292	5.948419414169185	0.02671368938113598	3.544513896847217	-0.44138934325487716	6.820461225946202	2.5538554760976018	-0.11673235233930035	0.07345703156475594	7.322040315524991	0.3654010277984564	-0.2578052029453567	-0.06442834003635765	-0.16817414197857863	-0.00012657849972506436	-0.5443067618357842	-0.06339049715946679	-0.4275692820699921	-0.2197170860690738	-0.17064119474813474	0.01116573445391738	-0.2705311531949008	-0.43637584726091455	-0.14744466992200556	-0.3333239028091349	-0.791879682489534	-0.15791790192931668	0.08872459040626708	-0.5704708470745383	-0.2501732332645172	-0.17063458637874349	-0.08228189720815512	-0.6042723571383456	0.24467429628194204	-0.2859587435760131	-0.5116240275808539	-0.16613534212497047	8.944497032122186	-0.529639455500472	-0.4621507486499261	-0.11023715281469317	-0.08952979085490563	-0.33122032437169097	-0.8771260328108319
hg38_H1_890	-0.2055043289336845	-0.16555014912707938	-0.04963595406636888	-0.021477649223508533	0.04296634698540291	-0.2490142882417891	0.12089854465922499	-0.14488489054690784	-0.012506391047875137	-0.25870387323293786	0.5644636023669618	-0.11960260801598346	-0.12568491582990315	-0.1353346225696332	0.020994371696542075	-0.14544644350068298	-0.11942129490649406	-0.1665957250599164	-0.038349225536828443	-0.09885869863375106	-0.027761177293485036	-0.013423433369527633	-0.10428618241801246	17.446958398893237	-0.03877520310430904	2.361572548497035	-0.14413955453481356	0.0006931550661912331	-0.02605386673423775	-0.16160905170657947	-0.5964037495892067	-0.11635237878241898	-0.015745851502077593	-0.3279212662727513	-0.2500536499620182	-0.05667891795808333	-0.0004448548417186623	-0.13114702098441736	0.18802972422926098	-0.09587586262865627	-0.3277861167887473	0.6398770787596801	17.38946624930541	0.0043999593284838765	-0.3869701619461446	-0.0033254367851571396	-0.5214072547134475	-0.19231499458721066	-0.6112111889585239
hg38_H1_891	9.807398879490375	-0.11228805320870114	-0.0006546075990290595	-0.14982023437611863	0.027166178362984756	-0.02008325302234242	0.25753515192267096	0.0302290640478445	0.37690459303976015	-0.1721305676319567	0.1359985321209233	-0.03981683148475409	-0.08416697073983108	-0.004402231090918983	0.025497004546132827	-0.06294128394461913	-0.006206151959845591	-0.2005660927329418	-0.02168895462423139	-0.020262423983119993	-0.15580318035737944	-0.05321452172269692	-0.17755438692986483	-0.0101316603722356	-0.05546428399700712	-0.0008009823247113701	-0.07913144594952025	-0.06894439748974646	-0.00571872975345339	-0.21408104974583309	-0.5736840630120713	-0.12778282724931495	0.011546351228591472	-0.13399642502215497	-0.0991154816119937	-0.014981351383080608	-0.01665924251117651	-0.3456001136905433	1.0426063515937405	-0.0032501395152398243	-0.20735777200775576	-0.006415520579336381	36.15582053248707	-0.0923467529422655	-0.21065397342065648	-0.05014343087724666	-0.769763283810574	-0.4041126003115921	-0.5323559248883204
hg38_H1_892	-0.1992091160715878	-0.127130369368565	-0.03204567689046571	-0.3033156895808363	-0.0562053472421649	-0.22143825763848143	7.90151304980304	-0.15850160587817755	-0.26287164731794227	-0.35862394184653756	0.16375117291238794	-0.19980311856009192	-0.1192820123877273	-0.1103504452890215	-0.04077863467165339	-0.1614339322135277	-0.1412462650578113	-0.2779153891774855	-0.04728754991367847	-0.00043207361939487116	-0.14546793692127133	-0.21172274094292545	-0.2108132961131433	0.07548823376522784	-0.1177915339325998	-0.05509960614667059	-0.2292398969581557	-0.08799476754465801	-0.08686743867710789	0.005922764848392584	-0.5292106939953806	-0.1259069932972296	-0.04855653767352137	-0.298194433757702	-0.2501321715307631	-0.20181777027614078	-0.10644898542594126	-0.3861648521304058	2.0092316756450974	-0.12671706588973447	-0.39498737321380223	-0.013313886252726852	8.699181589707354	-0.06549864938146982	-0.24791882101785484	4.784190370748759	-0.06937643708713086	-0.337715726554961	-0.4118160635853635
hg38_H1_894	-0.2091302397354425	-0.22168286340227197	3.106943326068009	-0.2724622324459976	-0.16781244274956256	-0.29257891330017644	7.779377462716678	-0.10826662488847903	2.9981540807976295	-0.3639289918083728	-0.006359495604347159	-0.1017356954579896	-0.05271669323185985	0.09463380427986129	7.573540401309825	-0.00011923692275019404	-0.23784697827448892	-0.02250320246661846	4.217147570401702	0.4465521779890127	0.11328868949772383	-0.2739552698244131	-0.34287104475698843	-0.0675624722675885	-0.3576898903752994	-0.18718378585523898	-0.37717785608652904	-0.21734808893461974	-0.21182063576998067	-0.4007244193073608	-0.3760909043137206	-0.27308350758754735	-0.34823244086904326	-0.30962060584833967	-0.33533062224640386	-0.4153547136990076	-0.40031539209126255	-0.3266564860127704	0.6077620638105966	-0.24977483638894923	-0.42939791835061447	-0.30743562921796214	8.75573310775934	-0.22399632873425324	-0.28073185448236176	-0.4637959997240332	3.345511662266651	-0.5050602016737833	-0.19263853370679948
hg38_H1_897	-0.1606741131086617	-0.028813306769217267	-0.021056738554949262	-0.16799650161573168	5.7940119278001834e-05	-0.22627415289847477	13.167184627465211	-0.001973900301065691	7.786528132131413e-05	-0.1567000146841102	0.1740948405942753	-0.006671998803256554	-0.11273478735651922	-0.06902268996640652	-0.011116590841925992	-0.17866532366955187	-0.13047507078283235	-0.20457442301758177	-0.049141427739579684	0.015029933773950222	-0.22490139173887527	-0.08979362572570235	-0.16634836788700663	0.16976405291384386	-0.1313980904643637	-0.009645244629446012	-0.19904445319274702	-0.19283610303094897	-0.02393411283601132	-0.18640223158584657	-0.24983015742158754	-0.17230434344439466	-0.007862813476417452	-0.12249285758117184	-0.13190657288559937	-0.1535449301942557	-0.1222748194488134	-0.22836249182216595	-0.029932942923851992	-0.009668498636869026	-0.21782530976535766	-0.04594900505001948	0.0748385696921655	-0.013000105758804947	-0.22597241257501213	-0.27430918243590324	-0.1807268680536029	-0.1900687897665742	-0.17830285492138123
hg38_H1_899	0.19694264130835445	-0.581019127947107	-0.12947582512006045	-1.106586202127449	4.198067001341513	-0.9146192976807532	-0.1447210472921466	-0.06933251157096816	2.361000449960498	-0.9874989228008135	2.9792811172313223	3.5844275238110526	-0.26368364391398175	-0.057198771454781805	-0.6571738222305598	-0.9110673784648828	0.2604780911402512	-0.10444983780308367	-0.6191350777490818	-0.011774383100640681	-1.1969925055807193	0.00010445309679270886	-0.7548066415182605	0.7375144925185242	-0.7755600237703631	-0.5630849951071004	-0.44039229117374795	-0.324755090056003	-0.37124458190592435	2.246183278208645	-0.9892193504477017	-0.4657244539009913	3.2853066093590617	-0.5990679537735952	-0.6493113458662834	-0.3258835155306107	0.11296256701343774	0.00012163173381844991	0.13362438281556127	-0.5394888157023444	1.5829417364077645	1.1173831164472312	4.599433080140097	-0.7955320426175454	-0.9314875780017985	0.05275649241697417	2.2960180806480794	-0.6523148021740439	-0.9794324241074792
hg38_H1_905	-0.2593368571421309	-0.18045507358020996	-0.23128216960959044	-0.2603352306812848	-0.0033895178376080162	-0.3201456344271183	-0.13242256410181882	-0.07029270658619494	-0.31697738880048104	-0.24780600226779417	0.06340949739766882	-0.12002091237204625	-0.07756063866254675	-0.14485027480459003	0.0007036700760907039	-0.23093999953575423	-0.14603598527564385	-0.26409634562990886	-0.08496663657626335	-0.18000552211613222	-0.21058383190667052	-0.12652697115778128	-0.1834000964585067	0.06478646432172228	-0.19651028310069774	-0.03981562678592378	-0.0648612145710704	-0.10370197136508556	0.001693331163944728	-0.13382249633068832	0.00038820330425959045	-0.02304945797987057	0.014563505056740284	-0.2018864637641651	-0.10401267569336484	-0.072141924543917	-0.07419683587563111	-0.26724798387606646	-0.0722734861140875	-0.04218984526647162	-0.19766701627391822	0.04416797425882828	0.2504491627975148	-0.1972122211878492	-0.2236320596821421	1.1076575976948684	-0.20831907325191382	-0.03675321196574928	-0.2571859980908388
hg38_H1_906	-0.002519127755591168	-0.04360723609224989	-0.18959617704519155	-0.20200467099002592	0.021449387895390973	-0.20472810878598915	0.02143665568475118	-0.024645747591860428	-0.32477576652059603	-0.21454639119759947	0.08832935931268332	-4.993384410258307e-05	0.028360341611934316	0.1577443354785534	-0.054904956565994076	-0.000987055203805544	-0.06874479214974007	-0.0011670952987512743	0.6133133278363891	0.03505819379772412	-0.1378406179629059	-0.06381381967938474	-0.22683054920735188	0.18793842207635753	-0.24693161060372987	-0.05110568485797951	-0.3623856720959555	-0.11609016809391054	-0.05163964884381383	-0.0598692609730253	-0.34065796168994644	-0.2196799010908047	-0.029233793019107737	-0.13015974238615402	-0.21142141802036965	-0.13891521944903013	-0.12057762525921134	-0.19932240871466342	0.4464039035149297	-0.056428789461236466	-0.01280681812987575	-0.1293369974505031	22.967468643133245	-0.10192599832036538	-0.19232224846703302	-0.00473571998264558	-0.15290829746430684	-0.013249131406564611	-0.33695116739804726
hg38_H1_908	0.16457312529302676	-0.5361890649741934	-1.2373382250994949	-1.3596149124954786	-0.9964483700177812	-0.5325394772963159	-1.1775988008983402	-0.09660077199962062	-1.1628105549305123	-1.522002536403713	-0.00035367719975105207	-1.28226955866248	-0.4710609067894931	0.45604917366855113	1.6708074836663636	-1.2720120522975877	-1.121007011792734	-0.4684344037018735	2.159903854706069	-0.023758609035353324	3.304656357883202	-0.011556894374011757	-1.1934259013219874	1.3044910289657632	0.01852866283621946	-1.0845652167700524	-1.0971823854891634	-1.0776585560375396	-1.1064915781446871	0.36246771966144054	-1.3661858315811115	1.3718326651259924	-0.6056075178389373	-0.6119937841527502	-1.4388613733921816	0.08023981125130113	-0.6025945439508125	-0.24850485234948058	0.6851773180084065	-0.45071326812569623	3.119424742924132	0.24403142222806237	3.0174721155532853	-0.6950177899658103	0.15890652751072834	-0.037949721738876147	2.5028180861017204	-0.6303218000789529	0.7333345138083852
hg38_H1_910	-0.2617613977822665	-0.18771068113252998	-0.10930444896068771	-0.35872519521401697	-0.11617348453186559	-0.3622654197710556	-0.1571138357098117	-0.077305994223914	-0.2509920688436221	-0.354402565715273	-0.03550215851074784	-0.025945049641134494	-0.15765081974115694	-0.24244573225579027	6.923031440416626	-0.3627558465887073	-0.23783239989113822	-0.22077578753479238	-0.15648619745513812	-0.2736799282557577	-0.3146078286413859	-0.18916269150195306	-0.31905319841137997	4.007233112680167	-0.2608928398694284	-0.02063281069814681	3.072618424450248	-0.12795882801686778	-0.03873341095100739	-0.3529633748151977	-0.32489477147249585	-0.010627346122099975	4.082904193117467	-0.2711535469756376	-0.2785623557535204	3.6277819613317885	-0.09823466277198215	-0.35256617695309234	1.0542869269120296	-0.1409383120321897	-0.06812074630388391	1.3750168053984708	3.5504164340581683	-0.30709051975041507	-0.34349057775919034	0.9952213150034642	-0.14254194927743252	-0.05342084030072408	-0.5341791123037066
hg38_H1_912	-0.16124226278928636	-0.10549064979906175	0.0001606854700516777	-0.12811880024018416	0.013098816672494202	-0.18830060321253453	-0.010098796299512793	-0.0618687110898478	-0.09579663714969401	-0.13646152760023486	0.10025922151583677	-0.0625019795021372	-0.10585851936459015	-0.04792284047120858	17.702938211711214	-0.16216872209973607	-0.11530133756216777	-0.16919934511590942	-0.07586047695978418	-0.0842751023994727	-0.07286098454680551	-0.024839820062386598	-0.12303614723972874	0.02565791357681397	-0.14299673251869058	-0.01868486943954974	-0.20635141542646904	-0.11327351670668785	-0.0474592773898578	-0.012530277379234758	-0.17499987045127158	-0.11213650693920585	-0.004066905349745501	-0.10475227733565028	-0.008994045405857227	-0.2144253977690815	-0.09913138634525771	-0.21085994824483165	0.7950706943789213	-0.03220126344971383	-0.10041609244313854	-0.2082859719793923	11.298855748774294	-0.15539040971803608	-0.2013202529662517	0.0005864305839636309	-0.279683558246794	0.1745590645630581	-0.36252935802540254
hg38_H1_914	-0.513292204740737	-0.500626747328482	-0.46518244243001367	2.6985577937051013	4.379995896506671	-0.27117855491002174	-0.18592068804156286	-0.4927818252472053	-0.5882853338860731	-0.7531740244495493	2.6133688527854093	-0.52228303373623	-0.21541317219059175	-0.3261591074342649	3.39270305414542	-0.00022561181896870187	-0.30231805165407805	-0.476331871782589	1.7532256862584792	-0.30269676211822144	1.2206891986656743	0.6262583250087439	-0.6337651268082418	-0.9049681739542821	-0.27258043480585536	-0.37820932546182734	-0.5239402410489391	-0.017420554099317438	-0.6046862294348434	2.7631986196817078	-1.022591477381981	-0.4346043146846922	0.812743372242761	-0.8106427876188361	-0.6838763588991164	-0.7973356132894298	-0.6487694018747747	-0.7705279716228435	0.016792617980561787	-0.6744253573063907	2.82065868932567	0.38232888219332106	3.700089670269623	-0.2004034239312663	0.0059581396737079665	0.04605994554988857	0.8206791208131916	-0.397114374751847	-1.0502240460277215
hg38_H1_917	-0.1759015671594052	-0.022034398038890686	0.02544661979184323	0.17177283615917063	0.05000568026371533	-0.25813792120517237	1.7486190362217409	-0.029193942170070784	0.02209237482854267	-0.12974706717884027	0.6547688095267205	-0.044006900546832387	0.00020207397065498815	0.2511594514586956	19.817447790557537	3.284662494810135	-0.13604929797796503	-0.0031688106596303033	0.11370400727072441	0.15705088792594518	-0.09360235682170366	0.018091780131884814	-0.1350374742095869	-0.08440144654170667	-0.10970617601862946	0.0007123482500731821	-0.309425202764863	-0.14365009148012037	-0.026392482657305674	-0.19867723925690883	-0.3286631194671101	-0.1587265396890981	-0.14401102021966486	-0.09070274217327662	-0.032955190679889466	-0.32743892948856984	-0.1250971719465544	-0.24108306518737616	-0.04926105815668088	-0.020076344183931873	-0.27961208310932145	-0.2542686450127008	2.1378418697470463	-0.18693627141491628	-0.35922553750788927	-0.05418898690969943	-0.08644571349150815	-0.003227699816531371	-0.53995191007026
hg38_H1_918	-0.11522604434018931	0.007769893506625111	0.3241243687666883	0.12591776473139868	0.2099461586798312	-0.1961942472180938	0.011240343774946216	-0.0014082501710542428	-0.20659065738933696	-0.09922461565531873	1.6109484519073536	9.427773355582147e-05	0.00953134131943738	-1.8402860218005692e-07	0.18709594769137397	-0.001482500928129306	-0.07105071340409076	-0.05108520607775993	-0.030596525921908424	-0.02905700707328069	-0.17421432321408792	0.01221923783388757	-0.11948698968832233	-0.04171351750178389	-0.07147052764099589	0.028095521168930514	-0.26234083985047124	-0.09041820735404156	-0.0014510231920802788	-0.13519800417961206	-0.260822540224878	-0.0915067988938819	-0.08444923430433915	-0.03617393317135755	-4.704690901103355e-05	-0.2092578716826812	-0.04431159772290988	-0.06246307962559517	-0.03553661647973014	0.0005370223658645053	-0.24655920262849	-0.2737934773458249	0.4682631304631293	-0.13568489014324064	-0.2663006014230091	-0.001971121311651535	-0.550858121531218	0.3908540205489804	-0.6648320475828889
hg38_H1_920	-0.12443409518755577	0.06290557969007347	0.4459116091353633	-0.06833880758021549	0.23784241737466552	-0.3832972114126859	-0.17569067201996644	-0.08790010552337268	-0.07924644975995478	-0.5093771944083612	2.922056884604571	0.01816579997646914	-0.2298418277087923	-0.33073594540112283	12.687752214102613	-0.43710753516938367	-0.20032629387865794	-0.6354216839283424	-0.2701254944718588	-0.17824330291461737	1.3154295242276028	-0.20360908780910553	-0.23616083763684145	-0.12625182968297352	0.00836397556296505	-0.1449220459508364	-0.07042521751781665	-0.2079588817718816	-0.0009959696226624457	-0.42452318357679525	-0.8134430850127635	-0.41292677300556224	-0.030650812377840658	-0.45126707080786493	-0.33341890727391865	7.188042335197341	0.0018774186349533944	-0.4455822358220184	0.39334358655117935	0.0008611135073278485	-0.4355012767186669	-0.06001466975764521	0.1693263556199355	-0.44606767843573764	-0.536983326286835	-0.12143913317107903	-0.02020207386346152	-0.0031673279014182735	-0.6475898618753301
hg38_H1_925	-0.3897187499780383	-0.21705233619379846	-0.16129365383861752	0.0704464339948616	-0.15622531604752207	-0.5201951884469624	-0.049481912104066175	-0.19317172576075356	3.2459371156366523	-0.4967043994114559	0.008129999050173796	-0.2965660570882283	-0.07209518069320765	-0.0035686091572666306	0.03545641962558685	12.231679440192403	-0.3485421863849906	-0.18659023458352322	0.03308267868925918	0.024864616203875766	-0.44718090346693545	-0.17119399940112176	-0.13244940442922415	-0.1465158404739096	-0.012584877927023362	0.5183262083638169	-0.0234181911370858	-0.4993516360418695	-0.006193765452805499	-0.3844971231056067	-0.8139219987359426	-0.22963188769952653	-0.05083929499460666	-0.4050215645756519	-0.42705004426495774	-0.1743441411794708	6.221078118777402	-0.348309167786743	-0.22203321380720878	-0.12378676812872073	-0.15476415351386658	-1.028184947590568e-05	0.061930300300568515	-0.4571454004629806	-0.4805705065750371	-0.12201993915389583	0.03560286604529035	-0.22484396194199988	-0.10468124744494356
hg38_H1_932	-0.24302557404330868	1.366105364257466	-0.1033356412301425	-0.265500327332825	-0.0035654056362453604	-0.3113073783299728	-0.1142834014165096	-0.16294351282042316	-0.21384763809328886	-0.14338875143697033	-0.0008507421255122251	-0.1554600634898001	-0.16869163160541525	-0.13673615357803148	-0.3750921529976305	-0.3060184755332066	-0.1806493543860507	-0.24047344685836727	-0.09778932645750929	-0.1444266848139515	-0.3262627127477109	-0.0007833605166750755	-0.23411953290169144	-0.2259768445735328	-0.36958343611525085	-0.0060731757191662015	-0.027283754744795805	-0.31466732681542886	-0.0708518663667337	9.495468477584097	-0.603507246486831	-0.1607016602367232	21.09387498136559	-0.1747812938774948	-0.2760051294751182	0.03739565774324543	0.09093373913873509	-0.2725518106984243	3.8481699298258176	-0.013134305489330901	-0.3486449073881562	-0.0010312962787672158	0.21417462839306903	-0.15728950452107196	-0.0233745775276337	1.6037780900731347	-0.20690917848447168	-0.016716209524816627	-0.5850004924589021
hg38_H1_933	0.19024332995062723	2.9733344887569806	-0.8508459307588884	-0.5576829180941077	-0.5515107677618879	-0.6699975730116503	0.5023027146672475	-0.5533661570352046	2.488584373243356	-0.6613447572423131	2.6099551694822685	-0.8122696909462834	-0.2457119303136705	1.648306187426331	-0.495559682235095	-0.9257733922624344	0.006741956473834692	-0.4642056024951883	-0.28191591425351964	0.8775002670471609	-0.8200442474890594	1.5143797381054358	-0.7032590478637143	-1.0047631970456787	-0.9810148300233021	1.6727534231491168	0.39471880963460426	-0.8715477957400688	-0.6274334752811221	2.6372481378056203	-1.1087231641037403	-0.6189591266600778	2.599310400082722	-0.8255200963822058	0.6590520791919761	-0.937748123189314	-0.666850777694589	-0.18380402092836864	0.4237367697793691	-0.5000511110320018	1.457654592710357	-0.654281585227215	3.114877513866025	0.6714919344449828	1.0527072579549865	0.33553270300278637	-0.28569847138657123	-0.11426972818946288	-1.0298401313786985
hg38_H1_934	-0.2368604758646862	2.912711186258556e-06	0.026612710508331708	-0.16210260820149644	0.1961214015420223	-0.25390711205190325	-0.02529379732819071	-0.004168994978512491	-0.11099021655585625	0.0007273018758901159	0.49140852582717054	0.002955658018304712	-0.09268736844057364	-0.016245058279101148	-0.049373812715324254	-0.22624068159900446	-0.10974934602220511	-0.3209080438797105	-5.2459927246177085e-05	-0.06752149116354197	-0.27423395308043247	0.008823811112330356	-0.050977617540085896	-0.036652067308438806	-0.028442278643163944	0.06109620769208392	-0.0806122945594069	-0.18018543097289277	0.1704478309807885	-0.26387466600636583	-0.6374451431924912	0.0005027757591148461	0.03674494050327387	-0.17517084525087556	-0.07332986119062795	6.188235236901598e-05	-0.032171528154713455	-0.22459393649573184	0.026655435867550818	-0.0011589241599655254	-0.295955016284092	-0.0400426937257835	26.961140684025516	-0.1456896612282693	-0.17522615400231367	-0.17745652338920967	-0.01463574286498126	0.045410155616181246	-0.6758453544561863
hg38_H1_935	0.1960729494112947	-0.022350202037066086	0.00787431114860043	-0.18768736618632512	0.6627459790626841	-0.11824609906259942	-0.06434372376389601	-3.654997832830453e-06	-0.11463082414794025	-0.057098353276882806	0.32020082384705567	-0.035772015454582765	-0.17988453167045831	-0.06431733055279135	-0.16515483951763246	-0.2834372521852833	-0.09560623998604789	-0.3575702185346211	-0.040392158991082935	-0.14239630114281415	-0.31545217959079386	-0.09407761458495839	-0.23402772044713893	-0.06265986691625951	-0.24085670353069852	0.02212562001138881	-0.13114649464215214	-0.1967328846248928	0.03758846261252045	-0.2834175689276177	-0.7554517065027171	-0.14418450730669405	0.25130901749884854	-0.11832700856917336	-0.0902683732467717	-0.016876237996040447	-0.0008165384403486945	-0.18966572640849066	16.721141410073184	-0.0021632135502017424	-0.009284642208441742	0.3995479830534606	0.9298975900078691	-0.21611226606251874	-0.21082385123022263	-0.4353812832650932	0.037887354164057835	-0.22569328656483	-0.7980041686555224
hg38_H1_936	-0.44894506880266793	2.8812871372327793	-0.034357278608282985	-0.5049243404918399	-0.1706874862121874	-0.5467279089786902	-0.16363171057205916	-0.0551344685877752	-0.61691910853091	-0.42785330897661905	-0.04855842674229224	2.142802832268762	-0.3710267921926778	-0.5197464523039219	-0.5957100885639613	-0.5027846004405432	-0.017391650991035474	-0.5954553002640685	-0.3001183523190431	-0.4502874809697285	-0.43917929061647454	0.11963640752332211	-0.3637744129347219	-0.5072910024925877	-0.2535734595402115	-0.11171837505020443	-0.2510360353179615	-0.5527383578225773	-0.38203824237567996	-0.46969637055018326	-0.37939184677057436	-0.03039528026926213	-0.02251819481966474	-0.2818552395271513	-0.38534808558635536	-0.3999765868027466	-0.24618321797400672	-0.2141151951441831	1.1723660794094461	-0.3263506340951744	7.5814927963862475	-0.44139243895204355	-0.04811480791021695	-0.34857309616248666	1.338706765801584	2.3372521343071613	2.523146095158196	4.550428515039283	-0.524162405120214
hg38_H1_938	-0.6692345133961614	-0.5001439254879472	-0.45866974794864906	-0.6221403301356071	-0.25026314493200286	-0.7251814689429311	-0.36012514720288596	-0.6057801378796255	-0.6469939121469219	-0.5482952207263427	-0.3857888074914472	-0.5504190093833301	-0.37667487636344066	-0.024690448898541547	-0.936068243236798	-0.3326375391236061	-0.4492175493439979	-0.47945709550702326	-0.0882828636215211	0.012294694889639867	-0.640463005515545	0.2439323556728807	-0.03954541074798114	-0.355404236819394	-0.3178347164373436	-0.03854755242385554	-0.26607312516998427	6.6433551716624395	-0.19240370651958053	6.251231778649486	-0.7484940621905385	-0.08862864588892896	5.130624095957761	-0.4472955619323119	-0.3896351412805961	5.242310902573156	1.691684855417276	-0.40009689102903684	0.02111958718049264	-0.05953441936326932	-0.005297861130690116	-0.0017709856656371666	-0.2515143800479001	-0.0003744247466774113	0.40659644228002906	0.27665316830981834	5.625907865195229	0.5549997566480233	-0.38697240191957605
hg38_H1_941	-0.8872677131790503	-0.9739163282392563	-0.8939014219731339	1.2271789584461208	-0.3574905735532155	-1.2120945185451957	5.292345006348473	-1.0859562021754225	2.4271081021245076	-1.1244171450323652	0.7795763015636319	-0.7307680559076486	0.8302758010697666	0.24773143890466748	1.2418745425781916	-0.41158127550881307	-0.7641896261173715	1.567111282808847	1.338380623860512	0.038918310372184184	-0.12512490069907664	0.14437846216141534	-0.600357134591428	-1.236881708209445	-1.1603213042815426	0.015734058576278447	0.9856274546524348	-1.037939553545145	-0.8763885573505343	1.2628145202058843	-1.7036603455254422	0.7277382369364199	2.3428260898250586	0.7419351266446517	1.0665858644786188	1.1995901205225348	-0.6156073893382247	-0.5793739308926641	-0.0007627279743392764	-0.9688537163272765	-0.6495435588554983	0.744721678636343	0.807418985172768	-0.8616328039228438	-0.6854272640991527	-1.1382719171538767	2.4442992350968833	-1.196773778053089	-0.7944321292785266
hg38_H1_946	-0.10084068100891255	-0.3128448800993086	-0.19617978412900972	-0.4472631687498746	-0.04279593105114228	-0.390647326265704	-0.2402427181799614	-0.21962777173004716	-0.2023649726463181	-0.3658456084948593	-0.03367185739297394	-0.32703207147802354	-0.4443173605142344	6.353697957269852	7.911969275713029	-0.41010569631551824	-0.34031752247294406	-0.25327138461110277	-0.29142639325318326	1.3581240359613875	-0.5446944403138685	0.3187760030202392	-0.41017057215897557	-0.42043154388644366	-0.30985942355392665	-0.25624522288293056	0.8060791044242395	-0.3278672801311963	-0.16985326030463874	-0.16967213972083622	-0.5458571016726985	0.00020266261313685665	5.852460402430567	-0.3980243464081657	-0.2319488522534864	-0.42836095614421016	0.005048594340446546	-0.4316942575149546	1.0779487484739487	-0.10173291329344972	-0.05827873906860886	-0.0011583112949894974	5.54187403993649	-0.4446253805341765	-0.43352857020150337	-0.2724361824391387	-0.2026914555369704	-0.39415611797818256	-0.695498041250921
hg38_H1_947	-0.09041929699864718	-0.20320257564916408	-0.07900747113266153	-0.31401341386564724	0.003843917665450607	-0.3382358992911687	-0.21370521772041198	-0.1841383014522678	-0.4231381892684709	-0.20907192555021534	0.010679634885374666	-0.1899918092639594	-0.3149604866899101	-0.16283800420783032	-0.006565714238048411	-0.3922577226972512	-0.21202801790247147	-0.27981708975606445	-0.20852304223111293	-0.2355747456785074	-0.2938325455822801	1.9125569455015687	-0.20897462600340083	-0.1956570615706655	-0.04857538868375295	-0.007915984103992295	0.01563481792141836	-0.0001601768981649256	-0.028378620697014117	-0.16020790410009778	-0.007946960822581164	-0.08204251966518956	-0.14848392428573573	-0.2127384420939205	-0.08669693061544388	-0.09791475256390302	-0.14199021258084907	-0.3439427916172865	-0.07700748695769101	-0.1154224962308873	-0.0555873730098798	-0.17644464640428487	0.24342925301946516	-0.27656655100684496	-0.4045803544817484	3.2622073335471756e-05	13.26495220688284	0.3431360996711117	-0.10266418518529177
hg38_H1_949	-1.0757479948656996	-0.7507944392150532	0.7573394338109058	-0.23843260066188687	-0.7684536626057125	-0.844409125676744	1.3107760234663501	-0.39738779183743056	1.8056543084195606	-0.9302800601162821	2.606561348365789	-0.27380620453136195	-0.5546171421271235	-0.5945715598017184	3.227586567871087	-1.1946591474011907	-0.7270051128206062	-0.8375529034956929	-0.1886931081475828	-0.39967338341249153	2.6995838396943888	-0.7454341912759901	-0.6912350282232786	-0.9959940382555746	-1.0934389705624152	-0.7097677144809138	0.2181043198667719	1.5512185116662822	-0.2775240358801782	2.291839955098326	-0.6877181498153776	-0.5603921713066449	1.0466946011290246	-1.0329297698997493	-0.8948483342109954	1.0584242206996959	-0.19083509101388818	-0.8839963015370252	1.4163562934135379	-0.9042313056629395	-0.3467961115896703	-0.35137965272586413	3.2886569968119455	1.6365254010312749	-0.6023514887929317	0.1350146066890919	2.0263990269496257	1.2493536210679126	-0.9323269438336764
hg38_H1_950	-0.14881143145649653	0.052461772491139154	-0.017389178477416008	-0.07790152105772129	0.782637454421517	-0.22994664429623823	-0.015617091071044496	0.000364852059915208	-0.23410071203982105	-0.02380121000093913	1.4668148054003634	-0.007273050086375137	-0.116230625474739	-3.050284907223414e-06	0.05968562157630548	-0.23421648936003758	-0.07409229492205124	-0.13408067642131796	-0.021479330890387113	-0.07241031917917783	-0.20994819785933294	0.4843195462921304	-0.08835672520808208	-0.03841840990683929	-0.02660074591096822	0.4612170146742773	-0.0015940350352454638	-0.12300381487732995	0.015719611735255167	-0.09501825521934384	-0.3236214151858423	-0.014763184362813094	0.0019471221494844228	-0.10529021332610734	3.0416094139109737e-06	-0.1969802606730242	-0.10435277405672823	-0.2750843500758495	0.02609552377727953	0.010202747629724982	-0.2109785753712168	-0.31644785178900053	1.0186627829884547	-0.13465991740422106	-0.3002588885488032	0.02336074410701544	-0.44039342907276974	1.1208017054292252	-0.38667985545736727
hg38_H1_951	-0.059516247180598815	9.42445134801865	-0.13621995366781214	-0.07782858805084802	3.6426243389254913	-0.2055424213027893	-0.001747824632905571	1.1948915086715284	-0.25682081115363714	0.01805914877871198	11.480660641054778	0.05103490781800562	-0.06862989960526802	0.1881276184272308	2.689933536403211	-0.23777278098406995	-0.016077686241581766	-0.1366644047399928	0.005113150295214323	0.0012638184853816712	-0.13791866678139694	-0.05047173625521169	-0.06226541495284097	0.018749919321474434	-0.16258393415780367	0.45536122249032474	-0.4574894189017325	-0.0820182206288271	0.044386916609111184	-0.026319479820175132	-1.3449884694671321	-0.0709194003673645	-0.12173147583728196	-0.12132308348808864	-0.018881804775923522	0.029069714198213664	-0.14200501893888554	-0.2882214633775955	-0.0009929139463210846	0.04041910680071082	-0.473188548659047	-0.6179511837128898	0.5816333069911944	-0.13086077514696956	-0.41082289559764684	-0.6105735636770606	-1.4021646591569406	-0.05828328632109168	-0.41507630720682315
hg38_H1_953	-0.10244248610719102	13.526266083022087	-0.02885186833369974	-0.16171979193524255	11.548802730443073	-0.1905581682131787	-0.06622742912757353	-0.04667025974872159	3.45661535493907	1.1277676915290031	7.883767460870841	0.02110099964524714	-0.11960317104389635	0.019552806112620145	-0.0002446590277846539	-0.20959368311937543	0.09853214482535126	-0.18886985691278216	-0.062439434924376314	0.0181360842653087	-0.20514043918814148	-0.1289338661711507	-0.18600828393848812	-0.12789634258303098	-0.15535048466342533	-0.03754835761196183	-0.23369410119728393	-0.18891563846818601	-0.07773307915018068	-0.15646239403230677	-0.5356433779005193	-0.13699894020703957	-0.0067657903185116015	-0.16524372659405495	-0.10076862923379337	-0.19696670427407137	-0.05859869431748672	-0.24501909003016945	0.9024418153036968	-0.023567904180438373	-0.2352221451909833	-0.30686458585260407	13.82497013334	-0.18371510550675044	-0.21297426194005417	-0.3268782438753061	-0.14682776874005837	-0.2435942960802692	-0.2394273931075792
hg38_H1_955	-0.21130352508775047	-0.0002928974026502849	-0.11863821318941643	-0.0337071101161442	6.56359662601587	-0.20717548794086538	-0.18793744929072848	-0.08585802142732221	-0.07927259864462025	-0.005111570164041266	1.9502953054408638	-0.0723998440715671	-0.25574683830307937	0.0005751335590155013	-0.2957357788391037	-0.22052084516713175	-0.10456306788580601	-0.3673476875810839	-0.10695045473528819	1.3024092080876494e-05	0.011552838329752095	4.291779587842299	-0.3099971079912825	-0.26449028894050686	-0.11850032286479786	-0.05286877150330375	0.22222552754287803	0.057904165177443415	-0.12605876185474033	-0.14947135732645087	-0.22633129665576474	-0.22620962897348762	0.2723942333121571	-0.2724440507566108	0.00020245696777328778	-0.3228467730797089	-0.0004071792495139727	-0.3565393315136291	0.00970828853993763	-0.07157271235843168	-0.24413411682307756	-0.3776961306221645	13.217161707528927	-0.17960823128430944	-0.2249594700550978	-0.24846462072912281	-0.6095579766680107	0.0006660875943358414	-0.28679519501303985
hg38_H1_956	-0.05747272568434777	0.0006292225161875282	-0.20224433618891258	-0.14770707397270214	2.8621832341022566	-0.4127509354440505	0.003853009382128499	-0.021026383478853355	-0.4354858448975275	-0.0028676980656949257	3.3400086060363887	0.015593586611437713	-0.13374915926130834	0.0006112421824063279	1.2601518762909059	-0.40933539016963677	0.08249371376953206	-0.373913521662304	-0.019131591740551273	-0.04756933503920218	-0.38495662884264364	5.044660641925317e-07	-0.1723552489552542	-0.036712625568877125	-0.04765266333276518	0.07358697645571058	-0.5479786871797278	-0.16555670194918673	0.015605804434818108	-0.08979797318371774	-1.3128044332950262	-0.1618175207599594	0.00047983308190740847	-0.06476013790284156	-0.03262126714150818	-0.3912515659238242	1.3265572597526916	-0.2236892639241917	-0.1054515585381323	0.08942307407905462	1.4096284587446946	-0.5849451098686275	11.20480656821055	-0.2555707447377744	-0.35536064776805965	-0.39224310735448564	-1.4858480778036736	0.23433509762047997	-0.3796449275782393
hg38_H1_958	-0.9146855342466621	-0.6492109161050701	-0.6323435059202852	-0.3830578678724811	-0.865635074669773	-0.6590890565205596	2.172635656752489	1.8665487641178675	1.9867808992574014	-0.9198575961053838	-0.1611942799870541	-0.779265482885668	-0.5165301797908408	-0.05032577188161844	-0.3464011914638984	-0.40397230813701634	-0.6325078500314805	-0.7253604468171129	2.0668933154045748	0.0018605023157157736	-1.075427919674736	-0.534969976359527	-0.7542802099936678	-0.8341590143145552	-0.3177126288649518	-0.0029122349861062536	0.663047418510638	-1.0276427513844002	-0.23889983242508928	3.422134445402621	-1.1066790361356946	-0.39539222475485325	2.15544934832697	-0.7853931657044304	-0.20061932678875927	-0.6069328366498531	0.9435264647981639	-0.7302124886954791	0.45322646471415395	-0.3611674814814732	-0.0004467987329120327	-0.8320877618031275	1.2130382851140538	-0.6900084363075163	-0.15979811845041353	0.06260364518393222	0.619578453239602	-0.5364140050668402	-0.42192340551794855
hg38_H1_959	-0.424193205460903	-0.6517479481535948	-0.7182149723114809	-1.2916783193198818	-1.4218445417742993	-0.9670563554057914	-0.5458763658677662	-0.4560234471847783	-1.0431821830742276	-1.3177618853283222	0.6714596989832836	-0.8453096167370211	-1.102747907744703	-0.7009580719163748	1.0180036560631416	-1.1909426980100914	-0.9242561612876343	-1.617129229710764	-0.444322017471848	-0.7484216825548653	-0.9979258929907205	0.11942367379696961	-0.31173301790815416	-1.1617316779440754	-0.5180071563857163	-0.017562712631710255	2.0460705419002903	-0.051086632086252116	0.834932555831855	2.5065706098960963	-1.0886632338353162	0.32975452347554346	2.0669059885619365	-0.9899107339426543	-1.0577450864998033	1.316986456816002	1.6063066360597256	-0.6950566034085282	0.03301231195663205	0.25836095721485	-0.2833653317697942	0.832919530949134	2.471217574734739	-0.36597142844084934	0.011976611698198941	0.3176592494118057	0.8073937769342578	2.141659946128901	0.4886916707884978
hg38_H1_962	-0.1154017003748996	0.05505621424680686	0.0019779082580869	-0.08217097340015561	-0.004236631669235844	-0.15888127349643633	-0.0020846108085910866	-0.01026924419946007	0.5789867815960668	-0.019412664017321144	0.9544434261625352	-0.011476055207881787	-0.09532688391212273	-0.01553082406715066	-0.0030305798863798717	-0.12932187038471993	-0.05025769578370545	-0.1452960437953236	-0.031896613429355666	-0.06187637325112556	0.030760155260403436	-0.002743014394587273	-0.12665455806170878	-0.01828319373319024	-0.11016018002516285	0.02833901904820971	-0.16490106544654926	-0.10239991062974192	-0.00412331139177061	-0.12645333154108251	-0.14884803276297198	-0.0822014572958639	-0.12550218198909577	-0.09942253409106003	-0.051312536439819624	-0.22900107726460123	-0.1146919735431619	-0.16989939082360048	-0.013134652902575912	-0.010983469203239836	-0.3418683759768325	-0.2934382497776355	28.90864681068805	-0.125366720913483	-0.17474131834280665	0.012085179556777743	-0.24905765569070648	25.62166985975403	-0.09863129788273002
hg38_H1_963	-0.11709959210087337	-0.03690206243112078	-0.02923098751917	-0.07557788696031599	-0.01906700565889751	-0.14947083752469323	-0.009275483988655214	-0.029999591629904607	-0.1387691905223636	-0.02715005215489472	0.4196453527580594	-0.006201012569384309	-0.08945916847988547	-0.030426519312675624	-0.0022150235469613304	-0.07265388825813643	-0.08001492261350303	-0.14901713094574434	-0.006825618659285829	-0.06090871965059545	-0.08711915713417544	-0.010640855268290247	-0.07691619635713429	-0.009194411517170804	-0.0411935327957654	0.04591023545857748	-0.062298622376367165	-0.07175753019833775	-0.00036406495186822724	-0.0064240714798071705	-0.09675686960767814	-0.08677766867948221	-0.0074028376699876285	-0.09467506470698135	-0.003970554833864722	-0.011324054041651953	-0.060119212183397344	-0.1609605620503363	-0.010215062804084577	-0.002151084246821185	-0.3210497174962062	-0.15897007892820428	36.81818686679005	-0.07489654424120813	-0.10475912074068647	0.0034198269110712258	-0.45743773686780603	1.8634695769461913	-0.14253645870341594
hg38_H1_967	-0.20554945552893134	9.768100241083788	-0.11255535621326958	-0.17099059505771455	-0.09105232910431865	-0.2346566824439901	-0.09781935786412341	-0.08576674933836835	-0.18672141504829584	9.655017559657304	6.580232376021321	12.06364077760952	-0.12055076775476661	-0.03990101090104329	-0.07136875768027703	-0.2027410081423198	1.5844925261950078	-0.22272418404536085	-0.10503394166669469	-0.062283525116257975	-0.20901992566781188	-0.07516436329750509	-0.20821852573963626	-0.1019002147279686	-0.15593107616198273	0.5774455771546589	1.5185818719804907	-0.17919601047865688	-0.05094323128607959	-0.11617507802439991	-0.31398462830944324	-0.07565513893027978	1.7524766070343954e-05	-0.1797148362311238	-0.14734650406367256	-0.15459852969910778	-0.07075166048603647	-0.2470107493288627	-0.10124266894221622	-0.06968580187720462	-0.3002661257957892	-0.2585011591187309	15.661649244921536	-0.2005782118491437	-0.2368661074936282	-0.15944721460769196	-0.38170539890874156	-0.14225968982053883	-0.23394448597272657
hg38_H1_968	-0.16270356726815172	-0.011581419327317039	-0.11221238746055531	-0.08151079927692592	-0.0037917578624636745	-0.1919112402709323	-0.010267922018425584	-0.005425342223619734	-0.11178260496346439	-0.010570203717414644	1.419955010903262	1.4468817308699466	-0.09477300300928866	-0.007341571528645816	-0.013096177637415817	-0.11149102739242067	-0.06360765010666133	-0.1799114620055876	-2.1258515053508102e-05	-0.05359959553192214	-0.18032004270425936	0.07966214148053105	-0.13629359106073569	-0.018271701466901043	-0.052423178370155823	0.14678267334771905	0.292568642705391	-0.11629466322001451	0.0019290837005575795	-0.11352525962678664	-0.17189765540501592	-0.0795079482590925	-0.13169577449682746	-0.0814652045126801	-0.05034133560643808	-0.24648334098294505	-0.009288617115055353	-0.18190977484231283	-0.04665568845271803	3.740361243244383e-05	-0.5000669479071952	-0.3956092176547889	48.254244414348065	-0.06212577547604121	-0.1990073097549418	-0.18045672926898165	-0.3961348751375151	-0.018905261648488287	0.7243011976625089
hg38_H1_969	-0.21792198911605148	8.348468948038553	-0.31056658061272246	-0.19582464443515013	-0.16374938623060065	-0.23189369819028713	-0.015487051513907437	-0.06846605694021282	-0.3223975440630268	-0.009754977589301887	6.495561694797844	4.597754396122649	-0.12163529565163277	-0.07001616649251823	-0.01398859470671013	-0.16115809189922725	-0.18250702066566032	-0.23289829570525938	-0.034976916238850866	-0.12486670336792437	-0.2559604410461415	-0.038209065800876796	-0.20301912052923135	-0.2042638226091296	-0.30513949751085545	-0.08041733990286523	0.7882692488648299	-0.23866510818637696	-0.12142987099184983	-0.0014077978831758024	-0.045492795293009744	-0.2969249064703703	-0.09722837369074433	-0.17488621625811512	-0.058248513100899194	-0.3189599604350857	-0.20354398501889986	-0.18109333798443786	0.0074581970345345226	-0.15394840292226145	-0.4218000912463985	-0.4869329003855293	16.716134440111375	-0.21386783281796143	-0.2326271561372987	-0.017411110309833364	-0.3291450115492998	0.024129322990395687	-0.008740687563539976
hg38_H1_970	-0.14106734945301638	-0.21827013844008727	-0.3091829487661233	-0.008780179677289153	-0.20759057240037568	-0.28362149936938547	-0.19061409955911487	-0.0792597788005151	-0.07905414758654614	-0.2113038188702094	0.006575938399060592	-0.18795727169852136	-0.2936143491856062	-0.21435289201921	-0.30812594696846857	0.0010470642789161464	-0.23480514175160153	-0.20269196556228006	-0.14813442343197258	-0.25706035667786686	-0.361252210159043	0.5638664626316938	-0.3277233544570075	-0.17893827712249424	-0.29083552034687	-0.11048439124456096	3.937033155675601	-0.3319779750733575	-0.1682743822543261	-0.10791098515172608	-0.42850190190366905	-0.28085193677290143	8.559495334349808	-0.16258601927957758	-0.26201783019860303	-0.32728577704476414	4.363427867960992	0.742608363441029	-0.21372159733676765	-0.11749761636257326	-0.2561573605702512	-0.484014969255098	11.091378957387827	-0.303207561073058	-0.08584084949070951	-0.3822234758902964	-0.24885048543074856	-0.06157806693022985	-0.1604259355930047
hg38_H1_971	-0.13343443181305076	-0.09188874954659533	-0.24584865718212284	12.262587300001003	-0.15468640476020176	-0.134445244270273	0.4439058526482196	-0.08729818899274469	-0.24562704978770064	-0.023830278811427633	0.30780149160170445	-0.040237173895128216	0.6497040147887575	0.4917020423394832	0.8205969039363922	16.426362381954913	-0.15335731974277886	10.102996454808073	1.1557716780157155	0.8171013782058348	-0.22361097225883952	-0.0803466529908203	-0.22412536587982684	-0.17438922376667484	-0.20311462680380793	-0.05284139157015952	-0.067976899138368	-0.24806620655350575	-0.0704828964291306	-0.2608975210567306	-0.4680350247310587	-0.1364316224466806	-0.12713053047571493	-0.14211961275704055	-0.18911209364216092	-0.27728956772952995	-0.21633119999669884	-0.09378443799029591	-0.18160849112048197	-0.09523722003295924	-0.48231070148495925	-0.316594057351144	14.376507825522701	-0.17972511822175244	-0.31599979620013124	-0.26786777984139126	0.0004536842500032477	-0.02045561562645332	-0.17231948619510137
hg38_H1_974	-0.19429401403982088	-0.17898792266558503	-0.29948892289999	-0.21986833360662722	-0.26192758200191685	-0.2894616707824567	-0.0710453890777261	-0.0011238958551653387	-0.3609944641629822	-0.19046532459307752	-0.04924766416867537	-0.20084935335623588	-0.30835872894767385	-0.2606031372636175	-0.5773881095059348	-0.32117297812827605	-0.19062720477173262	-0.41922003374456823	-0.13192386506264542	-0.26060237538394104	-0.3086954638394483	-0.05376893370873549	-0.051863055822246915	-0.34610901335251043	7.289839587390777	-0.24803715364082055	-0.44731163970271826	-0.17575188703577488	-0.12481770101434829	-0.3755553854065663	-0.16467002921419416	-0.3099976413370634	-0.09610009160749818	-0.02283107082155627	-0.17162839256929668	-0.3706469324432999	-0.30933845524644976	0.9623542195163555	0.03739853206307529	-0.01372835521047595	-0.41530368955125924	-0.3836803618639262	12.14924882923075	0.00085050319617033	-0.0707003868806617	2.9271260632327185	7.418522434329038	-0.12016412338202084	0.07119412320529238
hg38_H1_975	-0.9524760246535213	2.630454149715661	-1.044906741200347	-1.1302076884518513	-1.2359866271408237	-0.8357775441420916	-0.7847890649935465	-0.6216469894720638	-0.4675215982192028	-1.0805388999204302	-0.3485223075809577	-1.0452374241936786	-1.1190422836155662	-1.1918176945661403	2.0620871887424306	-1.2908370663393025	-0.3031205638490791	-1.3556595448850093	-0.9776750564713702	-1.1597388670644264	1.4219892487770494	-0.020581162968570318	0.24703620114293423	-0.5821700161294385	-0.6711337061322228	-0.8154252938005806	-0.5400754734939878	2.120691649915274	-0.09793261292850695	0.30259953586524485	-1.2172620118929287	-1.2206393294414652	1.5195212324165155	-0.4773109879051665	-0.6989795485146308	0.8608503438039533	-0.5040875427845578	0.28207902171430976	1.7975930378894553	-0.6826337068665427	-0.42163714505307587	-0.7636484381385042	3.9059787521653613	0.9686883256949927	-0.4718954657292775	0.008610737788585215	2.022170997900402	0.07726100104004807	0.590243705527488
hg38_H1_980	-0.22300802670638573	-0.5061388421754243	0.03407447180171954	0.014815660695729278	-0.0023335393946938153	-0.34031947318702277	-0.10817250151865684	-0.418079841536311	-0.2404121933775023	-0.21725984104532498	-0.25054331280199943	-0.10141590536635399	-0.011701337682186147	0.11400360514567635	-1.1918888905009832	-0.5701510799644786	-0.2378236528222686	-0.15046650591923744	0.23231883851344717	0.0007303067581529645	-0.15365771131130965	-0.15936917845595414	0.07911746636428457	-0.20496110165996229	-0.12300300460601227	-0.12387398111299425	-0.16171432668944377	-0.006126268293594293	0.06326209243345647	-0.0442617892329121	-0.0026207110885254664	3.745844560174241e-05	-0.21580510423722876	0.09736702099339845	-0.2984525505593485	-0.0025993135656916097	-0.13754063468626182	0.15486484490739086	0.0033519930659663484	0.4570509564496221	-0.053715547790166816	-0.12525320560625483	0.19993844537915598	2.219681867352286	-0.5224846590418135	-0.023347152414251896	-0.04259107345934751	-0.5967892573955487	-0.007669099603357362
hg38_H1_989	-0.3010732014126626	-0.29408275697947767	-0.17548954297651942	-0.30740256724653225	-0.2062856490560683	-0.30449284902885304	-0.22798871324162892	-0.12281289034621952	-0.45493341273622967	-0.2237629015075601	-0.36151276750828515	-0.237648588450917	-0.35774542809912335	-0.29045701369334936	-0.48733700473995933	4.667527987981158	-0.19982103263230666	-0.35317931227669697	-0.21809671941087697	-0.2883946444551954	-0.24438968477938885	-0.031894151506491566	-0.17862194091202557	3.3768581674381255	-0.3422904069351288	0.0011692574075548795	1.1047039909609906	-0.35831635630382724	-0.12738977148797787	-0.2997591380165448	-0.7447688915023579	-0.14448602301751373	-0.021323515854798206	-0.22356615578382782	-0.17708242900937188	-0.2672667101962372	1.9978722222948646	-0.20985629969056446	-0.18776233084940783	-0.07835164757700598	-0.3120826740623157	-0.35994861505940934	-0.0047717577905563545	-0.19809915012416518	3.1582533846214758	-0.12508912532863511	-0.30127580125113884	-0.11839521822745619	7.424697989286456
hg38_H1_996	-0.8746188798353549	0.3767227622381405	-0.7468725672580934	-1.5169705064927308	-1.3822824834977747	-0.7833862683087772	-1.5668909769609065	-1.0140960415701177	-1.5828555972699974	-0.7415689693011114	-1.5810255922586627	-1.3518215224857746	-1.589814332442454	-1.4308956019584704	0.45819536229624663	-1.6350240981488404	-0.0009913945136378229	-1.4343540641978176	-1.263739807435046	-1.4201418769030716	-1.5338299051379687	0.17965909068447034	0.2924386466218596	0.6504798698854799	-0.83227427974867	-0.007765469219534175	1.243212685829118	-0.4023601955858872	-0.2950843259322795	0.6687709410552106	-0.607650170960542	1.180887474831986	1.4217421746594898	-0.8447324542709844	-1.1188226139571666	0.2937263258616306	1.4052875285695037	0.02727634332659505	0.32927948243255273	1.1148232058290464	1.2628699100317258	0.7845617528427186	-1.728729879050316	0.44305004004108134	1.6957640773225375	-1.2076238033750815	0.3665919249085516	-0.8266165524363888	1.8687117624466483
hg38_H1_1008	-0.22409354988737448	-0.2592193392779053	-0.21432468299910262	-0.36560923078479185	-0.23281914020506725	-0.10838276141297166	3.576889388326077	-0.23704150806734103	5.235675727058327	-0.3030302244165978	-0.3556028260227333	-0.2288701461582081	-0.35840367059285866	-0.2342971570694333	6.014379075803222	-0.3385935984598639	-0.20071512348095444	-0.3555678961183041	-0.27907078582652445	-0.05606638268374616	-0.27867848685972485	-0.07775287722304405	-0.34914446304617486	3.89476268987491	-0.06703020034410763	-0.02152180655082659	1.4671303286784456	-0.3557914023772786	-0.21862069729532999	-0.33751670691665914	-0.6907572878702739	4.271492600131773	5.208861676219749	-0.30611799617924246	-0.2819293786571467	-0.31366355040397065	2.276583529534199	-0.2467933976285029	-0.17801132634009376	0.16523951253973232	4.3545659025935395	-0.3419415935819522	-0.09103341255606393	-0.25600388585091494	-0.027815156750435614	-0.5003599017645887	-0.7937728811918439	-0.5686494329379628	-0.03538362092870973
hg38_H1_1009	-0.3043344688037527	-0.022872550789956706	-0.35788786019068347	-0.25404449714449207	-0.1811907376061454	-0.3452354468723789	-0.007686411981848914	-0.25572511146438914	-0.20686449262079376	-0.2990784398822832	-0.28880958538991425	-0.23935256887373835	-0.23352826375842867	-0.12423658136531815	-0.44606943991118936	-0.2697398737298165	-0.0068296634157077605	-0.19784987424125583	-0.24315114342488459	-0.031108128766136053	-0.022005568543744594	-0.14149303490780518	-0.31980449585401033	2.645759088065037	-0.2885939830712283	-0.015146834749671462	-0.028691188741987683	-0.20317713036608434	-0.20991188015455908	-0.29896711687392874	-0.7223214274834171	-0.11903850754302749	-0.18475877252648754	-0.007882378352991638	-0.15263448699535495	-0.42329772179769254	-0.12754873600231803	0.6448402919387526	-0.07283284907263095	-0.10883193267122505	3.471201177638372	-0.2810025962354496	0.0735729866099456	-0.374964536647518	4.3176061485581885	-0.41996165236250854	-0.6333429893321781	-0.15962404656326484	5.0515973531937615
hg38_H1_1010	-0.711530620803478	1.3602347882416976	-0.36688347486442807	-0.9696924367354509	-0.8027560802677147	-0.745254855917282	-0.8530799286584211	-0.9176405561710574	-0.8336083522504848	-0.84388206126941	-1.1491973420276722	-0.5915266368969399	-0.9529052752151314	-0.8001220589537463	-0.6373000247017808	-0.9551231673574186	0.034396500148478976	-1.0151844100128626	-0.8890988536759031	-0.886179181072422	1.2851261103038838	0.987710905457541	-0.7675606956036252	2.960971835163242	-0.17434240444398177	-0.019491283464301044	2.9127678477740067	-0.20077224751282938	-0.823913889037284	1.717643234673898	-1.1236707509879618	2.537299252791384	1.6710802537674234	-0.7232174088999144	-0.7922962108951719	-0.8961787311262188	1.6451531124099203	-0.010690665062598883	0.06464145029576006	1.2987878566167943	1.1053767192329498	0.9216163492841618	-0.7604809098594746	-0.5027366873421926	2.095412065241547	-0.9990698622765826	-0.6043971042350887	-0.8742602138031883	1.4270110136107708
hg38_H1_1015	-1.077221871368827	-1.1095893505669558	-1.0736193845371407	-1.0344614942339458	-0.848360298673929	-1.085824674220296	-1.0439039729895554	-0.9065855705778331	-1.2209799273528432	-0.9606731127483364	-0.9345939658086209	-0.9457022289607246	-1.0232020082848614	-0.9920117364394035	-1.245550561926368	-0.9468862093695596	-0.9384839395001114	-1.064148884691533	-0.9325613375051164	-0.9872833688664425	-0.5439985638675864	0.283647915503336	-0.9985376980834855	-0.3861538068544869	0.0005659867754124064	0.07335279855665426	1.9707709624803962	1.030922144977242	-0.5791245857890049	1.445983466788279	0.3326159312196684	0.8682137668958517	1.4378975861239744	0.9625440724134005	1.872249595333643	-0.4866178635143305	0.13640288387026178	0.5692856152532193	0.3343482618616954	-0.14839066343017054	1.2920401575919986	-0.8554117699381297	1.08506852361714	-1.0184067680194075	0.6664641402533906	-0.10056814692861209	-1.0229324156873916	0.09297763155396582	1.3342319510065632
hg38_H1_1016	-0.002173394729984465	-0.9434531143383602	1.2974119880365318	0.28449626508584963	-0.6867633043271304	-1.0359306680660154	1.1195562336279794	-0.931334258959641	1.2472316515374493	-1.2043084135119535	-1.0553846296071794	-0.003507297874308892	1.1193099622106935	2.6906479414664264	1.6201445893394752	1.3742754282522371	0.02356515340482122	2.034525855004176	1.9025104798532295	2.1112662465212	0.5001244085244932	-0.8966369013930401	-1.314153181931956	-0.594935362827703	-0.986997579542011	-0.562174640570477	0.7769348466721473	-0.31499715114664717	-0.9468849450918897	-1.0481953946130653	-1.603705183771774	-1.0785797435670155	0.6319580674668704	-1.0394679827250402	-1.2342050856541082	-1.0091766215154891	0.16451292555233757	-0.15610272213802365	-0.011016143018051537	-0.9121801955432409	1.2007500079070021	-0.001756470239180101	1.1596692083538354	-1.3092530736861445	-0.03507776818182416	-1.5592793696193399	-0.9968434061871695	-1.5898068899404796	2.2152633544649594
hg38_H1_1023	7.465796354797169	-0.0269744671323017	-0.060829020466089706	-0.0541271114067057	4.2747990950131084e-05	-0.14569562246627027	-0.09752849057819764	-0.11162742250443189	0.14718069632320063	-0.1744100736334953	-0.06425587210858612	-0.09986217241554043	-0.0099423931532403	5.1254821725305995	-0.7378170198107405	3.6138006478944042	-0.18352189458148233	-0.031658112064318254	-0.00255554762892307	0.19109475137117085	-0.5313277021128208	-0.29105911011700125	-0.37961797799896024	-0.007431109556689248	-0.24107835451447818	-0.1012716809663149	-0.17980875787042797	-0.15147431473127815	-0.17552886036324208	-0.0418211702024262	0.04661616095443875	-0.4668804774218716	-0.2623040730224648	-0.23472831251073217	-0.1670206868729076	-0.17461903143806526	-0.07412292989964521	-0.21690284508221508	-0.12775284919539712	-0.059463057389901285	-0.5701008373272635	0.03313171602249794	0.004894483897972697	-0.399745199596929	-0.1936017677910219	8.305992949961356	-0.6765706096357474	8.918788870596542	-0.30275312509093216
hg38_H1_1024	-0.25705733449872314	-0.2916963265276186	-0.13756778276696124	-0.4058773552095774	-0.25622425945976823	-0.36790494981341004	-0.4078334199554875	-0.21452824428541883	-0.09879906528540952	-0.2599809151851256	4.3907392643793735	-0.2811878651930312	-0.2569042425743677	-0.14205350868042915	-0.2612827414460551	-0.1593431579358964	0.5037453527889958	-0.1528279913790124	-0.19814011212288973	-0.2683457747031281	8.150842532091039	-0.32597079166762005	-0.48510678665510454	-0.05630881724514557	-0.015563658455746322	-0.05244845351318078	-0.1277804390450815	-0.19466982417387538	-0.2191522990993176	-0.16367256749592365	-0.7818505557204413	-0.4393326402713309	-0.3792100980071633	-0.11077768953565008	-0.0204898458735673	-0.49510222555510225	3.61598345744755	0.16413851324962692	-0.15879956463173106	10.23442661578537	0.09932395102673677	-0.27308996947856345	0.013054233748681135	-0.34041591664183485	0.8970381921971946	-0.4485758239635678	0.4562777255335859	-0.5815355873255722	-0.3928646024897774
hg38_H1_1025	-0.38397163365496056	4.478631601658088	2.4353313908948357	-0.5350089168349119	-0.6032786825485921	-0.2466517687748504	-0.34384202326556146	1.7412981724161933	0.601470934970562	-0.5281818130531246	-0.5724142234125372	0.8474883633153293	-0.4066995177209132	2.5892227738445976	-0.8865752074984373	2.1749961503516007	0.14111851280617219	1.704769603349038	-0.16931073227560706	0.6375051413379748	-0.3399883427732044	-0.5841821547504782	-0.6861212706014651	-0.3420160918544716	0.36792652461187964	-0.29236150925869986	-0.17416088723590312	-0.8590070009723542	-0.4058762801120693	1.7468997567616922	-1.3517633542060434	-0.0968911360967215	-0.2006557576936909	-0.490916595984554	3.14950701282174	-0.695611158966256	-0.6639976566279893	-0.32054678561167543	0.9854516544090908	-0.15562416270947976	-0.09977930986360564	-0.20176929552283843	4.508213966436069	-0.7099522494636102	-0.022114916449972204	-0.8983114381671766	2.0400006296576785	-0.8379427434918054	-0.13022138741474684
hg38_H1_1028	0.25277873408920914	0.4467224339546854	-0.9504716707420601	-2.397967697358623	0.7046413654057135	0.004618063409565699	-2.494610489991071	0.4705699957999748	0.5566242220663437	0.15814475878677245	0.3054969888195835	0.9597523199661747	-1.9754780062409083	-1.9432426813639492	-1.787297244246637	-2.4153082518933227	0.013905572053265954	-2.273855403233016	-1.4051803108605951	-2.051974622326378	-0.3375599199034119	-0.09192488398966583	0.25801812188167245	0.18244182659974878	1.4240181149765565	0.0708825043326455	0.46039060287767936	0.6591434144519859	-1.4521439690609983	0.9022767387362299	-2.2730504600767194	0.6863559140175101	0.12081695975533253	0.11998828726757296	-1.7814641917208611	0.8888712965878038	-0.5049520152024577	-0.1602186508564887	-2.0061989059154035	0.041673199275035114	-1.905099785694902	0.5367639675754075	1.1506289672307817	0.022352936541756373	-1.0529033621088677	1.0404554686519023	1.3287935271714888	0.7586931497413988	0.915958131344473
hg38_H1_1030	-1.211753805454347	-1.249300297265694	-1.0043950345415529	-1.2706339811636684	-1.0493923957295872	-1.2991522784952143	0.23340709241660146	-1.1339175509390904	-1.3023362919620625	-1.2178092753137821	-1.1667926853345998	-1.1519833239869615	-0.8521205640795559	-1.0347235248503046	-1.1899037550664593	-0.30555905444301606	-1.1076660554282542	-1.2780995985694728	-0.971112761376025	-0.6652755984495363	-1.0463521118996457	-0.10004137973483872	-0.746750908204492	1.2339779495675862	1.6483698067674386	-5.791535669099417e-05	1.1140675038060588	-1.1508879729298538	-0.5884447510781762	1.2085196565602152	-1.1411759156245773	0.9000217775095468	1.0088208895350652	0.984485943412331	-1.0673654916785085	0.43177442383586645	0.9800490475361275	0.00858063817480018	-0.5149202008375493	-0.1760613504149533	1.6393712641556315	1.2327994078552502	-0.5721658083206311	-0.9598940142897812	0.2780789694730199	-0.17021122929434454	1.647240421239282	-0.5261670376927612	1.4088654373723186
hg38_H1_1033	-0.13019638320927346	-0.14170227830096674	5.393444288145339	-0.4187062204046352	0.17254003921425903	-0.24079783734477922	-0.40907368813015116	-0.030317857918615243	-0.2190803259784737	-0.15051495185047858	3.909995733046472	6.598507532031821	-0.38280167369578755	-0.31272894817632085	-0.6929052439260203	-0.2658088840215554	0.06065068094734427	-0.3647302802400008	-0.31925278853571726	-0.3416210280234314	-0.3182387067717658	-0.2651751989240964	-0.3406763440868886	-0.012180035117335751	-0.1389757246578822	-0.11027279596496901	-0.3770535364401208	1.2176079780191829	-0.19880814415305634	-0.2787805707905189	-0.2995600789005963	-0.3359186837936853	-0.3917652915912122	-0.19768613305820792	-0.31081642714805385	-0.2821676348853596	-0.24764762383733827	0.4092168155656585	-0.24312770843787632	-0.18096026665834597	-0.34957665945506927	-0.3665596527341934	5.523790205442561	-0.3795167004859478	-0.017453204168273857	-0.056571279024167635	-0.02166586518500178	-0.36545847499068784	0.13379837401053676
hg38_H1_1038	0.9202054213272691	-0.4051219752448887	-0.07401562448751074	-0.24696976180882166	-0.1645037498029518	-0.392637135895788	-0.1621680451491271	-0.0011723284906872784	-0.39272755236201573	-0.2242652726382679	4.435010991711209	-0.0368466146945784	-0.13574198442909988	-0.08615863422177285	-0.6889454748669381	-0.12114517966465764	2.9596238858155988	-0.30778113702019705	-0.005799056313141209	-0.1410521948306669	0.755552707613107	0.431919665203115	-0.6309578439950398	-0.009577912240505776	-0.20791676104538576	-0.07744512872448647	-0.7042800843754098	-0.2021364450773816	-0.4112383301001213	-0.37720416777191773	-0.5077319906597764	-0.6473719844693098	-0.4699484472327807	-0.5378663067366249	-0.25133272465527023	-0.22468526973435693	0.21635848596277263	-0.0978664645312704	-0.0008032444954220633	-0.3879103730249608	13.903798688624748	0.207577870015489	7.080842026844365	-0.3986838576121985	1.8429850521514037	-0.2291079482743596	0.22733379381877517	-0.321079957720351	-0.3016772367613669
hg38_H1_1044	1.6159433870945175	-0.8664355440383982	0.6855799469156656	-1.5137034826836782	-1.108766084466091	-0.6468735842068613	-1.2934746595937492	0.9466584110141969	-1.432127129936964	-0.9218531918040208	-0.4795979493150487	-1.2140225507748157	-1.0610183110408575	-1.2120782506645906	-1.1362028697870594	-1.1981484170898034	0.3333821304584179	-1.3369437588657211	-1.1908246011946453	-1.1736827775824272	0.25389099751671923	5.374735932759876e-05	-0.7211250308943734	-0.5047379952749399	0.24482749914103152	-0.09706173564357061	-0.01817394707515827	-1.3182872222660036	-0.9869483105625826	-0.7007657926947649	0.9781722574498474	-0.2377887909278048	-0.43882444492347644	1.187797981951531	-0.7112545353836441	-1.138821384389652	0.04913720747136525	0.006351287738721347	-0.03222924742512063	-0.8168543467247104	4.398543521066502	-0.6847578797744319	1.190570884727965	-0.09747314084523082	2.197350260263311	1.278716137361006	-0.5991693226511015	2.2777516005559835	0.3300837656781584
hg38_H1_1045	-1.026741370635642	-0.14063156471558938	-0.8123808033210383	-1.19312499596741	-0.9394310183831243	-1.0727662224138093	-1.2078154100712595	-1.042591167246365	-1.2948401172469202	-0.8237838346764236	-0.4988316715348724	-0.9776560915651317	-0.841695500952517	-0.8269569165827427	-1.3927042985976985	-0.9143120024083382	-0.43670881950742413	-0.7271198746491794	-0.9589895283107128	-0.7602879384257474	-0.544860139474446	0.0008305604632045539	0.7006749360387688	1.9744193757042265	1.076284610008094	0.017549987474468502	-0.622352513679803	-0.33278099555028545	-0.09148463186042742	-0.17038929522274718	-1.1894932610061888	0.7045225160968647	1.8313082351278491	0.8265001521034864	-0.4770385281334346	0.6632339013230116	-0.3593616119296969	0.552476462985921	-0.0033574495779303297	-0.04039124018007378	2.8128617414310275	0.1298084624942956	1.5640588483685014	0.3529492470382005	4.0896751057041	-0.5074531072282243	-0.7749997080423482	-0.9910797489304529	-0.2770345074124106
hg38_H1_1046	-1.3100993625448014	-1.271368882311248	-0.8726477997586873	-1.5347710511387327	-1.264694818665982	-1.3228578876321138	-1.2127817740022522	-1.3618587567723535	-1.6296035115204546	-1.0762415630106121	-1.0947486072554824	-1.2475028157829384	-0.7571494243233676	0.35517181705826845	-1.6107268196859896	-1.3537291725686997	-0.8383659643173275	-0.90166500789346	-1.3011175401255686	-0.29402694464393364	-1.1106226091605718	-0.059187517378458634	-0.986160866284182	0.4460728317864908	0.30226279698885894	0.007376837405822786	1.183430311598434	2.5924890104845337	-0.5570295477375085	1.308057610941735	0.9592221374363681	1.116454020103875	0.31009494421850664	-0.5222513537385645	-0.7080033843916494	0.8660360398835293	0.8736628062456567	0.033822831708221875	-0.1904733842141172	0.40636240594464573	1.5163379141349156	1.6979486669296777	1.2119145424509572	-0.5032121345183849	1.7095866319060231	-0.1252285661653501	1.1463437511977719	0.582533026627899	-0.8856110735620288
hg38_H1_1047	-1.5876046812513855	-1.4978985778145322	-1.2175089187139132	-0.828559548245633	-1.5994486429204666	-1.6874225335305297	0.42438372487021003	-1.0347036606274942	0.6130515301077466	-1.5168255474354422	-1.6211239669843758	-1.8039905247087424	-0.6489084790194671	0.7627831065133269	0.221099778101579	-1.7241209372380344	-0.6211204041598571	-0.07232324417019305	-0.6713852824222467	0.0406163998078929	-1.5747531217105055	-0.2952878949114667	-0.6642153892004931	0.983608207713232	-0.6620484893409219	-0.08499825403162783	1.274411250531755	1.4417723431432474	0.5029210250820014	1.731218025165584	0.5224909919970904	1.6553280551739034	0.5130841096077022	-0.22245282275427036	-0.48322923148176994	1.776983591186624	-0.05832660606990149	-0.04098400288036211	-0.23074166415531167	1.5398182353324696	0.763291776354517	1.5527503902810764	2.0505414069617314	0.8217822013509034	1.2135353797640642	-0.08905926293518189	0.5079730066436919	-0.5999214537798387	-1.3161125663794768
hg38_H1_1057	-0.376320124847935	-0.09042882222544563	-0.21088886577034627	0.0034933406642127917	10.686585309387265	-0.5147452660833236	-0.3934620907600105	-0.3254945905798649	-0.5279366244579263	-0.31615945276035823	0.0001569588562671398	2.5428305382345053	-0.10363181793874034	0.030436788256840375	-0.957915250712711	5.973041005397835	0.037452700291661305	-0.00019782491711173468	-0.011880417546404396	0.0669000170348461	-0.1820253233169046	-0.34521680021011364	-0.49467171051840403	-0.16477684820279087	-0.17321389079692595	-0.0580959278974074	-0.353867185724114	5.636394048092858	-0.3204785991260373	4.9613262538630085	-0.5618629550818726	-0.4424942042500353	-0.5678397447548101	-0.36385059574381656	-0.5271776132089655	-0.3048766160105028	-0.2688412865598107	-0.12075598231586565	-0.010550168827204744	-0.38978804389440697	-0.195662693137921	-0.05909855121953277	0.030018824062335116	-0.26496221972472533	1.6439797173635804	-0.01740945620806212	-0.3351639507154137	0.42461141721494644	-0.19920189841487088
hg38_H1_1060	-0.12749993170092522	-0.15713721655876894	-0.013928742167056914	-0.2855826645787209	-0.016738422863618225	-0.2374841593032019	-0.13103286801739508	-0.011154121818396909	0.022685283307221533	-0.1339933997765219	0.13011452868505652	-0.09418580442485251	-0.20295801837222416	-0.1126279891864006	-0.32221970057295146	-0.22939472283567564	-0.11040974481974276	-0.035873095225290974	-0.23847561617264368	-0.17349059101420924	-0.2799275588645011	-0.14803599116342578	-0.26827027461746616	-0.0009336023927538532	-0.12138310976159819	-0.0016369068127539898	-0.22099944011212186	-0.24556181214435674	-0.07320740446725484	16.53045823771477	-0.13629167539784703	-0.22962291614406302	-0.00029893829460192267	-0.103997409969447	-0.19045325951250633	-0.3262667790003504	-0.04666437107721027	-0.12192154785869716	-0.14710503259096583	-0.018509351814583044	-0.05688875416067008	-0.3424868713994964	17.424777466235135	-0.22384064075605947	-0.093180352822395	-0.26606226536481015	0.024675475439304182	-0.15801928391840397	-0.18476535834789193
hg38_H1_1066	-0.604164184103246	-0.46337716820266406	-0.43043403840504113	-0.6243668233327963	-0.35124283816002294	-0.6244427336966195	-0.39212663423803074	-0.49813747358246446	-0.805176587347065	-0.4938878569608325	-0.23569339913692364	-0.4941481086466964	-0.588637031727636	-0.5080324384384053	-0.7877645679254488	-0.5756923818117359	-0.4722921971232732	-0.5879870778302013	-0.5411974503651129	-0.5177694072073549	-0.6491208965724571	-0.3983761682983552	-0.21409939593363217	-0.20514255438500523	-0.24167995608579082	-0.11856479079868884	-0.1889714924133233	1.9470595852940897	-0.3191593110215295	2.9107437972526564	3.0892369138796094	-0.2126797855151617	5.434502161854864	-0.39477343029117956	-0.3538484858819697	-0.21599265317504537	3.759712419936755	-0.2688120962603653	-0.06348113015933493	-0.1787761585100732	-0.20788107755840088	-0.012925464925260314	-0.23092071589603913	-0.41979954811541037	-0.25907322310236747	2.129715500398326	4.351920138800815	2.7687230030709085	-0.5201292190151521
hg38_H1_1070	-1.131047263206234	-1.1510861405500625	0.3323378433373007	-2.4479816273624233	-1.9749132268573477	-1.9006461327889257	-1.818816136062999	0.10863949660733675	0.20706473382982898	-1.912857331062261	-1.000353997704761	-1.8006285651443077	-2.015693010310686	-0.8917497229562041	-0.9543316598155259	0.8295725794831472	-0.04506012621649568	-0.5042399348254426	-1.4051623627733565	-1.0748508138502115	0.7789040885883559	-0.143499476040586	-1.2889925705883716	0.068272270159151	-0.7394802295545964	-0.0032906921981645447	1.4304442335327865	1.976417665176237	-1.4663635723480923	2.1249127989956893	-1.742306290561729	0.34725882944977776	1.239399131865834	-1.2073458711077503	-2.109463306869452	0.08661597322669627	0.03450322353290385	-0.13192623502647885	-0.0030384917959688316	0.365875223482357	0.8690195630693608	0.1848424085127728	1.0731202885725724	-0.8878773984999164	1.1675499614259666	-0.6980910135119706	1.4817795113683847	-1.6737502711308232	-1.363887869206689
hg38_H1_1072	-0.1825852903043353	-0.08608862504304843	10.056456076104887	-0.4184956755870799	-0.10043117024329931	-0.35046270688476944	-0.24836444221621712	-0.01234292437661444	-0.7800339299002957	-0.22886453393935044	0.10717135019974948	-0.07685768520906476	-0.26452215603366835	0.010642759552063922	-0.5000152678563488	-0.029803451936729963	-0.12052673370754564	-0.30217478692261834	-0.11269250583152822	0.058620426684330804	-0.35725580325637046	-0.0643034338462996	-0.0844966744165336	0.014507698485126617	-0.04227682976581087	-0.009053196887845321	-0.39623402609102315	-0.2852257706566194	-0.0600826334459146	-0.1665753699197181	-0.20242510644437978	-0.20913681116090677	-0.17525013309084359	-0.25427740502085067	-0.26915369857875654	-0.17826904034827173	4.75908550378316	-0.024109570244339105	0.020181108837460285	-0.06474748803400966	0.325432053762769	-0.26417002942884665	-0.213471229352426	-0.2708446388077045	-0.005850773204603903	-0.09330049926558427	16.139249928207096	-0.45767862944951354	-0.06598915867614007
hg38_H1_1077	-0.1508814416313386	-0.22084239393739932	-0.04519413953287153	-0.25537051297879315	-0.0206710770593708	-0.22454618390998254	-0.23605304592156875	-0.12289421759530174	-0.5880075919127037	-0.1800366556935687	0.23473818870075205	-0.1091643951787773	-0.21733283249408086	-0.14023380380686123	-0.3186820330964074	-0.07109014766913205	-0.2116472566107184	-0.11329511422320482	-0.31394021194092675	-0.23238052876529536	-0.3730456903222607	-0.05236133033802817	-0.20572345863289052	0.19396985671540234	5.9698731196604116e-05	0.5951211969735716	-0.023054565604379622	-0.31683644483462964	-0.04220401185794126	0.005293555428900078	0.0014805274242905271	0.016695055914429373	-0.0821416123063698	-0.27028344792976533	-0.010445843746445055	-0.3138977210712285	0.22193154778066532	-0.10918834675308688	-0.004363832972650233	-0.043531465689475815	-0.13493234097284482	-0.018725774415681056	0.05752824289311755	-0.2747693359261204	-0.14107380240635448	0.3269692633476002	15.52107140367466	0.3750540568688203	-0.29396795726705344
hg38_H1_1091	-0.008635635805280975	-0.08454618480254954	-0.09782120356799862	-0.1596785814843315	0.01698583862629764	-0.2797412557234935	-0.004710110688176954	0.013448698025555822	-0.11573029712597477	-0.05447058540748782	1.9697589672759712	-0.08870728228648214	-0.25505764878039805	-0.03191566634090576	-0.7838675700810993	2.198861272715619	-0.015191802992965006	-0.1085677962302274	-0.15486773015600525	-0.048074280855527965	-0.07530486436857219	1.7989280740633817	-0.17107680197349553	0.23104292949353825	-0.005540214222791293	0.2980166795184577	-0.5054913972378786	-0.13076917864564286	-0.04947547507268748	-0.2752768131762365	-0.33519767629023395	-0.12113246561885986	-0.22518437110019707	-0.11459386448201328	-0.1875323589859093	-0.27236519504436085	-0.09295994366740232	-0.015779759049965335	-0.09581712975593021	-0.006237094926527709	-0.019919630604477778	-0.5327124494402546	1.2125287510456206	-0.2792343507921798	-0.08397669453283382	0.24474149648710233	50.97694436394332	-2.886425455353158e-05	-0.2439552582136289
hg38_H1_1094	-0.6246027807857413	-0.35121622982642636	3.5098051321004036	-1.0490788927721633	-0.18502688270148482	-0.945664911413069	-1.0079010762473668	-0.5057612077565965	-1.149663911754027	2.6016780015129695	1.5838623310340205	0.9522918774294337	-1.0090037348815102	-0.9017771451733457	-1.3624724849703542	1.2485983588922875	0.12789270150281348	-0.502229657816641	-0.9130440848160807	-0.9225263961253615	-0.7665573529812227	-0.6214084873194721	-0.6557365479958679	-0.2719351471929968	-0.12340950286196424	-0.07177631814441933	0.6619798804202309	-0.754393579093414	-0.25688525128126366	1.9272406804508864	1.487512024500558	2.1943528684703355	0.04985738891308277	-0.5564991783829849	-0.38634785185655557	-0.4200509472079228	-0.5689585336613777	-0.003704602039171799	-0.37437504894513446	1.3765472618381938	-0.05977570783084628	-0.15658457077727586	-0.241169623530739	-0.6144177700719607	-0.527386482071472	2.347389032797016	3.8177517247288146	3.7791801138806758	-0.649332653124194
hg38_H1_1096	-0.7602572446047933	-0.6170204076192278	-0.7286296104677495	-0.7978127265828854	5.177254733438808	-0.9133933033932115	2.8559378644467155	-0.38713046021997155	-1.0238038799926448	-0.34648408553549787	1.368478523803149	-0.6572291153713345	-0.3473380285479263	1.003028468979627	-0.648714040605001	-0.6075052418037742	0.1273568845108896	2.4102993271547417	-0.20841298780469553	0.2571756808058801	-0.5559736342518006	-0.4405707224278946	2.722664378802146	2.36137709756231	-0.312684085329024	0.5364824470428985	0.012661481949613404	-0.7015240393478965	-0.40328983970566307	-0.38214777218112345	-0.5886089976894456	3.339141850521449	-0.3325696124988198	-0.6196441945211404	-0.3760245459467883	0.03490542506380662	2.6393247582922172	-0.3090186865948687	-0.6802529936053243	-0.1569811468619592	-0.5562085753301124	2.8163075625185363	-0.0517431522641429	-0.38458979841656243	-0.4549598802796834	-0.709384624775736	1.0456530133653914	-0.8715428406102165	-0.5640391299797777
hg38_H1_1116	1.0592666281397873	1.2422108226398352	1.390256060055533	0.1268572659942889	3.103765317460387	0.2726213466799648	-1.0757832938059793	0.532008652203037	0.14730859146643177	0.0875988755908529	0.5888775576518115	0.3112007763034561	0.040377676001959066	0.9364340912451926	-2.7986948473955606	2.1874005598583603	0.030953742333198482	1.363834529454661	-0.9008634455252061	-0.024813305620955614	-1.8587097042616174	-0.2318662638216337	-2.4276007815343825	-1.5684501757762914	0.5340262846757091	-0.8277028687342274	-0.36060146059201564	0.39733803339146867	-1.8121197259221096	1.5349295366075237	-0.46980809317274247	-0.7533243295120711	0.2662745293307052	-1.8966208273540692	0.501161221420675	-2.1703024206071286	0.03252966139522149	-0.06322995410732615	-0.5094930079278421	-1.0110140193945056	1.5126910070042983	-1.799725836678071	1.3645611991800153	-2.3925565445550125	0.8050394059621738	-1.2967161288562128	0.7586268002185256	-1.522301673945819	-2.3936031570964986
hg38_H1_1117	-0.2638558238229705	-0.2825003010358866	-0.2497290858441391	-0.4472388777020281	-0.0031470500671828927	-0.4165721003525702	-0.21916126993058524	-0.05128450829729831	-0.23960378056942552	-0.08774328356832427	-0.01652925198670317	-0.15611756850892247	-0.24261345365760384	-0.13989815277928588	-0.487582637013601	-0.18656351506238575	-0.11168936567129216	-0.27764394425012956	-0.23056939723645936	-0.2180782057595278	-0.000992411465252196	-0.11597446524360122	-0.00846007334052501	0.9853326869632975	0.7491917462531537	0.028858574651501483	-0.11843301363902257	-0.11397317490490894	0.053688969864852686	0.4325115772028231	-0.4564790230644954	-0.055475437062546915	-0.20120240429854735	-0.32868777222010964	-0.17527589470898117	-0.00075981545622447	-0.1438006333147447	-0.3163672254916412	0.3914706090736504	0.10525573100717882	2.5353612938586645	0.015499631862459411	8.326140924558056	-0.050424937603307664	5.192808537045462	-0.1792371858298185	0.00014725643974088307	0.09099841511262244	-0.4464443615841963
hg38_H1_1119	-0.19381790227895382	-0.40540678780446493	-0.4026095076953629	-0.4088989586801275	-0.15245649110918386	-0.2547457512806923	-0.288402646848283	-0.13892623339963217	-0.48881466197640744	-0.26892328383413344	-0.12525941462889792	-0.2994592570065084	-0.39112868718200916	-0.2893592217463739	-0.6495746355020596	-0.3221054399254549	-0.22093381941131832	-0.3609054372498467	-0.31601314312889417	-0.2960920023439459	-0.3541755605981059	-0.3483579075310486	-0.28689434870531966	-0.025711774629973327	-0.23216325275245797	-0.08818749150207295	-0.3950690890759165	-0.2765947897482534	-0.15771788094146766	5.423169288572973	-0.14574522872529627	-0.31651735222633887	-0.12921829831360315	-0.17997293559757796	-0.04621822711661612	-0.23027667960235804	-0.16737680945754888	-0.13922402125406855	0.17941448832266352	-0.12609331007567687	-0.3912191064896192	-0.12229994507630891	-0.052326909099013885	-0.2347294023177346	-0.02585572152121791	2.8253403013789353	6.987225267805987	6.067677199797049	-0.00341652004001085
hg38_H1_1122	0.39054749612195067	-1.7005218496238523	0.24329278731498657	-2.153206011746896	0.9714047579592995	0.14349153851597332	-0.922416704341876	0.013852979741479178	0.9355540958759611	-1.441609231856815	-1.5073758375512014	-1.6207590984176163	-1.8721053431563601	-1.5408844527395404	-1.7719171485566794	-2.003711094802973	-0.02271490885494746	-1.602458152850563	-1.7342804818403317	-0.9205392941328131	-1.6756732645945303	-0.12786336735235737	-0.8362575827838832	0.12013617252628903	0.13134546716295653	0.0027558075124172903	1.3802157673328825	-0.16642521500239635	0.5647496399171236	1.2623905938273776	-1.4708142378382496	1.0578860860241028	1.074121619518936	0.8009835404306239	-0.936214746896438	0.29621880078014223	2.1297431244832543	0.4866485732588044	-0.046584151839633846	-0.7158781708643411	0.5213268296915157	1.0341997506244296	-0.5522806583990153	-1.699005577480161	1.494092740473011	-1.6202469704878482	1.3235458113968694	0.45418349840269967	-1.6568808712094782
hg38_H1_1134	-0.041425224907919646	9.195309412488287	-0.3148720864683399	-0.6254888853788965	-0.39635001951239757	-0.2119106273720668	-0.4194016832241622	-0.18709038112277077	-0.7141568958433766	-0.38010909602204246	-0.0026137695755847072	-0.4320289443848272	-0.3966439132792809	-0.2429504000715137	-0.8780975663151529	0.026150966857684258	-0.2433758857892763	-0.08303091975705977	-0.42688742271253044	-0.3200069247661165	-0.46342311953926707	-0.00970394821129442	-0.11136753684204417	-0.14323627133455277	-0.07865088215787208	-0.0683656667149036	-0.10112791226820285	-0.6358463463965989	-0.03106468474549086	4.658929039399102	-0.5128264546228481	1.64761184479888	7.441146068604037	-0.17341727415784264	-0.35655847617810527	-0.35881272787321505	-0.01688400490834181	-0.10691754191801678	-0.0678493301090953	-0.24022923982074076	2.1501465705156626	-0.5906584217431046	-0.5252661506693903	-0.3331282135091009	3.9962343129373936	-0.7274644865025788	-0.0003111331350069798	-0.027317321356192827	-0.3892006915403821
hg38_H1_1140	-0.13763756736635577	-0.2131017872807477	2.082642777967282	-0.0013708696418016273	0.12620117636462058	-0.29232057487884766	-0.08198716266607663	0.015544635244494447	-0.21149399823005327	-0.021557476326033467	0.434530264260446	-0.009458257542405264	-0.21582552622527465	-0.010988803338457101	-1.0273646007129416	14.909831371868927	-0.08645685457829189	-0.15741654286163112	-0.09787834231398042	-0.06989386659800757	-0.39264967000489787	-0.014732402715087184	-0.05595395086022557	0.5169103939043316	32.88875207417164	0.2554523523796042	-0.44592262202256494	-0.24864254756972048	0.2914562351040262	-0.1360190538020154	-0.743177107864424	-0.005151275561587652	-0.26752736044127823	-0.020223087903151887	-0.04819977251304453	-0.07014858222903471	-0.09130617145543947	0.09059373004707978	0.01494086234456209	0.7123513779534568	1.1892015219867165	-0.37064685942289255	0.16717471737399917	-0.15670833465964462	-0.08147954698472294	0.0031707892756301275	-0.3549905574016915	-0.019175738497396285	-1.1353730616736502
hg38_H1_1141	-0.2116637698556154	-0.2933064252378516	-0.260355208183068	-0.2984084907576885	-0.15882147601772403	-0.2616155029698508	-0.09403459997954715	-0.16261889564918125	-0.16904964919688706	-0.18361980753098187	-0.2348241686194975	-0.21807476427864655	-0.27651504785764947	-0.18977153241061584	-0.5975640133817209	-0.23560965463454625	-0.15752463088687052	-0.2575008650065061	-0.14799505163750099	-0.1731346336924003	-0.29649545156794643	-0.1450509731553596	-0.04249235743507287	-0.013325633485448376	0.00029037610372266735	-0.043814373462366475	-0.1866174770855935	-0.31722170732939053	-0.02830011071478092	-0.2085396929947689	-0.18816580108813505	-0.12705575531668176	-0.32176513114769933	-0.10091174472589706	-0.05724288747183724	-0.29588287416779796	-0.18199500711767766	0.05667582939343571	4.673314144131814	9.589706141461903	8.412201744107813	-0.2876506382973068	-0.08318160855223562	-0.05967635732132777	6.490830513576678	-0.062367885040735226	-0.3443512713944901	4.9027455295130835	-0.2746244316999917
hg38_H1_1142	-0.8977460130999788	-0.5597936240889553	-1.2270599599259902	-1.1446574188067147	-1.0638738717255372	-0.8938444690175231	-1.1265748726712268	-1.0827737335838212	-1.4107949712821055	-0.8770569141436931	-0.5871651214272436	-1.1149277164194697	-1.1221696751303336	-1.0252225446638414	-1.1508386475411925	-1.0385628588033575	-0.14623737923871089	-1.0689178046198502	-0.9327339821959502	-0.9548279365091654	-1.1137819812230287	0.46814830510754124	1.0828326427253792	-0.5324192134973463	1.9431966924272979	0.8732456595267595	1.4638878560262896	0.5870668025979514	1.060379263889199	1.7716483174151125	-1.18284328357057	2.63982206974699	0.697624469405269	-0.5953200258494326	-0.24114128415614702	0.11007766951497418	0.9188421421363538	0.15184945040361789	-0.14607609347938993	0.36795188023926917	0.7460015416420418	1.396799625753097	-1.0415638782946748	1.9449088638338603	1.7088307406379835	-0.06797310191632373	1.5651211143485368	-0.40001305943557813	-0.6965564160525182
hg38_H1_1144	1.7408893137452557	-0.463105212687134	0.16246499062349493	-0.10755052846467691	3.415972650571148	0.9574722004023732	1.4762222460553303	0.36341030566816174	0.002709414379228679	-0.7127374106646756	0.5144430957743291	-0.9679173886894702	1.6737059189568702	1.3784653064552732	-0.9710078086520132	1.8583375183255773	0.2967533134666355	1.5742718885173317	1.842689090018711	1.3327614158891838	1.0343411587767568	-0.819851328049085	-0.9942349351024258	-0.5315644038610241	-1.097724968321011	-0.001013491951680614	-0.0009529587881310853	-1.3247223504634666	-0.9346493704372564	-1.113607842081129	-1.121836730348898	1.87769943119177	-1.4291295009609895	1.013722257117621	-0.5839436789957831	-1.1489897954727497	-0.9735087782510522	1.2581060835254567	0.3376784693722338	-0.42593002516333295	2.3735421287065237	-1.1115268930330497	-1.4561150436101165	-1.0067781213608724	1.4490968569897722	-0.09003600010906068	1.9914396256500502	0.056234459048374284	-1.0150132401523975
hg38_H1_1165	-1.2292759249743124	-1.0341132253978023	-1.170023602389772	-1.2922794184383994	-1.254889974967312	-1.1761048001909375	-1.1632936122126865	-1.125167586244109	-1.2523489763813287	-1.1892364512424338	-0.4736173926539273	-1.292148787162227	-1.092806109126743	-1.2208723401673196	-1.190647858351128	-1.2681986960147273	-0.06844199004770622	-1.0909008583776312	-1.1168534549902647	-1.1654220892761582	-0.27543383924485787	-0.04607029049568066	0.029612970726260058	-0.529671617893847	-0.014815109857867664	-0.18241700704258285	1.8568433106210425	2.907719753087047	1.0651980495109392	1.3017405199554828	-1.2436900039867615	1.4508290938427009	-0.46824704570948245	1.301046528185564	1.0092810733471262	1.0401618114509357	0.769267454242912	0.630315884287653	0.554931541650699	-0.9911703945548844	1.8895072195677978	1.1034214377392475	-1.202984549529446	0.519885550766205	1.2580420674919306	-0.1985250423158962	1.5565175542875873	-1.6874914318581324	1.4482180867091625
hg38_H1_1175	1.2127141586383872	0.6193314369125963	-0.5329527107743357	-0.7429364384518431	-0.3377611126485126	1.6957307544589655	1.0313117082000147	-0.1236445032283537	-0.6575368344205785	-0.6695694927442077	1.2609444998050483	-0.5767575082114631	-0.24338689237705693	-0.6507903421626728	-0.884036211829506	-1.0854919436981472	1.9661708631044525	-0.33384849596245325	-0.25827662949012725	-0.18576506215624886	2.2156108432030077	0.00013683591780609978	-0.9960797692798408	-0.3326521744110229	1.8028293817901035	-0.16976065624898934	1.68352124431588	-0.19638305032049927	0.5357848049995467	5.17576581172423	-0.5394272381883147	1.36080478020455	-0.7648080693010132	-1.1425461385307225	-0.7866205594461706	-0.9055857461816181	0.5104217205982436	-0.5144512684047827	0.015611831529247357	1.2829298942525986	1.3945842844577971	0.3499044402043618	3.0752163303973687	-0.8301462643123972	1.445482648443045	-0.8014575150732973	-1.2912990264218958	-0.6556652241469639	0.5824077239231149
hg38_H1_1176	-0.5132113439577521	-0.8843039986086747	-0.3269314741753611	-0.8979781599117599	-0.7125450201292268	-0.6806851111378404	-0.5166162763989994	-0.40662316612911575	0.12668166233615769	-0.7918553700381596	1.462865739978729	-0.5811697840358191	-0.7998353594838927	-0.8741851561211145	-1.0764405476367376	-0.895902148927122	-0.132405136036159	-0.8261976430753166	-0.6915284813890726	-0.8314437218395676	-0.8422187359955632	0.12044695038682886	-0.5563949459850944	1.3244386866392246	4.608338501658556	0.5507070391949463	2.5088802680041997	0.41739778333358163	1.4289537245603339	2.5476288853557176	-0.7541511758503986	1.1596575525770918	0.9160236673217906	-0.8305222188593472	-0.8484375083278524	0.8864827390739738	1.4797231159411826	-0.39367933214139605	-0.1097236022806713	2.4992530100419135	1.2407314663736373	1.8588844935468871	-0.42444357756867673	-0.16714504134987965	0.6016320329688029	-0.17552324530674956	-1.0863882291044376	0.3702002465801036	-0.5615879468598098
hg38_H1_1181	-0.02844169037608441	-2.666982888294013	-2.0935923292274268	-2.3531843432494775	-1.417356397023349	0.6573289067821293	0.1502136861558649	-1.6344322403731517	0.8157930464446735	-2.377174042085045	0.12848772786894386	-0.0007438044112756541	-1.7292305915726818	-1.6536369127855706	-1.083874025301231	-2.3190901796341765	-0.05824449896220175	0.04186477062177989	-2.244578929533655	-0.4542873883263123	-1.7731062484120443	-0.6681196211367644	-1.2302210010171182	0.25510610167470626	0.27437081779204475	-0.7031704575850964	-0.0019693766745014977	0.9601356247714747	0.9069547428532261	0.3531411293569947	1.3693754635267399	0.44001729981841914	0.8125795956015405	0.022702549853732	-2.1239135593289333	0.2593222537680355	1.2509047298669265	-0.007585154516596937	0.0168515111269444	0.17370989616031443	0.0011991524031574234	0.40974767712830845	1.3214570385483722	-1.5092279172903658	0.8779378653901558	-1.72449152232264	0.6151097812229968	0.8278603938287484	0.6236459653463977
hg38_H1_1182	-0.5862234956723175	-0.5284835712571092	0.024322141064693995	-0.3754427225940713	-0.381302853419435	-0.3186807758293284	-0.4863123409719814	-0.14073838889548118	-0.6888131905644773	-0.40769265350143996	-0.47622764545644153	-0.4594225599471456	-0.4463472791898548	-0.5026956139274142	-0.7077834918944225	-0.564821685026293	-0.16588241031547699	-0.43529595963692813	-0.44646392783674677	-0.4657484260214196	-0.40828876011859555	0.1006191923880926	-0.14265800398222153	-0.01918842958039418	7.942039792735169	1.284226244173341	-0.22408269579263065	5.353704722468783	-0.135306904788688	-0.2894368944235978	-0.27627590632811516	5.166490115977269	-0.3095790195865808	-0.36187682148399114	5.727880626148358	-0.13461152891620726	-0.19518208797227518	-0.008736643709461832	-0.032957221443486506	-0.046930387206808935	3.736864373900165	-0.35039482157119745	-0.37116171049678126	0.055031101444791314	0.2157346174404029	0.030171707373891715	-0.7566835038443601	-0.22722274099671566	3.9754681395539797
hg38_H1_1184	-0.4494558881441479	3.6948998625417127	-0.5624540272905221	-0.7856495299760555	3.371622093354219	-0.5557480797513703	-0.4184771402729929	-0.45735465132831854	-0.49210959531234316	-0.4900320450198816	3.52195064065137	2.2249296040547186	-0.6301268516016606	-0.6567804358650666	-0.011490467361620014	-0.8286291041444691	1.7429321497560644	-0.6227338715653152	-0.5975077246371527	-0.6122053190861724	-0.6730447730027573	0.4371122877589709	-0.6934868917368748	-0.37034354950620796	3.316313912302769	0.6921409997672934	1.6124298696442343	-0.15216585628870427	-0.2070644497660968	-0.7810977509838848	-0.8398903209054329	4.909665789485232	2.160045911753166	-0.7684306023705123	-0.4713427924368127	-0.5742856418960184	0.4752200976631834	-0.2926439501834489	0.14737600293511935	2.778543980913891	-0.795027532643176	0.012113270271143634	-0.19666943243960497	-0.6247495147471371	0.7978520714783939	-0.7957504180552079	-0.07434511996722812	-1.0264123767957967	1.8662996799811145
hg38_H1_1187	-0.3284640595114492	-0.19601396934147622	-0.1518422645618717	-0.1961406831215204	-0.1281294712171572	-0.3402288242650226	-0.12809295804623813	-0.2701136823021508	-0.19933554354233574	-0.2468652169993385	-0.17645054321694442	-0.21210150510454706	-0.10911144625092047	-0.11663554150892667	6.172678684610975	-0.11843037484656938	-0.23643962171352798	-0.027816802894496645	-0.15676387088878163	-0.1231210515347435	-0.3385526783679507	-0.18240840109055842	-0.2598885897819147	0.004629624944921016	-0.13934821635285058	-0.023507807117020475	-0.14704464145675636	1.666669500292265	-0.06411272973063281	-0.21922736877758717	-0.16666086505161612	-0.007295564843647053	-0.13506201998132644	-0.3213423371067842	0.028646359165465336	-0.24111928923957396	-0.019901956540777085	-0.3365654470602436	-0.043402467468686444	-0.11122989548988604	-0.06697612428909631	-0.40637702084012645	7.782214868149036	-0.2864174310627941	-0.3136200580875194	7.227683137646994	-0.033631999068672126	3.099056009695954	0.19622976583584764
hg38_H1_1212	1.5778412075594537	-1.0688465709895447	-0.8815806364077641	-1.1463164340061005	-1.5574581333575075	1.001677154496635	1.0452812432700358	2.2697176507858585	0.7459128045308725	-1.2985461087486683	-1.4944873889977994	-1.6804393264238597	-0.8222760180264888	1.3654774646863972	0.6765017918680082	1.7026993232142582	-0.03095537823961911	0.6869832098313866	0.6078357120028891	0.6150945065551515	-0.028881572704776263	-0.21619146335708814	-0.728263078032683	-1.0868544444764663	-0.804107704343722	-0.5151526974567631	0.06442936222766313	-1.405069624424118	0.4920543744063909	0.17388479256361297	-1.8451561330431459	0.6614777960252478	1.0904408117072806	-1.36181453845178	-1.7910862745679605	0.6174226233978278	0.851718524976771	-1.4587678701625877	-0.10724670177364476	1.348191862834118	0.38563340468653307	-0.013789241861306938	3.185308655718857	-1.6272834490848178	0.4065087947893094	-1.9215522174322321	0.23845087188907263	-2.1076724363281247	-1.7585859531983656
hg38_H1_1217	-0.14862727845741722	-0.02957487672559102	-0.09172380166725581	-0.05803961417810417	0.14668239723795412	-0.12888208702050186	-0.002900947720218501	0.003472462826495735	-0.26091673637232954	-0.0016193875682096578	0.2032982019386592	-0.0008739553111145831	-0.06496965579837706	0.0036784641051465132	-0.10209987404665277	-0.08461212536623747	-0.010424992005563965	-0.0011565852498943941	-0.01808782712960551	-0.014555565008482959	-0.0637776762779345	-0.027971705892498644	-0.10766818266688673	0.46351719483513726	-0.00045404414028957246	0.11640672415464015	0.060897065945701406	0.026469365730648398	0.14797911143054598	-0.10281731008742921	0.020015287149485323	-0.009811088540835997	-0.1242596257123207	-0.07973181367620531	0.00914811163441633	-0.1386959982245854	-0.020633046103103903	-0.2949782290424642	-0.03097896977780731	0.026759439199561426	-0.29218083918192084	-0.2738725243567035	3.0292352191867002	-0.10331007074703931	-0.05174432728101943	0.0018149242386885905	-0.6502429269233693	-0.0044562233314293835	-0.12537272942034586
hg38_H1_1221	-0.4747794421430238	-0.28286931121558556	-0.04619769640127097	-0.5282380643201071	-0.22810806008514417	-0.5164685131953596	6.871619998365186	-0.10459909738923591	-0.05324538396113991	-0.3666343692597157	-0.012430590623303043	-0.43391270340054955	-0.24578221374248815	-0.0009524380962982878	7.396069004349615	-0.20477744790201133	-0.16012384258821394	-0.16798320109941497	-0.11822960599792588	0.21392653971726838	-0.6231072027642763	-0.005429627609151367	-0.29507551955702993	6.549989353791587	-0.09520778470909844	1.3915708877931594	1.0478595676925455	-0.09389081270088119	0.13692616140324718	0.008707180234323765	-0.20549036394481004	-0.006035602119595243	-0.22388638270239625	-0.45088771003412814	-0.1948494080895051	0.017211187759300847	-0.007191660473410299	-0.4419940756754828	0.00017350383803636901	4.654188517974191e-06	-0.12012226296423101	0.01148760299706878	10.998422336442445	-0.18098685593600758	-0.25277551370138857	-0.7475456214381012	-0.630851836776175	-0.8062537950783827	-0.5235548492908759
hg38_H1_1222	-0.17107986510017767	-0.09584533758559105	-0.26707223015372356	-0.23241147572539342	-0.0020611493674411543	-0.16843581081759743	-0.1244926976454537	-0.00892474904665505	-0.21326292933811988	-0.1314498496869374	0.007297266623377738	-0.1320651605966169	-0.22410077411215715	-0.12288442762643119	-0.013900535048120074	-0.3116106957761025	-0.040220467107018175	-0.1280963857560279	-0.20460345110782907	-0.18597887130200003	-0.3208339239678868	0.04142500708784032	-0.20613223397492214	0.05151713218509943	1.5313538540715722e-05	0.37525793816352554	9.392035756135792e-06	-0.12397793008166245	0.0026496046323341766	-0.12029715621927844	-0.06873825011507599	0.16831689171812908	-0.007797735180204747	-0.20492971370135624	-0.13786383848792072	-0.19276053566259857	0.5546463407746794	-0.2525645892269199	2.526776188485744	-0.033888961911316635	-0.017502538617274875	-0.18986429989132367	19.314543257537498	-0.22361965134394013	-0.0739482986811258	-0.16319135630520495	-0.18903620556684833	-0.48628879685204	-0.4545363674282565
hg38_H1_1229	0.44900223873067485	0.17807106550227786	-0.12105061608918948	-0.5162038285936128	3.4697534103373493	-0.15668876290791922	-0.3760731380553475	3.8009009841882615	-0.027664729440080676	-0.31708512413488654	16.431707011263633	0.1906461178176874	-0.5960617351491702	-0.4962294822875904	-0.01989478421977158	-0.5417029630455815	0.9938996706979364	-0.4730376372469835	-0.6390652683240743	-0.5010429614524378	-0.5155344427763441	-0.287931586415292	-0.5452211441422091	-0.42839492340909247	-0.2592262096705827	-0.24002516318506345	-0.511857895230713	-0.592600221988397	-0.03470001384129348	3.377139144236655	-0.03845171640050311	-0.06212156785127292	0.11962660903669785	-0.41516636949132846	0.0547194168509233	-0.6418916351437798	-0.48764293310804996	-0.48127649398679895	0.1329258556112192	-0.15016487654569585	4.092087616276121	-0.6685303291712726	1.0324203489569002	-0.2742149932525345	1.1569344999898794	0.24992623817062182	-0.5551322236799757	0.975299343982606	-0.6019864514692548
hg38_H1_1230	-0.17718838973713433	-0.10581080297523526	-0.06437775295153221	-0.1877341058370838	-0.027442415613155698	-0.2032753137763622	-0.12484170644231235	-0.0007264145918100144	-0.1960349154395812	-0.10560845289729978	25.04064152739745	-0.045737227676930045	-0.20863131078969643	-0.1517023523071495	-0.1954223910652126	-0.2111017282041241	-0.06881690012942952	-0.1387847257398697	-0.2838499061209708	-0.16838532342941678	-0.2056068398940206	-0.05025685407509296	-0.21627265804307094	-0.12378743396574084	-3.389422648865875e-05	-0.013003550468810384	-0.03280003260994663	-0.20663780919435193	-0.00027770105920525923	0.003363791300585775	-0.10862328337763164	0.014472506486466061	0.007143074235888742	-0.11578525783520685	-0.10077602939197347	-0.22553173216914113	-0.10850915348710319	-0.16158262354333086	-0.012938927199927862	7.950296473625648e-06	0.37759200983431535	-0.2692862126937971	5.914601768730215	-0.13743018289936595	0.053515438733737576	-0.12620415840834445	-0.09648406297959329	-0.29483998638660847	-0.17845427200663547
hg38_H1_1231	-0.3200013071992881	-0.0007762391844072626	-0.5392391594373729	-0.03909456874033097	2.5494488957188683	1.7200541530209945	-0.4896815172578251	3.278442726752419	-0.6862466464536704	1.072789925481564	11.037997984160748	-0.41618404265339126	-0.6048645799132304	-0.3844667808611252	2.2550213781783572	-0.4027181289929379	0.759215936884657	-0.5123896723000478	-0.7259933359700251	-0.5057003772728732	0.03596578030514498	-0.3576366595892348	-0.6399706038904939	-0.11443868841181794	-0.18184545987420142	-0.38806293253764074	-0.47710495818993315	-0.7257909455875542	-0.2299171746833729	3.1261014272400462	-0.37877161419005695	-0.3482790774977273	3.0938746619896254	-0.5798857937976204	-0.5255222071537687	-0.37441478685864804	0.25348155961356983	-0.653452054085651	0.030450039571799672	-0.197217498649426	2.634911668707204	-0.7149259220007638	4.416542937791028	-0.3182563958503184	0.3052330574524685	-0.630294691276141	-0.04757003462130598	-0.23261872247713655	-0.3049542306376423
hg38_H1_1232	-0.14866117267992005	-0.030628653510924614	-0.07657697178563201	-0.1046500589283871	-0.0991214120633961	-0.0052619811616013675	-0.2791237600404276	-0.019318714480967742	-0.1853183358790923	-0.1251922536477289	30.122182776814522	-0.2764756637186843	-0.27775689958326616	-0.2088680570186805	-0.08068585680418368	-0.23622532672115848	0.14927205752584596	-0.1597211033191816	-0.43795617405285825	-0.26975047833701643	-0.1810817131118615	-0.02593358123944263	-0.09698376629939309	6.077323326867397	-0.121631985865156	-0.04625089366454304	-0.08055753233025525	-0.045374020478853146	0.35219741722427594	-0.12497871919415178	-0.7298792238845969	-0.12774529192483658	-0.07773834194334005	-0.159827226231864	-0.30028386210640107	-0.11935058143282737	-0.0331603449418938	-0.2789901441786292	0.015567460345888292	-0.01288496495287213	0.01632329817916857	-0.10901319995176638	1.5321159751039006	-0.06697384169094	1.191089828868659	-0.5154612301038465	0.0010903874483015595	-0.4876201544577666	-0.37529331486646844
hg38_H1_1233	0.8205543722508097	-0.12488496055902767	-0.26997738759685375	-0.33318651542803257	-0.18513328292017295	1.9482501411035127	-0.6365708221981315	-0.2633167969311684	-0.555414386769915	-0.1843391787879072	17.642887496321546	-0.5407837154587029	-0.3982630789544169	-0.12352576778918399	-0.2547751259797511	-0.26699974816524585	0.8942643155734494	-0.09674540391493383	-0.5787080536712296	-0.33336251965041963	-0.030196628998026828	-0.267627815405356	-0.44867751299157904	4.113830623935547	-0.246079894413947	0.5286235321081681	-0.3010706145457821	-0.11854565318335526	-0.1646985609709033	-0.11483406104491484	2.7493883618231005	-0.22147565994936844	0.5230503670069323	-0.4769140514012756	-0.4188250186205476	-0.4012751478131662	-0.4110656031264951	-0.4996878554583301	1.2269121236185445	-0.25425161657675166	-0.40088418077999	-0.35873372707895745	-0.20037378515722834	-0.09606561771294683	0.19250333230141095	0.21587361605384742	3.54286581825905	-0.3428059666057961	-0.4802625395405483
hg38_H1_1237	-0.1406010795202545	-0.07592291056664999	-0.032692053366938735	-0.28256438405242557	-0.03100145759591546	-0.12765113938701275	-0.1801799386366727	-0.19480814799315488	10.982861919696326	-0.24817117491865157	25.52150443812399	-0.2903113588658442	-0.10015643595457717	1.0619901995126362	-0.0006996454342953397	3.2546911298039767	-0.035523812800825574	0.0788969248291386	-0.37797907441654205	0.12699757573895562	-0.42264466421874924	0.08720284089031391	-0.17118931623357866	-0.14077022712190615	-0.3252649502494388	0.007106501451687129	-0.12254176594903111	-0.015437418805363133	0.10663187358708011	-0.0928678966469216	-0.03548486585696998	-0.1317966216280809	-0.018338004594169753	-0.28797656110342706	-0.007614141488333151	-0.2218391217630847	-0.026273139110655708	-0.3725071542705604	0.22544771465989752	-0.11460461574305988	0.007503341619016081	-0.07479551694160688	-0.5329284036221432	-0.2900049767905486	-0.10829464084872342	-0.032164655355433815	0.03232320738162334	-0.01700459022390099	-0.3194554728873391
hg38_H1_1238	-0.4349468027902101	-0.11874502390353733	-0.0015820021769713153	-0.32849670198237835	-0.022817605993842367	-0.3021897076566536	-0.4819380226992631	-0.05360381610359388	-0.23690610976167417	-0.1793325797167972	12.264459904034563	-0.36002699569252156	-0.3770745188113295	-0.20811451066899175	8.313635219822126	-0.0013189198783923163	-0.21932985788059486	-0.28302371357819095	-0.354343773496957	-0.2624133987997707	0.0688471759780322	2.9041399882366625	-0.17615579788314864	-0.2109941128568114	0.33801353420201147	1.2064210600659249	-0.06571647731726968	-0.19143800037872513	-0.13095777747828424	0.019771349560839035	-0.5643119524728425	-0.051937914863984413	5.288220425374964	-0.25661439231404226	-0.3089791195559545	-0.1261519096594913	1.4347682019456247	-0.3594587507134946	1.298528347752303	-0.0012680706715911066	-0.0010849792713665538	-0.30056402826474804	-0.6522966306618512	-0.03517271426451931	-0.026454371881543176	0.4960568194553843	-0.6996994742742061	-0.5316242599277652	-0.5814723530599757
hg38_H1_1241	-0.4099739703246006	-0.2580582388869597	-0.27086432945385747	-0.3062678377896238	-0.15651851360424276	-0.33533981055171785	-0.4518769238735697	-0.04286746264892422	0.0017586997832338947	-0.30087379755381255	12.345104464239709	-0.13145596842484392	-0.41347187882585407	-0.011735268172330544	-0.2844370467699646	-0.07143566517917042	-0.21251736590001843	0.020748315196021893	-0.4967790606519297	-0.08298423119309038	-0.10741920270546317	0.7319032737624105	-0.07924948743871565	-0.22850258793437628	-0.50473655292182	-0.17355530351685755	-0.06325746303737764	-0.10133941393436237	0.00787767733807429	0.011419838401954492	-0.48496369354433216	-0.10698031760590976	0.2001597996934788	-0.06680532232389343	-0.33539308226325937	-0.12309509261743692	-0.015887727368952866	-0.17160031121010663	0.8520767913027963	-0.08667926004448422	8.56717743497416	-0.022298534323161992	-0.38634601013590647	-0.3779302186356312	8.52833318554249	-0.23692245468783518	-0.05162134199531646	-0.05060999828798867	-0.47121804658123195
hg38_H1_1250	-0.14840438943608927	-0.0747048761333065	0.0072322483654596835	-0.07722308602367103	0.04272968347176769	-0.07790284645254805	-0.15930278680517596	0.03924615953688998	-0.010362001933952406	-0.00605310811973422	46.22405833176863	-0.0045317923023486615	0.00403916385831947	0.01154210111217531	0.0867687953515058	-0.0563571468533898	-0.001672716975218778	0.42620542282685236	-0.05092663701140601	-0.00037472085208438346	-0.04980780628218916	-0.1245795444374966	-0.13848222875912242	-0.09538839515738141	-0.15936469153577032	-0.00021033217262342522	-0.24005776229571224	-0.13054317756237568	0.015275633312344461	-0.08845380297310938	0.03968064813660389	-0.05866847297337283	-0.17957055283958048	-0.0863101786804676	0.05671866910341652	-0.2230784901816629	-0.1709821076866149	-0.20250866870833112	0.8043044770754944	-0.01134780788542286	-0.17541715784610448	-0.28535719445970414	-0.0007840502893824997	-0.07212484652767924	-0.027108761570262013	-0.0002346847783612871	-0.017574528388836167	0.3230244910484715	-0.15213201835941778
hg38_H1_1251	-0.1394551291421703	-0.1577827408305345	-0.3678236659591287	-0.21941195724736728	-0.022409789888539255	-0.1514776349886244	-0.3037314221408829	-0.17454142932722427	1.8497840706906432	-0.03942673236958186	14.666659068683503	-0.21139924203458618	0.007782185498449138	4.724374015492539	0.6911959799624708	10.355432974344172	0.02124092202712456	8.676966497612906	-0.016739228525777188	1.2866149822673922	-0.1112471933032188	-0.04664534409380446	-0.2731854768373707	-0.29006045968991084	-0.286953812295475	-0.017795087683811266	0.2326860606937998	-0.27396049724232524	-0.10364870432458728	9.304967028723569	-0.2525207701853283	-0.09042236097342078	-0.16817697921059455	-0.24637303018001308	-0.09702070349065207	-0.3151657298855165	-0.2212464934965734	-0.36841487397958744	0.09273417744213128	-0.16534088273500133	5.325055532347488	-0.22946101444221811	-0.21198821071339644	-0.10791287094449262	-0.10571194716123788	-0.42359380832645954	-0.4633789091137618	-0.45307909045803024	-0.4906821367187794
hg38_H1_1255	1.2385873650893877	2.8876206837983798	-0.8141014920341589	0.8033735572525926	-0.668189428904521	0.8767627888923979	-1.1436514267889688	0.30618918088197283	-0.947986706600258	-1.2640683384875175	2.1942085438445176	1.075636990281798	0.2478848179501812	0.9216407790397653	1.5137646348602882	2.3493370060713903	0.495019951840691	1.7476001350280077	-0.9886136750238456	0.25662356692428206	-0.18040099766798387	-0.16358479980582294	-0.49553134675626703	-1.284808795857371	-1.046455160854486	-1.1018491557206156	-0.032042109635600946	-1.513273157889977	1.180427893516903	1.223644681183238	-1.6347630051536153	1.2307272466335157	-0.5959625811491	-1.158745677338755	-1.2293973655440618	0.9233746413277867	0.028858107275070752	-0.22603230932756885	-0.5692766228099477	1.3730583988047067	1.3649500119425222	-0.02067520261661535	1.5589426177019317	-1.2378435103670955	0.9012131931527836	-1.497309226147741	0.15953854961014569	-1.588112756919642	-1.6212956772382499
hg38_H1_1266	-0.4222380426353603	-0.0986880645142066	-0.1960244384985056	-0.5209759511373387	-0.24410625088425889	-0.4447063457742847	-0.20797237674495103	-0.21776015181016267	-0.7185319843454844	-0.4046887358514012	11.528626201116374	-0.2619926718356546	-0.560984616816294	-0.459783094490608	1.3644315914478852e-05	-0.5120054738354557	0.21955464340898428	-0.4328906213123134	-0.48095211176131114	-0.46467565315301806	-0.3433148342989262	-0.38058880918322374	-0.4527411992388116	-0.3015571305897236	-0.15210421663352713	-0.20846460290141422	0.46913662635809356	-0.04738264931307767	0.010624409929631172	-0.13018750467047557	-3.444983397298143e-07	5.873307502320497	-0.16504552490193625	-0.3705789387551951	-0.036166209720297646	-0.22611685182136873	-0.051594144814168935	-0.4028259690961781	0.13300148041530976	-0.09632823856334352	3.8354857417839394	0.12103805293628175	-0.36322734177609217	-0.285358442341631	0.004078346046900645	0.3583248391756064	0.03570687140993954	4.149374346048938	-0.5866434462928047
hg38_H1_1269	0.06320814233372078	-0.018701970364871076	-0.031231596026426122	-0.019143895774909613	0.13059904980126458	-0.0005653882616581266	0.022846728886789833	0.0021891942106636677	-0.26190177289666494	-0.00013877548302119856	64.30271417939986	0.0007842105338875455	-0.03488298704944604	0.00017161343496944193	-0.012734966495561868	-0.026246136684676312	0.06920803850487844	-0.00015073761732934426	-0.0034007060171659903	-0.0061015247787627085	-0.010038915532812852	-0.2431505309927092	-0.03306911927996445	-0.0002844949613622339	-0.11987461682897989	0.016734557123288238	-0.05378493656750962	-0.00200545196977019	0.2780217017160396	-0.049138594108384684	0.0255878757647813	-0.0016605690761435064	-0.04089068470159835	-0.035107267220427264	9.880850955254861e-05	-0.018286069537951144	0.016471964780487736	-0.14613208774121336	-0.002443144872778501	0.017330556211921786	-0.039702398486364456	-0.021829992067627597	-0.0293636110813444	-0.018517322020974933	0.0011981064160640693	-0.10909436319242187	-0.43063991140127633	-0.17841675276619648	-0.3653050180473668
hg38_H1_1274	-0.031586141540136524	-0.12412514895560736	-0.09206779313284412	-0.05089976991050391	0.04918436588428933	-0.07690206049568994	0.0017150177369939805	-0.01290446639992288	-0.10040520506226801	-0.03560704597643634	39.06845266888005	-0.052298458927381566	-0.07578146826805893	-0.015925019885097102	23.703105847201922	0.7666067010048166	0.042270249257697304	0.006290587622142703	-0.021258275507626618	-0.03768204630378652	-0.16666853347789481	-0.1449178380087127	-0.1493903696032193	-0.06529176554398954	-0.03219816546762813	0.005957704161301205	-0.26013534737749244	-0.06594317565549854	-0.0003156099605573116	-0.13604337415325646	-0.06387975605205366	-0.056269365645521936	-0.09819152275928239	-0.11255393354243463	0.0005598564642996217	-0.030356638463371218	-0.10003220943137359	-0.21955416438543926	0.0776398329217794	0.22876300154730786	0.03796231267469278	-0.11723991833838626	-0.13025667288832438	-0.07186596950821414	-0.014436107051223088	0.00805402771001484	-0.19842988764501598	-0.31988422641141767	-0.4106583175823991
hg38_H1_1280	-0.24670348592768385	-0.40942460934193353	3.981727287448901	-1.178274014402339e-05	-0.16124311732221616	-0.3621590915186312	0.0011471623743425719	-0.1466223683485936	-0.7271641493845271	-0.3288460295114799	6.6821876073876645	-0.2946644644004621	0.16013262508991896	9.122513638006122	-0.1807001130013827	-0.22264328042436798	-0.11289471138334563	7.2360790259165055	5.089516677363156	3.756486982141435	-0.4670104822746422	-0.3113813900462919	-0.3387159361755199	-0.30652264253705036	-0.4239577025717598	-0.09749734175490278	-0.09782799868926303	3.753461080610732	-0.0007276399614724739	0.16579481564408088	-0.004473055528229045	-0.03245815281756364	-0.42821548848885493	-0.4416878966383212	-0.1321024285037067	-0.12475764291310705	-0.04558601745546356	-0.5657018706778405	0.02287169508137661	-0.13958733828501438	-0.043142467536379805	-0.0004578131398896445	-0.08664252380730354	-0.30641970884392844	-0.06457412072382353	-0.3947417965662117	-0.15245982764925536	-0.19364934964456842	-0.5696068151460524
hg38_H1_1281	0.8611670985230172	2.6197648801507722	0.15671081043558627	-0.7263491749692306	-1.2139773712139474	1.176811061715445	-1.057767720818589	1.166367221656594	-0.5913954221615862	-1.3405828856718662	1.3643308337737379	-0.004596020834811423	0.470568204426841	-0.5422619662542928	2.411780082141263	0.4547505575365134	0.05999593489407929	0.6917559288062839	0.7156407153071289	-1.0509642024904113	2.544483549187477	-0.17939239280231145	-1.5203240628228674	-1.3759346202832874	0.0013601488126224743	-1.1349486869495231	-0.734823702475018	2.462076619249373	0.2602406371057967	1.1438335788274663	-0.7608988899141015	0.11142672922747689	-0.9452289050705391	-1.1182215762804917	-1.62087279312596	-1.1052126304969	-0.05449584631660496	-0.1260489293298653	0.16297273994359318	-1.1776628622318925	1.6232639137981444	1.173199242665929	0.07235858230246801	-1.293117474014008	0.8128616059000238	-1.8970801885619684	1.2399085998745214	-1.858941492875462	-1.692423061618697
hg38_H1_1282	-0.016883663557129884	0.11135385898219394	0.3213066241895506	-0.05642401607268031	0.04863946806098381	-0.0005846854792365954	-0.09929599801981123	-0.0005240189580703377	-0.13696316688158763	-0.07549144072381202	1.0676910678653804	0.05534603850223096	-0.0013672144327894322	1.0471304591033166	3.8303243686234048	12.885523654179973	-0.011719797066321931	1.0806575420430449	0.484300834156474	0.009606945118602238	-0.15571612229293524	-0.526265828649929	-0.22625421510276988	-0.10153258720903119	-0.3515923525558665	-0.042864562549633514	-0.07236032120170688	-0.21306480995599328	-0.0001218750617088522	-0.3592994709821581	-0.11028883048770498	0.0046552903702703295	-0.025337482323364056	-0.22945536610751405	-0.18782554461524947	-0.09005671149403845	-0.2005108979546717	-0.363360205573842	0.7012033551855605	-0.07533079698644597	-0.12313572120964864	-0.4924373797357388	-0.11673639089117957	-0.22440514728793234	7.3586938614809325	-0.6428610685788723	-0.9244802481089067	-0.5875924052563598	-0.7813448439967405
hg38_H1_1284	0.679858139462529	-0.6665249064046597	4.472841602655099	-0.6151610296431334	-0.4034059946291459	-0.10465881768911502	-0.4495707982780868	2.5467550222990796	-0.23466606865880893	-0.5113304629525655	1.1959610875647744	-0.021689838547492558	-0.6283303845937604	-0.22461077616660394	-0.28128662533037746	-0.6250005958687291	-0.4877795672247566	-0.5631510171034834	-0.5492772681697728	-0.450243949308684	-0.6657203162156798	-0.5825691477066035	-0.4967468739858	-0.5990857185644339	-0.5524066454014805	-0.4107623403334322	-0.4574225674549816	4.641913159242611	-0.2692674077119872	-0.5155930310953049	-0.6054466583963192	-0.0570670017444296	-0.531132958675507	-0.4077960161741476	-0.5198047738070641	1.2533038738933657	-0.41643752419192404	-0.39131333254023476	0.5413433325773598	-0.3761310613828613	2.884296091305487	-0.39178680870212446	1.985658019153777	-0.4116446690420663	1.4753754192734203	-0.7802508357399025	3.818723377503383	-0.7328988961345358	1.7571411754268715
hg38_H1_1286	-0.4092467535922071	-0.3268705540139218	-0.03645049779676632	-0.36073073634324687	-0.21865245543145045	-0.3338597504365233	-0.2428184376625874	5.166708409239687	-0.5858364520822649	-0.2526229510793234	4.854975196913232	-0.04559089743977065	-0.3524889517574367	-0.2962831999877046	-0.2925681005647553	-0.34893680413268224	-0.020585173161640727	-0.21623068753766342	-0.2806797092797174	-0.3196162688177526	-0.2907368969677919	-0.4824699589075218	-0.3655998727639904	-0.4211313878739505	-0.20818198432674165	-0.14562843861070446	-0.25429574442265723	-0.08583104953883942	-0.096709363447311	-0.47828421484201683	2.596205808465969	-0.33071464601492345	-0.27978789244776897	-0.0987482791762981	-0.12185618841995313	0.006589031066152637	-0.05649820306579028	0.22050518025104285	0.1217635194954002	-0.2763242215393949	-0.08142247472987615	-0.250963149481044	-0.6785327378450535	-0.22134777608645817	-0.0002057205579525453	-0.0006889436230877814	-0.2613391075290586	4.372908130316982	0.0006873567740188844
hg38_H1_1287	-0.4003776229979962	-0.35368677182912805	-0.26794098918268705	-0.3374810640460311	-0.14655491523365585	-0.3594638385369385	-0.31006656827471935	-0.16546536001874734	-0.5492534853337016	-0.2542414671551511	1.624819390773921	-0.225526363213254	-0.3612906531200944	-0.279114272949352	-0.3267270682001975	-0.3147251845843284	-0.2145087307194399	-0.25572313985023404	-0.2261420097764636	-0.3024568285097835	-0.2890658794936273	0.1911100148650265	-0.3486249693782407	-0.2923689653799153	-0.3947923252154379	-0.17726522534902509	-0.06390597812133433	-0.29755137138900384	-6.920441242563914e-05	-0.08404194249389638	-0.3606270220033487	-0.2763059499873674	-0.2511918023119189	-0.11185258321810493	5.025704670847016	-0.028717427130661968	0.48278495709267405	0.29625243406535734	-0.010074098331500681	-0.02742795292412079	-0.2745511305451383	0.0998574828219112	-0.5175186683943329	-0.24114543463380544	0.8412700309070646	-0.4953458664367858	-0.11401510397644468	-0.44394470109216944	-0.0862448777193024
hg38_H1_1289	-0.8874102994327042	-0.2535857987888062	-0.10192688540473792	-1.0801441653514074	-0.9789639449219224	-0.5941062835804268	-0.9672198103944535	0.7769469815745427	-1.1860677141518028	1.5729287009404966	2.038853410861765	-0.967136269118942	-0.5450690058827173	-0.16417784359005475	-1.2875739247122668	-0.007671502712048782	0.14025363298224372	1.4444946234133156	-0.5085947511216841	-0.15536452146811885	-0.00014979329926493576	-0.8966044789675461	-1.1272487449730746	-0.921096725294566	-1.1053755925672244	-0.6542514852487719	-0.5621939844861691	-0.048360231536140164	-0.2666121117545097	1.219259064162352	-1.1224163315861633	-0.11062679822462985	-0.9879421648215658	-0.04016333140952074	-0.253699826335744	0.4304706552338432	-0.016085299812964516	-0.2166511226562305	0.1361102075626992	2.049781009434346	2.4040830998695615	1.3950801105772437	0.3856552367293606	-0.9220133853051575	1.935193453257028	0.45233176206770076	3.4628669674012595	-0.5550676112344131	2.352496136348845
hg38_H1_1291	-0.16626943998116867	-0.35304321825219753	-0.1547437750834016	-0.47454048069677285	-0.1951210039686318	-0.24610993855013755	0.03321458481750016	-0.07102746568069615	-0.26572619379732365	-0.17963345939245967	5.298791195678083	-0.05246697062414044	-0.19197877652374445	-0.17646304693858172	0.13095780753117134	-0.2536703016231593	1.0303461160835756	0.05761501642180679	-0.011295198300616684	-0.19942966441949112	0.130499735854585	-0.4150344932785163	-0.4141023518226122	-0.22595740449732468	-0.4586048666803262	-0.05838853265364997	-0.2764188130403708	-0.3017866898360835	-0.005578758284460953	-0.49871899830529476	6.475807612544125	-0.20971971277603702	-0.42618191726797905	-0.419040428014967	-0.20919152585611203	-0.2297834283214294	-0.16475366826704652	-0.3554609104441288	-0.1834867314131004	-0.31849467570584206	7.995990145691053	-0.30029301951652676	-0.5900417588231209	-0.3447875019278763	-0.025155925985475926	3.125185452307944	7.1905005401680135	0.6672755769838992	-0.3058840329127643
hg38_H1_1295	1.0892250758053985	-0.3473044592473244	3.974996026518607	-0.21215821707470323	4.130885526576065	3.8789652391812046	-0.15039656004289464	-0.08819375595653499	-0.5968411157247047	-0.08312486311500329	5.773354012809921	-0.2695536735844544	-0.4173202895569932	-0.235411612926089	5.241606925870833	-0.2990587493705477	0.8340071104507226	-0.11476099827143559	-0.2686041126498583	-0.3105992860047199	0.3555488708574893	-0.2851002596305492	-0.4822310460653522	-0.04350870672572572	-0.1598428601037621	0.0021445272479514105	-0.26194807533769837	-0.0024772544917647113	-0.1446263408180882	-0.1865974642353631	-0.11411588140286015	-0.14996064864191974	-0.24088575036448204	-0.548522821043829	1.4327824176560299e-05	-0.3299458672773928	-0.2443594763042751	-0.6228533283915998	1.2456378839689932	-0.33085415838372434	4.210482205613527	-0.2555951055780376	-0.42329669655048113	-0.37129672929067054	-0.2957652076543937	-0.6770353433756042	3.140652655325951	-0.30449809183005844	-0.518633027162514
hg38_H1_1299	1.3241277449349105	-0.9125579199868572	0.6683072353527001	2.0264035427380653	-1.1304936078620522	1.5452207625767151	1.5178313276039146	0.5684795942856228	-0.9608405185636502	-1.0855670195649316	2.481165016783079	0.3992831590735561	0.9706159228634544	1.491607947290204	1.5281038737508403	1.1399305917816047	0.2840341374525982	1.715017127375552	1.987943434236536	1.0059590891835002	0.1339744542777743	-1.097000588489262	-1.1325940441703546	-0.7046023826622569	-0.6572576255211864	-0.4313962254003009	-0.6056675802800066	1.7202547035032656	-0.3540854737208629	1.0537689295412134	-1.4724655000059041	-1.1726629987486654	-0.6280270611055303	-0.9722266120779648	-1.2748278958354784	0.3271945374863715	-0.36959811933912284	-1.0716657337158446	0.004600379759576266	-1.0570541564410663	1.4514484495687252	-0.16596636071133913	-0.5811649634515282	0.9404363801208435	1.1599041839666828	-1.615029958196457	1.0773801881789133	-1.8807821759682017	-0.6783008544763723
hg38_H1_1300	-0.16197187539596694	-0.4086380236114755	0.01769358126958877	-0.0067656397333717665	-0.07312752243753667	-0.21732491191477757	-0.025064328127828408	-0.17555640387252738	-0.42904419522614856	-0.244574222081938	15.859830828824466	-0.15107590327468515	-0.1103531743637808	-0.07628759812207694	12.22666049055665	0.042642683914770135	-0.09451886656825531	0.0002856029379054811	-0.01890301632581624	-0.0706601925193953	-0.2810390259885187	-0.3023898396151193	-0.1318398316213359	0.00010489571297416063	-0.012778637948250933	-0.003791783312085631	-0.18669156077445126	2.227892635426246	-0.02255056943560558	-0.06929568927855552	-0.09417685353504446	-0.30202753605947735	-0.09996752176201047	-0.32747239042716964	-0.1564985484166179	-0.27777476487713115	-0.03567552934292182	-0.3651648456621365	0.5995718994453512	-0.1472727153287441	-0.08238401850108816	-0.2390310753412686	-0.1667217098798461	-0.2629527036636765	1.733018776716257	-0.10161330241943316	-0.3228802675831	7.917974841898313	-0.5314559479518286
hg38_H1_1303	-0.1998293806085719	-0.2194530601819219	-0.2001852570979211	-0.11983450606309919	6.115780550341368e-07	-0.10293331705885814	-0.03849030428194916	-0.09259068324852254	-0.17217665125024711	-0.0818788618167285	26.394410049514935	-0.07359591851682544	-0.14722825310818344	-0.11189017057333232	-0.004439009924798356	-0.11075222240629433	-0.042947597714873026	-0.060109966460002724	-0.07142396005848144	-0.10010638360453654	0.005339558326119361	-0.24388650559604616	0.13340163463813842	0.00041789593726815387	-0.038994052227281084	0.0028276468106735843	-0.1847249559687507	-0.0240092465490812	0.12343274025588905	-0.06850026312274674	-0.06490452025916893	-0.13086748715599958	-0.14737957894546566	-0.12447634980819103	0.0003583444342273987	0.8917710245895935	-0.08025706287998613	-0.1869372432088528	0.08910418892207862	-0.00042351110375597826	-0.012040570404974287	-0.08701045027687598	-0.14171735727918108	-0.0449000022080249	0.3468159050676658	-0.3710212661877653	0.00016659555774279706	-0.07599444611133238	-0.3040214164325857
hg38_H1_1304	1.4102610753807225	-0.7470063180871827	-0.7159345367202812	-0.5932718383197045	-0.41023878837305955	4.575243638522614	-0.6566745232678285	-0.5120979337348719	-0.796702505925938	-0.5962346919163052	2.399238300190362	-0.5786978290201553	-0.7295590080958678	-0.7204046303766571	-0.48798079244591563	-0.6022989523657857	0.3380560194207886	-0.48853885965961474	-0.6325325789904986	-0.6986408268319823	-0.6242721453110113	-0.575865105220765	-0.5046465780037864	-0.6536666783834502	-0.20935704227200666	0.006097366529081496	0.6629833063385311	-0.2647534512737484	-0.11312185887419143	-0.287425367682372	-0.6564091633943743	1.372380392472521	-0.5229184792869933	0.011780632310116187	1.8507950149336134	-0.5787948828114107	-0.0710414627183796	0.375981590819306	1.5016353317240254	-0.3537218216994102	1.6410094742447796	0.2091009715799549	-1.0556516721249356	-0.19544780901345768	3.8535623622803734	-0.9300629716851476	4.852564644070839	-0.9530306977985402	1.823417063396209
hg38_H1_1309	-2.1095794997669732	-2.0466689939208105	0.6083332098315866	-0.0034866698040269934	-0.9665697553929654	-1.0354605990208336	-2.053873993663549	-1.8393727691479165	-2.903117301981192	-0.623368987575067	1.482674602517024	-1.6189087440611036	-1.8927232803358927	-2.151482452189673	0.38716707854055715	-0.181823142075929	0.00010608866589190994	-1.4036946644778554	-1.5356460350981191	-1.552832139581338	0.3752918434472277	-1.428625667779065	0.4984099267525071	-1.1486100980438576	-1.8016785643254347	-1.2262522260154933	0.0002320667056564462	1.9352182112741922	0.14889646168553536	0.0636511969698169	-1.0987414241927176	-1.9607776272821875	0.17854229439145622	0.7662598444031365	0.1317623272165018	1.0967640090899782	1.009569395381611	0.18626836309180664	0.47095554699190173	-1.7219653326035627	-0.7385059579821034	0.2700650765826394	-3.0419141802109757	0.11064191334143213	1.2433721099931756	0.5503616166881834	1.4190563554652256	0.2589507057378757	0.00929079291757506
hg38_H1_1312	-6.0050219181199194e-05	-0.20954769935921033	-0.16621510537719109	-0.10711278124212105	-7.684249648178452e-05	-0.05563569353749714	-0.00298130356187681	-0.006247956258590364	-0.45300839198149173	-0.04047012422967951	31.288239397499314	-0.08120552185327079	-0.1214991881221148	-0.047580742497078825	17.763211420203454	-0.01132059338482011	-0.005952421531734135	-0.05272727593149557	-0.07079017034065435	-0.07031601724848947	-0.17053270614830793	-0.06706154745485897	-0.13748745833543013	-0.09063284172449707	-0.2618289936324321	0.04617749892431881	-0.17876485713428422	-0.041945510892848	0.019992824217520543	0.0518961924125885	0.14074715122378503	-0.13971281112635106	-0.03962585331661725	-0.0824419712930756	-0.005448739710975597	-0.09791129509872348	-0.0658955884346229	-0.14908142725942172	0.012230569926568336	-0.01975378717374545	-0.1796362303351713	-0.023082623460148968	-0.36645202016313616	-0.11794298338598594	0.12499712291182236	13.087943709855816	-0.07263217794840433	0.017065222484357302	-0.3633848840997235
hg38_H1_1313	0.7248865423988	-0.845445922452647	-0.2269501391817622	-0.19981895973229338	-0.5654672881962336	3.482343287552652	1.863910254689849	3.7447648339329356	-0.4231924391432795	-0.47824110921749075	3.9889780006122026	-0.723207333489967	-0.623556412742945	-0.39725305947112005	3.1311942577168095	0.35113304860035893	0.9784500760646134	-0.4975882979551848	-0.35066414607632856	-0.16786421549890176	-0.37093519241955386	-0.3856952048647015	-0.6510130535817171	-0.7816240891589724	-0.855682894916573	-0.0024797507705418935	-0.3646711741109067	2.760966877420168	-0.2525009962155156	5.406938371614937	-0.7293507590106996	-0.016486288969391614	0.7249154181182124	1.4794480669828127	-0.7117071199697166	-0.43756457425472306	-0.5710917919088895	-0.00027011341553486926	0.03139692662552297	-0.5183285266492887	2.3096425600749555	-0.6889150951289714	-1.1657823295357814	-0.28017662045920566	1.3947638222124144	3.842051548602779	2.5618461178774314	-0.2748243607964677	-0.6766160308922075
hg38_H1_1314	-0.9117394285481962	-0.8231159751095489	0.7389151951668945	-0.29656975932306695	1.5988520256271914	-0.35303796021743317	1.4031248476675469	0.3435923036312921	-1.0719827909605384	2.6535510975374654	4.530019879930314	-0.7843380020856341	-0.6446261112188617	-0.9952430742592582	0.555922865243321	-0.6582587436455831	0.3827985378233657	-0.3643717604387844	-0.012890307724013336	-0.4376695986034917	0.1889079188089702	-0.8678012833911771	-0.6960477178409098	-1.2175793909983728	-0.957656967234968	-0.5433351727825593	-0.3754259537023945	0.014532059333820594	-0.5315572321902301	-0.7158610283740866	-0.7176191029148192	-0.3384664259089515	-0.5925748997298711	0.9549142239488285	-0.5414588054689633	-0.5117340729934038	-0.7441535256365094	0.0070144780181090405	0.9703260127334564	-0.7104980999834325	-0.277715582206841	-0.8381393764808778	-1.5877385704720506	-0.5130627711474609	2.127946099243741	2.5568139544654707	3.1464845910850325	1.7822853946573707	-0.9815224634664527
hg38_H1_1338	-0.4482019329869401	-0.720705092006468	-0.6175228955521086	-0.8045137805763503	-0.49645609337814883	-0.42243888757655174	-0.5459455171181119	-0.9911454952936456	-0.8971386938661284	-0.5913500604199354	3.479938681272503	-0.4726989348440948	-0.6995341295267447	-0.6416949510942532	2.635680963606902	-0.8272347331863248	-0.40194554217509937	-0.752570307697404	-1.0402505741034676	-0.6889149185913666	2.988006279683491	1.2689154122728048	-0.2196788644825973	3.7721866839527927	-0.09421390276322232	-0.0027641048871017205	-0.4647750377973614	0.08010936125811614	3.12637454786829	-0.4761826661675679	2.8369058656939172	1.8925267628402935	1.069881402550485	-0.6283628814387748	-0.34106842657510145	5.831687864671883	0.06933511590612361	-0.43299040769743335	-0.30686191599376283	-0.3285357215167188	-0.47753004739330157	1.2850001523072456	-0.5524598575462321	-0.32637931360927463	-0.5728694585813606	-0.5331649501745983	2.1669395066326373	-0.17043470605952563	-0.1322056858744511
hg38_H1_1339	-0.37601684443022293	-0.3972615112068242	-0.2983058589751712	-0.4372013139334838	4.043321700111911	-0.4406989074679977	-0.3974916833988831	-0.5743192430063013	-0.5264556398581226	-0.15437861672011727	6.302710059099581	-0.342303675823854	-0.25712854755319753	-0.2100674979474736	-0.008069050630221005	-0.4502825561382106	-0.33711253531557517	-0.06251382624262461	-0.6330099865220594	-0.3636474450120647	-0.18221855825389022	1.8868270604607904	-0.34694485613324905	3.8451406670974007	0.6800503391447862	-0.2622782424886706	-0.3546624483888566	-0.41234331753945414	0.0008947871104193163	-0.18837711414583277	6.866133062080725	-0.21427117845802185	-0.3378169976916716	-0.3220120921922361	-0.04551427006504042	4.643507217434528	-0.018697829680903652	-0.22055886472407948	5.17240103331857e-05	-0.18773119168584626	-0.3951948041545174	-0.20144418731911382	-0.3105864641168339	-0.4423468840764763	-0.2857234389677968	0.15696862428344	-0.0177003398201738	4.779890822571586	-0.044368507442215835
hg38_H1_1340	-0.41630795365885953	-0.30570709924929795	-0.26752783454880763	-0.4040398259357211	-0.16669983859473	-0.4354578221564131	-0.3128330381232373	-0.5069785224083732	-0.14094078290240644	-0.2272227025268067	6.294676102557608	-0.30659841808250715	-0.3712763321674819	-0.2780227847742727	5.519272508076289	-0.4408299859824299	-0.3275370266957377	-0.36900077283138116	-0.58785439787646	-0.32897495638022933	-0.4344266654813896	1.1535949903834706	-0.334923961647866	3.204626309239378	-0.05266995153870753	-0.22703579250850278	-0.3660457989096292	-0.3739726842940478	0.0339715610684541	-0.3898366829081093	4.999314800355274	-0.2754768543562831	-0.4014003409074723	-0.22242060874873965	-0.0009289817832962079	2.9447956933004082	-0.12859494984647435	0.3205669162987302	-0.2338292738340509	-0.2377381731138829	-0.09762433889428968	-0.1256166827638094	-0.3520523927657861	-0.3530568664722934	-0.3213236243106288	0.06096001925087291	0.07445075689814531	5.3350851496712925	-0.02905866463946439
hg38_H1_1341	-0.9674406603300963	-0.7731805717847189	-0.8090818566377485	-0.9903985527351198	-0.7014085229844778	-0.8579627393186341	-0.7793073685128743	-1.0975773956832746	1.5841139624693352	-0.7678853739865238	1.8411866215166335	-0.8388818943727275	1.6930582889450168	3.073112417027965	3.3825005253583185	-1.008960410595201	-0.825830918142262	-0.49856857896968926	-0.9265242134712743	1.251037628382809	2.263206988392738	-0.0006802698666236222	-0.4154107471855293	1.3682188137542413	0.02829116264866743	-0.6175655274997714	-0.018602883941160785	-0.8925760459009541	1.3416834056489906	-0.7374652495268704	1.8543375096711814	3.095335260207767	0.8725429269672275	-0.7090166586833385	-0.449499778686352	1.3545763704352558	-0.023950302899449834	-0.7395942896685813	-0.801633496074389	1.002815854065615	-0.6524427747844428	0.6313974677265911	-0.7568849487299754	-0.6807532192392941	-0.6261302837620853	-0.4764047304243043	1.6615621015091042	1.4212177262250547	1.5521523423289034
hg38_H1_1343	0.27990649531866924	-0.66629492693248	1.304843988823569	-0.38115703272707724	0.115318122255947	-0.4185033573796791	-0.6517678332250173	-1.0751203005765115	1.3149423778095475	-0.3986229143208464	4.569993623822624	-0.48313131120613917	-0.37993172126287145	1.4382288799031664	-0.47398680584670083	-0.8165983925540763	0.21383993049341912	-0.27974495743422184	-0.7961325134446317	-0.014387650754527291	-0.44691163316453364	0.07687003882027367	-0.6612302907689203	2.211439693639302	-0.08198042988755873	-0.48923565456710477	-0.3713663998136257	-0.682277713079656	2.401217048217037	1.511343988646759	3.098022824325863	-0.17981127917607684	-0.5084738902998918	-0.6721997496869458	-0.4568584745697557	1.99546062313903	-0.38876310472448505	-0.5615598481457871	-0.5951887783375852	2.293937675049894	-0.5784228594201221	-0.6657914783144169	2.3898516440990645	-0.7255277766750828	-0.7202253732902016	-0.5879615674579854	2.3712280418192297	2.7269224884676464	2.3558381560485864
hg38_H1_1344	-0.013218568206830168	0.5141985656993258	1.3988544590254226	-0.9789333628756401	0.6387043209109469	-0.9835418881069635	-1.0918812375082765	-1.2269316914772712	0.6696919598658164	-0.7418760561973375	2.4779262079587037	1.358713785910786	-1.0734281360898568	-0.8176668470398883	-0.8143463672005955	-1.2831795422685566	-0.07144408894306832	-0.9585250436112274	-1.2164953731330526	-0.9282729397722927	-1.0388163142483016	0.15957083490340632	-1.2087111695955943	0.8644277069419969	0.019095404150352484	-0.9666732863061994	0.5422403814543909	-1.213915867680588	0.8378996462860973	1.7228086945580925	2.5724967245414816	-0.498365549709647	-0.7094541276139347	-1.1018901021757737	-0.8229421014527855	1.548873177055205	0.12359665845060105	-1.0215772985281903	0.19639929486127994	0.36979576153957966	1.2227690637230486	-0.9796528061386542	1.5203909959354551	-1.2473270985191118	-0.6041768490652496	2.7207228834665993	1.3641332882468173	2.37018897472449	-0.19112687279228843
hg38_H1_1345	-0.44288775531096974	-0.45801025586177013	-0.3253389522290009	-0.29389823562445827	-0.24024043569953876	-0.4388315733589212	-0.22482693952735663	-0.46234014632981185	-0.012353423825634011	-0.2961254797622881	3.9214695905737007	-0.34507158335032273	-0.4458609030095966	-0.34817490371247245	-0.43085514228092053	-0.47494536904414786	-0.3523679009209376	-0.3358611503441097	-0.4476198318294076	-0.36343104781656554	-0.45127377904811145	1.5495061982509075	-0.42892699348555496	0.6642117165192094	0.12161742983141899	-0.1326835350907814	-0.31883550204558636	-0.47374383034971046	-0.08032225302242141	-0.20936631166043726	5.258183456648565	-0.34134618772857933	-0.2212655522547796	-0.36110112901940905	-0.3135312502118186	0.009138468603883088	-0.1270993833521361	-0.25889917354256947	0.20335642194277972	-0.2228127682375238	1.809616657529514	-0.539888130807462	-0.404806795578363	-0.4752391039821083	-0.214836353567638	7.417970837243243	3.6409722128124233	7.1110682601861415	0.051622568325051736
hg38_H1_1346	-0.4250158980632923	-0.39151925648772395	-0.3877176361839178	-0.24493220811536204	-0.17564327411572153	-0.4515943444351539	-0.09016531116288175	-0.2524152924067459	-0.10602961897560319	-0.21170227269892353	6.765109045824598	-0.31793607938350743	-0.316073218253516	-0.10779013562583946	-3.5407904263378635e-05	-0.35827317188139024	-0.3336486820000099	0.01178053351140712	-0.42031314800565606	-0.027581137982856965	-0.37557650802710857	2.5897748014165995	-0.3886681309033313	2.867184907967935	-0.1342464429221401	-0.2713253316674149	-0.3897730974141241	-0.4496526168086754	-0.07322528899345884	-0.40012505021806477	3.743426793232111	-0.317673366271867	-0.40026843968116926	-0.308394032127608	-0.24571958378619582	-0.031789977826582265	-0.32254526458711147	-0.3623879718269495	-0.2560499639024491	-0.16545428239920348	2.7161693370534072	-0.5557063038759218	-0.25269598664512805	-0.4384041716915956	-0.2506673785959402	3.380664577152918	6.944484771250621	4.728770332854135	3.5969457969594316
hg38_H1_1347	-1.052297216449619	-0.7074789645838622	-0.9280244033997238	-1.1356449636628734	0.7540982916765485	-1.0969969105805881	-0.6559947312247342	-1.012809729190233	0.4771822049412223	0.6864739810274725	2.225733569846495	-0.3320732861343901	-1.1771770531039345	-1.0332255977338325	0.9431323095785599	-1.1820296109084507	-0.8930268796525718	-1.1216178444715748	-1.180105349469387	-1.036721759564062	-0.3057558363117676	0.16641626848518346	-0.7046964410062758	2.141905283366022	-0.6357133674126455	-0.6524170089023261	0.18805642149227414	-0.9939668210584441	1.716680166958167	1.3796065049889505	1.857128627575628	0.7889951257224157	-0.23009839857040176	-0.5451065315960236	-1.0415881529303395	2.131677640294208	0.285373875509885	-0.010777204806591346	-0.775040573675708	0.7744126614140704	-0.9926978907255954	0.003573164839708568	1.935415276766227	-0.3789123916706198	-0.7695201755315838	-0.010695279521573247	2.257568180264206	0.05422886510802606	2.0442304314279
hg38_H1_1351	-0.0036289559160555805	1.5931996235603731	0.01733586532069881	-1.9970674949774891	-1.8695041913823538	0.06232105200919577	-1.9351361348805167	-2.4200830961682733	-1.6293915234189393	0.23808532312326197	1.9481263432332028	0.22184509556118695	-1.2448296076949708	-1.339451630602701	0.12993550459805686	-1.4293064678926848	-0.025226976453631204	-1.385147377322658	-1.7017017404577186	-1.621584644827614	1.7247940049731683	0.0004373056174886058	-1.4241686680520462	0.3322572151184747	0.09035878439862868	-1.7696491007559783	-1.0354361567111046	-1.75646600110327	0.3791740282045588	1.7631150238328035	0.651270563235111	0.6320122094207918	0.40769863084569413	-1.034273119545761	-1.323384935054439	0.30396378464894236	0.07806742659247864	-0.16914928437463506	-0.008413328964414782	0.7049771810614812	1.2081095326334965	-1.728542610408518	1.0329116606192215	-0.27646956761991903	0.6982105408077675	-1.82228813566466	1.3424816269035746	-1.2387999884246623	2.6034669285733623
hg38_H1_1353	-1.1291593725089628	-0.9638865012711891	-0.3706146602252633	-0.9668834532536819	3.319874253847477	-0.8478964251415764	-0.06883023788019611	-1.4487853375689626	0.03743581309051221	1.8820946124819906	3.5392484514053613	1.5540694306495244	-0.16650104807372432	-0.23858078120954485	-0.6499923463433928	-0.6267708247137603	-0.42073823766012197	1.1638128118536155	-0.12574160329721865	0.29719852087899573	0.12856089718443114	0.2650915067690263	-0.372017125550553	1.9821709013539046	-0.3300774633242405	-0.9299191981035574	-0.6808214555141392	-0.833998608107168	1.7989901985663659	-0.7531269615107687	2.033777261961015	-0.5969629030306305	-0.9312841083638743	-0.6072564340946711	-0.6649265252742395	2.5424684467678613	-0.9576692358136387	-0.16312580643282554	-0.03935922617140006	-0.44055483973373655	-0.8728054699623007	-0.687215084376004	-0.6672521590597973	-0.8363519876997678	1.9752029702106064	3.1573033322133894	-0.2487615327764484	2.288593852581766	1.0254097841597205
hg38_H1_1359	-1.4469720011662461	-1.7578061475914912	-1.4037187468263663	-1.1938114516228466	1.7449542077522688	-1.484419181347217	0.21908103089290554	-1.4480155863968927	0.8295627834463103	-1.3628213983150002	1.1227983787815516	-1.5667304861091071	-0.9961315069453918	0.7621141113253017	0.6918114775644916	0.0019833093067366954	0.36267862306174903	-1.110322197752178	0.5060008397048728	0.6670977424556062	-0.06087920951162005	-0.02690066656101388	-0.9084058172269611	2.006657934345459	1.0631394062331758	-0.47727964799664235	0.3107836627853192	1.599421894586652	1.6877107967912628	-1.2364887760703813	0.9829884921981142	1.2046665476986336	-1.9334282413488604	-1.1795638562486577	0.5361056772065323	2.8345765316679272	-0.07165720654269327	-0.891935848839503	0.6454213505961286	-0.553729608681528	-1.720270812510631	1.013754251400518	0.0010420802963578039	-1.3171149760698744	-1.6082565210055284	0.03133662165221936	1.2169848069804101	1.1340075211940635	1.5484913178804804
hg38_H1_1360	-1.7292650848929698	-1.3309526420287714	-1.5934693989970254	-1.2855275562360708	1.434063622473912	-1.6376927894461886	-1.6299729872863522	-2.2949323068741228	-0.8496571902203864	-0.4130949852672602	1.8593461980059245	-1.3143039282081765	-0.1908993842412843	-0.7058348133327221	2.24391905163666	-1.3515082506931713	0.02038973596694625	-1.1157770039838948	-1.0039086258600736	-0.8876846633148708	0.381634250092048	0.6944452505108673	0.7224229662489856	1.738387674441535	1.1668957958899822	-0.2627961132550709	0.07101134698151568	-0.7318770789391842	0.17696613581888035	-0.2499256662471044	1.5331791403899184	-0.39899192664646077	-1.1449372898441406	-0.9664559143386949	0.7618476229073419	0.5957852218166934	-0.33702336915301956	0.0148156205988307	-0.02939507579092798	-0.8054122035537938	-0.7005114944945922	0.2427516884143679	1.5003499616674536	-0.38153142257619715	0.0009639742481512656	1.3777651918299212	1.454851626845497	1.6694826310975683	2.8455751208022426
hg38_H1_1366	-0.14374097188058016	-0.3149058060605384	-0.16528406720000433	-0.2723661634151267	-0.05572879958219906	0.19313768187032598	-0.36776900633096665	-0.5643796905156586	-0.4365784963153875	-0.05560212953401481	15.370190117427203	-0.15915781658869008	-0.3008480262989638	-0.23925697423281078	-0.06393720013720022	-0.29026783981683885	-0.10127443596195132	-0.31608349707306477	-0.22678985091411852	-0.2708182949183767	-0.3546861806007647	0.12825705863616185	-0.012354064921528513	16.588970045140712	6.936030483042896	4.448870769474646	-0.10051804018271848	-0.11219927482384554	10.234146673207718	0.005955927367797832	-0.21498161364208374	-0.12015200743202697	-0.018027075192078756	-0.20271567802480464	-0.025822426425619452	1.8704565106858393	-0.22259945491954014	-0.06023950207633946	-0.011680064881093303	-0.03930324792954431	0.9864176179096634	-0.12245352675464106	-0.28001291290742614	-0.27082763046452174	-0.023931376860302188	-0.3120390471057318	-0.4471545533701142	-0.3485607283765878	-0.02462350804408204
hg38_H1_1368	-0.05110329453545953	0.7721429216031613	0.9357592882313924	0.659558189387164	-1.267711235107398	0.036512116888587146	0.022941766981482446	-3.5058919014568257	1.3720855207947422	1.091095006496529	1.6652928339338884	0.37115408551475737	0.3227504502617021	0.3957855383453488	0.6935771278109936	0.3173935943795723	0.362107372270139	0.770781710589844	0.19924969030451548	0.19646005207994208	-0.16113831850306315	0.039581760485938915	-1.3698292646555519	0.6134438898815161	0.46461716197006175	-0.4367557677294767	-1.1134820466900746	0.047943348649945705	0.0036293621974607215	-1.1457828501798468	1.346555254526452	0.12637540295353036	-2.1952550067389427	-2.439078264707833	-1.4577143973348716	0.9697015454904978	-1.2526036109901701	-0.4947241435745255	-0.0730959804833081	0.09481226225582598	0.0024904225545249264	0.01973893138057448	0.010880203976513588	-1.5624086369240644	-1.861221063835271	1.2071902881878664	1.0939057125524345	1.846913953593823	1.2112148727015348
hg38_H1_1373	-0.18754225114609238	-0.07298276647998424	-0.06752205746235125	-0.16490310082809775	-0.008333929106752284	-0.16135656621801614	-0.15188490855825462	-0.3832055678050305	-0.1053150761031722	-0.021443162852925343	23.663802138253995	-0.046766995036210346	-0.08217421514918008	-0.07176249886234913	-0.2404761297929715	-0.07204647525696975	-0.0230037463104691	-0.1322457965966708	-0.02349061671186817	-0.07761451884400451	-0.10038696677545783	2.696998825293804	-0.10064845776287613	10.361334284326192	-0.0817680912294233	0.03007293353333088	-0.05317665493570314	-0.24804392937845213	0.06485515055172016	-0.17699438238266366	0.06637637113432243	-0.06776522518493247	-0.39691362991730955	-0.16314772225262983	0.2352184364640014	0.16727995916443758	-0.1638990887281334	-0.10076565813792693	-0.005803786655876433	-0.03164013868945042	-0.26230057398912676	-0.19291582514809044	0.04878409873537648	-0.1580756252314182	-0.12787322861040068	-0.19626131883269798	-0.14414616702019353	-0.09572811990060308	0.14697737825145196
hg38_H1_1374	-0.3663245753381388	-0.3139047812253024	-0.17998326970531736	-0.344175051894811	-0.12833976757114937	-0.3722401816896948	-0.13016596496591473	-0.5633040487769346	-0.3951972393190404	-0.13819683012377995	9.910981078621312	-0.22495840175796478	-0.2350907236480017	-0.2784852009451517	4.507360877927528	-0.126564799140678	-0.08256198583456507	-0.28714277213408806	-0.23557429210406314	-0.24290281746652678	-0.12837641567035346	0.5090702862674771	-0.2645105261243127	4.4951112828571524	1.346054404846046	-0.000667883348951518	-0.2796535915195753	-0.37204054610621856	0.3995451104436643	-0.2637085444708883	0.06988244737510033	-0.19836356368105293	-0.47453778613104	-0.14443654427672445	-0.004594759246728179	6.276182930359001	-0.3030482570602143	-0.022558053993174825	-5.067236040343267e-06	-0.09359198343537266	-0.36128863615334744	-0.10781605982056863	-0.2606152413949264	-0.31344195256297047	-0.26524166679082006	-0.3103116724868076	-0.14743039666254013	-0.0019412489660519995	5.590394239711601
hg38_H1_1377	-0.28220782497956354	-0.6253851972578094	-0.46978475582755974	-0.6849677655899028	-0.47713736260763223	-0.4049295402221875	-0.6524094792344699	-0.8295548069722621	-0.3133571015808776	-0.25316639237946276	3.414923683945925	-0.1762896377919818	-0.6013381447534467	-0.6356498044800328	-0.7260926921504739	-0.3888203441981027	-0.46770790131507856	-0.2599727948181568	-0.582996430083385	-0.6540556877755984	-0.43333475292207824	0.04428786839402241	-0.555635022024466	-0.037087635514631095	-0.22604453955918855	-0.1881168988230809	1.015597986226858	-0.5403484477815103	-0.05395923222429599	-0.2052237014136845	2.8771685749677505	2.610848526556958	-0.36655476843739687	-0.16634853538359962	-0.47218534063987133	2.6385165739067356	1.1822491590001976	0.04444747441166306	-0.4125200160014332	-0.31779411915615896	1.0650788986440176	-0.4449042824856952	-0.37262304640063226	-0.6741807069897789	-0.07426254572622988	1.1026469270454942	2.5634275131798137	3.6772711107350675	1.1529820542909979
hg38_H1_1383	-1.2790631970566007	-0.35836504145376974	-1.1224927008600318	-1.2341050220996017	-1.006838013212488	-1.199596265866547	-1.2483416446675182	-1.5009139072607267	-1.3985975307607028	-0.9939957357189658	0.590224588401769	-0.9993445457593406	-1.1733801711836263	-1.1874666807666903	-1.527039807030259	-0.7918354054136767	-1.0819580806005187	-0.6826868174865475	-1.2004882050830703	-1.1245095961823026	-1.255379366431466	-1.0314347784992062	0.12275714266937246	0.6117266472288593	-0.6876842014162803	-0.5969445226122984	1.0520437401801146	1.1462241117760883	2.591949690686259	1.4186908902376456	-0.8901760712181424	1.6777315498007033	0.0425237416534641	1.7527258597166073	-1.123660088248698	1.144228556459498	0.055772770128901895	-0.0010387372225608065	-1.0603798612253394	-0.5147921187494545	1.3866302272406954	1.3412892577519566	0.006218221490665356	-1.0575869711503012	0.7516864397315524	-0.15169376265270884	1.2820384836962526	0.6795511618380844	0.9494029224119321
hg38_H1_1384	-0.7901469187823009	-0.6518585416543554	-0.19818188286998456	-0.9715716239154099	-0.7128458079136089	-0.854285991154836	-1.0215176733735054	-1.102740596088243	-1.1186388578369126	0.30937048298456254	1.790679488387526	0.025209190219404532	-1.0094827443016972	-0.9276344129201054	-1.1635636368101163	-0.5843040055150694	-0.7879620795251083	-0.983644822726736	-0.9216952012958038	-0.9564492471140708	-0.9630868366215056	-0.016855469253691805	-0.5571185070146206	2.10613067352677	-0.0011977199478374128	-0.4549825672067432	2.887330828045026	-0.9266433756679395	1.6430192748969576	2.3057344332672915	-0.5782191578369148	2.162851422736475	1.8309497984324001	-0.6550403517624626	-0.5252246024167271	1.4447885323723495	0.026948840494157873	-0.5726361986328754	-0.016875387376438827	-0.6371562068329786	0.5257395247032007	0.9280111086756124	-0.6563389788010554	-0.8390814054832134	-0.610392333344205	-0.0008646009984843962	2.134298938618769	1.901222594921594	0.7067518767157378
hg38_H1_1385	-0.006040219552628079	-2.1604614040846166	-2.594912550265542	-3.621063565625637	0.4496979355526823	0.043977829409245335	-0.04041288485199696	-3.2660884212013728	-3.81219670734518	0.2109634173663116	0.5155540129529053	0.12942968802512783	-3.803800856572729	-3.85623643733944	-4.356151572129794	-3.6632403392683193	0.35006445851210904	-3.9266837382159685	-3.6759111132406237	-3.0395326513439085	-3.6851093743292593	-0.03591081140616067	0.1298533306568965	0.12191340135220036	0.20869010074459995	-0.008046493642567744	0.7106166370304715	0.381334945190393	0.25095729356342894	0.5458996441262286	0.11223987784741325	0.9394754744848548	0.3796312439695982	0.6813552877938878	0.18279432516055213	0.5346100603755356	0.15534235735715754	0.168219894347149	-1.4455407068750958	0.3221658893749258	0.5490170370000066	0.2695118464380602	-1.8974353439842482	0.4134075516211014	0.3354588585273611	0.19566300384594817	1.008312702942647	0.44734862907798206	0.2738141848795308
hg38_H1_1388	-0.9271580862255233	-0.8282633935534294	-0.7278440582720203	-0.7664062907445296	-0.6578320291674765	-0.7796194154214999	-0.12860150392779798	-1.0825379486006375	-0.9051023663102853	-0.5951098830207648	2.0113441068917526	-0.708210042151996	-0.6992883918598453	-0.7324733922470643	-0.9985592064551511	-0.7699384404828907	-0.35024482711133414	-0.528351776838405	-0.6492106632497308	-0.5422579184015585	0.5161403609075698	-0.013373570702712162	1.6316073286032104	3.584929413041926	1.1481111408799485	0.09561027164266402	-0.32733974054052606	-0.0442561229964351	3.0840376205106454	2.0792001376019758	-0.25210230158836505	-0.6658951518113895	1.354230269147794	-0.31404020049872977	2.3512618667430534	3.8551493516848794	-0.41813054219299123	-0.2861167847342691	-0.04056075749812955	-0.4942524725687549	-0.8417751120345405	0.020232709013622032	-0.9957916957634311	2.4007422637584686	-0.831316292619232	-0.8081360324478413	0.9234277350807065	0.7701659708979637	0.8537766188550768
hg38_H1_1390	-1.4270083702694378	1.5784412560827228	-1.8511781193247074	-1.37386384041922	-1.359716162140737	-1.4622357041969034	-1.7757097218469406	-2.1198246265217127	-1.6933724252237061	0.02634329870865104	1.1467240249774653	0.0018082124660404176	-1.5918330054530108	-1.4582217735402605	-2.064570689919738	0.09589598019429142	-0.021662330945148387	-1.510632151131182	-1.5497990679791993	-1.3846129239191376	-1.562668381772057	-0.30181751109503685	0.41577807318266663	0.6362125727201992	0.08490186484685608	-1.0419081767141531	0.43943359034394763	0.25410843930002286	0.5303592102616065	5.280817860479628	-0.5721041951093843	7.214225008642851	0.3166837725893496	0.04234689619201129	-0.6119651600809022	1.1476909563746667	0.5284126083146987	0.0011141674784578754	-0.25592084925067915	0.9630932481154579	0.8191773469453952	0.4456555716699202	-1.126076900969577	0.2497531565871628	0.9325605869992576	0.7910453257065359	-1.9529289595788402	0.7705088895230359	0.21988316904557031
hg38_H1_1392	-0.10246683145189095	-0.005356746879292595	0.00987079732450701	0.12124478358152233	0.09865083874170386	-0.0100998550248173	-0.13182239008638702	-0.17283066365778738	-0.1354511585277677	0.03894364754475813	-0.0011232943733584337	0.0585617929885545	-0.010249476848757483	-0.00267777933358469	-0.4549824211197319	0.007959444115390832	-8.128326979615592e-05	-0.03434121982754909	-0.007600602765367346	-0.000193745393256612	-0.021907955821045686	-0.03123944490922213	0.9722893058868464	1.2185440299340344	0.5103950002525324	0.04827542126172017	-0.0013662881885044649	-0.04212374076914251	0.5109087667920014	0.26226712490723764	-0.7659570079064043	51.283933955003974	-0.08785139057859484	0.009901824458072672	0.014595158652890414	5.401532758743859	-0.03467256009158451	-0.0023840430756198704	-0.16405692696740692	0.2574788884463163	-0.05107855912152301	-0.11793154480020969	-0.7421783461877897	-0.015005307057932208	-0.07222766570627917	-0.12732660468016482	-0.29151348634394375	-0.2837974935770295	-0.0017516854628300748
hg38_H1_1393	-0.13163970871556085	0.07357249897654002	0.22344211617777004	3.972760388520121	1.1203549000151038	-0.020413236141695146	-0.17363206639552342	-0.1899622630213301	-0.1756825099669074	14.080145487495374	5.971864181229125	0.7787556444032255	-0.00024349987928573943	0.1961069007286842	-0.7624577077853728	1.3024170367284	0.1896417913541722	0.07814081359460495	0.10459742563231501	0.06922987788720221	0.012156611814800817	-0.13040400169417293	0.07061127244584249	3.2826397563759295	6.045172463148322	0.9011073544374998	-0.06507475828376924	-0.14183411479153274	0.7537276767022172	0.09398065702147056	-0.504603731776973	0.20669721092440602	-0.001543414064964173	0.03088509765031788	0.2307104797020054	1.6231596179806322	-0.1494615099988453	-0.02786757234981617	-0.6415239138358445	0.7114482703548098	-0.08477957829059404	-0.6279360824064563	-0.7528854934840596	-0.08188355225044605	-0.3616113521188205	0.0004091933092640711	-0.8166360563071194	-0.2742015168070731	-0.00445713338312935
hg38_H1_1407	-0.3734817235785455	-0.36396331235891544	-0.3129278774840353	-0.36373285474378547	-0.10850423780910806	-0.4274894893293505	-0.21246715418820683	-0.17476683606374052	-0.14860142314879166	-0.17444149294864073	9.218150606036279	-0.260264399110428	-0.3492234281843605	-0.23748481592317333	-0.13966702468544923	-0.10107677062810168	-0.24406605378344176	-0.0866057225908375	-0.3807157190649	-0.2775806442573114	-0.41183325771782736	-0.33096195985287485	-0.27224680385445665	-0.021266970536448677	0.5268808807081005	-0.10917191538231324	-0.387678037684861	-0.035061127193017974	-0.000729818558678954	-0.29303496943524904	12.706780617794854	-0.3561549737303445	-0.21419313953112984	-0.20589459088877066	0.029626460362667275	3.714829930711851	-0.034349209609267274	-0.19119724479953543	-0.3179026316859321	-0.17849202379869836	-0.34559893763161426	-0.06707880773285717	4.82394226499702	-0.3720305353085551	-0.2309215779890835	2.7922301982672986	0.02739829598023776	6.932362811257967	-0.0023436223298329965
hg38_H1_1408	-0.3571533238702169	-0.7305615278266784	-0.2782487456971545	-0.7733670364743851	-0.5038878159872209	-0.812954969919196	-0.6283591260181711	-0.011772936224312925	5.760759510688483	-0.5321632460980695	3.772774212076991	-0.6550886457358217	-0.7600530146153957	-0.614109971973194	5.309594927862664	-0.4258128042153092	-0.2391344770564284	-0.7460305559637521	-0.7285219984066176	-0.5475518030495033	-0.8315925354496847	-0.37390113829503535	-0.5215856514236763	-0.022353667649844217	0.4026096714990492	-0.23504638312924236	-0.44253513492790747	-0.4567691849791917	-0.0544775995594919	-0.6756753624340048	4.371490762895236	-0.6285105291529622	-0.3931950426703659	-0.6609707334589743	-0.3625241520266448	3.392355400633013	0.17755501698832316	-0.4185217471201672	0.04258519189105347	-0.11469531961554298	-0.20163587425638993	2.8462372026086675	4.781571278859855	-0.7042532631799544	-0.23686519192966926	1.1895018944317362	-0.08842780607255188	2.5707117547848752	-0.0020799999349101813
hg38_H1_1409	-1.066790846832148	-0.4978306067277654	-1.1464503116406937	-1.2243871624599778	-0.8886855425122464	-1.2230703836728962	-1.1709152937528047	-0.7896148087333872	-1.2806411146750927	-0.9735822575295809	1.7277054235451355	-0.588825602231511	-1.248599714086084	-1.1304221986730196	2.0736445301845317	-1.2766493206376253	-1.005817892450089	-1.2089648497100065	-1.2357559695570957	-1.195389310151026	-1.1752595624427384	0.003628929181855603	-0.8054303674370998	0.7915416924804638	2.040589675814223	0.5231527967905409	-0.15372074765708177	-1.0331387842594222	1.0054695289970415	1.3516270500815293	1.8652327212213036	-0.6306097890958731	-0.4529891758866851	-0.9324607991958952	0.7914105394316653	0.8018457157939892	1.4365150897746293	0.10335914961681537	-0.43392706630141675	0.8693688870848386	0.5001831244552015	0.928793362721312	1.7065292450053315	-1.102854148692821	-0.7788315937159312	0.7287956081510982	1.786659198135988	0.0664150970248126	0.36724322771735746
hg38_H1_1410	-0.24890850276134133	-0.38860176605191415	-0.17314555427454092	-0.4540949880590536	-0.2799684675365166	-0.1966205897066541	-0.09235049067732906	-0.06773884531963349	-0.23428210345141715	-0.2979665303307531	3.434734787877308	-0.08086193328081305	-0.46908118752640754	-0.3380510696567212	2.527229766768927	-0.2906556890186531	-0.21010314301766983	-0.347387676512425	-0.3843462318791938	-0.3094753394203141	-0.5379169716985475	0.06763157619781883	-0.4393536520740609	-0.19935736374013388	-0.15848055643526265	-0.1962182160887339	-0.47893707516972034	-0.48548051509208606	-0.14347991171691157	6.686007372895624	3.904893038200096	-0.428647095642925	-0.28677540770296156	-0.41134048088923664	-0.03485093465497001	-0.06949880395262498	0.7017150148642232	-0.06524768816026363	-0.22262777310671591	-0.3393183817416095	-0.45962649494073066	-0.33145953896056407	7.080481658747771	-0.502140899361812	-0.3778206900873647	2.2474124014603496	-0.28034522892383484	2.73793573012701	-0.18736568306749604
hg38_H1_1411	-0.3746430353434844	-0.2843888805538435	-0.020021197543501977	-0.4092460340324569	-0.1849508467436637	-0.37786962673678226	-0.240687101806961	-0.20284264173019648	-0.12970181272287887	-0.2257844129293193	6.1760765014252295	-0.2863881480396279	-0.4009043219473683	-0.26850659119656894	2.987588956092213	-0.38230950792307505	-0.16548333362873247	-0.3638234099345987	-0.40239231839548734	-0.33136165955344205	-0.45523856926030454	-0.2620225457496746	-0.3205519765509428	-0.10426117938259555	-0.06867741011686253	0.00015249013010773622	-0.37931704211393447	-0.43827728268930904	-0.009875118420462244	-0.29771053525271096	9.3181864356668	-0.34613508442202634	-0.27569057127343083	-0.3112922348943535	5.645420089584323	0.011182821495714442	-0.27234387420765094	-0.010436280157455615	0.31888398737090046	-0.1660393527237576	-0.3751194147332775	-0.19548973719365945	5.98116567302754	-0.39372225433726543	-0.23820405562078156	6.917656132589295	-0.43941076323030914	1.6326527801242943	0.0070372749776571476
hg38_H1_1412	-0.12510957465769235	-0.23523837437644074	18.255374296263795	-0.2795111614510767	-0.07310147019778195	-0.28357242587052034	-0.1574477124149819	-0.1210451880439292	-0.31431543432256354	-0.09972339679236598	8.281319571700744	-0.08100912693645974	-0.2788816653266556	-0.1783764468581173	-0.13151090582888586	-0.306609885164257	-0.1730929762393894	-0.2508776097086961	-0.3005824742269042	-0.22423606932944	-0.3135552983543012	-0.14976531365370419	-0.19070302951401227	-0.023359005880514778	0.024174945192689905	-0.0015040672374155653	-0.23819936284120477	-0.26102874754037025	-0.028879301269684653	-0.21249146592412277	10.137827933029493	-0.191539740985148	-0.21324484319751819	-0.22731258048529987	0.003374424619689111	-0.05375310707358708	-0.13406619611500764	-0.17726849955857585	-0.17774057885742647	-0.06181473598069637	-0.3136555418801864	-0.221596010604141	6.075954324146127	-0.2821099035276484	-0.18940524921178442	2.331020384930441	-0.09105140891404287	1.96998396547631	-0.011104344071287514
hg38_H1_1413	-0.5410367472775132	-0.10892264144207026	-0.2281556575506702	-0.5012922028650542	-0.2101302890179702	-0.5505605679948973	-0.34791938545920403	-0.23502607806180473	-0.5633812012750089	-0.3014587240589777	9.058069295746789	-0.37087167117276376	-0.4981805214538769	-0.3815570681842966	-0.1553977203090153	-0.5288023434806906	-0.38727121600638426	-0.4453448911059871	-0.5163321474213564	-0.4323167404892256	-0.5368380278070043	-0.2853955385163484	-0.39925894595590733	-0.042595219986724886	1.5415612017219196	0.2998603652766979	0.08506589340729402	-0.439568639333278	0.22387513115911226	3.878729563576956	8.206264761246553	5.020826985526812	-0.19591349370775754	-0.4185145744818635	-0.0874463524841802	0.05657416994294792	-0.1523228451962656	-0.321380855878902	-0.12569723385200393	-0.12803251335879642	-0.5009027763811653	-0.04376104185197194	8.142808566065627	-0.4211555958440053	-0.41188570347180214	0.30919525770015993	3.7136271514018677	1.0428224803390038	-0.05580849002706083
hg38_H1_1414	0.25834544213079297	-0.5013018754045866	-0.2863136439361819	-0.6928828855733635	-0.41011515689247297	-0.5058447429487308	-0.4759133790877785	1.2579927328912222	-0.6939159367970831	-0.5314544574477843	5.177540813509092	-0.5497317437533686	-0.7477003776995672	-0.5803029917355597	-0.1608855416251072	-0.6785183470021274	-0.5383843114297976	-0.5136663491907049	-0.5329656252072158	-0.6537575885523937	-0.4320234118714154	-0.6203282975798755	-0.5733607245040888	-0.05391869649188687	-0.1181433552788564	-0.28212338652324476	-0.5111790846277948	-0.5677881889310251	2.4026293869641404	3.1018617213051782	6.1080446826203385	-0.5826689302966535	0.3558348718878722	-0.6285094141928637	-0.12869149111073158	2.254260587271027	3.1744236757782245	-0.11305573146361636	0.6103707442375036	-0.4000022746370748	-0.6064615432164955	0.1816566757633955	4.588693233467056	-0.5315673869637279	-0.6445044043346191	0.2049035389167232	2.77716475568716	0.4279619183528326	-0.061869733975651306
hg38_H1_1415	-0.10363728684561416	-0.2526085626677794	0.0930346172092136	-0.34160460100106477	-0.08156279104736576	-0.3108031681838337	-0.21811674912244558	-0.112656319542868	-0.2367911146598958	-0.1430425792616294	10.528564039218486	-0.17303682039224932	-0.32824264909605816	-0.20574718493080865	-0.01835164277648472	-0.3791159436591008	-0.22705714809471955	-0.3002152456592879	-0.15914892466893238	-0.27598819552721365	-0.3777789804945278	-0.3023892627110645	-0.2694489568860047	-0.0517354266428282	-0.060501367879260776	-0.05190136482468834	-0.32043607608351715	-0.29502895330921997	4.446134945537895	-0.18861387443795818	10.796926792244617	-0.32965448551684284	-0.35194420574564905	-0.26257169915549	-0.23040677524233877	0.00017040325581922807	-0.11126696564834673	-0.20128402247417987	-0.08710652256095693	-0.0180981613872923	-0.18179488712872874	-0.26774166991003046	5.157857375459657	-0.3182723767311947	-0.2782891793993055	0.7342519173096234	5.695912532096771	1.8581986996576016	0.0003237583998542177
hg38_H1_1422	-0.2825941013114925	-0.3405960894112794	-0.15722887951078166	-0.3914795028557007	5.868011390655974	-0.34490359128812537	-0.3114093369209012	-0.08761242211011143	-0.37552736434094514	-0.07578908523386212	8.483518159635786	-0.20690145191957374	-0.3737843652056662	-0.30811498673051385	-0.3033790240133148	-0.37615626463757373	-0.018660481800933427	-0.3951838908030104	-0.07237791771284194	-0.30577031832822926	-0.24852200163813234	-0.3152987461165488	-0.22296768609813314	-0.08452968437699897	-0.27703866362022217	-0.00178256439164139	-0.253389209680206	-0.3818950937396252	-0.046865147186657206	-0.26391453955546856	3.7439038998297662	-0.21590119918866513	-0.2310927290573553	-0.11871323002767321	-0.0034185473248027013	0.016351240786322257	-0.3248054312500591	0.1473121979968769	0.8962336434685649	9.514877451369488	-0.37590239943237275	-0.3486968773919856	5.013956507440892	-0.35234786905966897	-0.11629913874614221	0.49667663177819477	-0.11579464002009604	-0.4575229526157176	-0.02616946474716397
hg38_H1_1424	0.5057087292039231	-0.09372960735393611	2.1543877251994625	0.25106758037002763	-0.3591331247108146	0.11838123293504754	2.1762025940034966	1.762459415847115	0.6733969708573861	-0.11516572878105569	0.3666474068066354	-4.079248139114177	2.915374209906618	4.7323184411371235	0.07244046598749025	1.0872804155168865	-0.04158434958344859	1.0817682408795453	3.0746704595405974	3.013510059202217	-2.129243247800441	-3.318247731338262	-0.0034578565822687888	-0.21563321319804712	-6.898169202706858	-1.7533613487723358	-0.2539490973556492	0.2062885304197498	0.1307132136052623	0.10850389923958084	0.6447540254814073	-0.9424917344689485	-0.0005131314009112987	-0.2148743665784016	-6.553234941322226	0.20058081711888145	-0.0065138028109810574	-0.02778022582006557	-0.8907474997639483	-0.11505668573110496	-0.004988948956628423	-0.027700277055275824	0.6589751947265737	-0.399555940466583	0.09829227310993012	0.4333312480008307	0.4201854705777616	0.1029305601003668	0.014147703004096528
hg38_H1_1425	-0.4029455060382078	-0.2662256316604983	-0.22062954072231403	-0.5337476318649309	-0.2351655112923875	-0.521161857865378	-0.35064197102730743	-0.1436615631459494	-0.3584756076596482	1.5490116874007764e-07	6.840536905664182	-0.25472740830883994	-0.47984436465903724	-0.3412206211986083	3.9985133592757736	-0.4215191771601281	-0.2545410447627019	-0.4234765228206304	-0.17769767008394463	-0.42202600494676196	-0.25585080339275296	-0.2864085006883023	-0.40031044195521215	-0.09559609480680392	1.2754230059099136	0.001451216422883343	-0.4014236550559604	-0.4803781477487154	-0.13931972243832313	-0.12537870213092225	6.584144256348098	-0.4165541923164018	-0.4716718481633281	-0.4263080349238365	-0.11010106633578974	-0.05118038424131664	-0.2938258157039592	-0.2413471581838951	-0.02028495505719923	-0.17664536198449252	-0.4158368892390108	-0.32338241033513426	6.237415951482398	-0.4248470250789298	-0.24348262435978724	4.101647143185771	3.96915446343538	0.37282410225398077	0.09956477073211688
hg38_H1_1443	-1.2730553189824179	-1.660715326943616	-1.1883246310701645	-0.5150114558953993	-0.8085719179995018	-1.4004270347131516	-1.445541300656018	-1.1224450609432846	-1.2753075898025312	0.7194570669324061	2.8563023637501823	-4.335672378094552e-05	-1.3650919846588674	-0.4477234986668532	-1.3963088656016462	-0.9407604863847668	-0.11510923282137259	-1.1292966266246818	0.6021216341938992	-0.8490021030873046	1.6723843482395924	0.015594359881392406	0.22848524237596393	-0.45147370323495173	-1.304188350373793	0.44385341786843924	-0.011351022899185718	0.1822306867266501	0.2527650965118887	-0.749585105890051	0.3183111123554699	-0.7780084445607786	-1.4928384858694201	0.3119462514050002	0.173169000230877	0.6228717473736263	0.20753019561946298	0.4828537705793815	0.001693945916651871	-0.6018402306655917	-0.9145593495664948	0.6126916781017759	1.082914562018026	-0.6783012423241626	1.7122133441231404	1.747747119208593	2.3291684919158913	-2.5590432657726145	2.303910680437722
hg38_H1_1445	-0.2137489987397932	-0.2141075138772564	-0.20856959088185326	-0.09270046798498303	-0.049164908313306575	-0.3411785798489092	-0.10658366331756496	-0.0865654342384255	0.0003903391081642301	0.011117808236596001	17.156139598750062	-0.15370738326919361	-0.23586557663113944	-0.017602006577472094	-0.353860277020275	12.95747271173131	-0.19118731519940385	-0.10924515313089092	-0.0031517458024269158	0.0008611472155294487	-0.00403036165321433	-0.1736266870205827	-0.22471804469562523	-0.013092870850723106	2.7974619902796998	0.7010952011312244	-0.2887490143496844	-0.19947899014672174	-0.022802871829722023	-0.054314848413221824	-0.10460550499215977	-0.21566675764216492	-0.23396791348849907	-0.29080779357763614	0.06167951915453	-0.29745001540108423	-0.041088495511619645	0.015315577967298145	-0.10679953153509358	-0.06280204805535043	-0.4232336140607046	-0.14293203560020384	13.783813576428011	-0.26702503341795647	-0.17615077129179804	1.9167436484425335	-0.2086412166937565	-0.27168128567233996	-0.010227611431186515
hg38_H1_1449	-2.1980499857174935	0.9691779342733823	-0.4735292339072097	-1.5923628616221368	0.33430926009671097	-2.2306182266041588	-1.5942025934424457	-1.4950880903035606	-0.16138818062506502	-2.018972484096697	0.700407978649012	-0.16946826620289931	-2.1398303576415287	-1.969679852723351	-1.8789852275300238	0.035091474584992156	-1.6721815014430834	-1.990984329979626	-1.0011790157419973	-2.070491088063972	-0.06960835314684936	-0.3090884765794452	0.00853944340481641	4.861177993286354	-2.0721791418128563	-0.27005014151181395	0.4173055478675454	-0.3074299769280979	0.5779675365812947	1.6251211409940443	-1.4993977249560966	0.14316722781483152	0.7215517225418752	0.04679310540479315	-1.9426930399809892	0.6917397185957297	0.6572244312817651	-0.18630469486852666	0.0391280096453602	1.3984248605976715	0.7200611572960492	0.6083491301185696	0.6007187372054553	0.11357480289171294	0.590142653272989	-1.8697026890322046	0.6956540516234443	-1.9414259089334382	0.5329928515031502
hg38_H1_1454	-0.6626925067917162	-0.3687785582770235	-0.2729173554742058	-0.6774416959022099	-0.38299792858003895	-0.6712554919973905	-0.42003747550314097	-0.2291341518512501	-0.5663010903138643	-0.5133412571434804	3.6293522541844827	2.845141366218887	-0.6226854156933974	-0.5161447603839364	-0.8286993438417019	-0.031901921992281417	-0.5185474904647309	-0.516102101025	-0.34685833858019427	-0.572496486475634	-0.025901806051917383	-0.5938805316181195	-0.4711144357689326	7.909446734804092	-0.6570247429780556	-0.39395285161418997	0.016764500888795948	-0.582824174773737	0.7915275514870835	2.9396267402904446	-0.4551714011042241	-0.5649277536361669	1.0404886232266342	-0.41354962681228447	-0.31070611738354814	1.116267783215942	-0.39693978424908793	0.021342563431102454	-0.06776323785436568	2.4328038316955745	-0.6995467376716982	-0.214012530935033	3.381126433560139	-0.4747914538953852	-0.3769303844075281	-0.4097940574085246	2.8432507522938835	-0.24214889478509374	1.4299047921087742
hg38_H1_1461	-1.209270659880015	-1.8488247153627837	-1.2886682554223718	-1.3696722293392707	-2.0815856241750477	-1.1613188040425806	-0.47273661412885754	-1.19969493749295	0.238084390572633	0.294898539223436	1.9750763023748255	-0.45827849706514584	0.059819377778012585	0.058832315374396454	-2.658804326313316	-1.7458597309710204	0.0004794632696813544	0.7762602189720819	0.6265283189872223	0.009463560660920751	2.4460842227707675	-0.36709591004776637	-0.34608182825291595	-2.5126940788470864	-2.0325584627615916	-0.35310811429712397	0.21435994020619942	-1.9726294072767319	-1.0894263435017317	-0.6596749664778815	1.1724134711590164	1.3347326986212207	-2.0167327895044553	0.41867877347533217	1.044708134823513	-1.675954345842754	-1.8031664060676182	0.39086570909039514	-0.37227756497905534	0.5608079264487539	1.2038255978793746	-2.6311940351720053e-06	-0.0709727507451173	0.5249152311077413	1.1055758180305233	1.056381963448343	1.6474360355891535	0.8114041047118722	1.0302625066317792
hg38_H1_1462	-0.07462527646703344	0.23221139634001578	-0.09532411175941219	0.16551627014769033	0.0388693085237346	-0.48838467122305446	-7.926865276973706	-0.14671909451939769	-0.5308544918462279	0.0002677909333517783	0.7773503628904469	-0.40820233029265734	-0.5274881392185964	-0.12294917917113127	-11.066130880096082	0.26443390582400494	0.0030691149706952698	-0.21866262853693438	-0.025926298451840808	-2.2641962208998523	0.35854134313030706	-0.932360086929161	1.1608998264320118	-6.963111799697668	-9.648901820537382	-1.787114169736536	0.02937425511462195	0.16612295473025612	0.10666357974575336	0.7381532550226135	-4.359702615985346	-0.02951038830417842	-0.003740954397386204	-0.006751757965535079	-0.6368622833020615	0.2692143408126729	0.3401254739037791	0.00010982129166149177	0.017029284163619637	0.029781365313905264	0.325901782054165	0.326332400264456	0.2309184137770799	1.2400312184137017	0.9019801876339335	-1.336243495455649	0.6131755909188354	-0.011618457334997806	0.5398057389192576
hg38_H1_1468	-0.295841761733974	-0.27687506995623623	-0.28872127923159635	-0.2911374780999318	0.03815200987775216	-0.3324183693323501	-0.1915654121220891	-0.1521791631562273	-0.37740279765191637	-0.1894507431625943	10.081043687978287	-0.17572275882962968	-0.28515370047929656	-0.21387305162082057	-0.2135653724197405	-0.28853302764657984	-0.21889616192549735	-0.28502575756662785	-0.054192280884225404	-0.23389423401192408	-0.15988005959533633	-0.27001106247630713	-0.2609858609292811	-0.25860291905225224	-0.3011117076861527	-0.05476790582188253	-0.2866972856007598	-0.31320240160703583	-0.025660370008355138	-0.21502912277120756	-0.02276293949780684	-0.2194720885304684	-0.4247150515967821	-0.05043748243135396	-0.005010382073393353	-0.2322814432793054	-0.18647997341225492	0.15729975773874058	-0.07337187482264797	-0.05390196678682938	0.00338320398242801	-0.3403336004936421	0.2223041775255081	-0.29937883313873265	-4.5689691877838485e-05	2.0604971439037887	10.974951896133662	6.73984845984015	0.10939738781773689
hg38_H1_1475	-0.041289531320655035	-0.11020652736319358	-0.009666517058906325	-0.15670209803435364	-0.10924042104070127	-0.21527717610482816	-0.08963637388109004	-0.017170072924503017	3.195670419112325	-0.15912669028116302	16.828010540063058	-0.07929616135224468	-0.09847914690147949	-0.12824487289399816	-0.9963958019671182	-0.13340323224271705	0.9318420086152864	-0.19022267893025266	0.562794691485141	-0.12135130457910803	-0.003197300783906894	-0.28746137736482624	-0.2453879108855512	-0.2680296426444419	-0.4238429958224687	-0.008632017573296055	-0.012179416285452766	-0.2571058288214352	12.016656385886057	0.019243944158721486	-0.9233241250164208	-0.05921044465224182	-0.5989629406330221	-0.1861132055053517	-0.10582337743132851	5.491660600686386	-0.24237056097123671	-0.05686070862619238	-0.18489367623526934	0.0643709180236164	-0.47419175572235395	0.0032691364454209082	0.9678529842373366	-0.20059119631388087	-0.20298267356916497	-0.24026470856238902	-0.2552847822888676	-0.02173707501718575	0.15278681051216256
hg38_H1_1493	15.201764524868834	-0.03457290758152445	0.09515249102862286	0.004987023793691741	0.1759969241331031	0.07088032452063918	0.17193675016757806	0.4827988301195688	-0.10066690147257396	-0.012288916400797992	-0.6418726902010741	0.012656320745515676	-0.0048929618698981695	0.0010491029959531425	-0.09402045875662392	0.18370326545474552	0.00013684274343767817	0.03222604390376058	0.09576584374691738	0.0011564504097728722	-0.03925289107533905	-0.07170968047628806	-0.0316026161485821	-0.0004070777687163247	-0.059654710459942036	0.0010152763943505976	-0.15771742748036172	-0.024614427998273736	0.26355555811219233	-0.026012710974689355	-0.2533908842622041	-0.001890528356196238	-0.19637375606642213	-0.012589336530723954	0.0010581705015233114	0.39126822659184946	-0.14541188298537613	-0.12189814460349618	0.42403717496252386	0.05253808144537648	0.025313580173374896	-0.3004441070873714	3.3542624237987546e-05	-0.007051809866248838	-0.232947190822927	-0.1930404322037027	-0.5337610457709708	-0.38397255539378766	-0.4376072153380224
hg38_H1_1498	-0.10110315847194581	-0.21577788608967058	-0.08519574413255773	-0.2988891712669041	-0.1844164157839231	-0.015205222495335307	-0.2988500462810858	0.00023394497268539727	-0.2670930842739077	-0.3186570315601598	-0.19491775593816588	-0.26132330099897527	-0.34363388110337495	-0.2886505413007745	6.830657360113721	-0.38907861568283614	-0.1852475965026865	-0.17678658154314467	-0.09932666552380467	-0.29056115512881464	-0.23310090458755936	-0.15679925119951224	-0.3054736692079975	-0.22613583387514913	-0.4209684945494424	-0.1773295282436974	-0.5476252933129709	5.335325791856788	-0.00742210265730845	-0.43283362219708954	3.2451048541266063	-0.3933603345010488	-0.5684758064997898	-0.237650288142332	-0.24187054310302855	-0.39810686248367794	-0.48619221144234476	-0.15061647041061185	3.210715983976572	-0.20588831213269398	-0.004951974042946556	-0.6278276851141857	3.764859334532329	-0.037446864974420346	-0.47180509693285255	-0.15235443730880033	5.02008247514468	0.7685131897332962	0.046082691170601486
hg38_H1_1501	-0.024298543223390402	-0.09956003240040369	13.399226874942368	-0.0001409979955740643	-0.003967304418271963	-0.05336434950679248	0.011944956864307205	-0.00010303355163557263	-0.052449374694649824	-0.1535373322801239	-0.010047170070964302	-0.08206540665819231	-0.05005801200940745	-0.024644369270656805	1.2756861460723077	15.753068644545806	-0.05292440657331762	0.004088865334362104	0.026778253198606335	-0.029323017274345116	-0.0025581450513595685	-0.05268502817641446	-0.15208784824190721	-0.09986254386861827	-0.135971876092971	-0.05904667717050612	-0.23380234270996714	-0.04015184187399825	0.0007342159185773695	-0.0030532312289357306	-0.03849094795941857	-0.11122841405875958	-0.1146159688197043	-0.14771482908246675	-0.09020682753059822	-0.049567701377901036	-0.21578990080326085	-0.20457333031094496	-0.016025993395014277	-0.007448555303936572	0.005365960618789896	-0.4290072683395672	13.578202630620337	-0.11065320056686134	-0.27819218186749956	-0.16394747507430327	-0.2686602046469329	-0.23411596972960452	-0.45082692163822924
hg38_H1_1503	0.056827785318753515	-0.29285350349981737	-0.093288750318408	-0.2530907365376536	-0.11920566561937518	-0.029691644545091975	-0.2463795731105202	0.015758519570289026	-0.07199956576373573	-0.289996630293564	-0.1381327987994047	-0.1873567494091995	-0.2739209910772852	-0.24720832669055207	9.602705769779718	-0.24469814240645477	-0.08344544137469667	-0.19624109995645622	-0.0716250997384921	-0.25648334653957794	-0.0042011743521603645	-0.04790844201557178	-0.08354208181991518	-0.22039275303254305	-0.08182586572883287	0.007651694121642857	-0.024534875064335396	-0.15353793296729945	0.04073947968829079	11.18957353364147	-0.19564518974411124	-0.13800082661560906	-0.04896884710933324	-0.3230825100971502	-0.19152603750887426	-0.012119446276084793	0.02045333724201238	-0.3358136532676545	-0.00410545687318171	-0.15725413864071988	0.009501010224667795	-0.4108641877233133	11.441919272261108	-0.006724771747853079	-0.41521561174197175	-0.06276146405059282	-0.12491551369732591	-0.10679167922745225	-0.4508354292404387
hg38_H1_1504	0.001121143482015284	-1.284597610620661	2.167627417596511	-1.331964725847359	-1.2164177696839629	-0.5104550267644252	-1.1474805601296807	1.6596514285015675	-0.0007118788768855422	-1.5162208754749842	-1.1268434760845711	9.980370989143966e-06	-1.4608933870467269	-1.4418656429705001	1.2930784829765714	-1.2241140534443782	-0.009309181714806783	-1.3572535417035154	-1.163586916860296	-1.3987265443184287	-1.48938448328072	0.1713563494430332	-0.46295335364980217	1.2788821324944244	-1.3924756917778889	-0.5356732833523274	1.120291500662076	-0.49836469714148857	1.3758765660227124	1.9078195183173996	-0.9864372892903326	-0.24895567624853204	1.9251884004162205	-0.27197783903097056	-0.4511545375573634	0.6143800270491575	1.590583238249278	-0.43450585985392803	0.04205970324695174	0.31989182684547	0.6766154876565084	-0.7941958705257942	-0.8071670094282133	-0.9390861503774104	0.003968839909028472	0.6084964772201459	1.6490208168742115	-0.07549033762780694	-1.437503937490141
hg38_H1_1511	0.03368331359562434	6.759092124732303	-0.3854491244430399	-0.357629954671962	-0.12090728250710421	-0.05516654105326331	-0.22067640948860015	5.688421538067714	-4.755327955187997e-05	-0.41534737162048735	0.047520258204775734	0.09923024923487475	-0.39970178131291273	-0.3418921972414849	0.2443750000206098	-0.350788673978847	-0.019484274400580735	-0.25810697213148226	-0.19889843675304847	-0.3332670490521452	-0.4314493406446997	-0.19383925474441577	-0.4004005834476522	-0.2527216001763109	-0.48865976050366106	-0.26672201337464657	-0.23804745408360678	-0.41542569052595907	-0.000996723882515237	-0.14373204641394582	-0.39642735781253063	0.6778613849564792	0.1921114644398776	-0.3078486879706896	-0.3784200680415892	-0.004134523454675367	-0.09694424948498348	-0.3070026395022093	1.0572605592474762	-0.25303362407185853	8.01349495616905	-0.5448439060287522	8.476122386198915	-0.32500494686557546	0.6322302411011886	-0.617825184108039	-0.6060921567529285	-0.6095773132829687	-0.43003596737139294
hg38_H1_1512	-0.0396626984201656	-0.1568864187179484	-0.19998706542985242	-0.11899802307837948	-0.04000120567719299	-0.10126856357567242	-0.046878553156791576	-5.468528379577401e-05	-0.1780350778227885	-0.1785860290726063	-0.1861294813873299	-0.10862279544462308	-0.18580528215656694	-0.10729638642806806	-0.2615612661874033	-0.13911999509997477	-0.06153171838713389	-0.10341253815345901	-0.009985391684966012	-0.10627085132143625	-0.2148898063921611	-0.20065460320087475	-0.1614555445939599	-0.14844713231645848	-0.25545383595744764	-0.10163047897302795	-0.26545402472423296	-0.1765891905415613	-0.02473131550185064	-0.15343715204704247	11.94304689596452	-0.15002559769810894	-0.2859020188620663	-0.012743691126890333	-0.001812350567675516	-0.11813220701089162	-0.002287358006890535	-0.014401825360029874	2.083232025764056	0.06513679270471681	-0.07531120969284537	-0.34397664375509807	23.511257937212566	-0.13861174385273062	-0.25110108027633654	10.167353439213407	-0.3346895213371671	2.5626290321123117	-0.20170246346291204
hg38_H1_1513	1.7744344071371445	-1.4167414225997463	-1.494215655839098	2.228390174290101	-1.1745015893947333	1.680609512380288	1.1682856531998416	-0.7842278230433051	0.9084750861625894	-1.272076981097096	-1.3797214459601546	-1.408234998458092	-0.4373706161655232	-0.9556885272025124	-0.49706044772185587	0.27066587954436183	-0.09736924639121033	0.6989610770311202	1.1892729058814433	-0.24538983137483558	-1.29553577576834	-0.02925321201782263	-0.1680620324001714	-1.1020187213062627	-0.8710084281397135	-0.45547066611060194	-0.10304480664500404	2.085730050349485	-0.28203556207393465	1.5640116862302424	-1.3143206205973716	0.6588856355703467	1.7845283895358268	0.8608170762114842	-1.3273498212477504	-0.6277123288820651	0.5547873035855164	0.35254427758235174	-0.09305934977867028	-0.9073764457780857	3.1507924153340388	-1.2928221273474325	0.37338168260078924	1.3457660531119262	-0.002878298138835404	-0.09601182373756	-0.2387723910393364	-1.001206076119214	-1.5066668799590077
hg38_H1_1514	2.504387992054831	-0.3374023467752399	-0.00964596923063582	-0.10256541855125789	-0.14400230616983017	5.581786202233836	3.498433025971069	0.006360038159508276	-0.2743719065699874	-0.35814606418246975	-0.34558908836150665	-0.2832393501712773	-0.10739035107943985	-0.07265742076064403	-0.3048689179431032	1.0166274121078331	-0.00794908313657461	-0.019531837890528973	0.06685187834711775	-0.004046105339602263	-0.05865404570045804	-0.24496655054007116	-0.1812052647209427	-0.3181812784877195	-0.32355137595742134	-0.0990078690520289	-0.3379710005683302	-0.29887762274366697	5.075838936072671	0.007131332522527577	-0.7786431456464569	-0.13998308580274024	-0.0038227141245483526	-0.2873916532687056	-0.3244458294349543	0.2063736856922389	-0.008508332651399842	-0.20839926415703827	3.052830777534436	-0.14446959672022094	0.010386369920838254	-0.5656429208272185	11.801923339456703	-0.1139198976163549	-0.45503823316042535	-0.5210561736910041	-0.34476904971028116	-0.7456057261822031	-0.5301916515139453
hg38_H1_1522	-0.06349158465629787	-0.06729881943091232	-0.08839868300280508	-0.07627492383808342	0.0005198606202568625	-0.08627706884135955	-0.08591958915023915	-0.028629401407801985	-0.18679451380712764	-0.1188147359739667	-0.08157963552280124	-0.002647336371668415	-0.11239543889063272	-0.029771617204544933	-0.13146675290569493	-0.10738885948059804	-0.09386358671994284	-0.05150299390790065	-0.023494915227892574	-0.04705614714797704	-0.10867563781947469	-0.12522274672601721	-0.12300409371339743	-0.07128593624083294	-0.18932818903901313	-0.07952477096473186	-0.20566851083135174	-0.1304844378960061	-0.00016488200174645038	-0.12718133584326527	-0.033086985036058524	-0.09862234697415602	-0.014639345199273747	-0.12134136767066259	-0.009123802185711375	-0.13624315005897938	-0.13026502558281708	-0.17956296345767941	0.2108087923342514	0.004136056563412104	7.695810013264653	-0.2859277870353862	7.035689014973919	-0.10244711772216854	-0.20745429877745777	0.8060968099951957	-0.15574296951543945	-0.019291823651465295	-0.1677017175242241
hg38_H1_1523	-0.009607292513700811	-0.1506291018748219	-0.22371274158783114	-0.15517622727808586	-0.09093356996553473	-0.07674880925990733	-0.15136443370982955	-0.04579585491292166	-0.3277958232485242	-0.25750553266731396	-0.19507460135262567	-0.17614573273550901	-0.2461905316941689	-0.1753338386293305	-0.0175898205437785	-0.2310997433442055	-0.19517509261083663	-0.14899712564073553	-0.07641107548125828	-0.18623545214918738	-0.22621694161537603	1.7918197944138459	-0.22651556701388156	-0.2134187326991114	-0.15883808929560908	-0.17746842470754803	-0.2886921064681329	-0.17888001007595453	-0.033245179470485095	5.591937472089115	-0.014739955195814615	-0.23201506994374496	0.13182137503396074	-0.18581904224963497	-0.059857253251790955	-0.20998557886155272	-0.2549637120540255	-0.23587018632850135	1.1470937397638845	16.50644380172389	8.853015183738638	-0.43008274567843474	0.04396601744396997	-0.1787505829172803	-0.17952990438393523	0.143997348271348	-0.32918600241184665	-0.07100977019223688	-0.4535520742605349
hg38_H1_1527	0.03654998319416649	1.1349802580960655	-0.833341229324672	1.1596218761525818	3.438106807280268	-0.10747842391822336	-0.5193004283575247	0.6218768582668674	-0.22215677305160855	-0.08416335173944293	2.0720389972428497	2.8526868902471327	-0.7732618752835646	-0.5434760120086836	0.8747453367531881	-0.8052032574711507	-0.21103545940704255	-0.3011898559568276	-0.5251773373625233	-0.5567881748854555	0.20678486287280648	-0.5849917620525901	-0.3874086085980032	-0.9623471587172628	0.07268127652429414	-0.6486332189152006	-7.228873127642987e-05	-0.17334013871682993	-0.30549847776403727	-0.7034163736999381	-0.6593255755483985	-0.8747971649875205	-0.2067114268530921	-0.9089295970669325	-1.0089417500143363	-0.8439448663873369	-0.5479604396356766	-0.9924009117451	0.01928484848847681	2.7275810303840067	3.701584843162307	-1.3292045713216352	1.855112356311602	0.6903924991416913	0.008383368391364974	-0.7545956476079809	-0.751603835257487	-0.7596110880871013	-0.08043057186791565
hg38_H1_1531	0.932894602831254	-0.025839173228332582	-0.07547320379753082	1.857404699987218	3.4527759440787515	0.25015156753592793	-0.3544204595741001	-0.026610108648163485	-0.28832725202275594	1.8467731071164974	-0.02204151002810391	6.162418370739751e-05	-0.0046526763002503815	-0.005569305413104843	-0.47166326744114273	-0.0005141894465614826	-0.00865774504276159	-0.05000112249971348	0.40775559752472496	-0.018541928995400234	-0.04954227388868515	-0.0010730058752516714	-0.00563156928875861	-0.08015019028291148	0.3387296791437393	-0.04792262703503489	19.235858841431703	-0.0880028827609011	0.4344780726110394	-0.13104297161554906	-2.0048356110016736	-0.02831244914508801	-0.27524417341551205	-0.1125862431840362	-0.017887046418040273	-0.16972792342895254	-0.21894108125337952	-0.5002305098989273	-0.1621952318654086	11.863171910784304	0.6778646144629374	-1.0956554876751035	11.039488139836994	-0.015709181252113985	-0.4368427094495653	-0.48961992861654446	-0.602409722678363	-1.2552471438826571	-0.6348218985058246
hg38_H1_1534	0.05002231083636466	-0.7573316654171645	-0.7873054668703601	-0.21023192624731274	1.4394363319346783	1.5304752659184608	-0.7085458755456783	-0.4263948517372516	-0.9156267248971408	-0.523521133125704	-0.6705500212164449	-0.6927371981168472	-0.7809561473742674	-0.7493120227135945	-0.3035402837750117	-0.6579304408964481	-0.40479358302638613	-0.8156482399336361	-0.46730907770637253	-0.7074753110608428	-0.6497025670849317	0.030945147404458022	-0.40971155934236403	-0.7476197721381105	-0.49844816752068344	-0.22383888160802587	2.139598504247099	-0.7724365811087511	-0.33395109509050297	-0.462516454630114	-0.8128972794187634	-0.7712097951485534	2.6595649122351857	-0.35359059022152045	-0.6575667473573763	-0.557584584054797	0.6445893168615143	-0.014012366255962166	0.09482656756942313	3.437588776949901	4.5923028935680845	-0.60370890630747	-0.28908188900392656	-0.5210111954872764	-0.0025951365760735787	0.5767370102618524	-0.33584254122249557	0.10705911537955588	3.6023721929479597
hg38_H1_1543	0.1497022715355328	-0.3585470606167506	-0.35832194952398033	2.045402302923303	3.335901281013714	0.8404413302575682	2.631886930361198	1.0169996319741141	2.9707405648555203	-0.5413537642915127	1.452182652351113	-0.6219393863565444	2.2239512163076656	3.0186884418368405	0.6085057952291992	2.8347132211039363	-0.63886841634579	2.752821641219282	3.089704597922036	2.469301232745303	-0.10116924453086001	-0.5514705617834798	-0.6353972206525105	-0.7152098224034964	-0.5321007761201313	-0.6443429505874103	-0.6843044237357924	-0.9062797918030722	-0.38112879442976816	2.751217415981491	0.8093104961558623	-0.7356793598817729	-0.1583798727705506	-0.7878162794794156	-0.6434638888582683	-0.7903240221453419	-0.5787771147629311	-0.7106538239550941	-0.5751864586240446	1.2866765292040319	-0.5107651607726332	-0.5137463734747894	1.950127749560344	-0.7849354043761012	-0.828852402735195	1.3895413379736752	-0.7917572832668679	0.14876886800902517	0.8636483331604667
hg38_H1_1562	-0.06590358749171575	-0.014127783278139102	-0.28973005471069	-0.21911970028565997	0.03837265336943114	-0.12073190972377106	-0.07392515298230289	-0.028447971408432526	-0.25627410035415915	-0.06353032269373984	0.024181821740701985	-0.03658329419222307	-0.26545649616675304	-0.15864199344254262	0.12681346858836184	-0.23395181867792872	-0.17163944450148488	-0.20244835955131607	-0.12228011194561884	-0.178517870713877	-0.2996860100832032	-0.11192934267829627	-0.14518687356488855	-0.1604024416059424	-0.11701653625950087	-0.04633223795826221	-0.052144254587104095	-0.1796540556584668	-0.045796087563805314	-0.2251950888103026	0.10328906190169654	-0.25091382708468346	-0.07876576062468774	-0.1263083134783439	-0.19412331236526603	-0.2658532483773715	6.937492074192206	-0.07615741307673253	-0.1336053469924811	-0.04745351688456203	14.404684352560183	-0.0343997947361428	14.142864081073572	-0.2238769052316413	-0.3246311962444931	9.161795452357767	-0.24960955964836368	15.398159484814043	-0.057031209087778166
hg38_H1_1577	0.2994907657878185	-4.370151860459898	-5.728203386872077	0.026731938292387753	-5.357778018897492	0.4904042901112305	-0.2573853303583377	0.00014008390021968031	-1.0347116669228753	-3.240518116736089	-0.0023851283128109527	-0.9765475333719917	-0.08962772044438945	-0.008030562014685837	-0.17176176854323258	-3.7510269752741725	-0.06608598183974591	0.14734618320960677	-0.014464595351387496	-0.07477784503309798	-0.43882950762530387	0.06814440924272337	0.09317109995195276	-0.13260131826995683	0.00042820055842472134	-0.006423686553088675	2.404892302705866	-2.189083650502402	-0.0025113017753105567	0.1541821775965895	-0.1637750794321632	-0.04339133797442821	1.2790605484203412	0.2497694830724019	-5.660068004268412	-4.269732166222324	0.1612045141516879	0.2141197662799965	-0.008475997443002316	1.9837604598822822	1.2957895890417321	-1.288627001940068	0.5491015479917872	0.3329052655235066	-0.8786367370375014	-0.04664274866186645	0.6904957802144952	-4.613140347231345	0.8047337109081382
hg38_H1_1580	-0.00556408415149515	-0.11724028933693104	-0.22533748964414524	-0.11934382978344496	-0.042038413617781774	-0.006962473273062579	7.072511708694639	0.0009391452017464078	-0.20616709038657155	-0.07774500847145707	-0.07505641992192799	-0.1002921072692189	-0.20637203942313942	-0.1531432180564901	0.08405523287642416	-0.14861165418607675	-0.09011649429471995	-0.16429651536143525	-0.024315534629196247	-0.002131472079587927	-0.11880254544567673	-0.0857592192786813	-0.1992899534404378	1.4280470167782058e-06	-0.030217830597742096	0.9477630130420147	4.774595279717765	-0.24287399654846184	-0.011723183509188747	-0.23260745306820055	-0.7458918288688411	-0.20188652460153997	-0.24551066817285036	-0.21778185106126913	-0.19933448376825008	-0.2964626674307091	0.6429707195558876	-0.07748851005795414	0.3224023689443983	-0.07621673986740217	0.0036216050922112867	-0.3029414009548991	14.498477397592993	-0.15796875406256114	-0.3450299774140209	-0.14777058574996083	-0.30104100847508314	-0.15459777492797644	-0.007303405376761116
hg38_H1_1582	0.5813493876576425	0.3742811942136256	-1.1890571534833885	0.4004648767588336	-2.121976326264007	1.6021287120946976	0.27242029144784086	0.41116829014767475	-1.7333244394574434	-1.0900689816851727	0.530507396755558	-2.0454211635454342	-0.3197817892555548	-2.1166164374686827	0.20037493014681698	-1.8730944916221033	0.5667002775686829	-1.5309271804293487	0.08206377649599889	-0.917709902992919	0.3013325415474192	0.7491335138638158	-1.3424439410827846	-0.7743516931705661	0.8255919280992661	1.0099240612657039	2.3404901678707555	-1.7000739826835287	0.04205136014882176	-1.2910386160341891	-0.7925661055619524	-1.4356105323691029	0.6368820010756007	-0.28669977342432307	-2.344548536580521	-2.9629074619103464	0.3646090045647494	0.5544426409008917	0.0712019438381771	-0.6389674820095017	1.874696276256605	0.0023610963262137574	2.0460087101028117	0.7275096346310069	-0.14855356222951568	0.1167431411767436	0.48531850598494886	0.6362485070632229	1.283710670897212
hg38_H1_1590	-0.06730829485926826	-0.5006881058050476	-0.4413257119601906	-0.29396160180952025	-0.32812625901461584	-0.31028618254651613	-0.0053119945444853635	-0.15962022940845522	5.209253756945212	-0.4594819363521405	-0.24859701511961374	-0.4656523790747805	2.096763968382724	3.071123439478983	5.752613932566674	2.1248218423798617	-0.43836876508151934	3.0467148219094247	3.3262913829730523	1.3408876884765122	4.243662366659323	-0.23688233810554168	-0.5279765949444775	-0.19059663324296916	-0.15174585437748989	0.528707365196697	-0.24804282371671424	-0.5845624730907866	-0.2783017300493673	-0.5791026976330532	-0.19479902697809642	-0.5116192314646247	-0.07094420821684382	-0.44462024782955406	-0.08869711162340885	-0.5127255046835721	0.01602707893205205	-0.2484461143558046	-0.3626542499182612	-0.26611490563355067	2.26414923184192	-0.7689445599524031	6.70717980658374	-0.547276943419774	-0.5361854019745492	-0.464404498485739	-0.2816474183337617	3.7973024548943504	-0.2659991298204671
hg38_H1_1602	-0.5528827430797619	-1.0306017479311325	-1.0603053378634364	-0.7962436077132419	-0.15373858150281797	-0.5579077226050794	-0.2914277789444606	-0.6904879565424996	-1.0919468199263382	-0.3981700461302457	0.8244950375589445	-0.3573631911209529	-0.7022135432070639	-0.5264707158535646	-1.0154794700679182	-0.006379977243291237	-0.7667203877407672	0.6767840061270969	0.19530649080355242	-0.46412788463480226	-1.122460343640162	-0.5230510960150994	-0.8025804375939549	0.5653846776564154	-0.6468866819840515	-0.21346150850773976	6.28387624696003	-0.10471803127261706	-0.34568251730945565	1.3885726827818086	-1.0812865893299646	-0.7462422356937667	1.688814109293169	-0.6818085761296065	-0.9565224346676442	-0.6379507718042929	3.1063619478709694	-0.0038046173197759624	0.1771107622599325	-0.3393956370717975	2.5097497307785837	2.4193831550471696	3.427538004059989	-0.6162329504318185	0.04507924637334347	-0.8346233198670289	-0.6385529270291245	-1.092904925187909	-0.47492171581099646
hg38_H1_1603	-0.3461415869383015	-0.4990665836332955	-0.5867289859292335	-0.5340810799648603	-0.3793440621642996	-0.44143652756331797	-0.45639060594392095	-0.07025892955771589	-0.6602736494371382	-0.48047029359616444	-0.31570006376998994	-0.47829291678799446	-0.5800277681486367	-0.5155810693925521	-0.5613620602840047	-0.5731165038772263	-0.41129735520106325	-0.527100606055838	-0.37519881078873635	-0.5246594442084777	-0.6428228962107456	-0.2707925074208154	-0.3732581823940572	2.11831802209132	-0.20809629398726592	0.9355160963488969	2.859990970002043	-0.48699746470945965	1.60163275448323	1.383412300069797	-0.6951628058677377	-0.4231212597496374	3.4597004145850656	-0.4489462472325166	-0.24444022484152647	-0.03873290360704918	5.5449282190424665	-0.3136347271488834	-0.43593237503366594	-0.22193367905151756	2.596046864278521	4.183811710595732	3.722062853620672	-0.3121893241162356	-0.4765916649537935	-0.7004243957589348	-0.6779896660891838	-0.7010412547850257	-0.27455471560945593
hg38_H1_1607	0.05150215572699262	-0.9249626719525367	-0.9252243240440214	-0.6611899582308234	-0.6964649550802754	-0.009817884230331435	-0.7771284418228761	-0.33043117590606647	-0.2759205252058604	-0.8260068938717763	-0.5320211370633492	-0.3300396005913966	-1.0012195286485872	-0.34446380391689596	-0.6325117358647114	-0.9647034888655017	-0.5058149744421485	-0.9917047747162988	-0.7184142435750188	-0.4866415692147014	-1.128073047369841	-0.02328879079449992	-0.558818286155242	1.1453059186447159	-0.6653954711501648	0.4764865116851253	1.9536145749433862	1.9105142712180816	0.7143032267867141	-0.8066068553413686	-0.9695289122907352	-0.7385218375994665	2.1674762059018198	-0.6424884424009585	-0.9066440712598864	1.2334438722941137	4.49986792886921	0.10464287607575433	-0.8817064239191165	-0.23681553140311118	2.2322202033840783	3.456263341122818	3.629820919533719	-0.8454285545119976	-0.7485890868480866	-0.6064357596956857	-0.017649074926992074	-0.23819746815102721	1.470646137845604
hg38_H1_1613	-0.5142742024508046	-0.6922399747787162	-0.8562203926410279	1.5156097959019756	-0.7532148277288558	-0.6007808413975407	-0.5735914568103524	-0.5778149797389294	-0.7899739937735003	-0.87045394014982	-0.8317105247346743	-0.6718897704478826	-0.7045379978658616	-0.5129369104967347	-0.7232339482989356	-0.05158601848129554	-0.7408712507145826	-0.734977768021203	-0.3859948441485108	-0.3658810497406843	-0.6884027573435145	0.1851102471340144	-0.4441797926289745	1.656494124569289	0.026194652235645117	1.2123437679030271	2.5491585321972736	-1.0083662646642735	0.3742514621257205	2.058578075952913	-0.9409216883059959	-0.6339436652694197	2.3939792974342966	0.43344113414999486	-0.22086974155732406	1.3350497267257602	2.682447620818605	0.2164365978463109	0.29590286088481316	-0.6416188005584472	-0.6143958720980369	2.647962554726668	3.3480657624862373	-0.7917800109201313	-1.1457746074714967	-1.0200918507413668	-0.8608556078576842	-0.6166912381578398	-0.04496906187898273
hg38_H1_1614	0.10496584749621377	0.26617335724407354	0.28873150457816493	0.09915026069744767	0.09250170317933971	0.14715401128581515	0.12556661105175565	0.10511439625968293	-7.867256866733517	-6.521805252746909	-0.0383721227600874	-6.0687167022492	0.19094037751812146	0.7877869533314675	0.15665393237332137	0.3610711086494494	0.045863620538221635	0.3369362022188576	0.587459850300392	0.34681722548235505	0.11666566815323084	-0.02114433397927501	0.12071485166299203	0.0050904614531906015	0.0059846257542482415	0.166744632086309	0.9598358311876738	0.0431544966849346	0.09390370612071912	0.30312680915588597	-8.870691898050191	0.0003753341310187666	0.13721673908531123	-2.906132170659835	0.9463609488643134	0.02855566904950237	0.9996285720264306	-0.6988472679853055	-0.0375073535734283	0.3527484935814052	0.8231998463627782	1.2297206513445218	-0.001080632448982629	-3.160732935662456	-2.9286296053648453	-5.713225627488845	0.0069318002081950655	-6.262246912985151	0.1422327278034626
hg38_H1_1615	0.15976863764935526	0.41173381110830665	-4.03783785375386	0.2761451279753988	1.3967163395564428	0.6833936318799629	-0.11935218487393175	0.0009161654350560218	-0.9109598035644	-5.59380652700437	0.08917348059203312	-1.7100909031370644	-3.9925602951344	0.0037284319086568064	-0.3047087317085394	-3.779588358746291	0.3251110845052405	-2.7272533866926727	0.04379339963775899	-2.806751022479496e-05	0.08691148497565153	-0.002645878166885229	-4.29670458112422	-3.854081167639607	0.12963613370330762	0.000795480034844611	0.21947390017871463	-2.749678020237962	-3.779439126877311	1.0465031656648964	-0.00039315458615783115	-2.0370247993003017	0.8594894565438688	-0.013410856732464964	-0.00026740406325078146	-3.658608892482832	1.5173987712475292	0.06983400535385953	0.22652276074500388	0.07524788963196605	1.0190667916263512	0.7996492872399125	-0.0025969471052302317	-0.035723323206389275	-0.9377834635471436	0.34952847775933954	0.21642327598881803	0.3646607931603548	0.4801191093699236
hg38_H1_1625	0.7169806796003144	-2.14576431376672	0.5442874236723612	-3.1895712981850592	0.16284198223175142	0.9542173256198198	-2.1814747951476794	0.9344291651277896	0.22250992671098818	-1.7672265830165537	0.15627533387437742	-2.956207428765367	-3.4478909622098777	-2.8002031099302505	0.15806762240234978	-3.51438511344731	0.1986025748566153	-3.114216127661503	-1.88098119306299	-2.1729211994672664	0.07198698811413802	0.1577221670976791	-1.0399446411022406	0.042287236394874306	0.22614651609968545	0.09931630388812292	0.12436107731303941	0.01152645451261497	0.0204392665640541	0.09340794621503253	-0.01991484305808292	-1.7824853098252889	0.9210907847265768	0.3125989647795125	0.1725084992807203	-0.044079421588225545	1.488853625683239	0.4415324962890756	0.2564357878402995	0.1092906133039063	1.2893025877674644	1.4499058361944255	-3.9837370679723834	0.42077216489130526	-0.652399640780364	0.0017961797277164814	0.05756989025188936	0.05091677631367331	0.407336975636372
hg38_H1_1633	-0.23510657979087304	-0.3954986996405341	-0.0150186369212278	-0.5009451794699817	-0.12085023990668392	-0.43114472343913457	-0.10985454842136262	-0.17121640939839314	-0.16999656480029127	-0.227576365769595	-0.06476840197305778	-0.43740764264069854	-0.3365593578438276	-0.3666652918714019	7.071865137905861	-0.5629218538211469	-0.20843285667232234	-0.6178767979376362	-0.3215394189436853	-0.35808748000049745	-0.4813729496553201	-0.5080279394634316	-0.43427411648347936	-0.27078329471669993	-0.4905863616140294	-0.425667238297789	7.993054234231859	-0.3457139344857438	1.5969523761692082	4.1033910546214125	-0.14069176000911826	-0.28746979121832356	3.063096938936917	-0.04627123925150296	2.726664938233485	-0.3104098665192457	1.3710987291618657	0.4127846213324274	-0.007250920593061789	-0.15781883953314826	3.4667330259758664	-0.001390660581767609	-0.2017444300797394	-0.4148362202937836	3.5718739711825394	-0.3313867896322481	0.0022309854522350914	-0.4967830660817678	-0.6999951095287854
hg38_H1_1645	-0.6923190319040877	-0.5253125013317489	-0.4998115250757467	-0.6622121265658393	-0.18610219725819976	-0.688211932580383	-0.6035922927552656	-0.48492286808787793	-0.7087373174687088	-0.4457818975042167	-0.19687749989768835	-0.555790807329789	-0.6760679804492689	-0.597733230007269	-0.6775856524686419	-0.7478772110571694	-0.5050345731146553	-0.8343730738813389	-0.6216337684905393	-0.6272822669177012	-0.62150170532423	0.022955897764005185	-0.43250310271337117	-0.4892760130555055	5.394701755803656	-0.009538400427632421	6.612104808538007	-0.3559086002998124	1.4644460214647084	0.7903143958376707	3.2788758753753906	3.439177775432216	-0.07804668926109386	-0.4069027255678446	-0.1712302781604584	-0.2142174647531433	0.770249661702033	0.023360476941188698	-0.009112837141752978	1.7777638705137926	2.8958169898327117	-0.30475564167703956	1.7511246977786044	-0.4958408297370058	0.12849492846385366	4.153264192845508	-0.2450514307864387	2.741713149428062	-0.4052325648095932
hg38_H1_1649	-0.3817571919936306	-0.4162732043496382	-0.13539605224212134	-0.3781825267873481	-0.145800008166053	-0.4165054198694961	-0.22756185289660918	-0.1527125569223729	-0.05004264875075631	-0.2672098968207051	-0.2753157720543819	-0.393092419999794	-0.23366749611893062	-0.27756900481636937	-0.3771306809208288	-0.33148491801861585	-0.15316488043124993	-0.6606656164317383	-0.3371119353769416	-0.30572944475739283	-0.5778969121565452	-0.37142624303335825	-0.45067425757580776	-0.3548787330327016	-0.5349282282461504	-0.3745531980439019	10.570311856021185	-0.49152024612306977	-0.19703958178170872	-0.308500732796939	0.5176590955569499	-0.4322006530587122	-0.20484594942526024	1.9013664335388898	-0.06264300048965998	-0.35525767787304285	1.0366229755652383	0.8214888224982888	-0.06560356274169156	-0.2788250343171692	7.149498445677032	-0.5973972197183369	0.5582521744867517	-0.4255959621624771	3.810711326408212	0.23915185613357834	-4.86893155143408e-06	7.498160466463028	-0.08798719871904943
hg38_H1_1651	-0.06184350535056474	-0.06258779681285791	-0.06778322784297773	-0.05884020213562421	0.07741431894283184	-0.08642852742628902	-0.013464810787658984	-0.0023351235345519137	-0.18555805435433706	0.0757956549422025	-0.0010197913347564601	-0.000534242256269306	-0.04792667006025327	-0.012032952141305162	-0.6286982029642609	-0.08555519406406058	-0.0015588751664727153	-0.23643692624065155	-0.006414393048431531	-0.01973190811612334	-0.11986734078276771	-0.0936644296810803	-0.022431640087577115	-0.011601750507824854	-0.1981709893667768	-6.508803230218389e-05	9.801338938305632	-0.056362803837924025	0.26820481687062253	-0.08033783394271497	-0.03058674429432628	-0.03045854277638631	-0.23226190687114176	-0.04021868957571965	0.0450912315089882	-0.08141981711109328	0.0022318978864474606	-8.304456322833251e-07	-0.0063715037910347955	0.037343192395664165	-0.0020511777220448865	-0.16018054748004582	51.97902261917427	-0.020785913397886015	9.775673325729615e-06	-0.20435017770420127	0.2539011470840487	-0.24174877242737075	-0.3468960075451452
hg38_H1_1652	-0.07287138206465468	-0.2193834413625634	-0.2973228799279501	-0.1418596024996192	-0.02863554865107656	-0.15256518796470642	8.559647553127984	-0.011502979701178683	-0.3844061307970148	-0.08822284415288459	-0.21481617632447794	-0.16952529470601682	-0.00046786937197724506	-0.08270798606182676	-0.6887371419221091	-0.27353054647097275	-0.17149582986549666	-0.1916437697437673	0.6727341344481509	0.017999719765093253	-0.3547655412223033	-0.03350338533803059	-0.11942647498593524	-0.25073353654512287	-0.3790528907641686	-0.1411178608460325	0.04326537359893236	-0.3150816859036608	0.20769321047252878	-0.3506785460097878	-0.1322297400164946	-0.26547407798661193	-0.33294324781096746	-0.07044631962512946	-0.02845671637450137	-0.14209282416862712	3.8106356563426393	0.28961882991102905	-0.176499957843777	-0.012067485626370689	16.70288897606671	-0.3694712968955963	-0.32194028992841844	-0.1349267582377884	2.0319668083149716	-0.10157541474636546	0.01881736732129896	-0.39396722937369055	-0.37042582050921535
hg38_H1_1668	-0.018963806596630387	0.7530230403926845	-0.13396859583306586	-0.15699033202871168	0.05669728589828385	-0.18028162374742535	0.026711922378023827	-0.026566875674123268	-0.3722858444394047	0.013456028253200539	0.29650120620468273	-0.014445458913694325	-0.0391287124418745	-0.004618323179710079	-0.49850320119385566	-0.3058490512388989	-0.014698890155999834	-0.2566411046997553	-0.04444991087576655	-0.003465081930118584	-0.22967210137444832	-0.05122103899422905	-0.14426178575035878	-0.06895009729485527	-0.00846960911211567	-0.005298155652119802	-0.27088751166233765	-0.0007800721190588774	0.05630063201334532	-0.11875590472319202	0.11441225330571615	-0.12869911043708537	-0.15834077275951902	-0.11222887349042009	-0.006380404856452138	-0.1262364611733135	-0.12039283630486604	-0.18766710519366595	-0.05692189848537443	0.0012651413568304335	-0.04829756441589128	-0.08985922204559756	52.98075290371082	-0.1258642814336335	-0.03474947483078924	-0.008961930218595584	0.7997958855611335	0.0038155583978262053	-0.32167018742607384
hg38_H1_1669	-1.177661809223625	0.3448434126063818	-0.4893110169053777	0.5121952614645464	0.21506751241880542	-0.6394082431023104	1.550137992219662	-1.4714052276116136	-0.01447824492101543	1.3999521695359747	1.035540015306674	-0.4846103302861283	1.1132080196220695	0.8742309729898106	-1.8098749610287423	0.13791357110180166	0.3325699230784623	0.2895173582836494	0.7286584594234959	0.7723365974473189	0.02477256949588442	0.02293985969532884	-1.4862313949696515	-2.140368644467599	-0.07036018510801956	-0.5398047330119229	0.03274531477343567	1.7836473897195517	-1.6807769457421426	1.353515006741085	0.054559282105682526	-1.4758886782498648	0.13262393028291947	-1.5244416936226848	-2.054020670070971	-2.1192300674569213	-0.5325216208642954	-0.3954256701160705	0.2728294702179283	-1.0899054872687874	1.4522110742327528	0.1277636195070762	-1.691414118430599	0.6293956334657301	2.3412238695312295	-0.6318318282591034	1.2140480650936099	-0.18603855371821104	-1.7088545479418678
hg38_H1_1685	-0.3238461219417166	-0.3911779089246318	-0.08719909280556977	-0.3686140484988179	-0.24695255603120292	-0.4223069968233204	-0.1564649445542701	3.6255251248727967	-0.00211326945591897	-0.26634593542749296	-0.43282993171557577	-0.3836308161779544	-0.37693471787949284	4.120229950551127	-0.6716220797612827	-0.5118914522278125	-0.2577532187361458	-0.5125958434382804	-0.32724907545104326	0.31857965242838887	-0.3152016884250355	-0.3640996679727341	-0.2831454345559521	-0.41755070846385833	-0.6686195157758801	-0.22836844718471788	-0.03486362612645106	-0.20279721280577848	0.003965284120518049	-0.1545564817662206	11.5920189551207	0.007222288491105521	1.6268552824501128	-0.05684298670863722	3.32620595728331	-0.3420024141447283	-0.31798908461982384	3.72525261702323e-07	-0.0018136947529474427	-0.14614155685754923	-0.4921161623257543	-0.05653790193503632	-0.0657087045002191	-0.3017696610742996	7.096404798068403	0.3220904850702625	5.7465976325013015	-0.3132573898702657	6.674348553230767
[truncated: 233 more rows]
[truncated: 21 more columns]
