# Supplementary material for: Determinants of transcription factor regulatory range
Source: Nat Commun. 2020 May 18;11:2472. doi: 10.1038/s41467-020-16106-x (PMC7235260; doi:10.1038/s41467-020-16106-x)
Supplement: Supplementary file 12 — Source Data [file 41467_2020_16106_MOESM12_ESM.zip › Source Data/source_data_fig_3a_YY1_target_TAD_H3K27ac.csv]

	COLO741	COLO679	KELLY	SKMEL2	SKNSH	HEPG2	K562	BT549	U2OS	HT1080	SKMEL30	SKMEL5	PANC1	KATOIII	A375	A673	LS180	SKNAS	PC3	SW480	HCC1954	SHSY5Y	MDAMB231	MDAMB468	A549	HT29	LP1	VCAP	MOLM13	H2171	ZR751	PF382	MOLT4	CALU3	SEM	RAJI	DLD1	OCILY3	HCT116	HUCCT1	T47D	HCC95	MCF7	H2009	SKNMC	HCC827	MKN45	DND41	MKN1
hg38_H1_8	-0.7559047072295718	0.7150193043740114	1.8522312468418083	0.35708687156519003	1.6920283546998145	0.5273381411365259	0.8729930456950024	2.448850851375779	0.975429943400923	1.286051698253852	1.4884773124162742	1.613022489459535	0.5628765541370144	-0.20325905069251304	2.0794656461114682	0.4027312449663279	1.4047471359568586	-2.0661090528303587	-0.20534086444058333	0.5667632189567932	-0.9410385949160357	0.4121662157452477	-0.18140742330008383	-0.8396831635264114	-0.5476527519456458	-0.03047415065828992	-1.3562576202880734	1.9432919141008296	1.3001823459263229	1.7310944400638515	-0.04143226887395065	-0.4904644570415763	-0.8512713246521508	-1.663655705725763	-1.0304757620295435	-1.2012567899385698	-1.1309771346794582	-1.2606550955968383	1.706444826298081	1.0861291705493779	-0.029211644871383526	-0.7329545590526015	-0.324964952372481	-0.8211913094180365	-0.5675239622592242	-1.4888893295488022	-0.341187657050854	-0.40671981083470915	-1.2356708551781306
hg38_H1_33	-1.7397438206097997	-0.23432125089756592	-0.14374000754136673	-0.8240149342316033	2.087327929787764	0.009891724402956763	-0.22077313510489827	-0.28828675607290205	2.2809145165385236	0.03144365065269162	0.7457722394402209	-0.23070213480562662	1.1275643694818556	-0.8657515233459471	1.432734038457164	0.31226989528928745	1.3253368042660592	-1.1426453946856276	0.7021727282073843	1.2685774538752932	1.397247631954365	-0.8002820137369412	0.5113246476693143	-0.831485774696411	1.1650165043457414	0.4927039947088276	-1.92159707755083	1.276576748007203	1.2354727862818882	-0.9001301951942428	0.19258542950298482	-0.49572262038507564	-0.7604531250510889	-1.3722335643117487	-1.182253579846485	-1.7230906098931744	1.466780933060757	-1.2353095661800972	2.3629735201487168	2.6692711492830017	-1.1448281151249702	-1.0982581352265015	-0.04215593452273925	2.2144258757216764	-0.6527331689801602	-0.47018793917714313	0.9628218024530816	-0.7041825428187793	2.097304824392652
hg38_H1_65	0.1958229323876043	-1.2131476208527416	-0.0003411636360283238	-0.5952008918413629	2.4865661998767825	0.18042904912924618	2.2572930389719383	0.6704918562124363	-1.766387698698853	-2.5105407998448035	0.9386653085072977	0.30023239281404485	0.2881116070826142	-1.9651585641302858	-1.5845648771795642	0.20522753470686736	-0.722625386225834	0.24385307959160746	0.0468523106626216	-1.849276482092168	-1.2551478119019246	-0.12740035144286702	0.37466464086977325	2.6094237142784302	-1.3732776838045762	-1.3582034729012955	-1.9022178184819438	0.1919347995968169	0.7941615138542866	-1.326562742810028	0.8783678545170708	0.7133230171846207	0.7361203761107998	-1.2934217025083092	0.3255847841209869	2.9719908283751244	-0.7220071868192774	-1.6925525191299202	0.2342190816532213	-0.941659219612572	-0.053238994700965166	-1.4306973254449349	0.0318442383017638	-1.7305581564731065	0.1409322016697507	-2.1280619073604816	-0.3353220957939793	0.8563576444127541	-1.975989469857594
hg38_H1_203	0.33635510810324304	1.869585732157292	0.1670509365303824	0.8043145971287003	1.7446337444179871	-0.09204290890793669	-0.059006775206371986	-0.0007549911664425373	0.20910940940461895	-12.671676362729041	0.9139404463487779	3.2372304388754354	-0.09679919230241614	-14.358458054626384	0.1363389320126167	0.009068021259926886	-0.058965820073697446	2.136595905798761	-1.2766805522748963	-0.3588816397473199	-0.03222812841399549	0.3044703942734258	0.1333354465395295	-0.02892283847253855	-0.2060388476971372	-0.12811611672767093	0.41550613445188506	0.3321562614619716	0.12272087692766594	-0.6914845075655778	0.7763076250861123	2.1296772269819055e-05	-0.246643744448758	-0.5654829645283275	1.8518745539546602	-0.5733406681916539	-0.2041935704616821	0.06987140009060078	0.16281149426281244	0.07420326547742416	0.029363714889533134	-1.2359843262792396	-0.002263017599705549	2.184510960423595	-1.4837230347904928	-0.44503407146824914	-1.4166644672260198	-0.0049233009673132115	-1.474632387151784
hg38_H1_206	-0.26487032359024604	0.6319456715233062	0.5888469190709759	-0.003034836114541498	1.051110026812818	2.6171187100981376e-05	0.20720634324860138	0.4497643769119842	0.007115421111221115	-25.57826987081575	0.1630647831399866	0.24158941251993982	-0.012951426554919118	-1.7226043436595002	1.8838544624795506	0.522116173425327	0.016763433244334887	0.6742203502362433	-0.15757334278746596	0.008947831818381033	0.3504888592373974	1.22627578644745	0.22853669448053046	-0.07331342756418542	-0.5224580634385456	0.02479920740456798	1.0310526610534874	-0.9194086063095722	0.012299047882612137	-0.7438475807537764	1.1531303895051848	-0.42444689843209554	-0.7052017782816793	-0.4711629102453759	-0.7467274896265048	-0.7361685789379343	-1.7309136725628367	0.028114629593042395	0.2257678582676785	0.008010348330673248	0.42136636642616754	-2.0117424410181237	-0.27384777145881517	2.5955622865380885	0.00020091491002031944	-0.2959473650915876	0.0003764710645754322	-0.47749555616202594	-0.9562882904541775
hg38_H1_218	-0.10855788682841713	2.437517968867029	0.4779606671067903	0.2443499255387964	0.19468459904077584	1.398949725809483	0.5260035390796512	0.3028000570088863	-0.0005880768117252899	-7.3886213123009155	0.5069877552202868	0.06187515306156803	0.21678670801326907	-4.015397354025424	1.1425035554609488	0.4920440999242209	-0.3918212207526523	0.30644295714836367	-0.10660867786307397	-0.19127463206233306	-0.0017474306463117894	0.7074386481337167	-0.05372136543480104	-0.09799040424517978	-0.48800368624314977	-0.16470793471782183	1.5082153166165662	-0.05799703656806263	1.074571910953489	-0.8369749964875244	0.43585119876131645	-0.0317355945836716	-0.41204928764760396	-2.3525239263612225	0.02753232394597641	0.08247492522202865	-0.2754885111386267	0.4368718081327152	0.028272653502535338	-0.43436057575368786	0.11389593246666228	-1.2993130179618178	-1.5280832157973518	0.36339513904472354	0.2137012127972483	-18.645119172635308	-0.06097856731499118	2.7856046052523688e-05	-4.892792937093666
hg38_H1_357	-1.1430988297207958	0.24341636522589327	1.3776670438265748	0.29113156166248844	0.08540224601455455	4.238333964938489	0.10759598563248753	-1.9304182250120807	1.4724446042203614	0.17009838466017707	0.9213912523750036	1.8597583862869036	0.10343158948712283	0.8479870046484597	0.22521915151827196	0.0038648210022748674	0.9682748645234959	-1.5279012638742842	-0.14361463076093864	1.192251158101358	-1.5099801984603654	1.0321580050673564	-0.015700571470973177	0.6961957172504921	0.8498965771575694	1.125594947178425	1.4328739071306082	0.9311452547505787	-0.9300646882924216	0.09955596259401946	-0.00037777449699597415	-0.5942229479556056	-1.227715273736465	-1.8413211167915893	-0.7603624637342831	-0.642439103622476	1.1609706401332116	-0.8215560606172264	0.3609770309342321	-1.3800209671938652	3.139639964712211	-1.2671153446563954	2.1228681863798022	-1.6314344146524087	0.9392125342255654	-1.4493465982425044	-1.7926582204379014	-1.1186623784032321	-0.3168550506062725
hg38_H1_371	-0.41960865745595427	0.10358127364091406	0.7831602901504876	-0.0008247271589597727	1.008919953913506	2.2993529165990636	0.2862814981790139	-0.022834452455620748	0.8920895505870268	0.007011230602474524	0.010281633264121706	1.0399957514798257	-0.00037462714836276336	-0.17503050110182025	0.5182379880554958	0.008436112355232525	0.5800193298650134	0.1901345569658598	-1.3003655251160482	0.5457546404570873	-0.11191766839787767	1.3082113827857267	-0.0025534854132370356	0.1476497503257732	0.03786484345690535	0.009461811138130646	-0.38277539243542247	0.1494332649032544	0.3580938806889862	0.03380004159614881	0.11793798813494609	0.0037746615586081236	-0.010354572965175108	-10.175436078188635	0.06476454075323683	-0.017650451147231506	-0.1398585485246853	-0.00016937524386391093	0.10362985747827871	-0.04807362459246741	-0.17393813349818088	0.162986326740851	0.015360626824116968	0.11920768309039555	0.28229491660227723	-0.015318033749909001	-17.305159496557206	0.08621561283047545	-18.776778814624684
hg38_H1_473	-0.5675543808084922	-0.21640854140586305	-0.7248621619142559	-0.6720501214584798	-0.4894992254236481	-0.17952120315577816	-0.30631930686020487	-0.6139170768621272	-0.039191553168722824	2.8938702972235544	-0.294018386256614	-0.4133632031649977	-0.3285620178784145	-0.3889103298572829	-0.24001265072758818	-0.03410279474336338	1.6719800854421667	-0.7286188864251881	1.193580758302444	5.254876521241733	-0.4576016582541638	-0.28017800399428416	0.012910388051472465	-0.3679789737373748	-0.11127089372538333	-0.4616083771838089	-0.7765717078082944	-0.094787046457793	-0.27287769164058395	7.0352793569665355	-0.2989228051071971	4.77994393665767	-0.08353340687853804	0.0005559189288769773	-0.13763009740095436	-1.0280310853037753	-0.4991297366189692	5.390007146399406	-0.04215325499022472	-0.22727200421627408	-0.5098629842913729	-0.23196732363272254	-0.060833868245917494	0.6182168918735675	-0.5013664773492665	4.992384711659344	4.15280275391405	2.796259603177644	-0.1782181068286505
hg38_H1_545	-0.43534911191112896	0.15398398534606042	25.227800256898952	-0.4657077245417014	-0.19188761057936857	21.386110693613944	-0.4069232143741514	-0.5606873134074929	-0.8006316689792297	-0.006304947706138183	-0.09725654028694071	-0.29442949488885495	0.0004282182344719223	0.06733465608851723	-0.2642354894413498	-0.009988844581644604	-0.1652313943777924	-0.0004802288702727807	-0.02227156866631621	-0.021139328524404786	-0.5790975574016727	0.0050968535975933395	-0.28259691223104044	-0.15175980056150756	0.025543296242494493	-0.5496934037465325	0.735625862962929	-0.9941096156160785	-0.25126305815955297	-0.01737848795377261	-0.08880872244329342	-0.03317566057950247	-0.12097065746769024	0.29505825329456703	-0.02700685341992838	1.4395642340655597	-0.1048551888128597	-0.07078817501200745	0.2329391419294019	-0.26975168111706727	-0.02515729378949423	-0.008848001086901439	0.1656050823900955	0.04076374136760883	5.835786483675871	-0.2714985316309908	0.20487991742787096	-0.04730734775652278	-0.08348865647872583
hg38_H1_552	-3.6985494084557766	0.43795349088032526	-1.2959312181999998	0.7932666392260465	1.3219211258958925	5.63570740345739	-0.06193649077730081	-0.02789782530574798	0.6124329312609577	0.2408769963788553	0.9136440074941674	0.43798264131165315	-0.003612633549813655	0.08008808719957011	-0.11536370344367868	-0.48824130804524923	1.2930938075642173	0.032641822377089	0.06093051648468277	1.937539345836614	0.04810554781456084	-0.15978878271911887	-0.21262446056844891	3.0135654253332285	-0.4167580085596748	0.8840789351314795	-1.7058448748852433	-0.47329428878871316	1.4879629076794416	0.1438943321042799	0.24424560176253785	-0.02606124580051718	-1.0120315351064264	0.031224123506963967	1.1422230432454525	0.41470098170052266	0.17845879669073003	-4.831568781399324	0.28328704780418495	0.4882397804816523	-0.9200235691103215	-0.24734248709990606	-0.0604760250964851	1.232372839860517	0.011474775043471691	-0.04219330590837829	1.912347594102283	-0.009541557380002728	-1.5170161071755026
hg38_H1_621	0.6185179261790178	0.39551765033884156	-0.052565959640523324	0.9582489700018884	0.6176884512249116	0.7451981807798105	0.5571532457009513	0.13952174260602765	0.041024825123871844	0.6797848929204073	0.22370045096317373	0.3617496169025681	-0.052915550558983275	-4.758339326840823	0.2647828635798963	-0.3474580336168392	0.028930430603952343	-6.475611232553882	-0.24953230029285903	0.01792548316250358	-0.07178027847387129	0.0015136634987475137	0.6401042675566591	-2.4387613587154124	0.2386688576070829	-5.164090138331184	-1.9624081799602993	0.42278191833853723	0.04078734666664711	-5.979440988772041	0.07015104882301494	0.2538295731298477	0.34419532762827304	-3.9940370604408573	0.8063735752219231	0.2782304372535485	-0.07553320527642933	0.43488029314493615	0.022900992954645257	0.0009554764151679954	0.5385316437729218	-0.010581155284982428	-0.14806448166120809	0.016463996905160417	-6.361201304678289	0.001981678447541704	0.08276143146889743	0.24333636652154886	-0.3250953791679812
hg38_H1_630	-0.38406414857382326	-0.8099436072282814	-0.10324157382410021	-0.35527995966040593	8.28760606229134	-0.3924224622111224	0.3150621309203157	4.8473746993636295	3.3974946514060598	0.5274593822655885	-0.7939012176527198	-0.41704850911664404	-0.2797922760784218	-0.4029392023867803	-0.17685007537780412	0.0037760158843350928	-0.14572985599522217	-1.0332826976752802	0.787753095768772	-0.01161230446903003	-0.6182926182496167	4.3342595890539775	3.917622039484114	-0.5374823808636497	-0.145860017882953	-0.7963337274849293	-0.6916398430053633	6.8906065751189916	-0.30043790701711703	-0.37475675984907386	-0.06347469792997926	-0.0015684240631425692	0.019233321051905193	-0.4096553883191996	-0.2643288601884039	-0.3956284882648586	-0.18212058417634586	-0.015530534287762758	0.34629611667577215	-0.00011148369711024597	0.36828867007240906	-0.2926787343666945	-0.47902682953310616	0.1264034392039339	-1.1487753524855284	-0.21116797496004272	-0.2690866954246512	5.691762851725062	-0.027890517746359655
hg38_H1_639	-0.022659744959742243	0.08021297353988167	0.1358713166198504	0.7373439671127641	1.0071430799910364	0.5595950948178451	0.00017756803498216313	0.37004847546107505	0.48823060258926615	0.5051827825138235	0.02667183400814987	0.6820623655392843	-0.008651698124009054	0.004255469165828914	1.0243672274344886	-1.4395403962307478	0.7572091690953652	-10.22230108336579	-0.006808722337384024	0.669360261137492	0.04663908468968622	0.12109832276559364	0.3544859595287045	0.035794686785158944	-0.28894116262440767	-0.13424921214591698	-11.728469072777903	0.5979323834035163	0.604776061447919	-0.5225698275280214	0.16037487593951988	0.16667706582186342	-5.2294869957991446e-05	-0.8823371290111957	0.6733805329580521	-0.00035165199578093544	0.021851952866996677	0.10853618168899634	0.6934754605022745	0.15415514185522003	0.08028153231693894	-0.2740633630780728	-0.4614274944119015	0.05588789027455565	-9.774107151824092	-0.5728245649502517	0.004520918021319967	0.11363739366492161	-0.184915392323836
hg38_H1_642	0.020342888403528887	0.052149663681975524	0.3696968224568194	0.5436909308095429	0.9337687168134147	0.014157603511496598	-0.0032466965600009166	0.5189564073037174	0.6597861269676247	0.47672683913514535	-0.03217276525621293	0.8801952373908505	-0.10102035020964155	-0.09040838917903771	1.4928009940554408	-1.3534635599330538	0.4032916221567925	-1.1052113935714538	-0.04439885764967221	0.25731253387196	-1.3200335036606652	0.7874181754255157	0.37988198555048236	-0.03150934509228854	-2.4022367864795187	-0.13562763153115426	-15.081146696531004	0.464798056126708	1.2766234999075194	-0.1531438481802926	0.03716700956968605	0.42992217488957885	0.11443947943483955	-1.2079866963051837	0.5308787700783452	-0.029952347200948172	0.01546041063493209	0.22362594030445632	0.3157129875889727	0.16563980672014114	-0.06476265201003159	-0.11275681145491032	-3.060365506636208	0.009762005170576397	-10.355929577505446	-1.4433941800566379	-0.04962261445801232	0.11421437317831888	-0.10854236311188846
hg38_H1_686	3.099493224920599	-0.4318075868606766	-0.36779810359821796	2.9541248750452174	4.649678442020817	-0.3367833109460547	2.2909676226312934	3.2502273845114673	-0.5418897599486925	-1.1597690677284607	-0.14652761717353469	-0.6962592153547259	0.09578084988247014	-0.4883912524339294	-0.7394009583512998	0.26916138840878645	-0.9586726084309541	4.7590710089672	0.9724568880359475	-0.971272553110903	0.8927379889391532	0.0002217580006335656	2.57801498991313	2.883779144704163	0.0696484638955319	-0.44670681587581185	-0.06960773463008843	-1.0185103391208377	-0.4779872189674087	-0.6332496287169337	-0.2550809658125385	-0.7504412978197968	-0.5798392459869753	1.0247253437437067	-0.508809164426975	1.7765432734517228	-0.9143745490038631	-0.20164811308165304	-0.047411454050623664	2.5523895217547694	2.384864071859754	-0.5219205873581699	-0.0899879125064661	-0.685078021413249	5.088966185271279	-0.00282597390014061	-0.15095046756506408	-0.45974504982730796	-0.390464445057267
hg38_H1_732	0.8767472098935783	1.1037715469462552	1.4996380165419523	-0.6620946791863516	1.4861146271715695	1.0535181750937317	0.6192878402409402	0.8437593722539553	-1.3503405529651138	1.0031189667182756	0.7319294412343553	0.233753483798946	1.129500534289096	1.1137573889970225	-0.28050395298255704	-0.14204682875873686	0.24257137740048487	-1.6847622646151024	-0.5574833705182847	0.7934000951485628	-2.099013867399799	-0.12767455283197718	-0.4838553508735575	-1.2263859751033814	0.5492984284597265	0.7081750203447342	2.044673294391565	-1.4628371986273108	-1.9625715647619026	1.1098837090897709	-0.2628851626152707	0.05824323990001507	-1.1497967926229775	2.6795512598091387	-1.9434157681902084	1.4510317365856709	0.5927080251217065	-1.2911281883645354	-0.3443659744368457	-0.9389722953197257	1.2127569767912563	0.8027969624584559	-0.25662147587558354	-0.2112883363040809	0.6291869570201554	0.9921437654052983	0.5067003794081745	0.09503686428458684	-1.806138246776693
hg38_H1_778	0.3908582826516237	-4.422415283934546	-0.4999777417493822	0.07417191853785772	1.1750527886468336	2.1002600308143187	0.17615115918019703	-0.07444264588387813	0.0035983634666144834	0.11752728512254901	0.29910615417577113	0.13471199139855752	0.12157633108108354	1.3221023288298477	-5.369050050281815	-0.07080741129994335	0.41241804963407547	-5.121231406812145	-1.0721780803897023	0.5568987127837348	0.25892547777265523	-4.8599290459342175	0.1827206418027564	-4.628661168638324	0.0024678146568357763	1.0043803219365204	0.40183994684857705	-0.0012889983732089023	0.08002050854561026	-6.03967010136921	-0.5915035042185698	0.006494856255857321	0.019705876139235256	2.8878084498269687	0.07980886923185844	0.06445046251986399	0.018708649954901718	0.05965834262158515	0.1814962897544113	-1.0653932456591033	1.616045642000598	0.8720283746056845	-0.019638357573235586	0.2606617234016828	0.3765142191488251	0.7355710150579235	0.2942210922885967	-0.009098929220595102	0.004640910650162204
hg38_H1_831	-0.9814362848947302	-0.7028762527196672	-0.5466720216796735	0.609916202891318	1.0698661067803255	0.43718143214397903	-1.5888888575231606	0.6264685587689444	0.9922015541146973	1.9381418245410826	-1.376196848693831	-1.1066150715759386	0.22939644372673315	0.5426052831543737	0.09703619597139601	0.01774768311080241	1.3620328078025092	0.3051958776117141	9.222985127142748e-05	0.5384209879833233	0.07623028273164197	0.02696386018491836	2.1283856041319895	-0.9180837204911639	0.23206469258057455	0.02816999823761178	-1.1325674242528756	1.2011214355001207	-1.4955394605512375	-1.304774117684132	1.0310806031875641	-1.656021248270496	-0.6619925221003264	-1.3904197310034057	0.2628183674191781	0.5963326994144705	2.003094098022767	-1.6676303070509009	1.1934219954079004	0.7760704388308813	1.0547635776413367	0.6489863954860037	0.25707621325148944	1.331732741516759	0.7297140329538866	2.033582218561327	-1.523202926580864	-1.6336856896341458	0.7373509402870516
hg38_H1_926	1.081435434122642	-1.0541478230092018	-1.0832784119937522	0.8935737246893042	0.8434145881076793	-0.060210057758345745	0.3483986219375129	-0.7473463271354662	-1.6092340505369949	-1.1748186202570434	0.5298810339510294	-0.9456973857197505	-1.1161390966070917	-1.164056744601191	-1.2337320501522548	0.09434503931843106	-1.0879152454695498	2.1633959687438917	0.732383613068872	-1.2053570334790729	-0.7339784030752596	0.8094415335693816	0.7071644136414701	-0.8876801891417374	-0.7594037499351013	1.060815814856554	2.7451528828457956	-0.5362427824895597	-1.2539623430265672	-1.444349884625065	0.537945695903382	0.1308325042028084	0.3251196092385841	-0.6116073995565635	1.5832844767764658	1.574555599150323	1.0385937951383806	3.5948415675476135	-0.0737674995181302	-0.48870971155394904	0.9607717937969672	0.4933827601443662	0.22882811119878002	0.2179389677815058	0.6992984468615271	0.23486005285725597	-1.3488176663429128	-0.8679956332529833	-1.345478668942008
hg38_H1_929	-0.566624337856601	-0.6967271481877277	-0.2550759026505946	-0.5987246633938812	0.00045434967399245895	-0.2576812678063978	-0.11890461059823124	-0.19037998155625374	-0.705358794921042	-0.20719901736804897	-0.46850017557235335	-0.7033103334943569	-0.1900238374906725	-0.29236627205479676	-0.5383609577693107	0.0868047484265308	-0.14151542980584605	12.331125679949919	-0.05034112761924143	-0.320562455790715	-0.2598270914605478	0.42225616389511006	0.39006418483647987	0.0015041906950392886	-0.12956366723877352	-0.23315012452101647	8.897076991345402	-0.4151850137097307	-0.290913637546284	-0.42738998393634703	0.42882099360149345	0.009284331893638326	3.312694319657368	-0.32490788074830423	-0.04865296299351458	5.518512685209638	-0.009337223570841768	0.05782014818751691	-0.08422201233467301	-0.24281519539715138	-0.2147949461010118	-0.1950952685446941	-0.14445836285052113	-0.3136074349188048	4.719808992158751	-0.27489100382658216	-0.3839495280534054	-0.3307978678292075	-0.10790104579423819
hg38_H1_960	2.216637761058076	-0.4210044924536687	1.5668483072593458	2.698287093868137	-0.0986901305516899	-0.09636292835001052	1.3638503944845652	-1.0943693981494487	-0.618109071758531	-0.7559785182269604	1.775434346716155	2.233466265438406	-0.5729592862407069	-0.40020249875934194	-0.9082404848325407	0.044243959429443355	-0.49598182501943006	5.151425149215052	-0.7629735328776102	-0.6375498572279407	0.5146077066418703	1.8615597205225187	0.5576461026459631	-0.511770102368372	-0.45752953530226015	-0.7465986720806903	1.5255832592024887	1.764620760394099	-1.0000867587349076	-1.0030665327254773	-1.7520601981602602e-05	-0.29109276022448116	0.7182214718446971	-0.08426043458083685	1.021665554394725	1.0055156702316563	2.8711716328607064	-0.4572569790867287	0.00037674801581697603	-0.7703500609806203	-0.5532818962915247	-0.678046924558392	0.010186255120130813	-0.5074851369044501	2.477558068506213	-0.8983801450012235	-0.4879583699914547	-0.6825052842775057	-0.3408771563860362
hg38_H1_1029	-3.331972955455294	-0.6930698053794675	-0.3878583982044277	-2.464385436681847	1.1725316986901813	1.1973777108361512	0.8240139101997312	0.20161827130070484	0.3959181279597269	-0.4106598625389719	0.20048915037450526	0.7071441571783263	0.2118242324895512	0.5815925232784968	-0.9833222823427827	-0.054012231424399114	0.24144040745226028	0.004057866454385432	-1.0429386306927542	-1.1666197338992086	-0.11186547655636993	0.4791460177482	0.5803122728440698	-0.9854753864065665	-0.9436093672816872	1.1906151885207321	0.9342132327208054	-2.1169577553543704	0.20847814588239683	-2.8182636290865832	0.023700197817522407	0.5524688127690204	-1.3449594749376996	0.3949205819325266	0.19725458413641567	1.3266710896803655	0.9737978423984209	0.6882655320198772	0.4066104680572297	0.8614965806358336	1.4603681157841624	-2.006336795413055	0.008892058332377889	0.6378391861440861	-1.213623562899382	-0.3809121287976587	2.9781144300032607	-1.5282020310163722	0.6328681444265714
hg38_H1_1101	-12.064070333475879	0.03860840695628869	-0.5108349647592488	0.7538008248967548	0.5057288786620603	0.1636079738576093	0.0005841669677566246	0.36299326076195665	0.10962880534331206	0.15809238752336557	0.26450815604645295	0.21989728789142762	0.1165806952262534	-0.40832892303139184	0.20216849760032435	-0.12844068197592823	0.40929720341495784	0.003916942053839194	-0.07548630424971593	0.5098889896878814	-0.007170242699281871	0.030671804597002347	0.26795411239837763	0.04555990121666508	0.010185195831517673	0.12325432348594241	-3.7738385999116977	-0.019119347541356805	0.0003525745777660518	-11.090781923928558	0.06481320699409107	1.882684414027516	1.4016311047477847	0.1727983358408456	0.012769068758196653	0.17301076207100655	0.038997323656621084	0.34546077790962665	0.009725103623878755	0.06167347492156882	0.1505801681969013	0.0718323465230488	0.007591088263810276	0.01677446995848539	-0.041436149685757484	0.014986554012935251	0.010856587267789205	0.002401280010909748	0.13460556235214122
hg38_H1_1110	-8.116168792397112	0.12514626430203157	-2.532502339399876	0.8785246126845884	1.1413751229486393	0.32768338321918195	1.091606997489846	0.43932867841283	0.20894279025945137	1.2593804555218069	0.4032445878830387	0.1900570269648594	0.12636743356701358	0.042090026279577405	0.03598123220978574	0.008804684568228187	0.0782156884381531	0.07933235691320582	0.3242913816603398	0.32949850458278684	-3.269324939129207	-0.0020701640514577146	0.8061218857835574	0.16712983658194794	5.439807199213348e-05	0.6329149379369607	-8.200633639790077	0.1259926814505967	0.3988059194723231	-10.111284910639343	0.003933092992938917	0.07095085808310767	-0.04800476746114927	0.0781697552241874	0.16278932402596788	0.13542644226442418	0.05076299576880861	-0.00969878516075092	0.02073037446734688	0.3485841928028026	0.3357330957560682	0.11080305893256952	-0.002886252801331044	0.004296806647507746	0.02999561352462865	0.1888606106124287	0.1767466195578135	0.06931065716374105	-0.6060610917245977
hg38_H1_1112	-0.7878457725802734	1.6646596131291118	0.603834692141113	2.3370774365185563	0.9159209524801	-0.9711637985106121	-0.12585298615447774	0.6084578531208301	-0.2840014490782748	1.00134967257116	1.511988406726433	-0.4822890780308831	-0.1852525338716895	-0.3885872246579449	1.9949450014543195	1.367957951265338	-0.3732321412897513	1.9248695482724112	-0.7824313076626561	1.4580338073847143	-0.8736534376414735	1.6624823110976568	0.28621765558948215	-0.5739664328787616	-0.6784973303504368	-0.9998943995208849	-1.0975052130483853	-0.2823252608129376	-0.749643500006218	-0.6340376900781606	-0.1139525850268125	-0.8702460671275002	-0.7161741222795098	-0.037040929656209476	1.9189420416177438	1.756845434594447	-1.2054040930633865	-0.8540631741794688	-0.07618417978423472	-0.6710114988766956	1.6029644757875054	-0.7355878210995347	0.0367070020854536	1.1218393908844075	1.892490498262809	-0.7993473254878714	-0.3679991751440113	-0.7548840243462542	-0.6719933143338787
hg38_H1_1126	-7.024425082177153	0.11759165771620646	0.49721481025305553	0.607103176306869	0.8299065128991056	0.15161082669163375	0.14255664390337455	1.6577136288330934	0.48186526245226885	0.7096384789507219	0.40490791019904837	-4.48498033805396	0.6768064853089972	-0.17501438437758132	0.7621617767822854	0.009329646571063954	0.04652102190829205	1.2464884584442952	-4.807611421604361	-0.0005811074937908638	0.023777727857865416	1.029829681333747	0.19236171954154033	0.4740058993994377	0.10949014204611549	0.003871515281932206	-7.348765467152837	0.003726497832826675	0.5999255116449929	-0.006644349626638455	0.09636417057663844	-0.0002300004267166232	0.014469208882577527	0.07322467577800076	0.2371434296359317	0.0007853252112316436	0.16086283122391226	-0.057039114388408904	-0.0001841338573958318	0.13914034194926797	0.8051387288976465	0.2416289758611249	-0.008126365497869457	0.1367193689205035	0.05395247170949029	0.024265321521552766	-0.7756825527232712	0.00415938265963863	0.18069922876790517
hg38_H1_1167	2.6907299934916775	-0.6226073168952826	-0.6792365438620384	-0.402065640338512	-0.47017361069693026	4.226875792571842	2.9205690501042176	-0.4187268190156027	-0.8458629250644663	0.1513827444361809	2.4913772138447556	2.261639464490908	-0.43732378314461784	-0.5245743708096499	-0.8964935668873389	0.805549077084139	-0.7020738222396579	-0.4888112518868239	-0.4614106781481369	-0.7923104626609698	-0.4395947150528684	-0.8701161319157705	1.020849581908631	1.2892895690731578	-0.3507739352941346	-0.6579219859037585	2.0210726308656963	-0.9824696450684125	3.5434855813756108	-0.006082640640458254	-0.49388175239510584	-0.38562295795713375	0.029781983843822638	-1.18263856326843	1.696325399350458	1.7819218741019245	-1.740752651810228	3.7975710070023356	-0.09045806041022998	-0.27076554502532646	0.014894895174178895	-0.7952334447519848	-0.5386163021878673	-0.2961590087048778	0.4573242037179324	-0.6773306646193749	-0.033892681603539934	-0.1581036435834057	0.579105705349504
hg38_H1_1197	1.1901527397956388	0.2047610114617577	-13.41130197852476	-0.10499909154623033	1.800077042294986	0.7835614808358363	0.021511583765431417	0.4602719632735114	0.2682867362497493	-0.23145733584631792	1.0844329016582548	0.5132304465705985	-0.011471803867158611	-0.001033693614756946	0.5384752472996143	-0.2577253049189336	0.10902528908169896	-0.6909938759773471	-0.5485111092477623	-0.20657560398006852	0.3944194787251358	-0.10757052094489078	0.43452394424158464	-0.21361464725378454	-3.832545981111853	-0.4127213867931221	-0.3142836247341642	0.9630019760486407	1.911524449652981	-2.0911216775348582	-1.1705761814213052e-05	0.08552424782159855	0.010538166555539973	0.3328606754642024	2.7003228769789382	0.49050542441751777	0.0021963579640591245	0.7605301944936537	0.058211160748915865	-0.056724190522267626	0.26290786540192146	-0.07054141483758725	-1.6296884083106633	-1.0644310457059925	1.4046469625168716	-3.41767054335984	0.3329922650932986	0.0072639477001912285	-7.432891784266485
hg38_H1_1265	1.8305214077929022	2.2240023918127094	0.8578037644074209	1.610495751475876	-0.46121389201436613	-0.6325343411111237	-0.6468155384883576	-0.41649730576401955	-1.2029107886342874	1.5686764150347021	1.5812519295419054	-0.6116641241982588	-0.04023211652903993	-0.4530339530886028	-0.54316743601059	0.02265262052294881	-0.7096519538485981	-1.5555026959536042	-0.1654436416240963	0.9283480966144332	-1.355516718507407	0.5306566414789311	-0.7692441545443859	0.027824374201670936	-0.7092683014207218	-0.8830802005550265	-0.8081257075927344	-0.22020635988297949	-0.5553576843241752	2.0294162731560474	-1.0981023641735856	1.5654844062811546	1.0672991557079767	0.38688358426300934	-0.28425175311246126	2.159579914151047	1.1771613463631108	-1.3023910869327884	-0.6706474000912065	-1.0807522338238085	-1.3533984308893692	-0.9870317671853711	-1.0040879766732016	-0.8882239237677061	1.8144609066327892	-1.1025349315040534	-1.3538933466567433	1.3765949086418041	-0.9292045781576332
hg38_H1_1395	0.7627965197970574	0.5760669908848404	1.147094819582548	0.99456262376276	0.8515978809861735	0.8250737660437693	0.0010824727085495197	-1.5778076184770584	0.5101859296770819	0.9945492315425496	0.22124320704221803	1.0145053813351939	0.4348478855631829	0.4195519002802961	0.6600893767146917	-0.2911484258886457	0.36185432930051137	2.605417302642555	-1.7508914097391355	0.9006366290536321	-1.611343162177331	1.8553597537974424	0.0011269527630099823	-1.5896224496658728	-0.6956079460258447	0.17148571322696765	0.9568671254363029	1.2077523809693826	0.3648405378501829	-1.1819653482541619	0.04209204279452549	-1.7526833865231901	-1.7701944909810448	-2.152201926533644	-1.2399665023730562	1.4858572039869036	-1.4460060457952064	-1.8756305022643265	0.48083612535624876	-0.07565690631709535	0.5741348763037853	0.3077586198269855	-0.02934775448096582	0.37593091931330563	-1.8453502916069056	0.14700488808440887	2.3113293299097943	-1.6417743212421598	-1.0733011280974545
hg38_H1_1515	-0.08401741697090506	-0.5343721868893954	-0.33787430548509795	-0.29873009241817977	-0.1452600845962392	-0.006479693179884104	-0.013082337487143424	0.02452230724133152	0.006456664184029464	-0.2250708919482681	-0.25694918527710825	-0.2943805535029121	-0.07710580615133726	0.18188625736809924	-0.06543525227153199	8.683261534272319	-0.017011003371579687	0.0651751891353605	-0.11436566314265344	-0.002317337032644172	-0.17647551868365544	0.0021355766351942823	-0.21378315399191808	-0.045250567699832454	0.0012254857395308993	-0.2511279628482791	12.16478568910064	-0.14961225305683568	0.0005283162018444559	-0.04059041941017932	-0.14327035644830613	-0.04353358576008399	0.20687432203525602	-0.041787874246615175	0.07107158282416627	-0.0536118404079764	-0.0013774183485708556	-0.024505034892038768	-0.0017009636670445695	-0.17136392174369539	-0.15563553028149518	-0.0003952049718620547	-0.022567646046137355	-0.3847897250719348	42.20052537941908	-0.0847918805652251	-0.02822798617361333	-0.027259437436557607	-0.03289276209378793
hg38_H1_1582	-1.0450222981408428	-1.7938672905743505	0.6362485070632229	0.48531850598494886	0.6748381399093544	-1.7000739826835287	0.3013325415474192	1.874696276256605	0.5528719892150938	-0.14855356222951568	0.41592192833201924	1.283710670897212	-0.17208011764815662	0.0420513601488218	-0.28669977342432296	0.07120194383817713	-1.3424439410827846	0.6499223238086008	0.3646090045647494	-1.935282680267008	2.3404901678707555	0.11674314117674363	0.5886666817007782	-1.4356105323691029	0.011507671332646534	0.0023610963262137657	2.0460087101028117	1.521650166349577	1.6021287120946976	-2.344548536580521	0.7491335138638158	-0.31978178925555467	0.08206377649599893	-1.9938253330673736	0.41116829014767475	0.530507396755558	-1.3867711448007884	0.3742811942136256	0.4726432446592256	0.710730423887583	0.8255919280992661	-0.6389674820095017	1.0099240612657039	0.35782210961420613	2.7239570961499857	-1.2910386160341891	-0.7743516931705656	-1.8730944916221033	0.39758402373666735
hg38_H1_1674	-5.227709933791159	-0.0022611722831136346	0.8795273351406668	0.2049227770026094	1.704194851517027	0.4221947122277515	0.12293470498492924	1.1149856739689945	0.8884361706122462	0.49615581869500763	-5.202428177967585	-0.031525076887013094	0.42778297171629587	0.18201074196329514	0.3264173593951617	-0.0002071471621664852	0.32023071107326506	0.6419897071784515	0.12227951295136842	0.29285812867794747	-0.11286012824667664	1.2010984179464121	0.47246567299756415	-0.013804429796735082	0.32433773493600326	0.4654184605008205	-5.408783059540661	1.0809770756691377	0.23945955516439596	-4.641739528498905	-0.002919593623576805	0.1881017167029554	0.04106016808837479	-1.8884502332623196	0.03839932068847242	0.2593861034336966	0.3389969923420757	0.26897358396064525	0.25604322810007896	0.45554612740042405	0.1114285354535865	-2.984745373924138	-1.1445380912812055	0.30036781557345243	-0.32635095576834966	0.22363598375624524	-4.013152667461968	-1.586465162779538	0.23955104277164682
hg38_H1_1678	-3.0990447660495386	0.7405995697384733	-1.4707072005383894	0.8614418028725209	1.8781416022916033	-0.7828171130464489	-1.5869088096239279	1.3575607789051682	1.3041097780690163	1.3467555180417454	-1.3860541965513924	-2.110040653372265	1.469315738337021	0.12346328610064525	0.9836142434365513	-0.04897413250597083	0.4526170090901678	0.06411706447837721	-2.224627692241588	0.4777177573792796	-0.9272381406318471	0.10445743899214442	0.8532033980438624	1.2999515381476145	0.24835424202295878	-2.092854381917774	-1.731496465897352	0.7297848279899197	0.36278476925336345	-2.6392525604247408	-1.6475500100284532	0.6491853397335481	0.7741517401044882	-3.0041575649436396	0.3086821433376751	0.1164416687493198	0.8932276551117382	0.2603993531112707	0.06596991987318039	0.3456110492755836	-2.2102706878851173	-0.9545825690848633	-1.6326260793513336	-1.4971666717166339	-0.9424357610265502	-2.375605143103976	-1.947473950203424	-0.719992604132132	0.1884822082745405
hg38_H1_1680	-4.542049061005026	0.5091843620707256	0.21005968161509014	0.2314825581513964	2.027712571298032	0.33884515715281877	0.008122554588526135	2.3114196111856598	1.3394878961983094	0.38533242674609375	-3.293079137074776	-0.8836253039097185	1.699888339373634	-1.03723850852882	1.044867497425282	0.2580589677494037	0.5445592544403033	0.5036009771552402	-3.9494918586139294	0.7774802342259164	0.11114394321556817	0.5028033438060231	0.6665301387352203	0.6185436679211556	0.2995602755682721	-3.114762245847634	-0.029057302092800563	1.2028157704915077	0.46812293383576425	-3.146180808752289	-0.0015999354997391134	0.15732522944276298	0.14318500342635057	-5.214160562393167	-0.010813123577386683	0.5235139157612131	0.0017969648035759721	0.81789781011469	0.66867119329861	0.06260335974226075	-0.04291696984736053	-1.346913526233195	-0.5049549310539413	0.16706794074050285	0.37645273200062823	-1.882131925680107	-4.204105458400973	-0.7926985444204205	0.4033842104275481
hg38_H1_1724	-1.4423993064637086	-1.7414061929727604	-1.2789672772515646	0.3629644471939139	2.5182967660952413	0.0018389451045826082	1.9830452388542006	-0.5030817137257939	0.2964496483057583	1.4536652764761113	-0.44095168165421755	1.250402105186515	-1.1671184859169328	0.6576813910629786	-1.0881959425174974	0.20409084988485143	-0.2911954194684717	3.069439129134316	-1.2529899798345738	0.817693791148658	1.1244073950617233	3.3138976519650414	0.031263099308792515	0.44546215256900085	-0.32680376210605794	0.22586169286049157	1.3584507046019845	0.9053728420713643	1.4537094886703592	1.686454103607815	-0.21951900568087182	-0.6437489451373031	-0.5499474791235466	-1.735174224887939	-0.8124813013990847	-0.37044008148458196	0.47819890805708487	-0.5763333928355948	0.583120491176799	-0.9934011479320292	-1.1947800590000497	0.23999815648604453	0.05150278693558888	1.3302493898508503	0.9742753061151259	-1.646222851929428	-1.5226672498104004	-0.9707095239633574	1.2530452194733321
hg38_H1_1745	-0.4168451919128855	-0.44615461828292446	-0.6652578012772463	5.440655760401079	4.103953230618731	-0.3448269961185223	-0.3734347680077266	-0.05138628665551636	-0.15988914223971676	-0.06971072242338361	-0.0717669516548887	-0.04714428875759483	-0.3059377296945501	-0.028897226418140944	-0.014424366471125485	3.150462484552242	-0.09996439233978015	-0.05482094987750183	-0.3897688225138606	-0.02159380593228827	0.24120402699198346	-0.002270286163087495	-0.28816445052774986	-0.32600363296606144	0.03217586127742297	-0.18240697320519766	-0.3788544359044713	8.172450665623554	2.3734853163577743	0.19209555303138656	-0.02077450070284752	-0.27617275367034705	-0.10163262828126612	-0.40871653395286456	5.125708630488537	-0.3727038456792729	-0.16760227706818417	-0.3171662246505149	-0.03666060725812763	-0.2672807778605886	-0.15611109966084857	-0.14512077810910318	0.19216683872959678	-0.15153645097272586	-0.007709485331686521	-0.3661078204294848	-0.3563997872799087	-0.4380979728383799	-0.015668095712800027
hg38_H1_1746	-0.6662770727575392	-0.6400818676702787	-1.1622734326172002	2.7138364573993345	-0.1967392805903588	4.664065170434022	-0.8511714801783117	-0.24628088671865977	3.327554875111834	4.175270242798617	-0.4074920661100558	1.691738191386202	-0.4402863811683696	1.7123843717218186	3.6457502495755207	0.6727308250930328	0.8247653423982932	-0.5461084064148505	4.10116353435211e-05	-0.2031371961121751	-0.5961188281687115	-0.21072614263405584	0.005368195235010351	-0.782142199373603	2.0754769172390395	2.541877175050822	-0.998406526042126	3.37519530958481	0.9519769178345174	3.182383485496453	0.475196955078548	-0.3670698069622442	-0.6569400313618782	-0.37410482331245665	0.9105804730016783	-1.101817515173349	-0.5795453968626003	-0.6058925909393413	0.09545590651796478	0.21279483126915386	0.007318860649551502	1.9387983174556471	0.20836288721586974	-0.019961544519351795	-0.05991612850371932	0.6531329196153851	-0.9274252833785527	-0.7022909564974114	0.6134732566458565
hg38_H1_1771	-6.827100902108177	-5.82380201302946	0.19476402157537956	0.0078960731777577	1.8623683601907262	0.3525720015732117	0.018740690377211995	0.4077879874264437	0.16617033198269973	0.37056738088668173	-0.11422744433009806	0.6431633258004791	-1.2796127361231235	0.3020384386795722	0.5221988129377326	0.02726135663257398	0.9172935903105408	0.00647550687569338	-1.8344569378256865	1.1736701740288875	0.13433709845192154	0.2043011444390974	0.8084153222929497	0.02579358848197695	0.27837140012460687	0.09840189053168039	-7.269271061077859	0.7330646555287296	0.4552374831926512	0.24286420047539006	0.1562878770175272	0.5622812790198842	0.05931672257855079	-3.8295441504999066	0.2252850718817291	-3.9655936065819364	-0.0007527758891037004	0.09121187297862272	0.1696828272743791	0.6522018550791117	0.6061735434600941	0.11686824128251917	0.17469781473640528	0.9970382601154564	-1.764941926182636	-0.3242191625584437	-0.4730925973602401	-0.009445408296800186	-0.2544728943444532
hg38_H1_1875	-1.4398915011393734	-1.3288453964837645	-1.4942765603666601	-1.6781495493802445	0.09556223646604967	0.8276913378844152	0.2668854639128783	-0.9880252663738212	-0.6284490134089152	-1.0335770925771037	-1.4554941441231941	-1.7044677990034407	0.13803242412845332	-0.7808655783214996	-1.1469136395670372	-0.16281843046059108	-0.26997078882290354	-1.1692035663033635	-0.47210559770567134	-0.9304326380039412	-0.7260727018462049	-0.7372877619478526	-1.006889984206563	-0.14477734008896284	-0.288759882769426	0.4404939411712909	1.0610615498448042	0.256375973725283	0.3913103910511999	-0.8461299491565513	-0.06105527382499499	0.8153921595417164	2.701815647981097	-1.04063607436377	0.7468488303006481	1.2586079079384593	0.1932068077988141	1.4360640593127914	0.25570630539516404	-0.06386988761811979	1.1474437964790178	-1.1014597530688486	0.0376828743345564	-1.4156059110238433	-1.545006147422988	-0.43204283994988674	0.7248650601705642	1.745527714980504	-1.1050792232313784
hg38_H1_1878	0.10141735605123783	0.5820580846313391	-2.9395368359901566	0.12283151414793737	0.7795786166455433	1.0410906025184667	-0.024723239993094736	0.8026518972194979	0.023392988139937475	1.1999765168701693	0.6491980656195769	0.03424419825146561	1.136427149962371	-3.8235399847836873	0.14817705854975347	0.02976491664220988	0.01402092821407227	0.8484408742734832	-0.04233351049616683	0.0017000094912827156	-0.2750517855327729	2.6589838583144516e-05	1.399122984737717	-0.32683781519107247	0.4964083828424006	0.20288443360228428	0.0021970680084193303	-0.3416289010860671	0.13817154863659017	-0.41514325804710267	0.5459963166849942	0.08568221919361979	0.028376024880876875	-0.1769929797044028	-7.63877945344834	0.25094686589071435	0.22978896171883853	-2.984244161328082	1.5433928677787432	0.3285459622828335	0.22127174395406674	0.12866985561088062	-0.055351090059709576	0.09246684645841831	-8.070939093710454	0.10509679618618706	0.22353261680818276	0.1978562859154428	-6.143292326654746
hg38_H1_1882	-11.105863041060399	0.23700872902621486	0.19263851290054762	0.045314629492195314	1.306565090611026	0.1379760527113463	0.09901995391275321	0.8438877751340286	0.17110592715648656	1.043386850889029	0.17203914491254008	-0.004045074531739981	0.1847936642242776	-0.3794401604403651	0.5536573066356713	0.0289732453548592	0.27874606439096955	0.12976000889881872	-3.204349211895338	0.05272951281085673	-1.08306033453337	0.3748209320621185	0.9527582139946627	-0.0006114738311625627	0.0004191309229356452	0.052037368858624644	-0.14918554097287065	0.14129110469549616	0.4300799787947104	-0.361868511786914	0.45446077301424154	0.16264752518711867	0.04020076061986688	-9.469445099536424	0.061771536182181674	0.15787328910298143	0.14786771785428407	0.005081075639374333	0.98061393022985	1.1335221114611493	0.7269505150677933	0.00012110942081099024	-0.03244697688235157	0.44797611450678765	-11.324673511683589	0.07549242605753047	-0.056044864837813166	0.13319721435831613	-10.525328555190162
hg38_H1_1962	-0.4094169508742938	-0.2945517229955537	1.5082745417028918	-0.08575614008428055	-0.33213693223416285	-0.44306328739243594	-0.20860607562432662	-0.2789984749916882	9.170572599513504	-0.04204204916571916	-0.2203583013078191	-0.13581087158859315	-0.15169007154899924	0.06839458388896354	6.82096826082341	4.329662449908374	-0.04217842800112671	-0.32963625818500536	-0.4323396283047827	-0.0058216475606055005	-0.18075346996981712	-0.11679611440639154	-0.4329173420063111	-0.06576305275721987	-0.0001303536101008421	-0.0651440380002045	-0.3125757149059599	-0.05464328225410394	-0.07996600647118735	14.213374940177241	0.18433088068842984	0.032259563249556415	-0.26801911289651525	-0.3561164710801965	-0.49553005146678203	-0.45245539808891605	-0.4009911924996748	-0.20706146865003716	0.013989718289341828	0.8682854963610951	-0.10930246270063089	-0.12268546355639644	-0.009152144181232148	-0.5500114869211747	0.5289095543371111	-0.37461838800747155	-0.013719907578959292	2.797736093559112	-0.23275274950948371
hg38_H1_2036	1.425597096881226	0.19074046048933968	0.18307913137969548	-4.761075259401918	0.8331332111834816	1.0670813155270555	0.8323229725206964	0.103709506033729	0.002612120673064735	1.234325372417581	-4.801152446379935	0.09271167711485186	0.16048894912277475	0.3707152457134284	0.057972372660025265	0.0013143496460273451	0.05717705920061946	0.1763273960430496	0.5587522771942605	0.18788637169655192	-6.970200038356983	0.5384571630241799	0.8413974042697576	0.3466157289678297	-0.05083239294936213	0.6068392447990845	0.33613193322551727	0.6575713883290994	0.19818121036405115	0.48274871634108685	-1.439347629956069	0.002569453735000685	-0.04219283611852231	-6.806473513304043	0.06337333985514129	0.14538268165854182	-0.035429116249259034	0.7024644725991087	0.0025815025984216103	0.30900896366189384	0.9907163995852245	5.4631182418881615e-05	-5.549929938635482	0.0026934881523765007	0.5302646877019808	-5.474990082424731	-8.313264703227217	0.02265765502657625	-0.03012707436210372
hg38_H1_2046	-0.05131082767924434	0.45935334681500595	-11.548293337062393	-1.2933328535067337	1.1461038645104955	0.026676765675308734	0.38532163195184616	0.3004550216042991	0.07324591802371944	0.34607391631693124	-0.6092757063415031	0.08405007199348946	0.36656113746815583	0.37211951916327507	0.642654387477834	0.019172236520134583	0.6116818167017227	-9.931270141226891	0.0012695070862032466	0.6108605842666824	-2.4801624352418594	0.1173707762587031	0.8915611819015495	0.05408021590904518	-0.21541598333850598	0.545669760138077	-0.06169890810451224	0.4138250574104446	0.305159064677233	-0.685498908281321	0.01027022884698914	0.25575008281824263	0.1315091179395772	-11.808602702766663	0.10618815115726996	0.022051459553807655	-0.08197316765662135	0.6276894576189553	0.0943202862395596	0.49858957940055904	0.7398706802232901	-0.02844093738416383	0.01891846954672881	0.005169275313599396	-0.6149047363811116	-0.002139081070871494	0.6310770738364154	0.21858395165152103	-1.069132321341255
hg38_H1_2052	0.602151311798042	0.5592634140629321	-0.05710119413346733	-2.4989671363748123	1.3983704484428843	0.023836214281173655	-0.36898805640885507	0.13887598362177142	-1.46192165488454	0.2924531220961585	-2.2404581897474762	0.4873847792000905	1.5237048275644127	1.1840403697881814	0.7132303639381725	0.9091538977840959	0.9100497748738853	-2.858247580781012	0.2000482842938239	0.7619586982210789	-1.6655397935086125	1.4555488477095215	1.7495951253227393	-0.20975227995631965	-0.4840558752538818	-5.0119581057701736e-05	-1.0339774034956513	1.2852685500746501	0.10933119072873018	-1.671640487977567	0.03162982484870643	0.41787397981261665	0.6603842588820457	-1.6909290985559287	1.4453027247911796	-1.262531558999242	0.39618760660216495	0.7518379538517412	0.6738352033097144	0.9600217305338602	2.7236974868083688	-0.6311493154553356	-0.41884742731308705	-1.7329713755123353	2.3401184784230944	-1.5576597556811584	2.185897814104893	0.5621039265337144	-0.7398147624233168
hg38_H1_2084	1.0155519277979839	0.7127711353685383	0.4242081441290316	-0.009930975811491053	0.24654635900956443	1.7513525939962058	-0.5051597030049253	0.11017646989553424	-0.045848756458375474	0.07513887842324023	0.08004559058872975	0.27005871202887327	-0.09472145769175112	0.04097542280855823	-0.33009052898369456	-0.7317219794017124	0.39995964857952887	-0.08811955664809869	0.6236455310780017	0.03745760241169927	-1.6781531983560594	0.3593745200806882	0.06464673321467217	0.003241326125346659	0.6501453821478459	0.19716133065735786	-0.7404772041203131	-0.7664689464836668	0.24132126746125798	-3.9928110296319375	0.0038536909863750774	0.4342204628436262	0.9422232068093	0.02982651097677008	1.192803880775892	0.012959699147607289	1.834425335196453	0.062302941055976814	-0.6428134201357042	1.236237882304608	-0.7250103624101288	0.19822651595343826	-0.6420969563396705	-0.3026149059643612	-0.0032597045398089905	0.6670492731681245	0.29441001280180873	0.02957281193731947	-21.996557790339065
hg38_H1_2183	-0.014958026854761008	0.21787040806299554	-4.3087975495443445	0.5428396317697117	0.5533350814375779	0.03704472559989398	0.045955294953188106	-3.266143618323392	-2.9475520314732058	0.13918224673184693	0.038708525121011354	0.38921258449472035	0.08399133341007185	-3.9006941485554694	0.21822689772633863	-0.032430349546754035	0.02901895458016783	-5.633277552898334	-0.043535255942446414	-0.040613352561249885	-0.3976089505721632	0.022061551445399213	0.9066882884959706	-4.001915323235014	0.0003990569293428522	-0.007707824372165065	0.7931758886989339	0.32721578547778934	1.3914213927820436	0.006249406506998066	0.0018430808510937027	0.6104182212645914	0.1602535795060553	0.0005893852037862944	0.9349384872564	1.2511083154515283	-4.717014837651976	0.6407973632480854	0.06377347149948452	0.28504450743731036	0.4060017038108349	-2.3909919706733462	-1.0365551899914391	0.1961284107859564	0.12484658995994771	0.18171483247849288	-4.719630825995591	0.2727818396244219	-2.7324053265310146
hg38_H1_2194	-0.06451072653599399	0.7665528587302263	-9.076000469238531	0.6277093328040693	1.4587793501416102	0.08623714074147168	-0.329661686169971	-0.8228381984196378	0.3395444051118858	0.2852678095755437	0.0795725315869197	0.6288511386777181	0.4812411587047846	-0.7946899810227603	0.8395001760894764	-2.4254023388493953	1.610579966914181	0.030824609738545308	0.06291404473198797	-2.3941265066243335e-06	-0.5112626395683073	-0.07455204890863397	0.6710217956358661	-0.6131333459014914	0.0080425757018024	0.3942019335020258	-0.3775811655767482	0.6982207094557218	0.09301505341916615	-0.14488455410404907	0.1029294859829582	0.20652730103322048	0.0030117433099038963	0.16345921946544184	-0.32556568004986913	-0.06814080384441479	-0.1049837269882124	0.051458253514012176	0.023444023038941882	1.2583048630194438	1.8887987104989659	-0.4449883686365102	0.04327075811626915	0.04830459407465741	-0.07985990857735678	-0.018297164365137637	1.1373766017710423	-0.27477241241994665	-0.20003395652281353
hg38_H1_2197	0.13854324957446373	0.05028531279461728	0.38800172081739015	0.522661712382553	1.1358618562816454	0.37829476078458707	0.3779321080336156	0.05081618724257995	0.15280355183397645	0.08712786651925569	0.046834546469882325	1.1426989857144971	0.18086292088090244	-3.964048603148518	0.3860459565822295	-0.22888638872521302	0.22586741824252207	0.1611809235024208	-2.528204372862366	0.09512745263991686	-0.3967238344529318	0.3510611011567418	0.8720730876918394	-0.02693374622876672	0.0709336565434023	0.019251208726127397	-3.9652291826244888	0.7132056344501148	1.123444835730712	0.039858617647028534	0.37183674425803553	0.2746411281411759	0.1953826030477789	-2.298592920429063	0.2470378726144075	0.1029244175708552	-4.523496900015896	0.8652436293512812	0.27810996934951115	0.4796810553469425	1.0225239477713701	0.07592374984508243	0.1151182308388419	-0.1349631167715827	-0.18667199966502418	-4.578268339650817	0.06990048327605113	0.27141721739608143	-4.857788234845471
hg38_H1_2240	3.2217503142423514	-1.2478901150984494	0.7566028214795039	-1.4759024089437303	-1.2984108694981742	1.7285282628570264	-0.9000556969183297	0.2748058989754052	-1.6644421104579055	1.4227568737499572	1.3249076579213974	1.4511049764714952	-1.1580322478816856	0.2833691814294372	0.11685345624583686	0.465156429769711	-1.1341029077620859	1.8570646259351575	-0.2909080239332199	0.018187714916158202	-0.3960095836166179	1.2330621081394715	-1.1968434641693853	-0.6348492247072887	0.15219554683177244	0.14746564375493246	-1.9398772206070756	0.4079292078555697	1.6127407549990092	1.2769823822438604	0.045835764916238544	0.4727803530191888	0.3661292875210556	-2.061276656722002	-2.331877965818129	0.6868748641856884	-1.3619999111450358	1.3851638986820205	-1.3328317138881793	-2.3041749187368876	-0.9857045877890552	-1.1023902442005862	-1.297986416147721	1.0932306982385904	1.6501070907697182	-1.0180269577050172	-0.8108373738166096	0.026417465580863223	-0.173230499293778
hg38_H1_2281	0.8058546543564575	-1.1283069477258234	-0.20680375021431455	-2.997521383292159	0.979162016249443	0.03505950998903706	0.17199036477807902	0.773680621285645	-4.307045994922068	0.5239024171878822	0.1854165111373939	0.4330865044029272	-2.1917648882750695	0.04132976449577194	0.2185648593723462	-0.20446471183687606	0.24393893874644562	0.9856879699761399	-1.3166499169878432	0.4052435452050326	-2.889184102371765	0.4852572452492465	0.1330497473815543	0.18715738038148735	-1.588623555656224	0.28519039492370446	-3.7216408787246746	0.4797193690586802	0.776696775745163	0.5291153548292891	-0.12629700925758913	0.6713440654335012	0.5918603371396116	-3.6051250947578586	-3.433638947361671	0.3317740487337364	-1.4684686649417953	0.607912002355168	-0.12647966160663088	0.0026812856795443906	-0.16284302557471014	-2.1347873168102343	-2.8770308990590823	1.4134755238933454	0.2117527382824997	-3.283319520932108	0.20877723800326484	0.744437408748357	-2.4843965298508146
hg38_H1_2324	0.18456046510418359	0.4757574497452677	0.3866272576124044	1.0137835817987626	0.13527828036696465	1.1814654211375308	0.4449877393145671	1.369277497964798	0.5949451546507056	1.6465053963370953	0.8572480074539209	0.7312954391333282	0.12180693455344042	-2.00237485788336	-1.1402084055401538	0.07844214652832482	0.03189458882332501	0.4590936031046269	0.4209089091825634	0.21341952954905669	-3.0160559389660602e-05	1.3507014011812626	1.6459969631155718	-0.6208775510815221	0.25195213776384834	-1.4444817528702407	-2.1634238252570674	0.2878472582754053	-2.3804801316733	-2.194020957691866	-0.012072113551564467	-0.9185700221277612	0.029874331329442047	-1.5124511572423112	0.5051726258191873	0.4585802050165008	0.8826127253775315	-2.2215597933179123	0.014389330657006066	1.6728570215287595	0.8865405565241966	-1.430377550022426	0.07414284942124467	0.14851843252804045	0.5926446842215071	1.6816650728022398	-1.1092681394128068	-1.2247617756879488	-1.4742471522010199
hg38_H1_2371	0.01705367679870243	0.08091194379151347	-10.988689229997645	0.9800595024935782	1.158925623128157	0.23180690730300538	-0.0015415354971938927	2.5286426972218075	-13.570928356205453	0.9408949766804758	0.39441937698941554	1.5647192008869912	-0.01677110304445987	-0.9107642794429718	0.27765364069471793	-0.4243170455109735	0.17014092958560362	0.07061323021003478	0.44869147429303247	0.4332990856081776	0.5030336474338623	0.44100759253596356	1.7479071582036108	0.6764559223923071	0.0165856030542836	-0.22615793368942463	-13.328192548151932	-0.015321709587965322	0.004073352720696203	0.006596665380503887	0.6942136414240682	0.00019639297892212396	-0.0040083981980807955	0.6469121872759767	-0.02505016079594625	-0.41281626471340327	0.03904620346396373	0.0032942444091879058	0.12061035614441679	0.8891037883072102	0.4119746295257343	-0.2617924800220708	0.14856425293006023	-1.653979020741202	0.12155071048739759	0.07622512362289714	0.004948472320324084	5.053857040269052e-05	-0.051438912406850286
hg38_H1_2403	28.980295535541224	-0.03136528219438038	-0.45184365356645056	0.28495424490985655	-0.2937652663272439	1.9503907519850179	-0.2453118264552652	-0.35175220944074564	-0.26260141547198634	-0.12017532486590207	10.897936386904464	0.2558345471928019	-0.0831264322375403	0.008428231650250759	-0.056189950741741525	-0.049257550410152624	-0.15374704505539832	-0.5272505750218518	-0.026099151027748065	-0.1398528687049177	-0.25188939772038715	-0.37971972327382775	-0.19423515407656286	-0.1507867304681962	2.785816701532584	0.23256216762468318	0.003325878468888444	-0.4924255220370309	-0.2207634590874631	-0.0033055268018611925	0.6134203617615664	-0.19188544436096572	-0.12010869952343894	-0.028448811447047757	-0.08475458620711769	-0.3866663674322958	-0.2248955839971468	-0.1569257974107052	-0.06763431250791384	-0.2266044347243394	-0.10562129076885292	0.23115712383643477	10.536637916777849	-0.3356819439325204	-0.28471770929128554	-0.2299696547546898	0.16979554565824984	1.5507294432902943	-0.23293621070377665
hg38_H1_2406	0.0055861486170867645	-0.8243034271371854	0.3959340262316487	1.2352872720381884	-0.1356370626819418	-0.3320047692615181	0.6022315241058768	-0.8587773419858042	-0.9044168273465911	-0.045659925502859765	-0.07890966693807175	-0.7358416995860829	-0.4249258892101748	-0.4880593906434444	-0.6362583501275587	-0.6817979185363128	-0.7496415012957339	0.02521055931392724	-0.8466980348857137	-0.7879973074176421	-0.008273259510933044	0.04965723104378418	-0.6434052753292853	-0.3094840043615024	0.7880789954405545	-0.5563474167332223	3.4718307497489143	-1.2959804179243024	-0.6915334175482656	-0.14395450624778824	1.3462650797679745	2.81414685534747	3.2167029435696866	-0.0845035127248951	0.6986077644944605	3.5631517755825657	-0.8662479781339686	2.4825842556220294	-0.6501715592156616	-0.5733243227133822	-0.3665028705141518	-0.12463297999258542	-0.010528112701654962	-0.7607056495236597	-0.6335659592291066	-0.8020021135683079	-0.06395875445011745	0.6947743158153185	-0.898557922823599
hg38_H1_2450	1.5337079611014317	0.17002609888608636	1.20557124482456	0.17203446311555068	8.377207114171907e-05	0.3157673238955844	0.12734098765815252	0.026903227405788665	-0.7330765814805513	0.0010716127551486396	0.5992277211793985	1.2096447311454586e-05	0.8724737901405463	0.036565923088869016	-5.325114729549	-0.6999417790781861	0.0016512340177394739	-0.41990733040299993	0.09968091699955586	5.968026352079548e-06	0.07433921605481317	-5.0106063220294805	0.026875863488754894	0.03410685704648457	0.253397547072757	0.3501677645536224	0.5110916777962939	1.6557779206565568	-0.0004477805063094179	0.12279989445033218	0.6364424027912022	1.1542174405295507	0.12029687711792669	0.10220779125733605	0.24538368504213232	-10.789280240153229	0.09296788415576902	0.05298515366972369	-5.868300874590964e-05	-0.07383968637091214	2.053304121898832	-2.4412707062116067e-05	1.08127347998356	-3.670286258931463	-0.19408806216102917	0.5461494190686139	2.942146695111841	0.002763179966936446	-1.8383012811492092
hg38_H1_2472	-8.09105769299753	-0.06061904513279485	-0.8968968484539507	0.23696629381530482	0.2457403707385031	0.6390438060959943	0.4570276986127389	0.3729852774399002	0.4735990188049392	1.1775516768736112	1.906443419630929e-05	-0.008459693329750759	0.24297872795161488	0.04695399530651615	0.0006609925471022149	-0.1411492043452283	0.1221636757037252	0.03615412611216069	-4.018100752281548	0.004402212644902925	0.0006508327042472593	-0.004150257959268837	0.06014006443408929	-5.951467344699209	0.012693176199644678	-0.002721746373996339	3.645930778614428e-05	-10.479606687146656	0.24017689850408036	-0.1454103582072877	0.4210107787799025	2.0785803095946913	1.9180745174466716	-0.007613007760171877	0.6615552728320555	-3.0202379735294154e-06	-0.13764342915127195	-0.031829310596460866	0.12792939174416043	0.04698228537437069	0.214200335385048	0.18973530461374027	0.0069697423178543515	0.08825060321506695	0.029585094209913086	-0.0005724767917508832	1.1613549847744215e-05	0.08516143422664603	-7.206732735355465
hg38_H1_2497	-0.005702840129632509	-5.1101120660281705	-2.1250615291549773	0.4523612601460751	1.0672538050253346	1.1735202884310252	-0.002557361482376104	0.4913380074270002	0.23745723716454634	-0.1540140023921233	-0.060190766263943665	0.5036414818541189	0.4787491692139044	0.03743744466151602	0.5491120177386639	-0.4977825698131371	1.0466995140695345	-3.455364390417124	-3.1885375127470112	0.024618123497971107	0.36281022239632704	-0.3928054719228055	-2.8974684863564044	0.9350061558763871	0.08957805877820572	0.0017291472006242185	-0.004128897821003284	0.2094998594582433	1.3608421642579196	-0.10485910719020738	1.0869597495947296	1.3138559314632667	0.5048873415747197	-1.2275152778146694	0.7424252743549513	0.004590420389596086	0.05921112050574211	2.025633641253871	-0.004348178283654647	-3.5837892855571565	1.5120726541353835	-3.1481073500003958	0.4989145397612867	-3.2337729699646562	-2.651072987382058	-3.6640088989099775	0.001494767937690537	0.6159008116090686	-0.007439558534947314
hg38_H1_2507	1.746044625864337	0.1559982580876179	-2.39466481207886	1.237678714931347	0.2676676017154461	1.0386982467875274	0.762639015193648	-1.8457810579255305	0.4832749870289497	0.5682877758374626	0.8208366415098849	1.1358538880041518	-2.0129262433792734	0.8392355314002875	-1.9401449740492982	-0.11105646224750462	-0.0009077816790207988	0.2867454544413339	-0.7713411262580259	-2.5385725506321544	0.7557253796806261	-0.01664692200182664	-1.800148728310722	0.6774417181679184	0.5648294493923083	0.6314034431361786	0.7647496231801892	-3.6511993954136273	0.20106391014257352	-1.0619055675608189	0.23951360667940388	1.2135820823143608	-1.3769155602045782	0.6668140652778594	0.32925166023455854	0.20475640301040665	0.0028576946863148422	-1.7844649765263436	-0.08886961405552789	0.5101457433340728	0.7374989548816322	1.1446753262115823	-0.5840817085393314	0.1164947953396836	-3.1851058935343834	1.9091491232610642	0.12407205974009015	0.15301665269218945	-2.542285341268822
hg38_H1_2516	0.24752106017342512	0.06655512991743015	-0.07841333060376725	0.22734277149348717	0.25879920359561226	0.7554439695128871	0.3298825222451478	0.14443461900209983	0.4946886962529856	0.6413302188708089	0.20130813191028518	0.002735762820219901	0.04454119850109668	-0.06838086190885062	0.3834197847718339	-0.3621308000307108	0.15085272864914712	-0.020994158971743056	-9.562722282664401	0.49426230160204987	0.26165618543425045	-0.04963935891398263	-0.0003835527433073304	1.1937889355475537	0.2757912983712211	-0.014071435449427301	0.3936013685999257	-9.074400587342101	0.3749487456814295	-0.008770654217744096	0.16206087463905097	1.4498320019257958	0.17854419269691812	-0.7726037126882163	-0.0021761090298024156	0.2685011941349897	0.0034467431416989537	0.7580882642572728	0.039491841499446616	0.409697378446684	0.00925771310359118	0.12786015215063115	-2.5418251799347087	0.0672398125654719	-11.949905429459553	0.2484392310971853	-0.23175194713212022	0.44784914327603026	-0.006146236490366364
hg38_H1_2576	-0.652898663450329	-1.2842645866299567	-0.044083129634485047	-1.3792664529668104	3.0421985081879064	0.10310300409867035	0.0034225593190768643	1.4247712848342602	-0.5933811059051681	0.33114628502953003	0.8797585251874313	1.4654131530991252	-0.819555869188356	1.2504257586184317	1.024445226469954	0.001416912219425507	3.0445685821023436	-2.146381343955815	-0.37343090480214364	2.9648097955334336	-1.0988622779854549	0.08140753058575442	0.9180949254248284	-1.36326674408209	0.49177637772994476	-0.08977450220779012	-1.647002945907366	1.1987674692694579	1.349819071522733	1.0333881655789643	-0.4578429888543625	0.9559110442656829	-1.5172344218436673	-2.091310283159721	0.6855573041172924	-2.079046955858471	1.7730728392809672	-1.6343042367800007	0.6378069471708694	-1.0427931851799583	-0.10965206521507917	-0.6203770643541829	-0.01981535655380678	-0.2939952708958244	-1.3692170900492746	-0.7972886775389264	0.4161208113801588	0.6614706487185482	0.3653872874031219
hg38_H1_2577	-0.019853802186768348	0.38858043811701254	0.15782522209817035	-0.11856916954039867	0.07640728119892577	-0.042873704282613105	-0.40657760908098517	0.38708296586818014	0.4483342590773084	0.19214501927374547	0.05360262958635049	0.9089331166153424	-0.004564223444952227	0.07511548666861377	1.5902647223594324	-1.1200858184715246	0.8919919087735207	-16.279999218773796	0.18517734871271727	0.842779508628932	0.1330209065686524	0.4434273428832947	0.16020827228557868	0.032351404652216365	0.012857247536448922	0.000268774757372756	-0.03415156750375245	0.05816685461770317	0.05833436527398029	0.4438645669556299	-0.09709158251476588	0.21505734748026897	-0.005972707537490592	-2.027714577380497	0.028311892340137347	-6.001156863307188	0.38614290550687513	-0.5676867413778728	0.048255033149884004	0.07784230758740343	-0.04556142284512376	0.007258269624854107	-0.10286237521402757	0.2057387819705918	-5.204502492395844	0.7810276347586719	0.07798544801490614	0.6659996251071576	0.024357998189832347
hg38_H1_2579	-2.4430292176856323	0.3739880975590502	0.26659678391312175	2.525118375738582	0.6099681408243925	1.1206860140763442	-2.456971186259574	0.675774984803194	1.0117743488976594	0.15350134972301585	0.02034524732305191	0.7486336769175252	-0.16983114120008413	1.1395578182493782	0.6558293921994518	-0.009256153661941696	0.8201611226925747	-2.4774984326285994	0.4106035067069952	0.6791288377932736	0.22587208675659337	0.7092108097193921	-0.10755645082781733	-2.101619613857067	0.7278034794045137	0.11747332813360196	-0.43181216184775445	0.06453598110923454	0.15149908822812005	0.8612885092313898	-0.7547035848970511	0.5844381556823617	0.383737661733718	-3.354761058598779	-2.6342262486434076	0.10618748153216935	1.0482459689506347	-2.7023903162968033	0.14273493366872664	0.1297612558995753	0.47823051957741985	1.6740495535298883	-0.12876265812820617	0.2575928994757127	-0.06865290306198375	-0.0027405193435337282	0.7266187474096123	-2.769445808485455	0.11956908668909778
hg38_H1_2605	-0.00016235500492461214	0.7326325636028614	0.0035192776973547524	0.7346895815281359	0.07366239198227661	0.6523773279253232	-1.2101561981935314	-0.2557376983894402	1.273302821342645	0.12609221250821345	0.47519495132308487	0.19637229381839694	0.40498268770307816	0.1874689530874009	2.245269221095214	-1.7863063015852731	1.5632523458370398	0.39664379690250323	0.6858880596243957	3.4344469031881872	0.02511348229347262	0.08137595855902811	0.31651171599412636	-0.3941799111869941	0.6321159658263873	0.399739170564404	-24.201079322857783	-0.15698371955988746	-0.09432567141608836	0.3269415571011572	0.3148263081852542	-0.13338384027245126	-0.08019276906677346	-0.43895068033623036	0.005838455869327183	-1.872217341590502	0.21383664412961562	-0.57745873607466	0.3578398286216791	0.6115505070232246	2.4903224192150555	0.010169580300219748	0.07476607002333857	1.095139321996573	0.19631801902100107	0.1378716625049752	0.043611039249807394	-0.5323691597785271	-2.4803562357547717
hg38_H1_2682	-1.001021681606073	-1.063480920260889	0.019461767632041552	-0.8746377139968979	-0.00544775162164422	0.7885386359775408	-0.5447229326183199	-0.24007321427761885	-0.22394387846624478	2.7363399680528913	-0.8008550210566143	-0.6383639383296222	-0.24342369157021407	2.552823145094732	-0.679947160505646	-5.636262583222661e-05	2.994666165966098	-0.28502693241642696	0.0015312479105600981	-0.5450279540928704	1.996335780787501	-0.29579094999418737	-0.8146673414020497	1.1808901375834533	-0.23360911116290708	2.6493255226885863	2.399297092338139	2.395688837628516	0.38813497736507163	2.865149372436019	0.0019458902949992807	-0.4359514598869758	-0.7782817412197213	2.7261838203958053	-0.1799301417467904	-0.8826760232526921	3.92091090882396	3.0809711085725406	0.9545502301132047	-0.21999265775215682	-0.5922189692676378	-0.44310061732208783	0.0016865660219255007	-0.7121143708152633	-1.0742016669795804	1.341713141043071	-0.7035989167939583	-0.46184696846887796	-0.015160060091766701
hg38_H1_2706	-0.8486027997829242	1.018513275698581	-7.3714886408499365e-06	2.324753940919992	-0.8140879972537541	3.2764361242828857	-0.5770323613164351	-0.6185693431204077	-0.3532846239184066	-0.6654123994757553	2.358811180128067	1.9858951821342914	1.3882686544170306	0.5436599560671984	-0.43721809415663465	-0.3181404847119916	-0.44693003675141824	0.8512412995484878	-0.5621512352299953	-0.8445769517508226	0.003433734747819786	-0.6503479506472363	-0.9520465497064472	2.0566339613510287	0.173677834072539	-0.1861353476071691	2.92523337399708	1.4270439331346465	-0.2413442689133289	-0.8877304933050235	0.9507162730702499	-0.6015594965863064	-0.8682331667156432	1.793782651912558	0.9470076573409676	-0.4562758136488617	0.9757350956073547	1.0259722695425395	-0.47253949184451355	-0.9116492287407699	0.04557442348027539	-0.18591990838878067	-0.0004834706326100773	-1.2548893533573275	-0.2826027909213273	1.6832273155064916	-0.4094601727879052	-0.014814696210762418	-0.5361510451063997
hg38_H1_2727	-0.13559273333656863	0.010791817883334592	-0.33660590797762663	-0.007203258411098866	1.2062901464263813	0.016525385235503006	0.31161352465087	0.8676491659150665	-0.053338032725742335	0.23937582289049109	-0.021786870436864815	-0.006781801126404366	-0.03241081931505938	-0.17377264304704962	1.6996144295038236	-1.327957773552142	0.3393429255789382	-0.013441393287249088	0.015107659051952353	0.013006088030183565	-0.005310064750035325	0.0004508093193015039	1.5734182108330785	0.5477461866320624	-0.16936979728128695	-0.2029100237413546	-32.76731846734143	-3.2487950984608425	0.3306226563763365	-0.0017633447337879436	0.20156658642470132	0.3347827666612525	-0.0012884206883416454	-0.22024924927618825	-0.0020888221216065488	0.12079650628240922	0.046344592039946626	0.012908453542357675	0.32447297594343494	-0.005696383850155878	-0.11683618195179477	-2.2271931946521613	-0.0189707394373555	0.2032211497815431	0.08017850189252543	-0.0031559157628489242	0.4402062574914341	-0.01592349145649766	0.39067921661680377
hg38_H1_2741	-0.4262340745526999	-0.8068438596033508	-0.2998310191995882	-0.2623681617768372	-0.13339923803893644	-0.16706192594263639	-0.0546091338565439	-0.05537118631183425	-0.7721984214713974	-0.4274559788310421	-0.7055748621819922	-0.6316453582455761	-0.03646015203937015	-0.3267533939544427	0.057552506033151075	-0.023871210178468515	-0.009254658465000364	-0.5362932459588012	-0.3305058386511894	-0.11571399183213278	-0.33607976362062375	-0.029684237238572043	0.09543723046940913	0.8681440943734114	-0.386671640092308	-0.5570225746053432	-0.8853090289921249	-0.5035970189709675	-0.07452751638383122	-0.06179381826070014	-0.1938385049899795	-0.05589524363045194	0.04257128151001573	-0.5957435602446014	0.02052231926584092	0.11945182393326358	-0.8766824505079829	11.002123414788251	-0.15362450823351687	-0.5076786987701539	-0.041162199229209	-0.06189386619304761	-0.015350243144365972	4.89958248588166	-0.5946687249782999	1.678832724680081	-0.03283448223413121	9.903627774378046	5.339035514432237
hg38_H1_2743	-0.9366654340493505	-3.5011359650120704	-0.9850242853068754	-0.6313316301701094	0.18237356661222967	-0.037614763415894675	-0.016447078573989277	0.7686318245754382	-1.841910289907059	-0.16530064132427175	-2.2492128694873554	-1.7890004260240122	0.06764995210373208	-8.975735835471629e-06	1.4776693656583515	-0.3723404034659988	1.166252086812603	-1.3394787352102893	0.19437005267500995	0.000414188685589305	0.0841119914791898	-0.09534249044630559	0.021318651025924413	2.582773664787835	-0.1579655266007711	-1.3621118444865112	-1.4971680992193173	-2.8389033707978486	-0.2978928049689506	0.14807144807503575	-0.031010037752663505	-0.0002651634161086409	0.43771491394260553	-0.7812701344413227	-0.0787264201370061	-0.2677946496778898	-2.751355552566093	0.019986918840315872	0.0031061537458126048	-0.20092796540167446	0.509805114567975	0.9063979320365425	1.2982139224279552	9.650006948053464	-1.3476725291117857	0.040737713416899295	0.7110949527578774	0.4067476142244191	6.287048109634369
hg38_H1_2792	-1.9087101085922193	-0.9211927533639696	-0.1909900335327923	-0.9580977376673628	1.993798093222797	1.2508352860908092	-0.0015674451327992202	1.394666701200813	-1.0190829935286068	-1.5472531488616539	-1.939864229976186	0.21516089799441004	0.8844695881330109	-0.6712027314281688	1.2779462292198758	0.08408141128936682	0.9331010470264299	-1.1064627707740209	-0.3827026084352221	0.8169878797418944	-1.415539977386652	0.03957273685205881	0.9851231296380782	1.0887875061165346	-0.50678305180432	0.6771061400399799	-2.758115527225366	2.3224918562325305	0.9808799198318344	-0.3109496299980537	-0.24813742012374418	0.3721183646030102	0.7834576356405374	-1.3653922118018056	-0.8141660890270882	-1.8756000989413837	-2.1966862978862824	1.2091488308479563	0.19576913650775413	-0.02161336426829376	0.6665430193596789	-1.1530480724645327	-0.13789776207179544	0.7595674504390848	-0.7663931789282692	-0.8217370481129654	0.6008989749758332	1.1791272872411758	-1.8112063940516898
hg38_H1_2820	-9.357252173618672	0.09225784652660618	-1.0892732392459457e-05	0.44628079941520904	0.6279632431390543	0.990421615280067	-0.06537205444679689	0.04412219965825632	0.6210181731832913	-0.0024837659696904705	0.49616651607742446	0.4540755564370211	-2.2066940790224274	0.3676742671817289	0.18783968533259132	-2.8491741087206615	0.2808453111465515	-0.46990842613015205	-4.764685108081027	0.4420278536841905	-0.5589587932979964	0.17349306513038895	0.007356262514591365	0.018176576623040133	-5.601673777544534	0.4901774463276086	0.3305546180154765	0.8834628801584995	-0.2632202026472084	0.6080767975990847	0.11050880356223203	1.1485228750141259	0.9940699267024156	0.6803057703623846	-5.7433356831537505	0.9575773447816377	0.0013138316073561264	0.3120631583241774	-0.6660871566385677	0.36732842726292037	0.8155794771725954	-1.8314603107204505e-05	-1.0328772675680353	0.06042898234792615	-3.20637576807223	0.030400974650029083	-0.5105923426669058	0.4822634582618441	0.09653594615006904
hg38_H1_2957	-1.2819512514283091	1.8406056053426676	-1.3024045440180712	-1.1087941171088596	2.1356370353293657	-0.8009786049762321	-0.9044812359949035	1.105539104098919	1.5338019957312214	-0.6762046567908181	-1.3716778830174876	-0.420492303328174	0.059251537442322436	1.4303402579499316	2.1663123613647604	-0.06766029625627955	0.5286210508085903	1.2668107534453823	0.2530558586775352	1.9174097216327854	2.7255246038745935	0.061354921366731895	0.48090002359602696	-1.1223185469965096	-0.49048933712594606	-0.2642736905562501	-2.025777693494657	-1.032706682111052	0.8580405979911794	-0.7517140277704527	0.11099931917683818	1.4799058615420828	-0.5645318096597282	-1.1633115643236753	-0.3156529560979679	-2.4545141740373126	-2.2543374912995953	1.7532877099194655	0.02662223817925348	0.08465938279603773	1.8173136824449037	-1.2553993938493988	-0.1258434831039996	-0.9880625824399759	0.13125976206455955	-0.959408485395501	0.9283144664388341	-0.0497454995917464	-0.8926786439310856
hg38_H1_2958	-0.43347347807177095	-0.3727518560248368	-0.4727917217400908	-0.4148612793728488	-0.050061011401032834	-0.09642270247043805	0.015384227626444731	-0.06695186029868509	-0.0012845193205625323	-0.12526797491434646	-0.49056791151391527	-0.6915268396264529	-0.0046832900386367775	0.6048999641639022	0.0033257034152409017	-0.22332194842305897	-0.035670957180596374	-0.05044771902640333	-0.016638804354144457	14.313445237535062	0.09759294282648967	-0.19431337706078647	0.35618419958835934	-0.1596414367304274	-0.18381802061480548	-0.06555612549618342	-0.47817047140833585	-0.5314162104428367	0.00028745138243344546	-0.029391396867581264	-9.252692381604303e-05	-0.055528594327584724	-0.22618356185554966	-0.31063004493161406	-0.07067191873172939	-1.4542845193859297	-0.8935442686502139	1.1090393415763329	-0.06773993226412695	0.011690022809675045	0.17280757914268127	-0.03286715925228674	-0.09464579178772428	-0.0863532822683844	-0.04959436357783159	-0.005493838557849635	-0.002346933361778551	-0.16494043283982257	15.604249432130667
hg38_H1_2967	-0.5455315339574979	-3.565964503251802	-1.749670176225773	-0.9736027325856351	-0.1998436466121339	0.017904849197287197	0.007231677995879468	-0.02674168920979881	-0.24938147462861665	-0.19666158085199	-1.4782311095627176	-1.7520980308569325	0.8555560792633146	2.7152496515664346	0.12946736246053803	-0.40483988334122195	0.22205679169560885	-0.4001110579840331	0.04918702659368274	0.6403912875389619	10.481635027303565	-0.11089621224325479	-0.01046190708927132	1.2525067589748773	-0.006310600601318116	-0.07378154750920747	1.1192391865319213	-1.8785116137586477	0.015671450406991215	0.3838591954377776	0.16758219477642108	0.7153305835503192	-0.11994795154237313	-0.3110770389274793	-0.0302195028280765	-7.496034324221427	-4.068759857568957	0.21510231516017395	0.0005437796501068185	-0.14762022294121477	0.029910431857464767	1.05064050705799	0.9589730196320546	-0.8965287744847755	-0.5490799598647427	0.20088843089211958	5.89972727806718	0.8075766613154213	0.1424950598105176
hg38_H1_3003	-0.3616553005832914	-1.6568336774795165	0.0011129690599150739	2.5080026055958156	1.753363788003414	-9.303530172473345e-07	1.0804897853254918	-0.02225089499716947	-0.069827877311149	-0.11301720362232434	-0.8728649858345394	-1.6326538696640138	3.4531682589569748	0.6371983927138736	0.055397543415850146	-0.09938226298142651	-0.006553186990179787	-0.009445487953810785	0.15970479274656135	0.6801801471254799	-0.05694149124474461	0.06711896111530298	0.2918813745575656	0.08629611536980752	-0.07269878007709578	-0.045002210710367016	-0.6850898907815991	-6.516830819829918	5.47217681184273	0.6591023822085339	0.25105174395897023	0.18825257805288426	-0.3503597125889435	-0.7711463918194329	0.008273258623089648	-11.733509733186235	-8.47658509931708	1.3650785499118185	2.2966182498384175e-05	-0.3227745409238923	-0.47134141657886897	1.337034657241372	1.4893037951554446	0.1512087601041877	-0.3830835381908497	0.43503555089837964	-0.0008807109452851152	-0.1701312666129747	-0.038763379465736325
hg38_H1_3021	-1.2105296279517628	-1.3360611902921125	-1.7516770081854962	1.363579307061276	1.1988461881058967	0.1366527252659606	0.22055426919011875	2.11851378296397	-1.5185673115518736	-1.1678008826442567	-0.8620260165858282	-1.1501245776761584	0.8050581954806146	0.4877468370298272	-0.5557821278558214	-1.2575340596286753	-0.4931830149512628	-0.21160140050859197	-0.39772094467666447	0.9059968463796412	0.060814539982080106	0.6036003745647738	0.04450465524496255	1.1470945135844568	0.027976601265105903	0.01961287517686957	-0.4820798425232718	-2.1584205504026532	1.2610311582464695	-0.8093105802924899	0.18891016227746185	2.1072300187856947	1.2377084129227807	-1.3413049098232697	1.5880019793729185	-1.1840214246262346	-2.3826286399986656	2.0988973215263615	-0.32299595686268573	-0.7507714117909052	-1.3827986468909097	-0.5522934304568959	-0.2699326937424996	-0.11144491233810482	-1.093449558440925	1.5115854268124127	-1.3839618614836977	1.069210335209988	-1.225598441615881
hg38_H1_3031	-0.21383990597689648	-0.5436903361613722	1.2083105480313168	-0.36533019656989146	-0.2242383518676271	-0.004824060223439829	0.004259075688261659	-0.07843212575957181	-0.22783467003115704	-0.009596529544891663	-0.42582042526930525	-0.42168571064461546	0.2144496787232095	0.06387450275774818	0.00036432978879355005	-0.11194112268001392	-0.025728667198058965	50.00049153173301	0.0034144105800241477	0.014362150928653544	-0.06192071681608193	3.4667894347708823	-0.16380262948853608	0.002944077405792314	-2.115186014326805e-05	0.12063167165660935	-0.4437060006779077	-0.3080982567941288	-0.03026587612960502	0.09401646988141384	0.21152066909749526	0.12678621268582668	-0.23550642800523	-0.23352689994146833	0.006264494272258564	-1.8797169324175642	-1.58801935758706	5.050143690971068e-05	-0.03349474361604968	-0.11061114869299903	-0.09126774772227712	0.15053561676954536	2.8488556681469928	-0.08200662136067856	-0.16958153073369447	0.28190456319471874	0.3905538232192756	-0.20051442383610402	0.001109651729905141
hg38_H1_3051	-0.48148359575169314	-1.9981447648089048	-1.6835001665933766	-0.011892628661715992	0.011026488420314657	-0.011461565121896116	19.396616859770653	0.21702824548021568	-0.5109086681006544	-0.6195672533263689	-1.04783297938802	-1.6574798747740314	3.2179637117556896	0.6307137523903721	-0.0001804317319943549	-0.8314153797857222	-0.02917891432356137	-0.00990325273658483	-0.01308039256996156	0.45214254739057946	-0.1346663284906466	-0.11470895400117795	-0.059404693809569635	1.3507997232476778	-0.04676008567281314	0.22355330932599754	-0.35130329925721954	-1.3198290373911497	0.007063603690720356	0.02153854734248182	-0.004785314932971256	0.446624554870337	-0.13791090226685	-0.3418661743963655	-0.03318130023077405	-6.198220627986419	-3.3668000887837053	0.1593463924480333	-0.16802281197706975	-0.2144670357934703	-0.3448678478436624	0.4406832610047425	0.8093385249467413	-0.31996665573741045	-0.32541151867623125	0.6912592528779151	4.113941639914624	0.1902034760284866	-0.17050108250384582
YY1	-8.237462686990943	-6.3088105566348744	-3.623166643267545	-2.6735719489817567	-2.3207241495015523	-2.3045846436733153	-2.0752884566634244	-1.8860087954897524	-1.5144425898902132	-0.9777325450512341	-0.8876126024577153	-0.8858517857931749	-0.7413968804707993	-0.621488557774611	-0.6202142920743551	-0.553157900953751	-0.47386937976194043	-0.4281667383499386	-0.36156782536486304	-0.3340630911473486	-0.32205093983648586	-0.2907575925293609	-0.26622715261652896	-0.23333409248830458	-0.07555985429271476	-0.060714676971165324	-0.02723742429542923	-0.011983975805003724	-0.010500482766765656	-0.0008924756253603927	0.005365273354093676	0.009165638659076495	0.010753076866350469	0.018783246286730188	0.02869506184596598	0.049950851168939624	0.05516291774278512	0.061922127649259306	0.06800020506405613	0.07828578295796144	0.08378054078750083	0.09531350307098696	0.12140087470918955	0.12466249198103439	0.13067523792263666	0.17971642327488022	0.2437368810699081	0.25598800193223264	0.26919463932618043
[truncated: 21 more columns]
