# Supplementary material for: Determinants of transcription factor regulatory range
Source: Nat Commun. 2020 May 18;11:2472. doi: 10.1038/s41467-020-16106-x (PMC7235260; doi:10.1038/s41467-020-16106-x)
Supplement: Supplementary file 12 — Source Data [file 41467_2020_16106_MOESM12_ESM.zip › Source Data/source_data_fig_3b_TF_target_TAD_H3K27ac_correlation.csv]

	gene	correlation	colors
7	ATF1	-0.2183304849273784	m
9	CREB1	-0.1985352315404483	m
2	YY1	-0.16569586766947356	m
10	FOXM1	-0.07088199532321897	m
8	GABPA	-0.06800291712388822	m
4	ZBTB33	-0.06725321117929732	m
0	MYC	-0.06422938485330167	m
5	TFDP1	-0.05877226920906793	m
6	TAF1	-0.037289753543027555	m
1	ELF1	-0.027324454065492127	m
3	ATF2	0.2948637052376384	m
18	USF1	-0.42493132058343364	turquoise
16	ZBTB17	-0.3448804264431377	turquoise
42	JUNB	-0.2970891048797017	turquoise
29	JUND	-0.2518080144059387	turquoise
55	SP1	-0.17012355215772063	turquoise
59	NR3C1	-0.11772715182883585	turquoise
17	RFX1	-0.0829327169983629	turquoise
14	MAX	-0.0579383107255502	turquoise
13	NRF1	-0.019072238444750506	turquoise
51	TP53	-0.006623083995094276	turquoise
36	GATA3	0.07891736077069789	turquoise
21	MAZ	0.08909685579579392	turquoise
15	USF2	0.09268735357825018	turquoise
56	FLI1	0.09760121823955091	turquoise
24	RELA	0.14672698277873716	turquoise
53	NR1H3	0.1537236305599806	turquoise
37	CEBPA	0.18000849781434788	turquoise
31	AR	0.21805370120111434	turquoise
44	CDX2	0.29464116778829347	turquoise
54	FOXA2	0.3084156053400244	turquoise
41	FOS	0.3115329260113146	turquoise
46	FOXA1	0.31205544836854376	turquoise
30	TBX21	0.3300326244118339	turquoise
38	CEBPB	0.33495894729496145	turquoise
11	PAX5	0.36920311027887187	turquoise
33	SPIB	0.3713736643666027	turquoise
26	RELB	0.3763167529547318	turquoise
19	ESR1	0.38149598261246914	turquoise
32	TEAD4	0.39352580172401525	turquoise
39	FOSL2	0.4112615230209645	turquoise
48	PPARG	0.44339728796692357	turquoise
25	BCL3	0.46400302750978034	turquoise
28	NR2F6	0.48428734217532443	turquoise
58	JUN	0.49924855257118145	turquoise
49	IRF1	0.5131678280365627	turquoise
34	FOSL1	0.5561452596581116	turquoise
52	GRHL2	0.5588866870774744	turquoise
47	TCF7L2	0.559300937957428	turquoise
35	SMAD3	0.6053691044082786	turquoise
40	HNF4A	0.6130891485799291	turquoise
27	STAT5B	0.61749069754541	turquoise
45	TEAD1	0.6552110316401148	turquoise
12	GATA1	0.6814701229607184	turquoise
23	NFE2	0.6973451032762188	turquoise
22	TAL1	0.7066763542882615	turquoise
50	MYB	0.719699573024041	turquoise
20	RUNX1	0.7620149379373681	turquoise
57	KLF5	0.8165843683820977	turquoise
43	IKZF1	0.8514179152250202	turquoise
