# Supplementary material for: Determinants of transcription factor regulatory range
Source: Nat Commun. 2020 May 18;11:2472. doi: 10.1038/s41467-020-16106-x (PMC7235260; doi:10.1038/s41467-020-16106-x)
Supplement: Supplementary file 12 — Source Data [file 41467_2020_16106_MOESM12_ESM.zip › Source Data/source_data_fig_3d_TF_target_gene_expression_correlation.csv]

	gene	correlation	colors
9	CREB1	-0.13901195764091312	m
4	ZBTB33	-0.12424341567356235	m
10	FOXM1	-0.042916362296715846	m
7	ATF1	-0.030532052583066533	m
8	GABPA	0.04931161256636806	m
2	YY1	0.07138194531226189	m
0	MYC	0.21486898628945483	m
5	TFDP1	0.21683156359682954	m
1	ELF1	0.22125170671461566	m
6	TAF1	0.26734671882509486	m
3	ATF2	0.2815624121352587	m
29	JUND	-0.26329899466801987	turquoise
51	TP53	-0.1590430538511511	turquoise
55	SP1	0.018652861517931066	turquoise
36	GATA3	0.07337816047986753	turquoise
42	JUNB	0.08167433843307406	turquoise
37	CEBPA	0.09909090407315645	turquoise
18	USF1	0.09961030861209837	turquoise
14	MAX	0.14933937942676895	turquoise
31	AR	0.1510687580841562	turquoise
56	FLI1	0.15696798507056406	turquoise
59	NR3C1	0.15821747185167606	turquoise
19	ESR1	0.17208789073513928	turquoise
11	PAX5	0.20117851683580787	turquoise
17	RFX1	0.24188254746122367	turquoise
16	ZBTB17	0.24645405767572742	turquoise
24	RELA	0.24750121578462106	turquoise
13	NRF1	0.24915960297022527	turquoise
21	MAZ	0.313208704034831	turquoise
53	NR1H3	0.3182237156595412	turquoise
15	USF2	0.32016662188068656	turquoise
46	FOXA1	0.3302656683363253	turquoise
54	FOXA2	0.3393814431318513	turquoise
38	CEBPB	0.36223369969745944	turquoise
33	SPIB	0.3697957261992418	turquoise
41	FOS	0.3786787673291368	turquoise
44	CDX2	0.38416454042303144	turquoise
26	RELB	0.4017309030544932	turquoise
25	BCL3	0.42768005956723987	turquoise
30	TBX21	0.43310284741676663	turquoise
32	TEAD4	0.4725697834424411	turquoise
27	STAT5B	0.4738379705179066	turquoise
48	PPARG	0.4765741564412841	turquoise
20	RUNX1	0.48190199909340015	turquoise
40	HNF4A	0.49724507680966207	turquoise
39	FOSL2	0.4991079784678023	turquoise
28	NR2F6	0.529272912377098	turquoise
23	NFE2	0.5482839183916088	turquoise
47	TCF7L2	0.58386492836475	turquoise
22	TAL1	0.5909144999313418	turquoise
35	SMAD3	0.5954133216480597	turquoise
12	GATA1	0.6007356759766854	turquoise
49	IRF1	0.6019666514697385	turquoise
58	JUN	0.6207622541795744	turquoise
52	GRHL2	0.6291783368620035	turquoise
50	MYB	0.694602456614267	turquoise
45	TEAD1	0.7015405872390036	turquoise
34	FOSL1	0.7224539745391169	turquoise
57	KLF5	0.7969517970148731	turquoise
43	IKZF1	0.8271462319842239	turquoise
