# Supplementary material for: Determinants of transcription factor regulatory range
Source: Nat Commun. 2020 May 18;11:2472. doi: 10.1038/s41467-020-16106-x (PMC7235260; doi:10.1038/s41467-020-16106-x)
Supplement: Supplementary file 12 — Source Data [file 41467_2020_16106_MOESM12_ESM.zip › Source Data/source_data_fig_3e_long_short_TF_tissue_expression.csv]

Description	Adipose - Subcutaneous	Adipose - Visceral (Omentum)	Adrenal Gland	Artery - Aorta	Artery - Coronary	Artery - Tibial	Bladder	Brain - Amygdala	Brain - Anterior cingulate cortex (BA24)	Brain - Caudate (basal ganglia)	Brain - Cerebellar Hemisphere	Brain - Cerebellum	Brain - Cortex	Brain - Frontal Cortex (BA9)	Brain - Hippocampus	Brain - Hypothalamus	Brain - Nucleus accumbens (basal ganglia)	Brain - Putamen (basal ganglia)	Brain - Spinal cord (cervical c-1)	Brain - Substantia nigra	Breast - Mammary Tissue	Cells - EBV-transformed lymphocytes	Cells - Transformed fibroblasts	Cervix - Ectocervix	Cervix - Endocervix	Colon - Sigmoid	Colon - Transverse	Esophagus - Gastroesophageal Junction	Esophagus - Mucosa	Esophagus - Muscularis	Fallopian Tube	Heart - Atrial Appendage	Heart - Left Ventricle	Kidney - Cortex	Liver	Lung	Minor Salivary Gland	Muscle - Skeletal	Nerve - Tibial	Ovary	Pancreas	Pituitary	Prostate	Skin - Not Sun Exposed (Suprapubic)	Skin - Sun Exposed (Lower leg)	Small Intestine - Terminal Ileum	Spleen	Stomach	Testis
MYC	117.25	210.8	40.79	39.94	73.95	33.79	53.83	1.7095	1.796	1.0525	1.5935	1.781	2.435	2.1519999999999997	1.375	3.47	1.212	0.91275	3.991	2.404	146.45	200.15	190.2	77.615	51.14	40.54	43.32	47.22	102.6	43.41	262.3	22.75	8.649	7.855	11.28	55.01	49.46	19.82	98.93	109.6	36.805	10.84	42.18	289.5	182.8	43.49	84.005	36.29	18.41
ELF1	55.045	46.06	17.56	39.34	38.26	46.69	58.93	4.463	3.302	4.7815	2.7345	3.275	3.5239999999999996	3.4210000000000003	5.2829999999999995	4.832	4.081	4.079	16.55	6.8375	50.005	99.03	49.7	45.615	52.43	31.26	33.6	28.05	47.37	29.07	47.64	16.35	9.015	10.9	10.5	54.35	42.58	11.09	45.2	31.53	16.39	14.64	38.64	48.9	49.52	43.37	50.51	24.175	13.99
YY1	37.025	31.26	28.85	41.54	39.64	51.5	44.64	18.575	20.73	20.675	52.575	41.08	21.535	27.18	18.37	19.09	22.42	16.85	27.24	17.29	34.065	44.645	44.11	33.59	43.57	43.81	30.595	40.8	31.13	41.345	43.22	15.32	12.13	17.77	16.3	39.74	27.24	25.575	43.995	35.87	12.335	30.18	34.66	34.88	34.97	31.93	37.09	25.75	31.52
ATF2	26.445	22.27	16.46	25.78	24.93	32.97	23.16	15.075	18.12	14.31	49.125	30.29	15.335	28.13	14.63	20.23	16.2	10.67	22.0	14.795	23.625	35.015	25.7	29.425	34.97	22.19	14.22	19.77	10.35	19.38	24.19	8.482000000000001	5.2410000000000005	10.91	9.712	22.05	17.1	7.734	31.84	33.11	7.859	23.41	22.03	11.83	12.12	14.55	17.485	10.865	30.8
ZBTB33	8.2385	7.896	7.5889999999999995	5.513999999999999	6.354	4.888999999999999	9.164	5.638	6.114	6.1339999999999995	14.805	10.89	6.2055	8.987	5.569	8.433	8.235	4.5889999999999995	7.178999999999999	5.901	9.5625	25.56	14.87	7.357	8.449	5.547000000000001	5.7860000000000005	5.2215	11.43	5.1275	8.49	2.6289999999999996	2.0980000000000003	3.19	5.979	10.48	12.5	3.9065	7.8475	10.48	4.2925	9.993	7.619	15.93	15.15	7.642	10.75	5.8025	6.474
TFDP1	25.635	33.55	20.7	23.18	26.2	15.49	27.74	18.235	18.78	21.935	49.195	46.87	18.835	20.83	18.64	20.97	21.99	17.12	32.99	18.535	30.56	137.3	90.92	42.47	40.16	32.27	29.96	24.92	56.66	25.98	36.69	20.21	12.5	17.84	12.02	32.3	31.66	21.22	30.445	31.52	8.1645	32.58	34.585	39.52	37.99	27.54	35.06	21.77	50.08
TAF1	18.085	14.27	10.95	17.84	16.71	18.97	19.96	4.7105	4.988	5.8325	19.545	16.14	5.763999999999999	6.555	5.345	6.372000000000001	5.8389999999999995	4.798	8.328	5.851	17.63	21.06	22.19	22.945	27.6	15.82	11.235	16.26	10.93	15.58	23.37	6.3660000000000005	4.052	4.768	4.718	15.73	12.24	7.403	20.135	25.38	6.7245	16.15	13.81	16.28	16.96	13.91	17.625	9.7965	11.23
ATF1	18.36	16.05	16.745	17.96	17.51	19.0	14.52	3.7969999999999997	3.696	3.867	17.485	17.01	4.425	4.579	3.6210000000000004	5.064	4.244	3.0665	5.934	3.9055	17.73	25.865	28.12	18.0	24.92	14.68	13.07	12.34	12.38	11.335	17.66	6.716	4.658	7.672000000000001	6.739	16.22	14.23	16.005	19.885	23.72	4.8135	14.7	15.125	12.26	11.8	13.02	14.4	9.448	9.497
GABPA	21.92	18.62	12.82	17.88	17.71	17.39	16.83	5.6485	4.965	9.3375	17.145	14.91	5.146	6.0120000000000005	5.827000000000001	6.159	8.937999999999999	7.898	12.53	6.557	20.935	21.54	21.75	21.85	24.37	16.31	11.875	14.74	11.96	13.605	22.14	7.636	4.904	6.647	6.922000000000001	15.57	13.15	7.8535	21.895	25.1	5.6525	12.86	15.085	12.25	11.96	14.4	18.21	9.265	17.29
CREB1	13.95	11.31	5.7765	13.53	12.52	14.84	12.99	4.2385	4.468	4.125	14.22	10.31	4.401	5.699	4.5889999999999995	4.978	4.593	3.5215	7.872000000000001	4.216	12.97	20.245	14.6	14.905	17.22	10.56	8.2005	9.648	9.005	9.2255	13.47	4.546	3.333	4.228	2.821	12.9	9.985	3.0515	14.62	14.28	3.6145	8.142000000000001	10.925	10.65	10.72	9.912	12.955	6.007000000000001	16.81
FOXM1	1.4665	1.315	1.9125	1.169	1.42	0.6129	1.122	0.7553	0.8267	0.80755	0.6137	0.6829	0.8693	0.8237	0.6373	0.5967	0.8527	0.64605	0.7839	0.6955	1.341	50.675	18.8	2.2315	2.056	0.9647	5.4495	0.80915	16.09	0.76155	1.002	0.5083	0.3558	1.355	1.385	2.522	3.008	0.19355	1.618	1.443	0.60485	1.273	2.8895	5.064	5.349	7.05	7.3455	1.79	44.89
PAX5	0.04553	0.07687999999999999	0.010985	0.01566	0.02607	0.0061530000000000005	0.034	0.044895	0.0445	0.016965	0.02395	0.01854	0.030055000000000002	0.03751	0.0222	0.07811	0.02175	0.0090995	0.0353	0.5923	0.0347	89.18	0.00425	0.040615	0.007122	0.009865	0.1265	0.0049905	0.08406	0.008460500000000001	0.01806	0.008862	0.002718	0.017759999999999998	0.03405	0.1589	0.03882	0.014334999999999999	0.01197	0.006741	0.012855000000000002	0.3682	0.046794999999999996	0.018680000000000002	0.010459999999999999	2.773	20.47	0.04685	0.7876
GATA1	0.4848	0.3679	0.061829999999999996	0.1874	0.1751	0.1456	0.6127	0.11435	0.06907999999999999	0.12235	0.071905	0.09486	0.10300000000000001	0.09483	0.1136	0.1955	0.1352	0.1001	0.304	0.1567	0.32565	0.081075	0.02398	0.3609	0.3238	0.2461	0.3027	0.69265	0.3059	0.6754	0.3807	0.08826	0.07037	0.1563	0.1316	3.804	0.265	0.045745	0.4649	0.1099	0.04956	0.7372	0.6771	0.3896	0.4808	0.5862	2.0315	0.38805	3.6460000000000004
NRF1	12.77	9.386000000000001	6.395	12.62	11.81	15.1	13.84	6.1665	7.2	7.3355	25.825	22.61	8.2575	9.088	6.277	7.765	8.445	5.8025	7.601	6.5235	12.265	12.585	9.39	19.365	20.31	13.32	9.092	12.505	8.594	11.695	20.17	6.797000000000001	4.638999999999999	6.827000000000001	3.516	13.57	9.502	8.0945	18.435	21.25	4.178999999999999	14.02	13.475	11.87	13.28	11.17	16.265	6.841	11.23
MAX	41.545	40.19	25.07	37.77	40.0	38.47	52.04	20.455	21.66	20.92	77.73	67.78	24.29	28.23	20.75	25.83	22.26	18.545	38.97	26.095	41.2	44.37	41.27	60.345	60.59	48.83	33.83	49.395	51.78	45.41	70.17	21.46	15.78	20.19	13.5	56.03	34.52	18.56	59.455	62.85	11.075	32.19	55.845	45.84	45.79	40.99	69.555	23.9	25.29
USF2	116.6	102.4	99.665	129.2	113.5	111.1	117.4	105.7	114.0	119.9	206.25	210.8	136.85	135.7	104.0	97.19	119.7	111.9	149.5	110.95	109.05	134.0	74.64	124.75	138.8	118.5	77.0	104.55	80.0	102.6	127.8	97.6	66.21	60.54	74.16	116.4	85.95	99.575	159.95	191.2	41.705	159.0	112.05	112.9	113.3	92.29	174.6	75.165	66.42
ZBTB17	22.395	18.46	17.595	26.45	22.92	23.09	22.42	11.435	13.13	12.115	26.135	26.93	16.955	16.56	13.43	12.65	12.45	11.84	16.73	13.01	23.205	19.86	17.06	27.3	31.63	24.03	17.025	21.625	19.03	21.425	23.81	10.34	7.647	12.95	7.818	31.11	18.88	12.76	28.06	30.05	9.432	23.67	31.965	20.54	20.87	20.38	34.99	17.39	41.63
RFX1	9.596	9.422	8.613	11.32	10.6	12.33	12.56	3.272	3.7089999999999996	4.4115	23.155	26.06	6.301	4.947	3.51	5.853	5.445	3.7485	4.352	2.9245	12.035	7.7505	7.582999999999999	21.03	26.41	8.745	9.0325	8.6135	10.62	8.103	13.01	5.761	4.308	7.904	5.855	13.88	11.51	5.4910000000000005	14.36	19.4	5.3325	31.56	15.84	11.52	11.55	10.92	16.79	8.52	49.56
USF1	69.74	58.52	52.385	62.63	71.08	55.87	59.72	30.745	37.38	35.27	104.05	98.6	49.96	52.99	32.51	40.41	40.82	29.645	42.51	31.485	65.275	61.05	34.49	71.325	75.36	60.17	57.21	56.365	45.55	53.26	67.53	26.79	20.05	34.15	36.07	106.4	47.12	31.195	80.795	73.13	22.6	62.99	74.375	54.16	55.21	79.67	175.25	47.46	40.38
ESR1	2.0909999999999997	1.5430000000000001	1.085	2.5639999999999996	2.472	2.656	2.3209999999999997	0.13125	0.132	0.16835	0.94135	1.371	0.2204	0.1727	0.1333	0.4309	0.2351	0.09769	0.2301	0.1226	5.7375	0.10915	0.36200000000000004	43.83	67.91	0.5121	0.31985	0.8041	0.3062	0.6207	42.85	0.6656	0.3017	0.8096	3.253	1.7209999999999999	0.5455	0.59775	2.0825	7.5329999999999995	0.25225	6.067	5.0655	0.8731	0.7266	0.5011	1.3730000000000002	0.2938	2.705
RUNX1	9.402999999999999	8.796	1.94	6.897	8.918	5.111000000000001	16.3	0.47475	0.3516	0.72945	0.1943	0.2371	0.28185	0.2715	0.461	0.6837	0.6741	0.5184	1.486	0.68625	19.81	3.443	25.78	5.557	5.856	2.508	3.968	1.1575	6.0089999999999995	1.1445	3.3710000000000004	1.817	0.5022	1.354	1.444	18.48	33.5	4.255	12.71	4.878	1.0685	2.952	10.065	7.747000000000001	8.318999999999999	4.7669999999999995	8.906	6.71	2.137
MAZ	25.505	20.63	23.385	28.86	28.06	34.21	33.8	21.305	26.91	14.23	56.045	58.75	29.525	30.67	18.36	16.39	20.41	12.24	16.62	14.375	23.0	47.0	36.54	38.24	37.52	33.36	35.155	30.23	25.43	31.085	36.6	10.24	7.468	13.18	12.25	27.86	18.75	19.775	27.725	39.93	13.445	29.54	34.075	21.94	23.74	27.3	32.38	21.015	40.97
TAL1	10.945	11.18	2.7045	1.952	4.423	2.1630000000000003	3.59	2.1065	1.5130000000000001	1.732	0.86205	1.212	1.8425	1.555	2.3609999999999998	2.9419999999999997	1.73	1.413	4.814	4.896	10.345	0.01786	0.01924	6.4015	5.992000000000001	3.208	2.5485	4.8515	2.28	4.7915	7.24	2.8569999999999998	2.674	3.975	1.01	23.54	1.765	1.1395	4.845	1.905	0.62345	2.8489999999999998	3.5845	2.359	2.842	3.951	12.23	2.1630000000000003	2.511
NFE2	0.59205	2.7689999999999997	0.14405	0.42700000000000005	0.5206	0.2074	0.42200000000000004	0.32299999999999995	0.2805	0.29935	0.136	0.1643	0.31145	0.254	0.2618	0.2629	0.2949	0.2666	0.3982	0.32655	0.46695	0.08641499999999999	0.3482	0.4341	0.6139	0.2466	0.24695	0.3517	0.2795	0.3903	1.04	0.42700000000000005	0.4247	0.6951	0.8903	14.7	0.4136	0.45245	0.4058	0.158	0.2374	1.032	0.5492	2.58	4.4110000000000005	0.321	49.52	0.39675	1.771
RELA	85.29	72.46	40.295	105.6	88.41	112.2	82.75	15.105	14.43	17.335	34.735	42.94	21.055	16.12	14.98	17.72	16.74	14.095	27.03	17.465	84.68	60.15	59.04	97.78	98.7	81.03	52.525	80.67	61.6	78.415	93.43	30.35	19.21	33.64	30.46	94.65	61.21	41.13	98.765	95.51	24.655	44.41	80.215	71.91	77.79	52.46	77.25	47.91	40.32
BCL3	49.31	82.1	43.07	46.73	47.63	28.63	31.9	3.375	3.3739999999999997	2.8825	1.7795	2.944	5.2995	4.1	2.908	5.247999999999999	2.613	2.266	6.569	5.2565	58.525	29.515	39.18	51.52	50.61	43.4	46.625	35.675	83.32	38.19	107.8	24.8	12.12	34.86	100.4	116.7	56.13	8.617	49.785	32.7	19.345	26.91	60.165	36.87	33.8	62.05	102.0	35.84	16.96
RELB	15.685	17.86	11.115	14.94	12.65	11.91	8.228	2.1095	1.952	2.1535	1.2715	1.511	2.9795	2.7119999999999997	2.171	2.344	1.9980000000000002	2.057	3.1210000000000004	2.4495	16.355	57.4	16.61	12.975	12.86	12.79	13.56	8.7275	8.902999999999999	9.121	19.41	4.794	3.259	13.23	4.4830000000000005	29.0	13.84	8.206	15.87	9.174	7.1835	4.3069999999999995	17.525	18.46	17.56	19.88	38.135	10.615	7.477
STAT5B	83.775	63.66	70.14	65.23	68.59	68.49	84.63	19.55	22.6	24.365	109.3	96.61	25.45	27.24	19.02	42.84	26.13	21.15	29.69	24.1	74.375	61.62	31.35	109.95	108.1	87.37	45.915	66.005	27.02	61.785	133.2	23.83	14.06	25.18	18.62	71.14	35.33	51.48	80.53	128.9	17.405	84.91	62.11	41.65	47.26	52.55	82.93	31.505	44.75
NR2F6	21.575	24.71	26.945	29.83	28.52	22.8	51.68	12.27	16.86	12.865	29.765	30.72	23.25	22.75	11.07	16.54	14.4	11.58	7.949	11.47	30.01	6.4545	32.08	33.915	39.26	34.4	52.685	30.645	57.71	31.12	42.23	19.73	21.31	34.23	63.67	33.54	38.05	18.615	29.505	22.85	26.975	38.89	46.21	34.77	33.16	34.02	15.805	44.79	29.55
JUND	277.3	421.6	163.85	430.1	295.4	445.1	276.8	169.15	194.2	152.25	318.8	270.8	186.05	216.3	154.7	209.1	144.9	139.45	227.2	115.6	352.2	109.4	118.8	414.15	547.6	247.7	209.35	235.3	120.1	186.8	448.7	151.4	75.27	148.1	108.5	383.0	150.7	49.63	347.75	745.8	117.45	448.6	257.1	350.5	265.1	244.7	178.3	193.9	201.6
TBX21	0.8538	1.4709999999999999	0.22975	0.5848	0.6177	0.1733	0.9882	0.08746	0.07793	0.08687	0.10395	0.1219	0.08707999999999999	0.07257000000000001	0.1091	0.1605	0.07566	0.1279	0.4285	0.1469	0.70865	15.26	0.07626000000000001	0.84225	1.169	0.2515	0.65035	0.3544	0.4185	0.4018	1.6340000000000001	0.3286	0.1388	0.3673	0.7839	5.585	0.5739	0.10595	0.65945	0.2143	0.1316	0.3891	0.792	0.2335	0.1938	2.367	19.3	0.87515	0.7537
AR	11.17	4.99	1.399	12.92	7.796	10.41	8.953	0.32799999999999996	0.2873	0.6107	0.17855	0.3033	0.5621	0.6639	0.33899999999999997	1.159	0.5928	0.56045	0.8358	1.0149	12.26	0.025580000000000002	14.94	34.355	37.49	3.45	1.2675	3.8310000000000004	1.515	2.195	24.88	3.42	3.565	2.116	16.14	2.7430000000000003	2.029	4.3125	5.817	17.7	0.53145	3.197	22.505	5.287000000000001	4.0169999999999995	1.143	0.85795	1.557	7.523
TEAD4	11.12	16.8	3.5060000000000002	12.74	13.4	10.34	4.192	0.8504	0.9004	1.055	3.447	3.466	1.5225	1.495	0.9818	1.329	0.7744	0.9682	1.84	1.79	13.255	2.7045	15.93	9.251	9.953	6.442	4.988	6.497000000000001	7.082999999999999	8.9655	12.29	7.954	4.934	12.13	1.077	33.22	6.947	57.735	16.38	3.877	22.065	2.823	8.6255	15.37	18.32	4.922	10.19	4.6835	6.4
SPIB	0.06667999999999999	0.1318	0.030555000000000002	0.08983	0.13	0.04963	0.1148	0.028630000000000003	0.0338	0.032585	0.03613	0.04297	0.046505	0.04293	0.032780000000000004	0.03728	0.02806	0.02349	0.0909	0.037739999999999996	0.1148	86.605	0.01594	0.1221	0.06205	0.1565	16.06	0.06880499999999999	0.3324	0.050845	0.1734	0.04503	0.01128	0.0913	0.0817	0.4644	0.1192	0.1721	2.373	0.06085	0.3831	0.08900000000000001	0.3672	0.07927999999999999	0.07987999999999999	15.62	23.605	0.1931	0.4066
FOSL1	7.6315	21.51	5.0885	16.42	9.374	5.2620000000000005	3.697	0.5841	0.546	0.43655	0.54445	0.6036	0.57655	0.5298	0.5746	1.071	0.466	0.3506	1.281	0.8609	6.9145	6.4625	117.7	3.4345	1.406	2.695	2.0445	3.509	23.1	2.8205	9.068	3.918	0.8649	1.83	0.3292	15.08	4.793	1.3205	4.0215	0.9636	0.5975	3.4739999999999998	3.819	11.74	5.712000000000001	1.993	1.642	5.0135	1.774
SMAD3	43.2	33.56	6.7005	37.28	29.35	27.16	54.42	9.4365	11.05	14.305	3.6495	6.017	14.875	13.44	6.961	6.252999999999999	13.17	11.915	5.797999999999999	6.5760000000000005	33.09	26.63	59.2	47.73	55.27	20.76	17.905	20.775	40.95	20.16	38.69	19.0	7.035	18.14	10.39	31.26	20.42	27.23	28.89	48.42	10.42	22.78	39.305	28.14	27.65	26.63	22.505	16.265	7.422000000000001
GATA3	4.686	4.593999999999999	4.067	0.7167	2.33	0.2933	160.8	0.07028	0.04855	0.070235	0.055420000000000004	0.0862	0.08405	0.05434	0.07377	0.2808	0.059829999999999994	0.061935000000000004	0.3388	0.9532	49.13	6.4785	0.4385	1.3905	1.925	0.4984	0.8827	0.50595	0.8804	0.6920000000000001	0.9125	1.235	1.056	22.15	0.6874	6.218	9.081	1.0315	0.8326	0.2494	0.11925	7.5089999999999995	16.705	264.8	241.8	2.7439999999999998	10.895	0.59005	0.515
CEBPA	12.37	7.846	0.25635	0.3735	0.9364	0.2127	4.798	0.31505	0.3996	0.63115	0.62735	0.7163	0.59465	0.5328	0.4585	0.495	0.708	0.44445	1.1340000000000001	0.57325	5.672000000000001	0.0	0.1178	1.7995	2.209	0.4427	2.627	0.60105	3.272	0.51225	1.5090000000000001	0.1578	0.060289999999999996	0.3335	7.971	2.296	1.2930000000000001	1.026	0.87805	0.2038	0.7177	0.3132	1.272	17.17	15.36	2.5839999999999996	1.157	1.617	0.2411
CEBPB	173.95	259.7	156.65	178.3	175.3	207.5	127.2	14.36	17.22	20.855	5.0695	6.787999999999999	20.23	20.21	16.72	19.28	17.44	16.895	23.51	18.165	157.05	5.779	134.5	181.25	169.9	101.4	51.655	124.2	54.09	102.15	255.4	53.47	31.29	44.95	143.5	281.3	76.18	147.45	169.05	174.7	24.015	49.23	110.4	149.8	172.5	59.99	176.15	59.5	19.28
FOSL2	133.05	211.5	195.35	142.3	111.7	238.9	153.9	6.941	12.31	8.2795	11.88	12.71	15.865	17.4	11.08	11.0	10.06	7.325	13.54	9.8815	114.5	2.864	104.1	179.75	148.4	88.85	71.02	79.495	165.0	82.33	156.0	49.94	21.11	46.74	10.77	128.6	65.76	67.7	134.0	198.2	15.275	53.38	82.995	142.2	153.1	74.89	48.82	82.675	11.75
HNF4A	0.011795	0.03151	0.08302000000000001	0.01871	0.020819999999999998	0.01284	0.050789999999999995	0.021245	0.1797	0.0045565	0.044719999999999996	0.048960000000000004	0.2919	0.3701	0.04144	0.009375	0.0057	0.0048024999999999995	0.006698000000000001	0.0072310000000000004	0.01414	0.01162	0.01819	0.054564999999999995	0.07207999999999999	0.1729	52.335	0.014969999999999999	0.02974	0.016075	0.1475	0.01701	0.008969	17.86	74.84	0.0769	0.016880000000000003	0.0081345	0.02607	0.07019	7.632999999999999	0.01583	0.020365	0.03055	0.03461	53.55	0.02154	8.0555	1.4369999999999998
FOS	149.4	761.6	76.27	456.1	429.1	306.5	630.6	36.58	31.26	41.5	24.795	34.08	38.995	30.55	47.47	90.35	36.0	31.71	138.0	53.865	228.55	3.7560000000000002	128.5	145.87	136.5	179.2	160.4	153.4	139.8	123.55	1279.0	192.3	26.23	111.9	69.44	278.0	104.4	22.505	552.45	327.7	54.505	396.0	193.45	1036.0	320.2	121.8	128.3	148.8	24.36
JUNB	349.15	864.7	200.7	1043.0	646.1	1660.0	971.9	46.96	47.55	54.275	34.23	48.42	67.94	54.14	47.23	74.21	59.84	42.945	119.0	57.81	335.15	254.8	220.9	407.5	212.6	288.4	214.95	260.0	500.1	207.45	1285.0	277.8	62.24	151.2	145.9	626.4	151.8	74.465	567.35	1001.0	73.545	527.3	270.2	824.1	501.8	131.9	246.6	201.35	51.86
IKZF1	3.4465	3.3089999999999997	0.89985	1.764	2.3	0.8664	2.481	0.5205	0.3239	0.5083	0.18745	0.1412	0.26655	0.2979	0.5717	0.7261	0.5104	0.33605	2.786	1.3765	2.185	21.185	0.012629999999999999	1.9665	2.129	1.097	2.5305	1.321	1.5019999999999998	1.4715	2.75	0.5336	0.2359	0.5668	0.862	10.43	3.032	0.19885	2.716	0.5022	0.3398	0.5592	1.9115	1.411	1.564	8.737	37.23	1.9145	1.194
CDX2	0.0	0.0	0.0	0.0	0.0	0.0	0.07297999999999999	0.0	0.0	0.0	0.072125	0.06602999999999999	0.0	0.0	0.0	0.0	0.0	0.0	0.0	0.0	0.0	0.019775	0.0	0.023285	0.02431	0.1788	66.715	0.0	0.0	0.0	0.03731	0.0	0.0	0.004257	0.013219999999999999	0.0	0.008729	0.0	0.0	0.01535	1.771	0.0	0.20185	0.0	0.0	42.04	0.018869999999999998	0.01958	0.1161
TEAD1	40.715	29.2	9.6555	21.8	20.38	24.62	71.36	7.115	6.207999999999999	7.2205	6.8295	7.997000000000001	6.36	6.1160000000000005	6.185	9.149	6.899	5.603	8.396	6.2355	29.885	0.1477	88.74	28.395	34.22	63.62	23.44	35.8	20.37	35.91	39.06	16.35	14.6	10.41	7.462000000000001	27.85	14.78	40.17	75.33	37.46	6.3415	27.49	21.53	18.26	21.27	12.86	6.9110000000000005	12.255	11.68
FOXA1	0.04973	0.03701	0.08692000000000001	0.06965	0.051579999999999994	0.06914	25.55	0.01641	0.01372	0.016040000000000002	0.0	0.01139	0.017240000000000002	0.01351	0.028380000000000002	0.09137	0.014480000000000002	0.01091	0.01873	1.496	12.185	0.020625	0.0397	0.11016500000000001	0.2369	0.07304	12.285	0.047355	13.8	0.048875	0.1377	0.015390000000000001	0.008064	0.02769	14.21	6.9910000000000005	19.25	0.0095515	0.060164999999999996	0.06837	0.24725	0.802	69.985	0.9561	1.401	3.843	0.02193	30.105	0.9735
TCF7L2	42.54	27.48	10.925	36.93	31.55	47.15	23.93	5.311	6.749	6.0805	4.7285	6.096	7.9635	8.277000000000001	4.284	8.527000000000001	7.903	4.93	5.086	5.4715	40.29	0.5808	24.19	29.49	36.43	25.67	27.77	18.525	11.94	16.415	34.96	8.221	4.26	7.181	12.53	23.96	18.02	4.176	30.58	36.88	6.5895	14.76	22.07	19.94	24.59	22.81	26.54	16.46	13.1
PPARG	111.05	101.2	2.778	4.329	11.85	4.1339999999999995	56.21	1.381	1.867	0.9482	2.9610000000000003	2.438	1.8659999999999999	2.1790000000000003	1.261	1.131	1.591	0.7146	1.567	0.92385	70.785	0.32635	19.68	14.005	6.47	5.751	25.29	3.965	5.063	3.4665	7.944	5.221	4.596	7.916	3.58	19.18	4.6	2.073	13.695	17.32	0.93475	0.4482	5.0935	4.665	5.9239999999999995	9.787	11.71	11.14	7.026
IRF1	19.39	31.44	9.8485	12.96	14.26	9.805	16.66	2.2805	1.848	2.766	5.3425	5.74	2.5355	2.114	2.589	3.5860000000000003	2.178	2.435	5.604	3.478	22.61	56.98	12.67	21.825	24.14	20.52	28.94	16.265	13.57	17.08	32.6	8.035	5.678	15.92	13.51	71.17	20.81	4.2955	21.3	15.65	4.4935	13.59	25.45	12.28	11.97	48.97	99.89	17.97	16.15
MYB	0.41695	0.1769	0.3027	0.08887	0.11699999999999999	0.07753	0.6668	0.46015	0.1437	1.57	0.020575	0.029810000000000003	0.1644	0.1649	0.203	0.1422	2.609	0.8540000000000001	0.027610000000000003	0.01541	4.458	16.27	0.052539999999999996	0.86845	0.6722	0.184	13.635	0.28455	2.78	0.27495	0.8189	0.03294	0.0251	0.04493	0.0704	1.766	0.5319	0.043	0.1986	0.07802	0.03966	0.0909	1.545	3.464	3.7969999999999997	4.841	1.1235	0.43915	1.266
TP53	29.935	23.55	18.515	24.23	26.25	27.39	40.51	4.6825	4.157	5.392	2.571	3.262	4.845	3.8360000000000003	3.76	4.323	4.45	4.4305	5.9239999999999995	5.12	33.815	95.13	43.86	38.385	36.64	19.08	23.385	19.06	34.59	16.93	37.67	7.78	4.857	9.296	9.263	23.21	26.48	7.2355	32.505	42.94	10.04	11.18	27.195	46.41	49.25	22.97	37.94	16.865	19.74
GRHL2	0.03905	0.03804	0.015475	0.09114	0.0466	0.04505	11.26	0.058370000000000005	0.09523	0.016915	0.015425	0.027939999999999996	0.14795	0.1563	0.05861	0.04058	0.01728	0.016615	0.02311	0.02147	8.301	0.022775	0.03528	0.096265	0.1813	0.08548	8.621	0.042010000000000006	33.31	0.03559	2.2880000000000003	0.01838	0.02048	2.969	0.2769	6.8	25.53	0.02239	0.030055000000000002	0.06916	7.422000000000001	1.7919999999999998	36.22	40.45	38.02	4.538	0.03845	10.39	0.4776
NR1H3	54.96	55.78	16.87	11.97	18.9	8.046	33.87	4.522	5.016	6.0755	4.8755	5.584	5.8195	5.417000000000001	3.897	4.9110000000000005	6.89	5.1665	4.802	6.223	51.335	3.1460000000000004	14.01	25.415	37.7	14.52	21.14	12.6	5.983	10.17	25.13	9.708	4.8	14.17	35.76	28.38	9.743	3.6719999999999997	59.205	18.7	6.401	8.726	21.955	11.06	10.55	27.53	65.3	12.115	28.45
FOXA2	0.0	0.0	0.0	0.0	0.0	0.0	0.02417	0.0	0.0	0.0	0.0	0.0	0.0	0.0	0.0	0.009724	0.0	0.0	0.0	1.569	0.0	0.05457000000000001	0.0	0.058820000000000004	0.154	0.05946	6.421	0.0	0.02947	0.0	0.6322	0.0	0.0	0.04842	23.52	16.29	0.0	0.0	0.0	0.0139	18.66	0.1035	0.32985	0.0	0.0	3.825	0.0	30.4	1.045
SP1	40.84	31.62	24.875	32.63	33.2	39.06	51.82	6.087999999999999	5.178999999999999	7.1555	30.125	30.76	6.037999999999999	6.062	6.265	7.109	6.831	5.809	13.56	7.9185	38.075	41.0	36.24	43.85	52.12	35.0	31.625	31.565	48.59	30.995	53.43	10.88	7.676	19.61	10.51	37.83	38.78	17.98	48.305	43.27	12.315	18.82	31.295	44.58	46.6	34.08	35.695	21.665	34.81
FLI1	36.74	27.43	4.184	9.21	16.72	8.234	11.84	3.4975	2.972	3.818	1.995	2.403	3.3495	2.992	4.055	4.311	2.906	3.47	9.824	6.1535	24.985	35.2	9.155	15.29	19.28	8.363999999999999	7.4805	10.88	4.781000000000001	11.18	17.96	8.084	6.1610000000000005	5.063	2.254	40.56	7.916	3.4065	18.99	5.072	1.585	3.819	8.8495	6.376	7.845	15.24	91.055	5.1795	2.378
KLF5	7.2505	7.296	3.1885	5.02	4.077	6.481	81.87	1.278	1.0390000000000001	6.182	0.50185	0.6423	1.5115	1.47	0.6953	1.825	11.96	3.673	0.5216	0.6869	9.9335	1.91	9.721	9.2905	10.76	4.034	117.4	5.119	307.2	3.9535	12.56	1.138	1.083	5.901	0.8777	29.12	81.32	10.895	70.78	5.747000000000001	5.25	15.29	24.485	288.1	281.7	85.18	1.4269999999999998	28.125	33.81
JUN	440.25	549.4	61.985	284.2	207.0	253.1	398.9	55.75	56.46	41.57	107.15	94.6	62.085	66.82	52.26	57.01	37.28	34.16	88.29	50.81	463.7	34.605	160.7	422.0	385.0	199.4	168.35	151.15	122.1	127.7	617.2	130.4	55.73	85.35	81.86	338.3	190.5	87.485	399.75	404.9	109.15	117.7	163.5	388.7	297.2	110.9	54.69	245.75	44.6
NR3C1	33.275	26.57	6.3315	21.61	23.0	31.7	17.46	6.1615	7.567	7.0825	29.75	24.67	10.07	12.34	6.194	8.27	7.506	5.926	12.64	6.89	26.235	58.255	32.08	18.81	21.4	16.02	8.633	21.235	11.56	22.435	16.56	8.857999999999999	5.218	5.818	9.092	24.43	11.74	20.49	33.11	15.34	5.3005	19.7	15.82	17.74	20.13	11.98	13.67	8.6585	9.51
[truncated: 7 more columns]
