# Supplementary material for: Determinants of transcription factor regulatory range
Source: Nat Commun. 2020 May 18;11:2472. doi: 10.1038/s41467-020-16106-x (PMC7235260; doi:10.1038/s41467-020-16106-x)
Supplement: Supplementary file 12 — Source Data [file 41467_2020_16106_MOESM12_ESM.zip › Source Data/source_data_fig_3f_&_supp_fig_3e_gene_locus_TAD_zscore.csv]

gene	z-score	colors	types
ATF2	-1.005775461242772	m	short-range TF
FOXM1	-0.6706075384563257	m	short-range TF
YY1	-0.630356184940611	m	short-range TF
ELF1	-0.2268211154181969	m	short-range TF
ZBTB33	-0.19447331754614428	m	short-range TF
GABPA	-0.1812298023593064	m	short-range TF
CREB1	-0.1184393380352256	m	short-range TF
MYC	-0.10008979241116164	m	short-range TF
TFDP1	-0.00168407071242402	m	short-range TF
ATF1	0.4773658855237894	m	short-range TF
TAF1	1.5698668440534516	m	short-range TF
TP53	-0.7520794953728608	turquoise	long-range TF
USF1	-0.7339283264485204	turquoise	long-range TF
FOS	-0.6078778273342422	turquoise	long-range TF
JUND	-0.5702781392125924	turquoise	long-range TF
TBX21	-0.4655288566150192	turquoise	long-range TF
SPIB	-0.4348031610583757	turquoise	long-range TF
MAX	-0.40531315083316816	turquoise	long-range TF
JUNB	-0.3696217341264455	turquoise	long-range TF
NR2F6	-0.3358992879493863	turquoise	long-range TF
IKZF1	-0.2480769152582693	turquoise	long-range TF
STAT5B	-0.1487171737660577	turquoise	long-range TF
NFE2	-0.11014037872122867	turquoise	long-range TF
FOSL1	0.0030664995643056026	turquoise	long-range TF
RELA	0.1214850258501962	turquoise	long-range TF
RELB	0.2780476370979053	turquoise	long-range TF
NR1H3	0.28926693830047856	turquoise	long-range TF
USF2	0.32989143426416684	turquoise	long-range TF
TEAD4	0.34298371201161065	turquoise	long-range TF
IRF1	0.3515616231458307	turquoise	long-range TF
RFX1	0.3907481276418835	turquoise	long-range TF
CEBPA	0.4093081039357473	turquoise	long-range TF
NRF1	0.4392287571921106	turquoise	long-range TF
TAL1	0.4705504383427767	turquoise	long-range TF
CEBPB	0.4903833482009677	turquoise	long-range TF
GATA1	0.5656763402723527	turquoise	long-range TF
RUNX1	0.6294504889485489	turquoise	long-range TF
PPARG	0.6296123346647989	turquoise	long-range TF
HNF4A	0.9235385013051886	turquoise	long-range TF
ZBTB17	1.01724411568548	turquoise	long-range TF
SP1	1.0940707010338608	turquoise	long-range TF
PAX5	1.1404622861125056	turquoise	long-range TF
JUN	1.141351359985355	turquoise	long-range TF
FLI1	1.1994662278764705	turquoise	long-range TF
SMAD3	1.2471727133240822	turquoise	long-range TF
BCL3	1.2528291933014486	turquoise	long-range TF
NR3C1	1.2870159988309564	turquoise	long-range TF
MAZ	1.4910106658886844	turquoise	long-range TF
KLF5	1.7773318734972718	turquoise	long-range TF
CDX2	1.864645946887138	turquoise	long-range TF
MYB	1.9204627721485727	turquoise	long-range TF
TEAD1	2.0564917444046698	turquoise	long-range TF
TCF7L2	2.2026353364626785	turquoise	long-range TF
GRHL2	2.332023428736615	turquoise	long-range TF
AR	2.450772333345879	turquoise	long-range TF
FOSL2	2.467133733061622	turquoise	long-range TF
ESR1	2.545199427894187	turquoise	long-range TF
FOXA2	2.765109835757986	turquoise	long-range TF
FOXA1	2.9377654392491577	turquoise	long-range TF
GATA3	3.597272026505657	turquoise	long-range TF
