# Supplementary material for: Determinants of transcription factor regulatory range
Source: Nat Commun. 2020 May 18;11:2472. doi: 10.1038/s41467-020-16106-x (PMC7235260; doi:10.1038/s41467-020-16106-x)
Supplement: Supplementary file 12 — Source Data [file 41467_2020_16106_MOESM12_ESM.zip › Source Data/source_data_fig_3g_&_supp_3f_FOSL2_motif_enrichment.csv]

	SHSY5Y	22RV1	A673	KARPAS422	SKNMC	EWS502	GRANTA519	SUDHL4	ZR751	NAMALWA	CA46	T47D	SUDHL6	ALLSIL	PF382	JURKAT	COLO829	HPBALL	VCAP	SUDHL10	NALM6	U266B1	COLO320	OCILY3	BL41	RPMI8402	L1236	RAJI	OCILY10	MDAMB453	HCC95	HUH7	CALU3	HCT116	LS180	A375	H929	K562	DND41	PANC1	PATU8988S	SET2	CMK	HCC1954	KASUMI1	KELLY	LOVO	THP1	JURLMK1
ADNP																																						3.46820358356503
AEBP2																																															1.4576271186440675
AFF1
AFF4																																		1.0
AHR
AR		1.1415094339622642																	1.091286307053942											2.623481781376518
ARID1A
ARID3A																																						5.919117647058824
ARNT																																						3.45625281151597
ARNT2																																															4.879310344827586
ARNTL																																															3.3975903614457827
ARRB1
ASCL1																																						1.0
ASCL2																																															3.386904761904762
ASXL1
ATF1																																						2.966981132075472									2.4754901960784315
ATF2																																															3.2452830188679243
ATF3																																		15.656370656370656				12.648668739018785
ATF4
ATF5																																															5.898373983739838
ATOH1																																															1.7172413793103447
BACH1																																						11.993243243243244
BACH2
BAHD1
BANP																																		1.0
BARX1																																															5.452261306532664
BARX2																																															2.05
BATF																								8.678343949044587					9.68976897689769
BATF3
BCL11A
BCL3																																						4.2397959183673475
BCL6																																																	3.9113924050632907
BCLAF1																																						5.57843137254902
BCOR																																						2.0595244517573437
BHLHE40																																						5.2188841201716745
BPTF
BRD7
BTAF1
CAMTA2																																															6.2863070539419095
CASP8AP2																																															4.684782608695652
CBFA2T2
CBFB
CCNT2																																						4.8047337278106514
CDK12																1.2742857142857142
CDK6
CDK7																1.239187866927593
CDK8																																						2.7142857142857144				2.3103448275862073
CDK9																																		1.0		8.03755868544601
CDX2																							1.497584541062802												9.160617363172108
CEBPA																																						2.86527975840953							3.025
CEBPB																																		12.851063829787233	4.947524020694753			3.0332034202966724									5.744493392070485
CEBPD																																						4.208835341365463
CEBPG																																						4.33278094452039
CEBPZ
CIITA																												1.3648068669527897
CLOCK																																															6.05701754385965
CNOT3																																		1.0
CREB1																																						4.151685393258426									3.7593582887700534
CREB3																																						3.136370364887869									5.208955223880598
CREB3L4																																															5.918269230769232
CREM																																															6.719665271966529
CTBP1
CTBP2
CTCF												1.0				1.0	1.0		1.0						1.0									1.0				1.0	1.0	1.0							1.0	1.2604166666666665
CTCFL																																						1.3798569527611442									1.0
CTNNB1
CUX1																																						5.821778175008513
DCP1A
DLX1																																															4.983425414364642
DLX2																																															8.100386100386102
DR1																																															1.881578947368421
DRAP1
E2F1																												1.0
E2F2																																															7.6872427983539104
E2F3																																															4.60126582278481
E2F4																																						2.689922480620155
E2F6																																						3.2720588235294117
E2F7																																															3.4310344827586206
E2F8																																															4.4734299516908225
EBF1
EBF3
EGR1																																		9.006211180124224				3.634615384615385									5.9222222222222225
EGR2
EHF																																	6.904977375565612														5.3553299492385795
ELF1					2.7693734675441988																													6.454022988505748				3.0112994350282487
ELF2																																															1.7688172043010753
ELF3
ELF5												2.172774869109947
ELK1																																						3.485549132947977
ELK3
ELK4
EMX1
EOMES
EPAS1
EPC1																																						2.9582527943524664
ERCC2
ESR1									2.274786567279668			2.0546875000000004							1.6033333333333333
ESRRA
ETS1																																						3.3947368421052633		1.6339869281045751
ETS2																																						1.9200865438302623									5.785
ETV1																																						4.341346560622727
ETV4
ETV5																																															8.0043234223301
ETV6
ETV7																																															6.61352657004831
FEV																																															3.3027027027027023
FLI1			2.722291682946524		1.4739884393063583	1.652542372881356																																							3.0222222222222217
FOS																																						17.632183908045977
FOSL1																																		19.725212464589234				21.131901840490798
FOXA1									2.5593220338983054			2.298141891891892							1.2											3.0896860986547083		2.2419354838709675
FOXA2																																															5.665236051502148
FOXD2																																															2.2185792349726774
FOXG1																																															5.6716417910447765
FOXH1
FOXJ2																																						4.909704804167471
FOXK1
FOXK2																																						4.414193200215866
FOXM1
FOXO1
FOXO3																																						2.9381443298969074
FOXP1																			1.2142857142857144					1.5843621399176955					2.492793317793318																		7.413612565445026
FOXP2					1.9076086956521736
FOXP3
GABPA					2.6668501444887847											1.5452002279438428			1.2666666666666664																			3.2349397590361444
GATA1																																						2.801939393939394
GATA2	1.2226720647773281																																					3.335894141829394							2.425339366515837
GATA3	1.801673469387755											1.7751004016064258				1.867262343404569										2.140428321678322																				1.7701612903225805
GATA4																																															3.7170731707317075
GATA6																																									4.513812154696132
GFI1B
GLI2																																															4.615555555555556	1.5693430656934304
GLIS1																																															3.837962962962964
GLIS2
GMEB1																																															1.919753086419753
GMEB2																																															1.892307692307692
GRHL1																																															6.105504587155965
GRHL2
GRHL3
GTF2B																																						2.403614457831325
GTF2E2																																						4.314606741573034
GTF2F1																																						2.3757575757575755
GTF2I
GTF3C2																																						3.628712871287129
HBP1																																															2.4830917874396135
HCFC1																																						1.875
HES1																																						4.336639302762911									4.226600985221675
HES2
HEY1																																						2.1
HEYL																																															2.864516129032258
HHEX
HINFP																																						2.948025225803004									2.958083832335329
HIRA
HMG20A
HMGN1
HMGN3																																						4.171641791044776
HNF1A
HNF1B
HNF4A																																		9.125827814569536													4.206636396991378
HNF4G
HOXA1																																															3.872222222222222
HOXA13																																															6.863849765258217
HOXA2																																															1.0
HOXA4																																															3.3372781065088755
HOXA6																																															3.8742514970059876
HOXA9
HOXB13																																															6.700421940928272
HOXB7
HOXC9
HSF1																																						2.5324675324675328
ID3																																						2.682199922477282
IKZF1																					1.7186147186147187																	5.163539944118151
IKZF2
INTS3
IRF1																																						3.4119047619047618									5.031446540880503
IRF2
IRF3
IRF4																								3.6962962962962966					3.636363636363637								3.7598253275109177
IRF5
IRF9																																						2.7240075996442723
JUN																																						17.4472049689441									10.632437384307355
JUNB																																						18.42156862745098									6.380368098159509
JUND												7.457142857142858																					23.96996996996997	19.756172839506174				17.33071865975792									18.253623188405797
KLF1																																						2.9726751316643814
KLF10
KLF11
KLF13																																						2.5964912280701755
KLF15
KLF3																																															5.61764705882353
KLF4
KLF5																																															4.1970818815331015
KLF6
KLF9
L3MBTL4
LARP7																																		1.0				2.24682375453352
LEF1																																						5.498458776236555
LHX2																																															6.219298245614036
LYL1																																													3.950413223140496		1.5326086956521738	2.475806451612903
MAF
MAFB
MAFF																																						14.543795620437955
MAFG																																						15.130260942760943									12.62109375
MAFK																																						13.847457627118644									10.628906250000002
MAML3
MAX																																		9.092896174863387				3.6666666666666665
MAZ																																						3.993150684931507
MECOM																																															7.004424778761063
MED1																1.407894736842105																			2.215007610350076	3.280851063829788		4.177700348432056									5.640243902439024
MED12																																															7.850828729281768
MEF2A																																						6.7469387755102055
MEF2B				1.8530612244897962
MEF2C
MEF2D																																						4.3514423076923086
MEIS1
MEN1												1.0
MITF																	3.8103071584629227
MNT																																															4.274193548387097
MTA2																																						4.257126536829508
MTA3
MXD3																																															3.333333333333333
MXI1																																						3.125
MYB															1.7834101382488479	1.598086124401914
MYBL2
MYC											1.5584415584415583					1.5208333333333333									1.5522388059701488			1.4785276073619629		1.6785714285714286				2.1858407079646014				4.177033492822967									4.213953488372093
MYCN
MYF5
MYNN																																						5.785166640588328
MYOD1
MYOG
MZF1
NANOG
NBN																																						4.292507645259939
NEUROD1
NEUROG2
NFAT5																																															4.186046511627907
NFATC1
NFATC3
NFE2																																						19.128930817610065
NFE2L1																																						11.255478813312351
NFE2L2																																															3.642857142857143
NFIA																																						2.6506550218340608
NFIC
NFIL3
NFKB1																											3.7656536878759104
NFKB2																											4.668385536032595
NFYA																																						2.179973019376993									2.4399203431372545
NFYB																																						2.100372578241431
NFYC																																															2.942528735632184
NKX2-1
NKX2-2																																															4.58482142857143
NKX3-1
NME2
NOTCH1																		1.5161290322580643
NPAT																																															4.03921568627451
NR1H2
NR1H3
NR2C2																																						3.9447414741474147
NR2F1																																						4.42608695652174
NR2F2																																						4.979020979020979
NR2F6																																						4.194414128967905
NR3C1									2.730849135000378			2.184873949579832							1.4106463878326996		1.7166666666666668
NR4A1																																						2.799107142857143							3.890611541774333
NR5A2
NRF1										1.0		1.0																										2.5284246575342464						3.2972972972972965
ORC2																																						6.385245901639345
OTX2
OVOL2																																															2.0878378378378377
PATZ1
PAX3
PAX5										1.459514170040486																		1.6479309086082168
PAX6
PAX8
PBX1
PBX2																																						3.39320987654321
PBX3
PDX1
PGR
PHF2
PITX3	1.1440677966101693
PKNOX1																																						3.3811919133850727
PML																																						3.6818181818181817
POLR2A	1.0				1.3758389261744965				1.0							1.253790703455133			1.143001261034048		1.0							1.2569444444444444				1.5200364298724955		1.7169811320754718		1.8199300019443903		1.992374727668845		5.792207792207792				1.1864942528735634	1.4758399646330682	1.0		3.141178797468354
POLR2B
POLR2M
POLR3A																																						2.3248945147679327
POLR3D																																																1.0
POU2F1																			1.0
POU2F2
POU3F2
POU5F1
PPARD
PPARG																																																7.560553633217994
PPARGC1A
PR												1.9380206550268173
PRDM1
PRDM11
PRDM14
PROX1
PSIP1
RARA
RARG
RB1
RBCK1																																															2.8129032258064512
RBL1
RBL2
RBPJ
RCOR1																																						5.277390331051704
REL
RELA																											4.375000000000001					1.73828125						2.973841947526158									3.714285714285714
RELB																											2.943393234672304
REPIN1																																													2.676667623696048
REST																1.0																		5.93991416309013				1.4538152610441768		2.705357142857143							3.0146692357096985
RFX1																																						2.3786407766990294									1.8322580645161288
RFX2																																															3.6127167630057806
RFX5																																						2.803921568627451									1.786458333333333
RNF2																																						1.867451690821256
RUNX1																2.0809523809523816			1.2139303482587065																			4.008760739131302					1.7717842323651454		2.935344827586207			2.8720379146919433
RUNX1T1																																													3.5
RUNX2
RUNX3
RXRA																																			5.118998617229958												5.874439461883409	7.665634674922601
RXRG
RYBP
SALL4
SATB1	1.0
SCML2																																						1.248447204968944
SIN3A																																		10.6984126984127				2.624161073825503		2.9384615384615382
SIX2
SIX4
SIX5																																						1.2514619883040936
SMAD1																																						4.451939393939394
SMAD2																																															2.7288135593220337
SMAD2/3
SMAD3
SMAD4
SMAD5
SNAI2
SND1
SOX10
SOX11							1.0
SOX17
SOX2																															6.261467889908258																4.877777777777778
SOX4
SOX9																																															3.456140350877193
SP140
SP3
SP4
SPDEF
SPI1																								1.5129151291512914					1.5405405405405406								2.2386363636363638	2.879032258064516							2.556862745098039			4.428571428571429
SPIB																								1.569811320754717					1.6618181818181816								1.2722513089005234
SREBF1
SREBF2
SRF																																		13.322727272727276				5.75598086124402
STAT1																																						4.237612860603392
STAT2																																						5.1483511413755565									3.5294117647058822
STAT3								1.4869109947643977					1.1871345029239766							1.5510204081632653				3.247706422018349					1.6369047619047619
STAT4
STAT5
STAT5A																																						4.992307692307693
STAT5B
SUPT5H																																						1.5326797385620914
T												2.8136882129277567
TAF1																																						2.8499999999999996
TAF7																																						2.0529100529100526
TAL1																1.2139917695473252										2.3276700468481293												3.3257575757575766							1.8774193548387095		3.547945205479452
TBP																																						3.0865842490842494
TBX21
TBX5
TCF12																										2.357308274694932																			4.057860262008734
TCF21
TCF4																																		10.313022332783634	4.396047171871588
TCF7																																						4.162795698924731
TCF7L1																										2.133850931677019								9.779069767441861											2.8416666666666663
TCF7L2																														2.2879784688995213				10.396078431372551				2.854900444232905		5.32843137254902
TEAD1
TEAD1, TEAD4
TEAD2																																						3.679856751260059									2.9779005524861875
TEAD4																																		12.616197183098592				4.119453924914676
TFAP2A
TFAP2C																														4.622119815668204						7.180180180180182
TFDP1																						1.0																2.835591184025188									2.9999999999999996
TGIF2
THAP1																																						1.9384615384615385
THAP11
TLX1														1.4090909090909092
TP53																																		1.556904560810811
TP63																															3.447698744769875
TP73																																															4.631336405529955
TRIM24																																						5.30538261997406
TSHZ1
TTF1
TTF2
UBTF																																						4.729424307036247
USF1																																		8.258620689655173				4.2217898832684835
USF2																																						3.140151515151516
USP7
VDR																																			4.416974169741698													2.099172140120416
VEZF1																																															5.989304812834225
WDHD1
WT1
XBP1												3.5187952320136224
YBX1																																						1.0
YBX3																																						1.1674008810572687
YY1																																		6.771929824561404				2.5255474452554743									1.0
ZBTB10																																															3.4258064516129028
ZBTB16
ZBTB17
ZBTB2
ZBTB33																																		12.134328358208958				1.5497382198952878
ZBTB7A																																						4.359154929577464
ZBTB7B																																															4.55621301775148
ZC3H8																																		4.398058252427186				3.080977387203944
ZEB1																																								2.0259067357512954
ZFAT																																															8.14516129032258
ZFP42
ZFP57
ZFP69
ZFP90
ZFX																										1.0												2.202
ZIC2																																															6.173728813559323
ZKSCAN1																																						3.0827643386656263
ZKSCAN2
ZKSCAN5
ZNF10
ZNF12																																															3.3034825870646767
ZNF124
ZNF133
ZNF135
ZNF141
ZNF143																		1.0																				1.6315069506063296									3.84
ZNF157
ZNF169
ZNF17
ZNF180
ZNF182
ZNF217
ZNF248
ZNF254
ZNF26
ZNF263																																						2.367021276595745
ZNF266
ZNF267
ZNF273
ZNF274																																						2.1675126903553297
ZNF28
ZNF280D
ZNF281
ZNF282
ZNF284
ZNF287
ZNF333
ZNF334
ZNF335
ZNF337
ZNF343
ZNF383
ZNF384																																						4.794520547945206
ZNF407																																															2.2193877551020407
ZNF410																																						3.4631578947368418
ZNF430
ZNF433
ZNF44
ZNF440
ZNF441
ZNF445
ZNF460
ZNF479
ZNF480
ZNF506
ZNF519
ZNF530
ZNF534
ZNF543
ZNF555
ZNF557
ZNF561
ZNF565
ZNF567
ZNF573
ZNF585A
ZNF597
ZNF611
ZNF616
ZNF618
ZNF627
ZNF639																																						4.226946334089192
ZNF644																																						4.119545659019344
ZNF649
ZNF671
ZNF674
ZNF675
ZNF682
ZNF695
ZNF701
ZNF711	1.0
ZNF716
ZNF750
ZNF75A
ZNF75D
ZNF76
ZNF777
ZNF780A
ZNF783
ZNF786
ZNF81
ZNF823
ZNF83																																						3.8044871794871797									5.601769911504426
ZNF84
ZNF879
ZNF92
ZNF93
ZSCAN2
ZXDC
ZZZ3
[truncated: 46 more columns]
