# Supplementary material for: Determinants of transcription factor regulatory range
Source: Nat Commun. 2020 May 18;11:2472. doi: 10.1038/s41467-020-16106-x (PMC7235260; doi:10.1038/s41467-020-16106-x)
Supplement: Supplementary file 12 — Source Data [file 41467_2020_16106_MOESM12_ESM.zip › Source Data/source_data_fig_3g_&_supp_3f_FOXA1_motif_enrichment.csv]

	SET2	NAMALWA	CA46	SUDHL4	LOUCY	HPBALL	KELLY	KASUMI1	SUDHL10	OCILY19	GRANTA519	BT549	PANC1	THP1	SHSY5Y	U2OS	COLO829	NB4	NALM6	DND41	L1236	RH18	U266B1	SKNSH	MDAMB231	PF382	RD	BL41	RAJI	F5	OCILY3	SUDHL6	A673	ME1	U937	MV411	OCILY10	ALLSIL	NOMO1	A375	HL60	KARPAS422	KG1	SW480	SAOS2	JURKAT	SW1353	KYSE70	TF1
ADNP
AEBP2
AFF1																																				1.0
AFF4
AHR
AR
ARID1A
ARID3A
ARNT
ARNT2
ARNTL																1.0
ARRB1
ASCL1
ASCL2
ASXL1
ATF1
ATF2
ATF3
ATF4
ATF5
ATOH1
BACH1
BACH2
BAHD1
BANP
BARX1
BARX2
BATF																															1.0						1.0
BATF3
BCL11A
BCL3
BCL6
BCLAF1
BCOR
BHLHE40
BPTF
BRD7
BTAF1
CAMTA2
CASP8AP2
CBFA2T2
CBFB																																		1.096026490066225	1.0										1.0
CCNT2
CDK12																																														1.0
CDK6
CDK7																																														1.0
CDK8	1.0																																			1.0								1.4297719087635055
CDK9																																								1.2243478260869565
CDX2
CEBPA								1.0																											1.0
CEBPB
CEBPD
CEBPG
CEBPZ
CIITA																													1.0
CLOCK																1.1031746031746033
CNOT3
CREB1																																											1.0
CREB3
CREB3L4
CREM
CTBP1
CTBP2
CTCF													1.0	1.0		1.0	1.0	1.0		1.0				1.0				1.0													1.0					1.0
CTCFL
CTNNB1
CUX1
DCP1A
DLX1
DLX2
DR1
DRAP1
E2F1																1.0									1.1846153846153846				1.0
E2F2
E2F3
E2F4
E2F6
E2F7
E2F8
EBF1
EBF3																								1.0
EGR1
EGR2
EHF
ELF1																								1.0										1.0
ELF2
ELF3
ELF5
ELK1
ELK3
ELK4
EMX1
EOMES
EPAS1
EPC1
ERCC2
ESR1																1.3689799890785466
ESRRA
ETS1													1.0
ETS2
ETV1
ETV4
ETV5
ETV6
ETV7
FEV
FLI1								1.0										1.0															1.0	1.0	1.0
FOS																																				1.0
FOSL1												1.134517766497462													1.7156502571638501
FOSL2																								1.0
FOXA2
FOXD2
FOXG1
FOXH1
FOXJ2
FOXK1
FOXK2
FOXM1																1.0								1.0	1.0805036785512168
FOXO1
FOXO3
FOXP1																															1.0						1.8069006900690068
FOXP2
FOXP3
GABPA																								1.0																	1.0					1.0
GATA1
GATA2								1.0							1.0666666666666667																			1.0															1.0
GATA3							1.0								1.0									1.0	1.0696909927679157																					1.0
GATA4
GATA6
GFI1B
GLI2														1.0
GLIS1
GLIS2
GMEB1
GMEB2
GRHL1
GRHL2
GRHL3
GTF2B
GTF2E2
GTF2F1
GTF2I
GTF3C2
HBP1
HCFC1
HES1																																															1.0
HES2
HEY1
HEYL
HHEX
HINFP
HIRA
HMG20A
HMGN1
HMGN3
HNF1A
HNF1B
HNF4A
HNF4G
HOXA1
HOXA13
HOXA2
HOXA4
HOXA6
HOXA9
HOXB13
HOXB7
HOXC9
HSF1																1.0
ID3
IKZF1																			1.0
IKZF2
INTS3
IRF1
IRF2
IRF3
IRF4																															1.0						1.0
IRF5
IRF9
JUN												1.2275229357798165													1.3006993006993006
JUNB
JUND																								1.0
KLF1
KLF10
KLF11
KLF13
KLF15
KLF3
KLF4
KLF5
KLF6
KLF9
L3MBTL4
LARP7
LEF1
LHX2
LYL1								1.0						1.0				1.0																							1.0
MAF
MAFB
MAFF
MAFG
MAFK
MAML3																								1.0
MAX																		1.0796812749003986						1.0918367346938775
MAZ
MECOM
MED1																																								1.0						1.0
MED12
MEF2A																								1.0
MEF2B																																										1.0
MEF2C
MEF2D
MEIS1
MEN1
MITF																	1.0
MNT
MTA2
MTA3
MXD3
MXI1																								1.0593220338983051
MYB					1.0																					1.0																				1.0
MYBL2
MYC			1.1540284360189574													1.1288520856755744		1.0							1.4113785557986873			1.0	1.0																	1.0
MYCN
MYF5																						1.132854578096948
MYNN
MYOD1
MYOG
MZF1
NANOG
NBN
NEUROD1
NEUROG2
NFAT5
NFATC1
NFATC3
NFE2																														1.0
NFE2L1
NFE2L2
NFIA
NFIC																								1.052415210688592
NFIL3
NFKB1																					1.0
NFKB2																					1.0
NFYA
NFYB
NFYC
NKX2-1
NKX2-2
NKX3-1
NME2
NOTCH1						1.0
NPAT
NR1H2
NR1H3
NR2C2
NR2F1
NR2F2
NR2F6
NR3C1																1.2888367681644903			1.1620977353992847						1.0
NR4A1								1.0
NR5A2
NRF1		1.0																						1.0
ORC2
OTX2
OVOL2
PATZ1
PAX3
PAX5		1.1528510799588805																											1.0323581560283688
PAX6
PAX8
PBX1
PBX2
PBX3																								1.0
PDX1
PGR
PHF2
PITX3															1.0
PKNOX1
PML																		1.0
POLR2A							1.0	1.0					2.0038684719535786	1.0	1.0	1.0		1.0	1.0					1.0					1.0					1.0	1.0					1.0	1.0					1.0
POLR2B
POLR2M
POLR3A
POLR3D														1.0
POU2F1
POU2F2
POU3F2
POU5F1
PPARD
PPARG														1.0
PPARGC1A
PR
PRDM1
PRDM11
PRDM14
PROX1																																												1.6359300476947538
PSIP1																																				1.0
RARA																		1.0						1.0
RARG
RB1
RBCK1
RBL1
RBL2
RBPJ
RCOR1
REL
RELA																					1.0
RELB																					1.0
REPIN1								1.0
REST													1.4295857988165679											1.0268006700167505																	1.1014304291287387					1.0
RFX1
RFX2
RFX5																								1.0
RNF2
RUNX1								1.0						1.0				1.0																1.0	1.0	1.0										1.0			1.0
RUNX1T1								1.0
RUNX2																																													1.0
RUNX3
RXRA														1.0										1.0
RXRG																		1.0
RYBP
SALL4
SATB1															1.0
SCML2
SIN3A													1.4089068825910933											1.0
SIX2
SIX4
SIX5
SMAD1																																			1.0
SMAD2
SMAD2/3
SMAD3
SMAD4
SMAD5
SNAI2
SND1
SOX10
SOX11											1.0
SOX17
SOX2																																																1.0896259703599154
SOX4
SOX9
SP140
SP3
SP4
SPDEF
SPI1								1.0						1.0																	1.0			1.0			1.0				1.0
SPIB																															1.0						1.0
SREBF1
SREBF2
SRF
STAT1
STAT2
STAT3				1.0					1.0	1.0																					1.0	1.0					1.0
STAT4
STAT5																																				1.0
STAT5A
STAT5B
SUPT5H
T
TAF1																								1.0
TAF7
TAL1								1.0																						1.0				1.0												1.0
TBP																																		1.0
TBX21
TBX5
TCF12								1.0556745182012848																1.0										1.0724137931034483
TCF21
TCF4
TCF7
TCF7L1								1.0
TCF7L2													2.1406882591093117																						1.0
TEAD1																											1.0635062611806796
TEAD1, TEAD4
TEAD2
TEAD4																								1.0	1.5593966130323866
TFAP2A
TFAP2C																																								1.4183673469387754
TFDP1																							1.0
TGIF2
THAP1
THAP11
TLX1																																						1.0
TP53																1.0									1.890066225165563																			1.0	1.0
TP63																																																1.1245714285714286
TP73																																													1.0225806451612902
TRIM24
TSHZ1
TTF1
TTF2
UBTF
USF1																								1.0
USF2
USP7																									1.0
VDR														1.0
VEZF1
WDHD1
WT1
XBP1																									1.0
YBX1
YBX3
YY1																								1.0
ZBTB10
ZBTB16
ZBTB17																1.0
ZBTB2
ZBTB33																								1.0
ZBTB7A
ZBTB7B
ZC3H8
ZEB1													1.1931540342298288
ZFAT
ZFP42
ZFP57
ZFP69
ZFP90
ZFX																																							1.0
ZIC2
ZKSCAN1
ZKSCAN2
ZKSCAN5
ZNF10
ZNF12
ZNF124
ZNF133
ZNF135
ZNF141
ZNF143						1.0																													1.0
ZNF157
ZNF169
ZNF17
ZNF180
ZNF182
ZNF217
ZNF248
ZNF254
ZNF26
ZNF263
ZNF266
ZNF267
ZNF273
ZNF274
ZNF28
ZNF280D
ZNF281
ZNF282
ZNF284
ZNF287
ZNF333
ZNF334
ZNF335
ZNF337
ZNF343
ZNF383
ZNF384
ZNF407
ZNF410
ZNF430
ZNF433
ZNF44
ZNF440
ZNF441
ZNF445
ZNF460
ZNF479
ZNF480
ZNF506
ZNF519
ZNF530
ZNF534
ZNF543
ZNF555
ZNF557
ZNF561
ZNF565
ZNF567
ZNF573
ZNF585A
ZNF597
ZNF611
ZNF616
ZNF618
ZNF627
ZNF639
ZNF644
ZNF649
ZNF671
ZNF674
ZNF675
ZNF682
ZNF695
ZNF701
ZNF711															1.0
ZNF716
ZNF750
ZNF75A
ZNF75D
ZNF76
ZNF777
ZNF780A
ZNF783
ZNF786
ZNF81
ZNF823
ZNF83
ZNF84
ZNF879
ZNF92
ZNF93
ZSCAN2
ZXDC
ZZZ3
[truncated: 46 more columns]
