# Supplementary material for: Determinants of transcription factor regulatory range
Source: Nat Commun. 2020 May 18;11:2472. doi: 10.1038/s41467-020-16106-x (PMC7235260; doi:10.1038/s41467-020-16106-x)
Supplement: Supplementary file 12 — Source Data [file 41467_2020_16106_MOESM12_ESM.zip › Source Data/source_data_fig_3g_&_supp_3f_GATA3_motif_enrichment.csv]

	NAMALWA	RD	HEPG2	MDAMB436	RAJI	H2171	RH18	THP1	HUH7	MV411	SUDHL4	KG1	HL60	AGS	CA46	SAOS2	NOMO1	HUG1N	OCILY19	COLO829	DU145	KYSE70	DLD1	NB4	K562	JURLMK1	BL41	SET2	OCILY3	OCILY10	VCAP	U266B1	SUDHL6	KASUMI1	786O	KARPAS422	SUDHL10	PATU8988S	LS180	SW480	U937	HCT116	H929	HT29	CMK	CALU3	SW1353	DAOY	GRANTA519
ADNP																									1.4389010388190266
AEBP2
AFF1										1.0
AFF4																																										1.0
AHR
AR																					1.0										1.5444444444444445
ARID1A			1.0
ARID3A			1.2765765765765766																						1.1744186046511627
ARNT																									1.6302827164092102										1.0
ARNT2
ARNTL
ARRB1
ASCL1																									1.0
ASCL2
ASXL1
ATF1			1.0																						1.3076923076923077
ATF2			1.0
ATF3			1.0																						1.261467889908257																	1.0
ATF4			1.0
ATF5
ATOH1
BACH1																									1.2105263157894737
BACH2
BAHD1
BANP																																										1.0
BARX1
BARX2
BATF																													1.0	1.0
BATF3
BCL11A
BCL3																									1.326530612244898
BCL6																										1.0
BCLAF1																									1.368421052631579
BCOR																									1.3095238095238095
BHLHE40			1.0																						1.6052631578947372
BPTF
BRD7
BTAF1
CAMTA2
CASP8AP2
CBFA2T2
CBFB																1.0																									1.0
CCNT2																									1.3809523809523812
CDK12
CDK6
CDK7
CDK8										1.0															1.3823529411764706			1.2790697674418605												1.7254901960784315
CDK9																																										1.0
CDX2																																							1.2422149122807018
CEBPA			1.0																						2.6414835164835155									1.4126984126984128							1.0
CEBPB			1.0																						1.2963045912653974														1.0			1.0
CEBPD			1.0																						1.9605263157894737
CEBPG																									1.2814285714285716
CEBPZ			1.0
CIITA					1.0
CLOCK
CNOT3																																										1.0
CREB1			1.0									1.0													1.0
CREB3																									1.1147540983606556
CREB3L4
CREM			1.2737520128824478
CTBP1
CTBP2
CTCF			1.0					1.0					1.0							1.0				1.0	1.0		1.0				1.0				1.0							1.0
CTCFL																									1.0
CTNNB1
CUX1																									1.231958762886598
DCP1A
DLX1
DLX2
DR1
DRAP1
E2F1					1.0
E2F2
E2F3
E2F4																									1.5625
E2F6																									1.0
E2F7
E2F8
EBF1
EBF3
EGR1																									1.0																	1.0
EGR2
EHF																																														1.0
ELF1			1.0																						1.4285714285714286																	1.0
ELF2
ELF3
ELF5
ELK1																									1.6500000000000001
ELK3
ELK4
EMX1
EOMES
EPAS1																																			1.0
EPC1																									1.1956521739130435
ERCC2
ESR1																															1.0
ESRRA			1.0
ETS1																					1.0				1.4285714285714284
ETS2																									1.0
ETV1																									1.7916666666666667
ETV4			1.1170212765957448
ETV5
ETV6
ETV7
FEV
FLI1																								1.1692307692307693										1.3333333333333335							1.0
FOS										1.0															1.4499999999999997
FOSL1																									1.6296296296296295																	1.0
FOSL2			1.0
FOXA1			1.0802469135802468						1.4615384615384617												1.0										1.894736842105263
FOXA2			1.234375
FOXD2
FOXG1
FOXH1
FOXJ2																									2.3852201257861636
FOXK1
FOXK2			1.0																						1.4291666666666667
FOXM1
FOXO1
FOXO3			1.607142857142857																						1.3333333333333333
FOXP1																													1.0	1.0	1.5765765765765765
FOXP2
FOXP3
GABPA			1.0										1.2222222222222223								1.0				1.3571428571428574						1.222222222222222
GATA1																									2.3237156931738214
GATA2																									4.340082252451756									6.925373134328357
GATA4			2.2832225913621267											3.266666666666666
GATA6														1.2471910112359552				1.935064935064935																				1.6944444444444449
GFI1B
GLI2								1.0
GLIS1
GLIS2
GMEB1
GMEB2
GRHL1
GRHL2
GRHL3
GTF2B																									1.0
GTF2E2																									1.3750000000000002
GTF2F1																									1.0
GTF2I
GTF3C2																									1.0
HBP1			1.0
HCFC1																									1.0
HES1			1.5081967213114753																						1.946153846153846																						1.0
HES2
HEY1			1.0																						1.0
HEYL
HHEX			1.2000499500499502
HINFP																									1.15625
HIRA
HMG20A
HMGN1
HMGN3																									1.8636363636363633
HNF1A			1.2431778169014085
HNF1B
HNF4A			1.0																																							1.0
HNF4G			1.0
HOXA1
HOXA13
HOXA2
HOXA4
HOXA6
HOXA9
HOXB13
HOXB7
HOXC9
HSF1			1.0																						1.0																			1.0
ID3																									1.2814842578710646
IKZF1			1.0																						1.575358851674641
IKZF2
INTS3
IRF1																									1.0
IRF2
IRF3			1.0
IRF4																													1.0	1.0													1.0
IRF5
IRF9																									1.3549748196542808
JUN			1.0																						1.5476190476190474
JUNB																									1.4642857142857142
JUND			1.1018518518518519																		1.0				1.6124031007751936																	1.0		1.0941176470588234		1.0
KLF1																									1.5640417457305504
KLF10			1.0
KLF11
KLF13																									1.1486486486486487
KLF15
KLF3
KLF4
KLF5														1.0
KLF6
KLF9
L3MBTL4			1.3250000000000002
LARP7																									1.5491582491582492																	1.0
LEF1																									1.5932601880877744
LHX2
LYL1								1.2560975609756098					1.0											1.9491525423728813										1.921875
MAF
MAFB
MAFF			1.0																						1.1296296296296295
MAFG																									1.1
MAFK			1.0																						1.0
MAML3
MAX			1.0			1.1333333333333333																		1.0	1.0																	1.0
MAZ			1.0																						1.0
MECOM
MED1			1.2112676056338028			1.0622317596566524																			1.4117647058823528														1.0
MED12
MEF2A																									1.123076923076923
MEF2B																																				1.0
MEF2C
MEF2D																									1.5738095238095235
MEIS1
MEN1
MITF																				1.0
MNT			1.0
MTA2																									2.0991071428571426
MTA3
MXD3
MXI1			1.0																						1.2307692307692306
MYB
MYBL2			1.2203389830508475
MYC			1.0		1.0	1.1875									1.0									1.0	1.2745098039215685		1.0															1.0
MYCN
MYF5							1.0
MYNN																									1.328109201213347
MYOD1
MYOG
MZF1
NANOG
NBN																									1.4402071563088512
NEUROD1
NEUROG2
NFAT5
NFATC1
NFATC3			1.0
NFE2																									1.0
NFE2L1																									1.0792079207920793
NFE2L2
NFIA			1.0																						1.352941176470588
NFIC			1.357142857142857
NFIL3			1.0
NFKB1
NFKB2
NFYA																									1.0
NFYB																									1.0
NFYC
NKX2-1
NKX2-2
NKX3-1
NME2
NOTCH1
NPAT
NR1H2																																												1.2079744373437065
NR1H3																																												1.4304993252361673
NR2C2			1.0																						1.2222222222222223
NR2F1																									1.5249084249084248
NR2F2			1.3448275862068964																						1.3787878787878787
NR2F6			1.3121790168745415																						1.5747416762342137
NR3C1			1.0																												2.6315789473684212
NR4A1																									1.206896551724138									1.0
NR5A2
NRF1	1.0		1.0																						1.107142857142857
ORC2																									1.8709677419354842
OTX2
OVOL2
PATZ1
PAX3
PAX5	1.0				1.0
PAX6
PAX8
PBX1
PBX2			1.0																						1.6053304904051173
PBX3
PDX1
PGR
PHF2
PITX3
PKNOX1																									1.5710070810385524
PML																								1.0	1.6851851851851851
POLR2A			1.0	1.0	1.0	1.0694444444444444		1.0	1.0				1.3703703703703702										1.0	1.0	1.0						1.0			1.0	1.0						1.0	1.0		1.0
POLR2B
POLR2M
POLR3A																									1.0
POLR3D								1.0
POU2F1																															1.0
POU2F2
POU3F2
POU5F1
PPARD
PPARG								1.0																																				1.0
PPARGC1A			1.0
PR
PRDM1
PRDM11
PRDM14
PROX1																																								1.0
PSIP1										1.0
RARA																								1.1041666666666665
RARG
RB1
RBCK1
RBL1
RBL2
RBPJ
RCOR1			1.0																						1.727302275189599
REL
RELA									1.1136363636363638																1.0
RELB
REPIN1																							1.4509803921568627											1.0
REST			1.0										1.0												1.0																	1.0
RFX1																									1.0818181818181818
RFX2
RFX5			1.0																						1.0
RNF2			1.0																		1.0				1.0
RUNX1								1.0		1.0														1.0	1.5448717948717947						1.3186813186813187			1.0							1.0				1.4126984126984128
RUNX1T1																																		1.0
RUNX2																1.0
RUNX3
RXRA			1.234375					1.0																															1.138157894736842
RXRG																								1.0
RYBP
SALL4
SATB1
SCML2																									1.0
SIN3A			1.0																						1.0																	1.0
SIX2
SIX4
SIX5																									1.0
SMAD1																									1.890625																1.0
SMAD2
SMAD2/3
SMAD3
SMAD4			1.4695227142035654
SMAD5
SNAI2
SND1
SOX10
SOX11																																																	1.0
SOX17
SOX2																						1.0
SOX4
SOX9																																												1.7000000000000002
SP140
SP3
SP4
SPDEF
SPI1								1.0					1.0												1.3943661971830985				1.0	1.0				1.0	1.0								1.0
SPIB																													1.0	1.0													1.0
SREBF1			1.3888888888888888
SREBF2
SRF			1.3658536585365855																						1.0																	1.0
STAT1																									1.4607843137254903
STAT2																									1.4105890603085554
STAT3											1.0								1.0										1.0	1.0			1.0				1.0
STAT4
STAT5										1.0
STAT5A																									1.5064935064935066
STAT5B
SUPT5H																									1.0
T
TAF1			1.0																						1.0
TAF7																									1.0
TAL1																									1.552941176470588									1.608695652173913
TBP			1.0																						1.0
TBX21
TBX5
TCF12			1.4255319148936172																															1.577076411960133
TCF21
TCF4																																							1.3648290094339623			1.0
TCF7			1.2544087491455913																				1.0		1.5353723404255322
TCF7L1																																		1.7083333333333335								1.525
TCF7L2			1.54																						1.9563397129186604																1.0	1.157894736842105
TEAD1		1.0
TEAD1, TEAD4
TEAD2																									1.616161616161616
TEAD4			1.4464285714285714																						1.654320987654321																	1.0
TFAP2A
TFAP2C
TFDP1																									1.343137254901961							1.0
TGIF2			1.0
THAP1																									1.0
THAP11
TLX1
TP53																1.0																								1.4787234042553192		1.0
TP63																						1.0
TP73																1.0
TRIM24																									1.5843357391071904
TSHZ1
TTF1
TTF2
UBTF																									1.0
USF1			1.0																						1.358490566037736																	1.0
USF2			1.2222222222222223																						1.622950819672131
USP7
VDR								1.0																															1.0
VEZF1
WDHD1
WT1
XBP1
YBX1			1.0																						1.0700712589073635
YBX3																									1.0
YY1			1.0																						1.0																	1.0
ZBTB10
ZBTB16
ZBTB17
ZBTB2			1.0
ZBTB33			1.2023809523809526																						1.0																	1.0
ZBTB7A			1.3333333333333333																						1.0
ZBTB7B
ZC3H8																									1.3544871794871796																	1.0
ZEB1			1.3823529411764706
ZFAT
ZFP42
ZFP57
ZFP69
ZFP90
ZFX																	1.0								1.0																							1.0
ZIC2
ZKSCAN1																									1.0
ZKSCAN2
ZKSCAN5
ZNF10
ZNF12
ZNF124
ZNF133
ZNF135
ZNF141
ZNF143																									1.0																1.0
ZNF157
ZNF169
ZNF17
ZNF180
ZNF182
ZNF217
ZNF248
ZNF254
ZNF26
ZNF263																									1.0
ZNF266
ZNF267
ZNF273
ZNF274																									1.0
ZNF28
ZNF280D
ZNF281
ZNF282
ZNF284
ZNF287
ZNF333
ZNF334
ZNF335
ZNF337
ZNF343
ZNF383
ZNF384																									1.0
ZNF407
ZNF410																									1.0
ZNF430
ZNF433
ZNF44
ZNF440
ZNF441
ZNF445
ZNF460
ZNF479
ZNF480
ZNF506
ZNF519
ZNF530
ZNF534
ZNF543
ZNF555
ZNF557
ZNF561
ZNF565
ZNF567
ZNF573
ZNF585A
ZNF597
ZNF611
ZNF616
ZNF618
ZNF627
ZNF639																									1.533783783783784
ZNF644																									1.713986013986014
ZNF649
ZNF671
ZNF674
ZNF675
ZNF682
ZNF695
ZNF701
ZNF711
ZNF716
ZNF750
ZNF75A
ZNF75D
ZNF76
ZNF777
ZNF780A
ZNF783
ZNF786
ZNF81
ZNF823
ZNF83																									1.5916666666666668
ZNF84
ZNF879
ZNF92
ZNF93
ZSCAN2			1.0
ZXDC
ZZZ3
[truncated: 46 more columns]
