# Supplementary material for: Determinants of transcription factor regulatory range
Source: Nat Commun. 2020 May 18;11:2472. doi: 10.1038/s41467-020-16106-x (PMC7235260; doi:10.1038/s41467-020-16106-x)
Supplement: Supplementary file 12 — Source Data [file 41467_2020_16106_MOESM12_ESM.zip › Source Data/source_data_fig_3g_&_supp_3f_GRHL2_motif_enrichment.csv]

	KG1	SW1353	MDAMB436	U2OS	SHSY5Y	LOUCY	KASUMI1	HPBALL	NOMO1	SAOS2	A375	HS578T	786O	RD	MV411	TF1	GRANTA519	SKNSH	NB4	COLO829	SKNMC	RH18	HUH7	EWS502	JURKAT	HL60	HT1080	CMK	DND41	ALLSIL	PF382	COLO320	JURLMK1	H2171	DAOY	OCILY10	U937	KYSE70	OCILY3	MDAMB231	BL41	NALM6	F5	RPMI8402	CA46	U266B1	HEPG2	SET2	SUDHL6
ADNP
AEBP2
AFF1															1.0
AFF4
AHR
AR
ARID1A																																															1.0
ARID3A																																															1.0
ARNT													1.2371134020618557
ARNT2
ARNTL				1.0
ARRB1
ASCL1
ASCL2
ASXL1
ATF1																																															1.1190935033169032
ATF2																																															1.0
ATF3																																															1.0
ATF4																																															1.0448504983388704
ATF5
ATOH1
BACH1
BACH2
BAHD1
BANP
BARX1
BARX2
BATF																																				1.0			1.0
BATF3
BCL11A
BCL3
BCL6																																	1.0
BCLAF1
BCOR
BHLHE40																																															1.1448091280462036
BPTF
BRD7
BTAF1
CAMTA2
CASP8AP2
CBFA2T2
CBFB										1.0																											1.0
CCNT2
CDK12																									1.0
CDK6
CDK7																									1.0
CDK8															1.0																																	1.1904761904761907
CDK9											1.0
CDX2																																1.0
CEBPA							1.0																														1.0										1.1980643788996028
CEBPB																																															1.1717791411042946
CEBPD																																															1.2201834862385321
CEBPG
CEBPZ																																															1.4100719424460433
CIITA
CLOCK				1.0
CNOT3
CREB1	1.0																																														1.0791666666666666
CREB3
CREB3L4
CREM																																															1.148883572567783
CTBP1
CTBP2
CTCF				1.0									1.0					1.0551470588235294	1.0874125874125875	1.0					1.0	1.1503496503496504			1.1033333333333333												1.0						1.0
CTCFL
CTNNB1
CUX1
DCP1A
DLX1
DLX2
DR1
DRAP1
E2F1				1.0																																				1.0
E2F2
E2F3
E2F4
E2F6
E2F7
E2F8
EBF1
EBF3																		1.0
EGR1
EGR2
EHF
ELF1																		1.087557603686636			1.1826758519096208																										1.075221238938053
ELF2
ELF3
ELF5
ELK1
ELK3
ELK4
EMX1
EOMES
EPAS1													1.0
EPC1
ERCC2																											1.0
ESR1				1.2337731498884796
ESRRA																																															1.0
ETS1
ETS2
ETV1
ETV4																																															1.1036194206225944
ETV5
ETV6
ETV7
FEV
FLI1							1.1184834123222749												1.0		1.0			1.0													1.0
FOS															1.0
FOSL1																																								1.0
FOSL2																		1.0																													1.0714285714285714
FOXA1																							1.1469072164948455																								1.0894206549118388
FOXA2																																															1.099756690997567
FOXD2
FOXG1
FOXH1
FOXJ2
FOXK1
FOXK2																																															1.0
FOXM1				1.0														1.0																						1.0
FOXO1
FOXO3																																															1.0
FOXP1																																				1.0			1.0
FOXP2																					1.0
FOXP3
GABPA																		1.1683168316831682			1.1943565996536405				1.1231827445652174	1.2139917695473252																					1.1668861092824225
GATA1
GATA2					1.1268882175226587		1.2573529411764708									1.1491712707182322
GATA3					1.0797101449275361													1.0							1.0															1.0				1.1539653550279485
GATA4																																															1.1996464646464646
GATA6
GFI1B
GLI2
GLIS1
GLIS2
GMEB1
GMEB2
GRHL1
GRHL3
GTF2B
GTF2E2
GTF2F1
GTF2I
GTF3C2
HBP1																																															1.1462962962962964
HCFC1
HES1		1.0																																													1.0
HES2
HEY1																																															1.1686746987951806
HEYL
HHEX																																															1.1408645276292335
HINFP
HIRA
HMG20A
HMGN1
HMGN3
HNF1A																																															1.04
HNF1B
HNF4A																																															1.0840579710144929
HNF4G																																															1.0982142857142858
HOXA1
HOXA13
HOXA2
HOXA4
HOXA6
HOXA9
HOXB13
HOXB7
HOXC9
HSF1				1.0																																											1.171641791044776
ID3
IKZF1																																										1.182509505703422					1.0
IKZF2
INTS3
IRF1
IRF2
IRF3																																															1.0
IRF4																																				1.095679012345679			1.0657894736842104
IRF5
IRF9
JUN																																								1.0							1.0
JUNB
JUND																		1.0																													1.1032226088363812
KLF1
KLF10																																															1.1285714285714286
KLF11
KLF13
KLF15
KLF3
KLF4
KLF5
KLF6
KLF9
L3MBTL4																																															1.0
LARP7
LEF1
LHX2
LYL1							1.127659574468085												1.1101190476190477							1.153846153846154
MAF
MAFB
MAFF																																															1.0
MAFG
MAFK																																															1.0
MAML3																		1.0
MAX																		1.0796019900497513	1.081447963800905															1.0497076023391814													1.0459770114942528
MAZ																																															1.1125827814569536
MECOM
MED1											1.0														1.0									1.0													1.0734767025089607
MED12
MEF2A																		1.0
MEF2B
MEF2C
MEF2D
MEIS1
MEN1
MITF																				1.0
MNT																																															1.0
MTA2
MTA3
MXD3
MXI1																		1.1273584905660379																													1.1027027027027028
MYB						1.0																			1.0						1.0
MYBL2																																															1.1339563862928348
MYC				1.0															1.0						1.0									1.0648648648648646						1.1291866028708135	1.0				1.1944444444444444		1.097938144329897
MYCN
MYF5																						1.0
MYNN
MYOD1
MYOG
MZF1
NANOG
NBN
NEUROD1
NEUROG2
NFAT5
NFATC1
NFATC3																																															1.0
NFE2																																											1.0
NFE2L1
NFE2L2
NFIA																																															1.234567901234568
NFIC																		1.0																													1.1914893617021276
NFIL3																																															1.110497237569061
NFKB1
NFKB2
NFYA
NFYB
NFYC
NKX2-1
NKX2-2
NKX3-1
NME2
NOTCH1								1.0
NPAT
NR1H2
NR1H3
NR2C2																																															1.0
NR2F1
NR2F2																																															1.0
NR2F6																																															1.0646687697160884
NR3C1				1.4314285714285715																																				1.0		1.2149532710280373					1.0
NR4A1							1.0
NR5A2
NRF1																		1.0																													1.0
ORC2
OTX2
OVOL2
PATZ1
PAX3
PAX5
PAX6
PAX8
PBX1
PBX2																																															1.5252068008514537
PBX3																		1.22397476340694
PDX1
PGR
PHF2
PITX3					1.1401869158878504
PKNOX1
PML																			1.0
POLR2A			1.0	1.0	1.0		1.0				1.0		1.0					1.05	1.0		1.0		1.0		1.0	1.176991150442478								1.0			1.0					1.0					1.0
POLR2B
POLR2M
POLR3A
POLR3D
POU2F1
POU2F2
POU3F2
POU5F1
PPARD
PPARG
PPARGC1A																																															1.0
PR
PRDM1
PRDM11
PRDM14
PROX1
PSIP1															1.0
RARA																		1.0	1.0724907063197024
RARG
RB1
RBCK1
RBL1
RBL2
RBPJ
RCOR1																																															1.0
REL
RELA																							1.0866666666666667
RELB
REPIN1							1.0640243902439024
REST																		1.1361790079079799							1.0	1.0																					1.0
RFX1
RFX2
RFX5																		1.0																													1.1497975708502024
RNF2																																															1.0
RUNX1							1.0								1.0	1.0			1.0						1.0			1.0									1.0
RUNX1T1							1.0
RUNX2										1.0
RUNX3
RXRA																		1.0																													1.1752873563218391
RXRG																			1.0
RYBP
SALL4
SATB1					1.0
SCML2
SIN3A																		1.2072072072072073																													1.2873563218390804
SIX2
SIX4
SIX5
SMAD1																																					1.0
SMAD2
SMAD2/3
SMAD3
SMAD4																																															1.2061950146627567
SMAD5
SNAI2
SND1
SOX10
SOX11																	1.0
SOX17
SOX2																																						1.2188552188552189
SOX4
SOX9
SP140
SP3
SP4
SPDEF
SPI1							1.0818181818181818						1.0													1.1761194029850748										1.0720461095100864			1.0
SPIB																																				1.1773255813953487			1.1464968152866242
SREBF1																																															1.0
SREBF2
SRF																																															1.0
STAT1
STAT2
STAT3																																				1.0			1.119402985074627										1.0
STAT4
STAT5															1.0
STAT5A
STAT5B
SUPT5H
T
TAF1																		1.1375																													1.1260504201680674
TAF7
TAL1							1.1055555555555556																		1.0																		1.3147058823529412	1.081587279313097
TBP																																															1.1712962962962963
TBX21
TBX5
TCF12							1.1146879570941004											1.1095100864553313																										1.098771185532772			1.136518771331058
TCF21
TCF4
TCF7																																															1.0558823529411765
TCF7L1							1.1366666666666665																																					1.0552325581395348
TCF7L2																																					1.0										1.178082191780822
TEAD1														1.0
TEAD1, TEAD4
TEAD2
TEAD4																		1.0																						1.0							1.0
TFAP2A
TFAP2C											1.0
TFDP1																																														1.0
TGIF2																																															1.134965034965035
THAP1
THAP11
TLX1																														1.0662983425414365
TP53				1.378787878787879						1.4775510204081632																														1.0
TP63																																						1.533132530120482
TP73										1.4830996352029184
TRIM24
TSHZ1
TTF1
TTF2
UBTF
USF1																		1.0																													1.1025641025641024
USF2																																															1.0
USP7																																								1.0
VDR
VEZF1
WDHD1
WT1
XBP1												1.0																												1.0
YBX1																																															1.0
YBX3
YY1																		1.0																													1.0
ZBTB10
ZBTB16
ZBTB17				1.2765745415891576
ZBTB2																																															1.0
ZBTB33																		1.0																													1.0976190476190477
ZBTB7A																																															1.161111111111111
ZBTB7B
ZC3H8
ZEB1																																															1.1686274509803922
ZFAT
ZFP42
ZFP57
ZFP69
ZFP90
ZFX									1.0																										1.0									1.0
ZIC2
ZKSCAN1
ZKSCAN2
ZKSCAN5
ZNF10
ZNF12
ZNF124
ZNF133
ZNF135
ZNF141
ZNF143								1.0																													1.0
ZNF157
ZNF169
ZNF17
ZNF180
ZNF182
ZNF217
ZNF248
ZNF254
ZNF26
ZNF263
ZNF266
ZNF267
ZNF273
ZNF274
ZNF28
ZNF280D
ZNF281
ZNF282
ZNF284
ZNF287
ZNF333
ZNF334
ZNF335
ZNF337
ZNF343
ZNF383
ZNF384
ZNF407
ZNF410
ZNF430
ZNF433
ZNF44
ZNF440
ZNF441
ZNF445
ZNF460
ZNF479
ZNF480
ZNF506
ZNF519
ZNF530
ZNF534
ZNF543
ZNF555
ZNF557
ZNF561
ZNF565
ZNF567
ZNF573
ZNF585A
ZNF597
ZNF611
ZNF616
ZNF618
ZNF627
ZNF639
ZNF644
ZNF649
ZNF671
ZNF674
ZNF675
ZNF682
ZNF695
ZNF701
ZNF711					1.0
ZNF716
ZNF750
ZNF75A
ZNF75D
ZNF76
ZNF777
ZNF780A
ZNF783
ZNF786
ZNF81
ZNF823
ZNF83
ZNF84
ZNF879
ZNF92
ZNF93
ZSCAN2																																															1.0
ZXDC
ZZZ3
[truncated: 46 more columns]
