# Supplementary material for: Determinants of transcription factor regulatory range
Source: Nat Commun. 2020 May 18;11:2472. doi: 10.1038/s41467-020-16106-x (PMC7235260; doi:10.1038/s41467-020-16106-x)
Supplement: Supplementary file 12 — Source Data [file 41467_2020_16106_MOESM12_ESM.zip › Source Data/source_data_fig_3g_&_supp_3f_TEAD1_motif_enrichment.csv]

	MDAMB453	MV411	KG1	OCILY3	HPBALL	SUDHL10	TF1	ALLSIL	KARPAS422	RPMI8402	SEM	KASUMI1	CA46	BL41	LOUCY	SUDHL4	NB4	CMK	OCILY10	SUDHL6	OCILY19	RAJI	U937	ME1	NALM6	GRANTA519	HL60	PF382	SET2	DND41	JURLMK1	NOMO1	HUG1N	JURKAT	THP1	NAMALWA	22RV1	K562	H929	ZR751	MDAMB436	LOVO	LS180	U266B1	T47D	MCF7	HCC1954	EWS502	HEPG2
ADNP																																						1.0
AEBP2																																										1.0
AFF1		1.3984674329501916									1.0
AFF4											1.0
AHR																																														1.5679542203147354
AR	1.1949367088607596																																				1.259922048468873
ARID1A																																																	1.9148936170212765
ARID3A																																						1.0											1.683187578440784
ARNT																																						1.0940505685788704								1.3510489510489512
ARNT2																																										1.2456521739130435
ARNTL																																										1.3013333333333332
ARRB1
ASCL1																																						1.0
ASCL2																																										1.5198237885462553
ASXL1
ATF1																																						1.0				1.2092130518234165							1.4365715584858474
ATF2																																										1.2152974504249292							1.6129032258064517
ATF3																																						1.119769758311151											1.5526315789473686
ATF4																																																	1.4994668613781634
ATF5																																										1.564748201438849
ATOH1																																										1.4769230769230768
BACH1																																						1.1421319796954315
BACH2
BAHD1
BANP
BARX1																																										1.4401622718052738
BARX2																																										1.0
BATF				1.0															1.0
BATF3
BCL11A
BCL3																																						1.0
BCL6																															1.1386861313868613
BCLAF1																																						1.0672853828306266
BCOR																																						1.0
BHLHE40																																						1.0897435897435899											1.6187712718878031
BPTF
BRD7
BTAF1
CAMTA2																																										1.5453100158982513
CASP8AP2																																										1.5117967332123412
CBFA2T2
CBFB																							1.0	1.0
CCNT2																																						1.2972972972972974
CDK12																																		1.0
CDK6
CDK7																																		1.0
CDK8		1.0																											1.0									1.1243654822335025
CDK9
CDX2																																											1.4233711661152295
CEBPA												1.0											1.0															1.205852113263123											1.5726716911313376
CEBPB																																						1.0				1.3665158371040724	1.2214777453614425			1.7612809315866087			1.584
CEBPD																																						1.150877192982456											1.5036674816625917
CEBPG																																						1.0608391608391607								1.2163237206456055
CEBPZ																																																	1.3207036535859271
CIITA																						1.0
CLOCK																																										1.4688427299703264
CNOT3
CREB1			1.0																																			1.0				1.3248730964467004							1.3375959079283888
CREB3																																						1.170445129376907				1.4185393258426968
CREB3L4																																										1.4726688102893892
CREM																																										1.4720000000000002							1.5428965234094343
CTBP1																																														2.118122977346278
CTBP2
CTCF														1.0			1.0										1.0			1.0				1.0	1.0			1.0				1.0			1.0965250965250966	1.0			1.0
CTCFL																																						1.0				1.0				1.0
CTNNB1
CUX1																																						1.1490797281314877								1.4365022460894632
DCP1A
DLX1																																										1.3121387283236994
DLX2																																										1.6101910828025479
DR1																																										1.0
DRAP1
E2F1																						1.0																								1.2823834196891193
E2F2																																										1.520193861066236
E2F3																																										1.2798913043478262
E2F4																																						1.0								1.348294100933272
E2F6																																						1.0
E2F7																																										1.2469135802469136
E2F8																																										1.2963576158940397
EBF1
EBF3
EGR1																																						1.0				1.721374045801527				1.5847457627118642
EGR2
EHF																																										1.2454090150250416
ELF1																								1.0														1.0								1.4959568733153639			1.253071253071253
ELF2																																										1.0
ELF3
ELF5																																													1.555363321799308
ELK1																																						1.0								1.2434911665832202
ELK3
ELK4
EMX1
EOMES
EPAS1
EPC1																																						1.1464366463282436
ERCC2
ESR1																																								1.5489706088664423					2.1725105189340814	1.750903535435778
ESRRA																																																	1.5699481865284974
ETS1																																						1.0
ETS2																																						1.2247842786488476				1.4781085814360773
ETV1																																						1.0
ETV4																																																	1.5544117647058826
ETV5																																										1.641567639415161
ETV6
ETV7																																										1.5766423357664237
FEV																																										1.1481481481481481
FLI1												1.0					1.0						1.0	1.0																								1.0
FOS		1.210377358490566																																				1.1932907348242812								2.0
FOSL1																																						1.2173252279635258
FOSL2																																														1.6223175965665235			1.7063492063492065
FOXA1	1.3842696629213482																																							1.3694181326116375					1.9614784755754577	1.6094744269447627			1.398100530510606
FOXA2																																										1.4310118265440213							1.4992636229749634
FOXD2																																										1.2165898617511521
FOXG1																																										1.4266441821247895
FOXH1
FOXJ2																																						1.0305555555555554
FOXK1
FOXK2																																						1.0								1.1953242835595779			1.3451796430519836
FOXM1																																														1.8801015362951712
FOXO1
FOXO3																																						1.2441558441558442											1.5518207282913166
FOXP1				1.0															1.0																							1.4820415879017013
FOXP2
FOXP3
GABPA																											1.0							1.0				1.0								1.0			1.1687018424001718
GATA1																																						1.221952861952862
GATA2							1.0305676855895196					1.0												1.0														1.1497137205660626
GATA3										1.0																								1.0											1.9393103448275864	1.7889182058047495
GATA4																																										1.4274447949526816							1.627026387927939
GATA6																																	1.849315068493151
GFI1B
GLI2																																			1.0							1.3381258523280732
GLIS1																																										1.33800350262697
GLIS2
GMEB1																																										1.328537170263789
GMEB2																																										1.1436363636363636
GRHL1																																										1.8760064412238326
GRHL2																																														1.6502808988764044
GRHL3
GTF2B																																						1.1524663677130045
GTF2E2																																						1.0
GTF2F1																																						1.0
GTF2I
GTF3C2																																						1.0
HBP1																																										1.38974358974359							1.4052432819208143
HCFC1																																						1.0								1.305028493510169
HES1																																						1.3305824274458962				1.5559701492537314							1.5695581014729951
HES2
HEY1																																						1.0											1.1254752851711027
HEYL																																										1.3728813559322035
HHEX																																																	1.5443137660665427
HINFP																																						1.0692022212003078				1.5730994152046784
HIRA
HMG20A
HMGN1
HMGN3																																						1.2477477477477479
HNF1A																																																	1.484004971652277
HNF1B
HNF4A																																										1.6156525773195876							1.6224648985959438
HNF4G																																																	1.7311475409836068
HOXA1																																										1.261802575107296
HOXA13																																										1.3310810810810814
HOXA2																																										1.0
HOXA4																																										1.1694444444444445
HOXA6																																										1.2506887052341598
HOXA9											1.0
HOXB13																																										1.5437317784256561
HOXB7
HOXC9
HSF1																																						1.8419618528610355								1.156609195402299			1.7716701902748417
ID3																																						1.1996519780950918
IKZF1																									1.1353251318101933													2.0369810369810373											1.0
IKZF2
INTS3
IRF1																																						1.0304259634888437				1.4191780821917808
IRF2
IRF3																																																	1.3964285714285714
IRF4				1.0															1.0																				1.0
IRF5
IRF9																																						1.0
JUN																																						1.2002967359050445				1.3240022120696047							1.6769436997319036
JUNB																																						1.1362068965517242				1.4777227722772277
JUND																																						1.1251700680272108				1.5692307692307694			2.6214196762141966	2.2669753086419755			1.6456656475925322
KLF1																																						1.1394382187065113
KLF10																																														1.4807692307692308			1.5506172839506174
KLF11
KLF13																																						1.0
KLF15
KLF3																																										1.735074626865672
KLF4																																														1.585840707964602
KLF5																																										2.016943324704659
KLF6
KLF9																																														1.3481859410430839
L3MBTL4																																																	1.470703125
LARP7																																						1.0
LEF1																																						1.0957858796031072
LHX2																																										1.5246710526315792
LYL1												1.0					1.0										1.0								1.0							1.2909930715935334
MAF
MAFB
MAFF																																						1.0793450881612092											1.1430348258706469
MAFG																																						1.0291450777202074				1.4553140096618356
MAFK																																						1.105820105820106				1.4202049780380674							1.1699404476801738
MAML3
MAX																	1.0																					1.0								1.4853801169590644			1.4366495253164557
MAZ																																						1.0											1.6480836236933798
MECOM																																										1.5341614906832302
MED1											1.0																							1.0				1.0				1.4696969696969695	1.1364984687700308			1.7765122106154716			1.8218087469320214
MED12																																										1.7439293598233994
MEF2A																																						1.0818505338078293
MEF2B									1.0
MEF2C
MEF2D																																						1.2283278327832785
MEIS1											1.0
MEN1																																													1.6754015215553677	1.6372276959518202
MITF
MNT																																										1.3933649289099526							1.0
MTA2																																						1.067353407290016								1.3629737609329449
MTA3																																														1.1646586345381527
MXD3																																										1.5522041763341068
MXI1																																						1.0808625336927222											1.2971246006389776
MYB															1.0													1.0						1.0
MYBL2																																																	1.6160409556313995
MYC	1.167741935483871												1.0	1.0			1.0					1.0												1.0				1.053864168618267				1.2553380782918149				1.4243455526260633			1.5358305462653288
MYCN
MYF5
MYNN																																						1.1119997888290571
MYOD1
MYOG
MZF1
NANOG
NBN																																						1.0738862647031584								1.0
NEUROD1
NEUROG2
NFAT5																																										1.6351706036745408
NFATC1
NFATC3																																																	1.076056338028169
NFE2																																						1.121638924455826
NFE2L1																																						1.0814902216553306
NFE2L2																																										1.1515151515151514
NFIA																																						1.046439628482972											1.4145161290322583
NFIC																																																	1.676923076923077
NFIL3																																																	1.495677233429395
NFKB1
NFKB2
NFYA																																						1.0				1.074523396880416
NFYB																																						1.0
NFYC																																										1.2675675675675675
NKX2-1
NKX2-2																																										1.307346326836582
NKX3-1
NME2
NOTCH1					1.0
NPAT																																										1.3516819571865444
NR1H2
NR1H3
NR2C2																																						1.0											1.1723076923076923
NR2F1																																						1.1983092459531566
NR2F2																																						1.1706484641638226								1.9623927465723132			1.6666666666666667
NR2F6																																						1.1193035466613832											1.6862997924172287
NR3C1																									1.0															1.6532865522618516					2.5255474452554743	1.8299039780521262			1.0
NR4A1												1.0																										1.2245614035087717
NR5A2																																														1.5657763860747838
NRF1																																				1.0		1.0							1.1748878923766815	1.1934370693615066	1.3766055045871561		1.3227218578215378
ORC2																																						1.2545454545454544
OTX2
OVOL2																																										1.3659217877094973
PATZ1
PAX3
PAX5																						1.0														1.0
PAX6
PAX8
PBX1
PBX2																																						1.0											1.4688261655790549
PBX3
PDX1
PGR
PHF2
PITX3
PKNOX1																																						1.0
PML																	1.0																					1.0578512396694215								1.2818791946308725
POLR2A												1.0					1.0					1.0	1.0	1.0	1.0		1.0							1.0	1.0			1.0		1.0	1.0					1.0	1.0		1.0
POLR2B
POLR2M
POLR3A																																						1.0
POLR3D																																			1.0
POU2F1
POU2F2
POU3F2
POU5F1
PPARD
PPARG																																			1.0
PPARGC1A																																																	1.6886446886446889
PR																																													1.9050462724534545	1.8368534504569238
PRDM1
PRDM11
PRDM14
PROX1
PSIP1		1.0
RARA																	1.0517241379310347																													1.7069846678023852
RARG																																														1.9125295508274234
RB1
RBCK1																																										1.2305825242718444
RBL1
RBL2
RBPJ
RCOR1																																						1.1641987343793332								1.7078789798561398			1.7775330396475773
REL
RELA																																						1.1602454753484501				1.2823218997361476				1.5393258426966292
RELB
REPIN1												1.0
REST																											1.0							1.0				1.0				1.258531039684593				1.378151260504202			1.303728811376995
RFX1																																						1.0				1.0				1.161956167610646
RFX2																																										1.1473429951690821
RFX5																																						1.0				1.2586520947176685							1.3036093418259023
RNF2																																						1.0495495495495497											1.3179669714858973
RUNX1		1.0					1.0				1.0	1.0					1.0	1.0					1.0	1.0										1.0	1.0			1.279057261533897								1.9510918322317217
RUNX1T1												1.0
RUNX2																																														2.3827614108646884
RUNX3
RXRA																																			1.0							1.5084745762711864	1.3368719722587916			1.5518590998043054			1.654340836012862
RXRG																	1.0
RYBP
SALL4
SATB1
SCML2																																						1.0
SIN3A																																						1.0								1.5889967637540454			1.1584158415841583
SIX2
SIX4																																														1.190068493150685
SIX5																																						1.0
SMAD1																							1.0															1.28573534114768
SMAD2																																										1.4641434262948207
SMAD2/3
SMAD3
SMAD4																																																	1.6830620365346358
SMAD5
SNAI2
SND1
SOX10
SOX11																										1.0
SOX17
SOX2																																										1.3236607142857144
SOX4
SOX9																																										1.3109919571045576
SP140
SP3
SP4
SPDEF																																														1.3021555943950942
SPI1				1.0								1.0							1.0					1.0			1.0								1.0			1.0	1.0
SPIB				1.0															1.0																				1.0
SREBF1																																														1.488842782891675			1.175
SREBF2
SRF																																						1.0								1.3927813163481952			1.3479052823315116
STAT1																																						1.1375259133953595
STAT2																																						1.1008782883782884				1.2926208651399491
STAT3				1.0		1.0										1.0			1.0	1.0	1.0
STAT4
STAT5		1.0
STAT5A																																						1.1612903225806452
STAT5B
SUPT5H																																						1.0
T																																													1.7330173775671407
TAF1																																						1.0								1.0			1.0
TAF7																																						1.0
TAL1										1.0		1.0												1.0										1.0				1.2454819277108435				1.176991150442478
TBP																								1.0														1.0											1.3203125
TBX21
TBX5
TCF12										1.0		1.0												1.0																						2.1957585644371944			1.6654064272211722
TCF21
TCF4																																											1.385167962386324
TCF7																																						1.1406976630104193											1.6672531697641362
TCF7L1										1.0		1.0
TCF7L2	1.235735347078419																						1.0															1.0849532605023087								1.8060606060606061			1.457293035479632
TEAD1, TEAD4
TEAD2																																						3.3399122807017543				1.4058252427184468
TEAD4																																						1.790732436472347								3.9253521126760567			4.553571428571428
TFAP2A																																														2.1685823754789273
TFAP2C	1.6643192488262912																																													1.7547449584816133
TFDP1																																						1.103976467557006				1.1912568306010929		1.0
TGIF2																																																	1.443609401795622
THAP1																																						1.0
THAP11
TLX1								1.0
TP53
TP63
TP73																																										1.3711001642036127
TRIM24																																						1.1399539877300615								1.035372848948375
TSHZ1
TTF1
TTF2
UBTF																																						1.0
USF1																																						1.0											1.347305389221557
USF2																																						1.0956678700361009											1.3394438504831259
USP7
VDR																																			1.0856219709208401								1.3034825870646765
VEZF1																																										1.3825242718446604
WDHD1																																														1.8085676633483518
WT1
XBP1																																													1.7400573654694123
YBX1																																						1.0								1.0			1.0
YBX3																																						1.0
YY1																																						1.0				1.0							1.0
ZBTB10																																										1.277777777777778
ZBTB16
ZBTB17
ZBTB2																																																	1.0
ZBTB33																																						1.0											1.3890249433106576
ZBTB7A																																						1.0											1.7037037037037037
ZBTB7B																																										1.2388392857142858
ZC3H8																																						1.0
ZEB1																																																	1.9089026915113874
ZFAT																																										1.5889655172413795
ZFP42
ZFP57
ZFP69
ZFP90
ZFX										1.0																						1.0						1.0
ZIC2																																										1.3929503916449086
ZKSCAN1																																						1.0								1.0
ZKSCAN2
ZKSCAN5
ZNF10
ZNF12																																										1.3495934959349594
ZNF124
ZNF133
ZNF135
ZNF141
ZNF143					1.0																		1.1417475728155342															1.0972527472527474				1.2583826429980278				1.4047662660208926
ZNF157
ZNF169
ZNF17
ZNF180
ZNF182
ZNF217																																														2.052863436123348
ZNF248
ZNF254
ZNF26
ZNF263																																						1.0
ZNF266
ZNF267
ZNF273
ZNF274																																						1.198165137614679
ZNF28
ZNF280D
ZNF281
ZNF282
ZNF284
ZNF287
ZNF333
ZNF334
ZNF335
ZNF337
ZNF343
ZNF383
ZNF384																																						1.0
ZNF407																																										1.3431734317343174
ZNF410																																						1.0
ZNF430
ZNF433
ZNF44
ZNF440
ZNF441
ZNF445
ZNF460
ZNF479
ZNF480
ZNF506
ZNF519
ZNF530
ZNF534
ZNF543
ZNF555
ZNF557
ZNF561
ZNF565
ZNF567
ZNF573
ZNF585A
ZNF597
ZNF611
ZNF616
ZNF618
ZNF627
ZNF639																																						1.1788976528210675
ZNF644																																						1.2160687211856804
ZNF649
ZNF671
ZNF674
ZNF675
ZNF682
ZNF695
ZNF701																																														1.8778625954198471
ZNF711
ZNF716
ZNF750
ZNF75A																																														1.2636579572446553
ZNF75D
ZNF76
ZNF777
ZNF780A
ZNF783
ZNF786
ZNF81
ZNF823
ZNF83																																						1.1777613472490407				1.473790322580645
ZNF84
ZNF879
ZNF92
ZNF93
ZSCAN2																																														1.7597014925373136			1.7065693430656936
ZXDC																																														1.9878048780487805
ZZZ3
[truncated: 45 more columns]
