# Supplementary material for: Determinants of transcription factor regulatory range
Source: Nat Commun. 2020 May 18;11:2472. doi: 10.1038/s41467-020-16106-x (PMC7235260; doi:10.1038/s41467-020-16106-x)
Supplement: Supplementary file 12 — Source Data [file 41467_2020_16106_MOESM12_ESM.zip › Source Data/source_data_fig_3g_&_supp_3f_YY1_motif_enrichment.csv]

	786O	KELLY	MDAMB436	HS578T	EWS502	SKNSH	HEPG2	K562	BT549	U2OS	HUH7	COLO829	SUDHL10	SAOS2	HT1080	SKBR3	H929	PANC1	A375	A673	SW1353	22RV1	LS180	RD	PC3	SW480	COLO320	HCC1954	GRANTA519	SHSY5Y	RH18	MDAMB231	MDAMB468	SUDHL4	KYSE70	U266B1	A549	HT29	U937	L1236	VCAP	CMK	HUG1N	H2171	DAOY	THP1	OVCAR8	ZR751	ME1
ADNP								1.3902930402930402
AEBP2
AFF1
AFF4
AHR
AR																						1.0			1.0																1.0
ARID1A							1.7058823529411764
ARID3A							1.2804160125588697	1.7857142857142856
ARNT	1.4015748031496063							2.36988936988937
ARNT2
ARNTL										1.8284023668639053
ARRB1
ASCL1								1.707317073170732
ASCL2
ASXL1
ATF1							2.5989746263468887	2.712121212121212
ATF2							1.7402597402597404
ATF3							2.113821138211382	2.0846469104665823																													2.525252525252525
ATF4							2.373166579360922
ATF5
ATOH1
BACH1								3.28
BACH2
BAHD1
BANP
BARX1
BARX2
BATF
BATF3
BCL11A
BCL3								3.15																													3.1574803149606296
BCL6
BCLAF1								2.5794392523364484
BCOR								1.0
BHLHE40							1.7056277056277056	1.7333333333333334																													2.1339285714285707
BPTF
BRD7
BTAF1
CAMTA2
CASP8AP2
CBFA2T2
CBFB														1.0																									2.0064582887318916										1.3386243386243386
CCNT2								2.0709219858156027
CDK12
CDK6
CDK7
CDK8								4.427710843373493																		1.9032258064516128
CDK9																			2.591666666666667
CDX2																							1.0				1.0
CEBPA							1.0	1.0																															1.0
CEBPB							1.0	1.4832417582417583															1.0961538461538463														1.0
CEBPD							2.5669291338582676	1.971014492753623
CEBPG								1.5124196376388075
CEBPZ							1.0
CIITA
CLOCK										1.2658730158730158
CNOT3
CREB1							2.753521126760563	2.483221476510067																													2.778443113772455
CREB3								3.8811232063334975
CREB3L4
CREM							2.5982703761116097
CTBP1
CTBP2
CTCF	1.0					1.0977011494252875	1.0	1.0		1.537313432835821		1.0						1.0							1.0												1.1830357142857142				1.352960102960103					1.0	1.0
CTCFL								1.3566094100074682																																							1.3852459016393444
CTNNB1
CUX1								1.608076563958917
DCP1A
DLX1
DLX2
DR1
DRAP1
E2F1										2.406862745098039																						2.506410256410256
E2F2
E2F3
E2F4								2.7351351351351347
E2F6								1.5779220779220777																													1.2685714285714285
E2F7
E2F8
EBF1
EBF3						1.0
EGR1								1.693548387096774
EGR2
EHF
ELF1						2.633986928104575	2.3333333333333335	2.5912408759124084																													2.805755395683453												1.6502463054187193
ELF2
ELF3
ELF5
ELK1								2.905797101449275
ELK3
ELK4
EMX1
EOMES
EPAS1	1.0
EPC1								3.275704412546518
ERCC2															2.584905660377358
ESR1										1.1132075471698113																															1.0							1.0
ESRRA							1.8157894736842102
ETS1								2.9375										3.8638743455497377																			3.887218045112782
ETS2								2.130354844640559
ETV1								1.9595779220779217
ETV4							2.154401154401154																		1.0
ETV5
ETV6
ETV7
FEV
FLI1					1.631712626995646															1.0																			1.7562327633756205										1.1614583333333333
FOS								1.1774193548387097
FOSL1								1.157142857142857	1.0																							1.0
FOSL2						1.0	1.0																														1.0
FOXA1							1.0				1.0																										1.0				1.0							1.0
FOXA2							1.0																														1.0
FOXD2
FOXG1
FOXH1
FOXJ2								3.079747116237799
FOXK1
FOXK2							2.25	2.926243279569892
FOXM1						1.72				1.6710526315789473																						2.9266020864381517
FOXO1
FOXO3							2.5379310344827584	1.9848484848484844
FOXP1																																									1.1600000000000001
FOXP2
FOXP3
GABPA						2.7960526315789473	2.665051679586563	2.7229729729729732																													2.5609756097560976				2.5588235294117645
GATA1								1.0
GATA2								1.0																						1.0																			1.3956043956043955
GATA3		1.0				1.0																								1.0		1.0					1.2745098039215685
GATA4							2.569329660238751
GATA6																																											1.0
GFI1B
GLI2																																														1.0
GLIS1
GLIS2
GMEB1
GMEB2
GRHL1
GRHL2
GRHL3
GTF2B								3.82
GTF2E2								3.9925373134328352
GTF2F1								3.65359477124183
GTF2I
GTF3C2								1.1600000000000001
HBP1							2.833317689022387
HCFC1								4.203703703703703
HES1							1.0	1.5191040843214756													2.8846153846153846
HES2																																					1.0
HEY1							2.854748603351955	3.446927374301676
HEYL
HHEX							1.4409392789373814
HINFP								3.0215813598166537
HIRA
HMG20A
HMGN1
HMGN3								2.068181818181818
HNF1A							1.7658692185007974
HNF1B
HNF4A							1.0
HNF4G							1.0
HOXA1
HOXA13
HOXA2
HOXA4
HOXA6
HOXA9
HOXB13
HOXB7
HOXC9
HSF1							1.9579831932773106	1.6103896103896103		1.2163043478260869						1.8012345679012345																						1.0
ID3								2.643831168831168
IKZF1							1.0	1.0
IKZF2
INTS3
IRF1								2.727370689655172
IRF2
IRF3							1.4841269841269842
IRF4																	2.3636363636363633
IRF5
IRF9								3.0677966101694913
JUN							1.0	1.5977011494252875	1.0																							1.0					1.7981651376146788
JUNB								1.3448275862068964
JUND						1.1016949152542372	1.3082191780821917	1.6580882352941178																	1.0													1.6261645962732918
KLF1								2.509907422445996
KLF10							3.6356589147286815
KLF11
KLF13								2.603562801932367
KLF15
KLF3
KLF4
KLF5
KLF6
KLF9
L3MBTL4							2.8181818181818183
LARP7								2.257542426147077
LEF1								1.5517946388005452
LHX2
LYL1																																														1.0
MAF
MAFB
MAFF							1.0	1.3953488372093026
MAFG								1.153061224489796
MAFK							1.0	1.1777777777777778
MAML3						1.0
MAX						2.0069930069930066	1.89481674257211	2.25																									1.646125116713352				1.8548504601226994							1.9776459854014596
MAZ							2.2765957446808507	2.068027210884354
MECOM
MED1							1.561271186440678	1.3670886075949367											1.0				1.215686274509804														2.338311429709279							1.894736842105263
MED12
MEF2A						1.2280701754385965		2.232876712328767
MEF2B
MEF2C
MEF2D								3.2750582750582744
MEIS1
MEN1
MITF												1.8402903811252267
MNT							1.2969696969696969
MTA2								1.3591503267973857
MTA3
MXD3
MXI1						1.9558823529411762	2.4197530864197527	2.602836879432624
MYB
MYBL2							2.1624999999999996
MYC							2.4671863280831454	2.748299319727891		2.221929190751445																						2.196969696969697					1.0							2.3960873983739837
MYCN
MYF5																															1.9895833333333333
MYNN								1.3021536066424493
MYOD1
MYOG
MZF1
NANOG
NBN								2.214082134991579
NEUROD1
NEUROG2
NFAT5
NFATC1
NFATC3							2.084507042253521
NFE2								1.75609756097561
NFE2L1								1.2553191489361704
NFE2L2
NFIA							1.0	1.1692307692307693
NFIC						1.0	1.9032258064516128
NFIL3							1.0
NFKB1																																								1.1875
NFKB2																																								1.0
NFYA								2.0523334149926504
NFYB								1.7476921852618177
NFYC
NKX2-1																																					1.3728813559322033
NKX2-2
NKX3-1
NME2																																					1.0
NOTCH1
NPAT
NR1H2																																						1.4623015873015874
NR1H3																																						1.0
NR2C2							3.4827586206896552	3.546307598413182
NR2F1								1.6195887445887447
NR2F2							1.338709677419355	1.4444444444444444
NR2F6							1.0	1.651366120218579
NR3C1							1.0			1.0																						1.0					1.0				1.0							1.0
NR4A1								3.4555555555555553
NR5A2
NRF1						1.8456790123456788	1.8599765977600713	1.8030541871921182																				1.631102003642987
ORC2								1.6363636363636362
OTX2
OVOL2
PATZ1
PAX3
PAX5
PAX6
PAX8
PBX1
PBX2							1.1451612903225805	1.4865121580547112
PBX3						1.0																															2.2985074626865667
PDX1
PGR
PHF2
PITX3																														1.3857142857142857
PKNOX1								1.497878787878788
PML								3.1176470588235294
POLR2A	2.6463541666666663	5.276676074470193	2.17877094972067			2.5144907315128564	2.795031055900621	3.2066985645933013		2.705427631578947	3.1364008987126546					3.0386740331491713		2.8993710691823895	2.5701754385964906									2.652328414782726		3.6279069767441863							2.779122744327318	2.6197636949516645	2.325870646766169		3.031914893617021			2.7346938775510203		2.6532790752535975		2.75392670157068	2.197969543147208
POLR2B
POLR2M
POLR3A								1.0
POLR3D																																														1.3514084507042252
POU2F1																																									1.0
POU2F2
POU3F2
POU5F1
PPARD
PPARG																																						1.0								1.0
PPARGC1A							2.0202020202020203
PR
PRDM1
PRDM11
PRDM14
PROX1																										1.196969696969697
PSIP1
RARA						1.0
RARG
RB1
RBCK1
RBL1
RBL2
RBPJ
RCOR1							2.705882352941176	1.0
REL
RELA								3.6265822784810124			3.215022655977692																										1.3311556329849012			1.0
RELB																																								1.2123287671232876
REPIN1
REST						2.842437614120511	2.5679365079365075	1.2638888888888888										3.293478260869565																			3.52
RFX1								2.339865792283056
RFX2
RFX5						1.743801652892562	1.8181818181818181	2.6504854368932036
RNF2							1.5409998279125794	1.0
RUNX1								1.9603742713978933																															1.0		1.4000000000000001	1.0				1.659090909090909			1.6589595375722541
RUNX1T1
RUNX2														1.222222222222222
RUNX3
RXRA						1.0	1.0																1.4347826086956523																							1.0
RXRG
RYBP
SALL4
SATB1																														1.0
SCML2								2.2949640287769784
SIN3A						2.4275362318840576	2.4178082191780823	2.5448717948717947										2.681318681318681																			2.564102564102564
SIX2
SIX4
SIX5								5.62082713880254																													3.574626865671642
SMAD1								1.0846153846153848																															1.0
SMAD2
SMAD2/3
SMAD3																																					1.0
SMAD4							1.5643580012650222
SMAD5
SNAI2
SND1
SOX10
SOX11																													1.4400516795865634
SOX17
SOX2																																			1.7037037037037037
SOX4
SOX9																																						2.943262411347517
SP140
SP3
SP4
SPDEF																																					1.1951219512195124
SPI1	1.0							1.3230769230769233									1.8987341772151898																													1.0			1.1623376623376622
SPIB																	1.8348623853211008
SREBF1							2.4
SREBF2
SRF							2.188679245283019	2.581967213114754
STAT1								2.2869918699186993
STAT2								2.4413512019895
STAT3													3.0098039215686274																					2.033613445378151
STAT4
STAT5
STAT5A								1.4406779661016949
STAT5B
SUPT5H								3.1792966211825857
T
TAF1						4.056179775280898	3.0054644808743167	4.073033707865169																													4.266666666666667
TAF7								4.9912280701754375
TAL1								1.0																																									1.4677419354838708
TBP							3.5263157894736836	3.6876657824933683																																									2.654639175257732
TBX21
TBX5
TCF12						1.0	2.301075268817204																														2.1194029850746268												1.867816091954023
TCF21
TCF4																							1.0
TCF7							1.0	2.476475745178258
TCF7L1
TCF7L2							1.0	2.3141592920353977										1.6428571428571428																					1.7349397590361444
TEAD1																								1.0
TEAD1, TEAD4
TEAD2								3.078200483091787
TEAD4						1.3958333333333335	1.0	1.82																								1.0					1.0
TFAP2A
TFAP2C																1.0			1.1176470588235294
TFDP1								2.3023453878406706																												2.0888888888888886
TGIF2							2.5071288423806406
THAP1								3.3470588235294114
THAP11
TLX1
TP53										1.0				1.4285714285714286												1.0						1.8488372093023255	1.0
TP63																																			1.0
TP73														1.0
TRIM24								1.4357142857142857
TSHZ1
TTF1
TTF2
UBTF								1.0
USF1						2.384615384615384	1.967032967032967	2.4285714285714284																													2.432432432432432
USF2							2.09334270380782	3.367088607594936
USP7																																1.0
VDR																							2.9857142857142853																							1.0
VEZF1
WDHD1
WT1
XBP1				2.4273504273504267																												2.395402762375239
YBX1							1.0	1.0
YBX3								4.418585251918585
ZBTB10
ZBTB16
ZBTB17										4.069531795946889
ZBTB2							1.2894736842105263
ZBTB33						2.7368421052631575	2.7502337288745053	1.2272727272727273																													3.0175438596491224
ZBTB7A							1.653061224489796	1.546153846153846
ZBTB7B
ZC3H8								2.0920665292905505
ZEB1							2.3370786516853927											1.0
ZFAT
ZFP42
ZFP57
ZFP69
ZFP90
ZFX								1.7348245246351406																																					1.242603550295858
ZIC2
ZKSCAN1								2.0541979949874687
ZKSCAN2
ZKSCAN5
ZNF10
ZNF12
ZNF124
ZNF133
ZNF135
ZNF141
ZNF143								2.4868421052631575																															3.1733333333333333
ZNF157
ZNF169
ZNF17
ZNF180
ZNF182
ZNF217
ZNF248
ZNF254
ZNF26
ZNF263								1.0
ZNF266
ZNF267
ZNF273
ZNF274								1.0
ZNF28
ZNF280D
ZNF281
ZNF282
ZNF284
ZNF287
ZNF333
ZNF334
ZNF335
ZNF337
ZNF343
ZNF383
ZNF384								1.5999999999999999
ZNF407
ZNF410								3.519480519480519
ZNF430
ZNF433
ZNF44
ZNF440
ZNF441
ZNF445
ZNF460
ZNF479
ZNF480
ZNF506
ZNF519
ZNF530
ZNF534
ZNF543
ZNF555
ZNF557
ZNF561
ZNF565
ZNF567
ZNF573
ZNF585A
ZNF597
ZNF611
ZNF616
ZNF618
ZNF627
ZNF639								3.3387096774193545
ZNF644								4.417147451054572
ZNF649
ZNF671
ZNF674
ZNF675
ZNF682
ZNF695
ZNF701
ZNF711																														2.0060975609756095
ZNF716
ZNF750
ZNF75A
ZNF75D
ZNF76
ZNF777
ZNF780A
ZNF783
ZNF786
ZNF81
ZNF823
ZNF83								3.626639712488769
ZNF84
ZNF879
ZNF92
ZNF93
ZSCAN2							1.5396825396825398
ZXDC
ZZZ3
[truncated: 46 more columns]
