# Supplementary material for: Determinants of transcription factor regulatory range
Source: Nat Commun. 2020 May 18;11:2472. doi: 10.1038/s41467-020-16106-x (PMC7235260; doi:10.1038/s41467-020-16106-x)
Supplement: Supplementary file 12 — Source Data [file 41467_2020_16106_MOESM12_ESM.zip › Source Data/source_data_fig_3h_pioneer_like_factor_vs_TF_range.csv]

	long-range	pioneer-like	short_range
AR	1.0
ATF1			1.0
ATF2			1.0
BCL3	1.0
CDX2	1.0	1.0
CEBPA	1.0
CEBPB	1.0
CREB1			1.0
ELF1		1.0	1.0
ESR1	1.0
FLI1	1.0	1.0
FOS	1.0	1.0
FOSL1	1.0	1.0
FOSL2	1.0	1.0
FOXA1	1.0	1.0
FOXA2	1.0	1.0
FOXM1			1.0
GABPA			1.0
GATA1	1.0
GATA3	1.0	1.0
GRHL2	1.0	1.0
HNF4A	1.0	1.0
IKZF1	1.0
IRF1	1.0	1.0
JUN	1.0	1.0
JUNB	1.0	1.0
JUND	1.0
KLF5	1.0	1.0
MAX	1.0
MAZ	1.0
MYB	1.0	1.0
MYC			1.0
NFE2	1.0
NR1H3	1.0
NR2F6	1.0
NR3C1	1.0
NRF1	1.0
PAX5	1.0
PPARG	1.0	1.0
RELA	1.0
RELB	1.0
RFX1	1.0
RUNX1	1.0	1.0
SMAD3	1.0
SP1	1.0
SPIB	1.0	1.0
STAT5B	1.0
TAF1			1.0
TAL1	1.0
TBX21	1.0
TCF7L2	1.0	1.0
TEAD1	1.0	1.0
TEAD4	1.0	1.0
TFDP1			1.0
TP53	1.0
USF1	1.0
USF2	1.0
YY1			1.0
ZBTB17	1.0
ZBTB33			1.0
