# Supplementary material for: Determinants of transcription factor regulatory range
Source: Nat Commun. 2020 May 18;11:2472. doi: 10.1038/s41467-020-16106-x (PMC7235260; doi:10.1038/s41467-020-16106-x)
Supplement: Supplementary file 12 — Source Data [file 41467_2020_16106_MOESM12_ESM.zip › Source Data/source_data_fig_4a_long_Cold_H1_TADs_range_TFs.csv]

Half effect distance (log 10)	Correlation	TF	subject
69.31471805599453	0.010123384238668522	PPARG	4495
138.62943611198907	0.017898847161208625	PPARG	4495
207.94415416798358	0.025468097839829736	PPARG	4495
277.25887222397813	0.030461972202248225	PPARG	4495
346.5735902799726	0.03369057104316626	PPARG	4495
415.88830833596717	0.035993970171227664	PPARG	4495
485.2030263919617	0.03789353990197091	PPARG	4495
554.5177444479563	0.039670959060955434	PPARG	4495
623.8324625039508	0.0414639262420471	PPARG	4495
693.1471805599452	0.04332998464366769	PPARG	4495
831.7766166719343	0.04732049286864058	PPARG	4495
1039.720770839918	0.05375234856741083	PPARG	4495
1386.2943611198905	0.06455241245598485	PPARG	4495
1732.8679513998632	0.07440676587060134	PPARG	4495
2079.441541679836	0.08296528773517609	PPARG	4495
3465.7359027997263	0.10704729758959826	PPARG	4495
4158.883083359672	0.11539670433780237	PPARG	4495
4852.030263919617	0.12240789998724565	PPARG	4495
5545.177444479562	0.12848894811477424	PPARG	4495
6238.324625039508	0.13387688106366696	PPARG	4495
6931.471805599453	0.13871656427866982	PPARG	4495
9010.91334727929	0.15076652908255816	PPARG	4495
11090.354888959124	0.1601180460421953	PPARG	4495
13862.943611198905	0.1697449776424777	PPARG	4495
17328.67951399863	0.1787458171435441	PPARG	4495
20794.415416798358	0.18552127107507752	PPARG	4495
24260.151319598084	0.19075800631837733	PPARG	4495
27725.88722239781	0.19485777836991167	PPARG	4495
31191.623125197537	0.19807789118953745	PPARG	4495
34657.35902799726	0.20059645572974005	PPARG	4495
38123.09493079699	0.20254437639914288	PPARG	4495
41588.830833596716	0.20402214990266512	PPARG	4495
45054.566736396446	0.20510932624106729	PPARG	4495
48520.30263919617	0.20587020955712818	PPARG	4495
51986.0385419959	0.206357523490003	PPARG	4495
55451.77444479562	0.20661491455894926	PPARG	4495
62383.246250395074	0.20657949779649612	PPARG	4495
69314.71805599453	0.20599001225770927	PPARG	4495
76246.18986159399	0.2050067556170175	PPARG	4495
83177.66166719343	0.2037444660806045	PPARG	4495
90109.13347279289	0.20228590411095007	PPARG	4495
97040.60527839234	0.20069117500365286	PPARG	4495
103972.0770839918	0.19900419693842653	PPARG	4495
110903.54888959124	0.19725722417389793	PPARG	4495
117835.0206951907	0.19547403507896374	PPARG	4495
124766.49250079015	0.19367219851055323	PPARG	4495
131697.9643063896	0.191864700057599	PPARG	4495
138629.43611198905	0.19006112026743005	PPARG	4495
152492.37972318797	0.18649195865416343	PPARG	4495
159423.8515287874	0.1847352029537071	PPARG	4495
173286.79513998632	0.18129069165023087	PPARG	4495
187149.7387511852	0.1779473113090065	PPARG	4495
207944.1541679836	0.17313103911016203	PPARG	4495
221807.09777918248	0.1700526632699412	PPARG	4495
235670.0413903814	0.16707780092501892	PPARG	4495
249532.9850015803	0.1642034442070794	PPARG	4495
263395.9286127792	0.16142633503583742	PPARG	4495
277258.8722239781	0.1587432060108369	PPARG	4495
291121.815835177	0.15615089168357088	PPARG	4495
304984.75944637595	0.1536463675964687	PPARG	4495
318847.7030575748	0.15122675146239078	PPARG	4495
346573.59027997265	0.14663132016220276	PPARG	4495
381230.9493079699	0.1413174770921284	PPARG	4495
415888.3083359672	0.13644583172057667	PPARG	4495
450545.6673639644	0.13197908749501835	PPARG	4495
485203.0263919617	0.1278811653101875	PPARG	4495
519860.38541995897	0.12411744784227739	PPARG	4495
554517.7444479562	0.1206551831158463	PPARG	4495
589175.1034759535	0.11746385234095005	PPARG	4495
623832.4625039508	0.11451541822587888	PPARG	4495
658489.821531948	0.11178443729493712	PPARG	4495
693147.1805599453	0.10924805291371815	PPARG	4495
762461.8986159398	0.10467993557469985	PPARG	4495
831776.6166719344	0.10067492063015486	PPARG	4495
866433.9756999316	0.09884964151210134	PPARG	4495
901091.3347279289	0.09712768875750921	PPARG	4495
970406.0527839235	0.09395725097599501	PPARG	4495
1039720.7708399179	0.09110120723486147	PPARG	4495
1213007.5659799043	0.08504344415425427	PPARG	4495
1386294.3611198906	0.08015300723507646	PPARG	4495
1559581.156259877	0.07611795409545183	PPARG	4495
1732867.9513998632	0.07273449947821609	PPARG	4495
1871497.3875118522	0.07039956310766414	PPARG	4495
2079441.5416798359	0.06738955551878828	PPARG	4495
2218070.977791825	0.06565074222167455	PPARG	4495
2426015.1319598085	0.0633649753800277	PPARG	4495
2772588.722239781	0.060224332393935744	PPARG	4495
69.31471805599453	-0.04818837147416958	PPARG	50408
138.62943611198907	-0.04827686134065621	PPARG	50408
207.94415416798358	-0.040495416138580195	PPARG	50408
277.25887222397813	-0.031968539615751856	PPARG	50408
346.5735902799726	-0.02389093751041169	PPARG	50408
415.88830833596717	-0.016377504605682883	PPARG	50408
485.2030263919617	-0.009356507120557299	PPARG	50408
554.5177444479563	-0.0027521231441152393	PPARG	50408
623.8324625039508	0.0034891614549667272	PPARG	50408
693.1471805599452	0.009402597214130556	PPARG	50408
831.7766166719343	0.02033384307636676	PPARG	50408
1039.720770839918	0.03469784961909889	PPARG	50408
1386.2943611198905	0.0539058602954085	PPARG	50408
1732.8679513998632	0.06828787317718803	PPARG	50408
2079.441541679836	0.07904705683412316	PPARG	50408
3465.7359027997263	0.10223968005776395	PPARG	50408
4158.883083359672	0.10813097721838369	PPARG	50408
4852.030263919617	0.1124269005179872	PPARG	50408
5545.177444479562	0.11581904746791974	PPARG	50408
6238.324625039508	0.11868116827235085	PPARG	50408
6931.471805599453	0.1212212200434864	PPARG	50408
9010.91334727929	0.1278598620304916	PPARG	50408
11090.354888959124	0.13376847972929565	PPARG	50408
13862.943611198905	0.14094523706812195	PPARG	50408
17328.67951399863	0.148926841113523	PPARG	50408
20794.415416798358	0.15588809900296788	PPARG	50408
24260.151319598084	0.161926946495429	PPARG	50408
27725.88722239781	0.1671491563941802	PPARG	50408
31191.623125197537	0.1716570036470083	PPARG	50408
34657.35902799726	0.17554441318106986	PPARG	50408
38123.09493079699	0.17889527551540707	PPARG	50408
41588.830833596716	0.18178317961820303	PPARG	50408
45054.566736396446	0.18427186645273524	PPARG	50408
48520.30263919617	0.18641605985947368	PPARG	50408
51986.0385419959	0.18826246587711315	PPARG	50408
55451.77444479562	0.18985080741571356	PPARG	50408
62383.246250395074	0.19238312494976234	PPARG	50408
69314.71805599453	0.19422643067577386	PPARG	50408
76246.18986159399	0.19553562648024866	PPARG	50408
83177.66166719343	0.19642451282189127	PPARG	50408
90109.13347279289	0.19697802100128542	PPARG	50408
97040.60527839234	0.1972606399650175	PPARG	50408
103972.0770839918	0.1973221883726509	PPARG	50408
110903.54888959124	0.19720178152054957	PPARG	50408
117835.0206951907	0.1969305841759329	PPARG	50408
124766.49250079015	0.19653374791257452	PPARG	50408
131697.9643063896	0.19603179761545567	PPARG	50408
138629.43611198905	0.19544164194261854	PPARG	50408
152492.37972318797	0.19405058491182234	PPARG	50408
159423.8515287874	0.19327130528912717	PPARG	50408
173286.79513998632	0.19158728054581212	PPARG	50408
187149.7387511852	0.18977823751397907	PPARG	50408
207944.1541679836	0.18691232665973576	PPARG	50408
221807.09777918248	0.1849394282620762	PPARG	50408
235670.0413903814	0.18293952448032494	PPARG	50408
249532.9850015803	0.18092698489714745	PPARG	50408
263395.9286127792	0.17891287547968077	PPARG	50408
277258.8722239781	0.1769057856611565	PPARG	50408
291121.815835177	0.1749124251667201	PPARG	50408
304984.75944637595	0.17293805868598724	PPARG	50408
318847.7030575748	0.17098682544274144	PPARG	50408
346573.59027997265	0.1671660531431637	PPARG	50408
381230.9493079699	0.16256456544579823	PPARG	50408
415888.3083359672	0.15817431684551078	PPARG	50408
450545.6673639644	0.15400283089413075	PPARG	50408
485203.0263919617	0.15004993415789247	PPARG	50408
519860.38541995897	0.14631046049594795	PPARG	50408
554517.7444479562	0.142776091515124	PPARG	50408
589175.1034759535	0.139436649905467	PPARG	50408
623832.4625039508	0.13628101375342422	PPARG	50408
658489.821531948	0.13329775426814877	PPARG	50408
693147.1805599453	0.13047556780411418	PPARG	50408
762461.8986159398	0.1252713904687945	PPARG	50408
831776.6166719344	0.12058863839695969	PPARG	50408
866433.9756999316	0.11842080307087079	PPARG	50408
901091.3347279289	0.1163582901720681	PPARG	50408
970406.0527839235	0.11252186936006857	PPARG	50408
1039720.7708399179	0.10903016046363745	PPARG	50408
1213007.5659799043	0.10155220787251491	PPARG	50408
1386294.3611198906	0.095489931300004	PPARG	50408
1559581.156259877	0.09050162375711568	PPARG	50408
1732867.9513998632	0.08634314920068557	PPARG	50408
1871497.3875118522	0.08349178876177808	PPARG	50408
2079441.5416798359	0.07984416955137127	PPARG	50408
2218070.977791825	0.07775428272581503	PPARG	50408
2426015.1319598085	0.07503017651525853	PPARG	50408
2772588.722239781	0.07134038094256467	PPARG	50408
69.31471805599453	-0.005155641633230664	PPARG	50409
138.62943611198907	0.005067527778293515	PPARG	50409
207.94415416798358	0.01057074778383093	PPARG	50409
277.25887222397813	0.013951588795368983	PPARG	50409
346.5735902799726	0.016768091346463985	PPARG	50409
415.88830833596717	0.01972848749509608	PPARG	50409
485.2030263919617	0.023016636817098944	PPARG	50409
554.5177444479563	0.0265949168268711	PPARG	50409
623.8324625039508	0.030359763606869365	PPARG	50409
693.1471805599452	0.03420572228537499	PPARG	50409
831.7766166719343	0.04181878545510836	PPARG	50409
1039.720770839918	0.05236152887837753	PPARG	50409
1386.2943611198905	0.06670809898618008	PPARG	50409
1732.8679513998632	0.07737022402741273	PPARG	50409
2079.441541679836	0.08524876766734703	PPARG	50409
3465.7359027997263	0.10195909430768124	PPARG	50409
4158.883083359672	0.10626705235962397	PPARG	50409
4852.030263919617	0.10955617452933795	PPARG	50409
5545.177444479562	0.11232537518628943	PPARG	50409
6238.324625039508	0.11482620826330779	PPARG	50409
6931.471805599453	0.11718528930047924	PPARG	50409
9010.91334727929	0.12388772735954942	PPARG	50409
11090.354888959124	0.13026165224129418	PPARG	50409
13862.943611198905	0.13821586115143078	PPARG	50409
17328.67951399863	0.14714190410317982	PPARG	50409
20794.415416798358	0.154920710814471	PPARG	50409
24260.151319598084	0.16164466952500164	PPARG	50409
27725.88722239781	0.16744394977928362	PPARG	50409
31191.623125197537	0.17244985003342175	PPARG	50409
34657.35902799726	0.17678122791869194	PPARG	50409
38123.09493079699	0.18054058037099158	PPARG	50409
41588.830833596716	0.18381412729064192	PPARG	50409
45054.566736396446	0.18667346894578893	PPARG	50409
48520.30263919617	0.18917772358116344	PPARG	50409
51986.0385419959	0.19137565195758027	PPARG	50409
55451.77444479562	0.19330756250648282	PPARG	50409
62383.246250395074	0.19650173299138346	PPARG	50409
69314.71805599453	0.19896829265271923	PPARG	50409
76246.18986159399	0.20085684657663908	PPARG	50409
83177.66166719343	0.2022785085880459	PPARG	50409
90109.13347279289	0.20331831731561156	PPARG	50409
97040.60527839234	0.2040430021747903	PPARG	50409
103972.0770839918	0.204505946330635	PPARG	50409
110903.54888959124	0.2047504656444051	PPARG	50409
117835.0206951907	0.20481206400946078	PPARG	50409
124766.49250079015	0.20472005078373598	PPARG	50409
131697.9643063896	0.20449874608255278	PPARG	50409
138629.43611198905	0.20416840796911673	PPARG	50409
152492.37972318797	0.20324559349606838	PPARG	50409
159423.8515287874	0.20267921074584083	PPARG	50409
173286.79513998632	0.20138697056339477	PPARG	50409
187149.7387511852	0.19993229558716194	PPARG	50409
207944.1541679836	0.19754172546964904	PPARG	50409
221807.09777918248	0.19585416535707342	PPARG	50409
235670.0413903814	0.19411748356803835	PPARG	50409
249532.9850015803	0.192347950160325	PPARG	50409
263395.9286127792	0.19055815459278735	PPARG	50409
277258.8722239781	0.188757994919811	PPARG	50409
291121.815835177	0.18695536522904993	PPARG	50409
304984.75944637595	0.18515663740635704	PPARG	50409
318847.7030575748	0.18336700256645516	PPARG	50409
346573.59027997265	0.17983127931773676	PPARG	50409
381230.9493079699	0.17552403212121404	PPARG	50409
415888.3083359672	0.17137097484466798	PPARG	50409
450545.6673639644	0.16739050780395737	PPARG	50409
485203.0263919617	0.16359144534941084	PPARG	50409
519860.38541995897	0.15997594232614515	PPARG	50409
554517.7444479562	0.1565415944353706	PPARG	50409
589175.1034759535	0.1532829794455211	PPARG	50409
623832.4625039508	0.1501927870080565	PPARG	50409
658489.821531948	0.1472626356458709	PPARG	50409
693147.1805599453	0.14448365104132654	PPARG	50409
762461.8986159398	0.1393434752823944	PPARG	50409
831776.6166719344	0.13470347290421136	PPARG	50409
866433.9756999316	0.132551283438088	PPARG	50409
901091.3347279289	0.13050140575181762	PPARG	50409
970406.0527839235	0.12668285029710907	PPARG	50409
1039720.7708399179	0.12320093640173704	PPARG	50409
1213007.5659799043	0.11571932281736814	PPARG	50409
1386294.3611198906	0.10961816129874885	PPARG	50409
1559581.156259877	0.1045580404907383	PPARG	50409
1732867.9513998632	0.10029694653834086	PPARG	50409
1871497.3875118522	0.0973433066655051	PPARG	50409
2079441.5416798359	0.09351296692220755	PPARG	50409
2218070.977791825	0.09128459727003728	PPARG	50409
2426015.1319598085	0.08833256247019937	PPARG	50409
2772588.722239781	0.08422338236003894	PPARG	50409
69.31471805599453	-0.008660955094721432	PPARG	50411
138.62943611198907	-0.011576236966715399	PPARG	50411
207.94415416798358	-0.011413334568320815	PPARG	50411
277.25887222397813	-0.010813205729648752	PPARG	50411
346.5735902799726	-0.010177582752147639	PPARG	50411
415.88830833596717	-0.009522076336366328	PPARG	50411
485.2030263919617	-0.008813995645874774	PPARG	50411
554.5177444479563	-0.00803397126663155	PPARG	50411
623.8324625039508	-0.007178811236331688	PPARG	50411
693.1471805599452	-0.00625511149085149	PPARG	50411
831.7766166719343	-0.004247488153853812	PPARG	50411
1039.720770839918	-0.0010097747780538704	PPARG	50411
1386.2943611198905	0.0044340056086217125	PPARG	50411
1732.8679513998632	0.009484218798617002	PPARG	50411
2079.441541679836	0.01398097309809297	PPARG	50411
3465.7359027997263	0.027308740716464948	PPARG	50411
4158.883083359672	0.03211404260124597	PPARG	50411
4852.030263919617	0.03618175396356183	PPARG	50411
5545.177444479562	0.039731278080097486	PPARG	50411
6238.324625039508	0.042909162775130676	PPARG	50411
6931.471805599453	0.04581524945067652	PPARG	50411
9010.91334727929	0.05349551919673541	PPARG	50411
11090.354888959124	0.06026835644534396	PPARG	50411
13862.943611198905	0.0685098302328255	PPARG	50411
17328.67951399863	0.07793305221175448	PPARG	50411
20794.415416798358	0.08652145362130392	PPARG	50411
24260.151319598084	0.09431449470880918	PPARG	50411
27725.88722239781	0.10134070732232191	PPARG	50411
31191.623125197537	0.10764152894685425	PPARG	50411
34657.35902799726	0.11327037545490415	PPARG	50411
38123.09493079699	0.11828692851350095	PPARG	50411
41588.830833596716	0.12275203421059219	PPARG	50411
45054.566736396446	0.1267242592911815	PPARG	50411
48520.30263919617	0.13025793339088984	PPARG	50411
51986.0385419959	0.1334022586786472	PPARG	50411
55451.77444479562	0.13620110433622126	PPARG	50411
62383.246250395074	0.1409125458800527	PPARG	50411
69314.71805599453	0.14464824600197793	PPARG	50411
76246.18986159399	0.14760420869510907	PPARG	50411
83177.66166719343	0.14993096222582877	PPARG	50411
90109.13347279289	0.15174518994479871	PPARG	50411
97040.60527839234	0.1531384092984041	PPARG	50411
103972.0770839918	0.15418326960651646	PPARG	50411
110903.54888959124	0.15493809272888978	PPARG	50411
117835.0206951907	0.15545016477619392	PPARG	50411
124766.49250079015	0.15575815141142288	PPARG	50411
131697.9643063896	0.15589389759574185	PPARG	50411
138629.43611198905	0.15588379094262886	PPARG	50411
152492.37972318797	0.15551035001762434	PPARG	50411
159423.8515287874	0.1551808596267762	PPARG	50411
173286.79513998632	0.15430191526432482	PPARG	50411
187149.7387511852	0.15319518453792214	PPARG	50411
207944.1541679836	0.1512340627475112	PPARG	50411
221807.09777918248	0.1497857728262564	PPARG	50411
235670.0413903814	0.1482593749305088	PPARG	50411
249532.9850015803	0.1466766683644266	PPARG	50411
263395.9286127792	0.14505456573018138	PPARG	50411
277258.8722239781	0.1434063746528643	PPARG	50411
291121.815835177	0.14174269831584851	PPARG	50411
304984.75944637595	0.14007207358900342	PPARG	50411
318847.7030575748	0.13840142821457654	PPARG	50411
346573.59027997265	0.1350816470186711	PPARG	50411
381230.9493079699	0.13101262669071775	PPARG	50411
415888.3083359672	0.12707117163830992	PPARG	50411
450545.6673639644	0.12328059566328894	PPARG	50411
485203.0263919617	0.1196517924703988	PPARG	50411
519860.38541995897	0.11618735235301265	PPARG	50411
554517.7444479562	0.11288446380812796	PPARG	50411
589175.1034759535	0.10973698203857067	PPARG	50411
623832.4625039508	0.10673688824040332	PPARG	50411
658489.821531948	0.10387529513224641	PPARG	50411
693147.1805599453	0.10114311665049282	PPARG	50411
762461.8986159398	0.09603204511710539	PPARG	50411
831776.6166719344	0.09133925832864344	PPARG	50411
866433.9756999316	0.08913237092750362	PPARG	50411
901091.3347279289	0.08701053022445704	PPARG	50411
970406.0527839235	0.08300161867415959	PPARG	50411
1039720.7708399179	0.07927672804508187	PPARG	50411
1213007.5659799043	0.07102820461481457	PPARG	50411
1386294.3611198906	0.06404749886310791	PPARG	50411
1559581.156259877	0.058101819643410206	PPARG	50411
1732867.9513998632	0.05301556899674725	PPARG	50411
1871497.3875118522	0.04947036178757942	PPARG	50411
2079441.5416798359	0.04488682745937727	PPARG	50411
2218070.977791825	0.0422487270089853	PPARG	50411
2426015.1319598085	0.03881573394177077	PPARG	50411
2772588.722239781	0.034223722574930664	PPARG	50411
69.31471805599453	0.10354966189386978	PPARG	69796
138.62943611198907	0.11784608454738565	PPARG	69796
207.94415416798358	0.1260843877174927	PPARG	69796
277.25887222397813	0.132540836013762	PPARG	69796
346.5735902799726	0.1383875853807862	PPARG	69796
415.88830833596717	0.14394611124010917	PPARG	69796
485.2030263919617	0.14929695283607713	PPARG	69796
554.5177444479563	0.15445418613819675	PPARG	69796
623.8324625039508	0.15941608011305597	PPARG	69796
693.1471805599452	0.1641798632132134	PPARG	69796
831.7766166719343	0.17311646721074456	PPARG	69796
1039.720770839918	0.18512793878595718	PPARG	69796
1386.2943611198905	0.2020184920369375	PPARG	69796
1732.8679513998632	0.21593597546129745	PPARG	69796
2079.441541679836	0.2276920524758026	PPARG	69796
3465.7359027997263	0.2615681486352317	PPARG	69796
4158.883083359672	0.273662798906212	PPARG	69796
4852.030263919617	0.28378136902558804	PPARG	69796
5545.177444479562	0.29244360655473994	PPARG	69796
6238.324625039508	0.29999584108549604	PPARG	69796
6931.471805599453	0.3066748161690939	PPARG	69796
9010.91334727929	0.32291829843256237	PPARG	69796
11090.354888959124	0.3352059239251546	PPARG	69796
13862.943611198905	0.3475075339871471	PPARG	69796
17328.67951399863	0.35840953033675194	PPARG	69796
20794.415416798358	0.3659122248354063	PPARG	69796
24260.151319598084	0.3710576850255807	PPARG	69796
27725.88722239781	0.3745215735856103	PPARG	69796
31191.623125197537	0.3767588160984008	PPARG	69796
34657.35902799726	0.3780825200069642	PPARG	69796
38123.09493079699	0.37871230362168384	PPARG	69796
41588.830833596716	0.3788052616132879	PPARG	69796
45054.566736396446	0.3784760905211063	PPARG	69796
48520.30263919617	0.37781026518965927	PPARG	69796
51986.0385419959	0.3768727432975712	PPARG	69796
55451.77444479562	0.37571378941209427	PPARG	69796
62383.246250395074	0.3728817264338045	PPARG	69796
69314.71805599453	0.369545576638568	PPARG	69796
76246.18986159399	0.3658594184182986	PPARG	69796
83177.66166719343	0.3619301325564774	PPARG	69796
90109.13347279289	0.3578345260289634	PPARG	69796
97040.60527839234	0.35362951580425006	PPARG	69796
103972.0770839918	0.3493583939941472	PPARG	69796
110903.54888959124	0.34505478172579057	PPARG	69796
117835.0206951907	0.34074518404076093	PPARG	69796
124766.49250079015	0.33645068592189165	PPARG	69796
131697.9643063896	0.332188116262758	PPARG	69796
138629.43611198905	0.3279708789835608	PPARG	69796
152492.37972318797	0.31971247128033925	PPARG	69796
159423.8515287874	0.31568591284990405	PPARG	69796
173286.79513998632	0.30786196272565236	PPARG	69796
187149.7387511852	0.3003606711559729	PPARG	69796
207944.1541679836	0.28972830585472914	PPARG	69796
221807.09777918248	0.2830476928042964	PPARG	69796
235670.0413903814	0.2766815420186787	PPARG	69796
249532.9850015803	0.27061641525434044	PPARG	69796
263395.9286127792	0.26483744408032006	PPARG	69796
277258.8722239781	0.2593292799025169	PPARG	69796
291121.815835177	0.25407669821649814	PPARG	69796
304984.75944637595	0.24906496433252928	PPARG	69796
318847.7030575748	0.24428003830511694	PPARG	69796
346573.59027997265	0.23533845176856594	PPARG	69796
381230.9493079699	0.22521865634286847	PPARG	69796
415888.3083359672	0.2161247398751696	PPARG	69796
450545.6673639644	0.20792161894654862	PPARG	69796
485203.0263919617	0.2004953137492969	PPARG	69796
519860.38541995897	0.19374901873096234	PPARG	69796
554517.7444479562	0.18760003070752382	PPARG	69796
589175.1034759535	0.1819773707446068	PPARG	69796
623832.4625039508	0.17681991495054344	PPARG	69796
658489.821531948	0.17207489076840746	PPARG	69796
693147.1805599453	0.16769664018446218	PPARG	69796
762461.8986159398	0.15988735046464098	PPARG	69796
831776.6166719344	0.1531334984917016	PPARG	69796
866433.9756999316	0.15008896400162608	PPARG	69796
901091.3347279289	0.14723840555810058	PPARG	69796
970406.0527839235	0.14205089088889236	PPARG	69796
1039720.7708399179	0.13745333851640398	PPARG	69796
1213007.5659799043	0.12797680967897576	PPARG	69796
1386294.3611198906	0.12063503349777432	PPARG	69796
1559581.156259877	0.11480073310322259	PPARG	69796
1732867.9513998632	0.11006358482160593	PPARG	69796
1871497.3875118522	0.1068716478555045	PPARG	69796
2079441.5416798359	0.10283685651754138	PPARG	69796
2218070.977791825	0.10053788419936195	PPARG	69796
2426015.1319598085	0.09753548860818273	PPARG	69796
2772588.722239781	0.09340040393492315	PPARG	69796
69.31471805599453	0.10680525053645772	PPARG	69797
138.62943611198907	0.13130721725176814	PPARG	69797
207.94415416798358	0.1445847299306064	PPARG	69797
277.25887222397813	0.15425622250540555	PPARG	69797
346.5735902799726	0.1622274981320389	PPARG	69797
415.88830833596717	0.1692116610790787	PPARG	69797
485.2030263919617	0.1755431742598702	PPARG	69797
554.5177444479563	0.18140186170918274	PPARG	69797
623.8324625039508	0.18689263368528916	PPARG	69797
693.1471805599452	0.19208010878656526	PPARG	69797
831.7766166719343	0.20169889717277695	PPARG	69797
1039.720770839918	0.21456520299605958	PPARG	69797
1386.2943611198905	0.2327100046277546	PPARG	69797
1732.8679513998632	0.24771750615760182	PPARG	69797
2079.441541679836	0.26042033613126697	PPARG	69797
3465.7359027997263	0.29719088995268184	PPARG	69797
4158.883083359672	0.3103696548171788	PPARG	69797
4852.030263919617	0.3213746759651049	PPARG	69797
5545.177444479562	0.3307484689033213	PPARG	69797
6238.324625039508	0.3388622295998391	PPARG	69797
6931.471805599453	0.3459771936976195	PPARG	69797
9010.91334727929	0.3629755769711241	PPARG	69797
11090.354888959124	0.3754665182165834	PPARG	69797
13862.943611198905	0.3875114712128999	PPARG	69797
17328.67951399863	0.3975553251595112	PPARG	69797
20794.415416798358	0.4038442462595838	PPARG	69797
24260.151319598084	0.4075847318022689	PPARG	69797
27725.88722239781	0.4095516276531325	PPARG	69797
31191.623125197537	0.4102576763924172	PPARG	69797
34657.35902799726	0.4100499244646337	PPARG	69797
38123.09493079699	0.40916885960651084	PPARG	69797
41588.830833596716	0.40778532955350616	PPARG	69797
45054.566736396446	0.40602373149576493	PPARG	69797
48520.30263919617	0.4039767033314204	PPARG	69797
51986.0385419959	0.40171456740067835	PPARG	69797
55451.77444479562	0.3992915292037409	PPARG	69797
62383.246250395074	0.39412276582409395	PPARG	69797
69314.71805599453	0.38871192410174754	PPARG	69797
76246.18986159399	0.3832103396903604	PPARG	69797
83177.66166719343	0.37771318671869186	PPARG	69797
90109.13347279289	0.3722798829442111	PPARG	69797
97040.60527839234	0.366946875259811	PPARG	69797
103972.0770839918	0.3617358121868027	PPARG	69797
110903.54888959124	0.35665880580730325	PPARG	69797
117835.0206951907	0.3517218256712603	PPARG	69797
124766.49250079015	0.3469268884291911	PPARG	69797
131697.9643063896	0.3422734718094057	PPARG	69797
138629.43611198905	0.3377594301999963	PPARG	69797
152492.37972318797	0.32913614329965835	PPARG	69797
159423.8515287874	0.3250189012802474	PPARG	69797
173286.79513998632	0.3171513832178784	PPARG	69797
187149.7387511852	0.30974333971636875	PPARG	69797
207944.1541679836	0.2994166724022469	PPARG	69797
221807.09777918248	0.2930082312352337	PPARG	69797
235670.0413903814	0.28694565294841473	PPARG	69797
249532.9850015803	0.2812018239926862	PPARG	69797
263395.9286127792	0.27575209716454196	PPARG	69797
277258.8722239781	0.2705741524067343	PPARG	69797
291121.815835177	0.2656478169532762	PPARG	69797
304984.75944637595	0.2609548693330807	PPARG	69797
318847.7030575748	0.25647884265445203	PPARG	69797
346573.59027997265	0.24811934244761674	PPARG	69797
381230.9493079699	0.2386524548835556	PPARG	69797
415888.3083359672	0.23012567458479413	PPARG	69797
450545.6673639644	0.22240667600157052	PPARG	69797
485203.0263919617	0.21538718725604752	PPARG	69797
519860.38541995897	0.20897736240813852	PPARG	69797
554517.7444479562	0.20310179342573836	PPARG	69797
589175.1034759535	0.19769662995895265	PPARG	69797
623832.4625039508	0.1927074432600108	PPARG	69797
658489.821531948	0.1880875949864359	PPARG	69797
693147.1805599453	0.18379695635386975	PPARG	69797
762461.8986159398	0.17606934735313373	PPARG	69797
831776.6166719344	0.1692989670406426	PPARG	69797
866433.9756999316	0.16621751665320844	PPARG	69797
901091.3347279289	0.1633145007578088	PPARG	69797
970406.0527839235	0.15798416290316522	PPARG	69797
1039720.7708399179	0.15320512185132604	PPARG	69797
1213007.5659799043	0.14317313029837384	PPARG	69797
1386294.3611198906	0.13521160796250847	PPARG	69797
1559581.156259877	0.1287504975115911	PPARG	69797
1732867.9513998632	0.12340722244495059	PPARG	69797
1871497.3875118522	0.11975394904227905	PPARG	69797
2079441.5416798359	0.11507217081394437	PPARG	69797
2218070.977791825	0.11237243121637057	PPARG	69797
2426015.1319598085	0.10881292001485378	PPARG	69797
2772588.722239781	0.10385587555510731	PPARG	69797
69.31471805599453	0.10591477443738487	PPARG	69798
138.62943611198907	0.11573274400955542	PPARG	69798
207.94415416798358	0.12256234361334167	PPARG	69798
277.25887222397813	0.1288019158216631	PPARG	69798
346.5735902799726	0.1347970978095662	PPARG	69798
415.88830833596717	0.14059505185169918	PPARG	69798
485.2030263919617	0.14618936695498913	PPARG	69798
554.5177444479563	0.15157127522446	PPARG	69798
623.8324625039508	0.15673769971510393	PPARG	69798
693.1471805599452	0.1616906208671108	PPARG	69798
831.7766166719343	0.1709797602658743	PPARG	69798
1039.720770839918	0.1835010381918437	PPARG	69798
1386.2943611198905	0.2012362217835817	PPARG	69798
1732.8679513998632	0.2159536326113128	PPARG	69798
2079.441541679836	0.22841953053318734	PPARG	69798
3465.7359027997263	0.2641669304229327	PPARG	69798
4158.883083359672	0.27678821335917336	PPARG	69798
4852.030263919617	0.2872861919384054	PPARG	69798
5545.177444479562	0.29623948678131895	PPARG	69798
6238.324625039508	0.30403136932258706	PPARG	69798
6931.471805599453	0.3109208526648876	PPARG	69798
9010.91334727929	0.3277202625912949	PPARG	69798
11090.354888959124	0.34049816293089463	PPARG	69798
13862.943611198905	0.35330962442193353	PPARG	69798
17328.67951399863	0.36455230920079207	PPARG	69798
20794.415416798358	0.37209900401427093	PPARG	69798
24260.151319598084	0.3770829309839483	PPARG	69798
27725.88722239781	0.3802644394062121	PPARG	69798
31191.623125197537	0.3821591334266918	PPARG	69798
34657.35902799726	0.38311965061582304	PPARG	69798
38123.09493079699	0.3833903751093507	PPARG	69798
41588.830833596716	0.3831435932612096	PPARG	69798
45054.566736396446	0.38250309725264514	PPARG	69798
48520.30263919617	0.3815595568526548	PPARG	69798
51986.0385419959	0.38038059526841606	PPARG	69798
55451.77444479562	0.3790174805881969	PPARG	69798
62383.246250395074	0.3758878152222478	PPARG	69798
69314.71805599453	0.3723939779349744	PPARG	69798
76246.18986159399	0.3686766993560546	PPARG	69798
83177.66166719343	0.3648277578186543	PPARG	69798
90109.13347279289	0.360908790195653	PPARG	69798
97040.60527839234	0.35696225757629846	PPARG	69798
103972.0770839918	0.353018043910813	PPARG	69798
110903.54888959124	0.3490975292076677	PPARG	69798
117835.0206951907	0.3452161660814363	PPARG	69798
124766.49250079015	0.3413851537954664	PPARG	69798
131697.9643063896	0.33761255939766716	PPARG	69798
138629.43611198905	0.3339040938488706	PPARG	69798
152492.37972318797	0.3266938019614853	PPARG	69798
159423.8515287874	0.32319593944872205	PPARG	69798
173286.79513998632	0.3164180053626966	PPARG	69798
187149.7387511852	0.3099278459602318	PPARG	69798
207944.1541679836	0.3007132906164686	PPARG	69798
221807.09777918248	0.29489994057498764	PPARG	69798
235670.0413903814	0.28933485420288285	PPARG	69798
249532.9850015803	0.28400460976327585	PPARG	69798
263395.9286127792	0.2788962232885993	PPARG	69798
277258.8722239781	0.27399740074864354	PPARG	69798
291121.815835177	0.26929664327935837	PPARG	69798
304984.75944637595	0.26478326465176844	PPARG	69798
318847.7030575748	0.2604473595398939	PPARG	69798
346573.59027997265	0.2522719047991838	PPARG	69798
381230.9493079699	0.24290053312411172	PPARG	69798
415888.3083359672	0.23436902250894223	PPARG	69798
450545.6673639644	0.22658265935014654	PPARG	69798
485203.0263919617	0.21945913280588153	PPARG	69798
519860.38541995897	0.21292624092710669	PPARG	69798
554517.7444479562	0.20692034088524944	PPARG	69798
589175.1034759535	0.2013852315400485	PPARG	69798
623832.4625039508	0.19627127804418523	PPARG	69798
658489.821531948	0.1915346743936271	PPARG	69798
693147.1805599453	0.1871367919791522	PPARG	69798
762461.8986159398	0.1792250822445152	PPARG	69798
831776.6166719344	0.17230958056831505	PPARG	69798
866433.9756999316	0.16916872738151564	PPARG	69798
901091.3347279289	0.16621410531823202	PPARG	69798
970406.0527839235	0.16080094770793207	PPARG	69798
1039720.7708399179	0.15596158061344506	PPARG	69798
1213007.5659799043	0.14584667379828722	PPARG	69798
1386294.3611198906	0.1378585886176614	PPARG	69798
1559581.156259877	0.1313967805786494	PPARG	69798
1732867.9513998632	0.12606325446308464	PPARG	69798
1871497.3875118522	0.1224201944573512	PPARG	69798
2079441.5416798359	0.1177536830523098	PPARG	69798
2218070.977791825	0.11506306649668095	PPARG	69798
2426015.1319598085	0.11151524318169076	PPARG	69798
2772588.722239781	0.10657334952599795	PPARG	69798
69.31471805599453	0.04421876815309212	FOXA1	2191
138.62943611198907	0.05207166112369897	FOXA1	2191
207.94415416798358	0.06070759419631549	FOXA1	2191
277.25887222397813	0.06731736574122771	FOXA1	2191
346.5735902799726	0.07200239776832872	FOXA1	2191
415.88830833596717	0.07536896530613928	FOXA1	2191
485.2030263919617	0.07789743249155748	FOXA1	2191
554.5177444479563	0.07989381319933159	FOXA1	2191
623.8324625039508	0.08154263139348682	FOXA1	2191
693.1471805599452	0.08295476718060243	FOXA1	2191
831.7766166719343	0.08531549843923808	FOXA1	2191
1039.720770839918	0.08815209829760899	FOXA1	2191
1386.2943611198905	0.09185040262178633	FOXA1	2191
1732.8679513998632	0.09483809271933838	FOXA1	2191
2079.441541679836	0.09742226221953783	FOXA1	2191
3465.7359027997263	0.10568497591334836	FOXA1	2191
4158.883083359672	0.10893783409901471	FOXA1	2191
4852.030263919617	0.11169373300458472	FOXA1	2191
5545.177444479562	0.1140154171563932	FOXA1	2191
6238.324625039508	0.11597401383226676	FOXA1	2191
6931.471805599453	0.11763951308445934	FOXA1	2191
9010.91334727929	0.12144757881932362	FOXA1	2191
11090.354888959124	0.12424895288634759	FOXA1	2191
13862.943611198905	0.1272245168867497	FOXA1	2191
17328.67951399863	0.13015121681857547	FOXA1	2191
20794.415416798358	0.13229841207062495	FOXA1	2191
24260.151319598084	0.13371751211118227	FOXA1	2191
27725.88722239781	0.13449500583740356	FOXA1	2191
31191.623125197537	0.1347378698020066	FOXA1	2191
34657.35902799726	0.13455285778473433	FOXA1	2191
38123.09493079699	0.13403562563366156	FOXA1	2191
41588.830833596716	0.13326701272201516	FOXA1	2191
45054.566736396446	0.13231298788031204	FOXA1	2191
48520.30263919617	0.13122616326341488	FOXA1	2191
51986.0385419959	0.13004781401947202	FOXA1	2191
55451.77444479562	0.12880990850105314	FOXA1	2191
62383.246250395074	0.1262474851730676	FOXA1	2191
69314.71805599453	0.12367134324468916	FOXA1	2191
76246.18986159399	0.12115481815273964	FOXA1	2191
83177.66166719343	0.11873623259189783	FOXA1	2191
90109.13347279289	0.11643360309619889	FOXA1	2191
97040.60527839234	0.1142533722184549	FOXA1	2191
103972.0770839918	0.11219550745997468	FOXA1	2191
110903.54888959124	0.11025644776697026	FOXA1	2191
117835.0206951907	0.10843079523063459	FOXA1	2191
124766.49250079015	0.10671228248154416	FOXA1	2191
131697.9643063896	0.10509432428861219	FOXA1	2191
138629.43611198905	0.1035703308961928	FOXA1	2191
152492.37972318797	0.10077883710222277	FOXA1	2191
159423.8515287874	0.09949936122293304	FOXA1	2191
173286.79513998632	0.09714554718896645	FOXA1	2191
187149.7387511852	0.09503278929400262	FOXA1	2191
207944.1541679836	0.09224210946832269	FOXA1	2191
221807.09777918248	0.09059292368379072	FOXA1	2191
235670.0413903814	0.08908549673504478	FOXA1	2191
249532.9850015803	0.08770054273010716	FOXA1	2191
263395.9286127792	0.0864218135557409	FOXA1	2191
277258.8722239781	0.08523562404250805	FOXA1	2191
291121.815835177	0.08413043661421256	FOXA1	2191
304984.75944637595	0.08309650494676518	FOXA1	2191
318847.7030575748	0.08212557258241449	FOXA1	2191
346573.59027997265	0.08034565844388109	FOXA1	2191
381230.9493079699	0.07836997695191043	FOXA1	2191
415888.3083359672	0.07661354576829413	FOXA1	2191
450545.6673639644	0.07503171918018549	FOXA1	2191
485203.0263919617	0.07359191435883675	FOXA1	2191
519860.38541995897	0.07226968240114823	FOXA1	2191
554517.7444479562	0.07104622343280419	FOXA1	2191
589175.1034759535	0.06990677720143318	FOXA1	2191
623832.4625039508	0.06883955278788025	FOXA1	2191
658489.821531948	0.06783499700371932	FOXA1	2191
693147.1805599453	0.06688528039215852	FOXA1	2191
762461.8986159398	0.06512553711439674	FOXA1	2191
831776.6166719344	0.06352025592757851	FOXA1	2191
866433.9756999316	0.06276631657435018	FOXA1	2191
901091.3347279289	0.06204102044579102	FOXA1	2191
970406.0527839235	0.060667317698597074	FOXA1	2191
1039720.7708399179	0.05938411551962975	FOXA1	2191
1213007.5659799043	0.05650517348396448	FOXA1	2191
1386294.3611198906	0.05401456726430839	FOXA1	2191
1559581.156259877	0.05184759234147049	FOXA1	2191
1732867.9513998632	0.049961143169848295	FOXA1	2191
1871497.3875118522	0.0486312763031893	FOXA1	2191
2079441.5416798359	0.04690066273665992	FOXA1	2191
2218070.977791825	0.04590368341178208	FOXA1	2191
2426015.1319598085	0.044613321630921646	FOXA1	2191
2772588.722239781	0.04292214724464581	FOXA1	2191
69.31471805599453	0.031309415264139426	FOXA1	2192
138.62943611198907	0.04370801130008609	FOXA1	2192
207.94415416798358	0.054088606577629816	FOXA1	2192
277.25887222397813	0.06113725517416375	FOXA1	2192
346.5735902799726	0.06584226918664558	FOXA1	2192
415.88830833596717	0.06918673397152535	FOXA1	2192
485.2030263919617	0.07178475741585508	FOXA1	2192
554.5177444479563	0.07396939566268848	FOXA1	2192
623.8324625039508	0.07591014960681829	FOXA1	2192
693.1471805599452	0.07769022385168049	FOXA1	2192
831.7766166719343	0.08090728515268376	FOXA1	2192
1039.720770839918	0.08504986205382395	FOXA1	2192
1386.2943611198905	0.0904542358708244	FOXA1	2192
1732.8679513998632	0.09447207051155702	FOXA1	2192
2079.441541679836	0.09761399117815914	FOXA1	2192
3465.7359027997263	0.10655709305277701	FOXA1	2192
4158.883083359672	0.11003108291618803	FOXA1	2192
4852.030263919617	0.11302807090151576	FOXA1	2192
5545.177444479562	0.11558943595084575	FOXA1	2192
6238.324625039508	0.1177701491129184	FOXA1	2192
6931.471805599453	0.11963432460257846	FOXA1	2192
9010.91334727929	0.12391640570859284	FOXA1	2192
11090.354888959124	0.12708469529813315	FOXA1	2192
13862.943611198905	0.13048270531234754	FOXA1	2192
17328.67951399863	0.1338777901213424	FOXA1	2192
20794.415416798358	0.13642227327584244	FOXA1	2192
24260.151319598084	0.13815290091838264	FOXA1	2192
27725.88722239781	0.13915038667603924	FOXA1	2192
31191.623125197537	0.13952590087252564	FOXA1	2192
34657.35902799726	0.1393969161231121	FOXA1	2192
38123.09493079699	0.13887270164816978	FOXA1	2192
41588.830833596716	0.1380479998497816	FOXA1	2192
45054.566736396446	0.13700147106390015	FOXA1	2192
48520.30263919617	0.13579653324826393	FOXA1	2192
51986.0385419959	0.1344832259907886	FOXA1	2192
55451.77444479562	0.13310036620701876	FOXA1	2192
62383.246250395074	0.13023740542710086	FOXA1	2192
69314.71805599453	0.1273666676601598	FOXA1	2192
76246.18986159399	0.12457399499780235	FOXA1	2192
83177.66166719343	0.12190206958761882	FOXA1	2192
90109.13347279289	0.11936891015126498	FOXA1	2192
97040.60527839234	0.11697886642061364	FOXA1	2192
103972.0770839918	0.11472900185479776	FOXA1	2192
110903.54888959124	0.1126127315045323	FOXA1	2192
117835.0206951907	0.11062185856097431	FOXA1	2192
124766.49250079015	0.10874768978146314	FOXA1	2192
131697.9643063896	0.10698162723501951	FOXA1	2192
138629.43611198905	0.10531546582478361	FOXA1	2192
152492.37972318797	0.1022527089020128	FOXA1	2192
159423.8515287874	0.10084247732072094	FOXA1	2192
173286.79513998632	0.09823435647922539	FOXA1	2192
187149.7387511852	0.09587522717708756	FOXA1	2192
207944.1541679836	0.09272853734723445	FOXA1	2192
221807.09777918248	0.0908513851883974	FOXA1	2192
235670.0413903814	0.08912415950175445	FOXA1	2192
249532.9850015803	0.08752820003785299	FOXA1	2192
263395.9286127792	0.08604779953436133	FOXA1	2192
277258.8722239781	0.08466967695795358	FOXA1	2192
291121.815835177	0.08338254617662003	FOXA1	2192
304984.75944637595	0.08217676414575545	FOXA1	2192
318847.7030575748	0.08104404479231178	FOXA1	2192
346573.59027997265	0.07897008495970344	FOXA1	2192
381230.9493079699	0.07667919916522625	FOXA1	2192
415888.3083359672	0.07466012100403283	FOXA1	2192
450545.6673639644	0.07286149157595649	FOXA1	2192
485203.0263919617	0.07124407384855483	FOXA1	2192
519860.38541995897	0.06977727400349251	FOXA1	2192
554517.7444479562	0.06843685202205446	FOXA1	2192
589175.1034759535	0.06720335882104021	FOXA1	2192
623832.4625039508	0.06606103302539915	FOXA1	2192
658489.821531948	0.06499699913317339	FOXA1	2192
693147.1805599453	0.06400067014304497	FOXA1	2192
762461.8986159398	0.062177598135696656	FOXA1	2192
831776.6166719344	0.06053798726915695	FOXA1	2192
866433.9756999316	0.05977473184036904	FOXA1	2192
901091.3347279289	0.05904416134658996	FOXA1	2192
970406.0527839235	0.05766937822620843	FOXA1	2192
1039720.7708399179	0.056394393073294725	FOXA1	2192
1213007.5659799043	0.05355989741987307	FOXA1	2192
1386294.3611198906	0.05113020353075002	FOXA1	2192
1559581.156259877	0.04902926517555595	FOXA1	2192
1732867.9513998632	0.04720857802724071	FOXA1	2192
1871497.3875118522	0.04592929515172177	FOXA1	2192
2079441.5416798359	0.044269729113983455	FOXA1	2192
2218070.977791825	0.04331662611756943	FOXA1	2192
2426015.1319598085	0.042087054746267505	FOXA1	2192
2772588.722239781	0.040485923262814694	FOXA1	2192
69.31471805599453	0.09488081836326753	FOXA1	2195
138.62943611198907	0.09618436131012348	FOXA1	2195
207.94415416798358	0.09785726916391879	FOXA1	2195
277.25887222397813	0.09932532011659925	FOXA1	2195
346.5735902799726	0.1006021840895686	FOXA1	2195
415.88830833596717	0.10184254344166623	FOXA1	2195
485.2030263919617	0.10312310826148748	FOXA1	2195
554.5177444479563	0.10445420841257627	FOXA1	2195
623.8324625039508	0.10581667631308439	FOXA1	2195
693.1471805599452	0.107184487466198	FOXA1	2195
831.7766166719343	0.1098503012997378	FOXA1	2195
1039.720770839918	0.1135042936758604	FOXA1	2195
1386.2943611198905	0.11857316832715303	FOXA1	2195
1732.8679513998632	0.12266194878209304	FOXA1	2195
2079.441541679836	0.12611230327901538	FOXA1	2195
3465.7359027997263	0.1365120934324351	FOXA1	2195
4158.883083359672	0.14039611897798493	FOXA1	2195
4852.030263919617	0.1436250002061196	FOXA1	2195
5545.177444479562	0.14630867831720165	FOXA1	2195
6238.324625039508	0.14854472081116937	FOXA1	2195
6931.471805599453	0.15041781699647017	FOXA1	2195
9010.91334727929	0.15450137256968238	FOXA1	2195
11090.354888959124	0.1571476214488758	FOXA1	2195
13862.943611198905	0.15942335404367974	FOXA1	2195
17328.67951399863	0.16099899141405585	FOXA1	2195
20794.415416798358	0.16158217454022522	FOXA1	2195
24260.151319598084	0.16143956774768445	FOXA1	2195
27725.88722239781	0.16077217647244238	FOXA1	2195
31191.623125197537	0.15973662189592494	FOXA1	2195
34657.35902799726	0.15845174661275438	FOXA1	2195
38123.09493079699	0.15700555517928852	FOXA1	2195
41588.830833596716	0.15546217932408654	FOXA1	2195
45054.566736396446	0.15386782854408393	FOXA1	2195
48520.30263919617	0.1522554531238358	FOXA1	2195
51986.0385419959	0.1506482563011328	FOXA1	2195
55451.77444479562	0.1490622984009811	FOXA1	2195
62383.246250395074	0.14599365326613417	FOXA1	2195
69314.71805599453	0.14309659699167807	FOXA1	2195
76246.18986159399	0.14038481402088665	FOXA1	2195
83177.66166719343	0.13785515105962326	FOXA1	2195
90109.13347279289	0.13549654455449142	FOXA1	2195
97040.60527839234	0.13329475946001101	FOXA1	2195
103972.0770839918	0.13123484076432682	FOXA1	2195
110903.54888959124	0.12930232766585673	FOXA1	2195
117835.0206951907	0.12748380685515814	FOXA1	2195
124766.49250079015	0.12576711907976923	FOXA1	2195
131697.9643063896	0.12414138879955168	FOXA1	2195
138629.43611198905	0.12259696780833783	FOXA1	2195
152492.37972318797	0.11971901799070817	FOXA1	2195
159423.8515287874	0.1183714266672256	FOXA1	2195
173286.79513998632	0.11583012576411332	FOXA1	2195
187149.7387511852	0.11346350169283914	FOXA1	2195
207944.1541679836	0.11017963919814841	FOXA1	2195
221807.09777918248	0.10813752803756671	FOXA1	2195
235670.0413903814	0.10619524238753246	FOXA1	2195
249532.9850015803	0.10434141464937238	FOXA1	2195
263395.9286127792	0.10256721977635223	FOXA1	2195
277258.8722239781	0.10086571847548427	FOXA1	2195
291121.815835177	0.09923136287412716	FOXA1	2195
304984.75944637595	0.09765962777335828	FOXA1	2195
318847.7030575748	0.09614673797986999	FOXA1	2195
346573.59027997265	0.09328499881864422	FOXA1	2195
381230.9493079699	0.0899888275831088	FOXA1	2195
415888.3083359672	0.08697332796720769	FOXA1	2195
450545.6673639644	0.08420937451617705	FOXA1	2195
485203.0263919617	0.08167109284301956	FOXA1	2195
519860.38541995897	0.07933515439089156	FOXA1	2195
554517.7444479562	0.07718049430022093	FOXA1	2195
589175.1034759535	0.07518816321730809	FOXA1	2195
623832.4625039508	0.07334120370302538	FOXA1	2195
658489.821531948	0.07162451761898754	FOXA1	2195
693147.1805599453	0.0700247201486286	FOXA1	2195
762461.8986159398	0.0671298919045256	FOXA1	2195
831776.6166719344	0.06457805721874489	FOXA1	2195
866433.9756999316	0.06341117280590658	FOXA1	2195
901091.3347279289	0.06230838999836382	FOXA1	2195
970406.0527839235	0.060273874609091505	FOXA1	2195
1039720.7708399179	0.05843803319763531	FOXA1	2195
1213007.5659799043	0.05454499032295939	FOXA1	2195
1386294.3611198906	0.05142306236739038	FOXA1	2195
1559581.156259877	0.04888805167260497	FOXA1	2195
1732867.9513998632	0.04681935735713544	FOXA1	2195
1871497.3875118522	0.04544147873406649	FOXA1	2195
2079441.5416798359	0.04375649042006105	FOXA1	2195
2218070.977791825	0.04284764539638954	FOXA1	2195
2426015.1319598085	0.041749904044718074	FOXA1	2195
2772588.722239781	0.04048109022050007	FOXA1	2195
69.31471805599453	0.024961161754584082	FOXA1	2321
138.62943611198907	0.041283993969743825	FOXA1	2321
207.94415416798358	0.0554526626054213	FOXA1	2321
277.25887222397813	0.06667462129967047	FOXA1	2321
346.5735902799726	0.07576183089667148	FOXA1	2321
415.88830833596717	0.08339584250273195	FOXA1	2321
485.2030263919617	0.09002193316916678	FOXA1	2321
554.5177444479563	0.09592162376458384	FOXA1	2321
623.8324625039508	0.10127484882898861	FOXA1	2321
693.1471805599452	0.1061994258266895	FOXA1	2321
831.7766166719343	0.11505649339619463	FOXA1	2321
1039.720770839918	0.1264917042230989	FOXA1	2321
1386.2943611198905	0.142046833931668	FOXA1	2321
1732.8679513998632	0.15444755231790572	FOXA1	2321
2079.441541679836	0.16456179486612973	FOXA1	2321
3465.7359027997263	0.19153660891752336	FOXA1	2321
4158.883083359672	0.20033025724059236	FOXA1	2321
4852.030263919617	0.20726019034509338	FOXA1	2321
5545.177444479562	0.2127978880470951	FOXA1	2321
6238.324625039508	0.2172595607016382	FOXA1	2321
6931.471805599453	0.22087444543532572	FOXA1	2321
9010.91334727929	0.2281990363712628	FOXA1	2321
11090.354888959124	0.23232026319170876	FOXA1	2321
13862.943611198905	0.23535429649359774	FOXA1	2321
17328.67951399863	0.23729614687192147	FOXA1	2321
20794.415416798358	0.2382535426739535	FOXA1	2321
24260.151319598084	0.2386533701393014	FOXA1	2321
27725.88722239781	0.23867248952097234	FOXA1	2321
31191.623125197537	0.2384032462090583	FOXA1	2321
34657.35902799726	0.2379044274787678	FOXA1	2321
38123.09493079699	0.237218892426559	FOXA1	2321
41588.830833596716	0.236380608154343	FOXA1	2321
45054.566736396446	0.23541781002965828	FOXA1	2321
48520.30263919617	0.23435454489920593	FOXA1	2321
51986.0385419959	0.23321148883004048	FOXA1	2321
55451.77444479562	0.23200643570795149	FOXA1	2321
62383.246250395074	0.22946910142294666	FOXA1	2321
69314.71805599453	0.22683900105429852	FOXA1	2321
76246.18986159399	0.22418421640319572	FOXA1	2321
83177.66166719343	0.22155130648367816	FOXA1	2321
90109.13347279289	0.21897103378741686	FOXA1	2321
97040.60527839234	0.21646288032916822	FOXA1	2321
103972.0770839918	0.2140384415835922	FOXA1	2321
110903.54888959124	0.21170388927896414	FOXA1	2321
117835.0206951907	0.20946171571512598	FOXA1	2321
124766.49250079015	0.20731194955593404	FOXA1	2321
131697.9643063896	0.20525299493165752	FOXA1	2321
138629.43611198905	0.2032822075571903	FOXA1	2321
152492.37972318797	0.19959156025582564	FOXA1	2321
159423.8515287874	0.19786414189453516	FOXA1	2321
173286.79513998632	0.19462546868103264	FOXA1	2321
187149.7387511852	0.19164925574188074	FOXA1	2321
207944.1541679836	0.18761379957648533	FOXA1	2321
221807.09777918248	0.18517148605388373	FOXA1	2321
235670.0413903814	0.18290088163058782	FOXA1	2321
249532.9850015803	0.18078216000027791	FOXA1	2321
263395.9286127792	0.1787979946144985	FOXA1	2321
277258.8722239781	0.17693331802591225	FOXA1	2321
291121.815835177	0.17517506819167034	FOXA1	2321
304984.75944637595	0.17351194039741868	FOXA1	2321
318847.7030575748	0.17193415531450454	FOXA1	2321
346573.59027997265	0.16900188328058038	FOXA1	2321
381230.9493079699	0.16568788812678653	FOXA1	2321
415888.3083359672	0.16269149443040315	FOXA1	2321
450545.6673639644	0.15995528592464653	FOXA1	2321
485203.0263919617	0.15743672401743877	FOXA1	2321
519860.38541995897	0.1551034555406012	FOXA1	2321
554517.7444479562	0.15293024307499226	FOXA1	2321
589175.1034759535	0.15089693996627032	FOXA1	2321
623832.4625039508	0.14898713457554735	FOXA1	2321
658489.821531948	0.14718722512875643	FOXA1	2321
693147.1805599453	0.1454857746163418	FOXA1	2321
762461.8986159398	0.1423406892015976	FOXA1	2321
831776.6166719344	0.13948899662030664	FOXA1	2321
866433.9756999316	0.13815780381900455	FOXA1	2321
901091.3347279289	0.13688298347856823	FOXA1	2321
970406.0527839235	0.1344856735404092	FOXA1	2321
1039720.7708399179	0.1322679788013264	FOXA1	2321
1213007.5659799043	0.1273686027644415	FOXA1	2321
1386294.3611198906	0.1232029125600018	FOXA1	2321
1559581.156259877	0.11961414543250429	FOXA1	2321
1732867.9513998632	0.11649961280295527	FOXA1	2321
1871497.3875118522	0.1142998225834928	FOXA1	2321
2079441.5416798359	0.11141878385034343	FOXA1	2321
2218070.977791825	0.10974268733590566	FOXA1	2321
2426015.1319598085	0.10754557750940877	FOXA1	2321
2772588.722239781	0.10459178061539877	FOXA1	2321
69.31471805599453	0.043845586588355405	FOXA1	2322
138.62943611198907	0.0493756402112911	FOXA1	2322
207.94415416798358	0.05133960019917366	FOXA1	2322
277.25887222397813	0.052280980252165585	FOXA1	2322
346.5735902799726	0.053394933472648044	FOXA1	2322
415.88830833596717	0.05500359361594607	FOXA1	2322
485.2030263919617	0.05710085439300815	FOXA1	2322
554.5177444479563	0.059582700518227005	FOXA1	2322
623.8324625039508	0.0623336876636869	FOXA1	2322
693.1471805599452	0.06525500858492224	FOXA1	2322
831.7766166719343	0.07132284065703813	FOXA1	2322
1039.720770839918	0.08036245777864631	FOXA1	2322
1386.2943611198905	0.09416367171703788	FOXA1	2322
1732.8679513998632	0.10607193861097404	FOXA1	2322
2079.441541679836	0.11630906447237307	FOXA1	2322
3465.7359027997263	0.14618466583306075	FOXA1	2322
4158.883083359672	0.1568972819307845	FOXA1	2322
4852.030263919617	0.16573311190964185	FOXA1	2322
5545.177444479562	0.17306403474606516	FOXA1	2322
6238.324625039508	0.17916332822073758	FOXA1	2322
6931.471805599453	0.18424937022227456	FOXA1	2322
9010.91334727929	0.19507948337895178	FOXA1	2322
11090.354888959124	0.20165848393281152	FOXA1	2322
13862.943611198905	0.2069185792172198	FOXA1	2322
17328.67951399863	0.21062745569475644	FOXA1	2322
20794.415416798358	0.2127133157463989	FOXA1	2322
24260.151319598084	0.21389436965581599	FOXA1	2322
27725.88722239781	0.2145094900279571	FOXA1	2322
31191.623125197537	0.21474113502722056	FOXA1	2322
34657.35902799726	0.2146971505518425	FOXA1	2322
38123.09493079699	0.21444609368096892	FOXA1	2322
41588.830833596716	0.21403451176548302	FOXA1	2322
45054.566736396446	0.21349600322103382	FOXA1	2322
48520.30263919617	0.2128561366701526	FOXA1	2322
51986.0385419959	0.21213518386470706	FOXA1	2322
55451.77444479562	0.21134968023858772	FOXA1	2322
62383.246250395074	0.2096377150729263	FOXA1	2322
69314.71805599453	0.20780573980715775	FOXA1	2322
76246.18986159399	0.20591436172851058	FOXA1	2322
83177.66166719343	0.204006347554819	FOXA1	2322
90109.13347279289	0.2021115025235607	FOXA1	2322
97040.60527839234	0.20025025231092677	FOXA1	2322
103972.0770839918	0.19843628155732956	FOXA1	2322
110903.54888959124	0.19667845430868156	FOXA1	2322
117835.0206951907	0.19498219500819328	FOXA1	2322
124766.49250079015	0.19335047404076094	FOXA1	2322
131697.9643063896	0.1917845094823192	FOXA1	2322
138629.43611198905	0.19028426813214444	FOXA1	2322
152492.37972318797	0.18747662806607854	FOXA1	2322
159423.8515287874	0.18616568343125042	FOXA1	2322
173286.79513998632	0.18371821505848937	FOXA1	2322
187149.7387511852	0.18148632198369335	FOXA1	2322
207944.1541679836	0.1784969245808554	FOXA1	2322
221807.09777918248	0.17671349492097954	FOXA1	2322
235670.0413903814	0.17507587612554304	FOXA1	2322
249532.9850015803	0.17356727647616174	FOXA1	2322
263395.9286127792	0.17217266629847425	FOXA1	2322
277258.8722239781	0.17087872939790738	FOXA1	2322
291121.815835177	0.16967375096050918	FOXA1	2322
304984.75944637595	0.16854747374654427	FOXA1	2322
318847.7030575748	0.16749094312723364	FOXA1	2322
346573.59027997265	0.16555690478456767	FOXA1	2322
381230.9493079699	0.16341245609941987	FOXA1	2322
415888.3083359672	0.16150367214788744	FOXA1	2322
450545.6673639644	0.15977737575565662	FOXA1	2322
485203.0263919617	0.15819481712615785	FOXA1	2322
519860.38541995897	0.1567273477326318	FOXA1	2322
554517.7444479562	0.15535349364142906	FOXA1	2322
589175.1034759535	0.15405695654394316	FOXA1	2322
623832.4625039508	0.15282522741039903	FOXA1	2322
658489.821531948	0.15164860844056233	FOXA1	2322
693147.1805599453	0.15051951155143442	FOXA1	2322
762461.8986159398	0.14838115051644818	FOXA1	2322
831776.6166719344	0.14637529014892617	FOXA1	2322
866433.9756999316	0.14541461260719474	FOXA1	2322
901091.3347279289	0.14447919143906218	FOXA1	2322
970406.0527839235	0.14267754098816843	FOXA1	2322
1039720.7708399179	0.140959699501204	FOXA1	2322
1213007.5659799043	0.13698645952632302	FOXA1	2322
1386294.3611198906	0.1334181356475667	FOXA1	2322
1559581.156259877	0.13021113372888438	FOXA1	2322
1732867.9513998632	0.1273341172408038	FOXA1	2322
1871497.3875118522	0.12525176058137508	FOXA1	2322
2079441.5416798359	0.12246243160910461	FOXA1	2322
2218070.977791825	0.12080664797703199	FOXA1	2322
2426015.1319598085	0.11859693221819238	FOXA1	2322
2772588.722239781	0.11554583649431806	FOXA1	2322
69.31471805599453	0.0816423796380609	FOXA1	2735
138.62943611198907	0.10481156794446954	FOXA1	2735
207.94415416798358	0.11826515265144813	FOXA1	2735
277.25887222397813	0.12787590232703952	FOXA1	2735
346.5735902799726	0.13537746684183902	FOXA1	2735
415.88830833596717	0.14161069886870045	FOXA1	2735
485.2030263919617	0.14703031227229957	FOXA1	2735
554.5177444479563	0.15188233627616432	FOXA1	2735
623.8324625039508	0.1563008302535315	FOXA1	2735
693.1471805599452	0.16036182243471891	FOXA1	2735
831.7766166719343	0.16758398350890336	FOXA1	2735
1039.720770839918	0.17656294085053845	FOXA1	2735
1386.2943611198905	0.18781120464643233	FOXA1	2735
1732.8679513998632	0.19587182921331975	FOXA1	2735
2079.441541679836	0.201870015488333	FOXA1	2735
3465.7359027997263	0.2156880888057899	FOXA1	2735
4158.883083359672	0.21965407846480126	FOXA1	2735
4852.030263919617	0.2226563345396653	FOXA1	2735
5545.177444479562	0.22499405385746366	FOXA1	2735
6238.324625039508	0.2268367118418195	FOXA1	2735
6931.471805599453	0.22829122896673484	FOXA1	2735
9010.91334727929	0.23098802957547288	FOXA1	2735
11090.354888959124	0.2320635967214669	FOXA1	2735
13862.943611198905	0.23213093167650609	FOXA1	2735
17328.67951399863	0.23111153065878565	FOXA1	2735
20794.415416798358	0.2294892277692067	FOXA1	2735
24260.151319598084	0.22753677318345883	FOXA1	2735
27725.88722239781	0.22537593427908895	FOXA1	2735
31191.623125197537	0.22307522297403876	FOXA1	2735
34657.35902799726	0.22068183225704313	FOXA1	2735
38123.09493079699	0.21823218836582078	FOXA1	2735
41588.830833596716	0.2157556265195671	FOXA1	2735
45054.566736396446	0.21327587737406464	FOXA1	2735
48520.30263919617	0.21081188830964698	FOXA1	2735
51986.0385419959	0.20837846365545032	FOXA1	2735
55451.77444479562	0.20598685813418147	FOXA1	2735
62383.246250395074	0.20135973473438504	FOXA1	2735
69314.71805599453	0.1969700086606888	FOXA1	2735
76246.18986159399	0.19283158402117367	FOXA1	2735
83177.66166719343	0.18894307251486323	FOXA1	2735
90109.13347279289	0.1852946620403347	FOXA1	2735
97040.60527839234	0.1818724095184691	FOXA1	2735
103972.0770839918	0.17866078347775757	FOXA1	2735
110903.54888959124	0.17564409178390694	FOXA1	2735
117835.0206951907	0.17280723148226826	FOXA1	2735
124766.49250079015	0.1701360422217886	FOXA1	2735
131697.9643063896	0.16761743680972507	FOXA1	2735
138629.43611198905	0.16523941236445833	FOXA1	2735
152492.37972318797	0.16086219990916784	FOXA1	2735
159423.8515287874	0.15884387979826925	FOXA1	2735
173286.79513998632	0.15510609090757432	FOXA1	2735
187149.7387511852	0.15171925407121814	FOXA1	2735
207944.1541679836	0.14719227282317435	FOXA1	2735
221807.09777918248	0.1444856447768744	FOXA1	2735
235670.0413903814	0.14199013592900148	FOXA1	2735
249532.9850015803	0.13967881162765178	FOXA1	2735
263395.9286127792	0.1375288159304751	FOXA1	2735
277258.8722239781	0.13552070186095222	FOXA1	2735
291121.815835177	0.13363787616747563	FOXA1	2735
304984.75944637595	0.13186613830611732	FOXA1	2735
318847.7030575748	0.1301932974562427	FOXA1	2735
346573.59027997265	0.1271037364824377	FOXA1	2735
381230.9493079699	0.12363885535371798	FOXA1	2735
415888.3083359672	0.12052553570211713	FOXA1	2735
450545.6673639644	0.11769341296191714	FOXA1	2735
485203.0263919617	0.11509091580017113	FOXA1	2735
519860.38541995897	0.11267955970786975	FOXA1	2735
554517.7444479562	0.11043013423781696	FOXA1	2735
589175.1034759535	0.10832010490941366	FOXA1	2735
623832.4625039508	0.10633181041791982	FOXA1	2735
658489.821531948	0.10445119159505717	FOXA1	2735
693147.1805599453	0.10266688299253998	FOXA1	2735
762461.8986159398	0.0993514401230787	FOXA1	2735
831776.6166719344	0.09632751832066437	FOXA1	2735
866433.9756999316	0.09491121302020519	FOXA1	2735
901091.3347279289	0.09355277686329187	FOXA1	2735
970406.0527839235	0.09099476649409509	FOXA1	2735
1039720.7708399179	0.0886276499480103	FOXA1	2735
1213007.5659799043	0.0834144211460446	FOXA1	2735
1386294.3611198906	0.0790208790069116	FOXA1	2735
1559581.156259877	0.07527575732855879	FOXA1	2735
1732867.9513998632	0.0720561868040027	FOXA1	2735
1871497.3875118522	0.06979663884998823	FOXA1	2735
2079441.5416798359	0.06684844373474579	FOXA1	2735
2218070.977791825	0.06513430187977924	FOXA1	2735
2426015.1319598085	0.06288052924950026	FOXA1	2735
2772588.722239781	0.05981519232016964	FOXA1	2735
69.31471805599453	0.04822246521647634	FOXA1	33137
138.62943611198907	0.06584143140529918	FOXA1	33137
207.94415416798358	0.07537076163310201	FOXA1	33137
277.25887222397813	0.08133913157054605	FOXA1	33137
346.5735902799726	0.08562985675015611	FOXA1	33137
415.88830833596717	0.08915365243937978	FOXA1	33137
485.2030263919617	0.09234349867974571	FOXA1	33137
554.5177444479563	0.09538885008192335	FOXA1	33137
623.8324625039508	0.09836023618362273	FOXA1	33137
693.1471805599452	0.10127444167396259	FOXA1	33137
831.7766166719343	0.10690787322582605	FOXA1	33137
1039.720770839918	0.11473621546565388	FOXA1	33137
1386.2943611198905	0.12596345773669912	FOXA1	33137
1732.8679513998632	0.13522817012268434	FOXA1	33137
2079.441541679836	0.14301697922000095	FOXA1	33137
3465.7359027997263	0.16531247720621678	FOXA1	33137
4158.883083359672	0.17316231297112825	FOXA1	33137
4852.030263919617	0.1795743989782076	FOXA1	33137
5545.177444479562	0.1848677872965513	FOXA1	33137
6238.324625039508	0.1892742689858964	FOXA1	33137
6931.471805599453	0.19296919364488582	FOXA1	33137
9010.91334727929	0.20099630549970296	FOXA1	33137
11090.354888959124	0.20604940643258715	FOXA1	33137
13862.943611198905	0.21016325270789218	FOXA1	33137
17328.67951399863	0.21294924634579498	FOXA1	33137
20794.415416798358	0.2142945306146837	FOXA1	33137
24260.151319598084	0.2148305004279785	FOXA1	33137
27725.88722239781	0.2148909604316464	FOXA1	33137
31191.623125197537	0.21466225715469994	FOXA1	33137
34657.35902799726	0.214251228136697	FOXA1	33137
38123.09493079699	0.21372039020938047	FOXA1	33137
41588.830833596716	0.2131072858964075	FOXA1	33137
45054.566736396446	0.21243529528716537	FOXA1	33137
48520.30263919617	0.2117196790766261	FOXA1	33137
51986.0385419959	0.21097094732442603	FOXA1	33137
55451.77444479562	0.21019673843613149	FOXA1	33137
62383.246250395074	0.2085939645958236	FOXA1	33137
69314.71805599453	0.20694536287451543	FOXA1	33137
76246.18986159399	0.20527403567362545	FOXA1	33137
83177.66166719343	0.20359643003228103	FOXA1	33137
90109.13347279289	0.20192449886788486	FOXA1	33137
97040.60527839234	0.20026703041015578	FOXA1	33137
103972.0770839918	0.19863054172833813	FOXA1	33137
110903.54888959124	0.19701989315556406	FOXA1	33137
117835.0206951907	0.1954387105869962	FOXA1	33137
124766.49250079015	0.19388967563443207	FOXA1	33137
131697.9643063896	0.19237472716115242	FOXA1	33137
138629.43611198905	0.19089520498714976	FOXA1	33137
152492.37972318797	0.1880454201335188	FOXA1	33137
159423.8515287874	0.1866756923532632	FOXA1	33137
173286.79513998632	0.18404567837811883	FOXA1	33137
187149.7387511852	0.18155785716600462	FOXA1	33137
207944.1541679836	0.17807801678639693	FOXA1	33137
221807.09777918248	0.1759140926022975	FOXA1	33137
235670.0413903814	0.17386467388649857	FOXA1	33137
249532.9850015803	0.1719209484371931	FOXA1	33137
263395.9286127792	0.17007443202504793	FOXA1	33137
277258.8722239781	0.1683171445031018	FOXA1	33137
291121.815835177	0.16664170157370356	FOXA1	33137
304984.75944637595	0.16504134839746695	FOXA1	33137
318847.7030575748	0.16350995504708019	FOXA1	33137
346573.59027997265	0.16063247110694115	FOXA1	33137
381230.9493079699	0.15733618095108126	FOXA1	33137
415888.3083359672	0.15432027733495485	FOXA1	33137
450545.6673639644	0.15154011991189084	FOXA1	33137
485203.0263919617	0.14896112029590772	FOXA1	33137
519860.38541995897	0.14655608376258464	FOXA1	33137
554517.7444479562	0.1443032855224354	FOXA1	33137
589175.1034759535	0.14218509316941827	FOXA1	33137
623832.4625039508	0.14018697892590934	FOXA1	33137
658489.821531948	0.13829680599914712	FOXA1	33137
693147.1805599453	0.1365043073510442	FOXA1	33137
762461.8986159398	0.13317839712067234	FOXA1	33137
831776.6166719344	0.1301520634609007	FOXA1	33137
866433.9756999316	0.12873709797999408	FOXA1	33137
901091.3347279289	0.1273813303628463	FOXA1	33137
970406.0527839235	0.12483151559106667	FOXA1	33137
1039720.7708399179	0.12247473564496046	FOXA1	33137
1213007.5659799043	0.11728749428383663	FOXA1	33137
1386294.3611198906	0.11291186350493602	FOXA1	33137
1559581.156259877	0.10917493525969027	FOXA1	33137
1732867.9513998632	0.10595653481141146	FOXA1	33137
1871497.3875118522	0.10369517776703037	FOXA1	33137
2079441.5416798359	0.10074316235746444	FOXA1	33137
2218070.977791825	0.09902732649768828	FOXA1	33137
2426015.1319598085	0.0967741504535735	FOXA1	33137
2772588.722239781	0.09372184623650702	FOXA1	33137
69.31471805599453	0.05730322889503322	FOXA1	33143
138.62943611198907	0.0579887737499289	FOXA1	33143
207.94415416798358	0.0585598738163444	FOXA1	33143
277.25887222397813	0.05892844442303823	FOXA1	33143
346.5735902799726	0.059419330759125914	FOXA1	33143
415.88830833596717	0.06016163542790063	FOXA1	33143
485.2030263919617	0.06116551219333093	FOXA1	33143
554.5177444479563	0.06239486679818231	FOXA1	33143
623.8324625039508	0.06380221774968342	FOXA1	33143
693.1471805599452	0.0653430352569849	FOXA1	33143
831.7766166719343	0.06868585629901408	FOXA1	33143
1039.720770839918	0.07402019662708759	FOXA1	33143
1386.2943611198905	0.08305287000761094	FOXA1	33143
1732.8679513998632	0.09180994918634713	FOXA1	33143
2079.441541679836	0.10010034162304922	FOXA1	33143
3465.7359027997263	0.128150546231298	FOXA1	33143
4158.883083359672	0.13942451310777434	FOXA1	33143
4852.030263919617	0.14916471144781465	FOXA1	33143
5545.177444479562	0.15757464890316264	FOXA1	33143
6238.324625039508	0.1648381590421836	FOXA1	33143
6931.471805599453	0.1711196731131145	FOXA1	33143
9010.91334727929	0.18542328200246505	FOXA1	33143
11090.354888959124	0.1950098378376603	FOXA1	33143
13862.943611198905	0.20340026497463043	FOXA1	33143
17328.67951399863	0.2098078129145024	FOXA1	33143
20794.415416798358	0.21361471882305827	FOXA1	33143
24260.151319598084	0.21585764818233183	FOXA1	33143
27725.88722239781	0.21709226662592498	FOXA1	33143
31191.623125197537	0.21764519686766706	FOXA1	33143
34657.35902799726	0.21772124608888835	FOXA1	33143
38123.09493079699	0.2174552927665311	FOXA1	33143
41588.830833596716	0.21693991860841655	FOXA1	33143
45054.566736396446	0.21624101719628822	FOXA1	33143
48520.30263919617	0.21540694899465726	FOXA1	33143
51986.0385419959	0.21447408024267922	FOXA1	33143
55451.77444479562	0.2134702463712779	FOXA1	33143
62383.246250395074	0.2113311430299976	FOXA1	33143
69314.71805599453	0.2091111675638898	FOXA1	33143
76246.18986159399	0.20688408990080687	FOXA1	33143
83177.66166719343	0.20469380335172152	FOXA1	33143
90109.13347279289	0.20256530602887748	FOXA1	33143
97040.60527839234	0.20051173399262137	FOXA1	33143
103972.0770839918	0.19853890685311026	FOXA1	33143
110903.54888959124	0.19664824467055725	FOXA1	33143
117835.0206951907	0.19483861234916394	FOXA1	33143
124766.49250079015	0.19310746415938898	FOXA1	33143
131697.9643063896	0.19145153841434254	FOXA1	33143
138629.43611198905	0.1898672681045853	FOXA1	33143
152492.37972318797	0.1868992012362938	FOXA1	33143
159423.8515287874	0.1855083679807074	FOXA1	33143
173286.79513998632	0.18289658938068717	FOXA1	33143
187149.7387511852	0.18049118096276864	FOXA1	33143
207944.1541679836	0.1772224777084743	FOXA1	33143
221807.09777918248	0.17524157203961627	FOXA1	33143
235670.0413903814	0.17339943172771105	FOXA1	33143
249532.9850015803	0.17168109375479143	FOXA1	33143
263395.9286127792	0.1700732249793136	FOXA1	33143
277258.8722239781	0.1685639791851341	FOXA1	33143
291121.815835177	0.16714285968843723	FOXA1	33143
304984.75944637595	0.1658005868958957	FOXA1	33143
318847.7030575748	0.16452897186050544	FOXA1	33143
346573.59027997265	0.16216970723607113	FOXA1	33143
381230.9493079699	0.1595066329294607	FOXA1	33143
415888.3083359672	0.15709645171381442	FOXA1	33143
450545.6673639644	0.15488751465815925	FOXA1	33143
485203.0263919617	0.15284185303281683	FOXA1	33143
519860.38541995897	0.15093128795607752	FOXA1	33143
554517.7444479562	0.14913466438281603	FOXA1	33143
589175.1034759535	0.14743589025914947	FOXA1	33143
623832.4625039508	0.14582254514412266	FOXA1	33143
658489.821531948	0.14428489006829132	FOXA1	33143
693147.1805599453	0.14281516025603186	FOXA1	33143
762461.8986159398	0.14005538596819064	FOXA1	33143
831776.6166719344	0.13750453810874505	FOXA1	33143
866433.9756999316	0.13629843279074627	FOXA1	33143
901091.3347279289	0.1351346545830339	FOXA1	33143
970406.0527839235	0.13292437265431653	FOXA1	33143
1039720.7708399179	0.13085666035099344	FOXA1	33143
1213007.5659799043	0.12622461952865402	FOXA1	33143
1386294.3611198906	0.12223532884044597	FOXA1	33143
1559581.156259877	0.11877288983662955	FOXA1	33143
1732867.9513998632	0.1157520378466254	FOXA1	33143
1871497.3875118522	0.1136085614892925	FOXA1	33143
2079441.5416798359	0.11078441191462708	FOXA1	33143
2218070.977791825	0.10912890435587218	FOXA1	33143
2426015.1319598085	0.10693803619699072	FOXA1	33143
2772588.722239781	0.10393413493215557	FOXA1	33143
69.31471805599453	0.09305311029114346	FOXA1	33489
138.62943611198907	0.09822782177860204	FOXA1	33489
207.94415416798358	0.10632380769136754	FOXA1	33489
277.25887222397813	0.11358867830363338	FOXA1	33489
346.5735902799726	0.11978580263891232	FOXA1	33489
415.88830833596717	0.12518333705979684	FOXA1	33489
485.2030263919617	0.12999545069227683	FOXA1	33489
554.5177444479563	0.13434647409919034	FOXA1	33489
623.8324625039508	0.13830611432151957	FOXA1	33489
693.1471805599452	0.14191756517334633	FOXA1	33489
831.7766166719343	0.1482192459484089	FOXA1	33489
1039.720770839918	0.15576081084874813	FOXA1	33489
1386.2943611198905	0.1647422172410824	FOXA1	33489
1732.8679513998632	0.17103996840406133	FOXA1	33489
2079.441541679836	0.1758992637592645	FOXA1	33489
3465.7359027997263	0.18982532260392973	FOXA1	33489
4158.883083359672	0.1952757945502118	FOXA1	33489
4852.030263919617	0.20004246449394816	FOXA1	33489
5545.177444479562	0.2041926182709141	FOXA1	33489
6238.324625039508	0.20778325209825985	FOXA1	33489
6931.471805599453	0.21087275435499805	FOXA1	33489
9010.91334727929	0.21770274556113414	FOXA1	33489
11090.354888959124	0.22187815532343252	FOXA1	33489
13862.943611198905	0.22487318527976127	FOXA1	33489
17328.67951399863	0.22620754845113827	FOXA1	33489
20794.415416798358	0.22608725867661783	FOXA1	33489
24260.151319598084	0.2252199090236363	FOXA1	33489
27725.88722239781	0.22399215643931902	FOXA1	33489
31191.623125197537	0.22261662022394638	FOXA1	33489
34657.35902799726	0.2212070135704778	FOXA1	33489
38123.09493079699	0.2198208625978685	FOXA1	33489
41588.830833596716	0.21848448578970467	FOXA1	33489
45054.566736396446	0.21720746190676604	FOXA1	33489
48520.30263919617	0.21599082785478885	FOXA1	33489
51986.0385419959	0.21483160201399334	FOXA1	33489
55451.77444479562	0.21372520126759226	FOXA1	33489
62383.246250395074	0.21165130480725589	FOXA1	33489
69314.71805599453	0.20973352900691833	FOXA1	33489
76246.18986159399	0.20794413919496213	FOXA1	33489
83177.66166719343	0.20626280152813023	FOXA1	33489
90109.13347279289	0.20467471787629424	FOXA1	33489
97040.60527839234	0.20316895635455287	FOXA1	33489
103972.0770839918	0.20173722822463386	FOXA1	33489
110903.54888959124	0.20037304230326816	FOXA1	33489
117835.0206951907	0.19907112930064033	FOXA1	33489
124766.49250079015	0.19782705140583998	FOXA1	33489
131697.9643063896	0.1966369389405448	FOXA1	33489
138629.43611198905	0.1954973149965	FOXA1	33489
152492.37972318797	0.19335694655996855	FOXA1	33489
159423.8515287874	0.19235038357828857	FOXA1	33489
173286.79513998632	0.190451055396645	FOXA1	33489
187149.7387511852	0.18868703028269382	FOXA1	33489
207944.1541679836	0.18625594028780545	FOXA1	33489
221807.09777918248	0.18475599733869483	FOXA1	33489
235670.0413903814	0.18333729046169464	FOXA1	33489
249532.9850015803	0.18198875420743532	FOXA1	33489
263395.9286127792	0.18070103917510497	FOXA1	33489
277258.8722239781	0.1794663182854932	FOXA1	33489
291121.815835177	0.1782780833064804	FOXA1	33489
304984.75944637595	0.1771309469371983	FOXA1	33489
318847.7030575748	0.176020460042132	FOXA1	33489
346573.59027997265	0.173895375148443	FOXA1	33489
381230.9493079699	0.1713918609631287	FOXA1	33489
415888.3083359672	0.1690312105766503	FOXA1	33489
450545.6673639644	0.1667935902427259	FOXA1	33489
485203.0263919617	0.1646648044563459	FOXA1	33489
519860.38541995897	0.16263397209132283	FOXA1	33489
554517.7444479562	0.16069225542895366	FOXA1	33489
589175.1034759535	0.15883217163532215	FOXA1	33489
623832.4625039508	0.1570472159563481	FOXA1	33489
658489.821531948	0.15533164754752718	FOXA1	33489
693147.1805599453	0.15368035863786844	FOXA1	33489
762461.8986159398	0.15055284521226925	FOXA1	33489
831776.6166719344	0.1476335916891526	FOXA1	33489
866433.9756999316	0.14624404696640225	FOXA1	33489
901091.3347279289	0.14489759075499203	FOXA1	33489
970406.0527839235	0.14232463752126745	FOXA1	33489
1039720.7708399179	0.13989830956341132	FOXA1	33489
1213007.5659799043	0.13439126613986446	FOXA1	33489
1386294.3611198906	0.12956651213065892	FOXA1	33489
1559581.156259877	0.12531926264015594	FOXA1	33489
1732867.9513998632	0.12157266542581227	FOXA1	33489
1871497.3875118522	0.11889428964960201	FOXA1	33489
2079441.5416798359	0.11534531936536127	FOXA1	33489
2218070.977791825	0.11325719028141779	FOXA1	33489
2426015.1319598085	0.1104890733704502	FOXA1	33489
2772588.722239781	0.1066950051389107	FOXA1	33489
69.31471805599453	0.09943508682166644	FOXA1	33496
138.62943611198907	0.12922105016186375	FOXA1	33496
207.94415416798358	0.1465614340189911	FOXA1	33496
277.25887222397813	0.1577969778850859	FOXA1	33496
346.5735902799726	0.16583240692483428	FOXA1	33496
415.88830833596717	0.17203199394556468	FOXA1	33496
485.2030263919617	0.17708755234041346	FOXA1	33496
554.5177444479563	0.18137408393408141	FOXA1	33496
623.8324625039508	0.18510717675047886	FOXA1	33496
693.1471805599452	0.1884179080751652	FOXA1	33496
831.7766166719343	0.19408323523457913	FOXA1	33496
1039.720770839918	0.2008533319722922	FOXA1	33496
1386.2943611198905	0.20914218170304047	FOXA1	33496
1732.8679513998632	0.21517093605506582	FOXA1	33496
2079.441541679836	0.21990478398587923	FOXA1	33496
3465.7359027997263	0.23309009553754861	FOXA1	33496
4158.883083359672	0.2378767607338828	FOXA1	33496
4852.030263919617	0.24186482922796088	FOXA1	33496
5545.177444479562	0.24518411272254442	FOXA1	33496
6238.324625039508	0.2479319394176173	FOXA1	33496
6931.471805599453	0.2501897948045775	FOXA1	33496
9010.91334727929	0.2546875239919427	FOXA1	33496
11090.354888959124	0.25682995978653167	FOXA1	33496
13862.943611198905	0.2575698988268066	FOXA1	33496
17328.67951399863	0.2567009876685178	FOXA1	33496
20794.415416798358	0.2548910264733692	FOXA1	33496
24260.151319598084	0.2527018515890733	FOXA1	33496
27725.88722239781	0.25042272116319025	FOXA1	33496
31191.623125197537	0.24820335844485952	FOXA1	33496
34657.35902799726	0.24611489821124488	FOXA1	33496
38123.09493079699	0.24418377517292508	FOXA1	33496
41588.830833596716	0.2424120816030296	FOXA1	33496
45054.566736396446	0.24078975136339187	FOXA1	33496
48520.30263919617	0.23930159089006658	FOXA1	33496
51986.0385419959	0.23793112899502705	FOXA1	33496
55451.77444479562	0.2366625740640671	FOXA1	33496
62383.246250395074	0.23437608167866011	FOXA1	33496
69314.71805599453	0.23235007588436282	FOXA1	33496
76246.18986159399	0.2305187209935526	FOXA1	33496
83177.66166719343	0.22883613133141023	FOXA1	33496
90109.13347279289	0.22727041095132988	FOXA1	33496
97040.60527839234	0.2257991724626869	FOXA1	33496
103972.0770839918	0.22440642669269348	FOXA1	33496
110903.54888959124	0.22308048896332563	FOXA1	33496
117835.0206951907	0.2218125848082533	FOXA1	33496
124766.49250079015	0.2205959238830812	FOXA1	33496
131697.9643063896	0.21942508473495034	FOXA1	33496
138629.43611198905	0.21829560585836547	FOXA1	33496
152492.37972318797	0.21614614257045583	FOXA1	33496
159423.8515287874	0.21512001308254497	FOXA1	33496
173286.79513998632	0.21315204313866937	FOXA1	33496
187149.7387511852	0.21128204626053462	FOXA1	33496
207944.1541679836	0.20862935308215175	FOXA1	33496
221807.09777918248	0.20694547295727092	FOXA1	33496
235670.0413903814	0.20531835909653448	FOXA1	33496
249532.9850015803	0.20374059092051178	FOXA1	33496
263395.9286127792	0.20220617083642578	FOXA1	33496
277258.8722239781	0.2007102900971001	FOXA1	33496
291121.815835177	0.19924911891680766	FOXA1	33496
304984.75944637595	0.19781962234774159	FOXA1	33496
318847.7030575748	0.19641940216168502	FOXA1	33496
346573.59027997265	0.19369960535133218	FOXA1	33496
381230.9493079699	0.19043812582932867	FOXA1	33496
415888.3083359672	0.1873180362144597	FOXA1	33496
450545.6673639644	0.18433042861300755	FOXA1	33496
485203.0263919617	0.18146838957405012	FOXA1	33496
519860.38541995897	0.1787257437982312	FOXA1	33496
554517.7444479562	0.17609652634852024	FOXA1	33496
589175.1034759535	0.17357482015271714	FOXA1	33496
623832.4625039508	0.17115475833273427	FOXA1	33496
658489.821531948	0.16883058707029416	FOXA1	33496
693147.1805599453	0.16659673867211344	FOXA1	33496
762461.8986159398	0.16237902298720977	FOXA1	33496
831776.6166719344	0.15846269056749235	FOXA1	33496
866433.9756999316	0.15660678740806913	FOXA1	33496
901091.3347279289	0.15481396543839485	FOXA1	33496
970406.0527839235	0.15140408133311306	FOXA1	33496
1039720.7708399179	0.1482087596321061	FOXA1	33496
1213007.5659799043	0.1410326611219647	FOXA1	33496
1386294.3611198906	0.13483452153707337	FOXA1	33496
1559581.156259877	0.1294465466327626	FOXA1	33496
1732867.9513998632	0.12474535954235677	FOXA1	33496
1871497.3875118522	0.12141323391972925	FOXA1	33496
2079441.5416798359	0.11703331240082074	FOXA1	33496
2218070.977791825	0.11447432339750675	FOXA1	33496
2426015.1319598085	0.11110175472154367	FOXA1	33496
2772588.722239781	0.10651431975179783	FOXA1	33496
69.31471805599453	0.10050282392694301	FOXA1	33510
138.62943611198907	0.11331571918977663	FOXA1	33510
207.94415416798358	0.12037630581996811	FOXA1	33510
277.25887222397813	0.12550956302932034	FOXA1	33510
346.5735902799726	0.12995760266663356	FOXA1	33510
415.88830833596717	0.13410740293373785	FOXA1	33510
485.2030263919617	0.13806452657076207	FOXA1	33510
554.5177444479563	0.1418490334255239	FOXA1	33510
623.8324625039508	0.14545856922535497	FOXA1	33510
693.1471805599452	0.1488879210496576	FOXA1	33510
831.7766166719343	0.1551997000119734	FOXA1	33510
1039.720770839918	0.16336247006226734	FOXA1	33510
1386.2943611198905	0.17407245627981435	FOXA1	33510
1732.8679513998632	0.18218687708912318	FOXA1	33510
2079.441541679836	0.18860729164033715	FOXA1	33510
3465.7359027997263	0.20582932949052782	FOXA1	33510
4158.883083359672	0.2117785415598449	FOXA1	33510
4852.030263919617	0.21669440216237962	FOXA1	33510
5545.177444479562	0.2208218277202254	FOXA1	33510
6238.324625039508	0.22431748842619542	FOXA1	33510
6931.471805599453	0.22729136961509186	FOXA1	33510
9010.91334727929	0.23382859429294406	FOXA1	33510
11090.354888959124	0.23784362096560163	FOXA1	33510
13862.943611198905	0.24076651403450827	FOXA1	33510
17328.67951399863	0.24215974053125763	FOXA1	33510
20794.415416798358	0.24222271244101118	FOXA1	33510
24260.151319598084	0.2416276885514068	FOXA1	33510
27725.88722239781	0.24072567320836238	FOXA1	33510
31191.623125197537	0.23969898810148357	FOXA1	33510
34657.35902799726	0.23863892224197805	FOXA1	33510
38123.09493079699	0.23758772893233027	FOXA1	33510
41588.830833596716	0.23656186859020886	FOXA1	33510
45054.566736396446	0.23556485094158172	FOXA1	33510
48520.30263919617	0.23459422000981572	FOXA1	33510
51986.0385419959	0.23364525128457783	FOXA1	33510
55451.77444479562	0.23271282426326287	FOXA1	33510
62383.246250395074	0.23087986240439975	FOXA1	33510
69314.71805599453	0.22906844104602925	FOXA1	33510
76246.18986159399	0.22726465416102143	FOXA1	33510
83177.66166719343	0.22546421159872365	FOXA1	33510
90109.13347279289	0.22366876408439987	FOXA1	33510
97040.60527839234	0.22188310006144416	FOXA1	33510
103972.0770839918	0.2201132673538721	FOXA1	33510
110903.54888959124	0.2183654145050718	FOXA1	33510
117835.0206951907	0.21664513506042393	FOXA1	33510
124766.49250079015	0.2149571436672274	FOXA1	33510
131697.9643063896	0.2133051613765096	FOXA1	33510
138629.43611198905	0.211691926256052	FOXA1	33510
152492.37972318797	0.20858824993621683	FOXA1	33510
159423.8515287874	0.2070992378873391	FOXA1	33510
173286.79513998632	0.2042461884439554	FOXA1	33510
187149.7387511852	0.2015543157322183	FOXA1	33510
207944.1541679836	0.197796753089158	FOXA1	33510
221807.09777918248	0.1954613153467078	FOXA1	33510
235670.0413903814	0.19324749321265206	FOXA1	33510
249532.9850015803	0.19114384811204901	FOXA1	33510
263395.9286127792	0.18913987096472448	FOXA1	33510
277258.8722239781	0.18722610774502546	FOXA1	33510
291121.815835177	0.1853941682154692	FOXA1	33510
304984.75944637595	0.18363666925645744	FOXA1	33510
318847.7030575748	0.1819471456511238	FOXA1	33510
346573.59027997265	0.1787501432818158	FOXA1	33510
381230.9493079699	0.17504968144350447	FOXA1	33510
415888.3083359672	0.17162797239391614	FOXA1	33510
450545.6673639644	0.1684448930054028	FOXA1	33510
485203.0263919617	0.16546996711547854	FOXA1	33510
519860.38541995897	0.16267930834052682	FOXA1	33510
554517.7444479562	0.16005363624774205	FOXA1	33510
589175.1034759535	0.1575769836777205	FOXA1	33510
623832.4625039508	0.15523584232888882	FOXA1	33510
658489.821531948	0.15301858614874703	FOXA1	33510
693147.1805599453	0.15091507236356924	FOXA1	33510
762461.8986159398	0.1470144911779815	FOXA1	33510
831776.6166719344	0.1434735563512369	FOXA1	33510
866433.9756999316	0.1418223080794993	FOXA1	33510
901091.3347279289	0.14024337492087843	FOXA1	33510
970406.0527839235	0.1372838428736865	FOXA1	33510
1039720.7708399179	0.1345617189419021	FOXA1	33510
1213007.5659799043	0.12862353164442486	FOXA1	33510
1386294.3611198906	0.12367911050288757	FOXA1	33510
1559581.156259877	0.11950805812761989	FOXA1	33510
1732867.9513998632	0.11595641786822782	FOXA1	33510
1871497.3875118522	0.11348462299894033	FOXA1	33510
2079441.5416798359	0.11028909725148796	FOXA1	33510
2218070.977791825	0.1084489602730725	FOXA1	33510
2426015.1319598085	0.10605329547106945	FOXA1	33510
2772588.722239781	0.10284931399648466	FOXA1	33510
69.31471805599453	0.13595839771002463	FOXA1	33518
138.62943611198907	0.1445349308366523	FOXA1	33518
207.94415416798358	0.14573664066075614	FOXA1	33518
277.25887222397813	0.14526102199610513	FOXA1	33518
346.5735902799726	0.144711970686364	FOXA1	33518
415.88830833596717	0.14454562264576595	FOXA1	33518
485.2030263919617	0.14483566513173238	FOXA1	33518
554.5177444479563	0.1455292912847262	FOXA1	33518
623.8324625039508	0.1465397200716947	FOXA1	33518
693.1471805599452	0.14778036226807062	FOXA1	33518
831.7766166719343	0.15066843441805133	FOXA1	33518
1039.720770839918	0.15531424172938874	FOXA1	33518
1386.2943611198905	0.16248261431553646	FOXA1	33518
1732.8679513998632	0.16843055424357042	FOXA1	33518
2079.441541679836	0.1733448878748392	FOXA1	33518
3465.7359027997263	0.1873741964259564	FOXA1	33518
4158.883083359672	0.19254304217959958	FOXA1	33518
4852.030263919617	0.19691065753262235	FOXA1	33518
5545.177444479562	0.20061577643143502	FOXA1	33518
6238.324625039508	0.20376455228053902	FOXA1	33518
6931.471805599453	0.20644719365494082	FOXA1	33518
9010.91334727929	0.21241519786772683	FOXA1	33518
11090.354888959124	0.21631791731444833	FOXA1	33518
13862.943611198905	0.21965816175037617	FOXA1	33518
17328.67951399863	0.2220293897190881	FOXA1	33518
20794.415416798358	0.22312286449373225	FOXA1	33518
24260.151319598084	0.22337552488030915	FOXA1	33518
27725.88722239781	0.22307929181895417	FOXA1	33518
31191.623125197537	0.2224375779753641	FOXA1	33518
34657.35902799726	0.22158780426219843	FOXA1	33518
38123.09493079699	0.22061893761019827	FOXA1	33518
41588.830833596716	0.21958632315918908	FOXA1	33518
45054.566736396446	0.21852311704393385	FOXA1	33518
48520.30263919617	0.21744840026368434	FOXA1	33518
51986.0385419959	0.21637261790283405	FOXA1	33518
55451.77444479562	0.21530108526970693	FOXA1	33518
62383.246250395074	0.2131787013090221	FOXA1	33518
69314.71805599453	0.21108565148860858	FOXA1	33518
76246.18986159399	0.20901936887126885	FOXA1	33518
83177.66166719343	0.206977639137482	FOXA1	33518
90109.13347279289	0.20496024847501826	FOXA1	33518
97040.60527839234	0.20296878060450246	FOXA1	33518
103972.0770839918	0.20100595951817526	FOXA1	33518
110903.54888959124	0.19907501068941846	FOXA1	33518
117835.0206951907	0.19717917271328186	FOXA1	33518
124766.49250079015	0.19532137129627666	FOXA1	33518
131697.9643063896	0.19350402971401465	FOXA1	33518
138629.43611198905	0.19172898208920924	FOXA1	33518
152492.37972318797	0.1883101168041597	FOXA1	33518
159423.8515287874	0.18666710162627714	FOXA1	33518
173286.79513998632	0.18351250415670742	FOXA1	33518
187149.7387511852	0.18052737701330515	FOXA1	33518
207944.1541679836	0.17634530761256226	FOXA1	33518
221807.09777918248	0.17373709563284465	FOXA1	33518
235670.0413903814	0.17125864122787215	FOXA1	33518
249532.9850015803	0.1688984492928574	FOXA1	33518
263395.9286127792	0.16664595720943973	FOXA1	33518
277258.8722239781	0.1644916750024645	FOXA1	33518
291121.815835177	0.16242719983741583	FOXA1	33518
304984.75944637595	0.16044515760605454	FOXA1	33518
318847.7030575748	0.15853910717647546	FOXA1	33518
346573.59027997265	0.15493321944534488	FOXA1	33518
381230.9493079699	0.15076713754689924	FOXA1	33518
415888.3083359672	0.14693004002783477	FOXA1	33518
450545.6673639644	0.1433805535968993	FOXA1	33518
485203.0263919617	0.14008599295453134	FOXA1	33518
519860.38541995897	0.1370194971952672	FOXA1	33518
554517.7444479562	0.1341583091867244	FOXA1	33518
589175.1034759535	0.13148273838357488	FOXA1	33518
623832.4625039508	0.12897551766457957	FOXA1	33518
658489.821531948	0.1266213830112055	FOXA1	33518
693147.1805599453	0.12440677877269411	FOXA1	33518
762461.8986159398	0.12034918709022797	FOXA1	33518
831776.6166719344	0.11672095994526385	FOXA1	33518
866433.9756999316	0.11504690780092407	FOXA1	33518
901091.3347279289	0.11345678552829663	FOXA1	33518
970406.0527839235	0.11050425892785716	FOXA1	33518
1039720.7708399179	0.10782107321857635	FOXA1	33518
1213007.5659799043	0.1020804698181035	FOXA1	33518
1386294.3611198906	0.09743079751760797	FOXA1	33518
1559581.156259877	0.09361757308659252	FOXA1	33518
1732867.9513998632	0.09046603485232338	FOXA1	33518
1871497.3875118522	0.08833484899933665	FOXA1	33518
2079441.5416798359	0.08567117743568972	FOXA1	33518
2218070.977791825	0.08419315864327867	FOXA1	33518
2426015.1319598085	0.08234357388497594	FOXA1	33518
2772588.722239781	0.08003791499294773	FOXA1	33518
69.31471805599453	0.07406900564854496	FOXA1	33918
138.62943611198907	0.07624712012943474	FOXA1	33918
207.94415416798358	0.07942316279444751	FOXA1	33918
277.25887222397813	0.08171966541997662	FOXA1	33918
346.5735902799726	0.08340630283750296	FOXA1	33918
415.88830833596717	0.08482637688228373	FOXA1	33918
485.2030263919617	0.08617389809272634	FOXA1	33918
554.5177444479563	0.08753823102144852	FOXA1	33918
623.8324625039508	0.08895205572452211	FOXA1	33918
693.1471805599452	0.09042003823055388	FOXA1	33918
831.7766166719343	0.09348182367430773	FOXA1	33918
1039.720770839918	0.0981958702088322	FOXA1	33918
1386.2943611198905	0.10575361373484153	FOXA1	33918
1732.8679513998632	0.11252066584112332	FOXA1	33918
2079.441541679836	0.11844326749374152	FOXA1	33918
3465.7359027997263	0.13571208408772015	FOXA1	33918
4158.883083359672	0.14171159932869157	FOXA1	33918
4852.030263919617	0.14656531064044354	FOXA1	33918
5545.177444479562	0.15055924433972476	FOXA1	33918
6238.324625039508	0.15389663291757893	FOXA1	33918
6931.471805599453	0.15672431306710122	FOXA1	33918
9010.91334727929	0.16309988338913897	FOXA1	33918
11090.354888959124	0.16748961299731566	FOXA1	33918
13862.943611198905	0.17157902838603478	FOXA1	33918
17328.67951399863	0.17493013803766477	FOXA1	33918
20794.415416798358	0.176948893353102	FOXA1	33918
24260.151319598084	0.17800032624390247	FOXA1	33918
27725.88722239781	0.1783326600225485	FOXA1	33918
31191.623125197537	0.17813178390071913	FOXA1	33918
34657.35902799726	0.1775395165324579	FOXA1	33918
38123.09493079699	0.17666405441660038	FOXA1	33918
41588.830833596716	0.17558766977208853	FOXA1	33918
45054.566736396446	0.17437264845412295	FOXA1	33918
48520.30263919617	0.173065882146483	FOXA1	33918
51986.0385419959	0.1717024241925978	FOXA1	33918
55451.77444479562	0.17030824952608428	FOXA1	33918
62383.246250395074	0.16749864514123924	FOXA1	33918
69314.71805599453	0.1647335978468523	FOXA1	33918
76246.18986159399	0.16205994280527355	FOXA1	33918
83177.66166719343	0.15949700576132683	FOXA1	33918
90109.13347279289	0.1570494120126128	FOXA1	33918
97040.60527839234	0.15471432740648514	FOXA1	33918
103972.0770839918	0.15248545951002576	FOXA1	33918
110903.54888959124	0.15035520799655347	FOXA1	33918
117835.0206951907	0.14831577614114588	FOXA1	33918
124766.49250079015	0.14635971017311414	FOXA1	33918
131697.9643063896	0.14448013093101156	FOXA1	33918
138629.43611198905	0.14267080544561989	FOXA1	33918
152492.37972318797	0.13924113425875528	FOXA1	33918
159423.8515287874	0.13761133062937003	FOXA1	33918
173286.79513998632	0.13450184337368493	FOXA1	33918
187149.7387511852	0.13157068254294596	FOXA1	33918
207944.1541679836	0.12746217137098437	FOXA1	33918
221807.09777918248	0.1248911402241726	FOXA1	33918
235670.0413903814	0.12243917486007942	FOXA1	33918
249532.9850015803	0.12009578958265497	FOXA1	33918
263395.9286127792	0.11785229294909545	FOXA1	33918
277258.8722239781	0.11570139955474253	FOXA1	33918
291121.815835177	0.11363692486400195	FOXA1	33918
304984.75944637595	0.11165354648787557	FOXA1	33918
318847.7030575748	0.10974661856427403	FOXA1	33918
346573.59027997265	0.10614608599339573	FOXA1	33918
381230.9493079699	0.10201023740471903	FOXA1	33918
415888.3083359672	0.09823748136909734	FOXA1	33918
450545.6673639644	0.09478913212817697	FOXA1	33918
485203.0263919617	0.09163147074775527	FOXA1	33918
519860.38541995897	0.0887346381423756	FOXA1	33918
554517.7444479562	0.08607200290157663	FOXA1	33918
589175.1034759535	0.0836197497595521	FOXA1	33918
623832.4625039508	0.08135657225054582	FOXA1	33918
658489.821531948	0.07926341808691814	FOXA1	33918
693147.1805599453	0.0773232652466172	FOXA1	33918
762461.8986159398	0.07384282997889785	FOXA1	33918
831776.6166719344	0.07081243125289387	FOXA1	33918
866433.9756999316	0.0694397877928635	FOXA1	33918
901091.3347279289	0.06815046428325375	FOXA1	33918
970406.0527839235	0.06579226149691489	FOXA1	33918
1039720.7708399179	0.06368658196081614	FOXA1	33918
1213007.5659799043	0.059280417076407625	FOXA1	33918
1386294.3611198906	0.055779125738465926	FOXA1	33918
1559581.156259877	0.052925902946471	FOXA1	33918
1732867.9513998632	0.05056412188490793	FOXA1	33918
1871497.3875118522	0.04895887551239346	FOXA1	33918
2079441.5416798359	0.04693783564884574	FOXA1	33918
2218070.977791825	0.045807671176748964	FOXA1	33918
2426015.1319598085	0.04438361049995865	FOXA1	33918
2772588.722239781	0.04259362566576301	FOXA1	33918
69.31471805599453	0.10153786700497912	FOXA1	35473
138.62943611198907	0.10322102157893717	FOXA1	35473
207.94415416798358	0.10715423948087807	FOXA1	35473
277.25887222397813	0.11328173955007437	FOXA1	35473
346.5735902799726	0.12003972552108194	FOXA1	35473
415.88830833596717	0.12668755105414695	FOXA1	35473
485.2030263919617	0.1329271555882619	FOXA1	35473
554.5177444479563	0.13865845575924873	FOXA1	35473
623.8324625039508	0.14386984283439241	FOXA1	35473
693.1471805599452	0.14858846563394384	FOXA1	35473
831.7766166719343	0.15672078968259448	FOXA1	35473
1039.720770839918	0.1663173653423462	FOXA1	35473
1386.2943611198905	0.17761232292721196	FOXA1	35473
1732.8679513998632	0.18527478411320622	FOXA1	35473
2079.441541679836	0.19074128375324306	FOXA1	35473
3465.7359027997263	0.20229722307129244	FOXA1	35473
4158.883083359672	0.2052203064899724	FOXA1	35473
4852.030263919617	0.20727953012505437	FOXA1	35473
5545.177444479562	0.20879109952589142	FOXA1	35473
6238.324625039508	0.20993253046413404	FOXA1	35473
6931.471805599453	0.210810677602647	FOXA1	35473
9010.91334727929	0.2124530002928545	FOXA1	35473
11090.354888959124	0.21325983079320032	FOXA1	35473
13862.943611198905	0.21373492965940383	FOXA1	35473
17328.67951399863	0.21389502175979594	FOXA1	35473
20794.415416798358	0.2138215353208567	FOXA1	35473
24260.151319598084	0.21360662198447294	FOXA1	35473
27725.88722239781	0.21329143572313555	FOXA1	35473
31191.623125197537	0.21290209727546738	FOXA1	35473
34657.35902799726	0.21245736605157123	FOXA1	35473
38123.09493079699	0.21197053024955104	FOXA1	35473
41588.830833596716	0.2114505435415845	FOXA1	35473
45054.566736396446	0.21090313919300754	FOXA1	35473
48520.30263919617	0.21033185275760227	FOXA1	35473
51986.0385419959	0.2097388531313604	FOXA1	35473
55451.77444479562	0.20912555397608387	FOXA1	35473
62383.246250395074	0.20784225596443237	FOXA1	35473
69314.71805599453	0.20649025537506122	FOXA1	35473
76246.18986159399	0.20507932121661218	FOXA1	35473
83177.66166719343	0.203620972592948	FOXA1	35473
90109.13347279289	0.2021276033317555	FOXA1	35473
97040.60527839234	0.20061150400277855	FOXA1	35473
103972.0770839918	0.19908413257092267	FOXA1	35473
110903.54888959124	0.19755568104520646	FOXA1	35473
117835.0206951907	0.19603488195432367	FOXA1	35473
124766.49250079015	0.194528980201664	FOXA1	35473
131697.9643063896	0.19304380699044035	FOXA1	35473
138629.43611198905	0.1915839097403076	FOXA1	35473
152492.37972318797	0.18875264991751695	FOXA1	35473
159423.8515287874	0.1873853756077902	FOXA1	35473
173286.79513998632	0.18475250011668334	FOXA1	35473
187149.7387511852	0.1822559452952425	FOXA1	35473
207944.1541679836	0.17875781468984916	FOXA1	35473
221807.09777918248	0.17657965365446646	FOXA1	35473
235670.0413903814	0.17451462072146134	FOXA1	35473
249532.9850015803	0.17255388494297272	FOXA1	35473
263395.9286127792	0.17068895067421974	FOXA1	35473
277258.8722239781	0.16891191160577262	FOXA1	35473
291121.815835177	0.16721556116363026	FOXA1	35473
304984.75944637595	0.1655934151643685	FOXA1	35473
318847.7030575748	0.1640396840778179	FOXA1	35473
346573.59027997265	0.16111744685391366	FOXA1	35473
381230.9493079699	0.15776919971704229	FOXA1	35473
415888.3083359672	0.15471106145275562	FOXA1	35473
450545.6673639644	0.15190281396779357	FOXA1	35473
485203.0263919617	0.14931281350613065	FOXA1	35473
519860.38541995897	0.1469154800522511	FOXA1	35473
554517.7444479562	0.14468964416696461	FOXA1	35473
589175.1034759535	0.14261745248753435	FOXA1	35473
623832.4625039508	0.1406836276372288	FOXA1	35473
658489.821531948	0.13887495199233352	FOXA1	35473
693147.1805599453	0.13717989433431316	FOXA1	35473
762461.8986159398	0.13409132216549485	FOXA1	35473
831776.6166719344	0.13135016945900382	FOXA1	35473
866433.9756999316	0.1300926868222061	FOXA1	35473
901091.3347279289	0.12890286992331942	FOXA1	35473
970406.0527839235	0.12670649804451445	FOXA1	35473
1039720.7708399179	0.12472624899350233	FOXA1	35473
1213007.5659799043	0.12054576491020384	FOXA1	35473
1386294.3611198906	0.11722012708694363	FOXA1	35473
1559581.156259877	0.11453205284380186	FOXA1	35473
1732867.9513998632	0.11233180203015451	FOXA1	35473
1871497.3875118522	0.1108495881456586	FOXA1	35473
2079441.5416798359	0.10899255284440063	FOXA1	35473
2218070.977791825	0.10795221274130112	FOXA1	35473
2426015.1319598085	0.10662636179013181	FOXA1	35473
2772588.722239781	0.10489055335109664	FOXA1	35473
69.31471805599453	0.06266165158724243	FOXA1	35768
138.62943611198907	0.07819715514993758	FOXA1	35768
207.94415416798358	0.08653578641864493	FOXA1	35768
277.25887222397813	0.09068605992965273	FOXA1	35768
346.5735902799726	0.09265619965798866	FOXA1	35768
415.88830833596717	0.09357627009310752	FOXA1	35768
485.2030263919617	0.09400491920465046	FOXA1	35768
554.5177444479563	0.0942101479122475	FOXA1	35768
623.8324625039508	0.09432094451040836	FOXA1	35768
693.1471805599452	0.09439981991564327	FOXA1	35768
831.7766166719343	0.09456671965315974	FOXA1	35768
1039.720770839918	0.0949580974198559	FOXA1	35768
1386.2943611198905	0.09603633351787412	FOXA1	35768
1732.8679513998632	0.09756741861885337	FOXA1	35768
2079.441541679836	0.09943831720702265	FOXA1	35768
3465.7359027997263	0.10817302556328588	FOXA1	35768
4158.883083359672	0.11229842836453754	FOXA1	35768
4852.030263919617	0.11594303442099561	FOXA1	35768
5545.177444479562	0.1190856614751683	FOXA1	35768
6238.324625039508	0.1217736169109924	FOXA1	35768
6931.471805599453	0.1240766215376261	FOXA1	35768
9010.91334727929	0.12933002726014262	FOXA1	35768
11090.354888959124	0.13304835843414192	FOXA1	35768
13862.943611198905	0.13668116202869166	FOXA1	35768
17328.67951399863	0.1398208324477681	FOXA1	35768
20794.415416798358	0.1417684404225828	FOXA1	35768
24260.151319598084	0.1427703556176152	FOXA1	35768
27725.88722239781	0.14304199332020476	FOXA1	35768
31191.623125197537	0.14277122498116426	FOXA1	35768
34657.35902799726	0.14211200131327936	FOXA1	35768
38123.09493079699	0.1411845081761033	FOXA1	35768
41588.830833596716	0.1400795289226325	FOXA1	35768
45054.566736396446	0.1388640621687876	FOXA1	35768
48520.30263919617	0.13758666432821035	FOXA1	35768
51986.0385419959	0.1362819571828711	FOXA1	35768
55451.77444479562	0.13497421069074136	FOXA1	35768
62383.246250395074	0.13241076790799863	FOXA1	35768
69314.71805599453	0.1299723075524515	FOXA1	35768
76246.18986159399	0.12768688388510693	FOXA1	35768
83177.66166719343	0.12555875805818822	FOXA1	35768
90109.13347279289	0.12358109087683652	FOXA1	35768
97040.60527839234	0.12174246433846231	FOXA1	35768
103972.0770839918	0.12003012966783401	FOXA1	35768
110903.54888959124	0.11843154622432696	FOXA1	35768
117835.0206951907	0.11693504528542316	FOXA1	35768
124766.49250079015	0.11553005842791021	FOXA1	35768
131697.9643063896	0.11420713924566993	FOXA1	35768
138629.43611198905	0.11295789509644531	FOXA1	35768
152492.37972318797	0.11065152217517732	FOXA1	35768
159423.8515287874	0.10958195883823987	FOXA1	35768
173286.79513998632	0.10758408772853122	FOXA1	35768
187149.7387511852	0.10574641186213357	FOXA1	35768
207944.1541679836	0.10323175921167949	FOXA1	35768
221807.09777918248	0.10168669659317096	FOXA1	35768
235670.0413903814	0.10022848510798019	FOXA1	35768
249532.9850015803	0.09884521228854129	FOXA1	35768
263395.9286127792	0.09752749934568727	FOXA1	35768
277258.8722239781	0.0962679434721002	FOXA1	35768
291121.815835177	0.09506067297582808	FOXA1	35768
304984.75944637595	0.09390099521786839	FOXA1	35768
318847.7030575748	0.09278512041406135	FOXA1	35768
346573.59027997265	0.09067289535569453	FOXA1	35768
381230.9493079699	0.08823344252120759	FOXA1	35768
415888.3083359672	0.08599215515039961	FOXA1	35768
450545.6673639644	0.0839281208908468	FOXA1	35768
485203.0263919617	0.08202385805537928	FOXA1	35768
519860.38541995897	0.08026398262228943	FOXA1	35768
554517.7444479562	0.07863462576995231	FOXA1	35768
589175.1034759535	0.07712318239957962	FOXA1	35768
623832.4625039508	0.07571819320988996	FOXA1	35768
658489.821531948	0.07440927263314895	FOXA1	35768
693147.1805599453	0.07318704697779038	FOXA1	35768
762461.8986159398	0.07096985795289282	FOXA1	35768
831776.6166719344	0.06900935489716592	FOXA1	35768
866433.9756999316	0.06811075337110079	FOXA1	35768
901091.3347279289	0.06726007570606089	FOXA1	35768
970406.0527839235	0.06568618761059475	FOXA1	35768
1039720.7708399179	0.06425954359000913	FOXA1	35768
1213007.5659799043	0.06120338176901578	FOXA1	35768
1386294.3611198906	0.05870509229947074	FOXA1	35768
1559581.156259877	0.0566287803975865	FOXA1	35768
1732867.9513998632	0.054890533703324966	FOXA1	35768
1871497.3875118522	0.053704416322368186	FOXA1	35768
2079441.5416798359	0.052214103676114815	FOXA1	35768
2218070.977791825	0.05138694662294139	FOXA1	35768
2426015.1319598085	0.050358103411019296	FOXA1	35768
2772588.722239781	0.049105087931182664	FOXA1	35768
69.31471805599453	0.061645783806227934	FOXA1	36842
138.62943611198907	0.07464372147792364	FOXA1	36842
207.94415416798358	0.08404839249452065	FOXA1	36842
277.25887222397813	0.09120849287060004	FOXA1	36842
346.5735902799726	0.09679871491273255	FOXA1	36842
415.88830833596717	0.10125828282817632	FOXA1	36842
485.2030263919617	0.10488942324936543	FOXA1	36842
554.5177444479563	0.10790288398616484	FOXA1	36842
623.8324625039508	0.11044726797714927	FOXA1	36842
693.1471805599452	0.11262887273642946	FOXA1	36842
831.7766166719343	0.11619303444988945	FOXA1	36842
1039.720770839918	0.12021266429013308	FOXA1	36842
1386.2943611198905	0.12493972146850249	FOXA1	36842
1732.8679513998632	0.12837672894487595	FOXA1	36842
2079.441541679836	0.13112251256398635	FOXA1	36842
3465.7359027997263	0.1389778260600646	FOXA1	36842
4158.883083359672	0.14195298618237354	FOXA1	36842
4852.030263919617	0.1445711251130216	FOXA1	36842
5545.177444479562	0.1469226121485542	FOXA1	36842
6238.324625039508	0.14906204072834764	FOXA1	36842
6931.471805599453	0.15102476735774267	FOXA1	36842
9010.91334727929	0.15606526187593042	FOXA1	36842
11090.354888959124	0.16009780063627344	FOXA1	36842
13862.943611198905	0.16425240618164075	FOXA1	36842
17328.67951399863	0.16790629427022558	FOXA1	36842
20794.415416798358	0.17027009345683428	FOXA1	36842
24260.151319598084	0.17170461764339306	FOXA1	36842
27725.88722239781	0.1724888638067423	FOXA1	36842
31191.623125197537	0.17282864404546167	FOXA1	36842
34657.35902799726	0.17286995885236026	FOXA1	36842
38123.09493079699	0.17271335835434456	FOXA1	36842
41588.830833596716	0.17242643772374458	FOXA1	36842
45054.566736396446	0.17205362170821423	FOXA1	36842
48520.30263919617	0.17162340746748306	FOXA1	36842
51986.0385419959	0.17115355433875207	FOXA1	36842
55451.77444479562	0.1706547250112268	FOXA1	36842
62383.246250395074	0.1695915893598663	FOXA1	36842
69314.71805599453	0.16845469889805012	FOXA1	36842
76246.18986159399	0.16724712355905014	FOXA1	36842
83177.66166719343	0.16596818259927804	FOXA1	36842
90109.13347279289	0.16461854706493928	FOXA1	36842
97040.60527839234	0.16320151380402026	FOXA1	36842
103972.0770839918	0.16172276748606357	FOXA1	36842
110903.54888959124	0.16018967114455723	FOXA1	36842
117835.0206951907	0.15861052183194338	FOXA1	36842
124766.49250079015	0.1569939304102551	FOXA1	36842
131697.9643063896	0.15534836259745588	FOXA1	36842
138629.43611198905	0.15368182927020857	FOXA1	36842
152492.37972318797	0.15031459558389476	FOXA1	36842
159423.8515287874	0.1486263763016161	FOXA1	36842
173286.79513998632	0.14526623778342881	FOXA1	36842
187149.7387511852	0.14195371249817043	FOXA1	36842
207944.1541679836	0.13712199947074719	FOXA1	36842
221807.09777918248	0.13401232012290434	FOXA1	36842
235670.0413903814	0.13100101322089167	FOXA1	36842
249532.9850015803	0.1280918368923812	FOXA1	36842
263395.9286127792	0.1252860453932955	FOXA1	36842
277258.8722239781	0.12258315385086532	FOXA1	36842
291121.815835177	0.1199814922751989	FOXA1	36842
304984.75944637595	0.1174786010614742	FOXA1	36842
318847.7030575748	0.11507151041057036	FOXA1	36842
346573.59027997265	0.11053141750567136	FOXA1	36842
381230.9493079699	0.10533395719825446	FOXA1	36842
415888.3083359672	0.10061596136746466	FOXA1	36842
450545.6673639644	0.0963251116112567	FOXA1	36842
485203.0263919617	0.09241326205920747	FOXA1	36842
519860.38541995897	0.0888369651229751	FOXA1	36842
554517.7444479562	0.08555751721279437	FOXA1	36842
589175.1034759535	0.08254075900739517	FOXA1	36842
623832.4625039508	0.07975674601828166	FOXA1	36842
658489.821531948	0.07717935603263507	FOXA1	36842
693147.1805599453	0.07478587560163959	FOXA1	36842
762461.8986159398	0.07047441327173878	FOXA1	36842
831776.6166719344	0.06669400222868227	FOXA1	36842
866433.9756999316	0.06497169189303638	FOXA1	36842
901091.3347279289	0.06334780931543128	FOXA1	36842
970406.0527839235	0.060362207441919336	FOXA1	36842
1039720.7708399179	0.0576805566570168	FOXA1	36842
1213007.5659799043	0.05203829436452624	FOXA1	36842
1386294.3611198906	0.04756218420253559	FOXA1	36842
1559581.156259877	0.04395951269242966	FOXA1	36842
1732867.9513998632	0.041036997548773484	FOXA1	36842
1871497.3875118522	0.039095422028411146	FOXA1	36842
2079441.5416798359	0.036719337135215135	FOXA1	36842
2218070.977791825	0.03543196501513971	FOXA1	36842
[truncated: 9,920 more rows]
