# Supplementary material for: Determinants of transcription factor regulatory range
Source: Nat Commun. 2020 May 18;11:2472. doi: 10.1038/s41467-020-16106-x (PMC7235260; doi:10.1038/s41467-020-16106-x)
Supplement: Supplementary file 12 — Source Data [file 41467_2020_16106_MOESM12_ESM.zip › Source Data/source_data_fig_4a_long_Hot_H1_TADs_range_TFs.csv]

Half effect distance (log 10)	Correlation	TF	subject
69.31471805599453	0.03569672258481899	PPARG	69796
138.62943611198907	0.04971017292534632	PPARG	69796
207.94415416798358	0.05917514340528372	PPARG	69796
277.25887222397813	0.06751046509938444	PPARG	69796
346.5735902799726	0.07542717373909258	PPARG	69796
415.88830833596717	0.08304735896792477	PPARG	69796
485.2030263919617	0.0903607353747902	PPARG	69796
554.5177444479563	0.09734063283068552	PPARG	69796
623.8324625039508	0.10397197718425606	PPARG	69796
693.1471805599452	0.11025409125332887	PPARG	69796
831.7766166719343	0.12181797312428005	PPARG	69796
1039.720770839918	0.1369538438378099	PPARG	69796
1386.2943611198905	0.15760774369748742	PPARG	69796
1732.8679513998632	0.17416569943780388	PPARG	69796
2079.441541679836	0.18783080205200964	PPARG	69796
3465.7359027997263	0.2252707631814598	PPARG	69796
4158.883083359672	0.23773454156105328	PPARG	69796
4852.030263919617	0.24760434744334542	PPARG	69796
5545.177444479562	0.2555030246784652	PPARG	69796
6238.324625039508	0.2618556179130998	PPARG	69796
6931.471805599453	0.2669707168605867	PPARG	69796
9010.91334727929	0.27697964044726764	PPARG	69796
11090.354888959124	0.2817777087786855	PPARG	69796
13862.943611198905	0.2836409954572621	PPARG	69796
17328.67951399863	0.282154173219288	PPARG	69796
20794.415416798358	0.2786710780913873	PPARG	69796
24260.151319598084	0.27435235535230224	PPARG	69796
27725.88722239781	0.269754617838964	PPARG	69796
31191.623125197537	0.2651491507635801	PPARG	69796
34657.35902799726	0.2606665780146415	PPARG	69796
38123.09493079699	0.2563662316241898	PPARG	69796
41588.830833596716	0.25227072458621363	PPARG	69796
45054.566736396446	0.2483837093100342	PPARG	69796
48520.30263919617	0.244699220605702	PPARG	69796
51986.0385419959	0.24120667758085446	PPARG	69796
55451.77444479562	0.23789358592123722	PPARG	69796
62383.246250395074	0.23175426180415765	PPARG	69796
69314.71805599453	0.22618346712786472	PPARG	69796
76246.18986159399	0.2210962794100612	PPARG	69796
83177.66166719343	0.21642190508626571	PPARG	69796
90109.13347279289	0.21210209573648328	PPARG	69796
97040.60527839234	0.2080889918138623	PPARG	69796
103972.0770839918	0.20434311645140874	PPARG	69796
110903.54888959124	0.2008317044524816	PPARG	69796
117835.0206951907	0.19752736964493994	PPARG	69796
124766.49250079015	0.19440705977304887	PPARG	69796
131697.9643063896	0.19145123987656942	PPARG	69796
138629.43611198905	0.18864325196959497	PPARG	69796
152492.37972318797	0.18341559285257256	PPARG	69796
159423.8515287874	0.18097292738188284	PPARG	69796
173286.79513998632	0.1763832309117726	PPARG	69796
187149.7387511852	0.1721382858450451	PPARG	69796
207944.1541679836	0.16631546193274993	PPARG	69796
221807.09777918248	0.16274418120342288	PPARG	69796
235670.0413903814	0.15938829669204907	PPARG	69796
249532.9850015803	0.15622501688210164	PPARG	69796
263395.9286127792	0.15323522776253412	PPARG	69796
277258.8722239781	0.1504026777130532	PPARG	69796
291121.815835177	0.14771337842953927	PPARG	69796
304984.75944637595	0.1451551596134791	PPARG	69796
318847.7030575748	0.14271733382924728	PPARG	69796
346573.59027997265	0.13816605016394565	PPARG	69796
381230.9493079699	0.1330057556815398	PPARG	69796
415888.3083359672	0.12834146965281312	PPARG	69796
450545.6673639644	0.12409501667391308	PPARG	69796
485203.0263919617	0.12020393718738359	PPARG	69796
519860.38541995897	0.11661773190611932	PPARG	69796
554517.7444479562	0.11329518859820166	PPARG	69796
589175.1034759535	0.11020240528678972	PPARG	69796
623832.4625039508	0.10731129038440787	PPARG	69796
658489.821531948	0.104598405063812	PPARG	69796
693147.1805599453	0.10204405938455742	PPARG	69796
762461.8986159398	0.09734685059264589	PPARG	69796
831776.6166719344	0.09311352948780845	PPARG	69796
866433.9756999316	0.09114536566241303	PPARG	69796
901091.3347279289	0.08926520533176359	PPARG	69796
970406.0527839235	0.08574171219893563	PPARG	69796
1039720.7708399179	0.08249605325871559	PPARG	69796
1213007.5659799043	0.07536807881777927	PPARG	69796
1386294.3611198906	0.06933507246328602	PPARG	69796
1559581.156259877	0.06412231299825566	PPARG	69796
1732867.9513998632	0.05954162045524361	PPARG	69796
1871497.3875118522	0.056240689824490646	PPARG	69796
2079441.5416798359	0.051775535055180205	PPARG	69796
2218070.977791825	0.04906633791130841	PPARG	69796
2426015.1319598085	0.045329895043591036	PPARG	69796
2772588.722239781	0.039797499621324804	PPARG	69796
69.31471805599453	0.08589685815838963	PPARG	69797
138.62943611198907	0.10361183588306525	PPARG	69797
207.94415416798358	0.11379873701786052	PPARG	69797
277.25887222397813	0.12245344135709756	PPARG	69797
346.5735902799726	0.13052531749052607	PPARG	69797
415.88830833596717	0.13815695512754994	PPARG	69797
485.2030263919617	0.145354306184302	PPARG	69797
554.5177444479563	0.15211537042702136	PPARG	69797
623.8324625039508	0.15845144323648064	PPARG	69797
693.1471805599452	0.16438540670748386	PPARG	69797
831.7766166719343	0.17516646712513426	PPARG	69797
1039.720770839918	0.18907837698834426	PPARG	69797
1386.2943611198905	0.20785970748178745	PPARG	69797
1732.8679513998632	0.22282914004153284	PPARG	69797
2079.441541679836	0.2351270556655081	PPARG	69797
3465.7359027997263	0.2682473859383529	PPARG	69797
4158.883083359672	0.2789453113260362	PPARG	69797
4852.030263919617	0.28725192304552255	PPARG	69797
5545.177444479562	0.29377947006417093	PPARG	69797
6238.324625039508	0.2989415047334103	PPARG	69797
6931.471805599453	0.3030308966720172	PPARG	69797
9010.91334727929	0.3107605232727933	PPARG	69797
11090.354888959124	0.3140955048835855	PPARG	69797
13862.943611198905	0.3146715924587016	PPARG	69797
17328.67951399863	0.312042321252271	PPARG	69797
20794.415416798358	0.3076192923161821	PPARG	69797
24260.151319598084	0.3024546957991849	PPARG	69797
27725.88722239781	0.29707594574634816	PPARG	69797
31191.623125197537	0.29174613499572566	PPARG	69797
34657.35902799726	0.28659218271082654	PPARG	69797
38123.09493079699	0.2816703208407152	PPARG	69797
41588.830833596716	0.27700009521856545	PPARG	69797
45054.566736396446	0.2725822070578195	PPARG	69797
48520.30263919617	0.26840795829024006	PPARG	69797
51986.0385419959	0.26446428299499397	PPARG	69797
55451.77444479562	0.2607364292573836	PPARG	69797
62383.246250395074	0.2538685547240194	PPARG	69797
69314.71805599453	0.24769152900036048	PPARG	69797
76246.18986159399	0.24210681086518845	PPARG	69797
83177.66166719343	0.2370309147696534	PPARG	69797
90109.13347279289	0.23239368706723282	PPARG	69797
97040.60527839234	0.22813616936510983	PPARG	69797
103972.0770839918	0.22420865634780718	PPARG	69797
110903.54888959124	0.22056907659342506	PPARG	69797
117835.0206951907	0.21718167959548265	PPARG	69797
124766.49250079015	0.21401597701872793	PPARG	69797
131697.9643063896	0.2110458857741278	PPARG	69797
138629.43611198905	0.208249029264039	PPARG	69797
152492.37972318797	0.20310069725551744	PPARG	69797
159423.8515287874	0.20071830158555928	PPARG	69797
173286.79513998632	0.19627473513002128	PPARG	69797
187149.7387511852	0.1921945275674796	PPARG	69797
207944.1541679836	0.18662510419984177	PPARG	69797
221807.09777918248	0.18321469060331924	PPARG	69797
235670.0413903814	0.18000727541878214	PPARG	69797
249532.9850015803	0.17697727775983443	PPARG	69797
263395.9286127792	0.1741041875545781	PPARG	69797
277258.8722239781	0.17137131996260596	PPARG	69797
291121.815835177	0.16876490103923814	PPARG	69797
304984.75944637595	0.1662733942836516	PPARG	69797
318847.7030575748	0.16388700251743063	PPARG	69797
346573.59027997265	0.15939694309618954	PPARG	69797
381230.9493079699	0.15424636915648812	PPARG	69797
415888.3083359672	0.14953255120046735	PPARG	69797
450545.6673639644	0.14519107682558313	PPARG	69797
485203.0263919617	0.14117061771259024	PPARG	69797
519860.38541995897	0.13742944859531514	PPARG	69797
554517.7444479562	0.13393319122404967	PPARG	69797
589175.1034759535	0.13065324153024513	PPARG	69797
623832.4625039508	0.12756561126367888	PPARG	69797
658489.821531948	0.12465004262948506	PPARG	69797
693147.1805599453	0.1218893155354956	PPARG	69797
762461.8986159398	0.11677550454188755	PPARG	69797
831776.6166719344	0.1121288321569282	PPARG	69797
866433.9756999316	0.10995735715088141	PPARG	69797
901091.3347279289	0.10787689401064109	PPARG	69797
970406.0527839235	0.10396333362162322	PPARG	69797
1039720.7708399179	0.10034326670647303	PPARG	69797
1213007.5659799043	0.09235281172220687	PPARG	69797
1386294.3611198906	0.0855608380272553	PPARG	69797
1559581.156259877	0.07968316674910912	PPARG	69797
1732867.9513998632	0.07451934230728996	PPARG	69797
1871497.3875118522	0.07080260199093256	PPARG	69797
2079441.5416798359	0.06578505981832976	PPARG	69797
2218070.977791825	0.06274804625525295	PPARG	69797
2426015.1319598085	0.05857029924332293	PPARG	69797
2772588.722239781	0.05241016674321082	PPARG	69797
69.31471805599453	0.07276827992283219	PPARG	69798
138.62943611198907	0.0925439194408343	PPARG	69798
207.94415416798358	0.10627600246574231	PPARG	69798
277.25887222397813	0.11819062550387224	PPARG	69798
346.5735902799726	0.12899139161119222	PPARG	69798
415.88830833596717	0.1388590820070488	PPARG	69798
485.2030263919617	0.14788791587779498	PPARG	69798
554.5177444479563	0.15616075036990035	PPARG	69798
623.8324625039508	0.16375883065556224	PPARG	69798
693.1471805599452	0.17075976472627696	PPARG	69798
831.7766166719343	0.18324749221264766	PPARG	69798
1039.720770839918	0.19902680359136693	PPARG	69798
1386.2943611198905	0.2199274719695264	PPARG	69798
1732.8679513998632	0.2363640451626328	PPARG	69798
2079.441541679836	0.24975028862011528	PPARG	69798
3465.7359027997263	0.28520447696736373	PPARG	69798
4158.883083359672	0.2963879515330688	PPARG	69798
4852.030263919617	0.30492938176509576	PPARG	69798
5545.177444479562	0.31152005111833864	PPARG	69798
6238.324625039508	0.31662497254692806	PPARG	69798
6931.471805599453	0.3205727813856757	PPARG	69798
9010.91334727929	0.3276033428269176	PPARG	69798
11090.354888959124	0.3301186354224304	PPARG	69798
13862.943611198905	0.32971190097747544	PPARG	69798
17328.67951399863	0.32615156341780815	PPARG	69798
20794.415416798358	0.3210627110866307	PPARG	69798
24260.151319598084	0.31539211176812626	PPARG	69798
27725.88722239781	0.3095931076002593	PPARG	69798
31191.623125197537	0.30388791588113906	PPARG	69798
34657.35902799726	0.2983840996121503	PPARG	69798
38123.09493079699	0.29313019106871896	PPARG	69798
41588.830833596716	0.288143556376481	PPARG	69798
45054.566736396446	0.28342489754155403	PPARG	69798
48520.30263919617	0.2789660595614909	PPARG	69798
51986.0385419959	0.27475435753349126	PPARG	69798
55451.77444479562	0.27077502788190777	PPARG	69798
62383.246250395074	0.2634518618410747	PPARG	69798
69314.71805599453	0.2568770626656731	PPARG	69798
76246.18986159399	0.25094303753779873	PPARG	69798
83177.66166719343	0.24555699120570448	PPARG	69798
90109.13347279289	0.24064032083972106	PPARG	69798
97040.60527839234	0.23612691859457194	PPARG	69798
103972.0770839918	0.23196129447125058	PPARG	69798
110903.54888959124	0.22809684570991454	PPARG	69798
117835.0206951907	0.22449436569690354	PPARG	69798
124766.49250079015	0.2211207957089261	PPARG	69798
131697.9643063896	0.21794819218704303	PPARG	69798
138629.43611198905	0.2149528753646138	PPARG	69798
152492.37972318797	0.20941661044125187	PPARG	69798
159423.8515287874	0.2068438885714637	PPARG	69798
173286.79513998632	0.20202624958317691	PPARG	69798
187149.7387511852	0.1975810966044807	PPARG	69798
207944.1541679836	0.1914839495436853	PPARG	69798
221807.09777918248	0.18773686756156646	PPARG	69798
235670.0413903814	0.18420631786634883	PPARG	69798
249532.9850015803	0.18086760921169012	PPARG	69798
263395.9286127792	0.17770080298187363	PPARG	69798
277258.8722239781	0.17468948907739626	PPARG	69798
291121.815835177	0.171819912434014	PPARG	69798
304984.75944637595	0.16908034656283433	PPARG	69798
318847.7030575748	0.1664606413814217	PPARG	69798
346573.59027997265	0.16154620843580467	PPARG	69798
381230.9493079699	0.15593816224110427	PPARG	69798
415888.3083359672	0.1508384085427626	PPARG	69798
450545.6673639644	0.14617241469674505	PPARG	69798
485203.0263919617	0.14187956751547715	PPARG	69798
519860.38541995897	0.13790997396403676	PPARG	69798
554517.7444479562	0.1342222408070492	PPARG	69798
589175.1034759535	0.1307818214079571	PPARG	69798
623832.4625039508	0.12755973176447527	PPARG	69798
658489.821531948	0.1245315304752799	PPARG	69798
693147.1805599453	0.1216764991975837	PPARG	69798
762461.8986159398	0.11641784228844354	PPARG	69798
831776.6166719344	0.11167027215959147	PPARG	69798
866433.9756999316	0.10946067683038116	PPARG	69798
901091.3347279289	0.10734861270236493	PPARG	69798
970406.0527839235	0.1033874644135375	PPARG	69798
1039720.7708399179	0.09973550866330351	PPARG	69798
1213007.5659799043	0.09170699075152008	PPARG	69798
1386294.3611198906	0.08490698989503406	PPARG	69798
1559581.156259877	0.0790327950683622	PPARG	69798
1732867.9513998632	0.07387612552200314	PPARG	69798
1871497.3875118522	0.07016557081698854	PPARG	69798
2079441.5416798359	0.06515667878059639	PPARG	69798
2218070.977791825	0.062124787295226094	PPARG	69798
2426015.1319598085	0.05795383805355375	PPARG	69798
2772588.722239781	0.05180357013554602	PPARG	69798
69.31471805599453	0.038241418175354286	FOXA1	2191
138.62943611198907	0.046836090226457655	FOXA1	2191
207.94415416798358	0.05141296611888	FOXA1	2191
277.25887222397813	0.05480394240773508	FOXA1	2191
346.5735902799726	0.05763584822065105	FOXA1	2191
415.88830833596717	0.06012106054412537	FOXA1	2191
485.2030263919617	0.062349789559525554	FOXA1	2191
554.5177444479563	0.06437079502439694	FOXA1	2191
623.8324625039508	0.06621700950766664	FOXA1	2191
693.1471805599452	0.06791384008286828	FOXA1	2191
831.7766166719343	0.07093891977007458	FOXA1	2191
1039.720770839918	0.07477589015307527	FOXA1	2191
1386.2943611198905	0.07993154707280666	FOXA1	2191
1732.8679513998632	0.08409983033220168	FOXA1	2191
2079.441541679836	0.08759971161872465	FOXA1	2191
3465.7359027997263	0.09718408211907156	FOXA1	2191
4158.883083359672	0.1001013306216248	FOXA1	2191
4852.030263919617	0.10217250309199727	FOXA1	2191
5545.177444479562	0.10361597384970297	FOXA1	2191
6238.324625039508	0.10459459082104985	FOXA1	2191
6931.471805599453	0.10522697245121501	FOXA1	2191
9010.91334727929	0.10579318373924702	FOXA1	2191
11090.354888959124	0.10523947207108102	FOXA1	2191
13862.943611198905	0.1037180080062932	FOXA1	2191
17328.67951399863	0.10137529294531275	FOXA1	2191
20794.415416798358	0.09903817379617305	FOXA1	2191
24260.151319598084	0.09693899255844972	FOXA1	2191
27725.88722239781	0.095158365048643	FOXA1	2191
31191.623125197537	0.09370279357138372	FOXA1	2191
34657.35902799726	0.09254444476036207	FOXA1	2191
38123.09493079699	0.0916421837048283	FOXA1	2191
41588.830833596716	0.09095243607022296	FOXA1	2191
45054.566736396446	0.09043443839206211	FOXA1	2191
48520.30263919617	0.09005243013066405	FOXA1	2191
51986.0385419959	0.08977623102810775	FOXA1	2191
55451.77444479562	0.08958101481541808	FOXA1	2191
62383.246250395074	0.08935739122530775	FOXA1	2191
69314.71805599453	0.08926597278380585	FOXA1	2191
76246.18986159399	0.08923605695948471	FOXA1	2191
83177.66166719343	0.08922598140344884	FOXA1	2191
90109.13347279289	0.0892122541725177	FOXA1	2191
97040.60527839234	0.08918250709563691	FOXA1	2191
103972.0770839918	0.08913105484388399	FOXA1	2191
110903.54888959124	0.08905613782633141	FOXA1	2191
117835.0206951907	0.08895822590507804	FOXA1	2191
124766.49250079015	0.08883898274365365	FOXA1	2191
131697.9643063896	0.08870063975905103	FOXA1	2191
138629.43611198905	0.08854562374265479	FOXA1	2191
152492.37972318797	0.08819506131146308	FOXA1	2191
159423.8515287874	0.08800385415551298	FOXA1	2191
173286.79513998632	0.08759883894185354	FOXA1	2191
187149.7387511852	0.08717350344848673	FOXA1	2191
207944.1541679836	0.08651662411992898	FOXA1	2191
221807.09777918248	0.08607503019909522	FOXA1	2191
235670.0413903814	0.08563530950282851	FOXA1	2191
249532.9850015803	0.08520016297116435	FOXA1	2191
263395.9286127792	0.08477140074708225	FOXA1	2191
277258.8722239781	0.08435019027116973	FOXA1	2191
291121.815835177	0.08393723863973615	FOXA1	2191
304984.75944637595	0.08353292557485256	FOXA1	2191
318847.7030575748	0.08313739996443477	FOXA1	2191
346573.59027997265	0.08237255267269519	FOXA1	2191
381230.9493079699	0.08146376705649094	FOXA1	2191
415888.3083359672	0.08060368962942874	FOXA1	2191
450545.6673639644	0.07978778926141207	FOXA1	2191
485203.0263919617	0.07901168547149327	FOXA1	2191
519860.38541995897	0.07827139084316975	FOXA1	2191
554517.7444479562	0.07756336615517746	FOXA1	2191
589175.1034759535	0.0768844979798542	FOXA1	2191
623832.4625039508	0.0762320493048484	FOXA1	2191
658489.821531948	0.07560360566535787	FOXA1	2191
693147.1805599453	0.07499702592786796	FOXA1	2191
762461.8986159398	0.07384201797209193	FOXA1	2191
831776.6166719344	0.07275396361845111	FOXA1	2191
866433.9756999316	0.07223163721659188	FOXA1	2191
901091.3347279289	0.07172221204931153	FOXA1	2191
970406.0527839235	0.07073799667327745	FOXA1	2191
1039720.7708399179	0.06979407137814117	FOXA1	2191
1213007.5659799043	0.06757367579071998	FOXA1	2191
1386294.3611198906	0.06550159615222435	FOXA1	2191
1559581.156259877	0.06353493804385396	FOXA1	2191
1732867.9513998632	0.06164691694393444	FOXA1	2191
1871497.3875118522	0.06018168239972964	FOXA1	2191
2079441.5416798359	0.05804672302195822	FOXA1	2191
2218070.977791825	0.05666085288357027	FOXA1	2191
2426015.1319598085	0.05463451072115537	FOXA1	2191
2772588.722239781	0.05139594832863397	FOXA1	2191
69.31471805599453	0.04481105833198563	FOXA1	2192
138.62943611198907	0.04808975037295843	FOXA1	2192
207.94415416798358	0.04996395198890522	FOXA1	2192
277.25887222397813	0.05172117281246554	FOXA1	2192
346.5735902799726	0.05364304619652798	FOXA1	2192
415.88830833596717	0.05572576255902415	FOXA1	2192
485.2030263919617	0.05789853330963755	FOXA1	2192
554.5177444479563	0.06009257749527947	FOXA1	2192
623.8324625039508	0.06225664542935222	FOXA1	2192
693.1471805599452	0.06435666070557555	FOXA1	2192
831.7766166719343	0.0682910928969134	FOXA1	2192
1039.720770839918	0.07344606643485387	FOXA1	2192
1386.2943611198905	0.08023075578287836	FOXA1	2192
1732.8679513998632	0.08531789479984396	FOXA1	2192
2079.441541679836	0.08924022731485637	FOXA1	2192
3465.7359027997263	0.09854956301369643	FOXA1	2192
4158.883083359672	0.10108409005187144	FOXA1	2192
4852.030263919617	0.10284743475225719	FOXA1	2192
5545.177444479562	0.10408817227405297	FOXA1	2192
6238.324625039508	0.10496428445416608	FOXA1	2192
6931.471805599453	0.10557830291457829	FOXA1	2192
9010.91334727929	0.10642915811197669	FOXA1	2192
11090.354888959124	0.1064275598629245	FOXA1	2192
13862.943611198905	0.10577497319124096	FOXA1	2192
17328.67951399863	0.10450781120737176	FOXA1	2192
20794.415416798358	0.10312292969352149	FOXA1	2192
24260.151319598084	0.1018186276331262	FOXA1	2192
27725.88722239781	0.10067872845781914	FOXA1	2192
31191.623125197537	0.09972746149257183	FOXA1	2192
34657.35902799726	0.09895913719131387	FOXA1	2192
38123.09493079699	0.09835466948954018	FOXA1	2192
41588.830833596716	0.09789054304552161	FOXA1	2192
45054.566736396446	0.09754340115743367	FOXA1	2192
48520.30263919617	0.09729214874021642	FOXA1	2192
51986.0385419959	0.09711869727019291	FOXA1	2192
55451.77444479562	0.09700800975646275	FOXA1	2192
62383.246250395074	0.09692823125068285	FOXA1	2192
69314.71805599453	0.0969806604867084	FOXA1	2192
76246.18986159399	0.09711876124330351	FOXA1	2192
83177.66166719343	0.09731216271497878	FOXA1	2192
90109.13347279289	0.0975404598389772	FOXA1	2192
97040.60527839234	0.09778943971834039	FOXA1	2192
103972.0770839918	0.09804885867050106	FOXA1	2192
110903.54888959124	0.09831113988494686	FOXA1	2192
117835.0206951907	0.09857059654728695	FOXA1	2192
124766.49250079015	0.09882294931554256	FOXA1	2192
131697.9643063896	0.0990650084750687	FOXA1	2192
138629.43611198905	0.09929444991814652	FOXA1	2192
152492.37972318797	0.09970953682048628	FOXA1	2192
159423.8515287874	0.09989351312532645	FOXA1	2192
173286.79513998632	0.10021304835450133	FOXA1	2192
187149.7387511852	0.10046942058843836	FOXA1	2192
207944.1541679836	0.10074471896894989	FOXA1	2192
221807.09777918248	0.10086368645304358	FOXA1	2192
235670.0413903814	0.10093818843131322	FOXA1	2192
249532.9850015803	0.10097426097112053	FOXA1	2192
263395.9286127792	0.1009775265480285	FOXA1	2192
277258.8722239781	0.10095306117597223	FOXA1	2192
291121.815835177	0.10090534544073232	FOXA1	2192
304984.75944637595	0.10083826807210185	FOXA1	2192
318847.7030575748	0.10075516034105113	FOXA1	2192
346573.59027997265	0.10055170193054286	FOXA1	2192
381230.9493079699	0.10024865498172189	FOXA1	2192
415888.3083359672	0.09991218367418325	FOXA1	2192
450545.6673639644	0.09955628977384587	FOXA1	2192
485203.0263919617	0.09918940992655001	FOXA1	2192
519860.38541995897	0.09881655478391425	FOXA1	2192
554517.7444479562	0.0984406639656414	FOXA1	2192
589175.1034759535	0.09806344041808218	FOXA1	2192
623832.4625039508	0.09768585463906769	FOXA1	2192
658489.821531948	0.09730844550177922	FOXA1	2192
693147.1805599453	0.09693149820596504	FOXA1	2192
762461.8986159398	0.09617944712355019	FOXA1	2192
831776.6166719344	0.09542994894200717	FOXA1	2192
866433.9756999316	0.09505607521908023	FOXA1	2192
901091.3347279289	0.09468271503821278	FOXA1	2192
970406.0527839235	0.09393730723897854	FOXA1	2192
1039720.7708399179	0.09319328684360921	FOXA1	2192
1213007.5659799043	0.09133701355595891	FOXA1	2192
1386294.3611198906	0.08948352757579718	FOXA1	2192
1559581.156259877	0.08763184755650032	FOXA1	2192
1732867.9513998632	0.08578289886750029	FOXA1	2192
1871497.3875118522	0.08430715097473226	FOXA1	2192
2079441.5416798359	0.08210293841522355	FOXA1	2192
2218070.977791825	0.08064259709938473	FOXA1	2192
2426015.1319598085	0.07847144150758935	FOXA1	2192
2772588.722239781	0.07492519100877627	FOXA1	2192
69.31471805599453	0.0651409143152503	FOXA1	2321
138.62943611198907	0.07725345304774363	FOXA1	2321
207.94415416798358	0.08457031658700896	FOXA1	2321
277.25887222397813	0.09014661233201311	FOXA1	2321
346.5735902799726	0.09489407086111053	FOXA1	2321
415.88830833596717	0.09917195740866938	FOXA1	2321
485.2030263919617	0.1031193092960289	FOXA1	2321
554.5177444479563	0.10678910960484095	FOXA1	2321
623.8324625039508	0.11020487383978395	FOXA1	2321
693.1471805599452	0.11338231617110676	FOXA1	2321
831.7766166719343	0.11908313746355764	FOXA1	2321
1039.720770839918	0.1262433892362706	FOXA1	2321
1386.2943611198905	0.13546629968899582	FOXA1	2321
1732.8679513998632	0.14247254616417773	FOXA1	2321
2079.441541679836	0.14806673932734057	FOXA1	2321
3465.7359027997263	0.16277686618502585	FOXA1	2321
4158.883083359672	0.1674133229339379	FOXA1	2321
4852.030263919617	0.17092073592998103	FOXA1	2321
5545.177444479562	0.17358038083502927	FOXA1	2321
6238.324625039508	0.17559116748976683	FOXA1	2321
6931.471805599453	0.17709938685649476	FOXA1	2321
9010.91334727929	0.1795828877291944	FOXA1	2321
11090.354888959124	0.18024050560097524	FOXA1	2321
13862.943611198905	0.17971010242321753	FOXA1	2321
17328.67951399863	0.1779912485577678	FOXA1	2321
20794.415416798358	0.17578793270988452	FOXA1	2321
24260.151319598084	0.173434977585305	FOXA1	2321
27725.88722239781	0.1710953131646046	FOXA1	2321
31191.623125197537	0.1688527251734264	FOXA1	2321
34657.35902799726	0.16674932934752942	FOXA1	2321
38123.09493079699	0.16480358458890723	FOXA1	2321
41588.830833596716	0.16302007714543504	FOXA1	2321
45054.566736396446	0.16139525086511755	FOXA1	2321
48520.30263919617	0.15992091086683674	FOXA1	2321
51986.0385419959	0.15858641318511943	FOXA1	2321
55451.77444479562	0.1573800422370162	FOXA1	2321
62383.246250395074	0.1553042896963778	FOXA1	2321
69314.71805599453	0.15360372858472135	FOXA1	2321
76246.18986159399	0.15220029105316668	FOXA1	2321
83177.66166719343	0.1510295989651997	FOXA1	2321
90109.13347279289	0.15004006461288832	FOXA1	2321
97040.60527839234	0.14919105414633407	FOXA1	2321
103972.0770839918	0.14845089984016782	FOXA1	2321
110903.54888959124	0.1477950822688893	FOXA1	2321
117835.0206951907	0.14720468905684164	FOXA1	2321
124766.49250079015	0.14666516096747145	FOXA1	2321
131697.9643063896	0.14616529678833842	FOXA1	2321
138629.43611198905	0.14569647592040375	FOXA1	2321
152492.37972318797	0.1448269168339126	FOXA1	2321
159423.8515287874	0.14441709512411144	FOXA1	2321
173286.79513998632	0.14363183210562813	FOXA1	2321
187149.7387511852	0.14287908915338313	FOXA1	2321
207944.1541679836	0.14178939935573964	FOXA1	2321
221807.09777918248	0.1410810193126763	FOXA1	2321
235670.0413903814	0.14038341437837182	FOXA1	2321
249532.9850015803	0.13969487128255106	FOXA1	2321
263395.9286127792	0.13901443726406978	FOXA1	2321
277258.8722239781	0.1383416351819463	FOXA1	2321
291121.815835177	0.13767628231964724	FOXA1	2321
304984.75944637595	0.13701837313270424	FOXA1	2321
318847.7030575748	0.13636800229758267	FOXA1	2321
346573.59027997265	0.13509046715104048	FOXA1	2321
381230.9493079699	0.13353861162736808	FOXA1	2321
415888.3083359672	0.13203836398749755	FOXA1	2321
450545.6673639644	0.13059018054153707	FOXA1	2321
485203.0263919617	0.12919330755278183	FOXA1	2321
519860.38541995897	0.1278460564649714	FOXA1	2321
554517.7444479562	0.1265461298231583	FOXA1	2321
589175.1034759535	0.1252909100013676	FOXA1	2321
623832.4625039508	0.12407768010895243	FOXA1	2321
658489.821531948	0.12290377523814762	FOXA1	2321
693147.1805599453	0.12176667474465719	FOXA1	2321
762461.8986159398	0.11959378058847794	FOXA1	2321
831776.6166719344	0.11754284087057852	FOXA1	2321
866433.9756999316	0.11655889398054403	FOXA1	2321
901091.3347279289	0.11560070782139976	FOXA1	2321
970406.0527839235	0.11375662393995678	FOXA1	2321
1039720.7708399179	0.11200159179497512	FOXA1	2321
1213007.5659799043	0.10795510062226872	FOXA1	2321
1386294.3611198906	0.10431997501584553	FOXA1	2321
1559581.156259877	0.10101877286055717	FOXA1	2321
1732867.9513998632	0.09799010115271801	FOXA1	2321
1871497.3875118522	0.09573068422417703	FOXA1	2321
2079441.5416798359	0.09256907690647485	FOXA1	2321
2218070.977791825	0.09059145302103289	FOXA1	2321
2426015.1319598085	0.08779236268677794	FOXA1	2321
2772588.722239781	0.08350968418929672	FOXA1	2321
69.31471805599453	0.045107642950085625	FOXA1	2322
138.62943611198907	0.05681504322347641	FOXA1	2322
207.94415416798358	0.06411298240944639	FOXA1	2322
277.25887222397813	0.06995470719914855	FOXA1	2322
346.5735902799726	0.0751444011916699	FOXA1	2322
415.88830833596717	0.07993961923284187	FOXA1	2322
485.2030263919617	0.084417502473418	FOXA1	2322
554.5177444479563	0.08860220063294152	FOXA1	2322
623.8324625039508	0.09250719753258958	FOXA1	2322
693.1471805599452	0.09614699121153834	FOXA1	2322
831.7766166719343	0.10270153492010604	FOXA1	2322
1039.720770839918	0.11100659428928114	FOXA1	2322
1386.2943611198905	0.12188238418106603	FOXA1	2322
1732.8679513998632	0.13029326525549675	FOXA1	2322
2079.441541679836	0.13708589045347627	FOXA1	2322
3465.7359027997263	0.15518356563013713	FOXA1	2322
4158.883083359672	0.16103012079989268	FOXA1	2322
4852.030263919617	0.1655992679328249	FOXA1	2322
5545.177444479562	0.1692341688839556	FOXA1	2322
6238.324625039508	0.1721629348167219	FOXA1	2322
6931.471805599453	0.17454316451652446	FOXA1	2322
9010.91334727929	0.17937991485406857	FOXA1	2322
11090.354888959124	0.18197881021498982	FOXA1	2322
13862.943611198905	0.18343135960029852	FOXA1	2322
17328.67951399863	0.18343146915528297	FOXA1	2322
20794.415416798358	0.18238379776343724	FOXA1	2322
24260.151319598084	0.18083777758128908	FOXA1	2322
27725.88722239781	0.1790856181156445	FOXA1	2322
31191.623125197537	0.17728490995698828	FOXA1	2322
34657.35902799726	0.17551967717490702	FOXA1	2322
38123.09493079699	0.17383277145773185	FOXA1	2322
41588.830833596716	0.1722437185916604	FOXA1	2322
45054.566736396446	0.17075882203811535	FOXA1	2322
48520.30263919617	0.1693770016239986	FOXA1	2322
51986.0385419959	0.1680932146571292	FOXA1	2322
55451.77444479562	0.16690047311174463	FOXA1	2322
62383.246250395074	0.16475706507138896	FOXA1	2322
69314.71805599453	0.1628860609968118	FOXA1	2322
76246.18986159399	0.16123406115800526	FOXA1	2322
83177.66166719343	0.15975741442472463	FOXA1	2322
90109.13347279289	0.15842164023010902	FOXA1	2322
97040.60527839234	0.1571999524624096	FOXA1	2322
103972.0770839918	0.1560716861207655	FOXA1	2322
110903.54888959124	0.1550209075847172	FOXA1	2322
117835.0206951907	0.15403528092115348	FOXA1	2322
124766.49250079015	0.15310518154085107	FOXA1	2322
131697.9643063896	0.15222302075370436	FOXA1	2322
138629.43611198905	0.1513827393616253	FOXA1	2322
152492.37972318797	0.1498090694507841	FOXA1	2322
159423.8515287874	0.14906829581059358	FOXA1	2322
173286.79513998632	0.14766459212182143	FOXA1	2322
187149.7387511852	0.14635011906040177	FOXA1	2322
207944.1541679836	0.14451638538737593	FOXA1	2322
221807.09777918248	0.1433709990468106	FOXA1	2322
235670.0413903814	0.1422780416719122	FOXA1	2322
249532.9850015803	0.1412312666761805	FOXA1	2322
263395.9286127792	0.1402255697251675	FOXA1	2322
277258.8722239781	0.1392567551346268	FOXA1	2322
291121.815835177	0.138321354918495	FOXA1	2322
304984.75944637595	0.13741648534694248	FOXA1	2322
318847.7030575748	0.13653973179669965	FOXA1	2322
346573.59027997265	0.13486272015600187	FOXA1	2322
381230.9493079699	0.13289401261058756	FOXA1	2322
415888.3083359672	0.1310497455143186	FOXA1	2322
450545.6673639644	0.12931557805503419	FOXA1	2322
485203.0263919617	0.12767986290240418	FOXA1	2322
519860.38541995897	0.12613268425847404	FOXA1	2322
554517.7444479562	0.12466536618851401	FOXA1	2322
589175.1034759535	0.12327022072225277	FOXA1	2322
623832.4625039508	0.12194040905717124	FOXA1	2322
658489.821531948	0.12066985101775311	FOXA1	2322
693147.1805599453	0.11945315248790463	FOXA1	2322
762461.8986159398	0.11716278888018612	FOXA1	2322
831776.6166719344	0.11503740076443772	FOXA1	2322
866433.9756999316	0.1140285480846191	FOXA1	2322
901091.3347279289	0.11305202640719057	FOXA1	2322
970406.0527839235	0.11118699355445044	FOXA1	2322
1039720.7708399179	0.10942659021111792	FOXA1	2322
1213007.5659799043	0.1054049918003078	FOXA1	2322
1386294.3611198906	0.10181567645996037	FOXA1	2322
1559581.156259877	0.09856013042823572	FOXA1	2322
1732867.9513998632	0.0955693579234362	FOXA1	2322
1871497.3875118522	0.09333359664853298	FOXA1	2322
2079441.5416798359	0.09019755098543601	FOXA1	2322
2218070.977791825	0.08823169924996317	FOXA1	2322
2426015.1319598085	0.08544473784090606	FOXA1	2322
2772588.722239781	0.08117388181457569	FOXA1	2322
69.31471805599453	0.051903979523151705	FOXA1	2735
138.62943611198907	0.06075803363930933	FOXA1	2735
207.94415416798358	0.06513614991431389	FOXA1	2735
277.25887222397813	0.06882951847105874	FOXA1	2735
346.5735902799726	0.07247476949439792	FOXA1	2735
415.88830833596717	0.07613475455125251	FOXA1	2735
485.2030263919617	0.07976607503260977	FOXA1	2735
554.5177444479563	0.08332022462733166	FOXA1	2735
623.8324625039508	0.08676286082629006	FOXA1	2735
693.1471805599452	0.09007386966979669	FOXA1	2735
831.7766166719343	0.09627040165024363	FOXA1	2735
1039.720770839918	0.10452678979586325	FOXA1	2735
1386.2943611198905	0.11595547614378031	FOXA1	2735
1732.8679513998632	0.12519643223207683	FOXA1	2735
2079.441541679836	0.13285218305384747	FOXA1	2735
3465.7359027997263	0.153618144696308	FOXA1	2735
4158.883083359672	0.16025811215396024	FOXA1	2735
4852.030263919617	0.1653372340307551	FOXA1	2735
5545.177444479562	0.16926618388910267	FOXA1	2735
6238.324625039508	0.1723282870951433	FOXA1	2735
6931.471805599453	0.1747227218562519	FOXA1	2735
9010.91334727929	0.17915074404168702	FOXA1	2735
11090.354888959124	0.18097770856965484	FOXA1	2735
13862.943611198905	0.1812026241320971	FOXA1	2735
17328.67951399863	0.17968054968842884	FOXA1	2735
20794.415416798358	0.17729060565012275	FOXA1	2735
24260.151319598084	0.17461050827453062	FOXA1	2735
27725.88722239781	0.1719034227324815	FOXA1	2735
31191.623125197537	0.16928694779788672	FOXA1	2735
34657.35902799726	0.16681012651481675	FOXA1	2735
38123.09493079699	0.16448934437159501	FOXA1	2735
41588.830833596716	0.16232542809867334	FOXA1	2735
45054.566736396446	0.1603119651990523	FOXA1	2735
48520.30263919617	0.15843942338367703	FOXA1	2735
51986.0385419959	0.15669721013936957	FOXA1	2735
55451.77444479562	0.15507469884478647	FOXA1	2735
62383.246250395074	0.1521488183900812	FOXA1	2735
69314.71805599453	0.14958914787402341	FOXA1	2735
76246.18986159399	0.1473351603705876	FOXA1	2735
83177.66166719343	0.14533742467092783	FOXA1	2735
90109.13347279289	0.14355585333481835	FOXA1	2735
97040.60527839234	0.14195795927611052	FOXA1	2735
103972.0770839918	0.14051733204649877	FOXA1	2735
110903.54888959124	0.13921237566087638	FOXA1	2735
117835.0206951907	0.1380252932710046	FOXA1	2735
124766.49250079015	0.13694128555081655	FOXA1	2735
131697.9643063896	0.13594792572275452	FOXA1	2735
138629.43611198905	0.1350346762397534	FOXA1	2735
152492.37972318797	0.13341365724841078	FOXA1	2735
159423.8515287874	0.13269131846053547	FOXA1	2735
173286.79513998632	0.13139314521806797	FOXA1	2735
187149.7387511852	0.13025832167246648	FOXA1	2735
207944.1541679836	0.12879566207405863	FOXA1	2735
221807.09777918248	0.12794569474038373	FOXA1	2735
235670.0413903814	0.12717419601960958	FOXA1	2735
249532.9850015803	0.12646661357819158	FOXA1	2735
263395.9286127792	0.12581117849806256	FOXA1	2735
277258.8722239781	0.12519836694107694	FOXA1	2735
291121.815835177	0.12462047045735844	FOXA1	2735
304984.75944637595	0.12407125020042054	FOXA1	2735
318847.7030575748	0.12354565744535313	FOXA1	2735
346573.59027997265	0.12254979470862547	FOXA1	2735
381230.9493079699	0.12137999139580959	FOXA1	2735
415888.3083359672	0.12026667238674085	FOXA1	2735
450545.6673639644	0.11919231958599365	FOXA1	2735
485203.0263919617	0.11814653518759934	FOXA1	2735
519860.38541995897	0.11712306955416057	FOXA1	2735
554517.7444479562	0.1161180844098189	FOXA1	2735
589175.1034759535	0.11512914590160399	FOXA1	2735
623832.4625039508	0.11415464602375161	FOXA1	2735
658489.821531948	0.1131934729155419	FOXA1	2735
693147.1805599453	0.11224482379751492	FOXA1	2735
762461.8986159398	0.110382836314004	FOXA1	2735
831776.6166719344	0.10856534835683222	FOXA1	2735
866433.9756999316	0.10767262012323775	FOXA1	2735
901091.3347279289	0.1067903188328454	FOXA1	2735
970406.0527839235	0.10505645032337238	FOXA1	2735
1039720.7708399179	0.10336284233807141	FOXA1	2735
1213007.5659799043	0.09930007018798936	FOXA1	2735
1386294.3611198906	0.09547129027581788	FOXA1	2735
1559581.156259877	0.09185956684028884	FOXA1	2735
1732867.9513998632	0.08844525146262984	FOXA1	2735
1871497.3875118522	0.08584268680712853	FOXA1	2735
2079441.5416798359	0.08213230284150375	FOXA1	2735
2218070.977791825	0.0797764016338583	FOXA1	2735
2426015.1319598085	0.07640353303830047	FOXA1	2735
2772588.722239781	0.07117399942456241	FOXA1	2735
69.31471805599453	0.05056121741364196	FOXA1	33137
138.62943611198907	0.0650784253682372	FOXA1	33137
207.94415416798358	0.07292059278255979	FOXA1	33137
277.25887222397813	0.0784658990890925	FOXA1	33137
346.5735902799726	0.08299959368957098	FOXA1	33137
415.88830833596717	0.0869913711504119	FOXA1	33137
485.2030263919617	0.09062869481091956	FOXA1	33137
554.5177444479563	0.09399438014599935	FOXA1	33137
623.8324625039508	0.09713106613093941	FOXA1	33137
693.1471805599452	0.10006540490476017	FOXA1	33137
831.7766166719343	0.10540328687960006	FOXA1	33137
1039.720770839918	0.11230621601279173	FOXA1	33137
1386.2943611198905	0.12162119922550836	FOXA1	33137
1732.8679513998632	0.12903573756247208	FOXA1	33137
2079.441541679836	0.13514222405795576	FOXA1	33137
3465.7359027997263	0.1518112348381394	FOXA1	33137
4158.883083359672	0.15727309047235832	FOXA1	33137
4852.030263919617	0.16153038879798967	FOXA1	33137
5545.177444479562	0.16487792821320016	FOXA1	33137
6238.324625039508	0.1675182740052652	FOXA1	33137
6931.471805599453	0.16959710745727746	FOXA1	33137
9010.91334727929	0.17343178157554678	FOXA1	33137
11090.354888959124	0.1749367590360296	FOXA1	33137
13862.943611198905	0.17493974490763464	FOXA1	33137
17328.67951399863	0.17331275372980842	FOXA1	33137
20794.415416798358	0.17091452681157657	FOXA1	33137
24260.151319598084	0.1682853457385506	FOXA1	33137
27725.88722239781	0.16567856531595648	FOXA1	33137
31191.623125197537	0.16320901280115988	FOXA1	33137
34657.35902799726	0.16092271233801822	FOXA1	33137
38123.09493079699	0.15883131466085573	FOXA1	33137
41588.830833596716	0.15692961006018322	FOXA1	33137
45054.566736396446	0.15520459986140497	FOXA1	33137
48520.30263919617	0.15364023156935022	FOXA1	33137
51986.0385419959	0.15221985486659298	FOXA1	33137
55451.77444479562	0.15092745875308355	FOXA1	33137
62383.246250395074	0.14866887606172244	FOXA1	33137
69314.71805599453	0.1467635194200463	FOXA1	33137
76246.18986159399	0.14513255363867383	FOXA1	33137
83177.66166719343	0.14371579185601707	FOXA1	33137
90109.13347279289	0.1424676926144471	FOXA1	33137
97040.60527839234	0.14135386665115876	FOXA1	33137
103972.0770839918	0.14034829066878177	FOXA1	33137
110903.54888959124	0.13943117060576238	FOXA1	33137
117835.0206951907	0.13858733539581083	FOXA1	33137
124766.49250079015	0.1378050430456478	FOXA1	33137
131697.9643063896	0.13707509921257435	FOXA1	33137
138629.43611198905	0.13639020919279957	FOXA1	33137
152492.37972318797	0.13513318511809977	FOXA1	33137
159423.8515287874	0.13455228290241955	FOXA1	33137
173286.79513998632	0.1334688554944485	FOXA1	33137
187149.7387511852	0.13247284028721115	FOXA1	33137
207944.1541679836	0.13110832758875632	FOXA1	33137
221807.09777918248	0.13026749660062134	FOXA1	33137
235670.0413903814	0.1294708021724427	FOXA1	33137
249532.9850015803	0.12871082073214032	FOXA1	33137
263395.9286127792	0.12798147510592725	FOXA1	33137
277258.8722239781	0.12727778474205528	FOXA1	33137
291121.815835177	0.1265956730999055	FOXA1	33137
304984.75944637595	0.12593181332065287	FOXA1	33137
318847.7030575748	0.12528350144413863	FOXA1	33137
346573.59027997265	0.12402520289807868	FOXA1	33137
381230.9493079699	0.12250908159145547	FOXA1	33137
415888.3083359672	0.1210424802670147	FOXA1	33137
450545.6673639644	0.11961743220906929	FOXA1	33137
485203.0263919617	0.11823006320117717	FOXA1	33137
519860.38541995897	0.11687875664175248	FOXA1	33137
554517.7444479562	0.11556304425735699	FOXA1	33137
589175.1034759535	0.11428295489682558	FOXA1	33137
623832.4625039508	0.11303864665514458	FOXA1	33137
658489.821531948	0.11183021096254403	FOXA1	33137
693147.1805599453	0.11065757899892378	FOXA1	33137
762461.8986159398	0.10841847786290033	FOXA1	33137
831776.6166719344	0.10631700038113154	FOXA1	33137
866433.9756999316	0.10531582303050907	FOXA1	33137
901091.3347279289	0.10434636313409192	FOXA1	33137
970406.0527839235	0.10249817742054637	FOXA1	33137
1039720.7708399179	0.10076320441041578	FOXA1	33137
1213007.5659799043	0.0968590915545358	FOXA1	33137
1386294.3611198906	0.0934635444500738	FOXA1	33137
1559581.156259877	0.09045858813097223	FOXA1	33137
1732867.9513998632	0.08775211094733587	FOXA1	33137
1871497.3875118522	0.08575475984677347	FOXA1	33137
2079441.5416798359	0.08297679490474019	FOXA1	33137
2218070.977791825	0.08124207301462957	FOXA1	33137
2426015.1319598085	0.0787814788906922	FOXA1	33137
2772588.722239781	0.07498485736160318	FOXA1	33137
69.31471805599453	0.04408090900185901	FOXA1	33143
138.62943611198907	0.05867703950879459	FOXA1	33143
207.94415416798358	0.06671856742654002	FOXA1	33143
277.25887222397813	0.07237147322972079	FOXA1	33143
346.5735902799726	0.07688155235888262	FOXA1	33143
415.88830833596717	0.08076595334274297	FOXA1	33143
485.2030263919617	0.08425582458719501	FOXA1	33143
554.5177444479563	0.08746236663254979	FOXA1	33143
623.8324625039508	0.09044459255772522	FOXA1	33143
693.1471805599452	0.09323754677353613	FOXA1	33143
831.7766166719343	0.09834261139627624	FOXA1	33143
1039.720770839918	0.10500928050994725	FOXA1	33143
1386.2943611198905	0.11410548201481614	FOXA1	33143
1732.8679513998632	0.12137345646218733	FOXA1	33143
2079.441541679836	0.12733296104749567	FOXA1	33143
3465.7359027997263	0.14325627766957436	FOXA1	33143
4158.883083359672	0.14833194273333175	FOXA1	33143
4852.030263919617	0.15225526777457143	FOXA1	33143
5545.177444479562	0.15534624145170442	FOXA1	33143
6238.324625039508	0.15781741009235983	FOXA1	33143
6931.471805599453	0.15981355067871406	FOXA1	33143
9010.91334727929	0.16383114682731614	FOXA1	33143
11090.354888959124	0.1659387071058077	FOXA1	33143
13862.943611198905	0.16701616181961126	FOXA1	33143
17328.67951399863	0.16680483261944434	FOXA1	33143
20794.415416798358	0.16573684318730075	FOXA1	33143
24260.151319598084	0.16431813063957582	FOXA1	33143
27725.88722239781	0.1628115689002805	FOXA1	33143
31191.623125197537	0.1613487893607141	FOXA1	33143
34657.35902799726	0.15999041696026173	FOXA1	33143
38123.09493079699	0.15875907018622779	FOXA1	33143
41588.830833596716	0.15765749063026316	FOXA1	33143
45054.566736396446	0.1566785140888619	FOXA1	33143
48520.30263919617	0.15581054298037317	FOXA1	33143
51986.0385419959	0.15504051828264395	FOXA1	33143
55451.77444479562	0.1543554904646672	FOXA1	33143
62383.246250395074	0.15319342747166856	FOXA1	33143
69314.71805599453	0.1522431222409919	FOXA1	33143
76246.18986159399	0.15144347869607924	FOXA1	33143
83177.66166719343	0.15075038825070403	FOXA1	33143
90109.13347279289	0.15013267748805376	FOXA1	33143
97040.60527839234	0.14956856490318624	FOXA1	33143
103972.0770839918	0.14904291766327205	FOXA1	33143
110903.54888959124	0.1485452419056818	FOXA1	33143
117835.0206951907	0.14806825303087343	FOXA1	33143
124766.49250079015	0.14760687581859921	FOXA1	33143
131697.9643063896	0.14715755244588646	FOXA1	33143
138629.43611198905	0.14671776677066609	FOXA1	33143
152492.37972318797	0.1458601017348815	FOXA1	33143
159423.8515287874	0.1454399515910952	FOXA1	33143
173286.79513998632	0.1446133176564618	FOXA1	33143
187149.7387511852	0.14380175825490105	FOXA1	33143
207944.1541679836	0.14260727619952404	FOXA1	33143
221807.09777918248	0.14182382054720416	FOXA1	33143
235670.0413903814	0.14104934516363146	FOXA1	33143
249532.9850015803	0.14028305775329747	FOXA1	33143
263395.9286127792	0.13952437923916625	FOXA1	33143
277258.8722239781	0.1387728968873383	FOXA1	33143
291121.815835177	0.13802832991598843	FOXA1	33143
304984.75944637595	0.13729050232502715	FOXA1	33143
318847.7030575748	0.13655932054021927	FOXA1	33143
346573.59027997265	0.13511682307579315	FOXA1	33143
381230.9493079699	0.13335142554341228	FOXA1	33143
415888.3083359672	0.13162921960389656	FOXA1	33143
450545.6673639644	0.12995179903708354	FOXA1	33143
485203.0263919617	0.12832060979863086	FOXA1	33143
519860.38541995897	0.12673675181877772	FOXA1	33143
554517.7444479562	0.12520090759229832	FOXA1	33143
589175.1034759535	0.12371334007730009	FOXA1	33143
623832.4625039508	0.12227392517505824	FOXA1	33143
658489.821531948	0.12088219904988388	FOXA1	33143
693147.1805599453	0.11953740966351868	FOXA1	33143
762461.8986159398	0.11698449034462875	FOXA1	33143
831776.6166719344	0.11460520008248262	FOXA1	33143
866433.9756999316	0.11347702080178873	FOXA1	33143
901091.3347279289	0.11238773531504093	FOXA1	33143
970406.0527839235	0.11031941576148835	FOXA1	33143
1039720.7708399179	0.10838737992293364	FOXA1	33143
1213007.5659799043	0.10407265520145786	FOXA1	33143
1386294.3611198906	0.10035663159989806	FOXA1	33143
1559581.156259877	0.09709721646091883	FOXA1	33143
1732867.9513998632	0.09418606782577517	FOXA1	33143
1871497.3875118522	0.092053269446123	FOXA1	33143
2079441.5416798359	0.08910992314027379	FOXA1	33143
2218070.977791825	0.08728594217908442	FOXA1	33143
2426015.1319598085	0.08471768062323184	FOXA1	33143
2772588.722239781	0.08079906132108748	FOXA1	33143
69.31471805599453	0.06563201725894177	FOXA1	33489
138.62943611198907	0.0803869398200284	FOXA1	33489
207.94415416798358	0.08823810738146902	FOXA1	33489
277.25887222397813	0.09392075208807008	FOXA1	33489
346.5735902799726	0.09872801611320495	FOXA1	33489
415.88830833596717	0.10309044473685583	FOXA1	33489
485.2030263919617	0.10715600922666814	FOXA1	33489
554.5177444479563	0.1109770875035237	FOXA1	33489
623.8324625039508	0.11457522846620453	FOXA1	33489
693.1471805599452	0.11796342326383591	FOXA1	33489
831.7766166719343	0.12415670338409929	FOXA1	33489
1039.720770839918	0.13217397069358763	FOXA1	33489
1386.2943611198905	0.14292109826268098	FOXA1	33489
1732.8679513998632	0.15136433994558385	FOXA1	33489
2079.441541679836	0.15821979370072295	FOXA1	33489
3465.7359027997263	0.17641215995610757	FOXA1	33489
4158.883083359672	0.18222653046495296	FOXA1	33489
4852.030263919617	0.18674110437293462	FOXA1	33489
5545.177444479562	0.1903096893942576	FOXA1	33489
6238.324625039508	0.19316584861286112	FOXA1	33489
6931.471805599453	0.1954704287891105	FOXA1	33489
9010.91334727929	0.20008203822239387	FOXA1	33489
11090.354888959124	0.20248270950549468	FOXA1	33489
13862.943611198905	0.2037270648816397	FOXA1	33489
17328.67951399863	0.20352624287263132	FOXA1	33489
20794.415416798358	0.20228908102035914	FOXA1	33489
24260.151319598084	0.20052749558706623	FOXA1	33489
27725.88722239781	0.1985202780090027	FOXA1	33489
31191.623125197537	0.1964261779889473	FOXA1	33489
34657.35902799726	0.19433698913644984	FOXA1	33489
38123.09493079699	0.19230532222443988	FOXA1	33489
41588.830833596716	0.19036015259996747	FOXA1	33489
45054.566736396446	0.18851593820219878	FOXA1	33489
48520.30263919617	0.1867781584709141	FOXA1	33489
51986.0385419959	0.1851467708608942	FOXA1	33489
55451.77444479562	0.18361840974681834	FOXA1	33489
62383.246250395074	0.1808486801799156	FOXA1	33489
69314.71805599453	0.1784181838446633	FOXA1	33489
76246.18986159399	0.17627449094477138	FOXA1	33489
83177.66166719343	0.17437007460246404	FOXA1	33489
90109.13347279289	0.1726643022052158	FOXA1	33489
97040.60527839234	0.1711234678004446	FOXA1	33489
103972.0770839918	0.16972005519323746	FOXA1	33489
110903.54888959124	0.16843177592241945	FOXA1	33489
117835.0206951907	0.16724062191981387	FOXA1	33489
124766.49250079015	0.16613202770871263	FOXA1	33489
131697.9643063896	0.165094168789329	FOXA1	33489
138629.43611198905	0.1641173922437591	FOXA1	33489
152492.37972318797	0.16231670936251394	FOXA1	33489
159423.8515287874	0.16148074009494487	FOXA1	33489
173286.79513998632	0.15991425837102216	FOXA1	33489
187149.7387511852	0.15846493880177864	FOXA1	33489
207944.1541679836	0.15646445869550413	FOXA1	33489
221807.09777918248	0.15522373084835955	FOXA1	33489
235670.0413903814	0.15404362523261014	FOXA1	33489
249532.9850015803	0.15291514991193933	FOXA1	33489
263395.9286127792	0.1518311406617231	FOXA1	33489
277258.8722239781	0.15078586100512428	FOXA1	33489
291121.815835177	0.1497747029650116	FOXA1	33489
304984.75944637595	0.14879395652846922	FOXA1	33489
318847.7030575748	0.1478406282288432	FOXA1	33489
346573.59027997265	0.1460069947201452	FOXA1	33489
381230.9493079699	0.14383465423617803	FOXA1	33489
415888.3083359672	0.1417785787142766	FOXA1	33489
450545.6673639644	0.13982672978376434	FOXA1	33489
485203.0263919617	0.13797047419072375	FOXA1	33489
519860.38541995897	0.13620296520784808	FOXA1	33489
554517.7444479562	0.13451830749125435	FOXA1	33489
589175.1034759535	0.13291115179027313	FOXA1	33489
623832.4625039508	0.1313765135087004	FOXA1	33489
658489.821531948	0.12990970038914953	FOXA1	33489
693147.1805599453	0.12850628848284454	FOXA1	33489
762461.8986159398	0.12587328095946113	FOXA1	33489
831776.6166719344	0.12344728754133269	FOXA1	33489
866433.9756999316	0.12230357253923596	FOXA1	33489
901091.3347279289	0.12120205904659857	FOXA1	33489
970406.0527839235	0.11911494991845425	FOXA1	33489
1039720.7708399179	0.11716648037885871	FOXA1	33489
1213007.5659799043	0.1127975161621826	FOXA1	33489
1386294.3611198906	0.10899156584033387	FOXA1	33489
1559581.156259877	0.1056056661318963	FOXA1	33489
1732867.9513998632	0.10253914349421647	FOXA1	33489
1871497.3875118522	0.1002671745200075	FOXA1	33489
2079441.5416798359	0.09709935904996433	FOXA1	33489
2218070.977791825	0.09511964381908387	FOXA1	33489
2426015.1319598085	0.09231410136925	FOXA1	33489
2772588.722239781	0.08800164897648288	FOXA1	33489
69.31471805599453	0.06566242328841897	FOXA1	33496
138.62943611198907	0.08421433346607451	FOXA1	33496
207.94415416798358	0.09464331815613722	FOXA1	33496
277.25887222397813	0.10262524052293294	FOXA1	33496
346.5735902799726	0.10959814630749831	FOXA1	33496
415.88830833596717	0.11599066517288033	FOXA1	33496
485.2030263919617	0.12193681298294975	FOXA1	33496
554.5177444479563	0.12748395764967843	FOXA1	33496
623.8324625039508	0.13265702209583022	FOXA1	33496
693.1471805599452	0.1374774368085901	FOXA1	33496
831.7766166719343	0.146151321080407	FOXA1	33496
1039.720770839918	0.15709959747279953	FOXA1	33496
1386.2943611198905	0.1712416140687173	FOXA1	33496
1732.8679513998632	0.18188966274470753	FOXA1	33496
2079.441541679836	0.19022185994607482	FOXA1	33496
3465.7359027997263	0.21092053145937154	FOXA1	33496
4158.883083359672	0.21702426768965974	FOXA1	33496
4852.030263919617	0.22150262020414754	FOXA1	33496
5545.177444479562	0.22480988207231076	FOXA1	33496
6238.324625039508	0.22724523283875245	FOXA1	33496
6931.471805599453	0.2290165543801556	FOXA1	33496
9010.91334727929	0.2316634587664056	FOXA1	33496
11090.354888959124	0.23193494787977115	FOXA1	33496
13862.943611198905	0.2304907717555533	FOXA1	33496
17328.67951399863	0.22741734941372016	FOXA1	33496
20794.415416798358	0.22387605319536777	FOXA1	33496
24260.151319598084	0.2202975600372804	FOXA1	33496
27725.88722239781	0.2168619737969629	FOXA1	33496
31191.623125197537	0.21364199535077305	FOXA1	33496
34657.35902799726	0.21066128752661095	FOXA1	33496
38123.09493079699	0.20792024524599806	FOXA1	33496
41588.830833596716	0.20540810309597274	FOXA1	33496
45054.566736396446	0.20310893967699684	FOXA1	33496
48520.30263919617	0.2010047993686896	FOXA1	33496
51986.0385419959	0.19907737346960808	FOXA1	33496
55451.77444479562	0.19730891829605623	FOXA1	33496
62383.246250395074	0.19418346912820955	FOXA1	33496
69314.71805599453	0.19151099561272827	FOXA1	33496
76246.18986159399	0.18919586676964031	FOXA1	33496
83177.66166719343	0.18716241019107913	FOXA1	33496
90109.13347279289	0.18535175999796794	FOXA1	33496
97040.60527839234	0.18371859045912473	FOXA1	33496
103972.0770839918	0.18222819347810368	FOXA1	33496
110903.54888959124	0.1808540403538198	FOXA1	33496
117835.0206951907	0.1795758279677987	FOXA1	33496
124766.49250079015	0.17837795313578192	FOXA1	33496
131697.9643063896	0.17724834220618815	FOXA1	33496
138629.43611198905	0.17617756444871055	FOXA1	33496
152492.37972318797	0.17418417668962477	FOXA1	33496
159423.8515287874	0.1732507362214921	FOXA1	33496
173286.79513998632	0.17149007603608252	FOXA1	33496
187149.7387511852	0.16985089365208242	FOXA1	33496
207944.1541679836	0.1675796822304086	FOXA1	33496
221807.09777918248	0.16616997709893805	FOXA1	33496
235670.0413903814	0.1648306589912681	FOXA1	33496
249532.9850015803	0.16355252583726215	FOXA1	33496
263395.9286127792	0.1623278214026813	FOXA1	33496
277258.8722239781	0.16114999582679532	FOXA1	33496
291121.815835177	0.16001352477766007	FOXA1	33496
304984.75944637595	0.15891376179140504	FOXA1	33496
318847.7030575748	0.15784681162834266	FOXA1	33496
346573.59027997265	0.15579887051486135	FOXA1	33496
381230.9493079699	0.15337603758138646	FOXA1	33496
415888.3083359672	0.15108170568789323	FOXA1	33496
450545.6673639644	0.1488990505591213	FOXA1	33496
485203.0263919617	0.14681680379772005	FOXA1	33496
519860.38541995897	0.14482687971364266	FOXA1	33496
554517.7444479562	0.14292297589277467	FOXA1	33496
589175.1034759535	0.1410997875458954	FOXA1	33496
623832.4625039508	0.13935258780813461	FOXA1	33496
658489.821531948	0.13767701553345282	FOXA1	33496
693147.1805599453	0.13606897485422256	FOXA1	33496
762461.8986159398	0.1330401949043897	FOXA1	33496
831776.6166719344	0.13023766477056012	FOXA1	33496
866433.9756999316	0.12891316208659034	FOXA1	33496
901091.3347279289	0.12763589879899254	FOXA1	33496
970406.0527839235	0.12521234608995502	FOXA1	33496
1039720.7708399179	0.12294715708650703	FOXA1	33496
1213007.5659799043	0.11786784765327248	FOXA1	33496
1386294.3611198906	0.11345611878510534	FOXA1	33496
1559581.156259877	0.10955355788988508	FOXA1	33496
1732867.9513998632	0.10604526524251583	FOXA1	33496
1871497.3875118522	0.1034655385397212	FOXA1	33496
2079441.5416798359	0.09989991582801311	FOXA1	33496
2218070.977791825	0.09769121537875647	FOXA1	33496
2426015.1319598085	0.09458760137030649	FOXA1	33496
2772588.722239781	0.0898761593195187	FOXA1	33496
69.31471805599453	0.06475806151704772	FOXA1	33510
138.62943611198907	0.07814877246973646	FOXA1	33510
207.94415416798358	0.0859038660444008	FOXA1	33510
277.25887222397813	0.09189188473767439	FOXA1	33510
346.5735902799726	0.09722883820503289	FOXA1	33510
415.88830833596717	0.10222796159851659	FOXA1	33510
485.2030263919617	0.10695846662213614	FOXA1	33510
554.5177444479563	0.11142795301948431	FOXA1	33510
623.8324625039508	0.11563650139969378	FOXA1	33510
693.1471805599452	0.1195891737853672	FOXA1	33510
831.7766166719343	0.1267729416940475	FOXA1	33510
1039.720770839918	0.1359748884931377	FOXA1	33510
1386.2943611198905	0.14809185419397972	FOXA1	33510
1732.8679513998632	0.15735551222269953	FOXA1	33510
2079.441541679836	0.16463128412827996	FOXA1	33510
3465.7359027997263	0.1822766905933337	FOXA1	33510
4158.883083359672	0.1872040546314789	FOXA1	33510
4852.030263919617	0.1907132431819535	FOXA1	33510
5545.177444479562	0.19325844031077583	FOXA1	33510
6238.324625039508	0.19512562229355965	FOXA1	33510
6931.471805599453	0.1964999706982387	FOXA1	33510
9010.91334727929	0.1987189994830058	FOXA1	33510
11090.354888959124	0.19923631377761375	FOXA1	33510
13862.943611198905	0.19851806196626806	FOXA1	33510
17328.67951399863	0.196469113755564	FOXA1	33510
20794.415416798358	0.19388317196716737	FOXA1	33510
24260.151319598084	0.19116750029369523	FOXA1	33510
27725.88722239781	0.18852295592708215	FOXA1	33510
31191.623125197537	0.1860430029425286	FOXA1	33510
34657.35902799726	0.1837642822220547	FOXA1	33510
38123.09493079699	0.18169354395759646	FOXA1	33510
41588.830833596716	0.17982228189818564	FOXA1	33510
45054.566736396446	0.17813476774346598	FOXA1	33510
48520.30263919617	0.17661246587426402	FOXA1	33510
51986.0385419959	0.17523642945488457	FOXA1	33510
55451.77444479562	0.17398855735285512	FOXA1	33510
62383.246250395074	0.17181242462609025	FOXA1	33510
69314.71805599453	0.16997142228536172	FOXA1	33510
76246.18986159399	0.1683790962672798	FOXA1	33510
83177.66166719343	0.16697112917864848	FOXA1	33510
90109.13347279289	0.1657005266751898	FOXA1	33510
97040.60527839234	0.16453332449766117	FOXA1	33510
103972.0770839918	0.16344512843235084	FOXA1	33510
110903.54888959124	0.16241846167599125	FOXA1	33510
117835.0206951907	0.16144079063274613	FOXA1	33510
124766.49250079015	0.16050308451827125	FOXA1	33510
131697.9643063896	0.15959877953835375	FOXA1	33510
138629.43611198905	0.15872304231768294	FOXA1	33510
152492.37972318797	0.15704363167926214	FOXA1	33510
159423.8515287874	0.15623500754935504	FOXA1	33510
173286.79513998632	0.15467102733160978	FOXA1	33510
187149.7387511852	0.1531694372606238	FOXA1	33510
207944.1541679836	0.15101681841503892	FOXA1	33510
221807.09777918248	0.14963935285133279	FOXA1	33510
235670.0413903814	0.14830227686816758	FOXA1	33510
249532.9850015803	0.1470016455517398	FOXA1	33510
263395.9286127792	0.1457342077486295	FOXA1	33510
277258.8722239781	0.1444973083047446	FOXA1	33510
291121.815835177	0.14328880158273108	FOXA1	33510
304984.75944637595	0.1421069713979055	FOXA1	33510
318847.7030575748	0.14095045688282215	FOXA1	33510
346573.59027997265	0.13870931109841955	FOXA1	33510
381230.9493079699	0.13603541986888767	FOXA1	33510
415888.3083359672	0.1334964206313476	FOXA1	33510
450545.6673639644	0.13108710113845945	FOXA1	33510
485203.0263919617	0.12880284418508817	FOXA1	33510
519860.38541995897	0.1266388298646347	FOXA1	33510
554517.7444479562	0.12458977751281985	FOXA1	33510
589175.1034759535	0.1226499640372158	FOXA1	33510
623832.4625039508	0.12081335875480888	FOXA1	33510
658489.821531948	0.11907378739359942	FOXA1	33510
693147.1805599453	0.11742508310787407	FOXA1	33510
762461.8986159398	0.11437634261229655	FOXA1	33510
831776.6166719344	0.1116217866108421	FOXA1	33510
866433.9756999316	0.1103419700869831	FOXA1	33510
901091.3347279289	0.10912093192771496	FOXA1	33510
970406.0527839235	0.10683856727724299	FOXA1	33510
1039720.7708399179	0.10474451149784778	FOXA1	33510
1213007.5659799043	0.10017422307554254	FOXA1	33510
1386294.3611198906	0.09632538600331984	FOXA1	33510
1559581.156259877	0.09299520609565633	FOXA1	33510
1732867.9513998632	0.09004760770650116	FOXA1	33510
1871497.3875118522	0.08790164633473956	FOXA1	33510
2079441.5416798359	0.0849579737907692	FOXA1	33510
2218070.977791825	0.08314435294845275	FOXA1	33510
2426015.1319598085	0.08060495184373923	FOXA1	33510
2772588.722239781	0.0767633628873579	FOXA1	33510
69.31471805599453	0.06201862714326891	FOXA1	33518
138.62943611198907	0.0739233500833474	FOXA1	33518
207.94415416798358	0.08060416216730247	FOXA1	33518
277.25887222397813	0.08581263875017775	FOXA1	33518
346.5735902799726	0.09047282362174477	FOXA1	33518
415.88830833596717	0.09483172023809448	FOXA1	33518
485.2030263919617	0.09895236854938255	FOXA1	33518
554.5177444479563	0.10285005032109748	FOXA1	33518
623.8324625039508	0.10653078757600022	FOXA1	33518
693.1471805599452	0.11000138972527224	FOXA1	33518
831.7766166719343	0.11635122996289458	FOXA1	33518
1039.720770839918	0.12457614312371115	FOXA1	33518
1386.2943611198905	0.13558097879408249	FOXA1	33518
1732.8679513998632	0.14415067612706134	FOXA1	33518
2079.441541679836	0.15100116689468526	FOXA1	33518
3465.7359027997263	0.16827467228150095	FOXA1	33518
4158.883083359672	0.1733542350612167	FOXA1	33518
4852.030263919617	0.177073850711908	FOXA1	33518
5545.177444479562	0.1798331140701011	FOXA1	33518
6238.324625039508	0.1818903456796086	FOXA1	33518
6931.471805599453	0.18341857085529795	FOXA1	33518
9010.91334727929	0.1858700795673989	FOXA1	33518
11090.354888959124	0.18635628088572195	FOXA1	33518
13862.943611198905	0.18539398043915836	FOXA1	33518
17328.67951399863	0.18296541358908142	FOXA1	33518
20794.415416798358	0.18005419064779002	FOXA1	33518
24260.151319598084	0.17710041567938678	FOXA1	33518
27725.88722239781	0.17429312930934676	FOXA1	33518
31191.623125197537	0.1717036002908318	FOXA1	33518
34657.35902799726	0.16934818148330605	FOXA1	33518
38123.09493079699	0.16721850606040153	FOXA1	33518
41588.830833596716	0.16529604536371867	FOXA1	33518
45054.566736396446	0.16355907451758314	FOXA1	33518
48520.30263919617	0.16198592397190492	FOXA1	33518
51986.0385419959	0.16055640795537615	FOXA1	33518
55451.77444479562	0.15925236061158096	FOXA1	33518
62383.246250395074	0.156958543602145	FOXA1	33518
69314.71805599453	0.15499944404979074	FOXA1	33518
76246.18986159399	0.15329642526852796	FOXA1	33518
83177.66166719343	0.1517911063570347	FOXA1	33518
90109.13347279289	0.15044021451279388	FOXA1	33518
97040.60527839234	0.1492116139036582	FOXA1	33518
103972.0770839918	0.14808133679885627	FOXA1	33518
110903.54888959124	0.14703139460656672	FOXA1	33518
117835.0206951907	0.1460481753465103	FOXA1	33518
124766.49250079015	0.1451212751784674	FOXA1	33518
131697.9643063896	0.14424264841741977	FOXA1	33518
138629.43611198905	0.14340598993922068	FOXA1	33518
152492.37972318797	0.14183949054293868	FOXA1	33518
159423.8515287874	0.1411022825635184	FOXA1	33518
173286.79513998632	0.13970599838579228	FOXA1	33518
187149.7387511852	0.13839990668770513	FOXA1	33518
207944.1541679836	0.1365819178813043	FOXA1	33518
221807.09777918248	0.1354497711824812	FOXA1	33518
235670.0413903814	0.13437248677834301	FOXA1	33518
249532.9850015803	0.133343821990344	FOXA1	33518
263395.9286127792	0.13235853904855657	FOXA1	33518
277258.8722239781	0.13141221174784198	FOXA1	33518
291121.815835177	0.1305010809295141	FOXA1	33518
304984.75944637595	0.12962194132175375	FOXA1	33518
318847.7030575748	0.1287720500333936	FOXA1	33518
346573.59027997265	0.12715091248682042	FOXA1	33518
381230.9493079699	0.12525332602562037	FOXA1	33518
415888.3083359672	0.1234787248399029	FOXA1	33518
450545.6673639644	0.12181097603026311	FOXA1	33518
485203.0263919617	0.12023777743248464	FOXA1	33518
519860.38541995897	0.118749383613561	FOXA1	33518
554517.7444479562	0.1173378153687657	FOXA1	33518
589175.1034759535	0.11599636397423635	FOXA1	33518
623832.4625039508	0.11471927252841274	FOXA1	33518
658489.821531948	0.11350152355065944	FOXA1	33518
693147.1805599453	0.11233869119945589	FOXA1	33518
762461.8986159398	0.11016241346049208	FOXA1	33518
831776.6166719344	0.10816338171414171	FOXA1	33518
866433.9756999316	0.10722320540056574	FOXA1	33518
901091.3347279289	0.1063192627786359	FOXA1	33518
970406.0527839235	0.10461124782024858	FOXA1	33518
1039720.7708399179	0.10302325107246957	FOXA1	33518
1213007.5659799043	0.09949137601019048	FOXA1	33518
1386294.3611198906	0.09645380932364729	FOXA1	33518
1559581.156259877	0.09378527248839061	FOXA1	33518
1732867.9513998632	0.09139512560286546	FOXA1	33518
1871497.3875118522	0.08963887533205259	FOXA1	33518
2079441.5416798359	0.0872070926599443	FOXA1	33518
2218070.977791825	0.0856951027609109	FOXA1	33518
2426015.1319598085	0.08355924438307258	FOXA1	33518
2772588.722239781	0.08028356650748422	FOXA1	33518
69.31471805599453	0.03907611852211226	FOXA1	33918
138.62943611198907	0.04713102177415548	FOXA1	33918
207.94415416798358	0.051390843195371794	FOXA1	33918
277.25887222397813	0.05494856338253034	FOXA1	33918
346.5735902799726	0.0583225888997668	FOXA1	33918
415.88830833596717	0.061562835348284536	FOXA1	33918
485.2030263919617	0.06463128906257026	FOXA1	33918
554.5177444479563	0.06749381294478622	FOXA1	33918
623.8324625039508	0.07013601175520784	FOXA1	33918
693.1471805599452	0.07255964872122171	FOXA1	33918
831.7766166719343	0.07680238026444193	FOXA1	33918
1039.720770839918	0.0819161812351894	FOXA1	33918
1386.2943611198905	0.088136835024196	FOXA1	33918
1732.8679513998632	0.09259470711240617	FOXA1	33918
2079.441541679836	0.09601066557951397	FOXA1	33918
3465.7359027997263	0.1045970598065776	FOXA1	33918
4158.883083359672	0.10716713518868941	FOXA1	33918
4852.030263919617	0.10898571620237413	FOXA1	33918
5545.177444479562	0.11021216531960525	FOXA1	33918
6238.324625039508	0.11096885647610828	FOXA1	33918
6931.471805599453	0.11135298568324793	FOXA1	33918
9010.91334727929	0.11096735784964447	FOXA1	33918
11090.354888959124	0.10921781752243846	FOXA1	33918
13862.943611198905	0.1059316985272948	FOXA1	33918
17328.67951399863	0.10135002968384701	FOXA1	33918
20794.415416798358	0.09686039674313399	FOXA1	33918
24260.151319598084	0.09273016420385356	FOXA1	33918
27725.88722239781	0.08904356251205235	FOXA1	33918
31191.623125197537	0.08580421684781706	FOXA1	33918
34657.35902799726	0.08298114962488133	FOXA1	33918
38123.09493079699	0.08053051310054765	FOXA1	33918
41588.830833596716	0.0784059441989279	FOXA1	33918
45054.566736396446	0.07656333310377429	FOXA1	33918
48520.30263919617	0.07496279833562294	FOXA1	33918
51986.0385419959	0.07356927033303522	FOXA1	33918
55451.77444479562	0.07235240281716755	FOXA1	33918
62383.246250395074	0.07034843926172799	FOXA1	33918
69314.71805599453	0.06878582908828272	FOXA1	33918
76246.18986159399	0.06754547204805125	FOXA1	33918
83177.66166719343	0.06654150895387967	FOXA1	33918
90109.13347279289	0.06571183965771688	FOXA1	33918
97040.60527839234	0.06501133681051349	FOXA1	33918
103972.0770839918	0.06440704547757786	FOXA1	33918
110903.54888959124	0.06387478767661585	FOXA1	33918
117835.0206951907	0.06339674947404944	FOXA1	33918
124766.49250079015	0.0629597558033917	FOXA1	33918
131697.9643063896	0.06255402939409503	FOXA1	33918
138629.43611198905	0.06217229289507034	FOXA1	33918
152492.37972318797	0.06146043824273051	FOXA1	33918
159423.8515287874	0.06112321936027942	FOXA1	33918
173286.79513998632	0.06047461576022238	FOXA1	33918
187149.7387511852	0.05985111636996679	FOXA1	33918
207944.1541679836	0.05894894064510819	FOXA1	33918
221807.09777918248	0.05836477756681729	FOXA1	33918
235670.0413903814	0.05779259868189129	FOXA1	33918
249532.9850015803	0.05723170351097662	FOXA1	33918
263395.9286127792	0.05668177944362563	FOXA1	33918
277258.8722239781	0.05614270274226876	FOXA1	33918
291121.815835177	0.055614423711051325	FOXA1	33918
304984.75944637595	0.05509690244697083	FOXA1	33918
318847.7030575748	0.05459007512244353	FOXA1	33918
346573.59027997265	0.05360804599361575	FOXA1	33918
381230.9493079699	0.05243792564503981	FOXA1	33918
415888.3083359672	0.05132795995354654	FOXA1	33918
450545.6673639644	0.05027350191386381	FOXA1	33918
485203.0263919617	0.049269654951733986	FOXA1	33918
519860.38541995897	0.04831166344076058	FOXA1	33918
554517.7444479562	0.04739513710315222	FOXA1	33918
589175.1034759535	0.04651615182743518	FOXA1	33918
623832.4625039508	0.04567127021325283	FOXA1	33918
658489.821531948	0.044857515637620714	FOXA1	33918
693147.1805599453	0.04407232320611434	FOXA1	33918
762461.8986159398	0.04257908034040586	FOXA1	33918
831776.6166719344	0.04117712318204686	FOXA1	33918
866433.9756999316	0.04050679745336502	FOXA1	33918
901091.3347279289	0.039855300765862	FOXA1	33918
970406.0527839235	0.03860462756817519	FOXA1	33918
1039720.7708399179	0.03741756678929434	FOXA1	33918
1213007.5659799043	0.03468718698555749	FOXA1	33918
1386294.3611198906	0.03223141928225953	FOXA1	33918
1559581.156259877	0.029985578385015248	FOXA1	33918
1732867.9513998632	0.02790016346915609	FOXA1	33918
1871497.3875118522	0.026322230378760754	FOXA1	33918
2079441.5416798359	0.024073826348956433	FOXA1	33918
2218070.977791825	0.022639917984689832	FOXA1	33918
2426015.1319598085	0.020571091135392034	FOXA1	33918
2772588.722239781	0.017315851760473552	FOXA1	33918
69.31471805599453	0.06253915501052554	FOXA1	35473
138.62943611198907	0.07581313958596567	FOXA1	35473
207.94415416798358	0.0824279791029177	FOXA1	35473
277.25887222397813	0.087058395397429	FOXA1	35473
346.5735902799726	0.09095617554127587	FOXA1	35473
415.88830833596717	0.09452864011637206	FOXA1	35473
485.2030263919617	0.09791269015738664	FOXA1	35473
554.5177444479563	0.10115118423743734	FOXA1	35473
623.8324625039508	0.10425490152877198	FOXA1	35473
693.1471805599452	0.10722524510149266	FOXA1	35473
831.7766166719343	0.11276771341958232	FOXA1	35473
1039.720770839918	0.12013166182500236	FOXA1	35473
1386.2943611198905	0.13024941826892422	FOXA1	35473
1732.8679513998632	0.1383139853012887	FOXA1	35473
2079.441541679836	0.1448930975359861	FOXA1	35473
3465.7359027997263	0.16229673630013103	FOXA1	35473
4158.883083359672	0.16772895620538425	FOXA1	35473
4852.030263919617	0.17179853705681208	FOXA1	35473
5545.177444479562	0.1748417173092723	FOXA1	35473
6238.324625039508	0.17709304171944928	FOXA1	35473
6931.471805599453	0.1787241494133818	FOXA1	35473
9010.91334727929	0.18105076471143797	FOXA1	35473
11090.354888959124	0.18104085979576534	FOXA1	35473
13862.943611198905	0.1792586303274437	FOXA1	35473
17328.67951399863	0.1758835379264646	FOXA1	35473
20794.415416798358	0.1722217056871848	FOXA1	35473
24260.151319598084	0.1687036277761384	FOXA1	35473
27725.88722239781	0.16548100687694084	FOXA1	35473
31191.623125197537	0.16258961905367242	FOXA1	35473
34657.35902799726	0.1600177966874135	FOXA1	35473
38123.09493079699	0.15773627742191026	FOXA1	35473
41588.830833596716	0.15571123453728244	FOXA1	35473
45054.566736396446	0.15390976236479217	FOXA1	35473
48520.30263919617	0.1523019569526309	FOXA1	35473
51986.0385419959	0.1508614853221295	FOXA1	35473
55451.77444479562	0.14956551447091862	FOXA1	35473
62383.246250395074	0.14733129173803391	FOXA1	35473
69314.71805599453	0.14547356349821544	FOXA1	35473
76246.18986159399	0.14390039658349885	FOXA1	35473
83177.66166719343	0.14254472592543052	FOXA1	35473
90109.13347279289	0.14135769618945979	FOXA1	35473
97040.60527839234	0.1403037533292503	FOXA1	35473
103972.0770839918	0.1393570275216424	FOXA1	35473
110903.54888959124	0.13849866978196634	FOXA1	35473
117835.0206951907	0.13771489653106667	FOXA1	35473
124766.49250079015	0.13699556025461662	FOXA1	35473
131697.9643063896	0.13633311003970366	FOXA1	35473
138629.43611198905	0.13572183968726734	FOXA1	35473
152492.37972318797	0.13463614604454963	FOXA1	35473
159423.8515287874	0.13415539391349132	FOXA1	35473
173286.79513998632	0.1333059655698011	FOXA1	35473
187149.7387511852	0.1325931074396068	FOXA1	35473
207944.1541679836	0.13175113410025371	FOXA1	35473
221807.09777918248	0.13132428304509727	FOXA1	35473
235670.0413903814	0.13099239910092272	FOXA1	35473
249532.9850015803	0.1307454269794032	FOXA1	35473
263395.9286127792	0.1305739617491339	FOXA1	35473
277258.8722239781	0.13046926574999174	FOXA1	35473
291121.815835177	0.130423282059362	FOXA1	35473
304984.75944637595	0.13042863497984367	FOXA1	35473
318847.7030575748	0.13047861631021107	FOXA1	35473
346573.59027997265	0.13068880550642978	FOXA1	35473
381230.9493079699	0.13110691673117092	FOXA1	35473
415888.3083359672	0.1316397587543683	FOXA1	35473
450545.6673639644	0.1322406110820879	FOXA1	35473
485203.0263919617	0.13287531895856977	FOXA1	35473
519860.38541995897	0.13351922882800107	FOXA1	35473
554517.7444479562	0.1341547916143151	FOXA1	35473
589175.1034759535	0.13476973793530586	FOXA1	35473
623832.4625039508	0.13535570847540782	FOXA1	35473
658489.821531948	0.13590723301023483	FOXA1	35473
693147.1805599453	0.13642097108950899	FOXA1	35473
762461.8986159398	0.13732912879260795	FOXA1	35473
831776.6166719344	0.13807788758208392	FOXA1	35473
866433.9756999316	0.1383946567998164	FOXA1	35473
901091.3347279289	0.13867490473756805	FOXA1	35473
970406.0527839235	0.13913259938862022	FOXA1	35473
1039720.7708399179	0.13946521529258138	FOXA1	35473
1213007.5659799043	0.13984232238142794	FOXA1	35473
1386294.3611198906	0.13972450881090548	FOXA1	35473
1559581.156259877	0.13926168918272988	FOXA1	35473
1732867.9513998632	0.1385584037447923	FOXA1	35473
1871497.3875118522	0.13787096956593498	FOXA1	35473
2079441.5416798359	0.13668980600954508	FOXA1	35473
2218070.977791825	0.135827244694675	FOXA1	35473
2426015.1319598085	0.1344503231596736	FOXA1	35473
2772588.722239781	0.13199889215409277	FOXA1	35473
69.31471805599453	0.018526550758238516	FOXA1	36842
138.62943611198907	0.01923573674477131	FOXA1	36842
207.94415416798358	0.021356723898783965	FOXA1	36842
277.25887222397813	0.024285227344754575	FOXA1	36842
346.5735902799726	0.02758301310064101	FOXA1	36842
415.88830833596717	0.0310024251399788	FOXA1	36842
485.2030263919617	0.034408522802165796	FOXA1	36842
554.5177444479563	0.03773130793431022	FOXA1	36842
623.8324625039508	0.04093755011878459	FOXA1	36842
693.1471805599452	0.0440144358691654	FOXA1	36842
831.7766166719343	0.04977877709449595	FOXA1	36842
1039.720770839918	0.05754232644791254	FOXA1	36842
1386.2943611198905	0.0686119537851572	FOXA1	36842
1732.8679513998632	0.0779433833076908	FOXA1	36842
2079.441541679836	0.08597576651494053	FOXA1	36842
3465.7359027997263	0.10949457067967779	FOXA1	36842
4158.883083359672	0.11775413054255142	FOXA1	36842
4852.030263919617	0.12442091926528338	FOXA1	36842
5545.177444479562	0.1298343770787553	FOXA1	36842
6238.324625039508	0.1342433913878315	FOXA1	36842
6931.471805599453	0.13783719868495084	FOXA1	36842
9010.91334727929	0.14505671443637533	FOXA1	36842
11090.354888959124	0.1487616321671163	FOXA1	36842
13862.943611198905	0.1506221295140097	FOXA1	36842
17328.67951399863	0.1503480131521407	FOXA1	36842
20794.415416798358	0.14870187618033007	FOXA1	36842
24260.151319598084	0.14646494044731861	FOXA1	36842
27725.88722239781	0.14401537621280897	FOXA1	36842
31191.623125197537	0.14154363789555244	FOXA1	36842
34657.35902799726	0.1391468062565866	FOXA1	36842
38123.09493079699	0.13687280026853507	FOXA1	36842
41588.830833596716	0.1347425453975545	FOXA1	36842
45054.566736396446	0.13276180421739212	FOXA1	36842
48520.30263919617	0.13092781967852976	FOXA1	36842
51986.0385419959	0.12923318396118932	FOXA1	36842
55451.77444479562	0.1276681416006303	FOXA1	36842
62383.246250395074	0.12488381496482535	FOXA1	36842
69314.71805599453	0.12249007662118196	FOXA1	36842
76246.18986159399	0.12041082915621992	FOXA1	36842
83177.66166719343	0.11858229503810702	FOXA1	36842
90109.13347279289	0.11695283161065316	FOXA1	36842
97040.60527839234	0.1154814203133291	FOXA1	36842
103972.0770839918	0.11413585324755333	FOXA1	36842
110903.54888959124	0.1128910180053558	FOXA1	36842
117835.0206951907	0.11172741706514097	FOXA1	36842
124766.49250079015	0.1106299465386511	FOXA1	36842
131697.9643063896	0.10958691464756237	FOXA1	36842
138629.43611198905	0.10858926551932949	FOXA1	36842
152492.37972318797	0.10670356369158081	FOXA1	36842
159423.8515287874	0.10580576367423403	FOXA1	36842
173286.79513998632	0.10408322980064079	FOXA1	36842
187149.7387511852	0.10244289166980114	FOXA1	36842
207944.1541679836	0.10010988456374466	FOXA1	36842
221807.09777918248	0.09862781041329874	FOXA1	36842
235670.0413903814	0.09719770577680333	FOXA1	36842
249532.9850015803	0.09581526122563155	FOXA1	36842
263395.9286127792	0.09447692231403094	FOXA1	36842
277258.8722239781	0.09317965099267611	FOXA1	36842
291121.815835177	0.09192078352220244	FOXA1	36842
304984.75944637595	0.09069794336921519	FOXA1	36842
318847.7030575748	0.08950898556347732	FOXA1	36842
346573.59027997265	0.08722508093012367	FOXA1	36842
381230.9493079699	0.08452936349467839	FOXA1	36842
415888.3083359672	0.08198995898593524	FOXA1	36842
450545.6673639644	0.07958862703645503	FOXA1	36842
485203.0263919617	0.07731028577736972	FOXA1	36842
519860.38541995897	0.07514237905423604	FOXA1	36842
554517.7444479562	0.07307438719579161	FOXA1	36842
589175.1034759535	0.07109744154815152	FOXA1	36842
623832.4625039508	0.06920401660973896	FOXA1	36842
658489.821531948	0.06738768176941388	FOXA1	36842
693147.1805599453	0.0656428999123176	FOXA1	36842
762461.8986159398	0.06234936167316391	FOXA1	36842
831776.6166719344	0.05929146880005478	FOXA1	36842
866433.9756999316	0.05784276126498433	FOXA1	36842
901091.3347279289	0.05644382704390226	FOXA1	36842
970406.0527839235	0.05378548921913536	FOXA1	36842
1039720.7708399179	0.05129860994180278	FOXA1	36842
1213007.5659799043	0.045733340585899195	FOXA1	36842
1386294.3611198906	0.04094418543746168	FOXA1	36842
1559581.156259877	0.036773273593491314	FOXA1	36842
1732867.9513998632	0.033096705997879325	FOXA1	36842
1871497.3875118522	0.03044583092643347	FOXA1	36842
2079441.5416798359	0.026863217146977203	FOXA1	36842
2218070.977791825	0.02469365841942831	FOXA1	36842
2426015.1319598085	0.021710246785877643	FOXA1	36842
2772588.722239781	0.01732361525318312	FOXA1	36842
69.31471805599453	0.06335877590209636	FOXA1	40376
138.62943611198907	0.07281722434301627	FOXA1	40376
207.94415416798358	0.07697944628444282	FOXA1	40376
277.25887222397813	0.08026910571688861	FOXA1	40376
346.5735902799726	0.08351421539250928	FOXA1	40376
415.88830833596717	0.08679717721064469	FOXA1	40376
485.2030263919617	0.0900344722979543	FOXA1	40376
554.5177444479563	0.09313786131274379	FOXA1	40376
623.8324625039508	0.09604949938338224	FOXA1	40376
693.1471805599452	0.09874110572109847	FOXA1	40376
831.7766166719343	0.10344891527545011	FOXA1	40376
1039.720770839918	0.1090019664228186	FOXA1	40376
1386.2943611198905	0.11535408885815404	FOXA1	40376
1732.8679513998632	0.11949895758843777	FOXA1	40376
2079.441541679836	0.12240477042207999	FOXA1	40376
3465.7359027997263	0.12884646551862866	FOXA1	40376
4158.883083359672	0.13069345688610165	FOXA1	40376
4852.030263919617	0.13206818407270604	FOXA1	40376
5545.177444479562	0.13309101864383918	FOXA1	40376
6238.324625039508	0.1338353597019684	FOXA1	40376
6931.471805599453	0.13435301988552295	FOXA1	40376
9010.91334727929	0.13490607193071458	FOXA1	40376
11090.354888959124	0.13446831519483396	FOXA1	40376
13862.943611198905	0.1330362879128078	FOXA1	40376
17328.67951399863	0.13059894443369502	FOXA1	40376
20794.415416798358	0.12792594794112952	FOXA1	40376
24260.151319598084	0.12526980718989034	FOXA1	40376
27725.88722239781	0.12274223070552052	FOXA1	40376
31191.623125197537	0.12038402041620082	FOXA1	40376
34657.35902799726	0.11820092824133674	FOXA1	40376
38123.09493079699	0.11618258376621803	FOXA1	40376
41588.830833596716	0.11431238571484136	FOXA1	40376
45054.566736396446	0.11257248643615216	FOXA1	40376
48520.30263919617	0.11094612819768249	FOXA1	40376
51986.0385419959	0.10941857916460514	FOXA1	40376
55451.77444479562	0.10797735588934362	FOXA1	40376
62383.246250395074	0.10531434940245582	FOXA1	40376
69314.71805599453	0.10289499154647261	FOXA1	40376
76246.18986159399	0.10067805173782135	FOXA1	40376
83177.66166719343	0.09863575479715143	FOXA1	40376
90109.13347279289	0.09674861073249331	FOXA1	40376
97040.60527839234	0.0950021070474061	FOXA1	40376
103972.0770839918	0.09338468994807035	FOXA1	40376
110903.54888959124	0.09188657437419391	FOXA1	40376
117835.0206951907	0.09049906567120833	FOXA1	40376
124766.49250079015	0.08921418775509511	FOXA1	40376
131697.9643063896	0.0880244895237221	FOXA1	40376
138629.43611198905	0.08692295119168278	FOXA1	40376
152492.37972318797	0.08495821414163746	FOXA1	40376
159423.8515287874	0.08408288118836779	FOXA1	40376
173286.79513998632	0.08251872573961831	FOXA1	40376
187149.7387511852	0.08117073618810822	FOXA1	40376
207944.1541679836	0.07948070568104794	FOXA1	40376
221807.09777918248	0.0785346102151474	FOXA1	40376
235670.0413903814	0.07770614382536338	FOXA1	40376
249532.9850015803	0.07697647047702152	FOXA1	40376
263395.9286127792	0.07632985064249194	FOXA1	40376
277258.8722239781	0.07575314605426685	FOXA1	40376
291121.815835177	0.07523538974075987	FOXA1	40376
304984.75944637595	0.07476741995758522	FOXA1	40376
318847.7030575748	0.07434157254433477	FOXA1	40376
346573.59027997265	0.07359158198929548	FOXA1	40376
381230.9493079699	0.07279647731198428	FOXA1	40376
415888.3083359672	0.0721104695507259	FOXA1	40376
450545.6673639644	0.07149775769274531	FOXA1	40376
485203.0263919617	0.07093412970371983	FOXA1	40376
519860.38541995897	0.07040292351112154	FOXA1	40376
554517.7444479562	0.06989248470283889	FOXA1	40376
589175.1034759535	0.06939454622048995	FOXA1	40376
623832.4625039508	0.06890318097957053	FOXA1	40376
658489.821531948	0.06841411388490039	FOXA1	40376
693147.1805599453	0.06792426157731317	FOXA1	40376
762461.8986159398	0.0669340352508276	FOXA1	40376
831776.6166719344	0.06592184600571074	FOXA1	40376
866433.9756999316	0.06540601318368448	FOXA1	40376
901091.3347279289	0.06488343500713843	FOXA1	40376
970406.0527839235	0.0638183741886643	FOXA1	40376
1039720.7708399179	0.06272852397604653	FOXA1	40376
1213007.5659799043	0.059917783379815424	FOXA1	40376
1386294.3611198906	0.05703400148441136	FOXA1	40376
1559581.156259877	0.05413609888415364	FOXA1	40376
1732867.9513998632	0.05127138152799198	FOXA1	40376
1871497.3875118522	0.049027187878309925	FOXA1	40376
2079441.5416798359	0.04576960283321167	FOXA1	40376
2218070.977791825	0.04368273308579723	FOXA1	40376
2426015.1319598085	0.040693101528254186	FOXA1	40376
2772588.722239781	0.03610712867378621	FOXA1	40376
69.31471805599453	0.047226078746720655	FOXA1	43397
138.62943611198907	0.059158439634203024	FOXA1	43397
207.94415416798358	0.06555684737599321	FOXA1	43397
277.25887222397813	0.07020672842842132	FOXA1	43397
346.5735902799726	0.07399908486251097	FOXA1	43397
415.88830833596717	0.07721410606687937	FOXA1	43397
485.2030263919617	0.07996584710085375	FOXA1	43397
554.5177444479563	0.0823230518645859	FOXA1	43397
623.8324625039508	0.0843412042802631	FOXA1	43397
693.1471805599452	0.08606946606029953	FOXA1	43397
831.7766166719343	0.08882568403422526	FOXA1	43397
1039.720770839918	0.09170592840874064	FOXA1	43397
1386.2943611198905	0.09459883255544912	FOXA1	43397
1732.8679513998632	0.09635462828918502	FOXA1	43397
2079.441541679836	0.09762372838066577	FOXA1	43397
3465.7359027997263	0.10099561469310137	FOXA1	43397
4158.883083359672	0.10202808039928436	FOXA1	43397
4852.030263919617	0.10268040239185841	FOXA1	43397
5545.177444479562	0.10300526771825098	FOXA1	43397
6238.324625039508	0.10306127580870336	FOXA1	43397
6931.471805599453	0.1029021024471376	FOXA1	43397
9010.91334727929	0.1015387681607955	FOXA1	43397
11090.354888959124	0.09939469653890427	FOXA1	43397
13862.943611198905	0.0960012909545648	FOXA1	43397
17328.67951399863	0.09155413043037375	FOXA1	43397
20794.415416798358	0.08730233433568071	FOXA1	43397
24260.151319598084	0.08344314633171898	FOXA1	43397
27725.88722239781	0.08003390230996416	FOXA1	43397
31191.623125197537	0.07706384239949397	FOXA1	43397
34657.35902799726	0.07449275996665528	FOXA1	43397
38123.09493079699	0.07227100256066342	FOXA1	43397
41588.830833596716	0.07034914213066416	FOXA1	43397
45054.566736396446	0.06868216508901438	FOXA1	43397
48520.30263919617	0.06723088556836407	FOXA1	43397
51986.0385419959	0.06596202782321565	FOXA1	43397
55451.77444479562	0.0648477266898015	FOXA1	43397
62383.246250395074	0.06299412979784834	FOXA1	43397
69314.71805599453	0.06152856124565636	FOXA1	43397
76246.18986159399	0.060353626972426126	FOXA1	43397
83177.66166719343	0.05940144076215937	FOXA1	43397
90109.13347279289	0.05862371856594731	FOXA1	43397
97040.60527839234	0.057985287613237624	FOXA1	43397
103972.0770839918	0.057459876877327155	FOXA1	43397
110903.54888959124	0.0570273824112638	FOXA1	43397
117835.0206951907	0.056672074162516316	FOXA1	43397
124766.49250079015	0.056381402703706965	FOXA1	43397
131697.9643063896	0.05614519013654379	FOXA1	43397
138629.43611198905	0.05595506940866864	FOXA1	43397
152492.37972318797	0.055686410622628815	FOXA1	43397
159423.8515287874	0.05559711922616153	FOXA1	43397
173286.79513998632	0.05548758618071596	FOXA1	43397
187149.7387511852	0.05544883834819219	FOXA1	43397
207944.1541679836	0.05548190842766972	FOXA1	43397
221807.09777918248	0.055544819111781885	FOXA1	43397
235670.0413903814	0.05562884813305642	FOXA1	43397
249532.9850015803	0.055726744030702755	FOXA1	43397
263395.9286127792	0.055832959381369965	FOXA1	43397
277258.8722239781	0.05594322480253207	FOXA1	43397
291121.815835177	0.056054238453886886	FOXA1	43397
304984.75944637595	0.05616343824494987	FOXA1	43397
318847.7030575748	0.056268833500102526	FOXA1	43397
346573.59027997265	0.056462383177773696	FOXA1	43397
381230.9493079699	0.0566620681074782	FOXA1	43397
415888.3083359672	0.05680682228775716	FOXA1	43397
450545.6673639644	0.05689312412251451	FOXA1	43397
485203.0263919617	0.056920743081007724	FOXA1	43397
519860.38541995897	0.05689145135902856	FOXA1	43397
554517.7444479562	0.056808210480640546	FOXA1	43397
589175.1034759535	0.05667464319475539	FOXA1	43397
623832.4625039508	0.05649468638531671	FOXA1	43397
658489.821531948	0.05627236317890599	FOXA1	43397
693147.1805599453	0.05601163533504159	FOXA1	43397
762461.8986159398	0.055389985982887024	FOXA1	43397
831776.6166719344	0.05465751924073512	FOXA1	43397
866433.9756999316	0.05425733507086838	FOXA1	43397
901091.3347279289	0.05383807319303122	FOXA1	43397
970406.0527839235	0.05295157169475505	FOXA1	43397
1039720.7708399179	0.05201439565050448	FOXA1	43397
1213007.5659799043	0.049530948174830405	FOXA1	43397
1386294.3611198906	0.04695349258829313	FOXA1	43397
1559581.156259877	0.044365342822026727	FOXA1	43397
1732867.9513998632	0.041812832985162134	FOXA1	43397
1871497.3875118522	0.0398140284783176	FOXA1	43397
2079441.5416798359	0.036905119801479994	FOXA1	43397
2218070.977791825	0.03503160712370226	FOXA1	43397
2426015.1319598085	0.032326335141317636	FOXA1	43397
2772588.722239781	0.028109548790022656	FOXA1	43397
69.31471805599453	0.05305344209463536	FOXA1	46067
138.62943611198907	0.06111564569468103	FOXA1	46067
207.94415416798358	0.06520343191605929	FOXA1	46067
277.25887222397813	0.06870252164043912	FOXA1	46067
346.5735902799726	0.07208823844216594	FOXA1	46067
415.88830833596717	0.07536944440679423	FOXA1	46067
485.2030263919617	0.07850911208786845	FOXA1	46067
554.5177444479563	0.08148564010702915	FOXA1	46067
623.8324625039508	0.0842929936119995	FOXA1	46067
693.1471805599452	0.08693420090675441	FOXA1	46067
831.7766166719343	0.09174989141412962	FOXA1	46067
1039.720770839918	0.09795165641681838	FOXA1	46067
1386.2943611198905	0.1061617301517442	FOXA1	46067
1732.8679513998632	0.112466116433427	FOXA1	46067
2079.441541679836	0.11745773443924873	FOXA1	46067
3465.7359027997263	0.13014875477978968	FOXA1	46067
4158.883083359672	0.13406432386685585	FOXA1	46067
4852.030263919617	0.1370552934847313	FOXA1	46067
5545.177444479562	0.13937259170391847	FOXA1	46067
6238.324625039508	0.14117611581610345	FOXA1	46067
6931.471805599453	0.14257461084253548	FOXA1	46067
9010.91334727929	0.1450273948667789	FOXA1	46067
11090.354888959124	0.14574967806381162	FOXA1	46067
13862.943611198905	0.14516883216450066	FOXA1	46067
17328.67951399863	0.14316682140057496	FOXA1	46067
20794.415416798358	0.14058795423173787	FOXA1	46067
24260.151319598084	0.13788090867152705	FOXA1	46067
27725.88722239781	0.1352520737721252	FOXA1	46067
31191.623125197537	0.13278887608587267	FOXA1	46067
34657.35902799726	0.13052109450451868	FOXA1	46067
38123.09493079699	0.12845117432310438	FOXA1	46067
41588.830833596716	0.12656913619496535	FOXA1	46067
45054.566736396446	0.1248598798969398	FOXA1	46067
48520.30263919617	0.1233067427259502	FOXA1	46067
51986.0385419959	0.12189321065945644	FOXA1	46067
55451.77444479562	0.12060371378011686	FOXA1	46067
62383.246250395074	0.11834106206342129	FOXA1	46067
69314.71805599453	0.11642102824547715	FOXA1	46067
76246.18986159399	0.11476656867262333	FOXA1	46067
83177.66166719343	0.11331828434354467	FOXA1	46067
90109.13347279289	0.11203099705493269	FOXA1	46067
97040.60527839234	0.11087064059823142	FOXA1	46067
103972.0770839918	0.10981165585548891	FOXA1	46067
110903.54888959124	0.10883490291652757	FOXA1	46067
117835.0206951907	0.10792603521636442	FOXA1	46067
124766.49250079015	0.10707425879084834	FOXA1	46067
131697.9643063896	0.10627139919129594	FOXA1	46067
138629.43611198905	0.1055112072833786	FOXA1	46067
152492.37972318797	0.10410051867790016	FOXA1	46067
159423.8515287874	0.10344318572686431	FOXA1	46067
173286.79513998632	0.10221202284677457	FOXA1	46067
187149.7387511852	0.10107995552586371	FOXA1	46067
207944.1541679836	0.0995432046836814	FOXA1	46067
221807.09777918248	0.09861345401060705	FOXA1	46067
235670.0413903814	0.0977509589565483	FOXA1	46067
249532.9850015803	0.09694938752949024	FOXA1	46067
263395.9286127792	0.09620306660922845	FOXA1	46067
277258.8722239781	0.09550686779655188	FOXA1	46067
291121.815835177	0.0948561331204028	FOXA1	46067
304984.75944637595	0.0942466218475728	FOXA1	46067
318847.7030575748	0.09367446891313205	FOXA1	46067
346573.59027997265	0.0926284524083545	FOXA1	46067
381230.9493079699	0.09147458229766506	FOXA1	46067
415888.3083359672	0.09045537581116868	FOXA1	46067
450545.6673639644	0.08953989984756497	FOXA1	46067
485203.0263919617	0.08870379794058753	FOXA1	46067
519860.38541995897	0.08792800696216756	FOXA1	46067
554517.7444479562	0.08719772419319818	FOXA1	46067
589175.1034759535	0.08650156920684571	FOXA1	46067
623832.4625039508	0.08583089983301478	FOXA1	46067
658489.821531948	0.08517925230333759	FOXA1	46067
693147.1805599453	0.08454188307512804	FOXA1	46067
762461.8986159398	0.08329743223852139	FOXA1	46067
831776.6166719344	0.08208144809156791	FOXA1	46067
866433.9756999316	0.08148194897340941	FOXA1	46067
901091.3347279289	0.08088773931586708	FOXA1	46067
970406.0527839235	0.07971541838353184	FOXA1	46067
1039720.7708399179	0.07856607721911875	FOXA1	46067
1213007.5659799043	0.07580887894958825	FOXA1	46067
1386294.3611198906	0.07323926247705555	FOXA1	46067
1559581.156259877	0.07086418178618244	FOXA1	46067
1732867.9513998632	0.06867225461760718	FOXA1	46067
1871497.3875118522	0.06703699527540684	FOXA1	46067
2079441.5416798359	0.06475411362169456	FOXA1	46067
2218070.977791825	0.06332957937384671	FOXA1	46067
2426015.1319598085	0.061315327602813094	FOXA1	46067
2772588.722239781	0.05822537187877584	FOXA1	46067
69.31471805599453	0.05294876430731297	FOXA1	46368
138.62943611198907	0.06240154673839995	FOXA1	46368
207.94415416798358	0.06644212914376928	FOXA1	46368
277.25887222397813	0.06986255480897813	FOXA1	46368
346.5735902799726	0.07327789871537524	FOXA1	46368
415.88830833596717	0.07669107817500026	FOXA1	46368
485.2030263919617	0.08003818932244375	FOXA1	46368
554.5177444479563	0.0832724665096582	FOXA1	46368
623.8324625039508	0.08636898349992854	FOXA1	46368
693.1471805599452	0.0893180640625451	FOXA1	46368
831.7766166719343	0.09477763455266305	FOXA1	46368
1039.720770839918	0.10197674598276524	FOXA1	46368
1386.2943611198905	0.11191353654601735	FOXA1	46368
1732.8679513998632	0.12002123272734937	FOXA1	46368
2079.441541679836	0.12684700928085713	FOXA1	46368
3465.7359027997263	0.14623868788072436	FOXA1	46368
4158.883083359672	0.15287215009121122	FOXA1	46368
4852.030263919617	0.1581845962792829	FOXA1	46368
5545.177444479562	0.16249928091522894	FOXA1	46368
6238.324625039508	0.1660435020017546	FOXA1	46368
6931.471805599453	0.16897979448507622	FOXA1	46368
9010.91334727929	0.17517949523644027	FOXA1	46368
11090.354888959124	0.17875801910088288	FOXA1	46368
13862.943611198905	0.1810458012080708	FOXA1	46368
17328.67951399863	0.1815509247371411	FOXA1	46368
20794.415416798358	0.18063565064456896	FOXA1	46368
24260.151319598084	0.17900945870326743	FOXA1	46368
27725.88722239781	0.17705848960709164	FOXA1	46368
31191.623125197537	0.17499401869360615	FOXA1	46368
34657.35902799726	0.17293104370257834	FOXA1	46368
38123.09493079699	0.17093076568205987	FOXA1	46368
41588.830833596716	0.1690239465556422	FOXA1	46368
45054.566736396446	0.16722399485256606	FOXA1	46368
48520.30263919617	0.16553443645117416	FOXA1	46368
51986.0385419959	0.163953251807418	FOXA1	46368
55451.77444479562	0.16247542641983628	FOXA1	46368
62383.246250395074	0.1598032684986906	FOXA1	46368
69314.71805599453	0.15746181697735323	FOXA1	46368
76246.18986159399	0.15539753649000854	FOXA1	46368
83177.66166719343	0.15356405133106726	FOXA1	46368
90109.13347279289	0.15192279194859842	FOXA1	46368
97040.60527839234	0.1504422736170079	FOXA1	46368
103972.0770839918	0.14909699605016238	FOXA1	46368
110903.54888959124	0.14786634356334247	FOXA1	46368
117835.0206951907	0.1467336181195875	FOXA1	46368
124766.49250079015	0.14568523671367026	FOXA1	46368
131697.9643063896	0.14471008492396983	FOXA1	46368
138629.43611198905	0.14379900493183703	FOXA1	46368
152492.37972318797	0.14213988971847272	FOXA1	46368
159423.8515287874	0.1413801272112183	FOXA1	46368
173286.79513998632	0.13997724110930843	FOXA1	46368
187149.7387511852	0.13870643453596707	FOXA1	46368
207944.1541679836	0.13700107780566828	FOXA1	46368
221807.09777918248	0.13597466724475069	FOXA1	46368
235670.0413903814	0.1350222582384092	FOXA1	46368
249532.9850015803	0.13413416293377947	FOXA1	46368
263395.9286127792	0.1333024116141613	FOXA1	46368
277258.8722239781	0.13252035336815082	FOXA1	46368
291121.815835177	0.13178236619760494	FOXA1	46368
304984.75944637595	0.13108364351753687	FOXA1	46368
318847.7030575748	0.1304200349008002	FOXA1	46368
346573.59027997265	0.12918414580477325	FOXA1	46368
381230.9493079699	0.1277810441755251	FOXA1	46368
415888.3083359672	0.12650247656187366	FOXA1	46368
450545.6673639644	0.12532136306650035	FOXA1	46368
485203.0263919617	0.12421703348532333	FOXA1	46368
519860.38541995897	0.12317362078812773	FOXA1	46368
554517.7444479562	0.12217892232580178	FOXA1	46368
589175.1034759535	0.12122355777822724	FOXA1	46368
623832.4625039508	0.12030033041706885	FOXA1	46368
658489.821531948	0.11940373531659884	FOXA1	46368
693147.1805599453	0.11852957740779585	FOXA1	46368
762461.8986159398	0.11683661828327356	FOXA1	46368
831776.6166719344	0.11520427123783866	FOXA1	46368
866433.9756999316	0.11440760766618219	FOXA1	46368
901091.3347279289	0.1136228514152992	FOXA1	46368
970406.0527839235	0.11208690129968031	FOXA1	46368
1039720.7708399179	0.110593230213085	FOXA1	46368
1213007.5659799043	0.10703157552549247	FOXA1	46368
1386294.3611198906	0.10369799839236896	FOXA1	46368
1559581.156259877	0.10056934037791808	FOXA1	46368
1732867.9513998632	0.09762168304379974	FOXA1	46368
1871497.3875118522	0.09537874895748717	FOXA1	46368
2079441.5416798359	0.09218316418827883	FOXA1	46368
2218070.977791825	0.09015357425982842	FOXA1	46368
2426015.1319598085	0.08724485129546011	FOXA1	46368
2772588.722239781	0.08272324431209707	FOXA1	46368
69.31471805599453	0.04344555602433002	FOXA1	49658
138.62943611198907	0.054930432783780105	FOXA1	49658
207.94415416798358	0.06025213907195393	FOXA1	49658
277.25887222397813	0.06435132755962442	FOXA1	49658
346.5735902799726	0.0682167349903696	FOXA1	49658
415.88830833596717	0.07200149051298955	FOXA1	49658
485.2030263919617	0.07568201017629193	FOXA1	49658
554.5177444479563	0.07921419717821075	FOXA1	49658
623.8324625039508	0.08256705410556282	FOXA1	49658
693.1471805599452	0.08572545086481477	FOXA1	49658
831.7766166719343	0.0914541666714841	FOXA1	49658
1039.720770839918	0.09870343738880968	FOXA1	49658
1386.2943611198905	0.10800086048322645	FOXA1	49658
1732.8679513998632	0.11492183455478368	FOXA1	49658
2079.441541679836	0.12030909579163071	FOXA1	49658
3465.7359027997263	0.13396562629123143	FOXA1	49658
4158.883083359672	0.13825925540105916	FOXA1	49658
4852.030263919617	0.14159540493599432	FOXA1	49658
5545.177444479562	0.14423201588580511	FOXA1	49658
6238.324625039508	0.1463353260275909	FOXA1	49658
6931.471805599453	0.14802018423413296	FOXA1	49658
9010.91334727929	0.15130027291216547	FOXA1	49658
11090.354888959124	0.15285704277431253	FOXA1	49658
13862.943611198905	0.15340888395483201	FOXA1	49658
17328.67951399863	0.1527560251551806	FOXA1	49658
20794.415416798358	0.15133912450137552	FOXA1	49658
24260.151319598084	0.14955576543144075	FOXA1	49658
27725.88722239781	0.14761441218285398	FOXA1	49658
31191.623125197537	0.14562924938102353	FOXA1	49658
34657.35902799726	0.14366429799654878	FOXA1	49658
38123.09493079699	0.14175563119528434	FOXA1	49658
41588.830833596716	0.1399231268161622	FOXA1	49658
45054.566736396446	0.13817694100500758	FOXA1	49658
48520.30263919617	0.13652122571408587	FOXA1	49658
51986.0385419959	0.1349563594479382	FOXA1	49658
55451.77444479562	0.13348034397733774	FOXA1	49658
62383.246250395074	0.1307801266346179	FOXA1	49658
69314.71805599453	0.12838476150220965	FOXA1	49658
76246.18986159399	0.12625483678414845	FOXA1	49658
83177.66166719343	0.12435269546983853	FOXA1	49658
90109.13347279289	0.1226446356444905	FOXA1	49658
97040.60527839234	0.12110154182680286	FOXA1	49658
103972.0770839918	0.11969876125522765	FOXA1	49658
110903.54888959124	0.11841565282785008	FOXA1	49658
117835.0206951907	0.11723503025336558	FOXA1	49658
124766.49250079015	0.1161426088677343	FOXA1	49658
131697.9643063896	0.11512650502340542	FOXA1	49658
138629.43611198905	0.1141768050893808	FOXA1	49658
152492.37972318797	0.11244471508738592	FOXA1	49658
159423.8515287874	0.11164941848476254	FOXA1	49658
173286.79513998632	0.11017498243354622	FOXA1	49658
187149.7387511852	0.10882955980687023	FOXA1	49658
207944.1541679836	0.10700194109121898	FOXA1	49658
221807.09777918248	0.10588507358806559	FOXA1	49658
235670.0413903814	0.10483398924100858	FOXA1	49658
249532.9850015803	0.10383846772141032	FOXA1	49658
263395.9286127792	0.10289026273810521	FOXA1	49658
277258.8722239781	0.10198265185104025	FOXA1	49658
291121.815835177	0.10111010670843644	FOXA1	49658
304984.75944637595	0.1002680467149425	FOXA1	49658
318847.7030575748	0.09945265185327014	FOXA1	49658
346573.59027997265	0.09788954602365645	FOXA1	49658
381230.9493079699	0.09603827811541904	FOXA1	49658
415888.3083359672	0.09427601890388665	FOXA1	49658
450545.6673639644	0.09258426286365408	FOXA1	49658
485203.0263919617	0.0909503949868546	FOXA1	49658
519860.38541995897	0.08936580152722624	FOXA1	49658
554517.7444479562	0.08782463338009415	FOXA1	49658
589175.1034759535	0.08632296483449328	FOXA1	49658
623832.4625039508	0.0848582029428079	FOXA1	49658
658489.821531948	0.08342866371791947	FOXA1	49658
693147.1805599453	0.0820332647028208	FOXA1	49658
762461.8986159398	0.07934228938448283	FOXA1	49658
831776.6166719344	0.07678162011214942	FOXA1	49658
866433.9756999316	0.07554923517287354	FOXA1	49658
901091.3347279289	0.07434826352682743	FOXA1	49658
970406.0527839235	0.07203849925413729	FOXA1	49658
1039720.7708399179	0.06984747786136	FOXA1	49658
1213007.5659799043	0.06484898320355302	FOXA1	49658
1386294.3611198906	0.06044753600276	FOXA1	49658
1559581.156259877	0.05653485287263749	FOXA1	49658
1732867.9513998632	0.0530165342680326	FOXA1	49658
1871497.3875118522	0.05043436385680682	FOXA1	49658
2079441.5416798359	0.0468781345865935	FOXA1	49658
2218070.977791825	0.04468543547747671	FOXA1	49658
2426015.1319598085	0.04162143508892449	FOXA1	49658
2772588.722239781	0.03701978535238146	FOXA1	49658
69.31471805599453	0.016802817731687326	FOXA1	50262
138.62943611198907	0.02398084103197529	FOXA1	50262
207.94415416798358	0.029382052243963216	FOXA1	50262
277.25887222397813	0.03410494154346796	FOXA1	50262
346.5735902799726	0.03836829731004853	FOXA1	50262
415.88830833596717	0.04223860526502227	FOXA1	50262
485.2030263919617	0.04574858694555757	FOXA1	50262
554.5177444479563	0.04892927815370665	FOXA1	50262
623.8324625039508	0.051814321197672174	FOXA1	50262
693.1471805599452	0.054437806150802	FOXA1	50262
831.7766166719343	0.05902601899677608	FOXA1	50262
1039.720770839918	0.06464652662693698	FOXA1	50262
1386.2943611198905	0.07180617354644266	FOXA1	50262
1732.8679513998632	0.07727411389018828	FOXA1	50262
2079.441541679836	0.0816853284326346	FOXA1	50262
3465.7359027997263	0.09348688249688643	FOXA1	50262
4158.883083359672	0.09724879535315081	FOXA1	50262
4852.030263919617	0.10009670982163026	FOXA1	50262
5545.177444479562	0.10224871992669682	FOXA1	50262
6238.324625039508	0.10386050482743775	FOXA1	50262
6931.471805599453	0.10504726081795478	FOXA1	50262
9010.91334727929	0.1068391180421497	FOXA1	50262
11090.354888959124	0.10701855438669627	FOXA1	50262
13862.943611198905	0.10606509674553294	FOXA1	50262
17328.67951399863	0.10418319788871876	FOXA1	50262
20794.415416798358	0.10224207987056397	FOXA1	50262
24260.151319598084	0.10052392212679305	FOXA1	50262
27725.88722239781	0.09910049887537808	FOXA1	50262
31191.623125197537	0.0979614438646723	FOXA1	50262
34657.35902799726	0.09706788167722066	FOXA1	50262
38123.09493079699	0.09637486479881598	FOXA1	50262
41588.830833596716	0.09584034416158953	FOXA1	50262
45054.566736396446	0.09542824269305908	FOXA1	50262
48520.30263919617	0.09510898036657017	FOXA1	50262
51986.0385419959	0.0948589640357084	FOXA1	50262
55451.77444479562	0.09465972777278692	FOXA1	50262
62383.246250395074	0.09436001005630122	FOXA1	50262
69314.71805599453	0.09413246301382988	FOXA1	50262
76246.18986159399	0.09393421757198153	FOXA1	50262
83177.66166719343	0.09374305787090459	FOXA1	50262
90109.13347279289	0.09354871611259441	FOXA1	50262
97040.60527839234	0.09334756083907603	FOXA1	50262
103972.0770839918	0.09313942614757946	FOXA1	50262
110903.54888959124	0.09292576332116374	FOXA1	50262
117835.0206951907	0.09270859841842888	FOXA1	50262
124766.49250079015	0.09248997460053103	FOXA1	50262
131697.9643063896	0.09227168086036353	FOXA1	50262
138629.43611198905	0.09205514547956645	FOXA1	50262
152492.37972318797	0.09163121097241388	FOXA1	50262
159423.8515287874	0.09142492858688013	FOXA1	50262
173286.79513998632	0.09102465022788424	FOXA1	50262
187149.7387511852	0.09064003726927466	FOXA1	50262
207944.1541679836	0.09008764114213463	FOXA1	50262
221807.09777918248	0.08973167294492371	FOXA1	50262
235670.0413903814	0.08938237087508974	FOXA1	50262
249532.9850015803	0.08903737875513158	FOXA1	50262
263395.9286127792	0.08869475587029971	FOXA1	50262
277258.8722239781	0.08835297763226783	FOXA1	50262
291121.815835177	0.0880108988655792	FOXA1	50262
304984.75944637595	0.08766770167564883	FOXA1	50262
318847.7030575748	0.08732284014753897	FOXA1	50262
346573.59027997265	0.08662699317544778	FOXA1	50262
381230.9493079699	0.08574525129036625	FOXA1	50262
415888.3083359672	0.08485224343641432	FOXA1	50262
450545.6673639644	0.0839517819886741	FOXA1	50262
485203.0263919617	0.08304821428932704	FOXA1	50262
519860.38541995897	0.08214573142959175	FOXA1	50262
554517.7444479562	0.0812480403725618	FOXA1	50262
589175.1034759535	0.08035824112924901	FOXA1	50262
623832.4625039508	0.0794788151866365	FOXA1	50262
658489.821531948	0.0786116704642789	FOXA1	50262
693147.1805599453	0.07775821131279109	FOXA1	50262
762461.8986159398	0.07609591111127682	FOXA1	50262
831776.6166719344	0.07449592719308751	FOXA1	50262
866433.9756999316	0.07371951654925461	FOXA1	50262
901091.3347279289	0.0729586257077037	FOXA1	50262
970406.0527839235	0.07148220914725033	FOXA1	50262
1039720.7708399179	0.07006371359379454	FOXA1	50262
1213007.5659799043	0.06674762821089353	FOXA1	50262
1386294.3611198906	0.0637164946595008	FOXA1	50262
1559581.156259877	0.06092267909531761	FOXA1	50262
1732867.9513998632	0.05832860119571312	FOXA1	50262
1871497.3875118522	0.0563775563680295	FOXA1	50262
2079441.5416798359	0.05363133164102767	FOXA1	50262
2218070.977791825	0.05190785828375768	FOXA1	50262
[truncated: 7,310 more rows]
