# Supplementary material for: Determinants of transcription factor regulatory range
Source: Nat Commun. 2020 May 18;11:2472. doi: 10.1038/s41467-020-16106-x (PMC7235260; doi:10.1038/s41467-020-16106-x)
Supplement: Supplementary file 12 — Source Data [file 41467_2020_16106_MOESM12_ESM.zip › Source Data/source_data_fig_4a_short_Cold_H1_TADs_range_TFs.csv]

Half effect distance (log 10)	Correlation	TF	subject
69.31471805599453	0.1252676285912609	YY1	46104
138.62943611198907	0.14121491969231884	YY1	46104
207.94415416798358	0.1481174126485041	YY1	46104
277.25887222397813	0.1515265971667875	YY1	46104
346.5735902799726	0.1533559998436196	YY1	46104
415.88830833596717	0.1543776822644623	YY1	46104
485.2030263919617	0.15494744417764322	YY1	46104
554.5177444479563	0.15524741019466987	YY1	46104
623.8324625039508	0.15537877032365852	YY1	46104
693.1471805599452	0.15540135431782715	YY1	46104
831.7766166719343	0.15525506015678736	YY1	46104
1039.720770839918	0.1548075541869268	YY1	46104
1386.2943611198905	0.15387866892339422	YY1	46104
1732.8679513998632	0.1529160038880999	YY1	46104
2079.441541679836	0.1519646811359586	YY1	46104
3465.7359027997263	0.14830511396996804	YY1	46104
4158.883083359672	0.14658077664017347	YY1	46104
4852.030263919617	0.14495340667999904	YY1	46104
5545.177444479562	0.14343684805012197	YY1	46104
6238.324625039508	0.14203654763480814	YY1	46104
6931.471805599453	0.14075131005247582	YY1	46104
9010.91334727929	0.13751980759306087	YY1	46104
11090.354888959124	0.13504065002274027	YY1	46104
13862.943611198905	0.13253839563706893	YY1	46104
17328.67951399863	0.13022189417642602	YY1	46104
20794.415416798358	0.12844193471887252	YY1	46104
24260.151319598084	0.12698729259712574	YY1	46104
27725.88722239781	0.12574585133825825	YY1	46104
31191.623125197537	0.12465580478330592	YY1	46104
34657.35902799726	0.12368139774914279	YY1	46104
38123.09493079699	0.12280068173750058	YY1	46104
41588.830833596716	0.12199919762461824	YY1	46104
45054.566736396446	0.12126664607134331	YY1	46104
48520.30263919617	0.12059510142584481	YY1	46104
51986.0385419959	0.11997804237416965	YY1	46104
55451.77444479562	0.1194098240536148	YY1	46104
62383.246250395074	0.11840013333974832	YY1	46104
69314.71805599453	0.11753044139620931	YY1	46104
76246.18986159399	0.11677048549127533	YY1	46104
83177.66166719343	0.11609471106634302	YY1	46104
90109.13347279289	0.11548197603198752	YY1	46104
97040.60527839234	0.11491519379908217	YY1	46104
103972.0770839918	0.11438086704980324	YY1	46104
110903.54888959124	0.11386855978894721	YY1	46104
117835.0206951907	0.1133703653357143	YY1	46104
124766.49250079015	0.1128804122024983	YY1	46104
131697.9643063896	0.11239443085541316	YY1	46104
138629.43611198905	0.1119093894722271	YY1	46104
152492.37972318797	0.11093446832913985	YY1	46104
159423.8515287874	0.11044233817210822	YY1	46104
173286.79513998632	0.10944620814550596	YY1	46104
187149.7387511852	0.10843374562358075	YY1	46104
207944.1541679836	0.10688736135406403	YY1	46104
221807.09777918248	0.10584136517401817	YY1	46104
235670.0413903814	0.1047863568065312	YY1	46104
249532.9850015803	0.10372492205141981	YY1	46104
263395.9286127792	0.10265951160001187	YY1	46104
277258.8722239781	0.10159240926109461	YY1	46104
291121.815835177	0.10052572748200042	YY1	46104
304984.75944637595	0.09946141342745896	YY1	46104
318847.7030575748	0.09840125783139361	YY1	46104
346573.59027997265	0.09629985227625454	YY1	46104
381230.9493079699	0.09372282919915968	YY1	46104
415888.3083359672	0.09121755149610873	YY1	46104
450545.6673639644	0.08879733789441803	YY1	46104
485203.0263919617	0.08647144439565392	YY1	46104
519860.38541995897	0.08424566088413457	YY1	46104
554517.7444479562	0.08212293361893908	YY1	46104
589175.1034759535	0.08010396216591696	YY1	46104
623832.4625039508	0.07818773416487143	YY1	46104
658489.821531948	0.0763719801606564	YY1	46104
693147.1805599453	0.07465354534250417	YY1	46104
762461.8986159398	0.07149328668616214	YY1	46104
831776.6166719344	0.06867361263309325	YY1	46104
866433.9756999316	0.06738062792653597	YY1	46104
901091.3347279289	0.06615984746124054	YY1	46104
970406.0527839235	0.06391859971130104	YY1	46104
1039720.7708399179	0.06191899911442301	YY1	46104
1213007.5659799043	0.0578016759210454	YY1	46104
1386294.3611198906	0.054672597394621596	YY1	46104
1559581.156259877	0.05227342866266683	YY1	46104
1732867.9513998632	0.05041894128112198	YY1	46104
1871497.3875118522	0.04923676381070965	YY1	46104
2079441.5416798359	0.0478483515815718	YY1	46104
2218070.977791825	0.04712491376298969	YY1	46104
2426015.1319598085	0.04627355341521923	YY1	46104
2772588.722239781	0.0453157452945157	YY1	46104
69.31471805599453	0.1734876117867767	YY1	46153
138.62943611198907	0.1809821847729892	YY1	46153
207.94415416798358	0.18141717246806827	YY1	46153
277.25887222397813	0.18077076181635407	YY1	46153
346.5735902799726	0.1798802524009653	YY1	46153
415.88830833596717	0.1789456198432441	YY1	46153
485.2030263919617	0.17802891758629752	YY1	46153
554.5177444479563	0.17715066475818086	YY1	46153
623.8324625039508	0.17631700250019425	YY1	46153
693.1471805599452	0.17552881769982123	YY1	46153
831.7766166719343	0.17408386520432576	YY1	46153
1039.720770839918	0.17221514213966874	YY1	46153
1386.2943611198905	0.16975869789756604	YY1	46153
1732.8679513998632	0.1679219107364714	YY1	46153
2079.441541679836	0.16651494727213872	YY1	46153
3465.7359027997263	0.16303792338233594	YY1	46153
4158.883083359672	0.16192195879624616	YY1	46153
4852.030263919617	0.1610411299223513	YY1	46153
5545.177444479562	0.16035283471958375	YY1	46153
6238.324625039508	0.15982963107256842	YY1	46153
6931.471805599453	0.1594473783433134	YY1	46153
9010.91334727929	0.1589198728715409	YY1	46153
11090.354888959124	0.1589248754784196	YY1	46153
13862.943611198905	0.15918774623260762	YY1	46153
17328.67951399863	0.15944861826624676	YY1	46153
20794.415416798358	0.15947682031327529	YY1	46153
24260.151319598084	0.15930649567598829	YY1	46153
27725.88722239781	0.15901638307653865	YY1	46153
31191.623125197537	0.15867536797300769	YY1	46153
34657.35902799726	0.15833237905845207	YY1	46153
38123.09493079699	0.15801865103662296	YY1	46153
41588.830833596716	0.1577521790891943	YY1	46153
45054.566736396446	0.15754165223575986	YY1	46153
48520.30263919617	0.15738942223295063	YY1	46153
51986.0385419959	0.15729364135382873	YY1	46153
55451.77444479562	0.1572497835010711	YY1	46153
62383.246250395074	0.15729251410701545	YY1	46153
69314.71805599453	0.1574617572921986	YY1	46153
76246.18986159399	0.1577020787281841	YY1	46153
83177.66166719343	0.15796558439867142	YY1	46153
90109.13347279289	0.15821444330207546	YY1	46153
97040.60527839234	0.1584209548247675	YY1	46153
103972.0770839918	0.1585664146839365	YY1	46153
110903.54888959124	0.15863951282452318	YY1	46153
117835.0206951907	0.15863467426623315	YY1	46153
124766.49250079015	0.15855055296469214	YY1	46153
131697.9643063896	0.1583887667489316	YY1	46153
138629.43611198905	0.15815289120511433	YY1	46153
152492.37972318797	0.15747857110129523	YY1	46153
159423.8515287874	0.15705115541794232	YY1	46153
173286.79513998632	0.1560436278767469	YY1	46153
187149.7387511852	0.15486684715754054	YY1	46153
207944.1541679836	0.15286186098916413	YY1	46153
221807.09777918248	0.1514073248519601	YY1	46153
235670.0413903814	0.14988522490013914	YY1	46153
249532.9850015803	0.1483136588313374	YY1	46153
263395.9286127792	0.14670733094993624	YY1	46153
277258.8722239781	0.14507822898976847	YY1	46153
291121.815835177	0.14343616765539427	YY1	46153
304984.75944637595	0.14178921569622221	YY1	46153
318847.7030575748	0.1401440287171665	YY1	46153
346573.59027997265	0.13688000659854369	YY1	46153
381230.9493079699	0.13288953941067372	YY1	46153
415888.3083359672	0.12903732125935333	YY1	46153
450545.6673639644	0.1253485401643589	YY1	46153
485203.0263919617	0.12183658764070487	YY1	46153
519860.38541995897	0.11850680609712606	YY1	46153
554517.7444479562	0.11535905338715872	YY1	46153
589175.1034759535	0.11238950313930739	YY1	46153
623832.4625039508	0.1095919253648127	YY1	46153
658489.821531948	0.1069586010122541	YY1	46153
693147.1805599453	0.10448097311953757	YY1	46153
762461.8986159398	0.09995700618134078	YY1	46153
831776.6166719344	0.0959490631121243	YY1	46153
866433.9756999316	0.09411754142187763	YY1	46153
901091.3347279289	0.0923905696559101	YY1	46153
970406.0527839235	0.08922180475346078	YY1	46153
1039720.7708399179	0.08639049271240311	YY1	46153
1213007.5659799043	0.08050810003904371	YY1	46153
1386294.3611198906	0.07592573013978177	YY1	46153
1559581.156259877	0.07227737852825183	YY1	46153
1732867.9513998632	0.06931610890508999	YY1	46153
1871497.3875118522	0.06732633009611931	YY1	46153
2079441.5416798359	0.06482973593128247	YY1	46153
2218070.977791825	0.06342578786554734	YY1	46153
2426015.1319598085	0.0616290536097115	YY1	46153
2772588.722239781	0.05927015999788828	YY1	46153
69.31471805599453	0.1704975779982614	YY1	46163
138.62943611198907	0.18579838972939453	YY1	46163
207.94415416798358	0.19194355829953155	YY1	46163
277.25887222397813	0.1952706209888674	YY1	46163
346.5735902799726	0.19724649518453152	YY1	46163
415.88830833596717	0.1984689360921123	YY1	46163
485.2030263919617	0.1992371235323037	YY1	46163
554.5177444479563	0.19971628590373547	YY1	46163
623.8324625039508	0.20000414465592842	YY1	46163
693.1471805599452	0.20016170085757035	YY1	46163
831.7766166719343	0.20023203382233573	YY1	46163
1039.720770839918	0.2000202785482995	YY1	46163
1386.2943611198905	0.19938583032910026	YY1	46163
1732.8679513998632	0.19870039509297502	YY1	46163
2079.441541679836	0.19803785838055094	YY1	46163
3465.7359027997263	0.19546860103965774	YY1	46163
4158.883083359672	0.19417880010740732	YY1	46163
4852.030263919617	0.1929236531114481	YY1	46163
5545.177444479562	0.191739238176297	YY1	46163
6238.324625039508	0.19064830197472002	YY1	46163
6931.471805599453	0.18966048236711905	YY1	46163
9010.91334727929	0.18728961904362387	YY1	46163
11090.354888959124	0.18562134308957476	YY1	46163
13862.943611198905	0.18406748811948145	YY1	46163
17328.67951399863	0.18268457795335385	YY1	46163
20794.415416798358	0.18159731830016904	YY1	46163
24260.151319598084	0.1806647149834838	YY1	46163
27725.88722239781	0.17983391084680858	YY1	46163
31191.623125197537	0.17908396492551973	YY1	46163
34657.35902799726	0.1784055860271322	YY1	46163
38123.09493079699	0.1777938561053345	YY1	46163
41588.830833596716	0.1772454057662686	YY1	46163
45054.566736396446	0.17675716666819055	YY1	46163
48520.30263919617	0.17632577360550053	YY1	46163
51986.0385419959	0.17594730308653933	YY1	46163
55451.77444479562	0.17561721648230547	YY1	46163
62383.246250395074	0.1750814588035481	YY1	46163
69314.71805599453	0.1746740449790895	YY1	46163
76246.18986159399	0.17434955219920864	YY1	46163
83177.66166719343	0.174066204874653	YY1	46163
90109.13347279289	0.1737887895386511	YY1	46163
97040.60527839234	0.17348987464224086	YY1	46163
103972.0770839918	0.17314976535509785	YY1	46163
110903.54888959124	0.1727556861260143	YY1	46163
117835.0206951907	0.17230059665782863	YY1	46163
124766.49250079015	0.17178192267259115	YY1	46163
131697.9643063896	0.17120037049067433	YY1	46163
138629.43611198905	0.17055890980327265	YY1	46163
152492.37972318797	0.1691147223448211	YY1	46163
159423.8515287874	0.16832279137436643	YY1	46163
173286.79513998632	0.16662702008493033	YY1	46163
187149.7387511852	0.16481636229515473	YY1	46163
207944.1541679836	0.16196111970795957	YY1	46163
221807.09777918248	0.16000454519926657	YY1	46163
235670.0413903814	0.15802949091566026	YY1	46163
249532.9850015803	0.1560510904716094	YY1	46163
263395.9286127792	0.1540807655754932	YY1	46163
277258.8722239781	0.15212707360360764	YY1	46163
291121.815835177	0.1501963852904039	YY1	46163
304984.75944637595	0.1482934100634128	YY1	46163
318847.7030575748	0.14642159628754442	YY1	46163
346573.59027997265	0.142780679370926	YY1	46163
381230.9493079699	0.13843552436472364	YY1	46163
415888.3083359672	0.13432669994604	YY1	46163
450545.6673639644	0.1304533975456995	YY1	46163
485203.0263919617	0.1268095871142495	YY1	46163
519860.38541995897	0.12338633204440093	YY1	46163
554517.7444479562	0.12017310105316972	YY1	46163
589175.1034759535	0.11715855679336676	YY1	46163
623832.4625039508	0.1143310559022447	YY1	46163
658489.821531948	0.1116789787322361	YY1	46163
693147.1805599453	0.1091909510111736	YY1	46163
762461.8986159398	0.10466361285320541	YY1	46163
831776.6166719344	0.10066740857898324	YY1	46163
866433.9756999316	0.09884545285257627	YY1	46163
901091.3347279289	0.09712982023621261	YY1	46163
970406.0527839235	0.09398761928870315	YY1	46163
1039720.7708399179	0.09118632126330815	YY1	46163
1213007.5659799043	0.08538540213730993	YY1	46163
1386294.3611198906	0.08088427356641739	YY1	46163
1559581.156259877	0.0773107696731061	YY1	46163
1732867.9513998632	0.07441542823729456	YY1	46163
1871497.3875118522	0.0724715435685793	YY1	46163
2079441.5416798359	0.0700328834617828	YY1	46163
2218070.977791825	0.06866097525004715	YY1	46163
2426015.1319598085	0.06690386863013827	YY1	46163
2772588.722239781	0.06459336048610093	YY1	46163
69.31471805599453	0.16313735485351252	YY1	46170
138.62943611198907	0.16650873716552944	YY1	46170
207.94415416798358	0.16444014326088463	YY1	46170
277.25887222397813	0.16156154501463393	YY1	46170
346.5735902799726	0.15876338726615513	YY1	46170
415.88830833596717	0.1562326163874993	YY1	46170
485.2030263919617	0.15398268615825883	YY1	46170
554.5177444479563	0.15198325294196385	YY1	46170
623.8324625039508	0.15019688462862915	YY1	46170
693.1471805599452	0.1485893867565098	YY1	46170
831.7766166719343	0.14580157548331005	YY1	46170
1039.720770839918	0.14240018652168843	YY1	46170
1386.2943611198905	0.13806496752438646	YY1	46170
1732.8679513998632	0.1347666533712343	YY1	46170
2079.441541679836	0.13212163585118786	YY1	46170
3465.7359027997263	0.12473075966489168	YY1	46170
4158.883083359672	0.1219263339704219	YY1	46170
4852.030263919617	0.11941085857716105	YY1	46170
5545.177444479562	0.11711059809346223	YY1	46170
6238.324625039508	0.1149930106702204	YY1	46170
6931.471805599453	0.11304205412217522	YY1	46170
9010.91334727929	0.10809256899265257	YY1	46170
11090.354888959124	0.10430711281588938	YY1	46170
13862.943611198905	0.10063283277061703	YY1	46170
17328.67951399863	0.09752932089607176	YY1	46170
20794.415416798358	0.09543319841941694	YY1	46170
24260.151319598084	0.0939244277484737	YY1	46170
27725.88722239781	0.09276674050418202	YY1	46170
31191.623125197537	0.09182867542768276	YY1	46170
34657.35902799726	0.0910364135013064	YY1	46170
38123.09493079699	0.09034748672762893	YY1	46170
41588.830833596716	0.08973651882585283	YY1	46170
45054.566736396446	0.08918755570231632	YY1	46170
48520.30263919617	0.0886899313900452	YY1	46170
51986.0385419959	0.08823602199263224	YY1	46170
55451.77444479562	0.08782001262798851	YY1	46170
62383.246250395074	0.08708367539609407	YY1	46170
69314.71805599453	0.08645108956922233	YY1	46170
76246.18986159399	0.08589926357108425	YY1	46170
83177.66166719343	0.08540986561080176	YY1	46170
90109.13347279289	0.08496830975405548	YY1	46170
97040.60527839234	0.08456317708915759	YY1	46170
103972.0770839918	0.08418570761772662	YY1	46170
110903.54888959124	0.08382931435286695	YY1	46170
117835.0206951907	0.08348913139762906	YY1	46170
124766.49250079015	0.08316161504160886	YY1	46170
131697.9643063896	0.08284420902956988	YY1	46170
138629.43611198905	0.08253507578259252	YY1	46170
152492.37972318797	0.08193667639432099	YY1	46170
159423.8515287874	0.08164571085102325	YY1	46170
173286.79513998632	0.08107736979086605	YY1	46170
187149.7387511852	0.08052445270808342	YY1	46170
207944.1541679836	0.07971856058359199	YY1	46170
221807.09777918248	0.07919403542775634	YY1	46170
235670.0413903814	0.0786777724125118	YY1	46170
249532.9850015803	0.07816843901931173	YY1	46170
263395.9286127792	0.07766497444543011	YY1	46170
277258.8722239781	0.07716657205380655	YY1	46170
291121.815835177	0.07667265349077339	YY1	46170
304984.75944637595	0.07618283751151105	YY1	46170
318847.7030575748	0.07569690704230238	YY1	46170
346573.59027997265	0.074736466095208	YY1	46170
381230.9493079699	0.07355815221677414	YY1	46170
415888.3083359672	0.07240710681196891	YY1	46170
450545.6673639644	0.07128671690185374	YY1	46170
485203.0263919617	0.07020022719725194	YY1	46170
519860.38541995897	0.0691503158810245	YY1	46170
554517.7444479562	0.06813894057329993	YY1	46170
589175.1034759535	0.0671673334466616	YY1	46170
623832.4625039508	0.06623607074975325	YY1	46170
658489.821531948	0.06534517290077972	YY1	46170
693147.1805599453	0.06449421073816232	YY1	46170
762461.8986159398	0.06290871555028851	YY1	46170
831776.6166719344	0.061470637389513715	YY1	46170
866433.9756999316	0.06080345423605895	YY1	46170
901091.3347279289	0.06016888310218866	YY1	46170
970406.0527839235	0.058991615433959414	YY1	46170
1039720.7708399179	0.05792709452272216	YY1	46170
1213007.5659799043	0.055687750215277214	YY1	46170
1386294.3611198906	0.05393436531159358	YY1	46170
1559581.156259877	0.052549993878976374	YY1	46170
1732867.9513998632	0.05144722491216125	YY1	46170
1871497.3875118522	0.0507237482091836	YY1	46170
2079441.5416798359	0.049844900459967444	YY1	46170
2218070.977791825	0.04936916600262448	YY1	46170
2426015.1319598085	0.048785174518410954	YY1	46170
2772588.722239781	0.048072055782210306	YY1	46170
69.31471805599453	0.13775634622592878	YY1	46204
138.62943611198907	0.13878276263200648	YY1	46204
207.94415416798358	0.13733680045463764	YY1	46204
277.25887222397813	0.13620606710069447	YY1	46204
346.5735902799726	0.13539615058123125	YY1	46204
415.88830833596717	0.13478119963064394	YY1	46204
485.2030263919617	0.13427607161286675	YY1	46204
554.5177444479563	0.13383049155528057	YY1	46204
623.8324625039508	0.1334154034286648	YY1	46204
693.1471805599452	0.13301406254953616	YY1	46204
831.7766166719343	0.1322183753061141	YY1	46204
1039.720770839918	0.13099303662409978	YY1	46204
1386.2943611198905	0.12884334521342372	YY1	46204
1732.8679513998632	0.12663027598502105	YY1	46204
2079.441541679836	0.12443543458069464	YY1	46204
3465.7359027997263	0.11652535648239767	YY1	46204
4158.883083359672	0.11319100091619386	YY1	46204
4852.030263919617	0.11023804082894567	YY1	46204
5545.177444479562	0.10762315510273925	YY1	46204
6238.324625039508	0.10530451797919543	YY1	46204
6931.471805599453	0.10324410474165947	YY1	46204
9010.91334727929	0.09829192851271899	YY1	46204
11090.354888959124	0.09466223026927553	YY1	46204
13862.943611198905	0.09109940678215614	YY1	46204
17328.67951399863	0.0878724892060043	YY1	46204
20794.415416798358	0.0854823728989811	YY1	46204
24260.151319598084	0.08366775496489998	YY1	46204
27725.88722239781	0.08229641917952764	YY1	46204
31191.623125197537	0.0812855812762335	YY1	46204
34657.35902799726	0.08057273960948215	YY1	46204
38123.09493079699	0.08010557541402602	YY1	46204
41588.830833596716	0.07983867427298519	YY1	46204
45054.566736396446	0.07973248336768982	YY1	46204
48520.30263919617	0.07975286491239858	YY1	46204
51986.0385419959	0.07987071807689211	YY1	46204
55451.77444479562	0.08006154336293997	YY1	46204
62383.246250395074	0.0805841659627503	YY1	46204
69314.71805599453	0.08119795558927101	YY1	46204
76246.18986159399	0.08182289381310848	YY1	46204
83177.66166719343	0.08240930106905696	YY1	46204
90109.13347279289	0.08292842113081789	YY1	46204
97040.60527839234	0.083365600569161	YY1	46204
103972.0770839918	0.0837154655174136	YY1	46204
110903.54888959124	0.0839785596434626	YY1	46204
117835.0206951907	0.0841590276325347	YY1	46204
124766.49250079015	0.08426303956176999	YY1	46204
131697.9643063896	0.08429773750845226	YY1	46204
138629.43611198905	0.08427054828426857	YY1	46204
152492.37972318797	0.08405921911378444	YY1	46204
159423.8515287874	0.08388828294588965	YY1	46204
173286.79513998632	0.08344448789971695	YY1	46204
187149.7387511852	0.08289595880610989	YY1	46204
207944.1541679836	0.08194000846089108	YY1	46204
221807.09777918248	0.08124471526957591	YY1	46204
235670.0413903814	0.08052074353215881	YY1	46204
249532.9850015803	0.07977892394388399	YY1	46204
263395.9286127792	0.07902729237916398	YY1	46204
277258.8722239781	0.07827181500643651	YY1	46204
291121.815835177	0.07751692874517128	YY1	46204
304984.75944637595	0.07676594007764098	YY1	46204
318847.7030575748	0.076021317791114	YY1	46204
346573.59027997265	0.07455808806454044	YY1	46204
381230.9493079699	0.0727891071434505	YY1	46204
415888.3083359672	0.07109571332530623	YY1	46204
450545.6673639644	0.06948206228027616	YY1	46204
485203.0263919617	0.06794911299523552	YY1	46204
519860.38541995897	0.06649594682774627	YY1	46204
554517.7444479562	0.06512048887421241	YY1	46204
589175.1034759535	0.06381993827464624	YY1	46204
623832.4625039508	0.06259104670526129	YY1	46204
658489.821531948	0.06143030988947502	YY1	46204
693147.1805599453	0.06033410393274884	YY1	46204
762461.8986159398	0.058320752322102425	YY1	46204
831776.6166719344	0.05652269724188148	YY1	46204
866433.9756999316	0.05569609439982413	YY1	46204
901091.3347279289	0.054913656799107056	YY1	46204
970406.0527839235	0.05346994890560895	YY1	46204
1039720.7708399179	0.05217062626286142	YY1	46204
1213007.5659799043	0.04943970385295964	YY1	46204
1386294.3611198906	0.04727801935678222	YY1	46204
1559581.156259877	0.04553011780549949	YY1	46204
1732867.9513998632	0.044089221958122274	YY1	46204
1871497.3875118522	0.04310713370476979	YY1	46204
2079441.5416798359	0.04185523230904592	YY1	46204
2218070.977791825	0.0411395965558758	YY1	46204
2426015.1319598085	0.040208752258865665	YY1	46204
2772588.722239781	0.038954201781893044	YY1	46204
69.31471805599453	0.11544997684091762	YY1	46226
138.62943611198907	0.12177382139152906	YY1	46226
207.94415416798358	0.12244663182785516	YY1	46226
277.25887222397813	0.12205114124042021	YY1	46226
346.5735902799726	0.12130201930930717	YY1	46226
415.88830833596717	0.12041427321493131	YY1	46226
485.2030263919617	0.11947636331410513	YY1	46226
554.5177444479563	0.11852895855101872	YY1	46226
623.8324625039508	0.11759152772853539	YY1	46226
693.1471805599452	0.1166734705539033	YY1	46226
831.7766166719343	0.1149105844926852	YY1	46226
1039.720770839918	0.11246064103044433	YY1	46226
1386.2943611198905	0.10885718348930323	YY1	46226
1732.8679513998632	0.10575974791599403	YY1	46226
2079.441541679836	0.10307240783252777	YY1	46226
3465.7359027997263	0.0951181981314391	YY1	46226
4158.883083359672	0.09224101292168227	YY1	46226
4852.030263919617	0.08983996333809957	YY1	46226
5545.177444479562	0.08780885697821753	YY1	46226
6238.324625039508	0.08607616154128024	YY1	46226
6931.471805599453	0.08459034771238892	YY1	46226
9010.91334727929	0.08125841945801582	YY1	46226
11090.354888959124	0.07911045344853158	YY1	46226
13862.943611198905	0.0773846198127942	YY1	46226
17328.67951399863	0.07630296491567953	YY1	46226
20794.415416798358	0.07589258991645949	YY1	46226
24260.151319598084	0.07586553672647656	YY1	46226
27725.88722239781	0.07607456569399028	YY1	46226
31191.623125197537	0.07644070806539198	YY1	46226
34657.35902799726	0.07691868945291211	YY1	46226
38123.09493079699	0.07748013322414353	YY1	46226
41588.830833596716	0.07810536971174978	YY1	46226
45054.566736396446	0.0787794439347018	YY1	46226
48520.30263919617	0.07949016924135874	YY1	46226
51986.0385419959	0.08022717326262425	YY1	46226
55451.77444479562	0.08098142187604634	YY1	46226
62383.246250395074	0.08251082791491032	YY1	46226
69314.71805599453	0.08402571786539045	YY1	46226
76246.18986159399	0.08548617651045391	YY1	46226
83177.66166719343	0.08686318555688569	YY1	46226
90109.13347279289	0.08813696583813627	YY1	46226
97040.60527839234	0.08929538600122135	YY1	46226
103972.0770839918	0.0903324546589296	YY1	46226
110903.54888959124	0.09124693887721665	YY1	46226
117835.0206951907	0.0920411454761105	YY1	46226
124766.49250079015	0.0927198859040247	YY1	46226
131697.9643063896	0.09328962874101768	YY1	46226
138629.43611198905	0.09375783017508527	YY1	46226
152492.37972318797	0.09442144488961506	YY1	46226
159423.8515287874	0.09463276840131417	YY1	46226
173286.79513998632	0.09485202203166998	YY1	46226
187149.7387511852	0.09484479293588327	YY1	46226
207944.1541679836	0.09450838163698544	YY1	46226
221807.09777918248	0.09412009492314016	YY1	46226
235670.0413903814	0.09363401561339037	YY1	46226
249532.9850015803	0.093072463495324	YY1	46226
263395.9286127792	0.09245329261885114	YY1	46226
277258.8722239781	0.09179078070606975	YY1	46226
291121.815835177	0.09109635967794139	YY1	46226
304984.75944637595	0.09037920245305961	YY1	46226
318847.7030575748	0.08964668827238499	YY1	46226
346573.59027997265	0.0881582572523649	YY1	46226
381230.9493079699	0.08629568819938736	YY1	46226
415888.3083359672	0.08447018812157664	YY1	46226
450545.6673639644	0.08270728543859443	YY1	46226
485203.0263919617	0.08102148767994309	YY1	46226
519860.38541995897	0.07942031607714835	YY1	46226
554517.7444479562	0.07790677404053112	YY1	46226
589175.1034759535	0.07648092115231746	YY1	46226
623832.4625039508	0.07514091193133386	YY1	46226
658489.821531948	0.07388369838301206	YY1	46226
693147.1805599453	0.07270551186710639	YY1	46226
762461.8986159398	0.07056942935018197	YY1	46226
831776.6166719344	0.06869834383552095	YY1	46226
866433.9756999316	0.06785172174969581	YY1	46226
901091.3347279289	0.06705914997356993	YY1	46226
970406.0527839235	0.06562176795765803	YY1	46226
1039720.7708399179	0.06435968183673718	YY1	46226
1213007.5659799043	0.06182816057684999	YY1	46226
1386294.3611198906	0.05997717785088385	YY1	46226
1559581.156259877	0.0586154579782239	YY1	46226
1732867.9513998632	0.05761128061094687	YY1	46226
1871497.3875118522	0.057002483465923855	YY1	46226
2079441.5416798359	0.05633354188933562	YY1	46226
2218070.977791825	0.05601379857839606	YY1	46226
2426015.1319598085	0.055677116462357526	YY1	46226
2772588.722239781	0.0553894794819553	YY1	46226
69.31471805599453	0.09629083134508072	YY1	46269
138.62943611198907	0.11857534664214084	YY1	46269
207.94415416798358	0.12597440388272255	YY1	46269
277.25887222397813	0.12882117542539648	YY1	46269
346.5735902799726	0.12989286872239444	YY1	46269
415.88830833596717	0.13018544418174038	YY1	46269
485.2030263919617	0.13011498455748494	YY1	46269
554.5177444479563	0.1298716167004503	YY1	46269
623.8324625039508	0.1295475109599077	YY1	46269
693.1471805599452	0.12918915596945776	YY1	46269
831.7766166719343	0.1284540739176472	YY1	46269
1039.720770839918	0.12741539942366262	YY1	46269
1386.2943611198905	0.1259254472864372	YY1	46269
1732.8679513998632	0.12467227021516833	YY1	46269
2079.441541679836	0.12357796884274187	YY1	46269
3465.7359027997263	0.12003694773021975	YY1	46269
4158.883083359672	0.11856818385754912	YY1	46269
4852.030263919617	0.1172576878841263	YY1	46269
5545.177444479562	0.11609922622230856	YY1	46269
6238.324625039508	0.11508749091541842	YY1	46269
6931.471805599453	0.11421459935519875	YY1	46269
9010.91334727929	0.11231758177290536	YY1	46269
11090.354888959124	0.11124852262908898	YY1	46269
13862.943611198905	0.11063924011568081	YY1	46269
17328.67951399863	0.11061429310180139	YY1	46269
20794.415416798358	0.11100635331793073	YY1	46269
24260.151319598084	0.1116026395489895	YY1	46269
27725.88722239781	0.11229575566302183	YY1	46269
31191.623125197537	0.11302607618638826	YY1	46269
34657.35902799726	0.11375772044006277	YY1	46269
38123.09493079699	0.11446811534189089	YY1	46269
41588.830833596716	0.11514298009084184	YY1	46269
45054.566736396446	0.11577355857566057	YY1	46269
48520.30263919617	0.11635487999121158	YY1	46269
51986.0385419959	0.11688456916041194	YY1	46269
55451.77444479562	0.11736200292422777	YY1	46269
62383.246250395074	0.11816295020132837	YY1	46269
69314.71805599453	0.11876909427196346	YY1	46269
76246.18986159399	0.1191963886357439	YY1	46269
83177.66166719343	0.11946186714604633	YY1	46269
90109.13347279289	0.11958232675758093	YY1	46269
97040.60527839234	0.11957388141377032	YY1	46269
103972.0770839918	0.11945179613986073	YY1	46269
110903.54888959124	0.11923038548377872	YY1	46269
117835.0206951907	0.11892292448994136	YY1	46269
124766.49250079015	0.11854157600014875	YY1	46269
131697.9643063896	0.11809734713464047	YY1	46269
138629.43611198905	0.11760008176892496	YY1	46269
152492.37972318797	0.11648019506054108	YY1	46269
159423.8515287874	0.11587182977157116	YY1	46269
173286.79513998632	0.11458692432553573	YY1	46269
187149.7387511852	0.11324024853120636	YY1	46269
207944.1541679836	0.11115986173394818	YY1	46269
221807.09777918248	0.109757897132394	YY1	46269
235670.0413903814	0.1083574590910168	YY1	46269
249532.9850015803	0.10696627252460271	YY1	46269
263395.9286127792	0.10558971498849619	YY1	46269
277258.8722239781	0.10423151986335896	YY1	46269
291121.815835177	0.10289427207188633	YY1	46269
304984.75944637595	0.10157975433712037	YY1	46269
318847.7030575748	0.10028918738691225	YY1	46269
346573.59027997265	0.09778292140390721	YY1	46269
381230.9493079699	0.09479435383745224	YY1	46269
415888.3083359672	0.091967542346455	YY1	46269
450545.6673639644	0.08930097650263076	YY1	46269
485203.0263919617	0.0867911010174951	YY1	46269
519860.38541995897	0.08443293808167504	YY1	46269
554517.7444479562	0.08222047939471469	YY1	46269
589175.1034759535	0.08014699423902258	YY1	46269
623832.4625039508	0.07820529307633306	YY1	46269
658489.821531948	0.07638795257463651	YY1	46269
693147.1805599453	0.07468750105393251	YY1	46269
762461.8986159398	0.07160797635096991	YY1	46269
831776.6166719344	0.06891065232684472	YY1	46269
866433.9756999316	0.06768918923890288	YY1	46269
901091.3347279289	0.06654466323853894	YY1	46269
970406.0527839235	0.06446511049943138	YY1	46269
1039720.7708399179	0.06263302273984585	YY1	46269
1213007.5659799043	0.058927493775030135	YY1	46269
1386294.3611198906	0.05616948014389307	YY1	46269
1559581.156259877	0.054088305858350484	YY1	46269
1732867.9513998632	0.05250092875817072	YY1	46269
1871497.3875118522	0.05150067118060648	YY1	46269
2079441.5416798359	0.05034215328499866	YY1	46269
2218070.977791825	0.04974906028379145	YY1	46269
2426015.1319598085	0.04906710287292866	YY1	46269
2772588.722239781	0.04834253522870667	YY1	46269
69.31471805599453	0.10692212057857242	YY1	46303
138.62943611198907	0.10764508844530685	YY1	46303
207.94415416798358	0.10718353699458631	YY1	46303
277.25887222397813	0.1065276891917303	YY1	46303
346.5735902799726	0.1058366593981766	YY1	46303
415.88830833596717	0.10518107012457846	YY1	46303
485.2030263919617	0.10458856388691136	YY1	46303
554.5177444479563	0.10406497936420242	YY1	46303
623.8324625039508	0.10360620776846911	YY1	46303
693.1471805599452	0.10320433970122131	YY1	46303
831.7766166719343	0.10253701369740416	YY1	46303
1039.720770839918	0.1017708150064833	YY1	46303
1386.2943611198905	0.1008298580409743	YY1	46303
1732.8679513998632	0.10008691791441164	YY1	46303
2079.441541679836	0.09943638348350378	YY1	46303
3465.7359027997263	0.09716897486601007	YY1	46303
4158.883083359672	0.09615154381797182	YY1	46303
4852.030263919617	0.09522798932115074	YY1	46303
5545.177444479562	0.09441855989830555	YY1	46303
6238.324625039508	0.09373513858280304	YY1	46303
6931.471805599453	0.09318071944553827	YY1	46303
9010.91334727929	0.09223276072908632	YY1	46303
11090.354888959124	0.09213395645362026	YY1	46303
13862.943611198905	0.09282691544308039	YY1	46303
17328.67951399863	0.09435634304859403	YY1	46303
20794.415416798358	0.09614745273443176	YY1	46303
24260.151319598084	0.09796081086323989	YY1	46303
27725.88722239781	0.09969668006817545	YY1	46303
31191.623125197537	0.10131831682090686	YY1	46303
34657.35902799726	0.10281643192800688	YY1	46303
38123.09493079699	0.1041930986178448	YY1	46303
41588.830833596716	0.10545459767901003	YY1	46303
45054.566736396446	0.10660832755515665	YY1	46303
48520.30263919617	0.10766154390420161	YY1	46303
51986.0385419959	0.10862090917739384	YY1	46303
55451.77444479562	0.1094923907862112	YY1	46303
62383.246250395074	0.11099238663186173	YY1	46303
69314.71805599453	0.112197839562628	YY1	46303
76246.18986159399	0.11313901126102967	YY1	46303
83177.66166719343	0.11384244668871127	YY1	46303
90109.13347279289	0.11433244574531173	YY1	46303
97040.60527839234	0.11463183131826973	YY1	46303
103972.0770839918	0.11476224002239452	YY1	46303
110903.54888959124	0.11474413800867417	YY1	46303
117835.0206951907	0.1145967129609986	YY1	46303
124766.49250079015	0.1143377402178112	YY1	46303
131697.9643063896	0.11398347705496042	YY1	46303
138629.43611198905	0.11354860794452175	YY1	46303
152492.37972318797	0.11248797060168667	YY1	46303
159423.8515287874	0.11188392881201636	YY1	46303
173286.79513998632	0.11057254475656265	YY1	46303
187149.7387511852	0.10916869275106891	YY1	46303
207944.1541679836	0.10697610381440165	YY1	46303
221807.09777918248	0.10549575624950285	YY1	46303
235670.0413903814	0.10402130651841102	YY1	46303
249532.9850015803	0.10256421508984334	YY1	46303
263395.9286127792	0.10113206348060957	YY1	46303
277258.8722239781	0.0997297051762649	YY1	46303
291121.815835177	0.09836009456671407	YY1	46303
304984.75944637595	0.09702487692066701	YY1	46303
318847.7030575748	0.09572480438028742	YY1	46303
346573.59027997265	0.09323029486444162	YY1	46303
381230.9493079699	0.09030554866946726	YY1	46303
415888.3083359672	0.08758489517816159	YY1	46303
450545.6673639644	0.085055026007926	YY1	46303
485203.0263919617	0.08270260849272124	YY1	46303
519860.38541995897	0.0805149254570241	YY1	46303
554517.7444479562	0.07848003034683475	YY1	46303
589175.1034759535	0.07658674815519019	YY1	46303
623832.4625039508	0.07482463890829992	YY1	46303
658489.821531948	0.07318395913410061	YY1	46303
693147.1805599453	0.07165562829746656	YY1	46303
762461.8986159398	0.06890282812395547	YY1	46303
831776.6166719344	0.06650573750860539	YY1	46303
866433.9756999316	0.0654240877092077	YY1	46303
901091.3347279289	0.06441257341626336	YY1	46303
970406.0527839235	0.0625792698691122	YY1	46303
1039720.7708399179	0.06096847065361691	YY1	46303
1213007.5659799043	0.05771938768658726	YY1	46303
1386294.3611198906	0.05530192114262992	YY1	46303
1559581.156259877	0.053468869227756885	YY1	46303
1732867.9513998632	0.05205574288966452	YY1	46303
1871497.3875118522	0.051151749403253774	YY1	46303
2079441.5416798359	0.050080280235336276	YY1	46303
2218070.977791825	0.04951446209110936	YY1	46303
2426015.1319598085	0.04883779632199437	YY1	46303
2772588.722239781	0.04805417180896138	YY1	46303
69.31471805599453	0.12380456367244899	YY1	62485
138.62943611198907	0.13377087165180446	YY1	62485
207.94415416798358	0.13545800535927863	YY1	62485
277.25887222397813	0.13457886761861504	YY1	62485
346.5735902799726	0.13287724464434456	YY1	62485
415.88830833596717	0.13095165885631427	YY1	62485
485.2030263919617	0.1290223750888721	YY1	62485
554.5177444479563	0.12717028928187746	YY1	62485
623.8324625039508	0.12542133658421656	YY1	62485
693.1471805599452	0.1237791885205139	YY1	62485
831.7766166719343	0.12079177209007715	YY1	62485
1039.720770839918	0.11692691424329239	YY1	62485
1386.2943611198905	0.11166966042413685	YY1	62485
1732.8679513998632	0.1074209223496726	YY1	62485
2079.441541679836	0.10386387957573949	YY1	62485
3465.7359027997263	0.09354819866780428	YY1	62485
4158.883083359672	0.08966842421966714	YY1	62485
4852.030263919617	0.08623305616243636	YY1	62485
5545.177444479562	0.08310303010128632	YY1	62485
6238.324625039508	0.08020176292288145	YY1	62485
6931.471805599453	0.07748674033394747	YY1	62485
9010.91334727929	0.07026063182587881	YY1	62485
11090.354888959124	0.06421666992090448	YY1	62485
13862.943611198905	0.057711177750590446	YY1	62485
17328.67951399863	0.05157481536449385	YY1	62485
20794.415416798358	0.04709120185866389	YY1	62485
24260.151319598084	0.04380320063154313	YY1	62485
27725.88722239781	0.04139189451012337	YY1	62485
31191.623125197537	0.03963673075877087	YY1	62485
34657.35902799726	0.03838241763199807	YY1	62485
38123.09493079699	0.03751675612260067	YY1	62485
41588.830833596716	0.03695659807393467	YY1	62485
45054.566736396446	0.03663894321304533	YY1	62485
48520.30263919617	0.03651516459434254	YY1	62485
51986.0385419959	0.03654715169726978	YY1	62485
55451.77444479562	0.03670465792686727	YY1	62485
62383.246250395074	0.037303839067791014	YY1	62485
69314.71805599453	0.03816853864213602	YY1	62485
76246.18986159399	0.039202190865684654	YY1	62485
83177.66166719343	0.04033889872661428	YY1	62485
90109.13347279289	0.04153314546723544	YY1	62485
97040.60527839234	0.0427532698794872	YY1	62485
103972.0770839918	0.043977188099580386	YY1	62485
110903.54888959124	0.045189515426635476	YY1	62485
117835.0206951907	0.046379592357797324	YY1	62485
124766.49250079015	0.04754011179944715	YY1	62485
131697.9643063896	0.04866615511379928	YY1	62485
138629.43611198905	0.049754510869433326	YY1	62485
152492.37972318797	0.0518110882970348	YY1	62485
159423.8515287874	0.052777727460535044	YY1	62485
173286.79513998632	0.05458750006111147	YY1	62485
187149.7387511852	0.05623584439614057	YY1	62485
207944.1541679836	0.058419867709608414	YY1	62485
221807.09777918248	0.05969525671825502	YY1	62485
235670.0413903814	0.060836302296934756	YY1	62485
249532.9850015803	0.061851910784654136	YY1	62485
263395.9286127792	0.06275091089747038	YY1	62485
277258.8722239781	0.06354191009372417	YY1	62485
291121.815835177	0.06423320026736018	YY1	62485
304984.75944637595	0.06483269679064495	YY1	62485
318847.7030575748	0.06534790119917544	YY1	62485
346573.59027997265	0.06615326290503135	YY1	62485
381230.9493079699	0.06680239771206005	YY1	62485
415888.3083359672	0.06713299719305488	YY1	62485
450545.6673639644	0.06721509647694428	YY1	62485
485203.0263919617	0.06710552605119412	YY1	62485
519860.38541995897	0.06684995595922398	YY1	62485
554517.7444479562	0.0664848067889075	YY1	62485
589175.1034759535	0.0660389392512004	YY1	62485
623832.4625039508	0.06553509775930239	YY1	62485
658489.821531948	0.06499111593202485	YY1	62485
693147.1805599453	0.06442090716991371	YY1	62485
762461.8986159398	0.06324253134841018	YY1	62485
831776.6166719344	0.06205973771236597	YY1	62485
866433.9756999316	0.061478156288507314	YY1	62485
901091.3347279289	0.06090701070330795	YY1	62485
970406.0527839235	0.05980318651868869	YY1	62485
1039720.7708399179	0.0587574881929838	YY1	62485
1213007.5659799043	0.0564115068436773	YY1	62485
1386294.3611198906	0.05442431318111206	YY1	62485
1559581.156259877	0.05273975322419984	YY1	62485
1732867.9513998632	0.05130035965574311	YY1	62485
1871497.3875118522	0.05029253487201381	YY1	62485
2079441.5416798359	0.048974204117942025	YY1	62485
2218070.977791825	0.048202036749835676	YY1	62485
2426015.1319598085	0.047174862697442435	YY1	62485
2772588.722239781	0.04574347676476275	YY1	62485
69.31471805599453	0.12676247485230102	YY1	62486
138.62943611198907	0.12705966844484542	YY1	62486
207.94415416798358	0.12256637678662988	YY1	62486
277.25887222397813	0.11753358387510596	YY1	62486
346.5735902799726	0.11285297531086334	YY1	62486
415.88830833596717	0.10868618394958302	YY1	62486
485.2030263919617	0.1050112235136396	YY1	62486
554.5177444479563	0.10176295726344134	YY1	62486
623.8324625039508	0.09887314153627429	YY1	62486
693.1471805599452	0.09628152988971198	YY1	62486
831.7766166719343	0.09180157921300519	YY1	62486
1039.720770839918	0.08633692032233999	YY1	62486
1386.2943611198905	0.0792780781834292	YY1	62486
1732.8679513998632	0.07372389961429897	YY1	62486
2079.441541679836	0.06908580278930328	YY1	62486
3465.7359027997263	0.05523607869849519	YY1	62486
4158.883083359672	0.04982975528084001	YY1	62486
4852.030263919617	0.045009082800913314	YY1	62486
5545.177444479562	0.04063912885181377	YY1	62486
6238.324625039508	0.0366421631209602	YY1	62486
6931.471805599453	0.032968937540051944	YY1	62486
9010.91334727929	0.023580387941380003	YY1	62486
11090.354888959124	0.016183842192141338	YY1	62486
13862.943611198905	0.008672571769595253	YY1	62486
17328.67951399863	0.0020302483176781595	YY1	62486
20794.415416798358	-0.002472715082708148	YY1	62486
24260.151319598084	-0.0054713418734200926	YY1	62486
27725.88722239781	-0.007377553561899859	YY1	62486
31191.623125197537	-0.00846986079984962	YY1	62486
34657.35902799726	-0.008944792595880062	YY1	62486
38123.09493079699	-0.008946120703936623	YY1	62486
41588.830833596716	-0.00858193713276598	YY1	62486
45054.566736396446	-0.007935112748033697	YY1	62486
48520.30263919617	-0.007070051218023181	YY1	62486
51986.0385419959	-0.006037275900073845	YY1	62486
55451.77444479562	-0.004876681038898446	YY1	62486
62383.246250395074	-0.0022921683156698655	YY1	62486
69314.71805599453	0.0004998783501925959	YY1	62486
76246.18986159399	0.0033822066458855053	YY1	62486
83177.66166719343	0.006279573907779034	YY1	62486
90109.13347279289	0.009143700775762181	YY1	62486
97040.60527839234	0.011943837945506732	YY1	62486
103972.0770839918	0.014660779120353533	YY1	62486
110903.54888959124	0.017283009763870434	YY1	62486
117835.0206951907	0.019804191527398034	YY1	62486
124766.49250079015	0.022221491816092807	YY1	62486
131697.9643063896	0.02453445624690658	YY1	62486
138629.43611198905	0.02674423612245486	YY1	62486
152492.37972318797	0.03086382143350675	YY1	62486
159423.8515287874	0.032779889379420515	YY1	62486
173286.79513998632	0.036342402415106195	YY1	62486
187149.7387511852	0.03957017411746255	YY1	62486
207944.1541679836	0.04384743441082701	YY1	62486
221807.09777918248	0.0463619317132007	YY1	62486
235670.0413903814	0.04863537271482749	YY1	62486
249532.9850015803	0.05068974715884866	YY1	62486
263395.9286127792	0.05254496781327159	YY1	62486
277258.8722239781	0.05421904392382617	YY1	62486
291121.815835177	0.055728264334697755	YY1	62486
304984.75944637595	0.0570873730465625	YY1	62486
318847.7030575748	0.05830973004097013	YY1	62486
346573.59027997265	0.06039155638500335	YY1	62486
381230.9493079699	0.06241818450213455	YY1	62486
415888.3083359672	0.06392822385191134	YY1	62486
450545.6673639644	0.0650275593916589	YY1	62486
485203.0263919617	0.06580045666443321	YY1	62486
519860.38541995897	0.0663141256985643	YY1	62486
554517.7444479562	0.06662226204046694	YY1	62486
589175.1034759535	0.06676782211374169	YY1	62486
623832.4625039508	0.06678521151875123	YY1	62486
658489.821531948	0.06670201630529334	YY1	62486
693147.1805599453	0.06654037536641	YY1	62486
762461.8986159398	0.06604938845694577	YY1	62486
831776.6166719344	0.06541658567558997	YY1	62486
866433.9756999316	0.06506910880113911	YY1	62486
901091.3347279289	0.06470933338424749	YY1	62486
970406.0527839235	0.06397097007661168	YY1	62486
1039720.7708399179	0.063229107212568	YY1	62486
1213007.5659799043	0.0614561574732905	YY1	62486
1386294.3611198906	0.05987556087667831	YY1	62486
1559581.156259877	0.05850378040751217	YY1	62486
1732867.9513998632	0.057321756679114405	YY1	62486
1871497.3875118522	0.056494272042493986	YY1	62486
2079441.5416798359	0.05541801162059449	YY1	62486
2218070.977791825	0.05479330253787712	YY1	62486
2426015.1319598085	0.053971275247018405	YY1	62486
2772588.722239781	0.0528467037253496	YY1	62486
69.31471805599453	0.10174105488927979	YY1	63430
138.62943611198907	0.11255548477917719	YY1	63430
207.94415416798358	0.11381083133222672	YY1	63430
277.25887222397813	0.11277291299902005	YY1	63430
346.5735902799726	0.11109847070644914	YY1	63430
415.88830833596717	0.10930448424717153	YY1	63430
485.2030263919617	0.10757214923367775	YY1	63430
554.5177444479563	0.10596294468170513	YY1	63430
623.8324625039508	0.10449168881728695	YY1	63430
693.1471805599452	0.10315450904563017	YY1	63430
831.7766166719343	0.10083626519246566	YY1	63430
1039.720770839918	0.09805824338760183	YY1	63430
1386.2943611198905	0.0946365492654061	YY1	63430
1732.8679513998632	0.09207722044717556	YY1	63430
2079.441541679836	0.08998015378724548	YY1	63430
3465.7359027997263	0.08328741583814055	YY1	63430
4158.883083359672	0.08028730791006071	YY1	63430
4852.030263919617	0.07739504027378945	YY1	63430
5545.177444479562	0.07460995973740019	YY1	63430
6238.324625039508	0.07194312621961657	YY1	63430
6931.471805599453	0.06940454636666656	YY1	63430
9010.91334727929	0.06259243612485617	YY1	63430
11090.354888959124	0.05691859794470796	YY1	63430
13862.943611198905	0.050810746711139346	YY1	63430
17328.67951399863	0.04492732038570153	YY1	63430
20794.415416798358	0.040437116823511525	YY1	63430
24260.151319598084	0.03695898356808801	YY1	63430
27725.88722239781	0.0342476361789915	YY1	63430
31191.623125197537	0.03213460211194589	YY1	63430
34657.35902799726	0.030496884872987347	YY1	63430
38123.09493079699	0.029240762150791865	YY1	63430
41588.830833596716	0.0282929514271095	YY1	63430
45054.566736396446	0.027595319660685617	YY1	63430
48520.30263919617	0.02710137998586927	YY1	63430
51986.0385419959	0.026773776530202003	YY1	63430
55451.77444479562	0.02658238229070733	YY1	63430
62383.246250395074	0.026515295163901463	YY1	63430
69314.71805599453	0.026754760598094524	YY1	63430
76246.18986159399	0.0272035253114273	YY1	63430
83177.66166719343	0.027795374809776358	YY1	63430
90109.13347279289	0.028484410515653633	YY1	63430
97040.60527839234	0.029238274455475288	YY1	63430
103972.0770839918	0.03003381688156423	YY1	63430
110903.54888959124	0.030854278039159994	YY1	63430
117835.0206951907	0.03168741699947878	YY1	63430
124766.49250079015	0.032524242019213626	YY1	63430
131697.9643063896	0.03335813057471426	YY1	63430
138629.43611198905	0.034184207490127655	YY1	63430
152492.37972318797	0.03579960150878123	YY1	63430
159423.8515287874	0.036584451800190126	YY1	63430
173286.79513998632	0.03810176739693629	YY1	63430
187149.7387511852	0.03954481718336201	YY1	63430
207944.1541679836	0.04156643125717859	YY1	63430
221807.09777918248	0.04281984055084748	YY1	63430
235670.0413903814	0.04400003668347906	YY1	63430
249532.9850015803	0.045109597910305846	YY1	63430
263395.9286127792	0.04615137065471894	YY1	63430
277258.8722239781	0.04712831520747875	YY1	63430
291121.815835177	0.04804341608994885	YY1	63430
304984.75944637595	0.04889963035239095	YY1	63430
318847.7030575748	0.049699857921521644	YY1	63430
346573.59027997265	0.05114357232060396	YY1	63430
381230.9493079699	0.05268178410306976	YY1	63430
415888.3083359672	0.053960056997324556	YY1	63430
450545.6673639644	0.05501348956756031	YY1	63430
485203.0263919617	0.05587342572724273	YY1	63430
519860.38541995897	0.056567573545637746	YY1	63430
554517.7444479562	0.05712021402865447	YY1	63430
589175.1034759535	0.057552472794708646	YY1	63430
623832.4625039508	0.05788262597701436	YY1	63430
658489.821531948	0.05812641564410606	YY1	63430
693147.1805599453	0.05829735662259589	YY1	63430
762461.8986159398	0.05846530970167433	YY1	63430
831776.6166719344	0.05846028308198752	YY1	63430
866433.9756999316	0.058410306899152366	YY1	63430
901091.3347279289	0.058335954786496766	YY1	63430
970406.0527839235	0.05813120879053231	YY1	63430
1039720.7708399179	0.05787409227386721	YY1	63430
1213007.5659799043	0.05712035160749049	YY1	63430
1386294.3611198906	0.05633440948067008	YY1	63430
1559581.156259877	0.05558985296281358	YY1	63430
1732867.9513998632	0.05491076176256947	YY1	63430
1871497.3875118522	0.05441710936734341	YY1	63430
2079441.5416798359	0.05375387918722835	YY1	63430
2218070.977791825	0.05335798303906907	YY1	63430
2426015.1319598085	0.05282426490813558	YY1	63430
2772588.722239781	0.052067971152403136	YY1	63430
69.31471805599453	0.08714654347005345	YY1	63431
138.62943611198907	0.09873593153461706	YY1	63431
207.94415416798358	0.10124940178877477	YY1	63431
277.25887222397813	0.10149663194019871	YY1	63431
346.5735902799726	0.10103948727919143	YY1	63431
415.88830833596717	0.10035773582525777	YY1	63431
485.2030263919617	0.09962336405223726	YY1	63431
554.5177444479563	0.0989015143692681	YY1	63431
623.8324625039508	0.09821561756500885	YY1	63431
693.1471805599452	0.09757174848717308	YY1	63431
831.7766166719343	0.09640232958095216	YY1	63431
1039.720770839918	0.09487497583305735	YY1	63431
1386.2943611198905	0.09267254506822112	YY1	63431
1732.8679513998632	0.09066424869743617	YY1	63431
2079.441541679836	0.08873637750066447	YY1	63431
3465.7359027997263	0.08134984271047475	YY1	63431
4158.883083359672	0.07782318388069516	YY1	63431
4852.030263919617	0.0744292492975773	YY1	63431
5545.177444479562	0.07118455017497995	YY1	63431
6238.324625039508	0.06810094779285294	YY1	63431
6931.471805599453	0.06518520613471836	YY1	63431
9010.91334727929	0.057446904803573305	YY1	63431
11090.354888959124	0.05110836055396667	YY1	63431
13862.943611198905	0.0444493830610474	YY1	63431
17328.67951399863	0.03830375664132011	YY1	63431
20794.415416798358	0.03390211039871251	YY1	63431
24260.151319598084	0.03075704588637146	YY1	63431
27725.88722239781	0.028542457406261098	YY1	63431
31191.623125197537	0.02703038065487871	YY1	63431
34657.35902799726	0.026055074470088608	YY1	63431
38123.09493079699	0.025492667019709217	YY1	63431
41588.830833596716	0.025248929984314473	YY1	63431
45054.566736396446	0.025251386165707705	YY1	63431
48520.30263919617	0.025443888445317083	YY1	63431
51986.0385419959	0.025782726432820636	YY1	63431
55451.77444479562	0.026233747931572956	YY1	63431
62383.246250395074	0.02737103845854315	YY1	63431
69314.71805599453	0.02870326527916056	YY1	63431
76246.18986159399	0.030135731487747536	YY1	63431
83177.66166719343	0.0316093636636614	YY1	63431
90109.13347279289	0.03308730154329353	YY1	63431
97040.60527839234	0.034546688333537655	YY1	63431
103972.0770839918	0.03597358116212174	YY1	63431
110903.54888959124	0.03735975421532614	YY1	63431
117835.0206951907	0.03870066442715997	YY1	63431
124766.49250079015	0.03999414129127007	YY1	63431
131697.9643063896	0.041239534425120364	YY1	63431
138629.43611198905	0.04243715477022972	YY1	63431
152492.37972318797	0.044693045831519826	YY1	63431
159423.8515287874	0.04575401990978277	YY1	63431
173286.79513998632	0.04774964307773267	YY1	63431
187149.7387511852	0.04958711663216415	YY1	63431
207944.1541679836	0.05207223931233398	YY1	63431
221807.09777918248	0.053563632357342246	YY1	63431
235670.0413903814	0.05493376230037035	YY1	63431
249532.9850015803	0.056191110277769886	YY1	63431
263395.9286127792	0.05734343204405003	YY1	63431
277258.8722239781	0.05839786613934596	YY1	63431
291121.815835177	0.05936102270180183	YY1	63431
304984.75944637595	0.06023905351599875	YY1	63431
318847.7030575748	0.06103770623783748	YY1	63431
346573.59027997265	0.06241808865315479	YY1	63431
381230.9493079699	0.06378627670225227	YY1	63431
415888.3083359672	0.06481932610148691	YY1	63431
450545.6673639644	0.06557440515725815	YY1	63431
485203.0263919617	0.06610022385060223	YY1	63431
519860.38541995897	0.06643805148026748	YY1	63431
554517.7444479562	0.06662265352146839	YY1	63431
589175.1034759535	0.06668316271613807	YY1	63431
623832.4625039508	0.0666438789395609	YY1	63431
658489.821531948	0.06652499006619444	YY1	63431
693147.1805599453	0.06634320981622067	YY1	63431
762461.8986159398	0.06584371427038194	YY1	63431
831776.6166719344	0.06522883367571829	YY1	63431
866433.9756999316	0.06489642267609284	YY1	63431
901091.3347279289	0.06455449892367424	YY1	63431
970406.0527839235	0.06385770456119272	YY1	63431
1039720.7708399179	0.06316247644725166	YY1	63431
1213007.5659799043	0.0615165725719246	YY1	63431
1386294.3611198906	0.06006773164902898	YY1	63431
1559581.156259877	0.05882660241158809	YY1	63431
1732867.9513998632	0.05777133515205166	YY1	63431
1871497.3875118522	0.05704137150480525	YY1	63431
2079441.5416798359	0.05610378345285722	YY1	63431
2218070.977791825	0.05556602988998798	YY1	63431
2426015.1319598085	0.054865805424535244	YY1	63431
2772588.722239781	0.053920821849017836	YY1	63431
69.31471805599453	0.15505794884562102	YY1	7060
138.62943611198907	0.1799272545928142	YY1	7060
207.94415416798358	0.19143768512809606	YY1	7060
277.25887222397813	0.19785987650212158	YY1	7060
346.5735902799726	0.2017151005857743	YY1	7060
415.88830833596717	0.20411461277010612	YY1	7060
485.2030263919617	0.2056290665983206	YY1	7060
554.5177444479563	0.20657819067870517	YY1	7060
623.8324625039508	0.2071526691636403	YY1	7060
693.1471805599452	0.2074718671722624	YY1	7060
831.7766166719343	0.2076295482612332	YY1	7060
1039.720770839918	0.207234381359674	YY1	7060
1386.2943611198905	0.20597846063488748	YY1	7060
1732.8679513998632	0.2045849368745797	YY1	7060
2079.441541679836	0.20325197323974023	YY1	7060
3465.7359027997263	0.19885909540454286	YY1	7060
4158.883083359672	0.1971431789674137	YY1	7060
4852.030263919617	0.19570588226697044	YY1	7060
5545.177444479562	0.19452832331767278	YY1	7060
6238.324625039508	0.1935885653514987	YY1	7060
6931.471805599453	0.19286037807284373	YY1	7060
9010.91334727929	0.19165935708325563	YY1	7060
11090.354888959124	0.19139547001411258	YY1	7060
13862.943611198905	0.19167065862337734	YY1	7060
17328.67951399863	0.19223593884719492	YY1	7060
20794.415416798358	0.19268375742651803	YY1	7060
24260.151319598084	0.19294671564014687	YY1	7060
27725.88722239781	0.1930578940325319	YY1	7060
31191.623125197537	0.19306459534213083	YY1	7060
34657.35902799726	0.1930054474246989	YY1	7060
38123.09493079699	0.19290740725138666	YY1	7060
41588.830833596716	0.19278782969072647	YY1	7060
45054.566736396446	0.19265711506713915	YY1	7060
48520.30263919617	0.19252084978064662	YY1	7060
51986.0385419959	0.19238135014836877	YY1	7060
55451.77444479562	0.19223874500648938	YY1	7060
62383.246250395074	0.19193816042681675	YY1	7060
69314.71805599453	0.19160049744197438	YY1	7060
76246.18986159399	0.19120352557435474	YY1	7060
83177.66166719343	0.19072743486638224	YY1	7060
90109.13347279289	0.1901576330950087	YY1	7060
97040.60527839234	0.1894855532900815	YY1	7060
103972.0770839918	0.18870830497119012	YY1	7060
110903.54888959124	0.1878277423712541	YY1	7060
117835.0206951907	0.18684932696156675	YY1	7060
124766.49250079015	0.18578101143163683	YY1	7060
131697.9643063896	0.18463226407684036	YY1	7060
138629.43611198905	0.18341328071936153	YY1	7060
152492.37972318797	0.18080561843435186	YY1	7060
159423.8515287874	0.17943642939836704	YY1	7060
173286.79513998632	0.1766108137090291	YY1	7060
187149.7387511852	0.1737171800165944	YY1	7060
207944.1541679836	0.16934753709562386	YY1	7060
221807.09777918248	0.1664619807026721	YY1	7060
235670.0413903814	0.16362422091143297	YY1	7060
249532.9850015803	0.1608486570280034	YY1	7060
263395.9286127792	0.15814468826619693	YY1	7060
277258.8722239781	0.15551801912788893	YY1	7060
291121.815835177	0.15297166784767674	YY1	7060
304984.75944637595	0.1505067297630925	YY1	7060
318847.7030575748	0.14812294698863557	YY1	7060
346573.59027997265	0.14359345994514325	YY1	7060
381230.9493079699	0.13835606908978706	YY1	7060
415888.3083359672	0.13355342818663068	YY1	7060
450545.6673639644	0.12914494994415832	YY1	7060
485203.0263919617	0.12509240203437824	YY1	7060
519860.38541995897	0.12136111449114304	YY1	7060
554517.7444479562	0.11792010977975965	YY1	7060
589175.1034759535	0.11474183188552382	YY1	7060
623832.4625039508	0.1118017640924101	YY1	7060
658489.821531948	0.10907804986139635	YY1	7060
693147.1805599453	0.1065511548601355	YY1	7060
762461.8986159398	0.10201960077460386	YY1	7060
831776.6166719344	0.09808729575547948	YY1	7060
866433.9756999316	0.09631472831877015	YY1	7060
901091.3347279289	0.09465699528576599	YY1	7060
970406.0527839235	0.09164931971765247	YY1	7060
1039720.7708399179	0.08899916156788437	YY1	7060
1213007.5659799043	0.08360827390971551	YY1	7060
1386294.3611198906	0.07952371204223822	YY1	7060
1559581.156259877	0.07635164820311761	YY1	7060
1732867.9513998632	0.07383503766981994	YY1	7060
1871497.3875118522	0.07217620865083137	YY1	7060
2079441.5416798359	0.07013503828435506	YY1	7060
2218070.977791825	0.06900857066282783	YY1	7060
2426015.1319598085	0.06759164687513866	YY1	7060
2772588.722239781	0.06577871160070523	YY1	7060
69.31471805599453	0.19223496681519944	CREB1	37349
138.62943611198907	0.19314893531367847	CREB1	37349
207.94415416798358	0.1904778353615395	CREB1	37349
277.25887222397813	0.18723262975925373	CREB1	37349
346.5735902799726	0.18404965105123477	CREB1	37349
415.88830833596717	0.1811038574580854	CREB1	37349
485.2030263919617	0.17842990347507132	CREB1	37349
554.5177444479563	0.17601449177363493	CREB1	37349
623.8324625039508	0.1738293799293878	CREB1	37349
693.1471805599452	0.1718438978515071	CREB1	37349
831.7766166719343	0.16836129119824988	CREB1	37349
1039.720770839918	0.16403664409938845	CREB1	37349
1386.2943611198905	0.15831156632906937	CREB1	37349
1732.8679513998632	0.1536334042280987	CREB1	37349
2079.441541679836	0.14954301515021487	CREB1	37349
3465.7359027997263	0.13591336858947858	CREB1	37349
4158.883083359672	0.12994615865345574	CREB1	37349
4852.030263919617	0.12430753475236768	CREB1	37349
5545.177444479562	0.11892583742893845	CREB1	37349
6238.324625039508	0.11376287900366874	CREB1	37349
6931.471805599453	0.10879809951758096	CREB1	37349
9010.91334727929	0.09499764469260269	CREB1	37349
11090.354888959124	0.08272728486954255	CREB1	37349
13862.943611198905	0.06852139657890079	CREB1	37349
17328.67951399863	0.053750405485192845	CREB1	37349
20794.415416798358	0.04170621075864833	CREB1	37349
24260.151319598084	0.03184910871725305	CREB1	37349
27725.88722239781	0.023745366089812737	CREB1	37349
31191.623125197537	0.01705174528487614	CREB1	37349
34657.35902799726	0.011497387312742387	CREB1	37349
38123.09493079699	0.006868298296859714	CREB1	37349
41588.830833596716	0.002994979059052177	CREB1	37349
45054.566736396446	-0.0002572587588910518	CREB1	37349
48520.30263919617	-0.0029958427180253743	CREB1	37349
51986.0385419959	-0.005306824005028074	CREB1	37349
55451.77444479562	-0.007259465633835824	CREB1	37349
62383.246250395074	-0.010303529907402065	CREB1	37349
69314.71805599453	-0.012464082166754892	CREB1	37349
76246.18986159399	-0.013969653482000048	CREB1	37349
83177.66166719343	-0.014980392407338622	CREB1	37349
90109.13347279289	-0.015612052458915823	CREB1	37349
97040.60527839234	-0.015950791154865453	CREB1	37349
103972.0770839918	-0.01606239919605336	CREB1	37349
110903.54888959124	-0.015998153857286663	CREB1	37349
117835.0206951907	-0.015798622966168924	CREB1	37349
124766.49250079015	-0.015496217986989903	CREB1	37349
131697.9643063896	-0.01511697466385909	CREB1	37349
138629.43611198905	-0.014681846749973406	CREB1	37349
152492.37972318797	-0.013707989602507532	CREB1	37349
159423.8515287874	-0.013193539439400827	CREB1	37349
173286.79513998632	-0.012152680385552065	CREB1	37349
187149.7387511852	-0.011133382915715853	CREB1	37349
207944.1541679836	-0.009703348844412452	CREB1	37349
221807.09777918248	-0.008835144697689772	CREB1	37349
235670.0413903814	-0.008040711483312453	CREB1	37349
249532.9850015803	-0.007319941042289007	CREB1	37349
263395.9286127792	-0.006670233552943178	CREB1	37349
277258.8722239781	-0.006087580330870115	CREB1	37349
291121.815835177	-0.005567258117308236	CREB1	37349
304984.75944637595	-0.005104266883926242	CREB1	37349
318847.7030575748	-0.004693599848272886	CREB1	37349
346573.59027997265	-0.004010074937288989	CREB1	37349
381230.9493079699	-0.0033692464813698704	CREB1	37349
415888.3083359672	-0.002911323972991281	CREB1	37349
450545.6673639644	-0.002588958343693295	CREB1	37349
485203.0263919617	-0.0023648203209835116	CREB1	37349
519860.38541995897	-0.002209859130456762	CREB1	37349
554517.7444479562	-0.0021017165603078323	CREB1	37349
589175.1034759535	-0.002023379556656846	CREB1	37349
623832.4625039508	-0.001962067089482474	CREB1	37349
658489.821531948	-0.00190832380312427	CREB1	37349
693147.1805599453	-0.0018552891837952063	CREB1	37349
762461.8986159398	-0.001733489666863415	CREB1	37349
831776.6166719344	-0.0015742854251682252	CREB1	37349
866433.9756999316	-0.0014778941620993955	CREB1	37349
901091.3347279289	-0.0013700345362445002	CREB1	37349
970406.0527839235	-0.0011212290604849654	CREB1	37349
1039720.7708399179	-0.0008325188633609563	CREB1	37349
1213007.5659799043	2.043793773284094e-05	CREB1	37349
1386294.3611198906	0.000979782859621638	CREB1	37349
1559581.156259877	0.00196672707972612	CREB1	37349
1732867.9513998632	0.002931702262341699	CREB1	37349
1871497.3875118522	0.00366927675344695	CREB1	37349
2079441.5416798359	0.0047035001781385605	CREB1	37349
2218070.977791825	0.00534237822504106	CREB1	37349
2426015.1319598085	0.006227177726034056	CREB1	37349
2772588.722239781	0.007526199864106213	CREB1	37349
69.31471805599453	0.28966542591528294	CREB1	46141
138.62943611198907	0.3111767150762791	CREB1	46141
207.94415416798358	0.3184824096303804	CREB1	46141
277.25887222397813	0.32172390495585973	CREB1	46141
346.5735902799726	0.32336442093341206	CREB1	46141
415.88830833596717	0.32423183540328526	CREB1	46141
485.2030263919617	0.3246726856827821	CREB1	46141
554.5177444479563	0.32485643121539504	CREB1	46141
623.8324625039508	0.32487576620134306	CREB1	46141
693.1471805599452	0.32478560686134345	CREB1	46141
831.7766166719343	0.324402227312942	CREB1	46141
1039.720770839918	0.3235561557723117	CREB1	46141
1386.2943611198905	0.3218210224129665	CREB1	46141
1732.8679513998632	0.31985243602320984	CREB1	46141
2079.441541679836	0.3177049919506546	CREB1	46141
3465.7359027997263	0.3081595865598486	CREB1	46141
4158.883083359672	0.30330524015816546	CREB1	46141
4852.030263919617	0.298616044628136	CREB1	46141
5545.177444479562	0.2941583507594739	CREB1	46141
6238.324625039508	0.28995655939261367	CREB1	46141
6931.471805599453	0.2860119707929908	CREB1	46141
9010.91334727929	0.27558773285372545	CREB1	46141
11090.354888959124	0.2668945461381464	CREB1	46141
13862.943611198905	0.25724222294299937	CREB1	46141
17328.67951399863	0.2473202048362638	CREB1	46141
20794.415416798358	0.23903827318318924	CREB1	46141
24260.151319598084	0.2319476426249458	CREB1	46141
27725.88722239781	0.2257802524656332	CREB1	46141
31191.623125197537	0.22035739859054598	CREB1	46141
34657.35902799726	0.21554867911613523	CREB1	46141
38123.09493079699	0.21125309265133152	CREB1	46141
41588.830833596716	0.2073896675369246	CREB1	46141
45054.566736396446	0.20389223591238134	CREB1	46141
48520.30263919617	0.20070611522936288	CREB1	46141
51986.0385419959	0.1977857718154797	CREB1	46141
55451.77444479562	0.19509306869751214	CREB1	46141
62383.246250395074	0.1902671613215272	CREB1	46141
69314.71805599453	0.18602631209855025	CREB1	46141
76246.18986159399	0.1822244955193727	CREB1	46141
83177.66166719343	0.1787553285668185	CREB1	46141
90109.13347279289	0.17554101558396715	CREB1	46141
97040.60527839234	0.17252464172632473	CREB1	46141
103972.0770839918	0.16966464394215758	CREB1	46141
110903.54888959124	0.16693076332826576	CREB1	46141
117835.0206951907	0.1643010472893845	CREB1	46141
124766.49250079015	0.16175961876377756	CREB1	46141
131697.9643063896	0.15929501670309915	CREB1	46141
138629.43611198905	0.15689896592170466	CREB1	46141
152492.37972318797	0.15229014922471623	CREB1	46141
159423.8515287874	0.15006975491264127	CREB1	46141
173286.79513998632	0.145784436276164	CREB1	46141
187149.7387511852	0.14169526817289224	CREB1	46141
207944.1541679836	0.13590767737560566	CREB1	46141
221807.09777918248	0.13226804069542972	CREB1	46141
235670.0413903814	0.12879439137197016	CREB1	46141
249532.9850015803	0.12547911546801868	CREB1	46141
263395.9286127792	0.12231463934156105	CREB1	46141
277258.8722239781	0.11929347355931157	CREB1	46141
291121.815835177	0.11640828238954247	CREB1	46141
304984.75944637595	0.1136519517447477	CREB1	46141
318847.7030575748	0.11101764453277377	CREB1	46141
346573.59027997265	0.10608935920744027	CREB1	46141
381230.9493079699	0.10050656781576194	CREB1	46141
415888.3083359672	0.09548997677312861	CREB1	46141
450545.6673639644	0.0909705076300103	CREB1	46141
485203.0263919617	0.08688980985032874	CREB1	46141
519860.38541995897	0.08319833946790632	CREB1	46141
554517.7444479562	0.07985365607095146	CREB1	46141
589175.1034759535	0.07681904147975291	CREB1	46141
623832.4625039508	0.07406242937580675	CREB1	46141
658489.821531948	0.07155559218438032	CREB1	46141
693147.1805599453	0.06927352446566243	CREB1	46141
762461.8986159398	0.06529705112793455	CREB1	46141
831776.6166719344	0.061981774120114644	CREB1	46141
866433.9756999316	0.06053312815821957	CREB1	46141
901091.3347279289	0.0592061587180418	CREB1	46141
970406.0527839235	0.056872103033011774	CREB1	46141
1039720.7708399179	0.05490022503042881	CREB1	46141
1213007.5659799043	0.05116193921763738	CREB1	46141
1386294.3611198906	0.048598380302038176	CREB1	46141
1559581.156259877	0.04677700753922249	CREB1	46141
1732867.9513998632	0.04543434038814446	CREB1	46141
1871497.3875118522	0.04459319127941033	CREB1	46141
2079441.5416798359	0.04359454651388113	CREB1	46141
2218070.977791825	0.043053520309552916	CREB1	46141
2426015.1319598085	0.04237273340145575	CREB1	46141
2772588.722239781	0.04147550829498217	CREB1	46141
69.31471805599453	0.1655021068286998	CREB1	46182
138.62943611198907	0.18601349934646128	CREB1	46182
207.94415416798358	0.19268596974704819	CREB1	46182
277.25887222397813	0.19474070022583584	CREB1	46182
346.5735902799726	0.19499432248393336	CREB1	46182
415.88830833596717	0.1944914936177987	CREB1	46182
485.2030263919617	0.19366609326633627	CREB1	46182
554.5177444479563	0.19271142440570416	CREB1	46182
623.8324625039508	0.19171730249127095	CREB1	46182
693.1471805599452	0.19072617531849348	CREB1	46182
831.7766166719343	0.18882071051119675	CREB1	46182
1039.720770839918	0.18621282000778772	CREB1	46182
1386.2943611198905	0.18244456572371534	CREB1	46182
1732.8679513998632	0.17917307807959146	CREB1	46182
2079.441541679836	0.17621445775850597	CREB1	46182
3465.7359027997263	0.16594297709249836	CREB1	46182
4158.883083359672	0.16133857212889474	CREB1	46182
4852.030263919617	0.15699177546006615	CREB1	46182
5545.177444479562	0.15288477716360863	CREB1	46182
6238.324625039508	0.14900715735269723	CREB1	46182
6931.471805599453	0.1453479810917475	CREB1	46182
9010.91334727929	0.13554304507927192	CREB1	46182
11090.354888959124	0.12718633443263558	CREB1	46182
13862.943611198905	0.1177235896735863	CREB1	46182
17328.67951399863	0.10789905721162951	CREB1	46182
20794.415416798358	0.099790771217214	CREB1	46182
24260.151319598084	0.0930675013537275	CREB1	46182
27725.88722239781	0.08748823205878195	CREB1	46182
31191.623125197537	0.08285434944323791	CREB1	46182
34657.35902799726	0.07899698319641647	CREB1	46182
38123.09493079699	0.07577341571847485	CREB1	46182
41588.830833596716	0.07306474629698899	CREB1	46182
45054.566736396446	0.07077319540278033	CREB1	46182
48520.30263919617	0.06881911136213674	CREB1	46182
51986.0385419959	0.06713800253660493	CREB1	46182
55451.77444479562	0.06567782726966812	CREB1	46182
62383.246250395074	0.06326067456053629	CREB1	46182
69314.71805599453	0.061320585799853305	CREB1	46182
76246.18986159399	0.059696546996305236	CREB1	46182
83177.66166719343	0.05828313338401898	CREB1	46182
90109.13347279289	0.057011117785675886	CREB1	46182
97040.60527839234	0.05583507895997518	CREB1	46182
103972.0770839918	0.05472537992432	CREB1	46182
110903.54888959124	0.053662895015981454	CREB1	46182
117835.0206951907	0.0526354963439655	CREB1	46182
124766.49250079015	0.051635689754893736	CREB1	46182
131697.9643063896	0.050659016273725314	CREB1	46182
138629.43611198905	0.04970297090732057	CREB1	46182
152492.37972318797	0.04784838767062407	CREB1	46182
159423.8515287874	0.046949190544700994	CREB1	46182
173286.79513998632	0.04520731938095182	CREB1	46182
187149.7387511852	0.04354195811079632	CREB1	46182
207944.1541679836	0.041188902171553805	CREB1	46182
221807.09777918248	0.03971612443199041	CREB1	46182
235670.0413903814	0.03831823452710629	CREB1	46182
249532.9850015803	0.03699286605144382	CREB1	46182
263395.9286127792	0.035737232862079034	CREB1	46182
277258.8722239781	0.03454832429153626	CREB1	46182
291121.815835177	0.0334230474982038	CREB1	46182
304984.75944637595	0.03235832494600703	CREB1	46182
318847.7030575748	0.0313511573256176	CREB1	46182
346573.59027997265	0.029498089859042637	CREB1	46182
381230.9493079699	0.027457108378248826	CREB1	46182
415888.3083359672	0.02568799171615889	CREB1	46182
450545.6673639644	0.024159002857927433	CREB1	46182
485203.0263919617	0.022842666541033035	CREB1	46182
519860.38541995897	0.02171501888830079	CREB1	46182
554517.7444479562	0.020755002915150936	CREB1	46182
589175.1034759535	0.019944006403540354	CREB1	46182
623832.4625039508	0.019265510517070192	CREB1	46182
658489.821531948	0.0187048170787542	CREB1	46182
693147.1805599453	0.018248829766859296	CREB1	46182
762461.8986159398	0.017605532581097493	CREB1	46182
831776.6166719344	0.017256577114910764	CREB1	46182
866433.9756999316	0.017172305645431582	CREB1	46182
901091.3347279289	0.017139135243482536	CREB1	46182
970406.0527839235	0.01720328405024995	CREB1	46182
1039720.7708399179	0.0174093481633024	CREB1	46182
1213007.5659799043	0.018353790851377928	CREB1	46182
1386294.3611198906	0.019662831297038177	CREB1	46182
1559581.156259877	0.02114129069688171	CREB1	46182
1732867.9513998632	0.022677779622814146	CREB1	46182
1871497.3875118522	0.023905317808806992	CREB1	46182
2079441.5416798359	0.02570085238027538	CREB1	46182
2218070.977791825	0.02685282573007819	CREB1	46182
2426015.1319598085	0.02850127937665609	CREB1	46182
2772588.722239781	0.0310268389145074	CREB1	46182
69.31471805599453	0.15596858035612896	CREB1	46231
138.62943611198907	0.17664281493956754	CREB1	46231
207.94415416798358	0.18519419447504112	CREB1	46231
277.25887222397813	0.1890426535314092	CREB1	46231
346.5735902799726	0.19072837287653785	CREB1	46231
415.88830833596717	0.19131408047693227	CREB1	46231
485.2030263919617	0.19130240841337856	CREB1	46231
554.5177444479563	0.19095138675333445	CREB1	46231
623.8324625039508	0.19040160781894389	CREB1	46231
693.1471805599452	0.18973327822991326	CREB1	46231
831.7766166719343	0.1882122777322967	CREB1	46231
1039.720770839918	0.18576426279627525	CREB1	46231
1386.2943611198905	0.18167952029590165	CREB1	46231
1732.8679513998632	0.17773996688569524	CREB1	46231
2079.441541679836	0.1739480880512587	CREB1	46231
3465.7359027997263	0.1598673850857328	CREB1	46231
4158.883083359672	0.1533319397451395	CREB1	46231
4852.030263919617	0.14709098278377244	CREB1	46231
5545.177444479562	0.14113939448145033	CREB1	46231
6238.324625039508	0.13547756017659854	CREB1	46231
6931.471805599453	0.13010509370525083	CREB1	46231
9010.91334727929	0.11567042227616751	CREB1	46231
11090.354888959124	0.10353548298117107	CREB1	46231
13862.943611198905	0.09031698627514077	CREB1	46231
17328.67951399863	0.07747935296433657	CREB1	46231
20794.415416798358	0.06768553569391526	CREB1	46231
24260.151319598084	0.06014693510308185	CREB1	46231
27725.88722239781	0.05431606862456525	CREB1	46231
31191.623125197537	0.04980167328370601	CREB1	46231
34657.35902799726	0.04631581165616232	CREB1	46231
38123.09493079699	0.0436411782356899	CREB1	46231
41588.830833596716	0.04161043101763478	CREB1	46231
45054.566736396446	0.04009269104891896	CREB1	46231
48520.30263919617	0.03898439850228615	CREB1	46231
51986.0385419959	0.03820289478601764	CREB1	46231
55451.77444479562	0.03768177164832458	CREB1	46231
62383.246250395074	0.03721634797213958	CREB1	46231
69314.71805599453	0.03726932577204624	CREB1	46231
76246.18986159399	0.03762925052233371	CREB1	46231
83177.66166719343	0.03815500856504564	CREB1	46231
90109.13347279289	0.03875237279914482	CREB1	46231
97040.60527839234	0.03935884737619418	CREB1	46231
103972.0770839918	0.03993370428185852	CREB1	46231
110903.54888959124	0.04045131381096206	CREB1	46231
117835.0206951907	0.04089659338251709	CREB1	46231
124766.49250079015	0.04126184144480925	CREB1	46231
131697.9643063896	0.04154449580485061	CREB1	46231
138629.43611198905	0.04174552366975307	CREB1	46231
152492.37972318797	0.041917527740803734	CREB1	46231
159423.8515287874	0.04189907782672633	CREB1	46231
173286.79513998632	0.04168385100571796	CREB1	46231
187149.7387511852	0.04127227120560993	CREB1	46231
207944.1541679836	0.04038617131977389	CREB1	46231
221807.09777918248	0.03967223703517842	CREB1	46231
235670.0413903814	0.03889566022896127	CREB1	46231
249532.9850015803	0.03808026137071766	CREB1	46231
263395.9286127792	0.03724459400690349	CREB1	46231
277258.8722239781	0.03640284855042106	CREB1	46231
291121.815835177	0.03556569075535338	CREB1	46231
304984.75944637595	0.034740990650495365	CREB1	46231
318847.7030575748	0.033934431666476646	CREB1	46231
346573.59027997265	0.0323904132947096	CREB1	46231
381230.9493079699	0.03060956289896333	CREB1	46231
415888.3083359672	0.029002816076807617	CREB1	46231
450545.6673639644	0.027565827808275017	CREB1	46231
485203.0263919617	0.026287974983932563	CREB1	46231
519860.38541995897	0.025156430166887928	CREB1	46231
554517.7444479562	0.02415808452988808	CREB1	46231
589175.1034759535	0.02328039935706224	CREB1	46231
623832.4625039508	0.02251173824915489	CREB1	46231
658489.821531948	0.021841456230102967	CREB1	46231
693147.1805599453	0.021259880952824217	CREB1	46231
762461.8986159398	0.02032863764360865	CREB1	46231
831776.6166719344	0.019657474089843092	CREB1	46231
866433.9756999316	0.019403577631612313	CREB1	46231
901091.3347279289	0.019196881701101644	CREB1	46231
970406.0527839235	0.018906369108563966	CREB1	46231
1039720.7708399179	0.01875281795374831	CREB1	46231
1213007.5659799043	0.018802333709514833	CREB1	46231
1386294.3611198906	0.019246693644539944	CREB1	46231
1559581.156259877	0.019901681381657377	CREB1	46231
1732867.9513998632	0.02065674058567546	CREB1	46231
1871497.3875118522	0.021287686788738894	CREB1	46231
2079441.5416798359	0.022231790119597597	CREB1	46231
2218070.977791825	0.022842607491553108	CREB1	46231
2426015.1319598085	0.02371525732796783	CREB1	46231
2772588.722239781	0.025033648830655533	CREB1	46231
69.31471805599453	0.22238934904057314	CREB1	46274
138.62943611198907	0.23846448200667025	CREB1	46274
207.94415416798358	0.24468592319696944	CREB1	46274
277.25887222397813	0.2475036371494173	CREB1	46274
346.5735902799726	0.24878594737806384	CREB1	46274
415.88830833596717	0.24928818280630238	CREB1	46274
485.2030263919617	0.24936724048403677	CREB1	46274
554.5177444479563	0.2492071577418604	CREB1	46274
623.8324625039508	0.24890838731807566	CREB1	46274
693.1471805599452	0.24852798092867986	CREB1	46274
831.7766166719343	0.24764191288621423	CREB1	46274
1039.720770839918	0.24619424958527772	CREB1	46274
1386.2943611198905	0.24371051809986233	CREB1	46274
1732.8679513998632	0.24118577385742807	CREB1	46274
2079.441541679836	0.2386180463394343	CREB1	46274
3465.7359027997263	0.2282361315029047	CREB1	46274
4158.883083359672	0.22317009061072832	CREB1	46274
4852.030263919617	0.21824639670169477	CREB1	46274
5545.177444479562	0.21347361334347828	CREB1	46274
6238.324625039508	0.2088526000361153	CREB1	46274
6931.471805599453	0.20438176687909138	CREB1	46274
9010.91334727929	0.19184434789109955	CREB1	46274
11090.354888959124	0.18055546116761706	CREB1	46274
13862.943611198905	0.16729552028477349	CREB1	46274
17328.67951399863	0.1533158676182185	CREB1	46274
20794.415416798358	0.14186076476144	CREB1	46274
24260.151319598084	0.1325540342087206	CREB1	46274
27725.88722239781	0.1250392310078571	CREB1	46274
31191.623125197537	0.11899476098821696	CREB1	46274
34657.35902799726	0.11414281282342292	CREB1	46274
38123.09493079699	0.11025088499685165	CREB1	46274
41588.830833596716	0.1071284741006498	CREB1	46274
45054.566736396446	0.10462155518889543	CREB1	46274
48520.30263919617	0.10260656570983538	CREB1	46274
51986.0385419959	0.10098477820797586	CREB1	46274
55451.77444479562	0.09967742107936199	CREB1	46274
62383.246250395074	0.09776713011400816	CREB1	46274
69314.71805599453	0.09650890952029037	CREB1	46274
76246.18986159399	0.09566616417936316	CREB1	46274
83177.66166719343	0.09508446423501855	CREB1	46274
90109.13347279289	0.09466186285736103	CREB1	46274
97040.60527839234	0.09433047402309759	CREB1	46274
103972.0770839918	0.09404490134351709	CREB1	46274
110903.54888959124	0.09377484842631623	CREB1	46274
117835.0206951907	0.0935003085222311	CREB1	46274
124766.49250079015	0.09320837013230372	CREB1	46274
131697.9643063896	0.09289105439397248	CREB1	46274
138629.43611198905	0.09254382510151662	CREB1	46274
152492.37972318797	0.09175274651176492	CREB1	46274
159423.8515287874	0.09130908845908277	CREB1	46274
173286.79513998632	0.09033237233660929	CREB1	46274
187149.7387511852	0.08925048583373743	CREB1	46274
207944.1541679836	0.08747163385555284	CREB1	46274
221807.09777918248	0.08620847864031098	CREB1	46274
235670.0413903814	0.08490274937614462	CREB1	46274
249532.9850015803	0.08356858846582409	CREB1	46274
263395.9286127792	0.08221804641488366	CREB1	46274
277258.8722239781	0.08086123944383135	CREB1	46274
291121.815835177	0.07950656544352737	CREB1	46274
304984.75944637595	0.07816093220313454	CREB1	46274
318847.7030575748	0.07682997472312764	CREB1	46274
346573.59027997265	0.07422941432646293	CREB1	46274
381230.9493079699	0.07112490626994683	CREB1	46274
415888.3083359672	0.06820967624155538	CREB1	46274
450545.6673639644	0.06549734193048455	CREB1	46274
485203.0263919617	0.06299114044691437	CREB1	46274
519860.38541995897	0.06068771299749269	CREB1	46274
554517.7444479562	0.0585795749485521	CREB1	46274
589175.1034759535	0.056656758074510656	CREB1	46274
623832.4625039508	0.05490791873949869	CREB1	46274
658489.821531948	0.05332109118328975	CREB1	46274
693147.1805599453	0.05188419837577106	CREB1	46274
762461.8986159398	0.04941328318448669	CREB1	46274
831776.6166719344	0.04740659394539999	CREB1	46274
866433.9756999316	0.04655244125170988	CREB1	46274
901091.3347279289	0.045785874595625546	CREB1	46274
970406.0527839235	0.044484013232282564	CREB1	46274
1039720.7708399179	0.0434444682551856	CREB1	46274
1213007.5659799043	0.04170364378427386	CREB1	46274
1386294.3611198906	0.040790364967326215	CREB1	46274
1559581.156259877	0.040372983743616336	CREB1	46274
1732867.9513998632	0.04024885527960571	CREB1	46274
1871497.3875118522	0.040275774633566845	CREB1	46274
2079441.5416798359	0.04043391571372342	CREB1	46274
2218070.977791825	0.04058204284245864	CREB1	46274
2426015.1319598085	0.040831211880263306	CREB1	46274
2772588.722239781	0.041255082648563535	CREB1	46274
69.31471805599453	0.1816373058249244	CREB1	56047
138.62943611198907	0.19875520588233112	CREB1	56047
207.94415416798358	0.20463770339092124	CREB1	56047
277.25887222397813	0.20674821153382067	CREB1	56047
346.5735902799726	0.20731676388041814	CREB1	56047
415.88830833596717	0.2071840789568487	CREB1	56047
485.2030263919617	0.20671303237171662	CREB1	56047
554.5177444479563	0.206073801325495	CREB1	56047
623.8324625039508	0.2053506767893929	CREB1	56047
693.1471805599452	0.20458699849230572	CREB1	56047
831.7766166719343	0.20301866149793635	CREB1	56047
1039.720770839918	0.2006749903759935	CREB1	56047
1386.2943611198905	0.19689082272535482	CREB1	56047
1732.8679513998632	0.1932360958690324	CREB1	56047
2079.441541679836	0.18966987489484669	CREB1	56047
3465.7359027997263	0.1759817414140112	CREB1	56047
4158.883083359672	0.16943427745957648	CREB1	56047
4852.030263919617	0.163095769266009	CREB1	56047
5545.177444479562	0.1569879967942881	CREB1	56047
6238.324625039508	0.15113123014614904	CREB1	56047
6931.471805599453	0.1455396456456846	CREB1	56047
9010.91334727929	0.1303941585264254	CREB1	56047
11090.354888959124	0.11757041638381384	CREB1	56047
13862.943611198905	0.10355478725770227	CREB1	56047
17328.67951399863	0.08993243776265024	CREB1	56047
20794.415416798358	0.0795459905239161	CREB1	56047
24260.151319598084	0.0715508704593799	CREB1	56047
27725.88722239781	0.06535440176313073	CREB1	56047
31191.623125197537	0.060532981226905924	CREB1	56047
34657.35902799726	0.05677648493973737	CREB1	56047
38123.09493079699	0.05385267491817473	CREB1	56047
41588.830833596716	0.05158431711005804	CREB1	56047
45054.566736396446	0.04983412039194765	CREB1	56047
48520.30263919617	0.04849450924153523	CREB1	56047
51986.0385419959	0.04748045226988728	CREB1	56047
55451.77444479562	0.046724285292953124	CREB1	56047
62383.246250395074	0.04577976927654431	CREB1	56047
69314.71805599453	0.045343015771572855	CREB1	56047
76246.18986159399	0.04520683184203758	CREB1	56047
83177.66166719343	0.04523535944537327	CREB1	56047
90109.13347279289	0.04533952728228411	CREB1	56047
97040.60527839234	0.045461428873500756	CREB1	56047
103972.0770839918	0.04556418730864059	CREB1	56047
110903.54888959124	0.04562525254667329	CREB1	56047
117835.0206951907	0.04563188323243723	CREB1	56047
124766.49250079015	0.04557804556196161	CREB1	56047
131697.9643063896	0.045462251377341556	CREB1	56047
138629.43611198905	0.04528603326865507	CREB1	56047
152492.37972318797	0.044767374082412784	CREB1	56047
159423.8515287874	0.04443483078271881	CREB1	56047
173286.79513998632	0.0436505561930264	CREB1	56047
187149.7387511852	0.04274279456328009	CREB1	56047
207944.1541679836	0.04123150565941022	CREB1	56047
221807.09777918248	0.040168450693764554	CREB1	56047
235670.0413903814	0.03908819050739259	CREB1	56047
249532.9850015803	0.038007941957611445	CREB1	56047
263395.9286127792	0.03694048486479232	CREB1	56047
277258.8722239781	0.03589504050604046	CREB1	56047
291121.815835177	0.03487804364283529	CREB1	56047
304984.75944637595	0.03389378757238453	CREB1	56047
318847.7030575748	0.0329449459385661	CREB1	56047
346573.59027997265	0.03115848716125917	CREB1	56047
381230.9493079699	0.02913467843613523	CREB1	56047
415888.3083359672	0.02733277649279211	CREB1	56047
450545.6673639644	0.025734876848489203	CREB1	56047
485203.0263919617	0.024321385798099452	CREB1	56047
519860.38541995897	0.023073421734194997	CREB1	56047
554517.7444479562	0.02197369847632184	CREB1	56047
589175.1034759535	0.021006726816488363	CREB1	56047
623832.4625039508	0.020158735973915043	CREB1	56047
658489.821531948	0.01941749956123827	CREB1	56047
693147.1805599453	0.018772145623131894	CREB1	56047
762461.8986159398	0.017731340980054997	CREB1	56047
831776.6166719344	0.016970355712778853	CREB1	56047
866433.9756999316	0.01667775801048339	CREB1	56047
901091.3347279289	0.01643600968153713	CREB1	56047
970406.0527839235	0.01608515620586612	CREB1	56047
1039720.7708399179	0.01588265030631204	CREB1	56047
1213007.5659799043	0.015849715972756133	CREB1	56047
1386294.3611198906	0.01625491532636966	CREB1	56047
1559581.156259877	0.016901642147320785	CREB1	56047
1732867.9513998632	0.017670620518480323	CREB1	56047
1871497.3875118522	0.01832437638013095	CREB1	56047
2079441.5416798359	0.019316520989485803	CREB1	56047
2218070.977791825	0.01996595130718672	CREB1	56047
2426015.1319598085	0.020903030120916013	CREB1	56047
2772588.722239781	0.022338410156619182	CREB1	56047
69.31471805599453	0.2128013939361223	CREB1	56048
138.62943611198907	0.22475600157815853	CREB1	56048
207.94415416798358	0.22690310729279806	CREB1	56048
277.25887222397813	0.22646943135640804	CREB1	56048
346.5735902799726	0.22520506297308038	CREB1	56048
415.88830833596717	0.22367845658841926	CREB1	56048
485.2030263919617	0.2221013097705034	CREB1	56048
554.5177444479563	0.22055572976678897	CREB1	56048
623.8324625039508	0.21907167294560229	CREB1	56048
693.1471805599452	0.2176570576913991	CREB1	56048
831.7766166719343	0.21502668831149313	CREB1	56048
1039.720770839918	0.21148830221970122	CREB1	56048
1386.2943611198905	0.20630375351773683	CREB1	56048
1732.8679513998632	0.2016167122988254	CREB1	56048
2079.441541679836	0.19719107861081095	CREB1	56048
3465.7359027997263	0.18075976147078124	CREB1	56048
4158.883083359672	0.17313502145795984	CREB1	56048
4852.030263919617	0.16590792355237519	CREB1	56048
5545.177444479562	0.1590865925247628	CREB1	56048
6238.324625039508	0.15266959598559698	CREB1	56048
6931.471805599453	0.14664730807389806	CREB1	56048
9010.91334727929	0.13077944507515651	CREB1	56048
11090.354888959124	0.11777961744100554	CREB1	56048
13862.943611198905	0.10398025021315045	CREB1	56048
17328.67951399863	0.0909717993663151	CREB1	56048
20794.415416798358	0.08133084101951718	CREB1	56048
24260.151319598084	0.07408093360125795	CREB1	56048
27725.88722239781	0.06856923591130604	CREB1	56048
31191.623125197537	0.06434876864014004	CREB1	56048
34657.35902799726	0.06110488351712039	CREB1	56048
38123.09493079699	0.05861011823383892	CREB1	56048
41588.830833596716	0.056696195175039106	CREB1	56048
45054.566736396446	0.05523623065322425	CREB1	56048
48520.30263919617	0.05413308095954673	CREB1	56048
51986.0385419959	0.053311460698126645	CREB1	56048
55451.77444479562	0.05271245021461614	CREB1	56048
62383.246250395074	0.05200589048552371	CREB1	56048
69314.71805599453	0.0517440085603799	CREB1	56048
76246.18986159399	0.05175355009646902	CREB1	56048
83177.66166719343	0.05192120125676056	CREB1	56048
90109.13347279289	0.052171969753870846	CREB1	56048
97040.60527839234	0.052455926621246554	CREB1	56048
103972.0770839918	0.052739887423001626	CREB1	56048
110903.54888959124	0.053002072787526826	CREB1	56048
117835.0206951907	0.05322859878597482	CREB1	56048
124766.49250079015	0.05341111293438264	CREB1	56048
131697.9643063896	0.05354516342139209	CREB1	56048
138629.43611198905	0.053629049528913335	CREB1	56048
152492.37972318797	0.05364855523815785	CREB1	56048
159423.8515287874	0.05358816169369356	CREB1	56048
173286.79513998632	0.05334182564399669	CREB1	56048
187149.7387511852	0.05295082318977923	CREB1	56048
207944.1541679836	0.052152674418796556	CREB1	56048
221807.09777918248	0.0515156779716059	CREB1	56048
235670.0413903814	0.05081958567517573	CREB1	56048
249532.9850015803	0.0500819214642468	CREB1	56048
263395.9286127792	0.04931709636661196	CREB1	56048
277258.8722239781	0.048536767929953345	CREB1	56048
291121.815835177	0.047750238560807505	CREB1	56048
304984.75944637595	0.04696484187102276	CREB1	56048
318847.7030575748	0.04618629235342974	CREB1	56048
346573.59027997265	0.04466627106969519	CREB1	56048
381230.9493079699	0.04286302309900757	CREB1	56048
415888.3083359672	0.04118788408691021	CREB1	56048
450545.6673639644	0.039648786084343864	CREB1	56048
485203.0263919617	0.03824533585671065	CREB1	56048
519860.38541995897	0.036972719312492124	CREB1	56048
554517.7444479562	0.035823879694000256	CREB1	56048
589175.1034759535	0.03479073724523711	CREB1	56048
623832.4625039508	0.03386487740853954	CREB1	56048
658489.821531948	0.03303794147671662	CREB1	56048
693147.1805599453	0.032301847632372	CREB1	56048
762461.8986159398	0.03107191642130135	CREB1	56048
831776.6166719344	0.0301192978629985	CREB1	56048
866433.9756999316	0.029731676199998607	CREB1	56048
901091.3347279289	0.029395964121883483	CREB1	56048
970406.0527839235	0.02886125320449652	CREB1	56048
1039720.7708399179	0.02848108714935755	CREB1	56048
1213007.5659799043	0.028032311471772323	CREB1	56048
1386294.3611198906	0.02805923829287832	CREB1	56048
1559581.156259877	0.028359913872219505	CREB1	56048
1732867.9513998632	0.028810195103660726	CREB1	56048
1871497.3875118522	0.0292260673041926	CREB1	56048
2079441.5416798359	0.02988621664487192	CREB1	56048
2218070.977791825	0.030329081793756714	CREB1	56048
2426015.1319598085	0.030976001129937984	CREB1	56048
2772588.722239781	0.031973881174483215	CREB1	56048
69.31471805599453	0.20708281298782036	CREB1	56050
138.62943611198907	0.21513771623047873	CREB1	56050
207.94415416798358	0.21735000961155876	CREB1	56050
277.25887222397813	0.21763226134544178	CREB1	56050
346.5735902799726	0.217020445980399	CREB1	56050
415.88830833596717	0.21596930283148405	CREB1	56050
485.2030263919617	0.21470133907222325	CREB1	56050
554.5177444479563	0.21332958699402882	CREB1	56050
623.8324625039508	0.21191299569938743	CREB1	56050
693.1471805599452	0.21048307970239025	CREB1	56050
831.7766166719343	0.2076445416001944	CREB1	56050
1039.720770839918	0.20352967974496772	CREB1	56050
1386.2943611198905	0.19713191048765713	CREB1	56050
1732.8679513998632	0.19125441814363792	CREB1	56050
2079.441541679836	0.1858011313288447	CREB1	56050
3465.7359027997263	0.1669775863461877	CREB1	56050
4158.883083359672	0.15886775168267642	CREB1	56050
4852.030263919617	0.15141324157853786	CREB1	56050
5545.177444479562	0.1445216631732876	CREB1	56050
6238.324625039508	0.13812741398071163	CREB1	56050
6931.471805599453	0.13218057609455383	CREB1	56050
9010.91334727929	0.11664679936469766	CREB1	56050
11090.354888959124	0.10395670600774304	CREB1	56050
13862.943611198905	0.09041465585026233	CREB1	56050
17328.67951399863	0.07748907045504497	CREB1	56050
20794.415416798358	0.06775061940728982	CREB1	56050
24260.151319598084	0.06030613973913246	CREB1	56050
27725.88722239781	0.05455750190613536	CREB1	56050
31191.623125197537	0.05008804532093741	CREB1	56050
34657.35902799726	0.046597623464257366	CREB1	56050
38123.09493079699	0.043864382329945786	CREB1	56050
41588.830833596716	0.04172122093804489	CREB1	56050
45054.566736396446	0.04004055267395815	CREB1	56050
48520.30263919617	0.038723979047637504	CREB1	56050
51986.0385419959	0.03769502580150347	CREB1	56050
55451.77444479562	0.036893886134844144	CREB1	56050
62383.246250395074	0.03579682907080158	CREB1	56050
69314.71805599453	0.03516238746108089	CREB1	56050
76246.18986159399	0.0348190458737631	CREB1	56050
83177.66166719343	0.03465621871722291	CREB1	56050
90109.13347279289	0.03460154865531924	CREB1	56050
97040.60527839234	0.03460712414062044	CREB1	56050
103972.0770839918	0.034640981841604246	CREB1	56050
110903.54888959124	0.03468177609009703	CREB1	56050
117835.0206951907	0.0347153682224576	CREB1	56050
124766.49250079015	0.034732595819075174	CREB1	56050
131697.9643063896	0.03472777931492778	CREB1	56050
138629.43611198905	0.03469769875352752	CREB1	56050
152492.37972318797	0.03455706955350969	CREB1	56050
159423.8515287874	0.034446891324638226	CREB1	56050
173286.79513998632	0.03415263026334429	CREB1	56050
187149.7387511852	0.03377153640660325	CREB1	56050
207944.1541679836	0.03307156255811996	CREB1	56050
221807.09777918248	0.032541869919284934	CREB1	56050
235670.0413903814	0.03197790336652059	CREB1	56050
249532.9850015803	0.031391442496809606	CREB1	56050
263395.9286127792	0.030792365040439373	CREB1	56050
277258.8722239781	0.030188766910370434	CREB1	56050
291121.815835177	0.02958715401613335	CREB1	56050
304984.75944637595	0.028992658606955997	CREB1	56050
318847.7030575748	0.02840925335805853	CREB1	56050
346573.59027997265	0.027286969880918124	CREB1	56050
381230.9493079699	0.02598513607362112	CREB1	56050
415888.3083359672	0.024806769861742656	CREB1	56050
450545.6673639644	0.02375329013323141	CREB1	56050
485203.0263919617	0.02282008200154145	CREB1	56050
519860.38541995897	0.02199961333521106	CREB1	56050
554517.7444479562	0.021283161304860066	CREB1	56050
589175.1034759535	0.020661744115980842	CREB1	56050
623832.4625039508	0.020126608163951423	CREB1	56050
658489.821531948	0.019669469768377683	CREB1	56050
693147.1805599453	0.01928262257905895	CREB1	56050
762461.8986159398	0.018692030667300588	CREB1	56050
831776.6166719344	0.01830520030685652	CREB1	56050
866433.9756999316	0.018175101097855924	CREB1	56050
901091.3347279289	0.018081210614452416	CREB1	56050
970406.0527839235	0.017986613782636628	CREB1	56050
1039720.7708399179	0.017994205128420693	CREB1	56050
1213007.5659799043	0.018325673037218607	CREB1	56050
1386294.3611198906	0.01892496893544541	CREB1	56050
1559581.156259877	0.019649535616081498	CREB1	56050
1732867.9513998632	0.020417449024757832	CREB1	56050
1871497.3875118522	0.021031307787266623	CREB1	56050
2079441.5416798359	0.02192075543719057	CREB1	56050
2218070.977791825	0.0224830255968738	CREB1	56050
2426015.1319598085	0.023273242179282297	CREB1	56050
2772588.722239781	0.02444620855723697	CREB1	56050
69.31471805599453	0.2031589557169666	CREB1	56051
138.62943611198907	0.2024068547366428	CREB1	56051
207.94415416798358	0.1977063738321441	CREB1	56051
277.25887222397813	0.19300431706505897	CREB1	56051
346.5735902799726	0.18880678473303447	CREB1	56051
415.88830833596717	0.18512268751278443	CREB1	56051
485.2030263919617	0.18187841139569758	CREB1	56051
554.5177444479563	0.1789965588461126	CREB1	56051
623.8324625039508	0.1764116523664512	CREB1	56051
693.1471805599452	0.1740713611026389	CREB1	56051
831.7766166719343	0.16996828344402531	CREB1	56051
1039.720770839918	0.16485858478559876	CREB1	56051
1386.2943611198905	0.1580855924364488	CREB1	56051
1732.8679513998632	0.1525964468745533	CREB1	56051
2079.441541679836	0.14786998255244288	CREB1	56051
3465.7359027997263	0.13278705457145884	CREB1	56051
4158.883083359672	0.12651613125815592	CREB1	56051
4852.030263919617	0.12077092770504982	CREB1	56051
5545.177444479562	0.11544893500534707	CREB1	56051
6238.324625039508	0.11049012718151431	CREB1	56051
6931.471805599453	0.10585554220387287	CREB1	56051
9010.91334727929	0.09363579294034372	CREB1	56051
11090.354888959124	0.08352712375877099	CREB1	56051
13862.943611198905	0.0726054997369651	CREB1	56051
17328.67951399863	0.06202978471928317	CREB1	56051
20794.415416798358	0.053940101840022174	CREB1	56051
24260.151319598084	0.04766598678912757	CREB1	56051
27725.88722239781	0.042754597456897275	CREB1	56051
31191.623125197537	0.03888878107067398	CREB1	56051
34657.35902799726	0.03583867192383938	CREB1	56051
38123.09493079699	0.033432758039444364	CREB1	56051
41588.830833596716	0.03154010327517519	CREB1	56051
45054.566736396446	0.030059004758381115	CREB1	56051
48520.30263919617	0.02890944470660761	CREB1	56051
51986.0385419959	0.028027857527374214	CREB1	56051
55451.77444479562	0.027363370451105845	CREB1	56051
62383.246250395074	0.026529674998720026	CREB1	56051
69314.71805599453	0.02616515344707674	CREB1	56051
76246.18986159399	0.02610804506052519	CREB1	56051
83177.66166719343	0.026249141732415947	CREB1	56051
90109.13347279289	0.02651377074559004	CREB1	56051
97040.60527839234	0.026850361002231576	CREB1	56051
103972.0770839918	0.027223073639956928	CREB1	56051
110903.54888959124	0.02760697305430016	CREB1	56051
117835.0206951907	0.02798480381634579	CREB1	56051
124766.49250079015	0.02834479619189206	CREB1	56051
131697.9643063896	0.028679141232139257	CREB1	56051
138629.43611198905	0.02898291015811297	CREB1	56051
152492.37972318797	0.029488937565324724	CREB1	56051
159423.8515287874	0.02968970742473445	CREB1	56051
173286.79513998632	0.029989526342696565	CREB1	56051
187149.7387511852	0.030163162177573494	CREB1	56051
207944.1541679836	0.030219263891932083	CREB1	56051
221807.09777918248	0.030143355806134624	CREB1	56051
235670.0413903814	0.02999429524943695	CREB1	56051
249532.9850015803	0.029785564231880918	CREB1	56051
263395.9286127792	0.02952905240220281	CREB1	56051
277258.8722239781	0.02923505429112395	CREB1	56051
291121.815835177	0.028912368524013125	CREB1	56051
304984.75944637595	0.028568444172662216	CREB1	56051
318847.7030575748	0.028209542415676882	CREB1	56051
346573.59027997265	0.02746685591560564	CREB1	56051
381230.9493079699	0.026530270355293775	CREB1	56051
415888.3083359672	0.02562167468749352	CREB1	56051
450545.6673639644	0.024765471946373397	CREB1	56051
485203.0263919617	0.023975357439717397	CREB1	56051
519860.38541995897	0.023258079864675735	CREB1	56051
554517.7444479562	0.02261587929313947	CREB1	56051
589175.1034759535	0.02204808454923229	CREB1	56051
623832.4625039508	0.021552174860270692	CREB1	56051
658489.821531948	0.021124494875172845	CREB1	56051
693147.1805599453	0.020760740733960843	CREB1	56051
762461.8986159398	0.020206435368562897	CREB1	56051
831776.6166719344	0.019852050077748724	CREB1	56051
866433.9756999316	0.019738755225608667	CREB1	56051
901091.3347279289	0.019662619919028013	CREB1	56051
970406.0527839235	0.019607150230458878	CREB1	56051
1039720.7708399179	0.019659063694557322	CREB1	56051
1213007.5659799043	0.020121441771087243	CREB1	56051
1386294.3611198906	0.020871332697294118	CREB1	56051
1559581.156259877	0.021756218712965777	CREB1	56051
1732867.9513998632	0.02268774065609284	CREB1	56051
1871497.3875118522	0.023432359403373418	CREB1	56051
2079441.5416798359	0.024515391714464728	CREB1	56051
2218070.977791825	0.025204252825425637	CREB1	56051
2426015.1319598085	0.026179986988447486	CREB1	56051
2772588.722239781	0.02764941458388398	CREB1	56051
69.31471805599453	0.21223611601660564	CREB1	56052
138.62943611198907	0.2253713647189153	CREB1	56052
207.94415416798358	0.22825892974641196	CREB1	56052
277.25887222397813	0.22808634604361866	CREB1	56052
346.5735902799726	0.22679499390690347	CREB1	56052
415.88830833596717	0.22508110414419838	CREB1	56052
485.2030263919617	0.2232317245222247	CREB1	56052
554.5177444479563	0.2213730626446087	CREB1	56052
623.8324625039508	0.21956126485806307	CREB1	56052
693.1471805599452	0.2178200307710156	CREB1	56052
831.7766166719343	0.2145742726810796	CREB1	56052
1039.720770839918	0.21026294926570857	CREB1	56052
1386.2943611198905	0.20423408401255222	CREB1	56052
1732.8679513998632	0.1991878677102187	CREB1	56052
2079.441541679836	0.19477250451317352	CREB1	56052
3465.7359027997263	0.18034198987229244	CREB1	56052
4158.883083359672	0.17418585751331875	CREB1	56052
4852.030263919617	0.16846710278403423	CREB1	56052
5545.177444479562	0.16310585348545653	CREB1	56052
6238.324625039508	0.15805687047397987	CREB1	56052
6931.471805599453	0.1532911743433642	CREB1	56052
9010.91334727929	0.14049855865226665	CREB1	56052
11090.354888959124	0.12964759553369756	CREB1	56052
13862.943611198905	0.11763204158035698	CREB1	56052
17328.67951399863	0.10570415859602703	CREB1	56052
20794.415416798358	0.09638754888802332	CREB1	56052
24260.151319598084	0.08904065201256664	CREB1	56052
27725.88722239781	0.0831982960173364	CREB1	56052
31191.623125197537	0.07851753455164227	CREB1	56052
34657.35902799726	0.0747417831782245	CREB1	56052
38123.09493079699	0.07167665642351523	CREB1	56052
41588.830833596716	0.06917334559405522	CREB1	56052
45054.566736396446	0.06711693021365318	CREB1	56052
48520.30263919617	0.06541798633435839	CREB1	56052
51986.0385419959	0.06400645394819514	CREB1	56052
55451.77444479562	0.06282709172603486	CREB1	56052
62383.246250395074	0.060998408596621166	CREB1	56052
69314.71805599453	0.05967615405057046	CREB1	56052
76246.18986159399	0.058693679540558846	CREB1	56052
83177.66166719343	0.057939851903970746	CREB1	56052
90109.13347279289	0.05733899672733197	CREB1	56052
97040.60527839234	0.05683871076375724	CREB1	56052
103972.0770839918	0.056402290972685135	CREB1	56052
110903.54888959124	0.05600390540867255	CREB1	56052
117835.0206951907	0.05562541924202444	CREB1	56052
124766.49250079015	0.05525424210797428	CREB1	56052
131697.9643063896	0.05488182359078311	CREB1	56052
138629.43611198905	0.054502573743383624	CREB1	56052
152492.37972318797	0.05371148042004511	CREB1	56052
159423.8515287874	0.05329709970908374	CREB1	56052
173286.79513998632	0.05243096432024659	CREB1	56052
187149.7387511852	0.05152113492650417	CREB1	56052
207944.1541679836	0.05009753266073641	CREB1	56052
221807.09777918248	0.0491256011332789	CREB1	56052
235670.0413903814	0.04814737587574997	CREB1	56052
249532.9850015803	0.04717154035571864	CREB1	56052
263395.9286127792	0.04620523330499315	CREB1	56052
277258.8722239781	0.045254140666432977	CREB1	56052
291121.815835177	0.0443226658463618	CREB1	56052
304984.75944637595	0.04341412368154888	CREB1	56052
318847.7030575748	0.04253092942211476	CREB1	56052
346573.59027997265	0.04084674649229965	CREB1	56052
381230.9493079699	0.03890315435964491	CREB1	56052
415888.3083359672	0.03714025430692223	CREB1	56052
450545.6673639644	0.03555213958483592	CREB1	56052
485203.0263919617	0.0341291268842454	CREB1	56052
519860.38541995897	0.0328598848941498	CREB1	56052
554517.7444479562	0.031732573860312016	CREB1	56052
589175.1034759535	0.03073545426137115	CREB1	56052
623832.4625039508	0.029857211610881285	CREB1	56052
658489.821531948	0.029087127161873234	CREB1	56052
693147.1805599453	0.02841516229827199	CREB1	56052
762461.8986159398	0.02732901072671881	CREB1	56052
831776.6166719344	0.026532661621148597	CREB1	56052
866433.9756999316	0.026225466993688024	CREB1	56052
901091.3347279289	0.02597073004078554	CREB1	56052
970406.0527839235	0.02559737531904342	CREB1	56052
1039720.7708399179	0.02537497326811458	CREB1	56052
1213007.5659799043	0.025291766407774707	CREB1	56052
1386294.3611198906	0.025633268753366356	CREB1	56052
1559581.156259877	0.026197652175176753	CREB1	56052
1732867.9513998632	0.02686712100338711	CREB1	56052
1871497.3875118522	0.02743156871237261	CREB1	56052
2079441.5416798359	0.028278895216098856	CREB1	56052
2218070.977791825	0.028827544607693656	CREB1	56052
[truncated: 1,829 more rows]
