# Supplementary material for: Determinants of transcription factor regulatory range
Source: Nat Commun. 2020 May 18;11:2472. doi: 10.1038/s41467-020-16106-x (PMC7235260; doi:10.1038/s41467-020-16106-x)
Supplement: Supplementary file 12 — Source Data [file 41467_2020_16106_MOESM12_ESM.zip › Source Data/source_data_fig_4a_short_Hot_H1_TADs_range_TFs.csv]

Half effect distance (log 10)	Correlation	TF	subject
69.31471805599453	0.08614688670629032	YY1	46065
138.62943611198907	0.10912980760659863	YY1	46065
207.94415416798358	0.12064873186549006	YY1	46065
277.25887222397813	0.12704985069209124	YY1	46065
346.5735902799726	0.13086163955221863	YY1	46065
415.88830833596717	0.13325398712416575	YY1	46065
485.2030263919617	0.13481374849378117	YY1	46065
554.5177444479563	0.13585571017801024	YY1	46065
623.8324625039508	0.13655895968097548	YY1	46065
693.1471805599452	0.13703076569187175	YY1	46065
831.7766166719343	0.13752535230842036	YY1	46065
1039.720770839918	0.13761592258253683	YY1	46065
1386.2943611198905	0.13691151280846778	YY1	46065
1732.8679513998632	0.13566238797854366	YY1	46065
2079.441541679836	0.1340933879592212	YY1	46065
3465.7359027997263	0.12606835578753126	YY1	46065
4158.883083359672	0.12150984437216132	YY1	46065
4852.030263919617	0.11684012769576865	YY1	46065
5545.177444479562	0.11218882320605891	YY1	46065
6238.324625039508	0.10764784805516443	YY1	46065
6931.471805599453	0.10327790479215315	YY1	46065
9010.91334727929	0.09147456619754987	YY1	46065
11090.354888959124	0.08170998701036582	YY1	46065
13862.943611198905	0.07143831902947419	YY1	46065
17328.67951399863	0.06197308368071381	YY1	46065
20794.415416798358	0.0551888101256429	YY1	46065
24260.151319598084	0.05029098283588116	YY1	46065
27725.88722239781	0.04674128223856447	YY1	46065
31191.623125197537	0.04416755109247414	YY1	46065
34657.35902799726	0.04230744123189602	YY1	46065
38123.09493079699	0.040973077068868415	YY1	46065
41588.830833596716	0.0400282101864887	YY1	46065
45054.566736396446	0.03937301835721876	YY1	46065
48520.30263919617	0.0389337480838643	YY1	46065
51986.0385419959	0.03865551982723694	YY1	46065
55451.77444479562	0.03849725129947815	YY1	46065
62383.246250395074	0.0384244901601606	YY1	46065
69314.71805599453	0.03854780493426543	YY1	46065
76246.18986159399	0.03877033356045549	YY1	46065
83177.66166719343	0.039035735467841545	YY1	46065
90109.13347279289	0.03931133598022917	YY1	46065
97040.60527839234	0.039578527439603495	YY1	46065
103972.0770839918	0.03982718354253078	YY1	46065
110903.54888959124	0.04005234017171481	YY1	46065
117835.0206951907	0.040252183134519566	YY1	46065
124766.49250079015	0.04042680556870606	YY1	46065
131697.9643063896	0.0405774284365316	YY1	46065
138629.43611198905	0.040705905654164674	YY1	46065
152492.37972318797	0.04090522005465771	YY1	46065
159423.8515287874	0.040980614269287875	YY1	46065
173286.79513998632	0.0410937281922177	YY1	46065
187149.7387511852	0.04116938605803941	YY1	46065
207944.1541679836	0.04124017905445625	YY1	46065
221807.09777918248	0.04127294767078706	YY1	46065
235670.0413903814	0.04130240928783616	YY1	46065
249532.9850015803	0.041333529810396154	YY1	46065
263395.9286127792	0.04136981604937718	YY1	46065
277258.8722239781	0.041413629937810635	YY1	46065
291121.815835177	0.041466450297918483	YY1	46065
304984.75944637595	0.04152908526816584	YY1	46065
318847.7030575748	0.04160184165711005	YY1	46065
346573.59027997265	0.04177720963273813	YY1	46065
381230.9493079699	0.04204754664382515	YY1	46065
415888.3083359672	0.04236478840870778	YY1	46065
450545.6673639644	0.04271722313439974	YY1	46065
485203.0263919617	0.04309374979016404	YY1	46065
519860.38541995897	0.04348467974515835	YY1	46065
554517.7444479562	0.043881972631428914	YY1	46065
589175.1034759535	0.04427919552292305	YY1	46065
623832.4625039508	0.044671359150661546	YY1	46065
658489.821531948	0.04505471138384468	YY1	46065
693147.1805599453	0.04542652835683356	YY1	46065
762461.8986159398	0.04612867232312615	YY1	46065
831776.6166719344	0.046769865583088446	YY1	46065
866433.9756999316	0.047067038706020206	YY1	46065
901091.3347279289	0.04734885294729681	YY1	46065
970406.0527839235	0.04786819616918184	YY1	46065
1039720.7708399179	0.048332436173462986	YY1	46065
1213007.5659799043	0.04928759143957359	YY1	46065
1386294.3611198906	0.05001452502864504	YY1	46065
1559581.156259877	0.050580463499152954	YY1	46065
1732867.9513998632	0.05103430945760475	YY1	46065
1871497.3875118522	0.051339965272732956	YY1	46065
2079441.5416798359	0.05173131089806228	YY1	46065
2218070.977791825	0.05195979750346997	YY1	46065
2426015.1319598085	0.05226833143634478	YY1	46065
2772588.722239781	0.05272048100793955	YY1	46065
69.31471805599453	0.07605244916971336	YY1	46104
138.62943611198907	0.0990469243370493	YY1	46104
207.94415416798358	0.11267177483684195	YY1	46104
277.25887222397813	0.12096547499112295	YY1	46104
346.5735902799726	0.12624207234894394	YY1	46104
415.88830833596717	0.12973755258686986	YY1	46104
485.2030263919617	0.13212550246375074	YY1	46104
554.5177444479563	0.1337898893349922	YY1	46104
623.8324625039508	0.13496023716114264	YY1	46104
693.1471805599452	0.13577988911980005	YY1	46104
831.7766166719343	0.13670893851056776	YY1	46104
1039.720770839918	0.13701623109785202	YY1	46104
1386.2943611198905	0.13601648715447226	YY1	46104
1732.8679513998632	0.13405325045093167	YY1	46104
2079.441541679836	0.13158895389977412	YY1	46104
3465.7359027997263	0.11994392851458548	YY1	46104
4158.883083359672	0.1139367679379943	YY1	46104
4852.030263919617	0.10809552803752003	YY1	46104
5545.177444479562	0.10251358999567506	YY1	46104
6238.324625039508	0.09724000046435877	YY1	46104
6931.471805599453	0.09229634291084542	YY1	46104
9010.91334727929	0.07943153409475301	YY1	46104
11090.354888959124	0.06919763510584213	YY1	46104
13862.943611198905	0.05873075673769445	YY1	46104
17328.67951399863	0.04926775548439441	YY1	46104
20794.415416798358	0.04251340050822319	YY1	46104
24260.151319598084	0.03759230913419231	YY1	46104
27725.88722239781	0.03396241915547337	YY1	46104
31191.623125197537	0.03127085090916324	YY1	46104
34657.35902799726	0.029276257771827408	YY1	46104
38123.09493079699	0.027806786354363316	YY1	46104
41588.830833596716	0.02673633930525171	YY1	46104
45054.566736396446	0.02597041553803034	YY1	46104
48520.30263919617	0.025437167016353002	YY1	46104
51986.0385419959	0.025081445121997517	YY1	46104
55451.77444479562	0.024860658278317644	YY1	46104
62383.246250395074	0.024699188583338066	YY1	46104
69314.71805599453	0.024767498040617987	YY1	46104
76246.18986159399	0.024953847309177792	YY1	46104
83177.66166719343	0.025191392677243546	YY1	46104
90109.13347279289	0.025440929896379534	YY1	46104
97040.60527839234	0.02568032491111382	YY1	46104
103972.0770839918	0.025897972825262544	YY1	46104
110903.54888959124	0.026088718988078078	YY1	46104
117835.0206951907	0.026251300969479602	YY1	46104
124766.49250079015	0.026386738469017512	YY1	46104
131697.9643063896	0.026497318922247663	YY1	46104
138629.43611198905	0.026585960322102253	YY1	46104
152492.37972318797	0.02671002486713045	YY1	46104
159423.8515287874	0.026751582709807396	YY1	46104
173286.79513998632	0.026807511997694263	YY1	46104
187149.7387511852	0.026842389871291897	YY1	46104
207944.1541679836	0.026885683242445488	YY1	46104
221807.09777918248	0.026922638996975154	YY1	46104
235670.0413903814	0.026973397505248044	YY1	46104
249532.9850015803	0.027041663423003254	YY1	46104
263395.9286127792	0.02712946815799699	YY1	46104
277258.8722239781	0.027237616958464137	YY1	46104
291121.815835177	0.027366039685678044	YY1	46104
304984.75944637595	0.027514060050280308	YY1	46104
318847.7030575748	0.027680598748200697	YY1	46104
346573.59027997265	0.028063764490189276	YY1	46104
381230.9493079699	0.028621043890040783	YY1	46104
415888.3083359672	0.02924354107099605	YY1	46104
450545.6673639644	0.02991030300103511	YY1	46104
485203.0263919617	0.030603827704303612	YY1	46104
519860.38541995897	0.03131008720207402	YY1	46104
554517.7444479562	0.03201815662470438	YY1	46104
589175.1034759535	0.03271972704012459	YY1	46104
623832.4625039508	0.033408624042846495	YY1	46104
658489.821531948	0.03408037988760248	YY1	46104
693147.1805599453	0.03473187251253609	YY1	46104
762461.8986159398	0.035966590792400326	YY1	46104
831776.6166719344	0.03710484040728418	YY1	46104
866433.9756999316	0.03763754742862475	YY1	46104
901091.3347279289	0.03814648451682318	YY1	46104
970406.0527839235	0.03909572072341452	YY1	46104
1039720.7708399179	0.039958961036157	YY1	46104
1213007.5659799043	0.04178942771509888	YY1	46104
1386294.3611198906	0.04324152662036838	YY1	46104
1559581.156259877	0.04441078849281756	YY1	46104
1732867.9513998632	0.045370659565039856	YY1	46104
1871497.3875118522	0.04602492944187619	YY1	46104
2079441.5416798359	0.04686554647853936	YY1	46104
2218070.977791825	0.04735447119896357	YY1	46104
2426015.1319598085	0.04800857561840878	YY1	46104
2772588.722239781	0.04894927505926733	YY1	46104
69.31471805599453	0.08553671370706249	YY1	46153
138.62943611198907	0.11836260802449895	YY1	46153
207.94415416798358	0.13671188528206646	YY1	46153
277.25887222397813	0.1478545250780471	YY1	46153
346.5735902799726	0.15515575367058243	YY1	46153
415.88830833596717	0.16024133796437898	YY1	46153
485.2030263919617	0.16395268146239836	YY1	46153
554.5177444479563	0.16675860506463275	YY1	46153
623.8324625039508	0.16893867909350863	YY1	46153
693.1471805599452	0.17066953029632317	YY1	46153
831.7766166719343	0.1732147134200407	YY1	46153
1039.720770839918	0.17563762827470905	YY1	46153
1386.2943611198905	0.1777881275404622	YY1	46153
1732.8679513998632	0.17875302017654163	YY1	46153
2079.441541679836	0.17905410183698525	YY1	46153
3465.7359027997263	0.17687380250697493	YY1	46153
4158.883083359672	0.17469004481375686	YY1	46153
4852.030263919617	0.1721381253378654	YY1	46153
5545.177444479562	0.16937344859743336	YY1	46153
6238.324625039508	0.1665052502768319	YY1	46153
6931.471805599453	0.16361005018253796	YY1	46153
9010.91334727929	0.15520038125719215	YY1	46153
11090.354888959124	0.147595547238373	YY1	46153
13862.943611198905	0.13886103890022655	YY1	46153
17328.67951399863	0.1299524171756286	YY1	46153
20794.415416798358	0.12287416658130688	YY1	46153
24260.151319598084	0.11725789984469231	YY1	46153
27725.88722239781	0.11280658967616254	YY1	46153
31191.623125197537	0.10928080942889717	YY1	46153
34657.35902799726	0.10648792859006204	YY1	46153
38123.09493079699	0.10427374733497259	YY1	46153
41588.830833596716	0.1025154848842251	YY1	46153
45054.566736396446	0.10111578890901642	YY1	46153
48520.30263919617	0.09999768285954341	YY1	46153
51986.0385419959	0.09910038860473229	YY1	46153
55451.77444479562	0.09837593444620128	YY1	46153
62383.246250395074	0.09730195966627954	YY1	46153
69314.71805599453	0.09655816436610937	YY1	46153
76246.18986159399	0.09600793520458936	YY1	46153
83177.66166719343	0.09556514120976331	YY1	46153
90109.13347279289	0.0951754730608224	YY1	46153
97040.60527839234	0.0948049519004163	YY1	46153
103972.0770839918	0.09443276469686733	YY1	46153
110903.54888959124	0.09404672394292009	YY1	46153
117835.0206951907	0.09364033690702969	YY1	46153
124766.49250079015	0.09321087737637035	YY1	46153
131697.9643063896	0.0927580935580276	YY1	46153
138629.43611198905	0.09228332824078583	YY1	46153
152492.37972318797	0.09127774240340147	YY1	46153
159423.8515287874	0.09075298915000803	YY1	46153
173286.79513998632	0.08967562382703358	YY1	46153
187149.7387511852	0.08858139769911907	YY1	46153
207944.1541679836	0.08695388518488517	YY1	46153
221807.09777918248	0.08590153855789885	YY1	46153
235670.0413903814	0.08488876630055088	YY1	46153
249532.9850015803	0.08392314107070022	YY1	46153
263395.9286127792	0.08300938447671943	YY1	46153
277258.8722239781	0.08214995717048905	YY1	46153
291121.815835177	0.08134558482850629	YY1	46153
304984.75944637595	0.08059570303999315	YY1	46153
318847.7030575748	0.07989882032837094	YY1	46153
346573.59027997265	0.07865511670919688	YY1	46153
381230.9493079699	0.07735374672516199	YY1	46153
415888.3083359672	0.07629164463778766	YY1	46153
450545.6673639644	0.0754259235807211	YY1	46153
485203.0263919617	0.07471892628435475	YY1	46153
519860.38541995897	0.07413899771850212	YY1	46153
554517.7444479562	0.07366019621950898	YY1	46153
589175.1034759535	0.07326159233768574	YY1	46153
623832.4625039508	0.07292646806586005	YY1	46153
658489.821531948	0.0726415562318044	YY1	46153
693147.1805599453	0.07239637387875147	YY1	46153
762461.8986159398	0.07199392897259124	YY1	46153
831776.6166719344	0.0716721082479113	YY1	46153
866433.9756999316	0.07153189317300132	YY1	46153
901091.3347279289	0.07140198062325558	YY1	46153
970406.0527839235	0.07116581655946604	YY1	46153
1039720.7708399179	0.07095279205123067	YY1	46153
1213007.5659799043	0.07048446256993478	YY1	46153
1386294.3611198906	0.07007711474226655	YY1	46153
1559581.156259877	0.06971731782783994	YY1	46153
1732867.9513998632	0.06940159191167934	YY1	46153
1871497.3875118522	0.06917984475252953	YY1	46153
2079441.5416798359	0.06889699538571807	YY1	46153
2218070.977791825	0.06874021649315928	YY1	46153
2426015.1319598085	0.06854960928504891	YY1	46153
2772588.722239781	0.06833803605466847	YY1	46153
69.31471805599453	0.08001477349286924	YY1	46163
138.62943611198907	0.11142190793189072	YY1	46163
207.94415416798358	0.12942876981310347	YY1	46163
277.25887222397813	0.1405774790350704	YY1	46163
346.5735902799726	0.14797282103350065	YY1	46163
415.88830833596717	0.1531644077640597	YY1	46163
485.2030263919617	0.15697423500245683	YY1	46163
554.5177444479563	0.15986873095476178	YY1	46163
623.8324625039508	0.16212968667803865	YY1	46163
693.1471805599452	0.16393664817419515	YY1	46163
831.7766166719343	0.16662907578718378	YY1	46163
1039.720770839918	0.16928067864700433	YY1	46163
1386.2943611198905	0.17186313008924928	YY1	46163
1732.8679513998632	0.1733171625311755	YY1	46163
2079.441541679836	0.1741358783663615	YY1	46163
3465.7359027997263	0.1738608514324994	YY1	46163
4158.883083359672	0.17239930842222342	YY1	46163
4852.030263919617	0.1704083282528136	YY1	46163
5545.177444479562	0.1680673929522011	YY1	46163
6238.324625039508	0.16551379250665338	YY1	46163
6931.471805599453	0.16285016868432098	YY1	46163
9010.91334727929	0.15483763495341557	YY1	46163
11090.354888959124	0.14744822831798593	YY1	46163
13862.943611198905	0.13899228878074057	YY1	46163
17328.67951399863	0.13054895332541572	YY1	46163
20794.415416798358	0.12404633412539276	YY1	46163
24260.151319598084	0.1190533595144403	YY1	46163
27725.88722239781	0.11522324358974419	YY1	46163
31191.623125197537	0.11228636948045627	YY1	46163
34657.35902799726	0.11003452465582562	YY1	46163
38123.09493079699	0.1083071299544503	YY1	46163
41588.830833596716	0.10698037561245638	YY1	46163
45054.566736396446	0.10595880773406569	YY1	46163
48520.30263919617	0.10516883333094483	YY1	46163
51986.0385419959	0.1045537101759882	YY1	46163
55451.77444479562	0.10406968491068276	YY1	46163
62383.246250395074	0.10336770063441075	YY1	46163
69314.71805599453	0.10287554153782644	YY1	46163
76246.18986159399	0.10248221998827887	YY1	46163
83177.66166719343	0.10212260597179845	YY1	46163
90109.13347279289	0.10175932103207068	YY1	46163
97040.60527839234	0.10137190911416091	YY1	46163
103972.0770839918	0.10095029185576229	YY1	46163
110903.54888959124	0.10049076227868739	YY1	46163
117835.0206951907	0.09999349721001444	YY1	46163
124766.49250079015	0.09946099022136833	YY1	46163
131697.9643063896	0.09889705136825046	YY1	46163
138629.43611198905	0.09830616228086309	YY1	46163
152492.37972318797	0.09706245945547544	YY1	46163
159423.8515287874	0.09641889800168027	YY1	46163
173286.79513998632	0.09510949884557149	YY1	46163
187149.7387511852	0.09379441793132842	YY1	46163
207944.1541679836	0.09186089758107188	YY1	46163
221807.09777918248	0.09062188188758355	YY1	46163
235670.0413903814	0.08943573622806263	YY1	46163
249532.9850015803	0.08830918383623969	YY1	46163
263395.9286127792	0.08724600508770278	YY1	46163
277258.8722239781	0.08624773157692346	YY1	46163
291121.815835177	0.08531422234601956	YY1	46163
304984.75944637595	0.08444412824085698	YY1	46163
318847.7030575748	0.08363525771914582	YY1	46163
346573.59027997265	0.08218983869568143	YY1	46163
381230.9493079699	0.08067290431388711	YY1	46163
415888.3083359672	0.0794299757102518	YY1	46163
450545.6673639644	0.078413077011979	YY1	46163
485203.0263919617	0.07758034896233396	YY1	46163
519860.38541995897	0.07689656593715681	YY1	46163
554517.7444479562	0.07633270123333048	YY1	46163
589175.1034759535	0.0758651386708853	YY1	46163
623832.4625039508	0.07547481454092166	YY1	46163
658489.821531948	0.07514641488231089	YY1	46163
693147.1805599453	0.07486767465837053	YY1	46163
762461.8986159398	0.07442192406698754	YY1	46163
831776.6166719344	0.07408051869066218	YY1	46163
866433.9756999316	0.07393700691164475	YY1	46163
901091.3347279289	0.07380711831136422	YY1	46163
970406.0527839235	0.07357858399375568	YY1	46163
1039720.7708399179	0.07338019228648522	YY1	46163
1213007.5659799043	0.07296287069648638	YY1	46163
1386294.3611198906	0.07261041481843658	YY1	46163
1559581.156259877	0.07230042204674064	YY1	46163
1732867.9513998632	0.07202717669007587	YY1	46163
1871497.3875118522	0.0718343310226373	YY1	46163
2079441.5416798359	0.07158766105977837	YY1	46163
2218070.977791825	0.07145107692474141	YY1	46163
2426015.1319598085	0.07128610103301916	YY1	46163
2772588.722239781	0.07110761977838928	YY1	46163
69.31471805599453	0.09550747583473204	YY1	46170
138.62943611198907	0.11938508309325466	YY1	46170
207.94415416798358	0.1317560723144025	YY1	46170
277.25887222397813	0.1392517685287023	YY1	46170
346.5735902799726	0.14421145852169345	YY1	46170
415.88830833596717	0.14769815446774684	YY1	46170
485.2030263919617	0.1502548561231639	YY1	46170
554.5177444479563	0.15218464066104453	YY1	46170
623.8324625039508	0.15366992967917542	YY1	46170
693.1471805599452	0.15482763680073514	YY1	46170
831.7766166719343	0.15645201723107394	YY1	46170
1039.720770839918	0.1577892389241224	YY1	46170
1386.2943611198905	0.15845070592227245	YY1	46170
1732.8679513998632	0.15811230393446454	YY1	46170
2079.441541679836	0.15724422788620543	YY1	46170
3465.7359027997263	0.15146705213811348	YY1	46170
4158.883083359672	0.14794008574172574	YY1	46170
4852.030263919617	0.14421976286523255	YY1	46170
5545.177444479562	0.14039736075934095	YY1	46170
6238.324625039508	0.13654192942412874	YY1	46170
6931.471805599453	0.13270780385369513	YY1	46170
9010.91334727929	0.12170313244873164	YY1	46170
11090.354888959124	0.11185360065003694	YY1	46170
13862.943611198905	0.1007370802069714	YY1	46170
17328.67951399863	0.08973027676443722	YY1	46170
20794.415416798358	0.08124247792793458	YY1	46170
24260.151319598084	0.07462195214719591	YY1	46170
27725.88722239781	0.06938099769130116	YY1	46170
31191.623125197537	0.06516948464119246	YY1	46170
34657.35902799726	0.06173686090536969	YY1	46170
38123.09493079699	0.05890209839503653	YY1	46170
41588.830833596716	0.05653258699580696	YY1	46170
45054.566736396446	0.054529761984948424	YY1	46170
48520.30263919617	0.052819333126207534	YY1	46170
51986.0385419959	0.051344576947470404	YY1	46170
55451.77444479562	0.05006166640619994	YY1	46170
62383.246250395074	0.04794167936164134	YY1	46170
69314.71805599453	0.046262342970153	YY1	46170
76246.18986159399	0.04489700383343489	YY1	46170
83177.66166719343	0.043761629623706694	YY1	46170
90109.13347279289	0.04279889975142163	YY1	46170
97040.60527839234	0.04196875055128628	YY1	46170
103972.0770839918	0.0412425734709465	YY1	46170
110903.54888959124	0.04059955000695389	YY1	46170
117835.0206951907	0.040024274247335845	YY1	46170
124766.49250079015	0.03950517294293702	YY1	46170
131697.9643063896	0.03903343234629809	YY1	46170
138629.43611198905	0.038602254790561806	YY1	46170
152492.37972318797	0.03784148254331849	YY1	46170
159423.8515287874	0.03750435365527245	YY1	46170
173286.79513998632	0.03690295409960263	YY1	46170
187149.7387511852	0.0363858161138456	YY1	46170
207944.1541679836	0.03574405161693516	YY1	46170
221807.09777918248	0.03539405183367073	YY1	46170
235670.0413903814	0.03509936762378751	YY1	46170
249532.9850015803	0.034855190641374614	YY1	46170
263395.9286127792	0.03465735778477519	YY1	46170
277258.8722239781	0.0345021465316807	YY1	46170
291121.815835177	0.03438614943228633	YY1	46170
304984.75944637595	0.034306198283626736	YY1	46170
318847.7030575748	0.0342593193810401	YY1	46170
346573.59027997265	0.034253714026581256	YY1	46170
381230.9493079699	0.034385984762952425	YY1	46170
415888.3083359672	0.03464038146677688	YY1	46170
450545.6673639644	0.034987024335626886	YY1	46170
485203.0263919617	0.03540106215279659	YY1	46170
519860.38541995897	0.03586220493051678	YY1	46170
554517.7444479562	0.03635415927702145	YY1	46170
589175.1034759535	0.03686403529796703	YY1	46170
623832.4625039508	0.03738177783732047	YY1	46170
658489.821531948	0.037899652754075176	YY1	46170
693147.1805599453	0.038411801341081554	YY1	46170
762461.8986159398	0.039402672494245186	YY1	46170
831776.6166719344	0.040332318107351425	YY1	46170
866433.9756999316	0.04077071972233587	YY1	46170
901091.3347279289	0.04119070042843669	YY1	46170
970406.0527839235	0.04197501229324369	YY1	46170
1039720.7708399179	0.04268664908270413	YY1	46170
1213007.5659799043	0.0441748826537971	YY1	46170
1386294.3611198906	0.04531296374392695	YY1	46170
1559581.156259877	0.046180473544408365	YY1	46170
1732867.9513998632	0.04684408892698032	YY1	46170
1871497.3875118522	0.047263704811581056	YY1	46170
2079441.5416798359	0.04775598962423491	YY1	46170
2218070.977791825	0.048015609684327096	YY1	46170
2426015.1319598085	0.04833129082166029	YY1	46170
2772588.722239781	0.04872613399803927	YY1	46170
69.31471805599453	0.08083869350820042	YY1	46204
138.62943611198907	0.09866032507456461	YY1	46204
207.94415416798358	0.10778354551255982	YY1	46204
277.25887222397813	0.1126516409489686	YY1	46204
346.5735902799726	0.11528642258983195	YY1	46204
415.88830833596717	0.11667353247705253	YY1	46204
485.2030263919617	0.11732584708721254	YY1	46204
554.5177444479563	0.11752571106375337	YY1	46204
623.8324625039508	0.11743623710001959	YY1	46204
693.1471805599452	0.1171556863067889	YY1	46204
831.7766166719343	0.11624532280086243	YY1	46204
1039.720770839918	0.11443060321926242	YY1	46204
1386.2943611198905	0.11097585571073777	YY1	46204
1732.8679513998632	0.107410102289568	YY1	46204
2079.441541679836	0.10388952339804017	YY1	46204
3465.7359027997263	0.09082758107238863	YY1	46204
4158.883083359672	0.0849662783785581	YY1	46204
4852.030263919617	0.07955087593539428	YY1	46204
5545.177444479562	0.07457049513904136	YY1	46204
6238.324625039508	0.0700069271980284	YY1	46204
6931.471805599453	0.06583607107817067	YY1	46204
9010.91334727929	0.05539710274489186	YY1	46204
11090.354888959124	0.04748193411856127	YY1	46204
13862.943611198905	0.03977728151987926	YY1	46204
17328.67951399863	0.03329470358099451	YY1	46204
20794.415416798358	0.029127635787166088	YY1	46204
24260.151319598084	0.026489650795450667	YY1	46204
27725.88722239781	0.024882352909669985	YY1	46204
31191.623125197537	0.023976352788988856	YY1	46204
34657.35902799726	0.02354783228735446	YY1	46204
38123.09493079699	0.023442103319577457	YY1	46204
41588.830833596716	0.023551225367936735	YY1	46204
45054.566736396446	0.023799551045120076	YY1	46204
48520.30263919617	0.024134054158501988	YY1	46204
51986.0385419959	0.024517695601273426	YY1	46204
55451.77444479562	0.02492479397312183	YY1	46204
62383.246250395074	0.025744752430469357	YY1	46204
69314.71805599453	0.026512806766341438	YY1	46204
76246.18986159399	0.02719697765394119	YY1	46204
83177.66166719343	0.027789472713687407	YY1	46204
90109.13347279289	0.028293817097072998	YY1	46204
97040.60527839234	0.02871828453122154	YY1	46204
103972.0770839918	0.029072621873241385	YY1	46204
110903.54888959124	0.029366487889471386	YY1	46204
117835.0206951907	0.029608773542404834	YY1	46204
124766.49250079015	0.029807365228610612	YY1	46204
131697.9643063896	0.02996912145700366	YY1	46204
138629.43611198905	0.03009994440720112	YY1	46204
152492.37972318797	0.030288263102342266	YY1	46204
159423.8515287874	0.030353757928362677	YY1	46204
173286.79513998632	0.030443228461336475	YY1	46204
187149.7387511852	0.030493377175285198	YY1	46204
207944.1541679836	0.030525932963107974	YY1	46204
221807.09777918248	0.03053380324494273	YY1	46204
235670.0413903814	0.03053878958438987	YY1	46204
249532.9850015803	0.030545724176683484	YY1	46204
263395.9286127792	0.030558021654022334	YY1	46204
277258.8722239781	0.030578022658198784	YY1	46204
291121.815835177	0.030607253153684698	YY1	46204
304984.75944637595	0.030646622107377175	YY1	46204
318847.7030575748	0.03069657334594158	YY1	46204
346573.59027997265	0.03082834975313665	YY1	46204
381230.9493079699	0.03104963941952888	YY1	46204
415888.3083359672	0.031325920822163365	YY1	46204
450545.6673639644	0.03164708243829582	YY1	46204
485203.0263919617	0.032002989410745225	YY1	46204
519860.38541995897	0.032384378967653206	YY1	46204
554517.7444479562	0.03278321867018556	YY1	46204
589175.1034759535	0.033192779271946575	YY1	46204
623832.4625039508	0.03360756462946666	YY1	46204
658489.821531948	0.034023178233631046	YY1	46204
693147.1805599453	0.03443616962812621	YY1	46204
762461.8986159398	0.03524431956581519	YY1	46204
831776.6166719344	0.036017936958423966	YY1	46204
866433.9756999316	0.03638939838214718	YY1	46204
901091.3347279289	0.036749984982707005	YY1	46204
970406.0527839235	0.03743789951968387	YY1	46204
1039720.7708399179	0.03808184778277302	YY1	46204
1213007.5659799043	0.039512840310392004	YY1	46204
1386294.3611198906	0.04072461403168128	YY1	46204
1559581.156259877	0.041762985841236375	YY1	46204
1732867.9513998632	0.042666703803109565	YY1	46204
1871497.3875118522	0.043313322706579796	YY1	46204
2079441.5416798359	0.04418385581933924	YY1	46204
2218070.977791825	0.04471106962440219	YY1	46204
2426015.1319598085	0.0454388432510736	YY1	46204
2772588.722239781	0.04652109593695152	YY1	46204
69.31471805599453	0.053405353997328535	YY1	46269
138.62943611198907	0.07370823456367707	YY1	46269
207.94415416798358	0.08607637486677942	YY1	46269
277.25887222397813	0.09349310902787578	YY1	46269
346.5735902799726	0.09810758120195655	YY1	46269
415.88830833596717	0.10109152908115623	YY1	46269
485.2030263919617	0.10307961062143399	YY1	46269
554.5177444479563	0.10443030977979952	YY1	46269
623.8324625039508	0.10535604551491759	YY1	46269
693.1471805599452	0.10598824007752808	YY1	46269
831.7766166719343	0.10668076123361941	YY1	46269
1039.720770839918	0.10689351023507918	YY1	46269
1386.2943611198905	0.10617463829781285	YY1	46269
1732.8679513998632	0.10478027835072992	YY1	46269
2079.441541679836	0.10300732843950877	YY1	46269
3465.7359027997263	0.094283438590798	YY1	46269
4158.883083359672	0.0896470692153053	YY1	46269
4852.030263919617	0.08510038425761574	YY1	46269
5545.177444479562	0.08074517516115473	YY1	46269
6238.324625039508	0.07663970764135476	YY1	46269
6931.471805599453	0.07281300938364009	YY1	46269
9010.91334727929	0.06303621061176988	YY1	46269
11090.354888959124	0.055540494640923345	YY1	46269
13862.943611198905	0.0482399858733358	YY1	46269
17328.67951399863	0.04207299865953634	YY1	46269
20794.415416798358	0.038024403965564335	YY1	46269
24260.151319598084	0.035341694783459825	YY1	46269
27725.88722239781	0.03357162310557366	YY1	46269
31191.623125197537	0.03242662722688994	YY1	46269
34657.35902799726	0.03171603877885724	YY1	46269
38123.09493079699	0.03130934787042134	YY1	46269
41588.830833596716	0.03111527750810841	YY1	46269
45054.566736396446	0.031069081627427778	YY1	46269
48520.30263919617	0.031124420913371503	YY1	46269
51986.0385419959	0.03124795709828244	YY1	46269
55451.77444479562	0.031415651521565474	YY1	46269
62383.246250395074	0.03181908801602765	YY1	46269
69314.71805599453	0.03224711663427721	YY1	46269
76246.18986159399	0.03265597249038776	YY1	46269
83177.66166719343	0.03302551495043114	YY1	46269
90109.13347279289	0.033348335249441974	YY1	46269
97040.60527839234	0.03362379565714013	YY1	46269
103972.0770839918	0.033854730601872364	YY1	46269
110903.54888959124	0.034045609496526276	YY1	46269
117835.0206951907	0.034201514139513695	YY1	46269
124766.49250079015	0.03432757594344964	YY1	46269
131697.9643063896	0.03442867552446649	YY1	46269
138629.43611198905	0.034509293112900984	YY1	46269
152492.37972318797	0.03462467506994342	YY1	46269
159423.8515287874	0.03466606108717642	YY1	46269
173286.79513998632	0.034729508802466516	YY1	46269
187149.7387511852	0.03478050410353551	YY1	46269
207944.1541679836	0.03485810980365054	YY1	46269
221807.09777918248	0.03492086619238443	YY1	46269
235670.0413903814	0.03499717599053679	YY1	46269
249532.9850015803	0.035089006277704456	YY1	46269
263395.9286127792	0.03519705761988947	YY1	46269
277258.8722239781	0.035321159747815904	YY1	46269
291121.815835177	0.03546056391660696	YY1	46269
304984.75944637595	0.03561415607319557	YY1	46269
318847.7030575748	0.035780610278964405	YY1	46269
346573.59027997265	0.03614636195487275	YY1	46269
381230.9493079699	0.03665043027019622	YY1	46269
415888.3083359672	0.03718769795676469	YY1	46269
450545.6673639644	0.0377413713732053	YY1	46269
485203.0263919617	0.03829843002172984	YY1	46269
519860.38541995897	0.038849225206958445	YY1	46269
554517.7444479562	0.03938689903794386	YY1	46269
589175.1034759535	0.03990680354410267	YY1	46269
623832.4625039508	0.040405989124523915	YY1	46269
658489.821531948	0.0408827813122049	YY1	46269
693147.1805599453	0.0413364431430678	YY1	46269
762461.8986159398	0.04217459919432931	YY1	46269
831776.6166719344	0.04292476294849761	YY1	46269
866433.9756999316	0.0432692436504274	YY1	46269
901091.3347279289	0.043594805949421174	YY1	46269
970406.0527839235	0.04419375558840942	YY1	46269
1039720.7708399179	0.04473054903608891	YY1	46269
1213007.5659799043	0.045852544174927984	YY1	46269
1386294.3611198906	0.046739142995891624	YY1	46269
1559581.156259877	0.04746188897685149	YY1	46269
1732867.9513998632	0.04806857244938397	YY1	46269
1871497.3875118522	0.048492248338520026	YY1	46269
2079441.5416798359	0.04905154853114289	YY1	46269
2218070.977791825	0.04938519463936871	YY1	46269
2426015.1319598085	0.04984070012893705	YY1	46269
2772588.722239781	0.05050942741177717	YY1	46269
69.31471805599453	0.053744003906420194	YY1	46303
138.62943611198907	0.08125886877020647	YY1	46303
207.94415416798358	0.09598117709424185	YY1	46303
277.25887222397813	0.1044674894781757	YY1	46303
346.5735902799726	0.10972573899787327	YY1	46303
415.88830833596717	0.11318163833931058	YY1	46303
485.2030263919617	0.11555796080910562	YY1	46303
554.5177444479563	0.11724733543365332	YY1	46303
623.8324625039508	0.11847698147088272	YY1	46303
693.1471805599452	0.11938583075827444	YY1	46303
831.7766166719343	0.1205673960876324	YY1	46303
1039.720770839918	0.1213981218065404	YY1	46303
1386.2943611198905	0.12154094928622945	YY1	46303
1732.8679513998632	0.12092862174060892	YY1	46303
2079.441541679836	0.1199192849458398	YY1	46303
3465.7359027997263	0.11413631766851688	YY1	46303
4158.883083359672	0.11081498380290292	YY1	46303
4852.030263919617	0.10743594184108286	YY1	46303
5545.177444479562	0.10409075851192692	YY1	46303
6238.324625039508	0.10083849224048906	YY1	46303
6931.471805599453	0.09771605912303127	YY1	46303
9010.91334727929	0.08928831450632994	YY1	46303
11090.354888959124	0.08229336758046994	YY1	46303
13862.943611198905	0.07488355416351007	YY1	46303
17328.67951399863	0.06797990353679811	YY1	46303
20794.415416798358	0.06296310984315417	YY1	46303
24260.151319598084	0.05928568475791122	YY1	46303
27725.88722239781	0.05657231937465457	YY1	46303
31191.623125197537	0.05455987313364204	YY1	46303
34657.35902799726	0.053060724181205145	YY1	46303
38123.09493079699	0.05193960435897253	YY1	46303
41588.830833596716	0.05109820028083206	YY1	46303
45054.566736396446	0.05046458111592731	YY1	46303
48520.30263919617	0.04998580776269591	YY1	46303
51986.0385419959	0.049622708544025416	YY1	46303
55451.77444479562	0.049346156066707496	YY1	46303
62383.246250395074	0.04897111308987382	YY1	46303
69314.71805599453	0.048743903928775	YY1	46303
76246.18986159399	0.04859817345763731	YY1	46303
83177.66166719343	0.04849595388266338	YY1	46303
90109.13347279289	0.048415543375725706	YY1	46303
97040.60527839234	0.04834469954042962	YY1	46303
103972.0770839918	0.04827674313557091	YY1	46303
110903.54888959124	0.04820828701532039	YY1	46303
117835.0206951907	0.048137890010136956	YY1	46303
124766.49250079015	0.04806524707699751	YY1	46303
131697.9643063896	0.04799069613426893	YY1	46303
138629.43611198905	0.04791491531425889	YY1	46303
152492.37972318797	0.047763032559648894	YY1	46303
159423.8515287874	0.04768864702300194	YY1	46303
173286.79513998632	0.0475468519501582	YY1	46303
187149.7387511852	0.04741847006356072	YY1	46303
207944.1541679836	0.04725852739787339	YY1	46303
221807.09777918248	0.04717643583554039	YY1	46303
235670.0413903814	0.04711480112702113	YY1	46303
249532.9850015803	0.04707344703445262	YY1	46303
263395.9286127792	0.047051651539423915	YY1	46303
277258.8722239781	0.047048322172888575	YY1	46303
291121.815835177	0.04706213266659962	YY1	46303
304984.75944637595	0.04709162635194473	YY1	46303
318847.7030575748	0.047135292425914146	YY1	46303
346573.59027997265	0.04725914040400068	YY1	46303
381230.9493079699	0.04746787492855788	YY1	46303
415888.3083359672	0.047718397037081764	YY1	46303
450545.6673639644	0.04799476116816363	YY1	46303
485203.0263919617	0.04828453740725271	YY1	46303
519860.38541995897	0.0485783567279105	YY1	46303
554517.7444479562	0.048869372929672736	YY1	46303
589175.1034759535	0.0491527491516637	YY1	46303
623832.4625039508	0.04942521062033893	YY1	46303
658489.821531948	0.04968467384417381	YY1	46303
693147.1805599453	0.04992994839432958	YY1	46303
762461.8986159398	0.05037627787109081	YY1	46303
831776.6166719344	0.05076484361350892	YY1	46303
866433.9756999316	0.05093880121914663	YY1	46303
901091.3347279289	0.051100177668084716	YY1	46303
970406.0527839235	0.051388387812134735	YY1	46303
1039720.7708399179	0.05163590112879581	YY1	46303
1213007.5659799043	0.05211518359611812	YY1	46303
1386294.3611198906	0.05245407137470955	YY1	46303
1559581.156259877	0.05270496041528698	YY1	46303
1732867.9513998632	0.05290114317844266	YY1	46303
1871497.3875118522	0.05303292032150946	YY1	46303
2079441.5416798359	0.05320438105695904	YY1	46303
2218070.977791825	0.05330739369528533	YY1	46303
2426015.1319598085	0.05345143707792599	YY1	46303
2772588.722239781	0.05367452454843637	YY1	46303
69.31471805599453	0.06660231651696902	YY1	46342
138.62943611198907	0.08625900242320729	YY1	46342
207.94415416798358	0.09646467530157568	YY1	46342
277.25887222397813	0.10184583508266686	YY1	46342
346.5735902799726	0.10472346655863836	YY1	46342
415.88830833596717	0.10623265980972513	YY1	46342
485.2030263919617	0.10695570096964552	YY1	46342
554.5177444479563	0.10720813624546863	YY1	46342
623.8324625039508	0.107169368731815	YY1	46342
693.1471805599452	0.10694553206496915	YY1	46342
831.7766166719343	0.10617798766061147	YY1	46342
1039.720770839918	0.10465020799626099	YY1	46342
1386.2943611198905	0.1017848471802306	YY1	46342
1732.8679513998632	0.09881992493238526	YY1	46342
2079.441541679836	0.0958247571500439	YY1	46342
3465.7359027997263	0.08375796310995627	YY1	46342
4158.883083359672	0.07786199637401472	YY1	46342
4852.030263919617	0.07220459804260643	YY1	46342
5545.177444479562	0.06685751230329035	YY1	46342
6238.324625039508	0.06185934829649071	YY1	46342
6931.471805599453	0.057223554407528916	YY1	46342
9010.91334727929	0.04540501646400076	YY1	46342
11090.354888959124	0.03628825279098275	YY1	46342
13862.943611198905	0.027288821480525804	YY1	46342
17328.67951399863	0.01954843833099417	YY1	46342
20794.415416798358	0.014376100825839958	YY1	46342
24260.151319598084	0.010895799379529357	YY1	46342
27725.88722239781	0.008566335741096174	YY1	46342
31191.623125197537	0.007038021133345458	YY1	46342
34657.35902799726	0.0060760708012557495	YY1	46342
38123.09493079699	0.005518085825392377	YY1	46342
41588.830833596716	0.005249215846298939	YY1	46342
45054.566736396446	0.005186920970807873	YY1	46342
48520.30263919617	0.0052712113803660915	YY1	46342
51986.0385419959	0.0054581635992222086	YY1	46342
55451.77444479562	0.005715482238621094	YY1	46342
62383.246250395074	0.006352390404868569	YY1	46342
69314.71805599453	0.007057927100724627	YY1	46342
76246.18986159399	0.007766427253193553	YY1	46342
83177.66166719343	0.008444863454577952	YY1	46342
90109.13347279289	0.009078465922448344	YY1	46342
97040.60527839234	0.009662548101066004	YY1	46342
103972.0770839918	0.010197825296787429	YY1	46342
110903.54888959124	0.010687733115385057	YY1	46342
117835.0206951907	0.011136902821258333	YY1	46342
124766.49250079015	0.011550309756257652	YY1	46342
131697.9643063896	0.011932813810531977	YY1	46342
138629.43611198905	0.012288927438390999	YY1	46342
152492.37972318797	0.01293776228913673	YY1	46342
159423.8515287874	0.013237194761165746	YY1	46342
173286.79513998632	0.013799594648095659	YY1	46342
187149.7387511852	0.014327044422227297	YY1	46342
207944.1541679836	0.015078487261348559	YY1	46342
221807.09777918248	0.015564480711180393	YY1	46342
235670.0413903814	0.01604447906241965	YY1	46342
249532.9850015803	0.01652166447112743	YY1	46342
263395.9286127792	0.016998024903019552	YY1	46342
277258.8722239781	0.017474699493635653	YY1	46342
291121.815835177	0.017952230357108693	YY1	46342
304984.75944637595	0.018430745547221773	YY1	46342
318847.7030575748	0.018910091621911266	YY1	46342
346573.59027997265	0.01986980294857946	YY1	46342
381230.9493079699	0.021066134991755754	YY1	46342
415888.3083359672	0.022250723176675632	YY1	46342
450545.6673639644	0.023415415322659405	YY1	46342
485203.0263919617	0.02455328772129094	YY1	46342
519860.38541995897	0.025658837450187485	YY1	46342
554517.7444479562	0.02672792506457204	YY1	46342
589175.1034759535	0.02775762091691061	YY1	46342
623832.4625039508	0.02874602475375923	YY1	46342
658489.821531948	0.029692089184604947	YY1	46342
693147.1805599453	0.030595459382950253	YY1	46342
762461.8986159398	0.032275340139768946	YY1	46342
831776.6166719344	0.033791850690759864	YY1	46342
866433.9756999316	0.03449195146652651	YY1	46342
901091.3347279289	0.03515525468041264	YY1	46342
970406.0527839235	0.036377848829902824	YY1	46342
1039720.7708399179	0.037472618279772045	YY1	46342
1213007.5659799043	0.03973284041902241	YY1	46342
1386294.3611198906	0.04145089981601362	YY1	46342
1559581.156259877	0.04276710710492477	YY1	46342
1732867.9513998632	0.04378595680476183	YY1	46342
1871497.3875118522	0.04443896322736015	YY1	46342
2079441.5416798359	0.0452159272794036	YY1	46342
2218070.977791825	0.04562994570632294	YY1	46342
2426015.1319598085	0.04613400731003703	YY1	46342
2772588.722239781	0.046749714669173555	YY1	46342
69.31471805599453	0.05553191733883258	YY1	46364
138.62943611198907	0.07849079554273634	YY1	46364
207.94415416798358	0.09116167406645602	YY1	46364
277.25887222397813	0.09848526232532007	YY1	46364
346.5735902799726	0.10293202166906437	YY1	46364
415.88830833596717	0.10575325689192094	YY1	46364
485.2030263919617	0.10760698641123013	YY1	46364
554.5177444479563	0.10885718696727521	YY1	46364
623.8324625039508	0.10971530515099104	YY1	46364
693.1471805599452	0.11030953604390135	YY1	46364
831.7766166719343	0.11100023611042953	YY1	46364
1039.720770839918	0.11134862544184249	YY1	46364
1386.2943611198905	0.11109257282632767	YY1	46364
1732.8679513998632	0.11034288276153924	YY1	46364
2079.441541679836	0.10932409175894948	YY1	46364
3465.7359027997263	0.10398901591237966	YY1	46364
4158.883083359672	0.10100751264247446	YY1	46364
4852.030263919617	0.09799242190210451	YY1	46364
5545.177444479562	0.09501716683395167	YY1	46364
6238.324625039508	0.09213001897691653	YY1	46364
6931.471805599453	0.0893611421367127	YY1	46364
9010.91334727929	0.0818871993411775	YY1	46364
11090.354888959124	0.07565099214012863	YY1	46364
13862.943611198905	0.06894333595871152	YY1	46364
17328.67951399863	0.06248853382981451	YY1	46364
20794.415416798358	0.057561428809288634	YY1	46364
24260.151319598084	0.05373246174039492	YY1	46364
27725.88722239781	0.050720862334622654	YY1	46364
31191.623125197537	0.04833219059165122	YY1	46364
34657.35902799726	0.04642504807361924	YY1	46364
38123.09493079699	0.04489316697001055	YY1	46364
41588.830833596716	0.043655095164178814	YY1	46364
45054.566736396446	0.04264772029417716	YY1	46364
48520.30263919617	0.04182186507887291	YY1	46364
51986.0385419959	0.04113910497961442	YY1	46364
55451.77444479562	0.04056937791187085	YY1	46364
62383.246250395074	0.039679984381437904	YY1	46364
69314.71805599453	0.03902019425581468	YY1	46364
76246.18986159399	0.038507966633439944	YY1	46364
83177.66166719343	0.03809273990280187	YY1	46364
90109.13347279289	0.03774324134553894	YY1	46364
97040.60527839234	0.037440051273688615	YY1	46364
103972.0770839918	0.03717106167026189	YY1	46364
110903.54888959124	0.03692869308571525	YY1	46364
117835.0206951907	0.03670818029047018	YY1	46364
124766.49250079015	0.03650650974141996	YY1	46364
131697.9643063896	0.03632175676520074	YY1	46364
138629.43611198905	0.03615266960527223	YY1	46364
152492.37972318797	0.03585837334561502	YY1	46364
159423.8515287874	0.035732112366970825	YY1	46364
173286.79513998632	0.03551941967257642	YY1	46364
187149.7387511852	0.03535755863019451	YY1	46364
207944.1541679836	0.03520394707868939	YY1	46364
221807.09777918248	0.03515657275727005	YY1	46364
235670.0413903814	0.035149453448161325	YY1	46364
249532.9850015803	0.035179249803724354	YY1	46364
263395.9286127792	0.03524261836199528	YY1	46364
277258.8722239781	0.03533628053850815	YY1	46364
291121.815835177	0.03545707507580586	YY1	46364
304984.75944637595	0.035601994785977566	YY1	46364
318847.7030575748	0.03576820998764082	YY1	46364
346573.59027997265	0.03615416487119211	YY1	46364
381230.9493079699	0.036713500203058684	YY1	46364
415888.3083359672	0.037330458614789036	YY1	46364
450545.6673639644	0.037981353048271826	YY1	46364
485203.0263919617	0.03864792265523728	YY1	46364
519860.38541995897	0.03931631627151685	YY1	46364
554517.7444479562	0.03997620087349566	YY1	46364
589175.1034759535	0.04062001846240624	YY1	46364
623832.4625039508	0.041242383287978135	YY1	46364
658489.821531948	0.041839600166425565	YY1	46364
693147.1805599453	0.0424092826721923	YY1	46364
762461.8986159398	0.043461298277074865	YY1	46364
831776.6166719344	0.044395555238647584	YY1	46364
866433.9756999316	0.044819705796081834	YY1	46364
901091.3347279289	0.045216407686919834	YY1	46364
970406.0527839235	0.04593204214814371	YY1	46364
1039720.7708399179	0.046552394168342795	YY1	46364
1213007.5659799043	0.04775415059692345	YY1	46364
1386294.3611198906	0.04857436849669164	YY1	46364
1559581.156259877	0.049131392357239956	YY1	46364
1732867.9513998632	0.04951100039266605	YY1	46364
1871497.3875118522	0.04972777722221488	YY1	46364
2079441.5416798359	0.04995789892901164	YY1	46364
2218070.977791825	0.05006920691948138	YY1	46364
2426015.1319598085	0.05019728019675892	YY1	46364
2772588.722239781	0.05035397618009087	YY1	46364
69.31471805599453	0.11195195345752514	YY1	62485
138.62943611198907	0.13178821927647397	YY1	62485
207.94415416798358	0.1410400061440866	YY1	62485
277.25887222397813	0.14629375100935813	YY1	62485
346.5735902799726	0.14957942056147389	YY1	62485
415.88830833596717	0.1517474052293711	YY1	62485
485.2030263919617	0.15321837819334455	YY1	62485
554.5177444479563	0.15422457313461685	YY1	62485
623.8324625039508	0.15490507756171332	YY1	62485
693.1471805599452	0.1553485199305442	YY1	62485
831.7766166719343	0.15574295006470978	YY1	62485
1039.720770839918	0.15556560230617866	YY1	62485
1386.2943611198905	0.1541988708426964	YY1	62485
1732.8679513998632	0.15217783807310847	YY1	62485
2079.441541679836	0.14985365301586945	YY1	62485
3465.7359027997263	0.14002473959613168	YY1	62485
4158.883083359672	0.13541958223036216	YY1	62485
4852.030263919617	0.1311485032641878	YY1	62485
5545.177444479562	0.12720619081981113	YY1	62485
6238.324625039508	0.12356741101653917	YY1	62485
6931.471805599453	0.1202028644013742	YY1	62485
9010.91334727929	0.11149162792553469	YY1	62485
11090.354888959124	0.10442351778048826	YY1	62485
13862.943611198905	0.09688064713277823	YY1	62485
17328.67951399863	0.08964032241052106	YY1	62485
20794.415416798358	0.0841452590674846	YY1	62485
24260.151319598084	0.07992894484038192	YY1	62485
27725.88722239781	0.0766808668535128	YY1	62485
31191.623125197537	0.07418025124772827	YY1	62485
34657.35902799726	0.07226288082763145	YY1	62485
38123.09493079699	0.0708031289035695	YY1	62485
41588.830833596716	0.06970324899027337	YY1	62485
45054.566736396446	0.06888640667026022	YY1	62485
48520.30263919617	0.06829182983466314	YY1	62485
51986.0385419959	0.0678712691737928	YY1	62485
55451.77444479562	0.06758633149813098	YY1	62485
62383.246250395074	0.06730717816691631	YY1	62485
69314.71805599453	0.06727685502653317	YY1	62485
76246.18986159399	0.06738276996842482	YY1	62485
83177.66166719343	0.06755393494719304	YY1	62485
90109.13347279289	0.06774614368477047	YY1	62485
97040.60527839234	0.06793247694996883	YY1	62485
103972.0770839918	0.06809718295956746	YY1	62485
110903.54888959124	0.06823171137630088	YY1	62485
117835.0206951907	0.0683321302250232	YY1	62485
124766.49250079015	0.06839743638640099	YY1	62485
131697.9643063896	0.06842844707952703	YY1	62485
138629.43611198905	0.0684270714092446	YY1	62485
152492.37972318797	0.06833755203929767	YY1	62485
159423.8515287874	0.06825515234748067	YY1	62485
173286.79513998632	0.06802943628098572	YY1	62485
187149.7387511852	0.06774017813140816	YY1	62485
207944.1541679836	0.06722704978544793	YY1	62485
221807.09777918248	0.06685363797707415	YY1	62485
235670.0413903814	0.0664686067246483	YY1	62485
249532.9850015803	0.06608070529609537	YY1	62485
263395.9286127792	0.0656966433271265	YY1	62485
277258.8722239781	0.06532144845327398	YY1	62485
291121.815835177	0.06495878124754476	YY1	62485
304984.75944637595	0.06461120453278023	YY1	62485
318847.7030575748	0.06428040933552234	YY1	62485
346573.59027997265	0.06367265710534481	YY1	62485
381230.9493079699	0.06301540477832814	YY1	62485
415888.3083359672	0.06246609552456113	YY1	62485
450545.6673639644	0.06201324929107638	YY1	62485
485203.0263919617	0.061643540382632894	YY1	62485
519860.38541995897	0.06134381326732176	YY1	62485
554517.7444479562	0.06110204256210736	YY1	62485
589175.1034759535	0.06090770619750649	YY1	62485
623832.4625039508	0.06075184638842022	YY1	62485
658489.821531948	0.06062697580149173	YY1	62485
693147.1805599453	0.06052691686155474	YY1	62485
762461.8986159398	0.0603819965817526	YY1	62485
831776.6166719344	0.060287218791436455	YY1	62485
866433.9756999316	0.06025231791182331	YY1	62485
901091.3347279289	0.06022337242154761	YY1	62485
970406.0527839235	0.06017837964164901	YY1	62485
1039720.7708399179	0.06014484116365173	YY1	62485
1213007.5659799043	0.06008690475019508	YY1	62485
1386294.3611198906	0.060049312769056964	YY1	62485
1559581.156259877	0.060029480706095664	YY1	62485
1732867.9513998632	0.060030784443161046	YY1	62485
1871497.3875118522	0.06004919721117856	YY1	62485
2079441.5416798359	0.060107611938801736	YY1	62485
2218070.977791825	0.06016705885343915	YY1	62485
2426015.1319598085	0.06028531704662732	YY1	62485
2772588.722239781	0.0605500614750966	YY1	62485
69.31471805599453	0.08588318171118307	YY1	62486
138.62943611198907	0.10424042972776464	YY1	62486
207.94415416798358	0.11497805950106428	YY1	62486
277.25887222397813	0.12156175903858764	YY1	62486
346.5735902799726	0.12580801790102653	YY1	62486
415.88830833596717	0.12866698316184935	YY1	62486
485.2030263919617	0.13065937672211342	YY1	62486
554.5177444479563	0.13208646729253562	YY1	62486
623.8324625039508	0.1331310847265711	YY1	62486
693.1471805599452	0.13390863203282452	YY1	62486
831.7766166719343	0.13493861263060705	YY1	62486
1039.720770839918	0.1357203058119964	YY1	62486
1386.2943611198905	0.1360356995316232	YY1	62486
1732.8679513998632	0.1357429105250535	YY1	62486
2079.441541679836	0.13511497034292214	YY1	62486
3465.7359027997263	0.13108095848396709	YY1	62486
4158.883083359672	0.12870313841399147	YY1	62486
4852.030263919617	0.12627705428420477	YY1	62486
5545.177444479562	0.12386482748519854	YY1	62486
6238.324625039508	0.12150067318668466	YY1	62486
6931.471805599453	0.119203732259118	YY1	62486
9010.91334727929	0.11279710260215582	YY1	62486
11090.354888959124	0.10714503203752711	YY1	62486
13862.943611198905	0.10067963778955963	YY1	62486
17328.67951399863	0.09403154182076552	YY1	62486
20794.415416798358	0.08866037035946969	YY1	62486
24260.151319598084	0.08431411273016881	YY1	62486
27725.88722239781	0.08080287711078266	YY1	62486
31191.623125197537	0.0779755531242216	YY1	62486
34657.35902799726	0.07570806289805128	YY1	62486
38123.09493079699	0.07389748808096006	YY1	62486
41588.830833596716	0.07245848907842772	YY1	62486
45054.566736396446	0.07132058105685979	YY1	62486
48520.30263919617	0.07042580902984372	YY1	62486
51986.0385419959	0.06972670707422608	YY1	62486
55451.77444479562	0.0691845199438677	YY1	62486
62383.246250395074	0.06845050832890606	YY1	62486
69314.71805599453	0.06803572331003313	YY1	62486
76246.18986159399	0.06781634594800799	YY1	62486
83177.66166719343	0.06771120806276351	YY1	62486
90109.13347279289	0.06766742071449035	YY1	62486
97040.60527839234	0.06765086950278554	YY1	62486
103972.0770839918	0.06763993123099027	YY1	62486
110903.54888959124	0.06762130684259623	YY1	62486
117835.0206951907	0.06758724381238547	YY1	62486
124766.49250079015	0.0675336739300833	YY1	62486
131697.9643063896	0.0674589576598931	YY1	62486
138629.43611198905	0.06736303331351659	YY1	62486
152492.37972318797	0.06711191605586381	YY1	62486
159423.8515287874	0.06696014621960122	YY1	62486
173286.79513998632	0.06661424400297787	YY1	62486
187149.7387511852	0.06622538886901368	YY1	62486
207944.1541679836	0.06559354201419475	YY1	62486
221807.09777918248	0.06515755826560368	YY1	62486
235670.0413903814	0.0647208099813976	YY1	62486
249532.9850015803	0.06429037958255222	YY1	62486
263395.9286127792	0.06387155880956276	YY1	62486
277258.8722239781	0.0634681540864077	YY1	62486
291121.815835177	0.06308276829918953	YY1	62486
304984.75944637595	0.06271704725969325	YY1	62486
318847.7030575748	0.062371888335699524	YY1	62486
346573.59027997265	0.06174410860917455	YY1	62486
381230.9493079699	0.06107281224028947	YY1	62486
415888.3083359672	0.06051620659909779	YY1	62486
450545.6673639644	0.0600589287776773	YY1	62486
485203.0263919617	0.05968522602950228	YY1	62486
519860.38541995897	0.05938049637389928	YY1	62486
554517.7444479562	0.05913191485526575	YY1	62486
589175.1034759535	0.058928578547359244	YY1	62486
623832.4625039508	0.05876141432840965	YY1	62486
658489.821531948	0.058622983406608334	YY1	62486
693147.1805599453	0.05850725374362589	YY1	62486
762461.8986159398	0.05832548110747583	YY1	62486
831776.6166719344	0.05818801764071685	YY1	62486
866433.9756999316	0.05813014177924293	YY1	62486
901091.3347279289	0.05807740401745794	YY1	62486
970406.0527839235	0.0579830852991401	YY1	62486
1039720.7708399179	0.05789890735040599	YY1	62486
1213007.5659799043	0.05771450227310301	YY1	62486
1386294.3611198906	0.05755759659534208	YY1	62486
1559581.156259877	0.057430136137598814	YY1	62486
1732867.9513998632	0.05733723657719138	YY1	62486
1871497.3875118522	0.0572902214379929	YY1	62486
2079441.5416798359	0.057266705446737294	YY1	62486
2218070.977791825	0.05728187761667676	YY1	62486
2426015.1319598085	0.05734822757586008	YY1	62486
2772588.722239781	0.057561308924766054	YY1	62486
69.31471805599453	0.0807674670365122	YY1	63430
138.62943611198907	0.09779022753821182	YY1	63430
207.94415416798358	0.10719930791626983	YY1	63430
277.25887222397813	0.11298475915038438	YY1	63430
346.5735902799726	0.11672097415571833	YY1	63430
415.88830833596717	0.11921435479090459	YY1	63430
485.2030263919617	0.12091812223805766	YY1	63430
554.5177444479563	0.12210207314930749	YY1	63430
623.8324625039508	0.12293387455137042	YY1	63430
693.1471805599452	0.12352126643303638	YY1	63430
831.7766166719343	0.12422407906441076	YY1	63430
1039.720770839918	0.12462132828025213	YY1	63430
1386.2943611198905	0.12451239096019133	YY1	63430
1732.8679513998632	0.12398212304759382	YY1	63430
2079.441541679836	0.12322730083924574	YY1	63430
3465.7359027997263	0.11901401384146021	YY1	63430
4158.883083359672	0.11656208681118112	YY1	63430
4852.030263919617	0.11405860179816901	YY1	63430
5545.177444479562	0.11158005389414886	YY1	63430
6238.324625039508	0.1091733015705504	YY1	63430
6931.471805599453	0.10686551652996734	YY1	63430
9010.91334727929	0.10063754287083719	YY1	63430
11090.354888959124	0.09543264171829764	YY1	63430
13862.943611198905	0.08979995154299121	YY1	63430
17328.67951399863	0.08430087854982818	YY1	63430
20794.415416798358	0.0800169460206034	YY1	63430
24260.151319598084	0.07662704694738723	YY1	63430
27725.88722239781	0.07393186399249856	YY1	63430
31191.623125197537	0.0717923801545046	YY1	63430
34657.35902799726	0.07010224121867595	YY1	63430
38123.09493079699	0.06877592171275826	YY1	63430
41588.830833596716	0.067743257891746	YY1	63430
45054.566736396446	0.06694640984236543	YY1	63430
48520.30263919617	0.06633776955993409	YY1	63430
51986.0385419959	0.0658782957231841	YY1	63430
55451.77444479562	0.06553610447570424	YY1	63430
62383.246250395074	0.06510474456227974	YY1	63430
69314.71805599453	0.06489010948654994	YY1	63430
76246.18986159399	0.06479262445650807	YY1	63430
83177.66166719343	0.06474873638790811	YY1	63430
90109.13347279289	0.064718736416143	YY1	63430
97040.60527839234	0.06467862078947792	YY1	63430
103972.0770839918	0.06461468218975322	YY1	63430
110903.54888959124	0.06451992108435732	YY1	63430
117835.0206951907	0.06439166320363301	YY1	63430
124766.49250079015	0.06422997558674236	YY1	63430
131697.9643063896	0.06403661241361701	YY1	63430
138629.43611198905	0.0638143136029026	YY1	63430
152492.37972318797	0.06329616339918037	YY1	63430
159423.8515287874	0.06300727303178073	YY1	63430
173286.79513998632	0.062386652837516134	YY1	63430
187149.7387511852	0.06172892685265716	YY1	63430
207944.1541679836	0.06071635576082913	YY1	63430
221807.09777918248	0.06004638775788353	YY1	63430
235670.0413903814	0.05939365047474432	YY1	63430
249532.9850015803	0.05876602033060902	YY1	63430
263395.9286127792	0.05816893853460191	YY1	63430
277258.8722239781	0.05760589982709196	YY1	63430
291121.815835177	0.05707887419732793	YY1	63430
304984.75944637595	0.05658865992664838	YY1	63430
318847.7030575748	0.05613517285923071	YY1	63430
346573.59027997265	0.05533498241289591	YY1	63430
381230.9493079699	0.05452003952600606	YY1	63430
415888.3083359672	0.05388485181106159	YY1	63430
450545.6673639644	0.0534001485661534	YY1	63430
485203.0263919617	0.05303856191776981	YY1	63430
519860.38541995897	0.05277603390999823	YY1	63430
554517.7444479562	0.05259215339528215	YY1	63430
589175.1034759535	0.05246998381743511	YY1	63430
623832.4625039508	0.05239567978531893	YY1	63430
658489.821531948	0.052358043984881336	YY1	63430
693147.1805599453	0.052348096811134795	YY1	63430
762461.8986159398	0.052384170169666594	YY1	63430
831776.6166719344	0.052463034217542615	YY1	63430
866433.9756999316	0.05251030072166372	YY1	63430
901091.3347279289	0.05255987253410009	YY1	63430
970406.0527839235	0.052660235905768835	YY1	63430
1039720.7708399179	0.05275626058027096	YY1	63430
1213007.5659799043	0.052958504599273704	YY1	63430
1386294.3611198906	0.0531073286654589	YY1	63430
1559581.156259877	0.053221950968569506	YY1	63430
1732867.9513998632	0.05332312741157683	YY1	63430
1871497.3875118522	0.053405053879660255	YY1	63430
2079441.5416798359	0.05354192371688271	YY1	63430
2218070.977791825	0.05364698301232946	YY1	63430
2426015.1319598085	0.0538288767789671	YY1	63430
2772588.722239781	0.054197484318866805	YY1	63430
69.31471805599453	0.05245426998207928	YY1	63431
138.62943611198907	0.07832295608916666	YY1	63431
207.94415416798358	0.09296489001419936	YY1	63431
277.25887222397813	0.10205522689407304	YY1	63431
346.5735902799726	0.10807855725594404	YY1	63431
415.88830833596717	0.1122646059105301	YY1	63431
485.2030263919617	0.11527828802066428	YY1	63431
554.5177444479563	0.11750498287517815	YY1	63431
623.8324625039508	0.11918105390811479	YY1	63431
693.1471805599452	0.12045835133270173	YY1	63431
831.7766166719343	0.12219078923811015	YY1	63431
1039.720770839918	0.1235178786478499	YY1	63431
1386.2943611198905	0.1239791981780247	YY1	63431
1732.8679513998632	0.12337850014549766	YY1	63431
2079.441541679836	0.12227119627135127	YY1	63431
3465.7359027997263	0.11633581238285423	YY1	63431
4158.883083359672	0.11327794931885689	YY1	63431
4852.030263919617	0.11033996081720727	YY1	63431
5545.177444479562	0.10754776696492845	YY1	63431
6238.324625039508	0.10490557243601627	YY1	63431
6931.471805599453	0.10240986109912541	YY1	63431
9010.91334727929	0.09573036820406025	YY1	63431
11090.354888959124	0.09008521005869771	YY1	63431
13862.943611198905	0.08379664320927219	YY1	63431
17328.67951399863	0.07740471254430256	YY1	63431
20794.415416798358	0.07223234378489728	YY1	63431
24260.151319598084	0.06802286751429175	YY1	63431
27725.88722239781	0.06460842049622723	YY1	63431
31191.623125197537	0.06185928224784673	YY1	63431
34657.35902799726	0.059665974162230295	YY1	63431
38123.09493079699	0.05793378527226645	YY1	63431
41588.830833596716	0.05658102652872953	YY1	63431
45054.566736396446	0.05553802504383155	YY1	63431
48520.30263919617	0.054746058456706916	YY1	63431
51986.0385419959	0.05415614039714288	YY1	63431
55451.77444479562	0.05372774447409053	YY1	63431
62383.246250395074	0.05322835922205116	YY1	63431
69314.71805599453	0.05304836858402733	YY1	63431
76246.18986159399	0.05305620997512613	YY1	63431
83177.66166719343	0.05316623507307777	YY1	63431
90109.13347279289	0.053323423952112044	YY1	63431
97040.60527839234	0.053493064119071544	YY1	63431
103972.0770839918	0.053653865636885026	YY1	63431
110903.54888959124	0.05379338810497244	YY1	63431
117835.0206951907	0.053905003010816216	YY1	63431
124766.49250079015	0.05398587122985492	YY1	63431
131697.9643063896	0.05403559209751963	YY1	63431
138629.43611198905	0.05405529835161201	YY1	63431
152492.37972318797	0.054013420105406905	YY1	63431
159423.8515287874	0.05395723554527833	YY1	63431
173286.79513998632	0.05378869844584258	YY1	63431
187149.7387511852	0.0535634929448547	YY1	63431
207944.1541679836	0.05316112132403283	YY1	63431
221807.09777918248	0.052872283391527546	YY1	63431
235670.0413903814	0.05258079826633101	YY1	63431
249532.9850015803	0.05229540007772141	YY1	63431
263395.9286127792	0.052022516835965746	YY1	63431
277258.8722239781	0.05176668306938079	YY1	63431
291121.815835177	0.0515309118887234	YY1	63431
304984.75944637595	0.05131701643651572	YY1	63431
318847.7030575748	0.05112587996651213	YY1	63431
346573.59027997265	0.050812060131476246	YY1	63431
381230.9493079699	0.050541364299348204	YY1	63431
415888.3083359672	0.05038939428548891	YY1	63431
450545.6673639644	0.05033539218736076	YY1	63431
485203.0263919617	0.05035885846056843	YY1	63431
519860.38541995897	0.050441348694299344	YY1	63431
554517.7444479562	0.05056712256109232	YY1	63431
589175.1034759535	0.050723204509113246	YY1	63431
623832.4625039508	0.05089916720058818	YY1	63431
658489.821531948	0.05108680527992399	YY1	63431
693147.1805599453	0.051279786196349944	YY1	63431
762461.8986159398	0.0516638667358302	YY1	63431
831776.6166719344	0.05202661998547912	YY1	63431
866433.9756999316	0.05219593648807253	YY1	63431
901091.3347279289	0.05235617229845712	YY1	63431
970406.0527839235	0.052648476949445605	YY1	63431
1039720.7708399179	0.052903988506053476	YY1	63431
1213007.5659799043	0.05340304640657987	YY1	63431
1386294.3611198906	0.053754344341418785	YY1	63431
1559581.156259877	0.054016158385006105	YY1	63431
1732867.9513998632	0.054230709323840214	YY1	63431
1871497.3875118522	0.05438717847023327	YY1	63431
2079441.5416798359	0.05461716978964958	YY1	63431
2218070.977791825	0.054774853805925845	YY1	63431
2426015.1319598085	0.05502452844674238	YY1	63431
2772588.722239781	0.05548176763213576	YY1	63431
69.31471805599453	0.09295623352762934	YY1	7060
138.62943611198907	0.12120817710514356	YY1	7060
207.94415416798358	0.13682424319697473	YY1	7060
277.25887222397813	0.14634697098425858	YY1	7060
346.5735902799726	0.15259203533398524	YY1	7060
415.88830833596717	0.15692826300449292	YY1	7060
485.2030263919617	0.16007168565924973	YY1	7060
554.5177444479563	0.16242446749719583	YY1	7060
623.8324625039508	0.16422804898325008	YY1	7060
693.1471805599452	0.1656359501701334	YY1	7060
831.7766166719343	0.1676421578459304	YY1	7060
1039.720770839918	0.16941833674889178	YY1	7060
1386.2943611198905	0.17071620965254578	YY1	7060
1732.8679513998632	0.17097795493133622	YY1	7060
2079.441541679836	0.17066463706397697	YY1	7060
3465.7359027997263	0.16656254441022386	YY1	7060
4158.883083359672	0.16364230346241568	YY1	7060
4852.030263919617	0.1604554596466299	YY1	7060
5545.177444479562	0.1571311122067129	YY1	7060
6238.324625039508	0.15375949358581223	YY1	7060
6931.471805599453	0.1504042196043873	YY1	7060
9010.91334727929	0.14080463095271686	YY1	7060
11090.354888959124	0.1322308509214592	YY1	7060
13862.943611198905	0.12248814450785116	YY1	7060
17328.67951399863	0.11269543408688203	YY1	7060
20794.415416798358	0.10505289430802053	YY1	7060
24260.151319598084	0.09910364522087696	YY1	7060
27725.88722239781	0.09448357520271551	YY1	7060
31191.623125197537	0.09090405615474394	YY1	7060
34657.35902799726	0.08813669567168601	YY1	7060
38123.09493079699	0.08600145347321671	YY1	7060
41588.830833596716	0.08435702907719342	YY1	7060
45054.566736396446	0.08309294143356	YY1	7060
48520.30263919617	0.08212303259334078	YY1	7060
51986.0385419959	0.0813802103572689	YY1	7060
55451.77444479562	0.08081225313528316	YY1	7060
62383.246250395074	0.08004727314042161	YY1	7060
69314.71805599453	0.07959893731764914	YY1	7060
76246.18986159399	0.07932755179751298	YY1	7060
83177.66166719343	0.07914769742112601	YY1	7060
90109.13347279289	0.07900722086206782	YY1	7060
97040.60527839234	0.07887461264401215	YY1	7060
103972.0770839918	0.07873133510454816	YY1	7060
110903.54888959124	0.07856708818754617	YY1	7060
117835.0206951907	0.07837683782517807	YY1	7060
124766.49250079015	0.07815891730271955	YY1	7060
131697.9643063896	0.07791379321276355	YY1	7060
138629.43611198905	0.07764325107050116	YY1	7060
152492.37972318797	0.07703656386750003	YY1	7060
159423.8515287874	0.07670652069737102	YY1	7060
173286.79513998632	0.07600857708800272	YY1	7060
187149.7387511852	0.07527935099764964	YY1	7060
207944.1541679836	0.07416948543148076	YY1	7060
221807.09777918248	0.07344095955926032	YY1	7060
235670.0413903814	0.07273443293656648	YY1	7060
249532.9850015803	0.07205746012748164	YY1	7060
263395.9286127792	0.0714150818747156	YY1	7060
277258.8722239781	0.07081033670139214	YY1	7060
291121.815835177	0.07024471084864653	YY1	7060
304984.75944637595	0.06971851701756888	YY1	7060
318847.7030575748	0.0692312037098353	YY1	7060
346573.59027997265	0.06836812056186833	YY1	7060
381230.9493079699	0.06747982216804037	YY1	7060
415888.3083359672	0.06677323219205401	YY1	7060
450545.6673639644	0.06621636594950686	YY1	7060
485203.0263919617	0.06578033846096241	YY1	7060
519860.38541995897	0.06544042984501566	YY1	7060
554517.7444479562	0.06517614320148749	YY1	7060
589175.1034759535	0.06497082204776257	YY1	7060
623832.4625039508	0.06481111447326802	YY1	7060
658489.821531948	0.06468642239731465	YY1	7060
693147.1805599453	0.06458839704164923	YY1	7060
762461.8986159398	0.06444765148656213	YY1	7060
831776.6166719344	0.06435223084236576	YY1	7060
866433.9756999316	0.0643143112809132	YY1	7060
901091.3347279289	0.06428038673523753	YY1	7060
970406.0527839235	0.06421957226075722	YY1	7060
1039720.7708399179	0.06416284721746009	YY1	7060
1213007.5659799043	0.06402017346708949	YY1	7060
1386294.3611198906	0.06386964241996627	YY1	7060
1559581.156259877	0.06371821943604897	YY1	7060
1732867.9513998632	0.06357570714686686	YY1	7060
1871497.3875118522	0.06347327674658133	YY1	7060
2079441.5416798359	0.06334463139740049	YY1	7060
2218070.977791825	0.06327730813391867	YY1	7060
2426015.1319598085	0.06320463964133027	YY1	7060
2772588.722239781	0.06315451057912916	YY1	7060
69.31471805599453	0.08084202119158007	CREB1	37349
138.62943611198907	0.10110456924692768	CREB1	37349
207.94415416798358	0.10752932601350691	CREB1	37349
277.25887222397813	0.10864640905765277	CREB1	37349
346.5735902799726	0.10753325597525044	CREB1	37349
415.88830833596717	0.10546851714044835	CREB1	37349
485.2030263919617	0.10302883026970541	CREB1	37349
554.5177444479563	0.10048301030324022	CREB1	37349
623.8324625039508	0.09795551751313389	CREB1	37349
693.1471805599452	0.09550057541275206	CREB1	37349
831.7766166719343	0.09086983921383861	CREB1	37349
1039.720770839918	0.08457096550658007	CREB1	37349
1386.2943611198905	0.07526478005952236	CREB1	37349
1732.8679513998632	0.06684488293244394	CREB1	37349
2079.441541679836	0.05898051990401407	CREB1	37349
3465.7359027997263	0.03126836095062925	CREB1	37349
4158.883083359672	0.019307879907514282	CREB1	37349
4852.030263919617	0.008496624522050522	CREB1	37349
5545.177444479562	-0.0012454498837826296	CREB1	37349
6238.324625039508	-0.010008408903290066	CREB1	37349
6931.471805599453	-0.017887288442506942	CREB1	37349
9010.91334727929	-0.03713046854097379	CREB1	37349
11090.354888959124	-0.051387752528730825	CREB1	37349
13862.943611198905	-0.06518747985047833	CREB1	37349
17328.67951399863	-0.07701950070015871	CREB1	37349
20794.415416798358	-0.08504201334605527	CREB1	37349
24260.151319598084	-0.0906120283891666	CREB1	37349
27725.88722239781	-0.09453659988726218	CREB1	37349
31191.623125197537	-0.09732375769397185	CREB1	37349
34657.35902799726	-0.09930689979217727	CREB1	37349
38123.09493079699	-0.10071192482264826	CREB1	37349
41588.830833596716	-0.10169582108222906	CREB1	37349
45054.566736396446	-0.1023699213288553	CREB1	37349
48520.30263919617	-0.1028144620137212	CREB1	37349
51986.0385419959	-0.10308800220792215	CREB1	37349
55451.77444479562	-0.10323369531729294	CREB1	37349
62383.246250395074	-0.10326153039880537	CREB1	37349
69314.71805599453	-0.10306878164894341	CREB1	37349
76246.18986159399	-0.10275135678239325	CREB1	37349
83177.66166719343	-0.10236315278663785	CREB1	37349
90109.13347279289	-0.10193418591746924	CREB1	37349
97040.60527839234	-0.10148086181870615	CREB1	37349
103972.0770839918	-0.1010118895003794	CREB1	37349
110903.54888959124	-0.10053171310184165	CREB1	37349
117835.0206951907	-0.10004250243447822	CREB1	37349
124766.49250079015	-0.09954529665369818	CREB1	37349
131697.9643063896	-0.09904064729212152	CREB1	37349
138629.43611198905	-0.09852896535994177	CREB1	37349
152492.37972318797	-0.09748638598224922	CREB1	37349
159423.8515287874	-0.09695671309421681	CREB1	37349
173286.79513998632	-0.09588450853210419	CREB1	37349
187149.7387511852	-0.09480124274918073	CREB1	37349
207944.1541679836	-0.09317226999561104	CREB1	37349
221807.09777918248	-0.09209408612928077	CREB1	37349
235670.0413903814	-0.09102947020205832	CREB1	37349
249532.9850015803	-0.08998355199770919	CREB1	37349
263395.9286127792	-0.08896041148687168	CREB1	37349
277258.8722239781	-0.08796314820609615	CREB1	37349
291121.815835177	-0.0869939917072266	CREB1	37349
304984.75944637595	-0.08605442697170786	CREB1	37349
318847.7030575748	-0.08514531915747184	CREB1	37349
346573.59027997265	-0.0834195162313523	CREB1	37349
381230.9493079699	-0.08143248467446496	CREB1	37349
415888.3083359672	-0.07962404899927276	CREB1	37349
450545.6673639644	-0.07797888070049594	CREB1	37349
485203.0263919617	-0.07648034570118227	CREB1	37349
519860.38541995897	-0.0751122097600732	CREB1	37349
554517.7444479562	-0.07385947653725132	CREB1	37349
589175.1034759535	-0.07270872274936602	CREB1	37349
623832.4625039508	-0.0716481554160817	CREB1	37349
658489.821531948	-0.07066752578449954	CREB1	37349
693147.1805599453	-0.06975797819321222	CREB1	37349
762461.8986159398	-0.06812264095419425	CREB1	37349
831776.6166719344	-0.06669275979450193	CREB1	37349
866433.9756999316	-0.06604289188351326	CREB1	37349
901091.3347279289	-0.06543122177323572	CREB1	37349
970406.0527839235	-0.06430966851083712	CREB1	37349
1039720.7708399179	-0.06330600507117355	CREB1	37349
1213007.5659799043	-0.06120547522062822	CREB1	37349
1386294.3611198906	-0.05954350432755246	CREB1	37349
1559581.156259877	-0.05819461553263954	CREB1	37349
1732867.9513998632	-0.0570742434822703	CREB1	37349
1871497.3875118522	-0.05630203304147614	CREB1	37349
2079441.5416798359	-0.0552984962366693	CREB1	37349
2218070.977791825	-0.05470854361223526	CREB1	37349
2426015.1319598085	-0.053911405339067936	CREB1	37349
2772588.722239781	-0.052745509483460636	CREB1	37349
69.31471805599453	0.12555571325784018	CREB1	46141
138.62943611198907	0.16108200269764694	CREB1	46141
207.94415416798358	0.1776187693027093	CREB1	46141
277.25887222397813	0.1871155954154534	CREB1	46141
346.5735902799726	0.1932718184507969	CREB1	46141
415.88830833596717	0.1975754413871638	CREB1	46141
485.2030263919617	0.20074760653294108	CREB1	46141
554.5177444479563	0.20318058210669698	CREB1	46141
623.8324625039508	0.2051045322528976	CREB1	46141
693.1471805599452	0.20666212480322166	CREB1	46141
831.7766166719343	0.20901754901257458	CREB1	46141
1039.720770839918	0.2113372284925974	CREB1	46141
1386.2943611198905	0.21336477357682107	CREB1	46141
1732.8679513998632	0.21406120001786388	CREB1	46141
2079.441541679836	0.21393426593562898	CREB1	46141
3465.7359027997263	0.20899395401481408	CREB1	46141
4158.883083359672	0.20503135099107966	CREB1	46141
4852.030263919617	0.20055046812153202	CREB1	46141
5545.177444479562	0.19577481411586048	CREB1	46141
6238.324625039508	0.19086775994035943	CREB1	46141
6931.471805599453	0.18594654754274526	CREB1	46141
9010.91334727929	0.17178593146113919	CREB1	46141
11090.354888959124	0.15915641456897514	CREB1	46141
13862.943611198905	0.14490097142582473	CREB1	46141
17328.67951399863	0.13061412026645183	CREB1	46141
20794.415416798358	0.11930766197651722	CREB1	46141
24260.151319598084	0.11018475161291767	CREB1	46141
27725.88722239781	0.10268591689929085	CREB1	46141
31191.623125197537	0.09642183033370298	CREB1	46141
34657.35902799726	0.09111635784397427	CREB1	46141
38123.09493079699	0.08656869670329649	CREB1	46141
41588.830833596716	0.08262930499312765	CREB1	46141
45054.566736396446	0.07918448685847805	CREB1	46141
48520.30263919617	0.07614627608138637	CREB1	46141
51986.0385419959	0.07344560231317507	CREB1	46141
55451.77444479562	0.07102754464960781	CREB1	46141
62383.246250395074	0.06687099128045905	CREB1	46141
69314.71805599453	0.06341273673391437	CREB1	46141
76246.18986159399	0.06047366540765077	CREB1	46141
83177.66166719343	0.05792880390962608	CREB1	46141
90109.13347279289	0.05568894508499567	CREB1	46141
97040.60527839234	0.05368919089862299	CREB1	46141
103972.0770839918	0.05188157025772251	CREB1	46141
110903.54888959124	0.05023014248585665	CREB1	46141
117835.0206951907	0.04870766503271002	CREB1	46141
124766.49250079015	0.04729327392588593	CREB1	46141
131697.9643063896	0.045970837206480104	CREB1	46141
138629.43611198905	0.04472776634298261	CREB1	46141
152492.37972318797	0.04244209011293514	CREB1	46141
159423.8515287874	0.04138525926975078	CREB1	46141
173286.79513998632	0.03941756506001793	CREB1	46141
187149.7387511852	0.037619547547049444	CREB1	46141
207944.1541679836	0.035192941400827474	CREB1	46141
221807.09777918248	0.03373188831871632	CREB1	46141
235670.0413903814	0.032381245362941215	CREB1	46141
249532.9850015803	0.03113033943486704	CREB1	46141
263395.9286127792	0.02996978694295271	CREB1	46141
277258.8722239781	0.028891195965393166	CREB1	46141
291121.815835177	0.027886992336199717	CREB1	46141
304984.75944637595	0.026950313312707794	CREB1	46141
318847.7030575748	0.026074936704357312	CREB1	46141
346573.59027997265	0.024486094010209243	CREB1	46141
381230.9493079699	0.022755526053233045	CREB1	46141
415888.3083359672	0.021253741821844932	CREB1	46141
450545.6673639644	0.01993529494901307	CREB1	46141
485203.0263919617	0.018765918210712426	CREB1	46141
519860.38541995897	0.017719784703490272	CREB1	46141
554517.7444479562	0.016777326377695342	CREB1	46141
589175.1034759535	0.0159235644886007	CREB1	46141
623832.4625039508	0.01514686690671071	CREB1	46141
658489.821531948	0.014438040609409205	CREB1	46141
693147.1805599453	0.01378967731360686	CREB1	46141
762461.8986159398	0.012650956170964116	CREB1	46141
831776.6166719344	0.011692410490432965	CREB1	46141
866433.9756999316	0.011271474875343215	CREB1	46141
901091.3347279289	0.010885354040834757	CREB1	46141
970406.0527839235	0.010207153987761387	CREB1	46141
1039720.7708399179	0.009639331819435696	CREB1	46141
1213007.5659799043	0.008607379047485816	CREB1	46141
1386294.3611198906	0.007992068148186392	CREB1	46141
1559581.156259877	0.00766986516425289	CREB1	46141
1732867.9513998632	0.007556297323797067	CREB1	46141
1871497.3875118522	0.0075757665309846445	CREB1	46141
2079441.5416798359	0.007738918339882545	CREB1	46141
2218070.977791825	0.007914543502223172	CREB1	46141
2426015.1319598085	0.008250371787804479	CREB1	46141
2772588.722239781	0.008939656577921952	CREB1	46141
69.31471805599453	0.10512702855557579	CREB1	46182
138.62943611198907	0.12717053933476838	CREB1	46182
207.94415416798358	0.13534338065370774	CREB1	46182
277.25887222397813	0.138454580111911	CREB1	46182
346.5735902799726	0.1394457991151352	CREB1	46182
415.88830833596717	0.13946116535636013	CREB1	46182
485.2030263919617	0.13899980342824608	CREB1	46182
554.5177444479563	0.1382977949453398	CREB1	46182
623.8324625039508	0.13747327776694973	CREB1	46182
693.1471805599452	0.13658748704559034	CREB1	46182
831.7766166719343	0.1347455001618699	CREB1	46182
1039.720770839918	0.13195399371056502	CREB1	46182
1386.2943611198905	0.12731305583816027	CREB1	46182
1732.8679513998632	0.122614731794314	CREB1	46182
2079.441541679836	0.11780823537662687	CREB1	46182
3465.7359027997263	0.09784782261888159	CREB1	46182
4158.883083359672	0.08793434133134302	CREB1	46182
4852.030263919617	0.07838836400920522	CREB1	46182
5545.177444479562	0.06934498005239474	CREB1	46182
6238.324625039508	0.060869790479896095	CREB1	46182
6931.471805599453	0.05298165739716799	CREB1	46182
9010.91334727929	0.032668977603791165	CREB1	46182
11090.354888959124	0.01667127135727898	CREB1	46182
13862.943611198905	0.00041601638824407384	CREB1	46182
17328.67951399863	-0.014173017222554688	CREB1	46182
20794.415416798358	-0.02449623370144604	CREB1	46182
24260.151319598084	-0.03196333092005042	CREB1	46182
27725.88722239781	-0.037454831673779276	CREB1	46182
31191.623125197537	-0.041542088346385425	CREB1	46182
34657.35902799726	-0.04460951876421741	CREB1	46182
38123.09493079699	-0.046923762034846155	CREB1	46182
41588.830833596716	-0.04867432962551088	CREB1	46182
45054.566736396446	-0.04999853205704128	CREB1	46182
48520.30263919617	-0.05099738302414009	CREB1	46182
51986.0385419959	-0.05174610460295895	CREB1	46182
55451.77444479562	-0.05230127046728221	CREB1	46182
62383.246250395074	-0.05299238849641184	CREB1	46182
69314.71805599453	-0.05330680507743363	CREB1	46182
76246.18986159399	-0.05338486883901849	CREB1	46182
83177.66166719343	-0.05331150964941994	CREB1	46182
90109.13347279289	-0.05313886335107551	CREB1	46182
97040.60527839234	-0.052899344143771995	CREB1	46182
103972.0770839918	-0.052613366264154346	CREB1	46182
110903.54888959124	-0.05229398278106233	CREB1	46182
117835.0206951907	-0.05194970742352339	CREB1	46182
124766.49250079015	-0.051586245881226296	CREB1	46182
131697.9643063896	-0.05120756318588544	CREB1	46182
138629.43611198905	-0.05081654259538494	CREB1	46182
152492.37972318797	-0.05000588915850158	CREB1	46182
159423.8515287874	-0.04958953861485484	CREB1	46182
173286.79513998632	-0.04874142120518812	CREB1	46182
187149.7387511852	-0.04788012572973	CREB1	46182
207944.1541679836	-0.04657987142202493	CREB1	46182
221807.09777918248	-0.04571656746814357	CREB1	46182
235670.0413903814	-0.0448620073034614	CREB1	46182
249532.9850015803	-0.04402021619547324	CREB1	46182
263395.9286127792	-0.04319439087495428	CREB1	46182
277258.8722239781	-0.04238700176915311	CREB1	46182
291121.815835177	-0.04159989593935967	CREB1	46182
304984.75944637595	-0.04083439471425967	CREB1	46182
318847.7030575748	-0.040091382399948194	CREB1	46182
346573.59027997265	-0.03867463500680219	CREB1	46182
381230.9493079699	-0.03703402561626151	CREB1	46182
415888.3083359672	-0.03553389921194432	CREB1	46182
450545.6673639644	-0.03416591770770544	CREB1	46182
485203.0263919617	-0.032919877423378104	CREB1	46182
519860.38541995897	-0.03178500117305111	CREB1	46182
554517.7444479562	-0.03075068294443927	CREB1	46182
589175.1034759535	-0.029806893067089796	CREB1	46182
623832.4625039508	-0.028944375453058044	CREB1	46182
658489.821531948	-0.02815471984140219	CREB1	46182
693147.1805599453	-0.027430361159361424	CREB1	46182
762461.8986159398	-0.02615123412129988	CREB1	46182
831776.6166719344	-0.025061406396180475	CREB1	46182
866433.9756999316	-0.024575937623977997	CREB1	46182
901091.3347279289	-0.024124966678834	CREB1	46182
970406.0527839235	-0.023313633814225132	CREB1	46182
1039720.7708399179	-0.022605052535789264	CREB1	46182
1213007.5659799043	-0.021175047111440335	CREB1	46182
1386294.3611198906	-0.02009036461389858	CREB1	46182
1559581.156259877	-0.01923458609310072	CREB1	46182
1732867.9513998632	-0.018535449792378204	CREB1	46182
1871497.3875118522	-0.018057035459256486	CREB1	46182
2079441.5416798359	-0.017436268913019838	CREB1	46182
2218070.977791825	-0.01707053454527634	CREB1	46182
2426015.1319598085	-0.01657432224435584	CREB1	46182
2772588.722239781	-0.015844253990653208	CREB1	46182
69.31471805599453	0.10093315159118894	CREB1	46231
138.62943611198907	0.11671839656886719	CREB1	46231
207.94415416798358	0.12271800984084452	CREB1	46231
277.25887222397813	0.1248515531292894	CREB1	46231
346.5735902799726	0.12523317126913602	CREB1	46231
415.88830833596717	0.12475514122841415	CREB1	46231
485.2030263919617	0.12384183585305462	CREB1	46231
554.5177444479563	0.12270963536659205	CREB1	46231
623.8324625039508	0.12147299409487673	CREB1	46231
693.1471805599452	0.12019320527455046	CREB1	46231
831.7766166719343	0.11761826509356978	CREB1	46231
1039.720770839918	0.11385607188292914	CREB1	46231
1386.2943611198905	0.10787764371774441	CREB1	46231
1732.8679513998632	0.10211384529879955	CREB1	46231
2079.441541679836	0.09646218120055666	CREB1	46231
3465.7359027997263	0.07478248881374486	CREB1	46231
4158.883083359672	0.06471371667149742	CREB1	46231
4852.030263919617	0.05530663949288284	CREB1	46231
5545.177444479562	0.04660723298376658	CREB1	46231
6238.324625039508	0.03861908633594961	CREB1	46231
6931.471805599453	0.0313179779662087	CREB1	46231
9010.91334727929	0.013100651738539724	CREB1	46231
11090.354888959124	-0.000616003312363705	CREB1	46231
13862.943611198905	-0.01388385997118225	CREB1	46231
17328.67951399863	-0.025066831215218258	CREB1	46231
20794.415416798358	-0.03242576005115501	CREB1	46231
24260.151319598084	-0.03735436565186333	CREB1	46231
27725.88722239781	-0.04068583694741369	CREB1	46231
31191.623125197537	-0.042937609825065864	CREB1	46231
34657.35902799726	-0.044442477116184854	CREB1	46231
38123.09493079699	-0.045421160587150754	CREB1	46231
41588.830833596716	-0.04602398783670808	CREB1	46231
45054.566736396446	-0.04635567548401141	CREB1	46231
48520.30263919617	-0.046490551126399556	CREB1	46231
51986.0385419959	-0.046482188767206854	CREB1	46231
55451.77444479562	-0.04636968100592432	CREB1	46231
62383.246250395074	-0.04594000021797412	CREB1	46231
69314.71805599453	-0.04535415852901647	CREB1	46231
76246.18986159399	-0.04469734430861427	CREB1	46231
83177.66166719343	-0.0440172251848912	CREB1	46231
90109.13347279289	-0.043340094320324186	CREB1	46231
97040.60527839234	-0.04267990570074591	CREB1	46231
103972.0770839918	-0.04204346171228987	CREB1	46231
110903.54888959124	-0.04143344396385716	CREB1	46231
117835.0206951907	-0.040850203528575546	CREB1	46231
124766.49250079015	-0.040292823789489104	CREB1	46231
131697.9643063896	-0.03975975070666092	CREB1	46231
138629.43611198905	-0.039249163252255505	CREB1	46231
152492.37972318797	-0.03828801172826632	CREB1	46231
159423.8515287874	-0.037833954114922214	CREB1	46231
173286.79513998632	-0.036971227235208716	CREB1	46231
187149.7387511852	-0.03616064291049748	CREB1	46231
207944.1541679836	-0.0350254170150263	CREB1	46231
221807.09777918248	-0.034313917456081186	CREB1	46231
235670.0413903814	-0.03363370167183641	CREB1	46231
249532.9850015803	-0.032981633816534815	CREB1	46231
263395.9286127792	-0.032355298326151895	CREB1	46231
277258.8722239781	-0.03175281091496045	CREB1	46231
291121.815835177	-0.03117267623174212	CREB1	46231
304984.75944637595	-0.030613681437780656	CREB1	46231
318847.7030575748	-0.030074817145829467	CREB1	46231
346573.59027997265	-0.02905412563105331	CREB1	46231
381230.9493079699	-0.027877940844963853	CREB1	46231
415888.3083359672	-0.026803541582086487	CREB1	46231
450545.6673639644	-0.025822151778634075	CREB1	46231
485203.0263919617	-0.024925485003340866	CREB1	46231
519860.38541995897	-0.024105669059546357	CREB1	46231
554517.7444479562	-0.023355290187798323	CREB1	46231
589175.1034759535	-0.022667454480214417	CREB1	46231
623832.4625039508	-0.022035828973461895	CREB1	46231
658489.821531948	-0.021454654545127533	CREB1	46231
693147.1805599453	-0.020918734504525565	CREB1	46231
762461.8986159398	-0.019964501635168427	CREB1	46231
831776.6166719344	-0.01914150824617962	CREB1	46231
866433.9756999316	-0.018771165938883057	CREB1	46231
901091.3347279289	-0.01842465763581368	CREB1	46231
970406.0527839235	-0.01779406280283087	CREB1	46231
1039720.7708399179	-0.01723393076218174	CREB1	46231
1213007.5659799043	-0.016065281189857058	CREB1	46231
1386294.3611198906	-0.015126799249320744	CREB1	46231
1559581.156259877	-0.01433690850271655	CREB1	46231
1732867.9513998632	-0.013646118565262495	CREB1	46231
1871497.3875118522	-0.013143679247437779	CREB1	46231
2079441.5416798359	-0.012449477362195191	CREB1	46231
2218070.977791825	-0.012016288029646698	CREB1	46231
2426015.1319598085	-0.011399515739277586	CREB1	46231
2772588.722239781	-0.010436961439194646	CREB1	46231
69.31471805599453	0.11233189640524023	CREB1	46274
138.62943611198907	0.13641100307190981	CREB1	46274
207.94415416798358	0.14747416660861956	CREB1	46274
277.25887222397813	0.15318143285080155	CREB1	46274
346.5735902799726	0.1562838015330806	CREB1	46274
415.88830833596717	0.15798176416961407	CREB1	46274
485.2030263919617	0.1588721726035592	CREB1	46274
554.5177444479563	0.1592766526644525	CREB1	46274
623.8324625039508	0.15937775926191156	CREB1	46274
693.1471805599452	0.15928276482129508	CREB1	46274
831.7766166719343	0.1587377695682283	CREB1	46274
1039.720770839918	0.1574352996681895	CREB1	46274
1386.2943611198905	0.15458767178270333	CREB1	46274
1732.8679513998632	0.151195131275051	CREB1	46274
2079.441541679836	0.1474182008071446	CREB1	46274
3465.7359027997263	0.13048490752914424	CREB1	46274
4158.883083359672	0.12179325844885755	CREB1	46274
4852.030263919617	0.11331614690263456	CREB1	46274
5545.177444479562	0.10518897814207724	CREB1	46274
6238.324625039508	0.09748781993226825	CREB1	46274
6931.471805599453	0.0902499676151244	CREB1	46274
9010.91334727929	0.07135106446573404	CREB1	46274
11090.354888959124	0.056295193568527906	CREB1	46274
13862.943611198905	0.04096372741138388	CREB1	46274
17328.67951399863	0.027267970587685424	CREB1	46274
20794.415416798358	0.01763806872797643	CREB1	46274
24260.151319598084	0.010681455095621736	CREB1	46274
27725.88722239781	0.005526520452630772	CREB1	46274
31191.623125197537	0.0016173000532315684	CREB1	46274
34657.35902799726	-0.001410025319592084	CREB1	46274
38123.09493079699	-0.00379971270219993	CREB1	46274
41588.830833596716	-0.005719649386656553	CREB1	46274
45054.566736396446	-0.007287660662069792	CREB1	46274
48520.30263919617	-0.008587957124399683	CREB1	46274
51986.0385419959	-0.00968168658575029	CREB1	46274
55451.77444479562	-0.010613869903455652	CREB1	46274
62383.246250395074	-0.012119544924093171	CREB1	46274
69314.71805599453	-0.013286876612697538	CREB1	46274
76246.18986159399	-0.014222682760686082	CREB1	46274
83177.66166719343	-0.014991867003779928	CREB1	46274
90109.13347279289	-0.015635140092160403	CREB1	46274
97040.60527839234	-0.016178865094779647	CREB1	46274
103972.0770839918	-0.01664070162588151	CREB1	46274
110903.54888959124	-0.017032926385615765	CREB1	46274
117835.0206951907	-0.017364428815428108	CREB1	46274
124766.49250079015	-0.017641931596924745	CREB1	46274
131697.9643063896	-0.01787074748947482	CREB1	46274
138629.43611198905	-0.01805525358467567	CREB1	46274
152492.37972318797	-0.01830585303517587	CREB1	46274
159423.8515287874	-0.0183782091378668	CREB1	46274
173286.79513998632	-0.018430679782410718	CREB1	46274
187149.7387511852	-0.0183761319358125	CREB1	46274
207944.1541679836	-0.01813048424429364	CREB1	46274
221807.09777918248	-0.017878795479296335	CREB1	46274
235670.0413903814	-0.01757147798763538	CREB1	46274
249532.9850015803	-0.017219333705337247	CREB1	46274
263395.9286127792	-0.016831714778925862	CREB1	46274
277258.8722239781	-0.016416665474150875	CREB1	46274
291121.815835177	-0.01598106207557499	CREB1	46274
304984.75944637595	-0.015530747333325311	CREB1	46274
318847.7030575748	-0.015070656609496432	CREB1	46274
346573.59027997265	-0.014137037027280247	CREB1	46274
381230.9493079699	-0.012975353416395049	CREB1	46274
415888.3083359672	-0.011848894745376877	CREB1	46274
450545.6673639644	-0.010776296882350307	CREB1	46274
485203.0263919617	-0.009767162585211557	CREB1	46274
519860.38541995897	-0.008825251780777095	CREB1	46274
554517.7444479562	-0.007950644104107125	CREB1	46274
589175.1034759535	-0.007141185193131367	CREB1	46274
623832.4625039508	-0.006393441816828684	CREB1	46274
658489.821531948	-0.005703324030421926	CREB1	46274
693147.1805599453	-0.00506648361662283	CREB1	46274
762461.8986159398	-0.00393534788440024	CREB1	46274
831776.6166719344	-0.002967351589680601	CREB1	46274
866433.9756999316	-0.0025354277125561207	CREB1	46274
901091.3347279289	-0.0021339401404427685	CREB1	46274
970406.0527839235	-0.0014111080240161264	CREB1	46274
1039720.7708399179	-0.0007790576893126511	CREB1	46274
1213007.5659799043	0.0005027237398987826	CREB1	46274
1386294.3611198906	0.001490692269095573	CREB1	46274
1559581.156259877	0.002292692158190084	CREB1	46274
1732867.9513998632	0.002973853920332989	CREB1	46274
1871497.3875118522	0.0034592811353324	CREB1	46274
2079441.5416798359	0.004119138169663769	CREB1	46274
2218070.977791825	0.004526064192966151	CREB1	46274
2426015.1319598085	0.00510095478621118	CREB1	46274
2772588.722239781	0.0059915196431485395	CREB1	46274
69.31471805599453	0.10127283018779686	CREB1	56047
138.62943611198907	0.11624008918621823	CREB1	56047
207.94415416798358	0.12141733968318826	CREB1	56047
277.25887222397813	0.12299197975916229	CREB1	56047
346.5735902799726	0.12300745896337191	CREB1	56047
415.88830833596717	0.12228861329524968	CREB1	56047
485.2030263919617	0.12121471675548505	CREB1	56047
554.5177444479563	0.11997384261566034	CREB1	56047
623.8324625039508	0.11866295042239643	CREB1	56047
693.1471805599452	0.1173324750855737	CREB1	56047
831.7766166719343	0.11470180914086957	CREB1	56047
1039.720770839918	0.11092170000295812	CREB1	56047
1386.2943611198905	0.10499018016530985	CREB1	56047
1732.8679513998632	0.09929548994939981	CREB1	56047
2079.441541679836	0.09369661811055775	CREB1	56047
3465.7359027997263	0.0719726702708804	CREB1	56047
4158.883083359672	0.06181040266633379	CREB1	56047
4852.030263919617	0.05232504885523372	CREB1	56047
5545.177444479562	0.04358713786091112	CREB1	56047
6238.324625039508	0.03560987642052029	CREB1	56047
6931.471805599453	0.028369179907844672	CREB1	56047
9010.91334727929	0.010570493805100228	CREB1	56047
11090.354888959124	-0.002523574446427502	CREB1	56047
13862.943611198905	-0.014888109192635567	CREB1	56047
17328.67951399863	-0.025038899022517498	CREB1	56047
20794.415416798358	-0.031554486354142236	CREB1	56047
24260.151319598084	-0.03582415217815774	CREB1	56047
27725.88722239781	-0.03864956872707228	CREB1	56047
31191.623125197537	-0.04051457049015656	CREB1	56047
34657.35902799726	-0.041723453701283636	CREB1	56047
38123.09493079699	-0.04247464305057765	CREB1	56047
41588.830833596716	-0.04290158332336346	CREB1	56047
45054.566736396446	-0.04309635985983276	CREB1	56047
48520.30263919617	-0.04312386694193827	CREB1	56047
51986.0385419959	-0.04303061221087139	CREB1	56047
55451.77444479562	-0.04285036887178892	CREB1	56047
62383.246250395074	-0.04232155417430563	CREB1	56047
69314.71805599453	-0.0416680970252248	CREB1	56047
76246.18986159399	-0.04096239976221406	CREB1	56047
83177.66166719343	-0.04024470451913272	CREB1	56047
90109.13347279289	-0.039537055249873436	CREB1	56047
97040.60527839234	-0.03885104297706875	CREB1	56047
103972.0770839918	-0.038192214525523675	CREB1	56047
110903.54888959124	-0.03756262896272895	CREB1	56047
117835.0206951907	-0.03696235981580693	CREB1	56047
124766.49250079015	-0.03639038561410952	CREB1	56047
131697.9643063896	-0.03584511996857441	CREB1	56047
138629.43611198905	-0.035324726503848956	CREB1	56047
152492.37972318797	-0.034350993142965594	CREB1	56047
159423.8515287874	-0.033894034238155714	CREB1	56047
173286.79513998632	-0.033031791572596746	CREB1	56047
187149.7387511852	-0.03222921877321284	CREB1	56047
207944.1541679836	-0.03111762547046754	CREB1	56047
221807.09777918248	-0.030427966848737855	CREB1	56047
235670.0413903814	-0.029773249516514045	CREB1	56047
249532.9850015803	-0.029149441210404047	CREB1	56047
263395.9286127792	-0.02855336515874645	CREB1	56047
277258.8722239781	-0.027982504464447333	CREB1	56047
291121.815835177	-0.02743484662951705	CREB1	56047
304984.75944637595	-0.026908761639835868	CREB1	56047
318847.7030575748	-0.02640290742648237	CREB1	56047
346573.59027997265	-0.02544754489976304	CREB1	56047
381230.9493079699	-0.024350015684757875	CREB1	56047
415888.3083359672	-0.023349538578140653	CREB1	56047
450545.6673639644	-0.022436680946850165	CREB1	56047
485203.0263919617	-0.02160301749391343	CREB1	56047
519860.38541995897	-0.020840825819236786	CREB1	56047
554517.7444479562	-0.02014299481227345	CREB1	56047
589175.1034759535	-0.019503005403091144	CREB1	56047
623832.4625039508	-0.01891492393612701	CREB1	56047
658489.821531948	-0.01837338729459776	CREB1	56047
693147.1805599453	-0.017873575933028758	CREB1	56047
762461.8986159398	-0.016982343752630344	CREB1	56047
831776.6166719344	-0.016212041145799983	CREB1	56047
866433.9756999316	-0.015864808677205557	CREB1	56047
901091.3347279289	-0.015539535366431692	CREB1	56047
970406.0527839235	-0.014946493102874214	CREB1	56047
1039720.7708399179	-0.014418341705398071	CREB1	56047
1213007.5659799043	-0.013311067166830583	CREB1	56047
1386294.3611198906	-0.012414880785163193	CREB1	56047
1559581.156259877	-0.011654148413057817	CREB1	56047
1732867.9513998632	-0.010983016889599842	CREB1	56047
1871497.3875118522	-0.010491090684695864	CREB1	56047
2079441.5416798359	-0.00980599890850597	CREB1	56047
2218070.977791825	-0.009375392785516959	CREB1	56047
2426015.1319598085	-0.008758529994663509	CREB1	56047
2772588.722239781	-0.007788489821662993	CREB1	56047
69.31471805599453	0.10453185420070972	CREB1	56048
138.62943611198907	0.12506418790436005	CREB1	56048
207.94415416798358	0.13234888448410456	CREB1	56048
277.25887222397813	0.13442941712461062	CREB1	56048
346.5735902799726	0.13424607687714218	CREB1	56048
415.88830833596717	0.13302686127153784	CREB1	56048
485.2030263919617	0.1313399863300896	CREB1	56048
554.5177444479563	0.1294640785451264	CREB1	56048
623.8324625039508	0.12753897414799173	CREB1	56048
693.1471805599452	0.12563411203503863	CREB1	56048
831.7766166719343	0.12199563154019402	CREB1	56048
1039.720770839918	0.11703327647401925	CREB1	56048
1386.2943611198905	0.10977747514957432	CREB1	56048
1732.8679513998632	0.1032712403096964	CREB1	56048
2079.441541679836	0.09717625627101033	CREB1	56048
3465.7359027997263	0.0750144537269749	CREB1	56048
4158.883083359672	0.06506466184925179	CREB1	56048
4852.030263919617	0.055892046531687126	CREB1	56048
5545.177444479562	0.04749291619805336	CREB1	56048
6238.324625039508	0.0398345544699578	CREB1	56048
6931.471805599453	0.032866720646559426	CREB1	56048
9010.91334727929	0.015526460157974705	CREB1	56048
11090.354888959124	0.0024031441136904146	CREB1	56048
13862.943611198905	-0.010466483140878766	CREB1	56048
17328.67951399863	-0.021541744307548266	CREB1	56048
20794.415416798358	-0.02899049485006032	CREB1	56048
24260.151319598084	-0.03407055753286403	CREB1	56048
27725.88722239781	-0.03755645421467508	CREB1	56048
31191.623125197537	-0.03994542769178235	CREB1	56048
34657.35902799726	-0.04156710483070266	CREB1	56048
38123.09493079699	-0.042645570620966175	CREB1	56048
41588.830833596716	-0.04333626911415845	CREB1	56048
45054.566736396446	-0.04374879730904247	CREB1	56048
48520.30263919617	-0.043961434947840966	CREB1	56048
51986.0385419959	-0.04403065980322104	CREB1	56048
55451.77444479562	-0.043997528190457956	CREB1	56048
62383.246250395074	-0.04373619930197835	CREB1	56048
69314.71805599453	-0.04333369639098775	CREB1	56048
76246.18986159399	-0.042873903869085656	CREB1	56048
83177.66166719343	-0.04240112485355369	CREB1	56048
90109.13347279289	-0.04193777274935796	CREB1	56048
97040.60527839234	-0.04149415691291348	CREB1	56048
103972.0770839918	-0.04107397823452527	CREB1	56048
110903.54888959124	-0.04067743841277042	CREB1	56048
117835.0206951907	-0.040302998980536686	CREB1	56048
124766.49250079015	-0.039948367720454694	CREB1	56048
131697.9643063896	-0.03961104031040855	CREB1	56048
138629.43611198905	-0.0392885857219937	CREB1	56048
152492.37972318797	-0.03867968585060084	CREB1	56048
159423.8515287874	-0.03838961473617203	CREB1	56048
173286.79513998632	-0.03783115303091758	CREB1	56048
187149.7387511852	-0.03729480639962979	CREB1	56048
207944.1541679836	-0.03651988516074054	CREB1	56048
221807.09777918248	-0.03601828155942921	CREB1	56048
235670.0413903814	-0.035526593452759485	CREB1	56048
249532.9850015803	-0.03504394697852325	CREB1	56048
263395.9286127792	-0.034569969537744445	CREB1	56048
277258.8722239781	-0.034104598219019	CREB1	56048
291121.815835177	-0.0336479492677429	CREB1	56048
304984.75944637595	-0.033200230193022595	CREB1	56048
318847.7030575748	-0.0327616815485016	CREB1	56048
346573.59027997265	-0.03191301178516669	CREB1	56048
381230.9493079699	-0.030907235240703088	CREB1	56048
415888.3083359672	-0.02996374936439358	CREB1	56048
450545.6673639644	-0.029082044965909076	CREB1	56048
485203.0263919617	-0.028260182017561038	CREB1	56048
519860.38541995897	-0.027495241352974237	CREB1	56048
554517.7444479562	-0.02678372440106761	CREB1	56048
589175.1034759535	-0.026121860773993425	CREB1	56048
623832.4625039508	-0.02550582537609252	CREB1	56048
658489.821531948	-0.024931881247866987	CREB1	56048
693147.1805599453	-0.024396466812256143	CREB1	56048
762461.8986159398	-0.023428119494912764	CREB1	56048
831776.6166719344	-0.02257703647077514	CREB1	56048
866433.9756999316	-0.022189110782103463	CREB1	56048
901091.3347279289	-0.021823322350886427	CREB1	56048
970406.0527839235	-0.02115053937338919	CREB1	56048
1039720.7708399179	-0.020545192561660538	CREB1	56048
1213007.5659799043	-0.019259166812049686	CREB1	56048
1386294.3611198906	-0.01820594610199596	CREB1	56048
1559581.156259877	-0.017308850441263936	CREB1	56048
1732867.9513998632	-0.016519925756959427	CREB1	56048
1871497.3875118522	-0.015945586162847605	CREB1	56048
2079441.5416798359	-0.015153860674066974	CREB1	56048
2218070.977791825	-0.014661892723917946	CREB1	56048
2426015.1319598085	-0.013965060911544954	CREB1	56048
2772588.722239781	-0.01288662637972172	CREB1	56048
69.31471805599453	0.10054548841707915	CREB1	56050
138.62943611198907	0.12475182662403302	CREB1	56050
207.94415416798358	0.1345753974043301	CREB1	56050
277.25887222397813	0.13871110575641574	CREB1	56050
346.5735902799726	0.14024135915256156	CREB1	56050
415.88830833596717	0.140455550562406	CREB1	56050
485.2030263919617	0.13996560597309438	CREB1	56050
554.5177444479563	0.13908819183510843	CREB1	56050
623.8324625039508	0.13799687129988292	CREB1	56050
693.1471805599452	0.13679024845414198	CREB1	56050
831.7766166719343	0.1342357530571897	CREB1	56050
1039.720770839918	0.13037166643175213	CREB1	56050
1386.2943611198905	0.12420018327017743	CREB1	56050
1732.8679513998632	0.11836319775222479	CREB1	56050
2079.441541679836	0.11277507391226263	CREB1	56050
3465.7359027997263	0.09222029231006396	CREB1	56050
4158.883083359672	0.08292158154589759	CREB1	56050
4852.030263919617	0.07427536185391932	CREB1	56050
5545.177444479562	0.06627669920115895	CREB1	56050
6238.324625039508	0.05890575977773551	CREB1	56050
6931.471805599453	0.0521306750577981	CREB1	56050
9010.91334727929	0.03497242334968021	CREB1	56050
11090.354888959124	0.02168526116390344	CREB1	56050
13862.943611198905	0.008348862411354211	CREB1	56050
17328.67951399863	-0.0034783596017978788	CREB1	56050
20794.415416798358	-0.011740550169385527	CREB1	56050
24260.151319598084	-0.01763623051180572	CREB1	56050
27725.88722239781	-0.02191096599901274	CREB1	56050
31191.623125197537	-0.025046345034945884	CREB1	56050
34657.35902799726	-0.027363556959941093	CREB1	56050
38123.09493079699	-0.029082814599501308	CREB1	56050
41588.830833596716	-0.03035875554003378	CREB1	56050
45054.566736396446	-0.03130222066802012	CREB1	56050
48520.30263919617	-0.03199405105449054	CREB1	56050
51986.0385419959	-0.0324940725790815	CREB1	56050
55451.77444479562	-0.03284709912022337	CREB1	56050
62383.246250395074	-0.03323976441450033	CREB1	56050
69314.71805599453	-0.033358561720421	CREB1	56050
76246.18986159399	-0.03331451088467891	CREB1	56050
83177.66166719343	-0.03317489743252318	CREB1	56050
90109.13347279289	-0.032980961196017296	CREB1	56050
97040.60527839234	-0.03275810614235455	CREB1	56050
103972.0770839918	-0.032521955307065004	CREB1	56050
110903.54888959124	-0.03228201923631936	CREB1	56050
117835.0206951907	-0.03204395780285325	CREB1	56050
124766.49250079015	-0.03181099538027161	CREB1	56050
131697.9643063896	-0.03158481727330139	CREB1	56050
138629.43611198905	-0.03136614328865284	CREB1	56050
152492.37972318797	-0.03095144783792168	CREB1	56050
159423.8515287874	-0.030754761223953892	CREB1	56050
173286.79513998632	-0.030380106275088293	CREB1	56050
187149.7387511852	-0.03002665201781837	CREB1	56050
207944.1541679836	-0.029527418088634693	CREB1	56050
221807.09777918248	-0.0292106008706158	CREB1	56050
235670.0413903814	-0.0289038983080558	CREB1	56050
249532.9850015803	-0.028605745236240286	CREB1	56050
263395.9286127792	-0.028315089679815483	CREB1	56050
277258.8722239781	-0.028031267330811016	CREB1	56050
291121.815835177	-0.027753893803970833	CREB1	56050
304984.75944637595	-0.027482777237196623	CREB1	56050
318847.7030575748	-0.027217850234315836	CREB1	56050
346573.59027997265	-0.026706624513596948	CREB1	56050
381230.9493079699	-0.026102997810757967	CREB1	56050
415888.3083359672	-0.025539080370937283	CREB1	56050
450545.6673639644	-0.02501438366340327	CREB1	56050
485203.0263919617	-0.024527457390437185	CREB1	56050
519860.38541995897	-0.02407612723873972	CREB1	56050
554517.7444479562	-0.023657785702445283	CREB1	56050
589175.1034759535	-0.023269641045888304	CREB1	56050
623832.4625039508	-0.02290889884140829	CREB1	56050
658489.821531948	-0.022572879882012273	CREB1	56050
693147.1805599453	-0.02225908794711413	CREB1	56050
762461.8986159398	-0.021689283977239425	CREB1	56050
831776.6166719344	-0.021183876300215627	CREB1	56050
866433.9756999316	-0.020951339432625685	CREB1	56050
901091.3347279289	-0.02073047976512522	CREB1	56050
970406.0527839235	-0.020319379328895174	CREB1	56050
1039720.7708399179	-0.019942961998018902	CREB1	56050
1213007.5659799043	-0.01911733340064836	CREB1	56050
1386294.3611198906	-0.01840944781227329	CREB1	56050
1559581.156259877	-0.017781360074004077	CREB1	56050
1732867.9513998632	-0.01720975123618285	CREB1	56050
1871497.3875118522	-0.016782822400380707	CREB1	56050
2079441.5416798359	-0.01618060335308418	CREB1	56050
2218070.977791825	-0.015799100391384463	CREB1	56050
[truncated: 1,916 more rows]
