# Supplementary material for: Determinants of transcription factor regulatory range
Source: Nat Commun. 2020 May 18;11:2472. doi: 10.1038/s41467-020-16106-x (PMC7235260; doi:10.1038/s41467-020-16106-x)
Supplement: Supplementary file 12 — Source Data [file 41467_2020_16106_MOESM12_ESM.zip › Source Data/source_data_fig_4b_regulatory_disstance_A_vs_B_TADs.csv]

	A-type TADs	B-type TADs
FOXM1	2.539795465381157	2.317946715764801
TFDP1	2.7694917092607727	2.4428854523731007
TAF1	3.2783560927409887	2.539795465381157
CREB1	2.6189767114287816	2.685923501059395
YY1	2.8408254610451382	2.743915448037082
GABPA	2.685923501059395	2.743915448037082
ATF2	2.743915448037082	2.8319610775649227
ATF1	2.685923501059395	2.8804160840689508
ZBTB33	2.612859483220276	3.2783560927409887
TP53	3.6189767114287816	3.7472821393665674
FLI1	3.954768813351975	4.044945443701063
MYB	4.214919474548238	4.190310463213148
IRF1	4.14185545670912	4.238765469717176
JUN	3.7923704545411097	4.238765469717176
FOSL1	4.190310463213148	4.3848935053954134
KLF5	3.743915448037082	4.442885452373102
TEAD4	4.238765469717176	4.468461713596792
CDX2	4.14185545670912	4.539795465381157
SMAD3	4.238765469717176	4.57938608840497
CEBPB	4.238765469717176	4.581188150539382
FOXA1	4.14185545670912	4.6363577645583876
FOSL2	4.14185545670912	4.715886724436839
TEAD1	3.743915448037082	4.7439154480370815
GRHL2	3.999857128526519	4.8130667971202215
FOS	4.14185545670912	4.840825461045139
BCL3	4.539795465381157	4.913889478884258
FOXA2	3.999857128526519	4.954768813351975
IKZF1	4.14185545670912	4.959220010749785
PPARG	4.14185545670912	4.985842766726399
GATA3	4.5019351084120975	5.044945443701064
RELA	4.351420110580108	5.14185545670912
HNF4A	4.278356092740989	5.345975439365044
RELB	4.3848935053954134	5.711006805792262
USF2	5.42060905766195	5.882218146203361
TAL1	4.51691672010082	5.882218146203361
RUNX1	4.7439154480370815	5.954768813351975
GATA1	5.618976711428782	5.985842766726397
RFX1	5.652450106244088	6.01691672010082
