# Supplementary material for: Determinants of transcription factor regulatory range
Source: Nat Commun. 2020 May 18;11:2472. doi: 10.1038/s41467-020-16106-x (PMC7235260; doi:10.1038/s41467-020-16106-x)
Supplement: Supplementary file 12 — Source Data [file 41467_2020_16106_MOESM12_ESM.zip › Source Data/source_data_fig_4d_long_range_TF_power_law_decay_rate.csv]

TF	correlation	activity	decay_constant
PAX5	0.2297078518502822	genome_wide	-0.01
GATA1	0.19377577857076306	genome_wide	-0.4
NRF1	0.1725589301970105	genome_wide	-0.6
MAX	0.2525964642450816	genome_wide	-0.55
USF2	0.3201557525650704	genome_wide	-0.1
ZBTB17	0.1878395383496112	genome_wide	-0.2
RFX1	0.3670959030452487	genome_wide	-0.01
USF1	0.15273657866077212	genome_wide	-0.05
ESR1	0.17625190893352463	genome_wide	-0.2
RUNX1	0.2392802970531238	genome_wide	-0.4
MAZ	0.19234860949205454	genome_wide	-0.45
TAL1	0.17807516267807336	genome_wide	-0.47
NFE2	0.16557021144621295	genome_wide	-0.47
RELA	0.29756052866972904	genome_wide	-0.3
BCL3	0.16389435439058503	genome_wide	-0.2
RELB	0.2381684659758126	genome_wide	-0.35
STAT5B	0.1554782801265866	genome_wide	-0.47
NR2F6	0.18382770853062333	genome_wide	-0.3
JUND	0.1503812743132381	genome_wide	-0.3
TBX21	0.20361961434749468	genome_wide	-0.45
AR	0.12062622259020632	genome_wide	-0.47
TEAD4	0.14971960518852787	genome_wide	-0.4
SPIB	0.17106423927122053	genome_wide	-0.47
SMAD3	0.2204963396022337	genome_wide	-0.4
GATA3	0.17931741665778528	genome_wide	-0.4
CEBPA	0.14213140261348056	genome_wide	-0.35
CEBPB	0.2136987013838676	genome_wide	-0.4
FOSL2	0.20261546922958437	genome_wide	-0.4
HNF4A	0.2095558560582012	genome_wide	-0.35
FOS	0.16552206563300578	genome_wide	-0.4
IKZF1	0.17950766940083893	genome_wide	-0.5
CDX2	0.21914499780630994	genome_wide	-0.4
TEAD1	0.17511534535824566	genome_wide	-0.47
FOXA1	0.19246818590483006	genome_wide	-0.45
PPARG	0.19280612156362512	genome_wide	-0.4
IRF1	0.21830823170472125	genome_wide	-0.35
MYB	0.2082406484075527	genome_wide	-0.52
TP53	0.16165472447408002	genome_wide	-0.6
GRHL2	0.2647191620164817	genome_wide	-0.47
NR1H3	0.2775179760656298	genome_wide	-0.4
FOXA2	0.15528382248456526	genome_wide	-0.52
SP1	0.14600622937833202	genome_wide	-0.7
FLI1	0.13666669752425897	genome_wide	-0.7
KLF5	0.15175884576087995	genome_wide	-0.35
JUN	0.16452974613239335	genome_wide	-0.45
NR3C1	0.10210192533540798	genome_wide	-0.35
PAX5	0.1700245894564611	Hot_H1_TADs	-0.01
GATA1	0.14634784076228535	Hot_H1_TADs	-0.45
NRF1	0.1615923622907986	Hot_H1_TADs	-0.7
MAX	0.198855052934318	Hot_H1_TADs	-0.6
USF2	0.22959002308051998	Hot_H1_TADs	-0.3
ZBTB17	0.1333694701235839	Hot_H1_TADs	-0.47
RFX1	0.259169308863971	Hot_H1_TADs	-0.1
ESR1	0.13781119624184993	Hot_H1_TADs	-0.35
RUNX1	0.20159619148365276	Hot_H1_TADs	-0.47
MAZ	0.1806720789621578	Hot_H1_TADs	-0.55
TAL1	0.12520944423983996	Hot_H1_TADs	-0.55
RELA	0.22962626957258658	Hot_H1_TADs	-0.4
BCL3	0.126256727433541	Hot_H1_TADs	-0.3
RELB	0.2145137845686928	Hot_H1_TADs	-0.45
STAT5B	0.11731654752067382	Hot_H1_TADs	-0.5
JUND	0.13007195243642786	Hot_H1_TADs	-0.4
TBX21	0.18059636102963708	Hot_H1_TADs	-0.4
AR	0.11988016351595009	Hot_H1_TADs	-0.45
TEAD4	0.13894368086173361	Hot_H1_TADs	-0.45
SPIB	0.13754388404143258	Hot_H1_TADs	-0.5
FOSL1	0.15316181816259508	Hot_H1_TADs	-0.45
SMAD3	0.18393519798258293	Hot_H1_TADs	-0.45
GATA3	0.20257265317299578	Hot_H1_TADs	-0.4
CEBPB	0.14266777854024276	Hot_H1_TADs	-0.4
FOSL2	0.20194259276486817	Hot_H1_TADs	-0.5
HNF4A	0.18562528631618996	Hot_H1_TADs	-0.45
FOS	0.12955867688957498	Hot_H1_TADs	-0.5
IKZF1	0.18100160513458866	Hot_H1_TADs	-0.5
CDX2	0.13974244303979214	Hot_H1_TADs	-0.45
TEAD1	0.16355416682854848	Hot_H1_TADs	-0.47
FOXA1	0.1855260971890246	Hot_H1_TADs	-0.47
PPARG	0.24742982911204395	Hot_H1_TADs	-0.45
IRF1	0.19909501456820658	Hot_H1_TADs	-0.4
MYB	0.18133127686187717	Hot_H1_TADs	-0.5
TP53	0.1562195719758052	Hot_H1_TADs	-0.7
GRHL2	0.26596076124075435	Hot_H1_TADs	-0.52
NR1H3	0.21581405255039907	Hot_H1_TADs	-0.47
FOXA2	0.1393330758360917	Hot_H1_TADs	-0.55
SP1	0.13121507269012458	Hot_H1_TADs	-0.8
FLI1	0.1388287134701992	Hot_H1_TADs	-0.7
KLF5	0.13433542621621336	Hot_H1_TADs	-0.4
JUN	0.15465972546879517	Hot_H1_TADs	-0.47
NR3C1	0.10231085129884894	Hot_H1_TADs	-0.35
PAX5	0.0544723900823563	Cold_H1_TADs	-0.01
GATA1	0.3260229709613257	Cold_H1_TADs	-0.3
NRF1	0.20476836919282007	Cold_H1_TADs	-0.52
MAX	0.25357877306488036	Cold_H1_TADs	-0.4
USF2	0.06785345725287932	Cold_H1_TADs	-0.01
RUNX1	0.2320751378965616	Cold_H1_TADs	-0.3
TAL1	0.31305782041441355	Cold_H1_TADs	-0.4
NFE2	0.23115631410658435	Cold_H1_TADs	-0.3
RELA	0.1122651301713246	Cold_H1_TADs	-0.1
RELB	0.14101972649988495	Cold_H1_TADs	-0.3
STAT5B	0.1502016005611535	Cold_H1_TADs	-0.45
TBX21	0.1427561232541428	Cold_H1_TADs	-0.35
AR	0.13032915635797526	Cold_H1_TADs	-0.55
TEAD4	0.15936844280930867	Cold_H1_TADs	-0.3
FOSL1	0.20098002659488987	Cold_H1_TADs	-0.35
SMAD3	0.25294131351059507	Cold_H1_TADs	-0.35
GATA3	0.13825969067195662	Cold_H1_TADs	-0.45
CEBPA	0.16104806790409387	Cold_H1_TADs	-0.3
CEBPB	0.24452967300769632	Cold_H1_TADs	-0.35
FOSL2	0.2192343847740116	Cold_H1_TADs	-0.3
HNF4A	0.18035151041246528	Cold_H1_TADs	-0.2
FOS	0.20141511923243513	Cold_H1_TADs	-0.35
IKZF1	0.1455549807112485	Cold_H1_TADs	-0.35
CDX2	0.30482621466938786	Cold_H1_TADs	-0.35
TEAD1	0.12633187874255122	Cold_H1_TADs	-0.4
FOXA1	0.22263678383751534	Cold_H1_TADs	-0.45
TCF7L2	0.1688853103719458	Cold_H1_TADs	-0.2
PPARG	0.23592457726723906	Cold_H1_TADs	-0.3
IRF1	0.20021985701843587	Cold_H1_TADs	-0.35
MYB	0.22421385306030456	Cold_H1_TADs	-0.45
TP53	0.13221360159657153	Cold_H1_TADs	-0.9
GRHL2	0.2798592392345917	Cold_H1_TADs	-0.45
NR1H3	0.2610777764602488	Cold_H1_TADs	-0.4
FOXA2	0.1380816906508758	Cold_H1_TADs	-0.3
SP1	0.15085588461525506	Cold_H1_TADs	-0.6
FLI1	0.1385817102498199	Cold_H1_TADs	-0.47
KLF5	0.19803651560502053	Cold_H1_TADs	-0.2
JUN	0.1699102056079206	Cold_H1_TADs	-0.35
NR3C1	0.13691402806102948	Cold_H1_TADs	-0.3
