# Supplementary material for: Determinants of transcription factor regulatory range
Source: Nat Commun. 2020 May 18;11:2472. doi: 10.1038/s41467-020-16106-x (PMC7235260; doi:10.1038/s41467-020-16106-x)
Supplement: Supplementary file 12 — Source Data [file 41467_2020_16106_MOESM12_ESM.zip › Source Data/source_data_fig_4e_hic_contact_frequency_vs_distance.csv]

0	1	2	3	4	5	6	7
5.079181246047625	3.0	4.477121254719663	3.0	5.711807229041191	3.7781512503836434	5.146128035678238	3.7781512503836434
5.365487984890899	3.3010299956639813	5.204119982655925	3.3010299956639813	5.136720567156407	4.0	5.334453751150931	4.0
5.64738297011462	3.7781512503836434	5.222716471147583	3.7781512503836434	5.701567985055927	4.041392685158225	3.4771212547196626	4.3979400086720375
5.117271295655764	3.845098040014257	5.326335860928752	3.845098040014257	3.6989700043360187	4.146128035678238	4.763427993562937	4.414973347970818
5.164352855784437	4.0	5.4361626470407565	3.9542425094393248	4.230448921378274	4.361727836017593	5.652246341003323	4.531478917042255
4.301029995663981	4.041392685158225	5.64738297011462	4.0	4.556302500767287	4.3979400086720375	5.418301291319746	4.5910646070264995
4.698970004336019	4.079181246047625	4.707570176097937	4.041392685158225	4.662757831681574	4.414973347970818	3.6989700043360187	4.643452676486188
5.05307844348342	4.146128035678238	4.724275869600789	4.113943352306837	4.672097857935717	4.531478917042255	4.230448921378274	4.653212513775344
5.110589710299249	4.301029995663981	5.107209969647869	4.146128035678238	4.748188027006201	4.556302500767287	4.380211241711606	4.698970004336019
5.217483944213907	4.3222192947339195	5.20682587603185	4.3222192947339195	4.812913356642856	4.57978359661681	4.431363764158987	4.724275869600789
4.819543935541868	4.380211241711606	5.328379603438738	4.380211241711606	4.924279286061882	4.5910646070264995	4.568201724066995	4.732393759822968
4.8512583487190755	4.3979400086720375	5.429752280002408	4.3979400086720375	5.133538908370218	4.653212513775344	4.662757831681574	4.748188027006201
5.198657086954422	4.414973347970818	4.690196080028514	4.414973347970818	5.190331698170292	4.724275869600789	4.690196080028514	4.812913356642856
3.6989700043360187	4.477121254719663	4.7160033436347994	4.4623979978989565	5.230448921378274	4.748188027006201	4.740362689494244	4.880813592280791
4.230448921378274	4.531478917042255	4.963787827345556	4.491361693834273	5.243038048686294	4.838849090737256	4.748188027006201	4.886490725172482
4.3979400086720375	4.556302500767287	5.068185861746161	4.531478917042255	5.3404441148401185	4.8512583487190755	4.845098040014257	4.892094602690481
4.431363764158987	4.57978359661681	5.220108088040055	4.556302500767287	5.423245873936808	4.8750612633917	4.919078092376074	4.897627091290442
4.568201724066995	4.5910646070264995	5.281033367247727	4.57978359661681	5.6148972160331345	4.892094602690481	4.944482672150168	4.929418925714293
4.653212513775344	4.6127838567197355	5.298853076409706	4.5910646070264995	5.771587480881255	4.924279286061882	4.954242509439325	4.9344984512435675
4.690196080028514	4.643452676486188	5.477121254719663	4.6020599913279625	5.838219221907626	5.0	4.973127853599698	4.963787827345556
4.740362689494244	4.653212513775344	3.845098040014257	4.623249290397901	5.879095879500073	5.060697840353612	5.02530586526477	4.991226075692495
4.748188027006201	4.690196080028514	4.5910646070264995	4.643452676486188	4.342422680822207	5.14921911265538	5.037426497940624	4.99563519459755
4.812913356642856	4.7160033436347994	5.7979596437371965	4.681241237375588	5.123851640967086	5.187520720836463	5.075546961392531	5.004321373782642
4.845098040014257	4.724275869600789	3.0	4.690196080028514	4.079181246047625	5.2455126678141495	5.117271295655764	5.008600171761918
4.919078092376074	4.748188027006201	5.136720567156407	4.698970004336019	4.301029995663981	5.260071387985075	5.133538908370218	5.060697840353612
4.954242509439325	4.8061799739838875	3.6989700043360187	4.7160033436347994	4.623249290397901	5.27415784926368	5.152288344383057	5.064457989226918
4.973127853599698	4.838849090737256	3.9542425094393248	4.724275869600789	4.643452676486188	5.292256071356476	5.173186268412274	5.075546961392531
5.02530586526477	4.845098040014257	4.230448921378274	4.732393759822968	4.949390006644912	5.303196057420489	5.17897694729317	5.222716471147583
5.041392685158225	4.8512583487190755	4.3979400086720375	4.740362689494244	5.041392685158225	5.480006942957151	5.187520720836463	5.2455126678141495
5.08278537031645	4.8750612633917	4.414973347970818	4.748188027006201	5.195899652409234	5.488550716500444	5.201397124320452	5.260071387985075
5.093421685162235	4.880813592280791	4.431363764158987	4.785329835010767	5.214843848047698	5.523746466811565	5.209515014542631	5.303196057420489
5.103803720955957	4.892094602690481	4.568201724066995	4.7923916894982534	5.260071387985075	5.632457292184724	5.238046103128795	5.315970345456917
5.107209969647869	4.897627091290442	4.653212513775344	4.8061799739838875	5.414973347970818	5.639486489268586	5.271841606536499	5.334453751150931
5.133538908370218	4.903089986991944	4.672097857935717	4.838849090737256	5.444044795918076	5.64738297011462	5.320146286111054	5.336459733848529
5.136720567156407	4.9084850188786495	4.748188027006201	4.845098040014257	5.569373909615046	5.664641975556125	5.338456493604605	5.346352974450639
5.152288344383057	4.913813852383717	4.812913356642856	4.8512583487190755	5.57287160220048	5.6674529528899535	5.3404441148401185	5.3560258571931225
5.173186268412274	4.924279286061882	4.845098040014257	4.857332496431268	5.648360010980932	5.694605198933568	5.350248018334163	5.359835482339888
5.195899652409234	4.929418925714293	4.919078092376074	4.880813592280791	5.754348335711019	5.699837725867246	5.354108439147401	5.382017042574868
5.209515014542631	4.963787827345556	4.954242509439325	4.892094602690481	5.298853076409706	5.70070371714502	5.372912002970106	5.389166084364533
5.212187604403958	4.968482948553935	4.982271233039568	4.903089986991944	5.760422483423212	5.715167357848458	5.394451680826216	5.394451680826216
5.227886704613674	4.977723605288848	5.02530586526477	4.9084850188786495	3.9030899869919438	5.722633922533812	5.416640507338281	5.4031205211758175
5.230448921378274	4.991226075692495	5.041392685158225	4.924279286061882	3.9542425094393248	5.724275869600789	5.424881636631067	5.41161970596323
5.243038048686294	5.0	5.075546961392531	4.9344984512435675	4.0	5.7435097647284294	5.4281347940287885	5.421603926869831
5.281033367247727	5.008600171761918	5.093421685162235	4.949390006644912	4.2552725051033065	5.801403710017355	5.451786435524291	5.4281347940287885
5.292256071356476	5.060697840353612	5.103803720955957	4.977723605288848	4.278753600952829	5.8055008581584	5.463892988985907	5.429752280002408
5.326335860928752	5.064457989226918	5.110589710299249	4.991226075692495	4.477121254719663	5.8095597146352675	5.474216264076255	5.4361626470407565
5.3404441148401185	5.08278537031645	5.127104798364807	5.0	4.505149978319906	5.888740960682893	5.576341350205793	5.460897842756548
5.371067862271736	5.093421685162235	5.133538908370218	5.004321373782642	4.681241237375588	5.897077003209421	5.578639209968072	5.509202522331103
5.394451680826216	5.103803720955957	5.152288344383057	5.008600171761918	4.724275869600789	4.633468455579586	5.642464520242122	5.518513939877887
5.423245873936808	5.14921911265538	5.173186268412274	5.012837224705172	4.863322860120456	5.6020599913279625	5.658011396657113	5.523746466811565
5.567026366159061	5.17897694729317	5.17897694729317	5.02938377768521	4.886490725172482	3.6989700043360187	5.663700925389648	5.528916700277655
5.6148972160331345	5.193124598354461	5.184691430817598	5.060697840353612	5.017033339298781	3.6020599913279625	5.699837725867246	5.535294120042771
5.642464520242122	5.227886704613674	5.193124598354461	5.064457989226918	5.075546961392531	3.9030899869919438	5.75815462196739	5.540329474790874
5.654176541877961	5.2405492482825995	5.195899652409234	5.075546961392531	5.096910013008056	4.2552725051033065	4.079181246047625	5.544068044350276
5.664641975556125	5.243038048686294	5.201397124320452	5.079181246047625	5.161368002234975	4.278753600952829	4.301029995663981	5.546542663478131
5.669316880566112	5.2455126678141495	5.209515014542631	5.093421685162235	5.164352855784437	4.301029995663981	4.491361693834273	5.547774705387822
5.727541257028556	5.250420002308894	5.212187604403958	5.1003705451175625	5.17897694729317	4.477121254719663	4.643452676486188	5.562292864456475
5.7558748556724915	5.2576785748691846	5.217483944213907	5.155336037465061	5.238046103128795	4.672097857935717	4.698970004336019	5.571708831808688
5.799340549453582	5.260071387985075	5.225309281725863	5.17897694729317	5.305351369446623	4.857332496431268	4.707570176097937	5.6180480967120925
4.556302500767287	5.27415784926368	5.243038048686294	5.187520720836463	5.320146286111054	4.897627091290442	4.812913356642856	5.6414741105041
5.20682587603185	5.292256071356476	5.27415784926368	5.198657086954422	5.3222192947339195	4.929418925714293	4.924279286061882	5.6551384348113825
5.220108088040055	5.294466226161593	5.320146286111054	5.222716471147583	5.372912002970106	4.9344984512435675	4.929418925714293	5.664641975556125
5.409933123331294	5.303196057420489	5.3404441148401185	5.227886704613674	5.437750562820388	4.963787827345556	5.017033339298781	5.671172842715083
3.3010299956639813	5.313867220369153	5.342422680822207	5.2405492482825995	5.468347330412158	5.071882007306125	5.021189299069938	5.68930885912362
4.079181246047625	5.315970345456917	5.350248018334163	5.250420002308894	5.555094448578319	5.17897694729317	5.033423755486949	5.690196080028514
4.342422680822207	5.324282455297693	5.352182518111363	5.2552725051033065	5.60959440922522	5.212187604403958	5.064457989226918	5.715167357848458
4.491361693834273	5.326335860928752	5.354108439147401	5.2576785748691846	5.712649701627211	5.264817823009537	5.089905111439398	5.716837723299524
4.505149978319906	5.332438459915605	5.3560258571931225	5.260071387985075	5.869231719730976	5.290034611362518	5.093421685162235	5.719331286983727
4.6020599913279625	5.338456493604605	5.371067862271736	5.26245108973043	5.876217840591642	5.301029995663981	5.136720567156407	5.732393759822968
4.643452676486188	5.3404441148401185	5.372912002970106	5.269512944217916	5.152288344383057	5.320146286111054	5.164352855784437	5.756636108245848
4.707570176097937	5.346352974450639	5.4031205211758175	5.27415784926368	3.3010299956639813	5.344392273685111	5.181843587944773	5.764176132390331
4.778151250383644	5.350248018334163	5.416640507338281	5.278753600952829	4.041392685158225	5.348304863048161	5.198657086954422	5.770115294787102
4.892094602690481	5.359835482339888	5.451786435524291	5.283301228703549	4.380211241711606	5.383815365980431	5.212187604403958	5.781755374652469
4.924279286061882	5.382017042574868	5.567026366159061	5.2878017299302265	4.6020599913279625	5.392696953259666	5.230448921378274	5.7831886910752575
4.929418925714293	5.383815365980431	5.578639209968072	5.290034611362518	4.8061799739838875	5.418301291319746	5.283301228703549	5.800029359244134
4.949390006644912	5.38738982633873	5.603144372620182	5.292256071356476	4.838849090737256	5.419955748489758	5.305351369446623	5.831229693867063
4.963787827345556	5.389166084364533	5.627365856592733	5.294466226161593	5.12057393120585	5.426511261364575	5.309630167425898	5.835690571492425
5.004321373782642	5.392696953259666	5.654176541877961	5.307496037913213	5.176091259055681	5.447158031342219	5.315970345456917	5.8444771757456815
5.012837224705172	5.394451680826216	5.658011396657113	5.313867220369153	5.271841606536499	5.453318340047038	5.342422680822207	5.845098040014257
5.017033339298781	5.4031205211758175	5.671172842715083	5.315970345456917	5.326335860928752	5.478566495593843	5.363611979892144	5.848804701051804
5.060697840353612	5.421603926869831	5.70070371714502	5.324282455297693	5.328379603438738	5.511883360978874	5.365487984890899	5.868644438394826
5.064457989226918	5.4281347940287885	5.70926996097583	5.332438459915605	5.45484486000851	5.521138083704036	5.408239965311849	5.871572935545879
5.075546961392531	5.429752280002408	5.713490543093942	5.334453751150931	5.5910646070264995	5.532754378992498	5.414973347970818	5.876794976200701
5.086359830674748	5.432969290874405	5.7626785637274365	5.338456493604605	5.639486489268586	5.553883026643875	5.444044795918076	5.8819549713396
5.089905111439398	5.4361626470407565	5.803457115648414	5.344392273685111	5.6875289612146345	5.580924975675619	5.456366033129043	5.897077003209421
5.1702617153949575	5.437750562820388	5.8208579894397	5.346352974450639	5.704150516839799	5.598790506763115	5.465382851448418	5.902546779313991
5.17897694729317	5.456366033129043	5.83695673705955	5.350248018334163	5.880813592280791	5.613841821876069	5.484299839346786	5.624282095835668
5.181843587944773	5.460897842756548	5.885926339801431	5.359835482339888	3.0	5.6211762817750355	5.48572142648158	5.685741738602264
5.26245108973043	5.4623979978989565	5.898725181589493	5.382017042574868	4.5910646070264995	5.622214022966295	5.510545010206612	5.848189116991398
5.267171728403014	5.468347330412158	4.4623979978989565	5.383815365980431	5.107209969647869	5.626340367375042	5.568201724066995	5.638489256954637
5.305351369446623	5.472756449317212	4.361727836017593	5.385606273598312	5.294466226161593	5.673020907128897	5.603144372620182	5.456366033129043
5.315970345456917	5.477121254719663	5.4048337166199385	5.38738982633873	5.303196057420489	5.681241237375588	5.60959440922522	5.72916478969277
5.332438459915605	5.480006942957151	5.408239965311849	5.389166084364533	5.346352974450639	5.69284691927723	5.648360010980932	5.8061799739838875
5.344392273685111	5.481442628502305	4.146128035678238	5.392696953259666	5.371067862271736	5.706717782336758	5.658964842664435	3.0
5.408239965311849	5.488550716500444	5.060697840353612	5.394451680826216	4.447158031342219	5.737192642704737	5.6674529528899535	3.6989700043360187
5.465382851448418	5.494154594018442	5.3692158574101425	5.4031205211758175	4.633468455579586	5.758911892397974	5.702430536445525	4.278753600952829
5.484299839346786	5.495544337546448	5.669316880566112	5.409933123331294	4.973127853599698	5.770115294787102	5.715167357848458	4.301029995663981
5.57287160220048	5.503790683057181	5.788875115775417	5.421603926869831	5.0	5.783903579272735	5.722633922533812	4.447158031342219
5.5820633629117085	5.506505032404872	5.1303337684950066	5.4281347940287885	5.093421685162235	5.788168371141167	5.7596678446896306	4.518513939877887
5.597695185925512	5.509202522331103	4.079181246047625	5.429752280002408	5.1702617153949575	5.788875115775417	5.7626785637274365	4.57978359661681
5.603144372620182	5.513217600067939	4.301029995663981	5.432969290874405	5.2552725051033065	5.790988475088816	5.781036938621132	4.633468455579586
5.60959440922522	5.518513939877887	4.3222192947339195	5.4361626470407565	5.267171728403014	5.795184589682424	5.79309160017658	4.8061799739838875
5.622214022966295	5.519827993775719	4.342422680822207	5.444044795918076	5.269512944217916	5.845098040014257	5.828015064223977	4.869231719730976
5.63748972951251	5.523746466811565	4.505149978319906	5.456366033129043	5.283301228703549	5.8567288903828825	5.8750612633917	4.903089986991944
5.675778341674085	5.525044807036846	4.6020599913279625	5.4623979978989565	5.285557309007774	5.862131379313038	4.939519252618618	4.949390006644912
5.703291378118661	5.528916700277655	4.633468455579586	5.465382851448418	5.318063334962762	5.864511081058392	5.204119982655925	4.973127853599698
5.705007959333336	5.534026106056135	4.643452676486188	5.468347330412158	5.431363764158987	5.8819549713396	5.328379603438738	4.977723605288848
5.70926996097583	5.535294120042771	4.662757831681574	5.477121254719663	5.453318340047038	5.895974732359065	4.041392685158225	4.982271233039568
5.7626785637274365	5.540329474790874	4.698970004336019	5.480006942957151	5.534026106056135	4.4623979978989565	-inf	5.037426497940624
5.781755374652469	5.541579243946581	4.778151250383644	5.481442628502305	5.561101383649056	5.57978359661681	3.9030899869919438	5.041392685158225
5.787460474518415	5.544068044350276	4.892094602690481	5.487138375477186	5.608526033577194	5.861534410859038	4.0	5.071882007306125
5.795184589682424	5.546542663478131	4.897627091290442	5.489958479424835	5.690196080028514	5.531478917042255	4.278753600952829	5.133538908370218
4.7558748556724915	5.550228353055094	4.924279286061882	5.491361693834273	4.7923916894982534	4.826074802700826	4.447158031342219	5.161368002234975
5.187520720836463	5.555094448578319	4.929418925714293	5.494154594018442	5.750508394851346	5.638489256954637	4.505149978319906	5.212187604403958
5.204119982655925	5.562292864456475	5.004321373782642	5.502427119984433	4.531478917042255	4.959041392321094	4.57978359661681	5.220108088040055
5.2552725051033065	5.563481085394411	5.017033339298781	5.506505032404872	5.250420002308894	5.021189299069938	4.5910646070264995	5.230448921378274
5.706717782336758	5.580924975675619	5.021189299069938	5.519827993775719	5.638489256954637	5.1673173347481764	4.724275869600789	5.264817823009537
5.594392550375427	5.583198773968623	5.037426497940624	5.523746466811565	4.544068044350276	5.267171728403014	4.732393759822968	5.276461804173244
5.1303337684950066	5.605305046141109	5.086359830674748	5.526339277389844	5.068185861746161	5.311753861055754	4.819543935541868	5.278753600952829
5.328379603438738	5.60959440922522	5.1003705451175625	5.528916700277655	5.127104798364807	5.318063334962762	4.857332496431268	5.296665190261531
4.531478917042255	5.617000341120899	5.113943352306837	5.534026106056135	5.204119982655925	5.3404441148401185	4.863322860120456	5.3222192947339195
5.380211241711606	5.6180480967120925	5.117271295655764	5.535294120042771	5.4065401804339555	5.385606273598312	4.869231719730976	5.330413773349191
5.546542663478131	5.620136054973758	5.158362492095249	5.53655844257153	5.546542663478131	5.552668216112194	4.949390006644912	5.401400540781544
4.0	5.625312450961673	5.164352855784437	5.540329474790874	4.518513939877887	5.606381365110605	4.963787827345556	5.418301291319746
4.869231719730976	5.628388930050312	5.198657086954422	5.541579243946581	4.7160033436347994	5.6180480967120925	4.968482948553935	5.426511261364575
5.294466226161593	5.632457292184724	5.214843848047698	5.54282542695918	4.7558748556724915	5.63748972951251	4.982271233039568	5.468347330412158
5.450249108319361	5.636487896353366	5.230448921378274	5.544068044350276	4.857332496431268	5.645422269349092	4.986771734266245	5.469822015978163
3.9542425094393248	5.639486489268586	5.26245108973043	5.546542663478131	4.880813592280791	5.691965102767361	5.012837224705172	5.480006942957151
5.5910646070264995	5.640481436970422	5.309630167425898	5.550228353055094	4.913813852383717	5.733999286538387	5.041392685158225	5.482873583608754
3.9030899869919438	5.644438589467838	5.330413773349191	5.555094448578319	5.049218022670182	5.748962861256161	5.049218022670182	5.489958479424835
4.041392685158225	5.64738297011462	5.332438459915605	5.556302500767287	5.184691430817598	5.870988813760575	5.096910013008056	5.498310553789601
4.278753600952829	5.664641975556125	5.365487984890899	5.562292864456475	5.232996110392154	5.894869656745253	5.12057393120585	5.515873843711679
4.447158031342219	5.671172842715083	5.419955748489758	5.56466606425209	5.235528446907549	3.3010299956639813	5.143014800254095	5.521138083704036
4.4623979978989565	5.6739419986340875	5.531478917042255	5.571708831808688	5.278753600952829	3.4771212547196626	5.161368002234975	5.52244423350632
4.477121254719663	5.684845361644412	5.593286067020458	5.583198773968623	5.334453751150931	3.9542425094393248	5.217483944213907	5.534026106056135
4.57978359661681	5.68930885912362	5.597695185925512	5.6148972160331345	5.521138083704036	4.176091259055681	5.232996110392154	5.539076098792776
4.5910646070264995	5.69810054562339	5.60959440922522	5.6180480967120925	5.528916700277655	4.342422680822207	5.252853030979893	5.549003262025788
4.623249290397901	5.699837725867246	5.6211762817750355	5.619093330626742	5.556302500767287	4.6020599913279625	5.2552725051033065	5.555094448578319
4.681241237375588	5.711807229041191	5.631443769013172	5.627365856592733	5.695481676490197	4.6127838567197355	5.278753600952829	5.558708570533166
4.724275869600789	5.713490543093942	5.633468455579586	5.628388930050312	5.731588765186738	4.763427993562937	5.290034611362518	5.576341350205793
4.857332496431268	5.716837723299524	5.644438589467838	5.629409599102719	5.77232170672292	4.832508912706237	5.307496037913213	5.580924975675619
4.863322860120456	5.721810615212546	5.66086547800387	5.632457292184724	5.784617292632875	4.845098040014257	5.318063334962762	5.598790506763115
4.886490725172482	5.727541257028556	5.676693609624866	5.6414741105041	5.812913356642856	4.939519252618618	5.3222192947339195	5.60959440922522
4.959041392321094	5.7283537820212285	5.696356388733332	5.644438589467838	5.850646235183066	5.056904851336473	5.38738982633873	5.611723308007342
4.968482948553935	5.744292983122676	5.698970004336019	5.653212513775344	3.4771212547196626	5.198657086954422	5.399673721481038	5.619093330626742
4.982271233039568	5.7450747915820575	5.702430536445525	5.664641975556125	3.6020599913279625	5.235528446907549	5.437750562820388	5.635483746814912
4.986771734266245	5.756636108245848	5.756636108245848	5.671172842715083	4.3979400086720375	5.2878017299302265	5.447158031342219	5.658964842664435
5.008600171761918	5.761175813155732	5.75815462196739	5.672097857935717	4.57978359661681	5.315970345456917	5.494154594018442	5.6674529528899535
5.02938377768521	5.763427993562937	5.7774268223893115	5.673020907128897	4.653212513775344	5.3747483460101035	5.515873843711679	5.670245853074124
5.037426497940624	5.7752462597402365	5.780317312140151	5.675778341674085	4.690196080028514	5.41161970596323	5.54282542695918	5.673020907128897
5.045322978786658	5.776701183988411	5.783903579272735	5.68304703823885	4.785329835010767	5.4623979978989565	5.546542663478131	5.693726948923647
5.049218022670182	5.780317312140151	5.812244696800369	5.686636269262293	5.004321373782642	5.514547752660286	5.558708570533166	5.703291378118661
5.096910013008056	5.7831886910752575	4.886490725172482	5.68930885912362	5.071882007306125	5.526339277389844	5.61066016308988	5.708420900134713
5.12057393120585	5.788168371141167	5.41161970596323	5.694605198933568	5.424881636631067	5.625312450961673	5.625312450961673	5.718501688867274
5.127104798364807	5.793790384690818	5.453318340047038	5.69810054562339	5.56466606425209	5.628388930050312	5.64738297011462	5.722633922533812
5.146128035678238	5.795880017344075	5.3222192947339195	5.698970004336019	5.873320601815399	5.636487896353366	5.654176541877961	5.727541257028556
5.161368002234975	5.79657433321043	5.718501688867274	5.703291378118661	5.889301702506311	5.676693609624866	5.6551384348113825	5.7450747915820575
5.232996110392154	5.800717078282385	4.113943352306837	5.704150516839799	4.8750612633917	5.685741738602264	5.664641975556125	5.746634198937579
5.252853030979893	5.8020892578817325	4.278753600952829	5.705007959333336	4.919078092376074	5.701567985055927	5.665580991017953	5.752048447819439
5.278753600952829	5.803457115648414	4.531478917042255	5.708420900134713	4.982271233039568	5.742725131304698	5.684845361644412	5.77451696572855
5.283301228703549	5.8055008581584	4.623249290397901	5.70926996097583	5.086359830674748	5.745855195173729	5.68930885912362	5.788168371141167
5.290034611362518	5.824776462475546	4.7558748556724915	5.713490543093942	5.563481085394411	5.76715586608218	5.694605198933568	5.795184589682424
5.307496037913213	5.828015064223977	5.707570176097937	5.715167357848458	5.806858029518818	5.77232170672292	5.712649701627211	5.828015064223977
5.318063334962762	5.831869774280501	5.313867220369153	5.716837723299524	4.361727836017593	5.7752462597402365	5.748962861256161	5.841359470454855
5.320146286111054	5.833784374656479	5.056904851336473	5.720985744153739	4.568201724066995	5.791690649020118	5.750508394851346	5.841984804590114
5.3222192947339195	5.83695673705955	5.139879086401237	5.724275869600789	4.869231719730976	5.7979596437371965	5.77232170672292	5.8567288903828825
5.324282455297693	5.857935264719429	5.2878017299302265	5.727541257028556	4.977723605288848	5.837588438235511	5.773054693364263	5.862727528317975
5.330413773349191	5.860338006570994	5.642464520242122	5.7419390777291985	5.08278537031645	5.887617300335736	5.784617292632875	5.866877814337498
5.338456493604605	5.868644438394826	3.3010299956639813	5.744292983122676	5.155336037465061	5.037426497940624	5.798650645445269	5.873320601815399
5.342422680822207	5.870403905279027	3.9030899869919438	5.753583058892906	5.209515014542631	5.313867220369153	5.8095597146352675	5.895974732359065
5.372912002970106	5.879669205632053	4.0	5.756636108245848	5.217483944213907	5.371067862271736	5.827369273053825	5.898725181589493
5.38738982633873	5.885361220031512	4.447158031342219	5.757396028793024	5.313867220369153	5.510545010206612	5.86569605991607	5.90200289135073
5.396199347095736	5.888179493918325	4.518513939877887	5.761175813155732	5.515873843711679	5.519827993775719	5.880813592280791	4.146128035678238
5.399673721481038	5.8909795969896885	4.57978359661681	5.764176132390331	5.517195897949974	4.3222192947339195	5.901458321396112	5.896526217489555
5.437750562820388	5.894316062684439	4.681241237375588	5.768638101247615	5.723455672035186	4.913813852383717	5.158362492095249	3.4771212547196626
5.447158031342219	5.897077003209421	4.732393759822968	5.769377326076138	5.7664128471124	5.365487984890899	4.838849090737256	4.041392685158225
5.471291711058939	5.898176483497677	4.819543935541868	5.770115294787102	5.7774268223893115	5.850033257689769	5.27415784926368	4.176091259055681
5.515873843711679	5.899273187317604	4.832508912706237	5.77451696572855	3.7781512503836434	5.891537457672564	5.361727836017593	4.361727836017593
5.558708570533166	5.901458321396112	4.8512583487190755	5.776701183988411	3.845098040014257	5.190331698170292	5.491361693834273	4.544068044350276
5.568201724066995	5.90200289135073	4.857332496431268	5.778874472002739	4.204119982655925	5.440909082065217	5.690196080028514	4.623249290397901
5.57978359661681	5.788875115775417	4.863322860120456	5.7831886910752575	4.3222192947339195	5.456366033129043	5.267171728403014	4.662757831681574
5.5843312243675305	4.633468455579586	4.8750612633917	5.783903579272735	4.6127838567197355	5.505149978319906	5.680335513414564	4.819543935541868
5.589949601325708	4.869231719730976	4.913813852383717	5.788168371141167	4.698970004336019	5.544068044350276	5.195899652409234	4.832508912706237
5.61066016308988	5.056904851336473	4.9344984512435675	5.79309160017658	4.819543935541868	5.6512780139981444	3.3010299956639813	4.8512583487190755
5.636487896353366	5.622214022966295	4.949390006644912	5.795880017344075	4.8512583487190755	5.695481676490197	4.342422680822207	5.056904851336473
5.656098202012832	4.342422680822207	4.968482948553935	5.799340549453582	4.892094602690481	5.750508394851346	4.6020599913279625	5.227886704613674
5.665580991017953	5.66086547800387	4.973127853599698	5.800029359244134	4.903089986991944	5.81888541459401	4.8061799739838875	5.294466226161593
5.685741738602264	5.863322860120456	4.986771734266245	5.8020892578817325	5.143014800254095	5.8228216453031045	4.9084850188786495	5.385606273598312
5.694605198933568	5.868056361823042	5.008600171761918	5.804139432335351	5.198657086954422	5.876794976200701	4.977723605288848	5.450249108319361
5.698970004336019	3.9542425094393248	5.012837224705172	5.804820678721162	5.26245108973043	3.845098040014257	4.99563519459755	5.495544337546448
5.750508394851346	4.4623979978989565	5.02938377768521	5.831869774280501	5.27415784926368	4.770852011642144	5.008600171761918	5.6148972160331345
5.784617292632875	4.863322860120456	5.045322978786658	5.845098040014257	5.447158031342219	4.977723605288848	5.045322978786658	5.6776069527204935
5.862727528317975	4.982271233039568	5.049218022670182	5.860338006570994	5.505149978319906	5.164352855784437	5.068185861746161	5.7419390777291985
5.893761762057943	5.642464520242122	5.079181246047625	5.862727528317975	5.7752462597402365	5.465382851448418	5.1003705451175625	5.745855195173729
5.445604203273597	5.737192642704737	5.096910013008056	5.868056361823042	5.786751422145561	5.491361693834273	5.110589710299249	5.748962861256161
5.158362492095249	5.778151250383644	5.12057393120585	5.868644438394826	5.84323277809801	5.585460729508501	5.139879086401237	5.775974331129369
5.27415784926368	3.6020599913279625	5.161368002234975	5.870403905279027	5.746634198937579	5.66838591669	5.260071387985075	5.788875115775417
5.021189299069938	3.6989700043360187	5.181843587944773	5.871572935545879	4.176091259055681	5.778151250383644	5.264817823009537	5.7923916894982534
3.0	3.9030899869919438	5.232996110392154	5.874481817699467	4.740362689494244	5.824125833916549	5.2878017299302265	5.854306041801081
4.361727836017593	4.176091259055681	5.235528446907549	5.876217840591642	4.763427993562937	5.8909795969896885	5.301029995663981	5.903089986991944
5.392696953259666	4.2552725051033065	5.238046103128795	5.893761762057943	4.770852011642144	4.230448921378274	5.313867220369153	4.342422680822207
5.563481085394411	4.278753600952829	5.2405492482825995	5.894316062684439	5.1303337684950066	4.491361693834273	5.324282455297693	4.431363764158987
4.3222192947339195	4.431363764158987	5.247973266361806	5.897077003209421	5.181843587944773	4.643452676486188	5.380211241711606	4.8750612633917
4.380211241711606	4.447158031342219	5.252853030979893	5.899273187317604	5.187520720836463	4.973127853599698	5.382017042574868	4.954242509439325
4.662757831681574	4.505149978319906	5.278753600952829	5.901458321396112	5.227886704613674	5.227886704613674	5.385606273598312	5.021189299069938
4.8061799739838875	4.518513939877887	5.283301228703549	5.90200289135073	5.296665190261531	5.26245108973043	5.41161970596323	5.117271295655764
4.838849090737256	4.662757831681574	5.290034611362518	4.301029995663981	5.496929648073215	5.3560258571931225	5.434568904034199	5.155336037465061
4.99563519459755	4.672097857935717	5.305351369446623	4.963787827345556	5.545307116465824	5.372912002970106	5.482873583608754	5.198657086954422
5.068185861746161	4.681241237375588	5.315970345456917	5.056904851336473	5.568201724066995	5.477121254719663	5.544068044350276	5.209515014542631
5.1003705451175625	4.698970004336019	5.338456493604605	5.071882007306125	5.61066016308988	5.535294120042771	5.545307116465824	5.290034611362518
5.113943352306837	4.770852011642144	5.344392273685111	5.089905111439398	5.664641975556125	5.563481085394411	5.549003262025788	5.301029995663981
5.139879086401237	4.799340549453582	5.363611979892144	5.184691430817598	5.674861140737812	5.603144372620182	5.580924975675619	5.305351369446623
5.155336037465061	4.812913356642856	5.38738982633873	5.496929648073215	4.146128035678238	5.61066016308988	5.587710965018911	5.318063334962762
5.176091259055681	4.9344984512435675	5.437750562820388	5.843855422623161	4.431363764158987	5.6148972160331345	5.6020599913279625	5.363611979892144
5.235528446907549	4.939519252618618	5.447158031342219	4.361727836017593	4.845098040014257	5.675778341674085	5.624282095835668	5.3692158574101425
5.260071387985075	4.949390006644912	5.466867620354109	5.561101383649056	5.14921911265538	5.684845361644412	5.6414741105041	5.491361693834273
5.264817823009537	4.954242509439325	5.546542663478131	5.613841821876069	5.309630167425898	5.710117365111817	5.657055852857104	5.519827993775719
5.271841606536499	4.973127853599698	5.555094448578319	4.342422680822207	5.383815365980431	5.710963118995275	5.681241237375588	5.5301996982030825
5.2878017299302265	5.037426497940624	5.558708570533166	4.505149978319906	5.4048337166199385	5.725094521081469	5.682145076373832	5.552668216112194
5.301029995663981	5.041392685158225	5.608526033577194	5.033423755486949	5.509202522331103	5.727541257028556	5.705863712283919	5.603144372620182
5.424881636631067	5.071882007306125	5.61066016308988	5.139879086401237	5.678518379040114	5.734799829588847	5.713490543093942	5.617000341120899
5.45484486000851	5.079181246047625	5.625312450961673	5.217483944213907	5.857935264719429	5.818225893613955	5.744292983122676	5.6211762817750355
5.456366033129043	5.1003705451175625	5.6344772701607315	5.380211241711606	4.9344984512435675	5.8561244442423	5.7664128471124	5.650307523131937
5.549003262025788	5.113943352306837	5.636487896353366	5.423245873936808	5.357934847000454	5.865103974641128	5.778874472002739	5.654176541877961
5.580924975675619	5.133538908370218	5.6551384348113825	5.790988475088816	4.4623979978989565	4.447158031342219	5.786041210242554	5.66086547800387
5.587710965018911	5.136720567156407	5.664641975556125	5.829303772831025	4.986771734266245	4.778151250383644	5.804139432335351	5.674861140737812
5.599883072073688	5.161368002234975	5.684845361644412	5.834420703681532	4.991226075692495	5.363611979892144	5.813580988568192	5.698970004336019
5.632457292184724	5.1702617153949575	5.685741738602264	5.037426497940624	5.117271295655764	5.6875289612146345	5.876217840591642	5.707570176097937
5.639486489268586	5.20682587603185	5.691965102767361	5.281033367247727	5.1673173347481764	3.0	4.3222192947339195	5.723455672035186
5.640481436970422	5.222716471147583	5.69284691927723	5.549003262025788	5.491361693834273	4.380211241711606	4.477121254719663	5.748188027006201
5.6414741105041	5.225309281725863	5.712649701627211	3.6020599913279625	5.532754378992498	4.431363764158987	4.799340549453582	5.768638101247615
5.6776069527204935	5.230448921378274	5.749736315569061	3.6989700043360187	5.580924975675619	4.698970004336019	4.903089986991944	5.7752462597402365
5.680335513414564	5.247973266361806	5.753583058892906	3.9030899869919438	5.599883072073688	4.707570176097937	4.991226075692495	5.780317312140151
5.684845361644412	5.252853030979893	5.758911892397974	4.176091259055681	5.640481436970422	4.886490725172482	5.311753861055754	5.7979596437371965
5.7363965022766426	5.276461804173244	5.787460474518415	4.2552725051033065	5.650307523131937	4.954242509439325	5.432969290874405	5.803457115648414
5.741151598851785	5.278753600952829	5.81888541459401	4.278753600952829	4.113943352306837	5.1003705451175625	5.453318340047038	5.8299466959416355
5.742725131304698	5.281033367247727	5.826074802700826	4.447158031342219	4.732393759822968	5.107209969647869	5.531478917042255	5.870403905279027
5.857935264719429	5.285557309007774	5.888740960682893	4.477121254719663	4.826074802700826	5.158362492095249	5.569373909615046	5.879095879500073
4.832508912706237	5.296665190261531	5.378397900948138	4.518513939877887	4.9084850188786495	5.195899652409234	5.600972895686748	5.887617300335736
5.269512944217916	5.301029995663981	5.392696953259666	4.544068044350276	4.939519252618618	5.250420002308894	5.615950051656401	5.893206753059848
5.285557309007774	5.307496037913213	5.862131379313038	4.633468455579586	4.963787827345556	5.252853030979893	5.860338006570994	4.6127838567197355
5.378397900948138	5.311753861055754	5.587710965018911	4.662757831681574	5.079181246047625	5.2576785748691846	4.2552725051033065	4.799340549453582
5.547774705387822	5.3222192947339195	3.6020599913279625	4.672097857935717	5.089905111439398	5.357934847000454	4.4623979978989565	4.857332496431268
5.586587304671755	5.328379603438738	5.146128035678238	4.763427993562937	5.1003705451175625	5.367355921026019	4.7923916894982534	5.311753861055754
5.681241237375588	5.334453751150931	3.4771212547196626	4.778151250383644	5.290034611362518	5.378397900948138	4.897627091290442	5.416640507338281
5.785329835010767	5.344392273685111	5.123851640967086	4.799340549453582	5.380211241711606	5.423245873936808	4.913813852383717	5.513217600067939
5.7923916894982534	5.372912002970106	-inf	4.812913356642856	5.382017042574868	5.45484486000851	4.9344984512435675	5.824125833916549
5.883661435153617	5.3747483460101035	4.041392685158225	4.863322860120456	5.439332693830263	5.471291711058939	5.0	5.399673721481038
-inf	5.378397900948138	4.380211241711606	4.869231719730976	5.514547752660286	5.589949601325708	5.004321373782642	5.705863712283919
4.2552725051033065	5.399673721481038	4.491361693834273	4.8750612633917	5.519827993775719	5.672097857935717	5.060697840353612	4.079181246047625
4.633468455579586	5.41161970596323	4.6127838567197355	4.897627091290442	5.592176757395867	5.68304703823885	5.086359830674748	4.740362689494244
4.799340549453582	5.419955748489758	4.763427993562937	4.968482948553935	5.594392550375427	5.721810615212546	5.103803720955957	4.939519252618618
4.897627091290442	5.426511261364575	4.799340549453582	4.973127853599698	5.663700925389648	5.7619278384205295	5.1303337684950066	5.103803720955957
4.913813852383717	5.447158031342219	4.8061799739838875	4.982271233039568	5.2878017299302265	5.7774268223893115	5.14921911265538	5.14921911265538
4.9344984512435675	5.451786435524291	4.826074802700826	5.021189299069938	5.4996870826184034	5.82865989653532	5.155336037465061	5.20682587603185
4.939519252618618	5.453318340047038	4.838849090737256	5.041392685158225	5.549003262025788	5.883661435153617	5.227886704613674	5.545307116465824
5.0	5.45484486000851	4.9084850188786495	5.05307844348342	5.843855422623161	5.886490725172482	5.285557309007774	5.6020599913279625
5.033423755486949	5.459392487759231	4.944482672150168	5.113943352306837	5.460897842756548	5.894316062684439	5.294466226161593	5.61066016308988
5.14921911265538	5.478566495593843	4.977723605288848	5.1303337684950066	4.832508912706237	4.079181246047625	5.3692158574101425	5.625312450961673
5.296665190261531	5.48572142648158	4.99563519459755	5.136720567156407	5.630427875025024	4.113943352306837	5.376576957056512	5.676693609624866
5.298853076409706	5.489958479424835	5.071882007306125	5.161368002234975	-inf	4.740362689494244	5.431363764158987	5.68304703823885
5.309630167425898	5.498310553789601	5.155336037465061	5.1702617153949575	5.110589710299249	4.949390006644912	5.534026106056135	5.720985744153739
5.354108439147401	5.501059262217751	5.176091259055681	5.173186268412274	5.139879086401237	5.096910013008056	5.57287160220048	5.77232170672292
5.3692158574101425	5.510545010206612	5.260071387985075	5.181843587944773	5.390935107103379	5.146128035678238	5.597695185925512	5.833147111912785
5.3747483460101035	5.511883360978874	5.264817823009537	5.212187604403958	5.450249108319361	5.214843848047698	5.598790506763115	4.7558748556724915
5.376576957056512	5.515873843711679	5.271841606536499	5.230448921378274	5.622214022966295	5.276461804173244	5.608526033577194	4.380211241711606
5.421603926869831	5.521138083704036	5.301029995663981	5.235528446907549	5.626340367375042	5.376576957056512	5.622214022966295	4.556302500767287
5.426511261364575	5.526339277389844	5.311753861055754	5.2455126678141495	5.77451696572855	5.421603926869831	5.627365856592733	5.181843587944773
5.431363764158987	5.532754378992498	5.324282455297693	5.276461804173244	5.850033257689769	5.460897842756548	5.628388930050312	5.281033367247727
5.541579243946581	5.539076098792776	5.348304863048161	5.301029995663981	5.8555191556678	5.507855871695831	5.63748972951251	5.309630167425898
5.578639209968072	5.557507201905658	5.357934847000454	5.303196057420489	4.778151250383644	5.599883072073688	5.645422269349092	5.357934847000454
5.626340367375042	5.56466606425209	5.380211241711606	5.320146286111054	4.799340549453582	5.60959440922522	5.6512780139981444	5.396199347095736
5.630427875025024	5.576341350205793	5.385606273598312	5.3222192947339195	4.491361693834273	5.649334858712142	5.656098202012832	5.437750562820388
5.68304703823885	5.598790506763115	5.45484486000851	5.328379603438738	5.201397124320452	5.691081492122969	5.676693609624866	5.496929648073215
5.690196080028514	5.6211762817750355	5.505149978319906	5.372912002970106	5.456366033129043	5.755112266395071	5.683947130751513	5.5276299008713385
5.739572344450092	5.626340367375042	5.53655844257153	5.376576957056512	5.745855195173729	5.785329835010767	5.704150516839799	5.559906625036112
5.764922984649888	5.630427875025024	5.580924975675619	5.378397900948138	5.776701183988411	5.787460474518415	5.745855195173729	5.60422605308447
5.770115294787102	5.633468455579586	5.599883072073688	5.401400540781544	4.929418925714293	5.841984804590114	5.751279103983342	5.606381365110605
5.790988475088816	5.635483746814912	5.6020599913279625	5.418301291319746	5.02530586526477	5.859138297294531	5.76789761601809	5.725911632295048
5.819543935541868	5.656098202012832	5.639486489268586	5.447158031342219	5.315970345456917	5.879669205632053	5.791690649020118	5.737192642704737
5.885926339801431	5.658964842664435	5.6414741105041	5.44870631990508	5.474216264076255	4.7558748556724915	5.802773725291976	5.838219221907626
5.887617300335736	5.65991620006985	5.678518379040114	5.453318340047038	5.578639209968072	5.08278537031645	5.859738566197147	5.845718017966659
5.899273187317604	5.665580991017953	5.6875289612146345	5.469822015978163	5.57978359661681	4.204119982655925	5.863322860120456	-inf
4.785329835010767	5.6674529528899535	5.705863712283919	5.472756449317212	5.8221680793680175	4.869231719730976	5.887054378050957	3.6020599913279625
5.627365856592733	5.670245853074124	5.742725131304698	5.482873583608754	5.846337112129805	5.813580988568192	5.079181246047625	4.113943352306837
4.991226075692495	5.679427896612119	5.744292983122676	5.48572142648158	4.414973347970818	5.296665190261531	5.739572344450092	4.230448921378274
5.673020907128897	5.681241237375588	5.778874472002739	5.501059262217751	5.008600171761918	5.394451680826216	3.9542425094393248	4.505149978319906
5.214843848047698	5.683947130751513	5.786041210242554	5.503790683057181	5.060697840353612	5.643452676486188	4.531478917042255	4.763427993562937
4.204119982655925	5.690196080028514	5.814913181275074	5.513217600067939	5.222716471147583	5.662757831681574	4.672097857935717	4.7923916894982534
4.770852011642144	5.69284691927723	4.7923916894982534	5.515873843711679	5.2405492482825995	4.505149978319906	4.886490725172482	5.012837224705172
4.113943352306837	5.695481676490197	4.903089986991944	5.521138083704036	5.399673721481038	4.568201724066995	5.05307844348342	5.123851640967086
4.672097857935717	5.710117365111817	4.939519252618618	5.525044807036846	5.482873583608754	5.155336037465061	5.26245108973043	5.164352855784437
4.732393759822968	5.726727209026572	4.991226075692495	5.532754378992498	5.494154594018442	5.230448921378274	5.326335860928752	5.204119982655925
4.763427993562937	5.746634198937579	5.064457989226918	5.539076098792776	5.537819095073274	5.342422680822207	5.352182518111363	5.267171728403014
4.8750612633917	5.748962861256161	5.089905111439398	5.545307116465824	5.575187844927661	5.408239965311849	5.605305046141109	5.342422680822207
4.944482672150168	5.752048447819439	5.2576785748691846	5.558708570533166	5.619093330626742	5.424881636631067	5.6127838567197355	5.365487984890899
5.071882007306125	5.75815462196739	5.269512944217916	5.559906625036112	5.741151598851785	5.450249108319361	5.630427875025024	5.371067862271736
5.123851640967086	5.764922984649888	5.285557309007774	5.575187844927661	5.817565369559781	5.5843312243675305	5.636487896353366	5.444044795918076
5.143014800254095	5.7656685547590145	5.423245873936808	5.576341350205793	5.821513528404773	5.633468455579586	5.6464037262230695	5.445604203273597
5.238046103128795	5.770115294787102	5.432969290874405	5.5820633629117085	5.834420703681532	5.656098202012832	5.670245853074124	5.463892988985907
5.2455126678141495	5.770852011642144	5.628388930050312	5.597695185925512	5.769377326076138	5.747411807886423	5.764922984649888	5.477121254719663
5.336459733848529	5.77232170672292	5.640481436970422	5.598790506763115	5.632457292184724	5.775974331129369	5.865103974641128	5.53655844257153
5.352182518111363	5.775974331129369	5.656098202012832	5.599883072073688	4.954242509439325	5.815577748324268	4.518513939877887	5.563481085394411
5.489958479424835	5.7774268223893115	5.703291378118661	5.60959440922522	5.056904851336473	5.88309335857569	4.7160033436347994	5.593286067020458
5.562292864456475	5.778874472002739	5.7355988996981795	5.611723308007342	5.531478917042255	5.889861721258188	4.7558748556724915	5.594392550375427
5.696356388733332	5.779596491257824	5.814247595731921	5.6127838567197355	5.54282542695918	4.623249290397901	4.959041392321094	5.6344772701607315
5.7355988996981795	5.783903579272735	4.2552725051033065	5.617000341120899	5.571708831808688	4.785329835010767	5.056904851336473	5.665580991017953
4.176091259055681	5.789580712164425	4.785329835010767	5.622214022966295	5.719331286983727	5.02938377768521	5.123851640967086	5.675778341674085
4.414973347970818	5.790988475088816	5.0	5.6344772701607315	4.897627091290442	5.068185861746161	5.184691430817598	5.714329759745233
4.518513939877887	5.7923916894982534	5.08278537031645	5.649334858712142	5.672097857935717	5.079181246047625	5.243038048686294	5.731588765186738
4.7160033436347994	5.795184589682424	5.14921911265538	5.650307523131937	5.7619278384205295	5.247973266361806	5.296665190261531	5.740362689494244
4.880813592280791	5.7979596437371965	5.1702617153949575	5.658964842664435	5.811575005870593	5.330413773349191	5.3560258571931225	5.773054693364263
5.056904851336473	5.799340549453582	5.227886704613674	5.662757831681574	5.833784374656479	5.4065401804339555	5.357934847000454	5.785329835010767
5.184691430817598	5.801403710017355	5.2552725051033065	5.665580991017953	5.037426497940624	5.444044795918076	5.359835482339888	5.787460474518415
5.201397124320452	5.826074802700826	5.267171728403014	5.66838591669	5.837588438235511	5.482873583608754	5.4048337166199385	5.820201459485641
5.276461804173244	5.8267225201689925	5.294466226161593	5.669316880566112	5.88024177589548	5.513217600067939	5.517195897949974	5.823474229170301
5.334453751150931	5.833147111912785	5.296665190261531	5.670245853074124	5.623249290397901	5.597695185925512	5.521138083704036	5.850033257689769
5.350248018334163	5.838219221907626	5.318063334962762	5.683947130751513	5.401400540781544	5.631443769013172	5.528916700277655	5.858537197569639
5.357934847000454	5.840733234611807	5.376576957056512	5.688419822002711	5.669316880566112	5.653212513775344	5.5301996982030825	5.882524537954881
5.359835482339888	5.845098040014257	5.382017042574868	5.69284691927723	4.968482948553935	5.6551384348113825	5.556302500767287	5.8904210188009145
5.3979400086720375	5.862131379313038	5.421603926869831	5.693726948923647	5.451786435524291	5.658011396657113	5.629409599102719	4.477121254719663
5.4048337166199385	5.864511081058392	5.534026106056135	5.710117365111817	5.511883360978874	5.729974285699556	5.6344772701607315	5.113943352306837
5.414973347970818	5.866877814337498	5.556302500767287	5.711807229041191	5.815577748324268	5.756636108245848	5.635483746814912	5.127104798364807
5.488550716500444	5.870988813760575	5.585460729508501	5.723455672035186	5.53655844257153	5.771587480881255	5.695481676490197	5.607455023214668
5.528916700277655	5.8819549713396	5.598790506763115	5.725094521081469	5.409933123331294	5.781036938621132	5.726727209026572	3.9030899869919438
5.5301996982030825	5.8904210188009145	5.622214022966295	5.7450747915820575	5.696356388733332	5.90200289135073	5.731588765186738	3.9542425094393248
5.534026106056135	5.893761762057943	5.63748972951251	5.747411807886423	5.833147111912785	4.903089986991944	5.733999286538387	4.4623979978989565
5.556302500767287	5.895974732359065	5.645422269349092	5.748188027006201	5.442479769064448	4.919078092376074	5.737987326333431	4.491361693834273
5.574031267727719	5.898725181589493	5.680335513414564	5.7656685547590145	5.513217600067939	5.225309281725863	5.757396028793024	4.785329835010767
5.60422605308447	5.238046103128795	5.734799829588847	5.76789761601809	4.944482672150168	5.281033367247727	5.783903579272735	4.826074802700826
5.611723308007342	5.514547752660286	5.739572344450092	5.770852011642144	4.959041392321094	5.326335860928752	5.869231719730976	4.845098040014257
5.617000341120899	5.551449997972875	5.861534410859038	5.775974331129369	5.463892988985907	5.661812685537261	5.893761762057943	4.959041392321094
5.629409599102719	5.552668216112194	5.870403905279027	5.778151250383644	5.665580991017953	5.69810054562339	5.740362689494244	5.0
5.6464037262230695	5.57978359661681	5.887617300335736	5.782472624166286	5.831869774280501	5.769377326076138	3.6020599913279625	5.017033339298781
5.6739419986340875	5.710963118995275	4.740362689494244	5.795184589682424	5.898725181589493	5.779596491257824	4.3979400086720375	5.068185861746161
5.72916478969277	5.825426117767823	5.292256071356476	5.798650645445269	4.707570176097937	4.681241237375588	4.653212513775344	5.1003705451175625
5.764176132390331	5.8512583487190755	5.426511261364575	5.801403710017355	5.012837224705172	4.7923916894982534	4.785329835010767	5.110589710299249
5.778151250383644	3.4771212547196626	3.7781512503836434	5.803457115648414	5.05307844348342	5.017033339298781	4.832508912706237	5.158362492095249
5.850646235183066	4.113943352306837	5.250420002308894	5.806858029518818	5.577491799837225	5.437750562820388	4.880813592280791	5.1673173347481764
5.882524537954881	5.408239965311849	5.334453751150931	5.807535028068854	5.816241299991783	5.537819095073274	5.071882007306125	5.1702617153949575
5.8567288903828825	5.491361693834273	5.05307844348342	5.827369273053825	5.525044807036846	5.6344772701607315	5.113943352306837	5.17897694729317
3.4771212547196626	4.361727836017593	5.190331698170292	5.828015064223977	5.510545010206612	5.66086547800387	5.214843848047698	5.217483944213907
3.6020599913279625	4.826074802700826	5.549003262025788	5.833147111912785	5.606381365110605	5.663700925389648	5.222716471147583	5.250420002308894
3.7781512503836434	5.220108088040055	4.880813592280791	5.840733234611807	5.113943352306837	5.666517980554881	5.2405492482825995	5.269512944217916
3.845098040014257	5.556302500767287	5.143014800254095	5.853089529851865	5.4361626470407565	5.682145076373832	5.390935107103379	5.2878017299302265
4.826074802700826	5.570542939881897	5.683947130751513	5.854306041801081	5.605305046141109	5.7664128471124	5.477121254719663	5.423245873936808
4.9084850188786495	5.892094602690481	4.869231719730976	5.8567288903828825	5.02938377768521	5.806858029518818	5.505149978319906	5.432969290874405
5.222716471147583	4.204119982655925	5.187520720836463	5.859138297294531	5.225309281725863	5.817565369559781	5.506505032404872	5.451786435524291
5.2405492482825995	4.6020599913279625	5.2455126678141495	5.862131379313038	5.4281347940287885	5.834420703681532	5.518513939877887	5.457881896733992
5.2576785748691846	4.623249290397901	5.276461804173244	5.867467487859051	5.5301996982030825	5.857935264719429	5.519827993775719	5.484299839346786
5.348304863048161	4.778151250383644	5.303196057420489	5.870988813760575	5.64738297011462	-inf	5.56466606425209	5.48572142648158
5.390935107103379	4.819543935541868	5.336459733848529	5.872738827472669	5.649334858712142	4.9084850188786495	5.607455023214668	5.525044807036846
5.401400540781544	4.944482672150168	5.359835482339888	5.873320601815399	5.698970004336019	5.012837224705172	5.638489256954637	5.613841821876069
5.453318340047038	4.959041392321094	5.361727836017593	5.873901597864461	5.6464037262230695	5.103803720955957	5.669316880566112	5.639486489268586
5.477121254719663	5.021189299069938	5.532754378992498	5.876794976200701	5.498310553789601	5.113943352306837	5.6739419986340875	5.640481436970422
5.518513939877887	5.117271295655764	5.557507201905658	5.879095879500073	5.658964842664435	5.1303337684950066	5.688419822002711	5.64738297011462
5.519827993775719	5.12057393120585	5.6180480967120925	5.881384656770573	5.457881896733992	5.161368002234975	5.727541257028556	5.661812685537261
5.523746466811565	5.123851640967086	5.619093330626742	5.8819549713396	5.785329835010767	5.217483944213907	5.7558748556724915	5.663700925389648
5.588831725594207	5.127104798364807	5.629409599102719	5.882524537954881	5.3979400086720375	5.399673721481038	5.800029359244134	5.691965102767361
5.595496221825574	5.235528446907549	5.6464037262230695	5.8904210188009145	5.675778341674085	5.432969290874405	3.0	5.711807229041191
5.638489256954637	5.336459733848529	5.670245853074124	5.8909795969896885	5.3692158574101425	5.434568904034199	4.8750612633917	5.721810615212546
5.661812685537261	5.371067862271736	5.784617292632875	5.898176483497677	5.574031267727719	5.4361626470407565	4.892094602690481	5.75815462196739
5.666517980554881	5.376576957056512	5.88309335857569	5.898725181589493	5.694605198933568	5.489958479424835	5.176091259055681	5.758911892397974
5.6674529528899535	5.385606273598312	4.959041392321094	5.899820502427096	5.7363965022766426	5.502427119984433	5.220108088040055	5.7619278384205295
5.722633922533812	5.440909082065217	5.1673173347481764	5.900913067737669	5.802773725291976	5.506505032404872	5.2576785748691846	5.769377326076138
5.724275869600789	5.445604203273597	5.414973347970818	4.079181246047625	5.859138297294531	5.541579243946581	5.276461804173244	5.811575005870593
5.725094521081469	5.450249108319361	5.465382851448418	4.431363764158987	5.876794976200701	5.583198773968623	5.332438459915605	5.815577748324268
5.7283537820212285	5.474216264076255	5.488550716500444	4.944482672150168	5.885926339801431	5.6414741105041	4.361727836017593	5.8208579894397
5.731588765186738	5.505149978319906	5.544068044350276	5.164352855784437	5.886490725172482	5.65991620006985	4.556302500767287	5.826074802700826
5.737192642704737	5.5276299008713385	5.545307116465824	5.1673173347481764	5.724275869600789	5.665580991017953	4.623249290397901	5.833784374656479
5.754348335711019	5.545307116465824	5.561101383649056	5.209515014542631	5.212187604403958	5.679427896612119	4.633468455579586	5.842609239610562
5.86569605991607	5.549003262025788	5.588831725594207	5.577491799837225	5.814247595731921	5.754348335711019	4.826074802700826	5.853698211776174
4.7923916894982534	5.559906625036112	5.635483746814912	5.725911632295048	4.99563519459755	5.820201459485641	5.02938377768521	5.8555191556678
4.903089986991944	5.607455023214668	5.725911632295048	5.866287339084195	5.292256071356476	5.832508912706237	5.08278537031645	5.879669205632053
5.550228353055094	5.6344772701607315	5.726727209026572	5.887054378050957	5.376576957056512	5.8750612633917	5.235528446907549	5.891537457672564
5.577491799837225	5.652246341003323	5.733197265106569	5.889861721258188	5.48572142648158	5.222716471147583	5.247973266361806	4.690196080028514
5.753583058892906	5.6551384348113825	5.733999286538387	4.826074802700826	5.547774705387822	5.238046103128795	5.250420002308894	4.778151250383644
4.6127838567197355	5.675778341674085	5.882524537954881	4.959041392321094	5.780317312140151	5.445604203273597	5.3979400086720375	4.838849090737256
4.977723605288848	5.6776069527204935	5.389166084364533	5.463892988985907	5.868056361823042	5.463892988985907	5.419955748489758	5.107209969647869
5.247973266361806	5.682145076373832	4.204119982655925	5.615950051656401	5.354108439147401	5.481442628502305	5.450249108319361	5.146128035678238
5.250420002308894	5.685741738602264	5.740362689494244	5.854913022307856	5.550228353055094	5.7558748556724915	5.577491799837225	5.176091259055681
5.313867220369153	5.691965102767361	5.521138083704036	5.88024177589548	5.633468455579586	5.763427993562937	5.626340367375042	5.243038048686294
5.389166084364533	5.7419390777291985	5.401400540781544	4.204119982655925	5.705863712283919	5.807535028068854	5.686636269262293	5.247973266361806
5.507855871695831	5.750508394851346	5.506505032404872	4.6127838567197355	5.541579243946581	5.833147111912785	5.714329759745233	5.298853076409706
5.531478917042255	5.7626785637274365	5.551449997972875	4.819543935541868	5.344392273685111	5.862727528317975	5.718501688867274	5.307496037913213
5.555094448578319	5.771587480881255	5.595496221825574	4.913813852383717	5.361727836017593	5.86569605991607	5.720985744153739	5.383815365980431
5.593286067020458	5.781036938621132	5.607455023214668	4.929418925714293	5.396199347095736	5.872156272748293	5.7656685547590145	5.424881636631067
5.6180480967120925	5.816241299991783	5.661812685537261	5.123851640967086	5.576341350205793	5.902546779313991	5.788875115775417	5.4996870826184034
5.658011396657113	5.8299466959416355	5.662757831681574	5.14921911265538	5.703291378118661	4.8061799739838875	5.876794976200701	5.505149978319906
5.65991620006985	5.838849090737256	5.666517980554881	5.201397124320452	5.716837723299524	4.880813592280791	5.2455126678141495	5.6127838567197355
5.686636269262293	5.852479993636856	5.731588765186738	5.214843848047698	5.8020892578817325	4.982271233039568	3.7781512503836434	5.662757831681574
5.725911632295048	5.862727528317975	5.737192642704737	5.220108088040055	5.852479993636856	4.991226075692495	3.845098040014257	5.691081492122969
5.770852011642144	5.878521795501206	5.752048447819439	5.225309281725863	5.877371345869774	5.033423755486949	4.204119982655925	5.699837725867246
5.776701183988411	5.891537457672564	5.8020892578817325	5.271841606536499	5.173186268412274	5.143014800254095	4.6127838567197355	5.744292983122676
5.872156272748293	4.919078092376074	5.807535028068854	5.311753861055754	5.378397900948138	5.193124598354461	4.770852011642144	5.750508394851346
4.544068044350276	4.99563519459755	5.848804701051804	5.326335860928752	5.416640507338281	5.350248018334163	4.778151250383644	5.757396028793024
5.1673173347481764	5.05307844348342	5.860936620700094	5.330413773349191	5.501059262217751	5.484299839346786	4.8512583487190755	5.82865989653532
5.385606273598312	5.146128035678238	5.885361220031512	5.336459733848529	5.544068044350276	5.515873843711679	5.1673173347481764	5.834420703681532
5.510545010206612	5.155336037465061	5.390935107103379	5.3692158574101425	5.615950051656401	5.565847818673518	5.20682587603185	5.853089529851865
5.5276299008713385	5.164352855784437	5.52244423350632	5.371067862271736	5.418301291319746	5.594392550375427	5.269512944217916	5.8561244442423
5.552668216112194	5.190331698170292	5.721810615212546	5.4048337166199385	5.620136054973758	5.620136054973758	5.298853076409706	5.859138297294531
5.575187844927661	5.198657086954422	5.800717078282385	5.419955748489758	5.624282095835668	5.705007959333336	5.336459733848529	5.860936620700094
5.623249290397901	5.209515014542631	4.544068044350276	5.445604203273597	5.683947130751513	5.713490543093942	5.383815365980431	5.861534410859038
5.6551384348113825	5.212187604403958	4.556302500767287	5.450249108319361	5.7656685547590145	5.8299466959416355	5.396199347095736	5.862131379313038
5.719331286983727	5.217483944213907	4.770852011642144	5.45484486000851	5.875639937004168	5.849419413796899	5.513217600067939	5.864511081058392
5.734799829588847	5.232996110392154	5.3979400086720375	5.474216264076255	5.394451680826216	5.9003671286564705	5.541579243946581	5.865103974641128
5.751279103983342	5.264817823009537	5.450249108319361	5.488550716500444	5.324282455297693	5.401400540781544	5.559906625036112	5.887054378050957
5.794488046659169	5.267171728403014	5.550228353055094	5.492760389026838	5.367355921026019	5.893761762057943	5.575187844927661	5.8909795969896885
5.850033257689769	5.269512944217916	5.600972895686748	5.507855871695831	5.480006942957151	4.544068044350276	5.593286067020458	5.894316062684439
5.511883360978874	5.309630167425898	5.624282095835668	5.52244423350632	5.708420900134713	4.7160033436347994	5.623249290397901	5.900913067737669
5.848804701051804	5.3692158574101425	5.672097857935717	5.5276299008713385	5.79309160017658	4.819543935541868	5.65991620006985	5.190331698170292
5.496929648073215	5.4065401804339555	5.8061799739838875	5.531478917042255	5.338456493604605	5.110589710299249	5.69284691927723	5.551449997972875
5.539076098792776	5.409933123331294	5.8444771757456815	5.652246341003323	5.670245853074124	5.181843587944773	5.721810615212546	5.588831725594207
5.6020599913279625	5.439332693830263	5.847572659142112	5.682145076373832	5.20682587603185	5.2552725051033065	5.7283537820212285	5.8779469516291885
5.653212513775344	5.471291711058939	5.864511081058392	5.748962861256161	5.3560258571931225	5.298853076409706	5.768638101247615	5.2576785748691846
5.711807229041191	5.482873583608754	5.876794976200701	5.7619278384205295	5.6127838567197355	5.334453751150931	5.8061799739838875	5.831869774280501
5.716837723299524	5.487138375477186	5.879095879500073	5.771587480881255	5.064457989226918	5.380211241711606	5.68304703823885	4.204119982655925
5.756636108245848	5.5301996982030825	4.176091259055681	5.781036938621132	5.365487984890899	5.389166084364533	4.176091259055681	5.096910013008056
4.146128035678238	5.54282542695918	5.033423755486949	5.785329835010767	5.432969290874405	5.4031205211758175	4.544068044350276	5.232996110392154
5.193124598354461	5.569373909615046	5.383815365980431	5.7923916894982534	5.459392487759231	5.549003262025788	5.496929648073215	5.408239965311849
5.460897842756548	5.575187844927661	5.514547752660286	5.79657433321043	5.553883026643875	5.596597095626461	5.4996870826184034	5.474216264076255
5.521138083704036	5.606381365110605	5.518513939877887	5.797267540830717	5.6414741105041	5.615950051656401	5.552668216112194	5.478566495593843
5.532754378992498	5.613841821876069	5.528916700277655	5.812244696800369	5.7626785637274365	5.617000341120899	5.595496221825574	5.501059262217751
5.576341350205793	5.6464037262230695	5.5301996982030825	5.816241299991783	5.779596491257824	5.717670503002262	5.720159303405957	5.568201724066995
5.607455023214668	5.648360010980932	5.54282542695918	5.8299466959416355	5.795184589682424	5.770852011642144	5.794488046659169	5.678518379040114
5.652246341003323	5.654176541877961	5.547774705387822	5.830588668685144	5.426511261364575	5.810232517995084	5.8020892578817325	5.786751422145561
5.708420900134713	5.662757831681574	5.552668216112194	5.842609239610562	5.518513939877887	5.838849090737256	5.858537197569639	4.9084850188786495
5.715167357848458	5.674861140737812	5.559906625036112	5.861534410859038	5.389166084364533	5.871572935545879	5.88024177589548	5.02938377768521
5.782472624166286	5.676693609624866	5.57287160220048	5.864511081058392	5.413299764081252	5.898176483497677	5.883661435153617	5.079181246047625
5.793790384690818	5.693726948923647	5.575187844927661	5.888179493918325	5.652246341003323	5.595496221825574	4.146128035678238	5.238046103128795
5.3560258571931225	5.70070371714502	5.5843312243675305	5.888740960682893	5.755112266395071	5.888179493918325	5.193124598354461	5.4065401804339555
5.598790506763115	5.704150516839799	5.5910646070264995	5.896526217489555	5.276461804173244	5.338456493604605	5.225309281725863	5.413299764081252
5.600972895686748	5.707570176097937	5.60422605308447	3.4771212547196626	5.848189116991398	5.559906625036112	5.509202522331103	5.414973347970818
5.704150516839799	5.715167357848458	5.6148972160331345	4.653212513775344	5.596597095626461	5.571708831808688	5.537819095073274	5.45484486000851
5.786751422145561	5.719331286983727	5.623249290397901	4.832508912706237	5.8567288903828825	5.7355988996981795	5.551449997972875	5.471291711058939
5.190331698170292	5.733197265106569	5.658964842664435	4.939519252618618	5.252853030979893	5.744292983122676	5.565847818673518	5.54282542695918
5.478566495593843	5.7355988996981795	5.68304703823885	4.954242509439325	5.332438459915605	5.803457115648414	5.583198773968623	5.583198773968623
5.482873583608754	5.740362689494244	5.7283537820212285	5.017033339298781	5.9003671286564705	5.873320601815399	5.596597095626461	5.600972895686748
5.491361693834273	5.741151598851785	5.799340549453582	5.049218022670182	5.503790683057181	5.898725181589493	5.617000341120899	5.622214022966295
5.492760389026838	5.748188027006201	5.84323277809801	5.117271295655764	5.2576785748691846	4.662757831681574	5.679427896612119	5.6464037262230695
5.606381365110605	5.7619278384205295	5.7596678446896306	5.193124598354461	5.434568904034199	5.004321373782642	5.706717782336758	5.6739419986340875
5.650307523131937	5.768638101247615	5.4623979978989565	5.20682587603185	5.671172842715083	5.008600171761918	5.770852011642144	5.724275869600789
5.720985744153739	5.794488046659169	5.496929648073215	5.247973266361806	5.681241237375588	5.133538908370218	5.870403905279027	5.749736315569061
5.748962861256161	5.837588438235511	5.507855871695831	5.252853030979893	5.740362689494244	5.139879086401237	5.367355921026019	5.814913181275074
5.835690571492425	5.853698211776174	5.65991620006985	5.309630167425898	5.773054693364263	5.243038048686294	5.492760389026838	5.83695673705955
5.8401060944567575	5.8567288903828825	5.679427896612119	5.318063334962762	5.828015064223977	5.336459733848529	5.848189116991398	4.2552725051033065
5.852479993636856	5.861534410859038	5.7435097647284294	5.361727836017593	5.832508912706237	5.459392487759231	4.681241237375588	4.944482672150168
5.853698211776174	5.869818207979328	5.748962861256161	5.363611979892144	5.894869656745253	5.496929648073215	5.190331698170292	5.086359830674748
5.480006942957151	5.873901597864461	5.771587480881255	5.367355921026019	5.3747483460101035	5.567026366159061	5.292256071356476	5.152288344383057
5.505149978319906	5.875639937004168	5.79309160017658	5.3747483460101035	5.551449997972875	5.657055852857104	5.526339277389844	5.465382851448418
5.382017042574868	5.879095879500073	5.867467487859051	5.41161970596323	5.631443769013172	5.683947130751513	5.532754378992498	5.586587304671755
5.47567118832443	5.893206753059848	5.871572935545879	5.47567118832443	5.733999286538387	5.698970004336019	5.540329474790874	5.656098202012832
5.48572142648158	5.895422546039408	5.460897842756548	5.478566495593843	5.738780558484369	5.830588668685144	5.553883026643875	5.7558748556724915
5.502427119984433	4.568201724066995	5.491361693834273	5.570542939881897	5.83695673705955	5.867467487859051	5.5843312243675305	5.770852011642144
5.526339277389844	4.763427993562937	5.509202522331103	5.593286067020458	5.848804701051804	5.873901597864461	5.640481436970422	3.845098040014257
5.559906625036112	5.012837224705172	5.519827993775719	5.606381365110605	5.301029995663981	4.518513939877887	5.703291378118661	4.6020599913279625
5.585460729508501	5.110589710299249	5.648360010980932	5.661812685537261	5.385606273598312	5.176091259055681	5.708420900134713	5.05307844348342
5.635483746814912	5.717670503002262	5.649334858712142	5.674861140737812	5.41161970596323	5.324282455297693	5.710117365111817	5.225309281725863
5.643452676486188	5.722633922533812	5.715167357848458	5.676693609624866	5.598790506763115	5.4281347940287885	5.7355988996981795	5.26245108973043
5.705863712283919	5.754348335711019	5.717670503002262	5.679427896612119	5.565847818673518	5.47567118832443	5.742725131304698	5.313867220369153
5.707570176097937	4.7558748556724915	5.719331286983727	5.705863712283919	5.727541257028556	5.611723308007342	5.764176132390331	5.320146286111054
5.710963118995275	5.204119982655925	5.770852011642144	5.733197265106569	5.193124598354461	5.6127838567197355	5.786751422145561	5.332438459915605
5.733197265106569	5.380211241711606	5.790285164033242	5.7355988996981795	5.330413773349191	5.719331286983727	5.788168371141167	5.447158031342219
5.748188027006201	5.401400540781544	5.7923916894982534	5.742725131304698	5.570542939881897	5.7656685547590145	5.793790384690818	5.517195897949974
5.7596678446896306	5.733999286538387	5.843855422623161	5.75815462196739	5.595496221825574	5.854306041801081	5.795184589682424	5.599883072073688
5.835056101720117	5.82865989653532	5.870988813760575	5.763427993562937	5.721810615212546	5.442479769064448	5.833147111912785	5.608526033577194
5.871572935545879	4.491361693834273	5.541579243946581	5.7664128471124	5.764176132390331	5.469822015978163	5.8401060944567575	5.683947130751513
5.466867620354109	4.7923916894982534	5.565847818673518	5.76715586608218	5.644438589467838	5.578639209968072	5.861534410859038	5.6875289612146345
5.509202522331103	5.02938377768521	5.716837723299524	5.7737864449811935	5.158362492095249	5.718501688867274	4.113943352306837	5.726727209026572
5.551449997972875	5.045322978786658	5.868644438394826	5.7752462597402365	5.4623979978989565	5.8267225201689925	5.281033367247727	5.764922984649888
5.565847818673518	5.158362492095249	5.752816431188271	5.780317312140151	5.2455126678141495	5.83695673705955	5.344392273685111	5.804820678721162
5.628388930050312	5.214843848047698	5.577491799837225	5.786041210242554	5.359835482339888	5.075546961392531	5.346352974450639	5.863322860120456
5.6512780139981444	5.271841606536499	5.6739419986340875	5.7979596437371965	5.492760389026838	5.12057393120585	5.413299764081252	5.869231719730976
5.699837725867246	5.361727836017593	5.583198773968623	5.824125833916549	5.7419390777291985	5.127104798364807	5.471291711058939	5.884228769632604
5.737987326333431	5.367355921026019	5.574031267727719	5.824776462475546	5.611723308007342	5.1702617153949575	5.501059262217751	3.3010299956639813
5.7435097647284294	5.3979400086720375	5.307496037913213	5.835056101720117	5.247973266361806	5.201397124320452	5.550228353055094	4.568201724066995
5.77451696572855	5.413299764081252	5.478566495593843	5.8512583487190755	5.342422680822207	5.209515014542631	5.567026366159061	4.672097857935717
5.841359470454855	5.434568904034199	5.492760389026838	5.859738566197147	5.752048447819439	5.232996110392154	5.5820633629117085	4.986771734266245
5.863322860120456	5.517195897949974	5.589949601325708	5.86391737695786	5.800029359244134	5.294466226161593	5.592176757395867	5.1303337684950066
5.463892988985907	5.565847818673518	5.606381365110605	5.865103974641128	5.826074802700826	5.328379603438738	5.594392550375427	5.136720567156407
5.481442628502305	5.672097857935717	5.643452676486188	5.892094602690481	5.440909082065217	5.346352974450639	5.639486489268586	5.143014800254095
5.733999286538387	5.68304703823885	5.66838591669	5.893206753059848	5.793790384690818	5.492760389026838	5.710963118995275	5.338456493604605
5.615950051656401	5.691081492122969	5.708420900134713	5.895422546039408	5.429752280002408	5.557507201905658	5.716837723299524	5.3979400086720375
5.691965102767361	5.782472624166286	5.710117365111817	5.895974732359065	5.6020599913279625	5.624282095835668	5.752816431188271	5.47567118832443
5.75815462196739	5.791690649020118	5.710963118995275	5.471291711058939	5.713490543093942	5.720159303405957	5.753583058892906	5.492760389026838
5.838219221907626	5.798650645445269	5.711807229041191	5.643452676486188	5.419955748489758	5.7283537820212285	5.760422483423212	5.502427119984433
5.494154594018442	5.854306041801081	5.738780558484369	5.65991620006985	5.350248018334163	5.737987326333431	5.8299466959416355	5.506505032404872
5.501059262217751	5.889301702506311	5.852479993636856	5.850646235183066	5.421603926869831	5.739572344450092	5.850646235183066	5.514547752660286
5.557507201905658	5.894869656745253	5.346352974450639	5.9003671286564705	5.507855871695831	5.741151598851785	5.862727528317975	5.577491799837225
5.631443769013172	5.619093330626742	5.613841821876069	4.568201724066995	5.697229342759718	5.746634198937579	5.871572935545879	5.5910646070264995
5.68930885912362	5.444044795918076	5.47567118832443	5.204119982655925	5.699837725867246	5.7596678446896306	5.547774705387822	5.592176757395867
5.729974285699556	5.70926996097583	5.481442628502305	5.238046103128795	5.702430536445525	5.808210972924222	5.730782275666389	5.595496221825574
5.745855195173729	5.7363965022766426	5.482873583608754	5.414973347970818	5.734799829588847	5.8088858673598125	5.7831886910752575	5.623249290397901
5.8228216453031045	5.874481817699467	5.48572142648158	5.511883360978874	5.021189299069938	5.825426117767823	5.47567118832443	5.626340367375042
5.824776462475546	4.785329835010767	5.487138375477186	5.5301996982030825	5.033423755486949	5.828015064223977	5.503790683057181	5.642464520242122
5.843855422623161	5.086359830674748	5.489958479424835	5.719331286983727	5.69284691927723	5.836324115706752	5.738780558484369	5.66838591669
5.86391737695786	5.143014800254095	5.501059262217751	5.754348335711019	5.7979596437371965	5.866287339084195	4.414973347970818	5.688419822002711
5.892094602690481	5.173186268412274	5.526339277389844	5.7626785637274365	5.628388930050312	5.885361220031512	5.330413773349191	5.694605198933568
5.303196057420489	5.26245108973043	5.57978359661681	5.790285164033242	5.045322978786658	5.678518379040114	5.502427119984433	5.695481676490197
5.4996870826184034	5.396199347095736	5.592176757395867	4.7558748556724915	5.311753861055754	5.093421685162235	5.57978359661681	5.720159303405957
5.54282542695918	5.507855871695831	5.611723308007342	5.103803720955957	5.392696953259666	5.5301996982030825	5.586587304671755	5.7596678446896306
5.570542939881897	5.547774705387822	5.6127838567197355	5.110589710299249	5.691965102767361	5.623249290397901	5.632457292184724	5.76789761601809
5.571708831808688	5.567026366159061	5.650307523131937	5.190331698170292	5.810232517995084	5.650307523131937	5.653212513775344	5.771587480881255
5.718501688867274	5.645422269349092	5.663700925389648	5.3560258571931225	5.859738566197147	5.877371345869774	5.6875289612146345	5.7737864449811935
5.76789761601809	5.657055852857104	5.694605198933568	5.439332693830263	5.307496037913213	5.899820502427096	5.734799829588847	5.776701183988411
5.820201459485641	5.686636269262293	5.704150516839799	5.440909082065217	5.725911632295048	5.79309160017658	5.737192642704737	5.819543935541868
5.8221680793680175	5.6875289612146345	5.849419413796899	5.4996870826184034	5.718501688867274	5.799340549453582	5.749736315569061	5.836324115706752
5.823474229170301	5.7596678446896306	5.862727528317975	5.547774705387822	5.804139432335351	5.802773725291976	5.771587480881255	5.8750612633917
5.459392487759231	5.7737864449811935	5.896526217489555	5.605305046141109	5.8088858673598125	5.840733234611807	5.7752462597402365	5.876217840591642
5.506505032404872	5.848189116991398	5.525044807036846	5.6512780139981444	5.477121254719663	5.859738566197147	5.8267225201689925	5.877371345869774
5.845718017966659	5.850646235183066	5.834420703681532	5.70070371714502	5.679427896612119	5.892094602690481	5.82865989653532	5.878521795501206
5.495544337546448	5.858537197569639	5.768638101247615	5.738780558484369	5.472756449317212	5.382017042574868	5.8555191556678	5.894869656745253
5.683947130751513	5.88309335857569	5.830588668685144	5.793790384690818	5.559906625036112	5.136720567156407	5.894869656745253	5.898176483497677
5.439332693830263	5.885926339801431	5.901458321396112	5.8208579894397	5.781036938621132	5.396199347095736	5.495544337546448	5.810232517995084
5.44870631990508	5.887054378050957	5.3747483460101035	5.883661435153617	5.466867620354109	5.889301702506311	5.7774268223893115	5.201397124320452
5.487138375477186	4.230448921378274	5.456366033129043	5.750508394851346	5.488550716500444	5.117271295655764	5.852479993636856	5.271841606536499
5.553883026643875	4.544068044350276	5.471291711058939	5.784617292632875	5.586587304671755	5.352182518111363	5.1702617153949575	5.849419413796899
5.56466606425209	4.740362689494244	5.563481085394411	5.866877814337498	5.562292864456475	5.361727836017593	5.459392487759231	5.139879086401237
5.6127838567197355	5.184691430817598	5.586587304671755	5.6211762817750355	5.657055852857104	5.414973347970818	5.488550716500444	5.817565369559781
5.619093330626742	5.2552725051033065	5.653212513775344	4.986771734266245	5.68304703823885	5.540329474790874	5.562292864456475	5.195899652409234
5.717670503002262	5.2878017299302265	5.695481676490197	5.6020599913279625	5.656098202012832	5.558708570533166	5.571708831808688	5.2405492482825995
5.7419390777291985	5.348304863048161	5.737987326333431	5.6464037262230695	5.76715586608218	5.654176541877961	5.6776069527204935	5.328379603438738
5.7664128471124	5.363611979892144	5.781036938621132	4.99563519459755	5.348304863048161	5.696356388733332	5.705007959333336	5.569373909615046
5.829303772831025	5.423245873936808	5.82865989653532	5.08278537031645	5.7737864449811935	5.782472624166286	5.723455672035186	5.645422269349092
5.88309335857569	5.431363764158987	5.841359470454855	5.086359830674748	5.52244423350632	5.804139432335351	5.729974285699556	5.65991620006985
5.900913067737669	5.457881896733992	5.854306041801081	5.264817823009537	5.748188027006201	5.816241299991783	5.776701183988411	5.666517980554881
5.474216264076255	5.463892988985907	5.515873843711679	5.296665190261531	5.7596678446896306	5.824776462475546	5.8208579894397	5.705007959333336
5.4361626470407565	5.496929648073215	5.866877814337498	5.298853076409706	5.465382851448418	5.827369273053825	5.846955325019824	5.786041210242554
5.514547752660286	5.53655844257153	5.537819095073274	5.305351369446623	5.636487896353366	5.880813592280791	5.851869600729766	5.802773725291976
5.605305046141109	5.603144372620182	5.632457292184724	5.357934847000454	5.471291711058939	4.863322860120456	5.86391737695786	5.816241299991783
5.679427896612119	5.6148972160331345	5.720159303405957	5.396199347095736	5.506505032404872	5.02530586526477	5.303196057420489	5.830588668685144
5.732393759822968	5.6414741105041	5.442479769064448	5.424881636631067	5.63748972951251	5.5276299008713385	5.440909082065217	5.840733234611807
5.8095597146352675	5.650307523131937	5.474216264076255	5.451786435524291	5.737192642704737	5.831229693867063	5.460897842756548	5.84323277809801
5.8267225201689925	5.698970004336019	5.494154594018442	5.457881896733992	5.588831725594207	5.893206753059848	5.472756449317212	5.880813592280791
5.880813592280791	5.702430536445525	5.495544337546448	5.460897842756548	5.794488046659169	4.812913356642856	5.487138375477186	5.193124598354461
5.596597095626461	5.705007959333336	5.571708831808688	5.596597095626461	5.103803720955957	4.968482948553935	5.535294120042771	5.390935107103379
5.676693609624866	5.706717782336758	5.620136054973758	5.635483746814912	5.5820633629117085	5.049218022670182	5.570542939881897	5.431363764158987
5.755112266395071	5.712649701627211	5.7160033436347994	5.642464520242122	5.72916478969277	5.472756449317212	5.5910646070264995	5.507855871695831
5.826074802700826	5.7558748556724915	5.7450747915820575	5.645422269349092	5.790285164033242	5.48572142648158	5.693726948923647	5.553883026643875
5.413299764081252	5.758911892397974	5.8228216453031045	5.6776069527204935	5.363611979892144	5.487138375477186	5.72916478969277	5.565847818673518
5.442479769064448	5.76789761601809	5.832508912706237	5.678518379040114	5.281033367247727	5.539076098792776	5.7450747915820575	5.620136054973758
5.517195897949974	5.784617292632875	5.8512583487190755	5.6875289612146345	5.642464520242122	5.556302500767287	5.8169038393756605	5.632457292184724
5.537819095073274	5.785329835010767	5.898176483497677	5.695481676490197	5.469822015978163	5.587710965018911	5.824125833916549	5.636487896353366
5.592176757395867	5.797267540830717	5.440909082065217	5.733999286538387	5.607455023214668	5.688419822002711	5.845718017966659	5.644438589467838
5.662757831681574	5.818225893613955	5.472756449317212	5.741151598851785	5.680335513414564	5.703291378118661	5.8512583487190755	5.653212513775344
5.66838591669	5.820201459485641	5.535294120042771	5.7558748556724915	5.682145076373832	5.72916478969277	5.895422546039408	5.761175813155732
5.712649701627211	5.829303772831025	5.569373909615046	5.760422483423212	5.445604203273597	5.780317312140151	5.897077003209421	5.8020892578817325
5.8088858673598125	5.847572659142112	5.630427875025024	5.794488046659169	5.60422605308447	5.786041210242554	5.831229693867063	5.847572659142112
5.894869656745253	5.853089529851865	5.693726948923647	5.8169038393756605	5.352182518111363	5.846955325019824	5.371067862271736	5.872738827472669
5.9003671286564705	5.8555191556678	5.699837725867246	5.848189116991398	5.600972895686748	5.86391737695786	5.439332693830263	5.9003671286564705
5.4623979978989565	5.8561244442423	5.720985744153739	5.858537197569639	5.6674529528899535	5.8926510338773	5.44870631990508	5.5820633629117085
5.608526033577194	5.857332496431268	5.72916478969277	5.889301702506311	5.146128035678238	5.089905111439398	5.45484486000851	5.742725131304698
5.544068044350276	5.86391737695786	5.902546779313991	5.891537457672564	5.673020907128897	5.466867620354109	5.696356388733332	5.2552725051033065
5.83695673705955	5.867467487859051	5.434568904034199	4.230448921378274	5.749736315569061	5.600972895686748	5.719331286983727	5.3404441148401185
5.898725181589493	4.832508912706237	5.502427119984433	4.770852011642144	5.66838591669	5.635483746814912	5.7419390777291985	5.350248018334163
5.363611979892144	5.075546961392531	5.562292864456475	4.886490725172482	5.495544337546448	5.778874472002739	5.77451696572855	5.38738982633873
5.416640507338281	5.181843587944773	5.741151598851785	5.243038048686294	5.6739419986340875	5.845718017966659	5.843855422623161	5.419955748489758
5.738780558484369	5.623249290397901	5.7419390777291985	5.267171728403014	5.502427119984433	5.876217840591642	5.429752280002408	5.587710965018911
5.808210972924222	5.638489256954637	5.860338006570994	5.348304863048161	5.264817823009537	4.799340549453582	5.4361626470407565	5.649334858712142
5.472756449317212	5.877371345869774	5.895422546039408	5.431363764158987	5.539076098792776	5.3692158574101425	5.469822015978163	5.686636269262293
5.672097857935717	5.884228769632604	5.9003671286564705	5.459392487759231	5.661812685537261	5.658964842664435	5.661812685537261	5.710117365111817
5.812244696800369	4.707570176097937	5.732393759822968	5.495544337546448	5.478566495593843	5.686636269262293	5.674861140737812	5.725094521081469
5.8926510338773	4.732393759822968	5.815577748324268	5.510545010206612	5.662757831681574	5.708420900134713	5.675778341674085	5.7435097647284294
5.540329474790874	4.886490725172482	5.819543935541868	5.557507201905658	5.484299839346786	5.804820678721162	5.732393759822968	5.76715586608218
5.4281347940287885	5.068185861746161	5.76715586608218	5.620136054973758	5.535294120042771	5.812913356642856	5.850033257689769	5.799340549453582
5.444044795918076	5.1673173347481764	5.675778341674085	5.626340367375042	5.643452676486188	5.8512583487190755	5.888179493918325	5.813580988568192
5.52244423350632	5.195899652409234	5.724275869600789	5.6551384348113825	5.653212513775344	5.903089986991944	5.481442628502305	5.827369273053825
5.889861721258188	5.201397124320452	5.7558748556724915	5.656098202012832	5.5276299008713385	4.944482672150168	5.671172842715083	5.846955325019824
5.535294120042771	5.283301228703549	5.764176132390331	5.6674529528899535	5.220108088040055	5.086359830674748	5.672097857935717	5.873901597864461
5.713490543093942	5.298853076409706	5.897077003209421	5.690196080028514	5.408239965311849	5.652246341003323	5.819543935541868	5.874481817699467
5.874481817699467	5.342422680822207	5.511883360978874	5.706717782336758	5.691081492122969	5.795880017344075	5.824776462475546	5.466867620354109
5.41161970596323	5.357934847000454	5.810232517995084	5.7363965022766426	5.5843312243675305	5.8061799739838875	5.892094602690481	5.574031267727719
5.688419822002711	5.365487984890899	5.431363764158987	5.740362689494244	5.44870631990508	5.8555191556678	5.903089986991944	5.669316880566112
5.752816431188271	5.414973347970818	5.444044795918076	5.764922984649888	5.558708570533166	5.887054378050957	5.457881896733992	5.812244696800369
5.873901597864461	5.424881636631067	5.4996870826184034	5.773054693364263	5.593286067020458	5.204119982655925	5.480006942957151	5.86569605991607
5.885361220031512	5.502427119984433	5.510545010206612	5.781755374652469	5.676693609624866	5.413299764081252	5.60422605308447	4.681241237375588
5.894316062684439	5.52244423350632	5.5276299008713385	5.786751422145561	5.552668216112194	5.503790683057181	5.66838591669	5.184691430817598
5.4065401804339555	5.553883026643875	5.594392550375427	5.823474229170301	5.481442628502305	5.517195897949974	5.810904280668701	5.409933123331294
5.419955748489758	5.558708570533166	5.596597095626461	5.825426117767823	5.47567118832443	5.547774705387822	5.4623979978989565	5.453318340047038
5.498310553789601	5.577491799837225	5.705007959333336	5.831229693867063	5.336459733848529	5.70926996097583	5.599883072073688	5.835056101720117
5.513217600067939	5.5910646070264995	5.729974285699556	5.838219221907626	4.518513939877887	5.819543935541868	5.752048447819439	5.846337112129805
5.649334858712142	5.600972895686748	5.8095597146352675	5.847572659142112	5.033423755486949	5.714329759745233	5.409933123331294	5.868056361823042
5.70070371714502	5.61066016308988	5.824776462475546	5.857332496431268	5.4281347940287885	5.852479993636856	5.466867620354109	5.02530586526477
5.730782275666389	5.615950051656401	5.8401060944567575	5.426511261364575	5.494154594018442	5.409933123331294	5.588831725594207	5.12057393120585
5.82865989653532	5.661812685537261	5.424881636631067	5.514547752660286	3.4771212547196626	5.44870631990508	5.8228216453031045	5.173186268412274
5.842609239610562	5.663700925389648	5.517195897949974	5.817565369559781	4.690196080028514	5.5820633629117085	5.127104798364807	5.326335860928752
5.884228769632604	5.678518379040114	5.626340367375042	5.885926339801431	3.6020599913279625	5.6776069527204935	5.620136054973758	5.3747483460101035
5.4031205211758175	5.724275869600789	5.69810054562339	5.639486489268586	5.012837224705172	5.716837723299524	5.70926996097583	5.376576957056512
5.870403905279027	5.725094521081469	5.761175813155732	5.851869600729766	3.0	5.784617292632875	5.711807229041191	5.380211241711606
5.383815365980431	5.729974285699556	5.806858029518818	5.127104798364807	3.3010299956639813	5.814247595731921	5.717670503002262	5.797267540830717
5.682145076373832	5.734799829588847	5.439332693830263	5.176091259055681	-inf	5.8904210188009145	5.836324115706752	5.810904280668701
5.798650645445269	5.751279103983342	5.459392487759231	5.509202522331103	3.6989700043360187	4.732393759822968	5.873320601815399	5.86391737695786
5.8904210188009145	5.760422483423212	5.513217600067939	5.589949601325708	3.7781512503836434	5.648360010980932	5.561101383649056	5.235528446907549
5.468347330412158	5.77451696572855	5.665580991017953	5.631443769013172	3.9030899869919438	5.220108088040055	5.6211762817750355	5.392696953259666
5.644438589467838	5.786751422145561	5.801403710017355	5.681241237375588	4.0	5.3222192947339195	5.8221680793680175	5.472756449317212
5.740362689494244	5.813580988568192	5.836324115706752	5.752048447819439	4.113943352306837	5.786751422145561	5.835056101720117	5.57978359661681
5.746634198937579	5.814913181275074	5.884228769632604	5.7774268223893115	4.204119982655925	4.690196080028514	5.392696953259666	5.733999286538387
5.790285164033242	5.8208579894397	5.893761762057943	5.814247595731921	4.301029995663981	5.041392685158225	5.886490725172482	5.824776462475546
5.827369273053825	5.88024177589548	5.4065401804339555	4.707570176097937	4.431363764158987	5.3979400086720375	5.4065401804339555	5.8394780473741985
5.8055008581584	5.888740960682893	5.457881896733992	5.045322978786658	4.857332496431268	5.509202522331103	5.525044807036846	5.872156272748293
5.693726948923647	5.902546779313991	5.539076098792776	5.068185861746161	4.991226075692495	5.518513939877887	5.589949601325708	5.08278537031645
5.361727836017593	-inf	5.605305046141109	5.107209969647869	4.99563519459755	5.568201724066995	5.613841821876069	5.283301228703549
5.367355921026019	4.857332496431268	5.6674529528899535	5.12057393120585	5.071882007306125	5.569373909615046	5.666517980554881	5.372912002970106
5.440909082065217	5.096910013008056	5.889861721258188	5.158362492095249	5.113943352306837	5.704150516839799	5.66086547800387	5.556302500767287
5.457881896733992	5.3560258571931225	5.893206753059848	5.232996110392154	5.14921911265538	5.798650645445269	5.799340549453582	5.8095597146352675
5.678518379040114	5.44870631990508	5.6776069527204935	5.285557309007774	5.247973266361806	5.835056101720117	5.826074802700826	5.860338006570994
5.788875115775417	5.465382851448418	5.701567985055927	5.342422680822207	5.290034611362518	5.671172842715083	5.894316062684439	4.770852011642144
5.79309160017658	5.466867620354109	5.409933123331294	5.352182518111363	5.298853076409706	5.064457989226918	5.896526217489555	5.292256071356476
5.8169038393756605	5.469822015978163	5.617000341120899	5.442479769064448	5.401400540781544	5.2405492482825995	5.389166084364533	5.361727836017593
5.828015064223977	5.484299839346786	5.802773725291976	5.552668216112194	5.4031205211758175	5.309630167425898	5.442479769064448	5.367355921026019
5.858537197569639	5.531478917042255	5.4281347940287885	5.553883026643875	5.510545010206612	5.416640507338281	5.489958479424835	5.4048337166199385
5.866287339084195	5.571708831808688	5.44870631990508	5.588831725594207	5.568201724066995	5.528916700277655	5.507855871695831	5.44870631990508
5.876794976200701	5.578639209968072	5.484299839346786	5.600972895686748	5.719331286983727	5.575187844927661	5.539076098792776	5.567026366159061
5.8909795969896885	5.586587304671755	5.394451680826216	5.607455023214668	5.727541257028556	5.810904280668701	5.649334858712142	5.633468455579586
5.429752280002408	5.587710965018911	5.463892988985907	5.630427875025024	5.778874472002739	5.843855422623161	5.814913181275074	5.680335513414564
5.821513528404773	5.592176757395867	5.540329474790874	5.63748972951251	5.860936620700094	5.847572659142112	5.829303772831025	5.684845361644412
5.69810054562339	5.6127838567197355	5.652246341003323	5.64738297011462	5.885361220031512	5.882524537954881	5.887617300335736	5.7363965022766426
5.225309281725863	5.629409599102719	5.688419822002711	5.648360010980932	3.9542425094393248	5.588831725594207	5.4031205211758175	5.751279103983342
5.451786435524291	5.6512780139981444	5.706717782336758	5.663700925389648	4.176091259055681	5.730782275666389	5.5276299008713385	5.755112266395071
5.6344772701607315	5.705863712283919	5.811575005870593	5.666517980554881	4.2552725051033065	5.764922984649888	5.795880017344075	5.7656685547590145
5.645422269349092	5.720985744153739	5.831229693867063	5.707570176097937	4.414973347970818	5.4048337166199385	5.378397900948138	5.784617292632875
5.7160033436347994	5.730782275666389	5.897627091290442	5.721810615212546	4.477121254719663	5.429752280002408	5.514547752660286	5.794488046659169
5.781036938621132	5.732393759822968	5.468347330412158	5.729974285699556	4.7160033436347994	5.561101383649056	5.585460729508501	5.8055008581584
5.818225893613955	5.7435097647284294	5.750508394851346	5.731588765186738	4.724275869600789	5.592176757395867	5.8819549713396	5.8228216453031045
5.884795363948981	5.755112266395071	5.797267540830717	5.737192642704737	4.799340549453582	5.605305046141109	5.893206753059848	5.825426117767823
5.624282095835668	5.764176132390331	5.816241299991783	5.758911892397974	4.8061799739838875	5.725911632295048	5.3747483460101035	5.869818207979328
5.814913181275074	5.812913356642856	5.829303772831025	5.8061799739838875	4.8512583487190755	5.732393759822968	5.468347330412158	5.875639937004168
5.503790683057181	5.832508912706237	5.86569605991607	5.826074802700826	4.929418925714293	5.753583058892906	5.523746466811565	5.884795363948981
5.545307116465824	5.834420703681532	5.892094602690481	5.82865989653532	4.9344984512435675	5.8394780473741985	5.606381365110605	5.793790384690818
5.8208579894397	5.841984804590114	5.895974732359065	5.841984804590114	5.0	5.896526217489555	5.748188027006201	5.701567985055927
5.69284691927723	5.846955325019824	5.396199347095736	5.853698211776174	5.017033339298781	5.897627091290442	5.53655844257153	5.895422546039408
5.810904280668701	5.882524537954881	5.657055852857104	5.8555191556678	5.068185861746161	5.829303772831025	5.881384656770573	5.801403710017355
5.824125833916549	5.883661435153617	5.79657433321043	5.86569605991607	5.2455126678141495	5.860338006570994	5.511883360978874	4.3222192947339195
5.8779469516291885	5.884795363948981	5.503790683057181	5.878521795501206	5.26245108973043	4.986771734266245	5.563481085394411	5.57287160220048
5.806858029518818	5.152288344383057	5.576341350205793	5.885361220031512	5.269512944217916	5.283301228703549	5.678518379040114	5.697229342759718
5.817565369559781	5.608526033577194	5.686636269262293	5.886490725172482	5.281033367247727	5.457881896733992	5.741151598851785	5.832508912706237
5.879095879500073	5.731588765186738	5.795184589682424	5.894869656745253	5.2878017299302265	5.841359470454855	5.816241299991783	5.837588438235511
5.311753861055754	5.819543935541868	5.8819549713396	-inf	5.294466226161593	5.872738827472669	5.821513528404773	4.919078092376074
5.469822015978163	5.889861721258188	5.894869656745253	5.096910013008056	5.307496037913213	5.498310553789601	5.877371345869774	5.045322978786658
5.613841821876069	5.089905111439398	5.8904210188009145	5.365487984890899	5.350248018334163	5.764176132390331	5.885926339801431	5.829303772831025
5.6211762817750355	5.176091259055681	5.413299764081252	5.413299764081252	5.431363764158987	5.773054693364263	5.889301702506311	4.863322860120456
5.720159303405957	5.597695185925512	5.681241237375588	5.484299839346786	5.6776069527204935	5.7923916894982534	5.421603926869831	5.630427875025024
5.721810615212546	5.033423755486949	5.7363965022766426	5.551449997972875	5.699837725867246	5.869231719730976	5.7923916894982534	5.730782275666389
5.7831886910752575	5.352182518111363	5.746634198937579	5.636487896353366	5.79657433321043	4.99563519459755	5.555094448578319	4.707570176097937
5.803457115648414	5.4996870826184034	5.8267225201689925	5.640481436970422	5.86569605991607	5.152288344383057	5.631443769013172	4.913813852383717
5.804820678721162	5.5820633629117085	5.880813592280791	5.66086547800387	4.041392685158225	5.707570176097937	5.797267540830717	4.924279286061882
5.8555191556678	5.5843312243675305	5.825426117767823	5.684845361644412	4.230448921378274	5.8779469516291885	5.854913022307856	5.27415784926368
5.8561244442423	5.589949601325708	5.793790384690818	5.72916478969277	4.949390006644912	5.627365856592733	5.882524537954881	5.344392273685111
5.865103974641128	5.593286067020458	5.523746466811565	5.7596678446896306	5.060697840353612	5.669316880566112	5.873901597864461	5.348304863048161
5.870988813760575	5.737987326333431	5.367355921026019	5.791690649020118	5.161368002234975	5.800029359244134	5.478566495593843	5.494154594018442
5.876217840591642	5.769377326076138	5.399673721481038	5.813580988568192	5.326335860928752	5.838219221907626	5.619093330626742	5.628388930050312
5.620136054973758	5.8401060944567575	5.498310553789601	5.820201459485641	5.378397900948138	5.123851640967086	5.633468455579586	5.7355988996981795
5.7656685547590145	5.845718017966659	5.817565369559781	5.850033257689769	5.507855871695831	5.184691430817598	5.724275869600789	5.753583058892906
5.7979596437371965	5.848804701051804	5.56466606425209	5.8561244442423	5.617000341120899	5.269512944217916	5.775974331129369	5.782472624166286
5.848189116991398	5.869231719730976	5.868056361823042	5.884795363948981	3.845098040014257	5.57287160220048	5.782472624166286	5.790285164033242
5.854306041801081	5.886490725172482	5.884795363948981	5.146128035678238	4.146128035678238	5.5910646070264995	5.7979596437371965	5.795880017344075
5.778874472002739	5.1303337684950066	5.886490725172482	5.354108439147401	4.380211241711606	5.640481436970422	5.807535028068854	5.881384656770573
5.800029359244134	5.139879086401237	5.673020907128897	5.518513939877887	4.4623979978989565	5.823474229170301	5.8779469516291885	5.798650645445269
5.838849090737256	5.187520720836463	5.638489256954637	5.5910646070264995	4.763427993562937	5.850646235183066	5.884228769632604	5.812913356642856
5.862131379313038	5.290034611362518	5.872738827472669	5.6739419986340875	4.826074802700826	5.88024177589548	5.557507201905658	5.434568904034199
5.648360010980932	5.320146286111054	5.878521795501206	5.755112266395071	4.845098040014257	5.895422546039408	5.857332496431268	5.439332693830263
5.869231719730976	5.588831725594207	5.553883026643875	5.852479993636856	4.919078092376074	5.05307844348342	5.879669205632053	5.442479769064448
5.868644438394826	5.596597095626461	5.5820633629117085	5.734799829588847	5.008600171761918	5.38738982633873	5.401400540781544	5.5843312243675305
5.432969290874405	5.631443769013172	5.77451696572855	5.84323277809801	5.02530586526477	5.68930885912362	5.79657433321043	5.704150516839799
5.6875289612146345	5.669316880566112	5.782472624166286	5.845718017966659	5.079181246047625	5.697229342759718	5.7737864449811935	5.712649701627211
5.760422483423212	5.753583058892906	5.881384656770573	5.863322860120456	5.158362492095249	5.7160033436347994	5.8088858673598125	5.713490543093942
5.789580712164425	5.757396028793024	5.469822015978163	5.8779469516291885	5.264817823009537	5.731588765186738	5.869818207979328	5.747411807886423
5.8394780473741985	5.787460474518415	5.727541257028556	5.88309335857569	5.303196057420489	5.7626785637274365	5.808210972924222	5.754348335711019
5.867467487859051	5.8095597146352675	5.810904280668701	5.195899652409234	5.559906625036112	5.79657433321043	5.6180480967120925	5.859738566197147
5.859138297294531	5.823474229170301	5.795880017344075	5.143014800254095	5.664641975556125	5.866877814337498	5.817565369559781	5.885926339801431
5.674861140737812	5.827369273053825	5.8088858673598125	5.568201724066995	5.6739419986340875	5.869818207979328	5.868056361823042	4.968482948553935
5.7450747915820575	5.850033257689769	5.866287339084195	5.717670503002262	5.795184589682424	5.870403905279027	5.698970004336019	5.378397900948138
5.845098040014257	5.86569605991607	5.615950051656401	5.737987326333431	5.110589710299249	5.278753600952829	5.770115294787102	5.440909082065217
5.583198773968623	5.871572935545879	5.7737864449811935	5.624282095835668	5.611723308007342	5.576341350205793	5.803457115648414	5.459392487759231
5.625312450961673	5.8779469516291885	5.775974331129369	5.658011396657113	4.342422680822207	5.878521795501206	5.804820678721162	5.487138375477186
5.825426117767823	5.881384656770573	5.808210972924222	5.746634198937579	4.748188027006201	5.670245853074124	5.842609239610562	5.532754378992498
5.418301291319746	5.900913067737669	5.858537197569639	5.841359470454855	4.832508912706237	5.831869774280501	5.862131379313038	5.557507201905658
5.434568904034199	5.318063334962762	5.879669205632053	5.594392550375427	4.9084850188786495	5.354108439147401	5.874481817699467	5.615950051656401
5.569373909615046	5.595496221825574	5.8750612633917	5.152288344383057	4.973127853599698	5.574031267727719	5.107209969647869	5.63748972951251
5.831229693867063	5.653212513775344	5.76789761601809	5.416640507338281	4.977723605288848	5.752048447819439	5.69810054562339	5.643452676486188
5.847572659142112	5.694605198933568	5.8561244442423	5.437750562820388	5.107209969647869	5.8221680793680175	5.789580712164425	5.778151250383644
5.849419413796899	5.76715586608218	5.77232170672292	5.726727209026572	5.152288344383057	5.833784374656479	5.423245873936808	5.821513528404773
5.561101383649056	5.8061799739838875	5.804139432335351	5.815577748324268	5.296665190261531	5.593286067020458	5.867467487859051	5.8401060944567575
5.633468455579586	5.821513528404773	5.842609239610562	5.848804701051804	5.320146286111054	5.760422483423212	5.650307523131937	5.857935264719429
5.786041210242554	5.843855422623161	5.8555191556678	5.869818207979328	5.336459733848529	5.781755374652469	5.812913356642856	5.883661435153617
5.81888541459401	5.854913022307856	5.865103974641128	5.880813592280791	5.577491799837225	5.835690571492425	5.857935264719429	5.897627091290442
5.846337112129805	5.896526217489555	5.418301291319746	5.897627091290442	5.7450747915820575	5.8444771757456815	5.611723308007342	5.089905111439398
5.670245853074124	5.7664128471124	5.568201724066995	5.3404441148401185	4.3222192947339195	5.546542663478131	5.854306041801081	5.70926996097583
5.726727209026572	5.017033339298781	5.873320601815399	5.4065401804339555	4.556302500767287	5.468347330412158	5.866877814337498	5.717670503002262
5.757396028793024	5.354108439147401	5.874481817699467	5.498310553789601	4.672097857935717	5.271841606536499	5.780317312140151	5.783903579272735
5.346352974450639	5.4048337166199385	5.480006942957151	5.685741738602264	4.698970004336019	5.851869600729766	5.445604203273597	5.870988813760575
5.807535028068854	5.418301291319746	5.7656685547590145	5.714329759745233	4.819543935541868	5.858537197569639	5.574031267727719	5.886490725172482
5.816241299991783	5.492760389026838	5.770115294787102	5.722633922533812	4.903089986991944	5.534026106056135	5.769377326076138	5.488550716500444
5.84323277809801	5.599883072073688	5.794488046659169	5.7435097647284294	5.093421685162235	5.642464520242122	5.779596491257824	5.510545010206612
5.800717078282385	5.649334858712142	5.798650645445269	5.749736315569061	5.232996110392154	5.674861140737812	5.746634198937579	5.596597095626461
5.832508912706237	5.680335513414564	5.857332496431268	5.787460474518415	5.252853030979893	5.7363965022766426	5.853089529851865	5.6512780139981444
5.881384656770573	5.714329759745233	5.445604203273597	5.8095597146352675	5.342422680822207	5.793790384690818	5.900913067737669	5.658011396657113
5.525044807036846	5.812244696800369	5.8394780473741985	5.8228216453031045	5.480006942957151	5.868056361823042	5.673020907128897	5.7283537820212285
5.658964842664435	5.872156272748293	5.853698211776174	5.02530586526477	5.540329474790874	5.690196080028514	5.787460474518415	5.734799829588847
5.811575005870593	5.8750612633917	5.751279103983342	5.133538908370218	5.576341350205793	5.768638101247615	5.847572659142112	5.737987326333431
5.53655844257153	5.899820502427096	5.850033257689769	5.505149978319906	5.761175813155732	5.790285164033242	5.7363965022766426	5.79309160017658
5.749736315569061	5.9003671286564705	5.845718017966659	5.517195897949974	5.7774268223893115	5.8208579894397	5.754348335711019	5.807535028068854
5.814247595731921	5.049218022670182	5.846337112129805	5.578639209968072	5.511883360978874	5.881384656770573	5.755112266395071	5.852479993636856
5.868056361823042	5.305351369446623	5.68930885912362	5.702430536445525	4.079181246047625	5.680335513414564	5.81888541459401	5.578639209968072
5.775974331129369	5.330413773349191	5.779596491257824	5.7160033436347994	5.648360010980932	5.7419390777291985	5.846337112129805	5.589949601325708
5.8020892578817325	5.47567118832443	5.570542939881897	5.7283537820212285	4.643452676486188	5.7450747915820575	5.825426117767823	5.033423755486949
5.802773725291976	5.561101383649056	5.7664128471124	5.810232517995084	4.913813852383717	5.846337112129805	5.810232517995084	5.354108439147401
5.812913356642856	5.627365856592733	5.813580988568192	5.819543935541868	4.939519252618618	5.630427875025024	5.8444771757456815	5.629409599102719
5.810232517995084	5.666517980554881	5.837588438235511	5.869231719730976	5.225309281725863	5.723455672035186	5.830588668685144	5.682145076373832
5.714329759745233	5.718501688867274	5.848189116991398	4.919078092376074	5.311753861055754	5.305351369446623	5.840733234611807	5.741151598851785
5.795880017344075	5.720159303405957	5.748188027006201	5.466867620354109	5.631443769013172	5.52244423350632	5.812244696800369	5.790988475088816
5.769377326076138	5.747411807886423	5.781755374652469	5.537819095073274	5.845098040014257	5.693726948923647	5.835690571492425	5.791690649020118
5.7774268223893115	5.749736315569061	5.7831886910752575	5.592176757395867	5.867467487859051	5.800717078282385	5.884795363948981	5.8088858673598125
5.788168371141167	5.752816431188271	5.745855195173729	5.595496221825574	4.505149978319906	5.555094448578319	5.6148972160331345	5.8267225201689925
5.657055852857104	5.773054693364263	5.769377326076138	5.680335513414564	4.954242509439325	5.868644438394826	5.823474229170301	5.843855422623161
5.697229342759718	5.811575005870593	5.835056101720117	5.699837725867246	4.982271233039568	5.20682587603185	5.841359470454855	5.899273187317604
5.77232170672292	5.824125833916549	5.730782275666389	5.710963118995275	5.05307844348342	5.307496037913213	5.838219221907626	5.503790683057181
5.779596491257824	5.836324115706752	5.8055008581584	5.745855195173729	5.136720567156407	5.359835482339888	5.725094521081469	5.537819095073274
5.671172842715083	5.8444771757456815	5.812913356642856	5.77232170672292	5.276461804173244	5.451786435524291	5.758911892397974	5.69284691927723
5.763427993562937	5.846337112129805	5.8299466959416355	5.832508912706237	5.399673721481038	5.562292864456475	5.815577748324268	5.739572344450092
5.76715586608218	5.876217840591642	5.840733234611807	5.83695673705955	5.416640507338281	5.586587304671755	5.348304863048161	5.804139432335351
5.66086547800387	5.004321373782642	5.888179493918325	5.846955325019824	5.608526033577194	5.629409599102719	5.662757831681574	5.888740960682893
5.747411807886423	5.835690571492425	5.747411807886423	5.884228769632604	5.639486489268586	5.900913067737669	5.832508912706237	5.531478917042255
5.691081492122969	5.416640507338281	5.835690571492425	5.3979400086720375	5.6674529528899535	5.712649701627211	5.83695673705955	5.627365856592733
5.702430536445525	5.810232517995084	5.833147111912785	5.399673721481038	5.793790384690818	5.751279103983342	5.643452676486188	5.729974285699556
5.710117365111817	5.84323277809801	5.723455672035186	5.585460729508501	4.491361693834273	5.738780558484369	5.875639937004168	5.779596491257824
5.663700925389648	5.02530586526477	5.757396028793024	5.633468455579586	4.707570176097937	5.853698211776174	5.52244423350632	5.888179493918325
3.9542425094393248	5.688419822002711	5.831869774280501	5.638489256954637	4.8750612633917	5.607455023214668	5.7160033436347994	5.575187844927661
4.982271233039568	5.815577748324268	5.7619278384205295	5.697229342759718	4.959041392321094	5.75815462196739	5.868644438394826	5.605305046141109
5.089905111439398	5.696356388733332	5.697229342759718	5.712649701627211	5.2405492482825995	5.797267540830717	5.790988475088816	5.652246341003323
5.093421685162235	4.986771734266245	5.821513528404773	5.730782275666389	5.418301291319746	5.848804701051804	5.498310553789601	5.706717782336758
5.607455023214668	5.107209969647869	5.818225893613955	5.751279103983342	5.710117365111817	5.525044807036846	5.691965102767361	5.738780558484369
4.903089986991944	5.442479769064448	5.690196080028514	5.8055008581584	4.6127838567197355	5.173186268412274	5.701567985055927	5.778874472002739
4.146128035678238	5.568201724066995	5.790988475088816	5.811575005870593	4.681241237375588	5.390935107103379	5.685741738602264	5.850646235183066
4.531478917042255	5.585460729508501	5.778151250383644	5.833784374656479	4.770852011642144	5.720985744153739	5.781755374652469	5.187520720836463
4.954242509439325	5.6020599913279625	5.788168371141167	5.838849090737256	4.963787827345556	5.76789761601809	5.76715586608218	5.049218022670182
5.08278537031645	5.611723308007342	5.800029359244134	5.8444771757456815	5.214843848047698	5.332438459915605	5.747411807886423	5.093421685162235
5.27415784926368	5.643452676486188	5.691081492122969	5.846337112129805	5.301029995663981	5.761175813155732	5.426511261364575	5.324282455297693
5.276461804173244	5.658011396657113	5.682145076373832	5.872156272748293	5.376576957056512	5.776701183988411	5.778151250383644	5.4623979978989565
5.457881896733992	5.738780558484369	5.776701183988411	5.390935107103379	5.5276299008713385	5.8169038393756605	5.691081492122969	5.597695185925512
5.569373909615046	5.802773725291976	5.833784374656479	5.625312450961673	5.837588438235511	5.857332496431268	5.697229342759718	5.7160033436347994
5.595496221825574	5.804820678721162	5.6512780139981444	5.810904280668701	4.662757831681574	5.045322978786658	5.763427993562937	5.648360010980932
5.7596678446896306	5.8169038393756605	5.773054693364263	5.574031267727719	4.869231719730976	5.749736315569061	5.644438589467838	5.781036938621132
5.889301702506311	5.865103974641128	5.722633922533812	5.8221680793680175	4.968482948553935	5.884228769632604	5.049218022670182	5.70070371714502
3.6989700043360187	5.880813592280791	5.786751422145561	5.902546779313991	5.056904851336473	5.860936620700094	5.761175813155732	5.710963118995275
3.7781512503836434	5.903089986991944	5.789580712164425	5.580924975675619	5.66086547800387	5.570542939881897	5.307496037913213	5.585460729508501
4.041392685158225	5.594392550375427	5.714329759745233	5.691965102767361	5.850033257689769	5.726727209026572	3.4771212547196626	5.69810054562339
4.832508912706237	5.725911632295048	5.763427993562937	5.903089986991944	4.361727836017593	5.814913181275074	4.505149978319906	5.214843848047698
5.068185861746161	5.835056101720117	5.755112266395071	5.408239965311849	5.045322978786658	5.644438589467838	4.531478917042255	5.526339277389844
5.589949601325708	5.841359470454855	3.7781512503836434	5.563481085394411	5.187520720836463	5.8020892578817325	4.7558748556724915	5.550228353055094
3.3010299956639813	5.872738827472669	3.845098040014257	5.567026366159061	5.220108088040055	5.848189116991398	4.8750612633917	5.81888541459401
3.6020599913279625	5.390935107103379	4.342422680822207	5.569373909615046	5.267171728403014	5.885926339801431	5.02938377768521	4.7160033436347994
3.9030899869919438	5.624282095835668	4.3979400086720375	5.586587304671755	5.390935107103379	5.7737864449811935	5.423245873936808	5.561101383649056
5.012837224705172	5.701567985055927	4.681241237375588	5.691081492122969	5.495544337546448	5.879095879500073	5.439332693830263	5.679427896612119
5.02938377768521	5.804139432335351	4.826074802700826	5.802773725291976	5.678518379040114	5.53655844257153	5.567026366159061	5.7664128471124
5.079181246047625	5.830588668685144	5.008600171761918	5.808210972924222	5.741151598851785	5.495544337546448	5.075546961392531	5.481442628502305
5.252853030979893	5.866287339084195	5.02938377768521	5.875639937004168	5.83695673705955	5.884795363948981	5.658964842664435	5.696356388733332
5.303196057420489	5.8926510338773	5.26245108973043	5.565847818673518	5.886490725172482	5.4996870826184034	-inf	5.818225893613955
5.313867220369153	5.60422605308447	5.791690649020118	5.57978359661681	4.531478917042255	5.550228353055094	3.0	5.88024177589548
5.439332693830263	5.781755374652469	5.801403710017355	5.654176541877961	5.08278537031645	5.608526033577194	3.3010299956639813	5.88309335857569
5.720985744153739	5.873320601815399	3.9030899869919438	5.8750612633917	5.627365856592733	5.577491799837225	3.6989700043360187	5.681241237375588
3.0	5.66838591669	4.3222192947339195	5.718501688867274	5.642464520242122	5.8401060944567575	3.7781512503836434	5.7626785637274365
4.301029995663981	5.708420900134713	4.505149978319906	5.5843312243675305	5.212187604403958	5.84323277809801	3.9542425094393248	5.79657433321043
4.447158031342219	5.831229693867063	4.544068044350276	5.587710965018911	4.740362689494244	5.494154594018442	4.0	5.889861721258188
4.491361693834273	5.859138297294531	5.02530586526477	5.61066016308988	5.745855195173729	5.811575005870593	4.041392685158225	5.838849090737256
5.045322978786658	5.63748972951251	3.6020599913279625	5.623249290397901	5.90200289135073	5.551449997972875	4.146128035678238	5.541579243946581
5.071882007306125	5.723455672035186	4.0	5.752816431188271	4.544068044350276	5.6739419986340875	4.230448921378274	5.800717078282385
5.575187844927661	5.860936620700094	4.176091259055681	5.812913356642856	4.568201724066995	5.853089529851865	4.278753600952829	5.8169038393756605
5.617000341120899	5.742725131304698	4.819543935541868	5.835690571492425	4.57978359661681	5.875639937004168	4.380211241711606	5.892094602690481
-inf	5.810904280668701	4.897627091290442	5.836324115706752	4.653212513775344	5.826074802700826	4.431363764158987	5.893761762057943
3.4771212547196626	5.8221680793680175	4.913813852383717	5.8394780473741985	4.863322860120456	5.501059262217751	4.477121254719663	5.631443769013172
4.0	5.842609239610562	4.954242509439325	5.8401060944567575	5.204119982655925	5.545307116465824	4.6020599913279625	5.252853030979893
4.113943352306837	5.897627091290442	4.973127853599698	5.57287160220048	5.354108439147401	5.863322860120456	4.785329835010767	5.672097857935717
4.230448921378274	5.574031267727719	4.991226075692495	5.603144372620182	5.4048337166199385	5.619093330626742	4.7923916894982534	5.657055852857104
4.2552725051033065	5.739572344450092	5.037426497940624	5.657055852857104	5.496929648073215	5.748188027006201	4.812913356642856	5.702430536445525
4.278753600952829	5.814247595731921	5.056904851336473	5.720159303405957	5.551449997972875	5.794488046659169	4.819543935541868	5.851869600729766
4.342422680822207	5.57287160220048	5.086359830674748	5.739572344450092	5.831869774280501	5.705863712283919	4.845098040014257	5.56466606425209
4.361727836017593	5.673020907128897	5.136720567156407	5.849419413796899	5.833784374656479	5.702430536445525	4.857332496431268	5.789580712164425
4.3979400086720375	5.72916478969277	5.281033367247727	5.887617300335736	4.633468455579586	5.56466606425209	4.863322860120456	5.814247595731921
4.431363764158987	5.79309160017658	5.66086547800387	5.434568904034199	4.880813592280791	5.711807229041191	4.897627091290442	5.285557309007774
4.4623979978989565	5.800029359244134	5.829303772831025	5.60422605308447	4.944482672150168	5.733197265106569	4.954242509439325	5.854913022307856
4.477121254719663	5.808210972924222	3.9542425094393248	5.608526033577194	5.193124598354461	5.752816431188271	4.982271233039568	5.866287339084195
4.6127838567197355	5.8228216453031045	4.079181246047625	5.8088858673598125	5.363611979892144	5.474216264076255	4.99563519459755	5.901458321396112
4.623249290397901	5.537819095073274	4.531478917042255	5.8267225201689925	5.567026366159061	5.740362689494244	5.0	5.760422483423212
4.724275869600789	5.790285164033242	4.748188027006201	5.837588438235511	5.583198773968623	5.757396028793024	5.004321373782642	5.763427993562937
4.732393759822968	5.81888541459401	4.763427993562937	5.732393759822968	5.603144372620182	5.7831886910752575	5.008600171761918	5.7774268223893115
4.740362689494244	5.876794976200701	4.799340549453582	5.857935264719429	5.827369273053825	5.431363764158987	5.021189299069938	5.8926510338773
4.785329835010767	5.859738566197147	4.832508912706237	5.877371345869774	4.5910646070264995	5.6464037262230695	5.041392685158225	5.752816431188271
4.7923916894982534	5.745855195173729	4.880813592280791	5.701567985055927	4.892094602690481	5.77451696572855	5.056904851336473	5.8221680793680175
4.8061799739838875	5.786041210242554	5.08278537031645	5.814913181275074	5.324282455297693	5.439332693830263	5.068185861746161	5.857332496431268
4.812913356642856	5.8088858673598125	5.247973266361806	5.81888541459401	5.825426117767823	5.285557309007774	5.071882007306125	5.899820502427096
4.819543935541868	5.849419413796899	5.2552725051033065	5.821513528404773	5.338456493604605	5.821513528404773	5.089905111439398	5.889301702506311
4.857332496431268	5.887617300335736	5.385606273598312	5.860936620700094	5.468347330412158	5.54282542695918	5.113943352306837	5.808210972924222
4.863322860120456	5.7160033436347994	5.643452676486188	5.789580712164425	4.732393759822968	5.789580712164425	5.1673173347481764	5.885361220031512
4.869231719730976	5.851869600729766	5.678518379040114	5.818225893613955	5.562292864456475	5.60422605308447	5.247973266361806	5.806858029518818
4.8750612633917	5.817565369559781	3.4771212547196626	5.788875115775417	5.622214022966295	3.4771212547196626	5.271841606536499	5.733197265106569
4.880813592280791	5.807535028068854	4.301029995663981	5.879669205632053	4.278753600952829	4.301029995663981	5.296665190261531	5.511883360978874
4.897627091290442	5.703291378118661	4.778151250383644	5.8926510338773	5.1303337684950066	4.5910646070264995	5.309630167425898	5.867467487859051
4.919078092376074	5.8394780473741985	4.869231719730976	5.800717078282385	5.209515014542631	4.724275869600789	5.346352974450639	5.570542939881897
4.9344984512435675	5.697229342759718	4.944482672150168	5.696356388733332	5.2552725051033065	4.799340549453582	5.354108439147401	5.352182518111363
4.949390006644912	5.806858029518818	5.049218022670182	5.779596491257824	5.278753600952829	4.929418925714293	5.382017042574868	3.4771212547196626
4.973127853599698	3.4771212547196626	5.096910013008056	3.3010299956639813	5.489958479424835	5.086359830674748	5.3979400086720375	4.301029995663981
4.99563519459755	3.6020599913279625	5.271841606536499	3.4771212547196626	5.596597095626461	5.123851640967086	5.401400540781544	4.342422680822207
5.0	3.845098040014257	5.294466226161593	4.113943352306837	5.6148972160331345	5.139879086401237	5.416640507338281	4.380211241711606
5.004321373782642	4.230448921378274	5.423245873936808	4.301029995663981	5.649334858712142	5.161368002234975	5.419955748489758	4.491361693834273
5.008600171761918	4.342422680822207	5.513217600067939	4.3222192947339195	5.838219221907626	5.786751422145561	5.518513939877887	4.531478917042255
5.021189299069938	4.380211241711606	5.72916478969277	4.342422680822207	5.447158031342219	3.0	5.521138083704036	4.556302500767287
5.02530586526477	4.3979400086720375	3.3010299956639813	4.414973347970818	5.561101383649056	3.3010299956639813	5.532754378992498	4.5910646070264995
5.037426497940624	4.414973347970818	4.146128035678238	4.447158031342219	4.785329835010767	4.278753600952829	5.545307116465824	4.643452676486188
5.041392685158225	4.447158031342219	4.447158031342219	4.491361693834273	5.652246341003323	4.477121254719663	5.563481085394411	4.653212513775344
5.12057393120585	4.491361693834273	4.959041392321094	4.531478917042255	5.710963118995275	4.544068044350276	5.5820633629117085	4.690196080028514
5.123851640967086	4.531478917042255	5.075546961392531	4.556302500767287	5.089905111439398	4.838849090737256	5.583198773968623	4.9344984512435675
5.14921911265538	4.556302500767287	5.348304863048161	4.698970004336019	5.613841821876069	4.886490725172482	5.60959440922522	4.99563519459755
5.247973266361806	4.633468455579586	5.359835482339888	4.724275869600789	5.672097857935717	4.924279286061882	5.630427875025024	5.012837224705172
5.264817823009537	4.643452676486188	5.5843312243675305	4.740362689494244	5.752048447819439	4.939519252618618	5.640481436970422	5.033423755486949
5.271841606536499	4.653212513775344	-inf	4.8061799739838875	5.075546961392531	5.08278537031645	5.64738297011462	5.103803720955957
5.290034611362518	4.690196080028514	3.0	4.869231719730976	5.429752280002408	5.117271295655764	5.657055852857104	5.161368002234975
5.298853076409706	4.799340549453582	3.6989700043360187	4.892094602690481	5.525044807036846	5.136720567156407	5.661812685537261	5.2878017299302265
5.309630167425898	4.832508912706237	4.041392685158225	4.963787827345556	5.5820633629117085	5.250420002308894	5.673020907128897	5.348304863048161
5.330413773349191	4.8512583487190755	4.113943352306837	5.0	5.744292983122676	5.546542663478131	5.719331286983727	5.419955748489758
5.346352974450639	4.869231719730976	4.204119982655925	5.008600171761918	5.424881636631067	5.638489256954637	5.7656685547590145	5.557507201905658
5.380211241711606	4.892094602690481	4.230448921378274	5.02530586526477	4.3979400086720375	5.764176132390331	5.790988475088816	5.69810054562339
5.401400540781544	4.929418925714293	4.278753600952829	5.033423755486949	4.7558748556724915	5.79309160017658	5.800717078282385	5.764176132390331
5.419955748489758	4.9344984512435675	4.361727836017593	5.068185861746161	4.838849090737256	5.884228769632604	5.824125833916549	5.77232170672292
5.4361626470407565	4.944482672150168	4.431363764158987	5.1003705451175625	5.139879086401237	5.886490725172482	5.835690571492425	5.8299466959416355
5.44870631990508	4.99563519459755	4.477121254719663	5.103803720955957	5.155336037465061	3.6020599913279625	5.863322860120456	5.8555191556678
5.487138375477186	5.033423755486949	4.491361693834273	5.113943352306837	5.184691430817598	5.017033339298781	5.866287339084195	5.884795363948981
5.494154594018442	5.071882007306125	4.518513939877887	5.123851640967086	5.344392273685111	4.2552725051033065	5.885361220031512	3.0
5.510545010206612	5.086359830674748	4.6020599913279625	5.139879086401237	5.3979400086720375	4.3222192947339195	5.887617300335736	3.3010299956639813
5.518513939877887	5.103803720955957	4.6127838567197355	5.161368002234975	5.444044795918076	4.361727836017593	3.6020599913279625	3.6020599913279625
5.521138083704036	5.123851640967086	4.623249290397901	5.187520720836463	5.450249108319361	4.491361693834273	3.9030899869919438	4.146128035678238
5.545307116465824	5.139879086401237	4.672097857935717	5.217483944213907	5.638489256954637	4.518513939877887	4.079181246047625	4.278753600952829
5.563481085394411	5.161368002234975	4.698970004336019	5.250420002308894	5.665580991017953	4.8512583487190755	4.204119982655925	4.3222192947339195
5.56466606425209	5.220108088040055	4.7160033436347994	5.2576785748691846	5.823474229170301	4.8750612633917	4.2552725051033065	4.3979400086720375
5.574031267727719	5.225309281725863	4.724275869600789	5.267171728403014	5.829303772831025	5.056904851336473	4.414973347970818	4.518513939877887
5.588831725594207	5.250420002308894	4.732393759822968	5.283301228703549	4.447158031342219	5.103803720955957	4.4623979978989565	4.568201724066995
5.600972895686748	5.267171728403014	4.7558748556724915	5.2878017299302265	5.574031267727719	5.113943352306837	4.7160033436347994	4.57978359661681
5.608526033577194	5.278753600952829	4.770852011642144	5.290034611362518	5.737192642704737	5.276461804173244	4.732393759822968	4.7160033436347994
5.619093330626742	5.283301228703549	4.785329835010767	5.324282455297693	5.8512583487190755	5.283301228703549	4.778151250383644	4.880813592280791
5.630427875025024	5.303196057420489	4.7923916894982534	5.328379603438738	5.887617300335736	5.3222192947339195	4.8512583487190755	4.886490725172482
5.656098202012832	5.3222192947339195	4.8061799739838875	5.332438459915605	5.457881896733992	5.359835482339888	4.929418925714293	4.924279286061882
5.664641975556125	5.352182518111363	4.812913356642856	5.3692158574101425	5.049218022670182	5.424881636631067	4.949390006644912	4.939519252618618
5.665580991017953	5.365487984890899	4.857332496431268	5.3747483460101035	5.164352855784437	5.480006942957151	4.977723605288848	5.02938377768521
5.672097857935717	5.429752280002408	4.863322860120456	5.392696953259666	5.1702617153949575	5.526339277389844	4.991226075692495	5.056904851336473
5.673020907128897	5.480006942957151	4.892094602690481	5.396199347095736	5.27415784926368	5.5301996982030825	5.017033339298781	5.089905111439398
5.6739419986340875	5.551449997972875	4.9344984512435675	5.3979400086720375	5.361727836017593	5.704150516839799	5.037426497940624	5.117271295655764
5.675778341674085	5.632457292184724	4.99563519459755	5.426511261364575	5.491361693834273	5.754348335711019	5.064457989226918	5.12057393120585
5.676693609624866	5.696356388733332	5.0	5.457881896733992	5.523746466811565	5.77232170672292	5.086359830674748	5.155336037465061
5.678518379040114	5.722633922533812	5.004321373782642	5.480006942957151	5.563481085394411	5.790988475088816	5.110589710299249	5.158362492095249
5.695481676490197	5.7596678446896306	5.021189299069938	5.481442628502305	5.60959440922522	5.8750612633917	5.117271295655764	5.184691430817598
5.70070371714502	5.800029359244134	5.041392685158225	5.501059262217751	5.6127838567197355	5.278753600952829	5.12057393120585	5.190331698170292
5.727541257028556	5.845098040014257	5.045322978786658	5.502427119984433	5.697229342759718	5.858537197569639	5.146128035678238	5.222716471147583
5.753583058892906	5.888740960682893	5.064457989226918	5.550228353055094	5.064457989226918	5.3747483460101035	5.164352855784437	5.264817823009537
5.757396028793024	3.3010299956639813	5.068185861746161	5.570542939881897	5.103803720955957	5.401400540781544	5.2455126678141495	5.281033367247727
5.760422483423212	4.278753600952829	5.071882007306125	5.593286067020458	5.45484486000851	3.9542425094393248	5.250420002308894	5.320146286111054
5.785329835010767	4.301029995663981	5.089905111439398	5.617000341120899	5.47567118832443	3.845098040014257	5.26245108973043	5.324282455297693
5.786751422145561	4.361727836017593	5.113943352306837	5.635483746814912	5.506505032404872	3.7781512503836434	5.264817823009537	5.326335860928752
5.800717078282385	4.431363764158987	5.12057393120585	5.649334858712142	5.531478917042255	3.9030899869919438	5.269512944217916	5.332438459915605
5.846337112129805	4.477121254719663	5.123851640967086	5.663700925389648	5.597695185925512	4.146128035678238	5.2878017299302265	5.334453751150931
5.866287339084195	4.505149978319906	5.1673173347481764	5.664641975556125	5.752816431188271	4.204119982655925	5.294466226161593	5.363611979892144
5.8779469516291885	4.518513939877887	5.250420002308894	5.688419822002711	5.808210972924222	4.986771734266245	5.326335860928752	5.372912002970106
5.881384656770573	4.544068044350276	5.290034611362518	5.763427993562937	5.859138297294531	5.02938377768521	5.328379603438738	5.396199347095736
3.845098040014257	4.568201724066995	5.298853076409706	5.769377326076138	5.176091259055681	5.041392685158225	5.344392273685111	5.474216264076255
4.079181246047625	4.57978359661681	5.309630167425898	5.786041210242554	5.2576785748691846	5.060697840353612	5.378397900948138	5.503790683057181
4.176091259055681	4.707570176097937	5.328379603438738	5.800717078282385	5.481442628502305	5.133538908370218	5.383815365980431	5.519827993775719
4.204119982655925	4.7160033436347994	5.330413773349191	5.8088858673598125	5.592176757395867	5.20682587603185	5.399673721481038	5.528916700277655
4.414973347970818	4.724275869600789	5.346352974450639	5.812913356642856	5.7752462597402365	5.214843848047698	5.421603926869831	5.537819095073274
4.518513939877887	4.732393759822968	5.365487984890899	5.831229693867063	5.674861140737812	5.311753861055754	5.444044795918076	5.562292864456475
4.556302500767287	4.763427993562937	5.380211241711606	5.835056101720117	5.707570176097937	5.348304863048161	5.544068044350276	5.592176757395867
4.5910646070264995	4.9084850188786495	5.382017042574868	5.884228769632604	5.841984804590114	5.396199347095736	5.562292864456475	5.599883072073688
4.672097857935717	4.924279286061882	5.3979400086720375	5.888179493918325	5.881384656770573	5.521138083704036	5.586587304671755	5.608526033577194
4.7160033436347994	4.939519252618618	5.401400540781544	5.899820502427096	5.893761762057943	5.606381365110605	5.589949601325708	5.663700925389648
4.770852011642144	4.954242509439325	5.419955748489758	3.0	4.623249290397901	5.781036938621132	5.608526033577194	5.686636269262293
4.778151250383644	4.959041392321094	5.421603926869831	3.9542425094393248	5.409933123331294	5.888740960682893	5.6180480967120925	5.705863712283919
4.799340549453582	5.004321373782642	5.432969290874405	4.278753600952829	5.440909082065217	3.6989700043360187	5.633468455579586	5.721810615212546
4.845098040014257	5.008600171761918	5.4361626470407565	4.361727836017593	5.037426497940624	4.113943352306837	5.639486489268586	5.788875115775417
4.8512583487190755	5.012837224705172	5.457881896733992	4.431363764158987	5.565847818673518	4.505149978319906	5.6464037262230695	5.7923916894982534
4.892094602690481	5.02938377768521	5.469822015978163	4.477121254719663	5.705007959333336	4.531478917042255	5.648360010980932	5.799340549453582
4.929418925714293	5.064457989226918	5.481442628502305	4.518513939877887	5.801403710017355	5.383815365980431	5.66086547800387	5.835056101720117
4.968482948553935	5.075546961392531	5.518513939877887	4.544068044350276	4.6020599913279625	5.594392550375427	5.694605198933568	5.853089529851865
4.991226075692495	5.08278537031645	5.532754378992498	4.568201724066995	5.594392550375427	5.672097857935717	5.781036938621132	5.875639937004168
5.017033339298781	5.1003705451175625	5.563481085394411	4.57978359661681	5.509202522331103	5.857332496431268	5.79657433321043	5.885926339801431
5.033423755486949	5.107209969647869	5.574031267727719	4.633468455579586	5.879669205632053	-inf	5.826074802700826	4.2552725051033065
5.05307844348342	5.110589710299249	5.5820633629117085	4.643452676486188	5.4065401804339555	4.0	5.86569605991607	4.954242509439325
5.064457989226918	5.12057393120585	5.586587304671755	4.681241237375588	5.453318340047038	4.431363764158987	5.884795363948981	5.1003705451175625
5.086359830674748	5.136720567156407	5.588831725594207	4.7160033436347994	5.553883026643875	4.623249290397901	5.899820502427096	5.123851640967086
5.110589710299249	5.158362492095249	5.617000341120899	4.732393759822968	5.8061799739838875	4.7160033436347994	3.845098040014257	5.598790506763115
5.117271295655764	5.176091259055681	5.6344772701607315	4.799340549453582	5.12057393120585	4.819543935541868	4.447158031342219	5.701567985055927
5.146128035678238	5.184691430817598	5.64738297011462	4.826074802700826	5.57978359661681	4.991226075692495	4.707570176097937	5.887054378050957
5.2455126678141495	5.187520720836463	5.658011396657113	4.863322860120456	5.834420703681532	5.045322978786658	4.770852011642144	4.361727836017593
5.26245108973043	5.190331698170292	5.665580991017953	4.939519252618618	5.896526217489555	5.064457989226918	4.924279286061882	4.447158031342219
5.2878017299302265	5.222716471147583	5.6875289612146345	4.991226075692495	5.021189299069938	5.12057393120585	4.944482672150168	4.544068044350276
5.296665190261531	5.2455126678141495	5.688419822002711	5.021189299069938	5.041392685158225	5.2552725051033065	4.986771734266245	4.6020599913279625
5.305351369446623	5.247973266361806	5.70070371714502	5.02938377768521	5.432969290874405	5.392696953259666	5.012837224705172	4.6127838567197355
5.307496037913213	5.2552725051033065	5.756636108245848	5.079181246047625	5.873320601815399	5.44870631990508	5.033423755486949	4.662757831681574
5.328379603438738	5.26245108973043	5.782472624166286	5.08278537031645	5.875639937004168	5.53655844257153	5.161368002234975	4.698970004336019
5.344392273685111	5.264817823009537	5.824125833916549	5.089905111439398	5.889301702506311	5.598790506763115	5.243038048686294	4.707570176097937
5.352182518111363	5.281033367247727	5.845098040014257	5.110589710299249	5.6211762817750355	5.627365856592733	5.260071387985075	4.785329835010767
5.363611979892144	5.301029995663981	5.848189116991398	5.127104798364807	5.862131379313038	5.661812685537261	5.267171728403014	4.832508912706237
5.382017042574868	5.320146286111054	5.876794976200701	5.136720567156407	5.872156272748293	5.671172842715083	5.342422680822207	4.8750612633917
5.383815365980431	5.324282455297693	5.882524537954881	5.14921911265538	5.605305046141109	5.779596491257824	5.380211241711606	4.913813852383717
5.399673721481038	5.328379603438738	4.2552725051033065	5.158362492095249	5.82865989653532	4.176091259055681	5.396199347095736	4.944482672150168
5.414973347970818	5.350248018334163	4.414973347970818	5.176091259055681	4.924279286061882	4.3979400086720375	5.418301291319746	4.949390006644912
5.418301291319746	5.367355921026019	4.4623979978989565	5.193124598354461	5.53655844257153	4.732393759822968	5.432969290874405	5.0
5.421603926869831	5.372912002970106	4.568201724066995	5.214843848047698	5.857332496431268	4.7923916894982534	5.44870631990508	5.093421685162235
5.431363764158987	5.390935107103379	4.707570176097937	5.220108088040055	5.143014800254095	4.8061799739838875	5.478566495593843	5.113943352306837
5.48572142648158	5.418301291319746	4.740362689494244	5.230448921378274	5.17897694729317	4.973127853599698	5.515873843711679	5.1303337684950066
5.491361693834273	5.474216264076255	4.838849090737256	5.2455126678141495	5.513217600067939	5.14921911265538	5.54282542695918	5.1702617153949575
5.509202522331103	5.478566495593843	4.8512583487190755	5.264817823009537	5.535294120042771	5.184691430817598	5.571708831808688	5.2405492482825995
5.519827993775719	5.482873583608754	4.8750612633917	5.281033367247727	5.68304703823885	5.27415784926368	5.5843312243675305	5.2455126678141495
5.544068044350276	5.503790683057181	4.886490725172482	5.285557309007774	5.868644438394826	5.318063334962762	5.628388930050312	5.276461804173244
5.562292864456475	5.537819095073274	4.929418925714293	5.292256071356476	5.198657086954422	5.442479769064448	5.645422269349092	5.318063334962762
5.5820633629117085	5.569373909615046	4.949390006644912	5.307496037913213	5.201397124320452	5.507855871695831	5.663700925389648	5.359835482339888
5.586587304671755	5.620136054973758	4.968482948553935	5.320146286111054	5.250420002308894	5.519827993775719	5.685741738602264	5.38738982633873
5.6148972160331345	5.629409599102719	4.977723605288848	5.350248018334163	5.544068044350276	5.565847818673518	5.747411807886423	5.450249108319361
5.628388930050312	5.6344772701607315	4.982271233039568	5.372912002970106	5.8394780473741985	5.742725131304698	5.754348335711019	5.453318340047038
5.6464037262230695	5.6551384348113825	5.012837224705172	5.390935107103379	5.811575005870593	5.833147111912785	5.758911892397974	5.518513939877887
5.65991620006985	5.663700925389648	5.017033339298781	5.445604203273597	5.669316880566112	4.963787827345556	5.764176132390331	5.544068044350276
5.671172842715083	5.68304703823885	5.033423755486949	5.48572142648158	4.886490725172482	5.187520720836463	5.784617292632875	5.605305046141109
5.6776069527204935	5.685741738602264	5.05307844348342	5.531478917042255	5.408239965311849	4.079181246047625	5.829303772831025	5.619093330626742
5.699837725867246	5.712649701627211	5.107209969647869	5.544068044350276	5.526339277389844	5.037426497940624	5.84323277809801	5.632457292184724
5.710117365111817	5.7160033436347994	5.110589710299249	5.546542663478131	5.54282542695918	5.296665190261531	5.847572659142112	5.652246341003323
5.7363965022766426	5.732393759822968	5.117271295655764	5.555094448578319	5.654176541877961	5.418301291319746	5.858537197569639	5.653212513775344
5.752048447819439	5.756636108245848	5.146128035678238	5.562292864456475	5.900913067737669	5.4361626470407565	5.862727528317975	5.66086547800387
5.752816431188271	5.768638101247615	5.14921911265538	5.6211762817750355	5.866877814337498	4.230448921378274	4.113943352306837	5.691965102767361
5.781036938621132	5.771587480881255	5.2455126678141495	5.6344772701607315	5.866287339084195	5.198657086954422	4.57978359661681	5.699837725867246
5.794488046659169	5.834420703681532	5.264817823009537	5.638489256954637	4.7923916894982534	4.7558748556724915	4.5910646070264995	5.729974285699556
5.800029359244134	5.854913022307856	5.267171728403014	5.686636269262293	4.778151250383644	4.778151250383644	4.698970004336019	5.758911892397974
5.823474229170301	5.858537197569639	5.269512944217916	5.693726948923647	5.330413773349191	4.832508912706237	4.838849090737256	5.769377326076138
5.824125833916549	5.86569605991607	5.2878017299302265	5.701567985055927	5.4361626470407565	5.021189299069938	4.880813592280791	5.770852011642144
5.833784374656479	5.866877814337498	5.296665190261531	5.712649701627211	5.463892988985907	5.089905111439398	4.919078092376074	5.79309160017658
5.8444771757456815	5.875639937004168	5.305351369446623	5.7160033436347994	5.471291711058939	5.193124598354461	4.939519252618618	5.7979596437371965
5.845718017966659	5.879095879500073	5.307496037913213	5.719331286983727	5.517195897949974	5.195899652409234	4.959041392321094	5.868056361823042
5.848189116991398	4.2552725051033065	5.344392273685111	5.730782275666389	5.620136054973758	5.222716471147583	5.02530586526477	5.8779469516291885
5.887054378050957	4.4623979978989565	5.352182518111363	5.770852011642144	5.6875289612146345	5.238046103128795	5.060697840353612	5.885361220031512
5.893206753059848	4.785329835010767	5.363611979892144	5.79309160017658	5.703291378118661	5.2405492482825995	5.079181246047625	5.139879086401237
5.898176483497677	4.857332496431268	5.414973347970818	5.818225893613955	5.8444771757456815	5.678518379040114	5.139879086401237	5.90200289135073
4.3222192947339195	4.903089986991944	5.434568904034199	5.854913022307856	5.897077003209421	5.750508394851346	5.158362492095249	3.845098040014257
4.6020599913279625	4.986771734266245	5.447158031342219	5.8750612633917	5.20682587603185	5.853698211776174	5.2405492482825995	5.071882007306125
4.662757831681574	4.991226075692495	5.478566495593843	5.879095879500073	5.44870631990508	5.748962861256161	5.2576785748691846	5.243038048686294
4.707570176097937	5.021189299069938	5.482873583608754	5.889861721258188	5.569373909615046	4.342422680822207	5.292256071356476	3.7781512503836434
4.924279286061882	5.060697840353612	5.491361693834273	3.845098040014257	5.69284691927723	4.633468455579586	5.303196057420489	3.9030899869919438
4.944482672150168	5.243038048686294	5.509202522331103	4.380211241711606	5.812913356642856	4.707570176097937	5.3404441148401185	4.041392685158225
4.963787827345556	5.394451680826216	5.517195897949974	4.4623979978989565	5.421603926869831	4.826074802700826	5.3747483460101035	4.4623979978989565
4.986771734266245	5.571708831808688	5.519827993775719	4.505149978319906	5.52244423350632	4.9344984512435675	5.394451680826216	4.633468455579586
5.049218022670182	5.615950051656401	5.52244423350632	4.672097857935717	5.086359830674748	4.99563519459755	5.414973347970818	4.681241237375588
5.060697840353612	5.630427875025024	5.531478917042255	4.785329835010767	5.123851640967086	5.127104798364807	5.447158031342219	4.732393759822968
5.1003705451175625	5.662757831681574	5.562292864456475	4.954242509439325	5.260071387985075	5.176091259055681	5.482873583608754	4.763427993562937
5.143014800254095	5.755112266395071	5.585460729508501	4.986771734266245	5.487138375477186	5.227886704613674	5.514547752660286	4.857332496431268
5.243038048686294	5.7619278384205295	5.589949601325708	5.017033339298781	5.7596678446896306	5.303196057420489	5.528916700277655	4.892094602690481
5.260071387985075	5.830588668685144	5.5910646070264995	5.184691430817598	5.794488046659169	5.344392273685111	5.541579243946581	5.008600171761918
5.267171728403014	4.146128035678238	5.599883072073688	5.326335860928752	5.795880017344075	5.390935107103379	5.559906625036112	5.045322978786658
5.292256071356476	4.3222192947339195	5.60422605308447	5.361727836017593	5.812244696800369	5.481442628502305	5.615950051656401	5.05307844348342
5.324282455297693	4.6020599913279625	5.605305046141109	5.365487984890899	5.81888541459401	5.509202522331103	5.631443769013172	5.096910013008056
5.326335860928752	4.6127838567197355	5.608526033577194	5.568201724066995	5.3404441148401185	5.605305046141109	5.6551384348113825	5.20682587603185
5.350248018334163	4.623249290397901	5.60959440922522	5.6180480967120925	5.367355921026019	5.690196080028514	5.658011396657113	5.214843848047698
5.3560258571931225	4.662757831681574	5.6148972160331345	5.684845361644412	5.776701183988411	5.706717782336758	5.662757831681574	5.217483944213907
5.378397900948138	4.698970004336019	5.633468455579586	5.802773725291976	5.817565369559781	5.840733234611807	5.671172842715083	5.307496037913213
5.396199347095736	4.778151250383644	5.639486489268586	4.2552725051033065	5.146128035678238	5.870988813760575	5.69284691927723	5.336459733848529
5.3979400086720375	4.8750612633917	5.648360010980932	4.6127838567197355	5.8208579894397	4.748188027006201	5.750508394851346	5.346352974450639
5.4048337166199385	4.949390006644912	5.673020907128897	4.623249290397901	5.846337112129805	4.653212513775344	5.751279103983342	5.409933123331294
5.445604203273597	4.982271233039568	5.674861140737812	4.662757831681574	5.352182518111363	4.643452676486188	5.76715586608218	5.426511261364575
5.5301996982030825	5.0	5.698970004336019	4.778151250383644	5.423245873936808	5.004321373782642	5.785329835010767	5.445604203273597
5.54282542695918	5.056904851336473	5.699837725867246	4.8512583487190755	5.645422269349092	5.068185861746161	5.79309160017658	5.541579243946581
5.571708831808688	5.093421685162235	5.748188027006201	4.857332496431268	5.840733234611807	5.1303337684950066	5.795184589682424	5.570542939881897
5.580924975675619	5.113943352306837	5.778151250383644	4.8750612633917	4.897627091290442	5.334453751150931	5.82865989653532	5.595496221825574
5.613841821876069	5.1303337684950066	5.781036938621132	4.919078092376074	5.4623979978989565	5.503790683057181	5.831229693867063	5.720985744153739
5.627365856592733	5.143014800254095	5.845718017966659	4.929418925714293	5.7831886910752575	4.57978359661681	5.834420703681532	5.741151598851785
5.632457292184724	5.152288344383057	5.866287339084195	4.944482672150168	5.8020892578817325	5.110589710299249	5.859138297294531	5.779596491257824
5.638489256954637	5.1702617153949575	5.887054378050957	4.949390006644912	5.803457115648414	5.173186268412274	5.864511081058392	5.786041210242554
5.685741738602264	5.181843587944773	5.899820502427096	4.982271233039568	4.812913356642856	5.201397124320452	5.8750612633917	5.812244696800369
5.686636269262293	5.209515014542631	4.5910646070264995	5.012837224705172	5.396199347095736	5.682145076373832	4.176091259055681	5.818225893613955
5.68930885912362	5.212187604403958	4.845098040014257	5.056904851336473	5.472756449317212	5.859738566197147	4.342422680822207	5.81888541459401
5.725911632295048	5.217483944213907	4.919078092376074	5.060697840353612	5.492760389026838	4.041392685158225	4.3979400086720375	5.8221680793680175
5.779596491257824	5.227886704613674	4.924279286061882	5.075546961392531	5.552668216112194	4.414973347970818	4.672097857935717	5.846337112129805
5.784617292632875	5.2405492482825995	4.963787827345556	5.093421685162235	5.5843312243675305	4.6020599913279625	4.681241237375588	5.846955325019824
5.786041210242554	5.2576785748691846	4.986771734266245	5.096910013008056	5.587710965018911	4.698970004336019	4.826074802700826	5.876794976200701
5.795880017344075	5.260071387985075	5.060697840353612	5.107209969647869	5.628388930050312	4.785329835010767	4.973127853599698	5.892094602690481
5.799340549453582	5.294466226161593	5.133538908370218	5.12057393120585	5.63748972951251	4.897627091290442	5.05307844348342	3.6989700043360187
5.8228216453031045	5.296665190261531	5.143014800254095	5.1303337684950066	5.701567985055927	4.954242509439325	5.107209969647869	4.0
5.829303772831025	5.298853076409706	5.161368002234975	5.143014800254095	5.720159303405957	4.977723605288848	5.298853076409706	4.176091259055681
4.380211241711606	5.344392273685111	5.232996110392154	5.152288344383057	5.747411807886423	5.0	5.338456493604605	4.230448921378274
4.690196080028514	5.359835482339888	5.243038048686294	5.1702617153949575	5.7619278384205295	5.378397900948138	5.372912002970106	4.740362689494244
4.698970004336019	5.3692158574101425	5.285557309007774	5.181843587944773	5.7737864449811935	5.426511261364575	5.390935107103379	4.826074802700826
4.763427993562937	5.414973347970818	5.292256071356476	5.190331698170292	5.865103974641128	5.450249108319361	5.408239965311849	4.929418925714293
4.838849090737256	5.431363764158987	5.303196057420489	5.209515014542631	5.414973347970818	5.477121254719663	5.557507201905658	5.037426497940624
4.939519252618618	5.437750562820388	5.326335860928752	5.2405492482825995	5.711807229041191	4.959041392321094	5.568201724066995	5.049218022670182
4.959041392321094	5.471291711058939	5.342422680822207	5.296665190261531	5.786041210242554	5.285557309007774	5.585460729508501	5.08278537031645
5.056904851336473	5.484299839346786	5.350248018334163	5.298853076409706	5.848804701051804	5.6551384348113825	5.595496221825574	5.232996110392154
5.103803720955957	5.487138375477186	5.361727836017593	5.315970345456917	5.86391737695786	5.679427896612119	5.61066016308988	5.290034611362518
5.113943352306837	5.501059262217751	5.376576957056512	5.318063334962762	5.004321373782642	5.8267225201689925	5.683947130751513	5.424881636631067
5.139879086401237	5.518513939877887	5.413299764081252	5.3222192947339195	5.383815365980431	5.232996110392154	5.7619278384205295	5.457881896733992
5.158362492095249	5.545307116465824	5.416640507338281	5.344392273685111	5.413299764081252	5.320146286111054	5.778151250383644	5.5820633629117085
5.2405492482825995	5.559906625036112	5.418301291319746	5.359835482339888	5.5301996982030825	5.413299764081252	5.780317312140151	5.698970004336019
5.2576785748691846	5.589949601325708	5.445604203273597	5.378397900948138	5.57287160220048	5.575187844927661	5.832508912706237	5.75815462196739
5.3222192947339195	5.636487896353366	5.489958479424835	5.38738982633873	5.578639209968072	5.6127838567197355	5.857935264719429	5.811575005870593
5.3404441148401185	5.653212513775344	5.507855871695831	5.389166084364533	5.815577748324268	4.770852011642144	5.894316062684439	5.837588438235511
5.348304863048161	5.710117365111817	5.54282542695918	5.399673721481038	5.838849090737256	4.949390006644912	5.897627091290442	3.9542425094393248
5.394451680826216	5.729974285699556	5.596597095626461	5.414973347970818	5.580924975675619	5.093421685162235	4.3222192947339195	4.079181246047625
5.416640507338281	5.76715586608218	5.627365856592733	5.416640507338281	5.442479769064448	5.444044795918076	4.556302500767287	4.204119982655925
5.4281347940287885	5.770852011642144	5.628388930050312	5.437750562820388	5.315970345456917	5.571708831808688	4.740362689494244	4.431363764158987
5.444044795918076	5.79309160017658	5.645422269349092	5.447158031342219	5.3560258571931225	5.385606273598312	4.748188027006201	4.505149978319906
5.456366033129043	5.818225893613955	5.65991620006985	5.471291711058939	5.518513939877887	5.61066016308988	5.045322978786658	4.623249290397901
5.482873583608754	5.826074802700826	5.662757831681574	5.518513939877887	5.599883072073688	5.819543935541868	5.252853030979893	4.799340549453582
5.488550716500444	5.829303772831025	5.670245853074124	5.540329474790874	5.623249290397901	5.611723308007342	5.283301228703549	4.9084850188786495
5.514547752660286	5.848804701051804	5.686636269262293	5.597695185925512	5.694605198933568	5.804820678721162	5.4065401804339555	5.064457989226918
5.541579243946581	5.851869600729766	5.725911632295048	5.619093330626742	5.720985744153739	5.181843587944773	5.502427119984433	5.110589710299249
5.559906625036112	5.868056361823042	5.7656685547590145	5.6551384348113825	5.557507201905658	5.3979400086720375	5.537819095073274	5.195899652409234
5.583198773968623	5.876217840591642	5.784617292632875	5.661812685537261	5.437750562820388	5.484299839346786	5.561101383649056	5.201397124320452
5.605305046141109	5.889301702506311	5.790285164033242	5.679427896612119	5.521138083704036	5.510545010206612	5.580924975675619	5.212187604403958
5.6127838567197355	5.376576957056512	5.795184589682424	5.683947130751513	5.833147111912785	5.583198773968623	5.594392550375427	5.2552725051033065
5.631443769013172	5.567026366159061	5.834420703681532	5.685741738602264	5.3747483460101035	5.587710965018911	5.6512780139981444	5.271841606536499
5.6551384348113825	5.05307844348342	5.842609239610562	5.694605198933568	5.519827993775719	5.694605198933568	5.652246341003323	5.27415784926368
5.670245853074124	5.173186268412274	5.875639937004168	5.714329759745233	5.746634198937579	5.83695673705955	5.670245853074124	5.278753600952829
5.684845361644412	5.089905111439398	5.88024177589548	5.733197265106569	5.332438459915605	4.662757831681574	5.748188027006201	5.305351369446623
5.69284691927723	5.290034611362518	4.380211241711606	5.734799829588847	5.60422605308447	4.672097857935717	5.764922984649888	5.342422680822207
5.746634198937579	5.686636269262293	4.57978359661681	5.758911892397974	5.799340549453582	4.812913356642856	5.842609239610562	5.344392273685111
5.754348335711019	4.740362689494244	4.633468455579586	5.761175813155732	5.816241299991783	4.903089986991944	5.786041210242554	5.354108439147401
5.76715586608218	4.079181246047625	4.903089986991944	5.7626785637274365	5.1003705451175625	4.913813852383717	5.790285164033242	5.4065401804339555
5.780317312140151	5.164352855784437	4.939519252618618	5.8020892578817325	5.096910013008056	5.1003705451175625	4.913813852383717	5.416640507338281
5.783903579272735	5.824776462475546	5.079181246047625	5.810904280668701	5.394451680826216	5.107209969647869	5.096910013008056	5.423245873936808
5.79309160017658	5.423245873936808	5.103803720955957	5.82865989653532	5.439332693830263	5.298853076409706	5.507855871695831	5.447158031342219
5.831869774280501	4.0	5.158362492095249	5.829303772831025	5.459392487759231	5.453318340047038	4.643452676486188	5.469822015978163
5.842609239610562	3.9542425094393248	5.2405492482825995	5.872738827472669	5.537819095073274	5.557507201905658	4.8061799739838875	5.498310553789601
5.859138297294531	4.977723605288848	5.260071387985075	5.8779469516291885	5.575187844927661	5.7619278384205295	4.886490725172482	5.545307116465824
5.861534410859038	5.214843848047698	5.301029995663981	5.893206753059848	5.675778341674085	5.846337112129805	5.093421685162235	5.576341350205793
5.862131379313038	5.292256071356476	5.3222192947339195	5.086359830674748	5.681241237375588	5.848189116991398	5.278753600952829	5.60959440922522
4.977723605288848	3.7781512503836434	5.324282455297693	4.204119982655925	5.824125833916549	5.848804701051804	5.363611979892144	5.627365856592733
5.107209969647869	4.113943352306837	5.3404441148401185	4.832508912706237	5.851869600729766	4.380211241711606	5.367355921026019	5.662757831681574
5.136720567156407	3.6989700043360187	5.3747483460101035	5.52244423350632	5.859738566197147	4.9084850188786495	5.3692158574101425	5.6776069527204935
5.558708570533166	4.7558748556724915	5.378397900948138	5.711807229041191	5.547774705387822	5.1702617153949575	5.38738982633873	5.714329759745233
5.663700925389648	5.790285164033242	5.392696953259666	5.727541257028556	5.77232170672292	5.495544337546448	5.4048337166199385	5.742725131304698
5.749736315569061	-inf	5.394451680826216	4.146128035678238	5.773054693364263	5.635483746814912	5.450249108319361	5.746634198937579
4.568201724066995	3.0	5.4281347940287885	5.495544337546448	5.8221680793680175	4.857332496431268	5.552668216112194	5.752816431188271
4.653212513775344	3.9030899869919438	5.440909082065217	5.60959440922522	5.195899652409234	4.892094602690481	5.588831725594207	5.813580988568192
4.681241237375588	4.041392685158225	5.444044795918076	5.348304863048161	5.271841606536499	4.919078092376074	5.5910646070264995	5.817565369559781
4.748188027006201	4.204119982655925	5.465382851448418	5.8299466959416355	5.309630167425898	5.290034611362518	5.606381365110605	5.8208579894397
4.7558748556724915	4.812913356642856	5.480006942957151	4.079181246047625	5.514547752660286	5.294466226161593	5.665580991017953	5.83695673705955
4.826074802700826	4.819543935541868	5.528916700277655	5.222716471147583	5.690196080028514	5.330413773349191	5.6875289612146345	5.865103974641128
4.9084850188786495	4.838849090737256	5.56466606425209	5.309630167425898	5.716837723299524	5.878521795501206	5.711807229041191	5.866877814337498
5.096910013008056	4.897627091290442	5.587710965018911	5.708420900134713	5.725911632295048	4.4623979978989565	5.840733234611807	5.873901597864461
5.152288344383057	4.913813852383717	5.6127838567197355	5.834420703681532	5.392696953259666	5.535294120042771	5.845098040014257	5.902546779313991
5.225309281725863	4.919078092376074	5.615950051656401	4.230448921378274	5.7664128471124	5.465382851448418	5.875639937004168	4.7923916894982534
5.235528446907549	5.037426497940624	5.626340367375042	5.4031205211758175	5.305351369446623	5.551449997972875	5.895974732359065	4.8061799739838875
5.2552725051033065	5.041392685158225	5.644438589467838	5.860936620700094	5.348304863048161	5.776701183988411	4.301029995663981	4.968482948553935
5.278753600952829	5.068185861746161	5.653212513775344	4.9344984512435675	5.357934847000454	5.663700925389648	4.903089986991944	5.068185861746161
5.285557309007774	5.096910013008056	5.654176541877961	3.9030899869919438	5.5910646070264995	5.70926996097583	4.9084850188786495	5.14921911265538
5.320146286111054	5.117271295655764	5.6551384348113825	4.0	5.666517980554881	5.714329759745233	4.963787827345556	5.227886704613674
5.336459733848529	5.133538908370218	5.661812685537261	5.17897694729317	5.715167357848458	5.850646235183066	5.222716471147583	5.250420002308894
5.3747483460101035	5.195899652409234	5.669316880566112	5.879669205632053	5.737987326333431	5.155336037465061	5.285557309007774	5.269512944217916
5.392696953259666	5.198657086954422	5.6739419986340875	5.526339277389844	5.785329835010767	5.857935264719429	5.361727836017593	5.298853076409706
5.424881636631067	5.20682587603185	5.697229342759718	5.760422483423212	5.359835482339888	4.447158031342219	5.4361626470407565	5.378397900948138
5.440909082065217	5.238046103128795	5.69810054562339	5.071882007306125	5.732393759822968	5.071882007306125	5.506505032404872	5.389166084364533
5.511883360978874	5.285557309007774	5.746634198937579	5.260071387985075	5.133538908370218	5.633468455579586	5.576341350205793	5.390935107103379
5.557507201905658	5.2878017299302265	5.750508394851346	5.725094521081469	5.653212513775344	5.760422483423212	5.60422605308447	5.4031205211758175
5.60422605308447	5.309630167425898	5.75815462196739	3.6020599913279625	5.243038048686294	5.808210972924222	5.624282095835668	5.44870631990508
5.635483746814912	5.326335860928752	5.7774268223893115	3.7781512503836434	5.285557309007774	4.690196080028514	5.6344772701607315	5.517195897949974
5.643452676486188	5.336459733848529	5.783903579272735	4.041392685158225	5.7435097647284294	4.740362689494244	5.63748972951251	5.754348335711019
5.669316880566112	5.3560258571931225	5.79309160017658	4.6020599913279625	5.76715586608218	4.944482672150168	5.656098202012832	5.7774268223893115
5.694605198933568	5.385606273598312	5.8208579894397	4.763427993562937	5.7979596437371965	5.267171728403014	5.666517980554881	5.874481817699467
5.885361220031512	5.396199347095736	5.8228216453031045	4.819543935541868	5.283301228703549	5.281033367247727	5.686636269262293	5.886490725172482
5.8909795969896885	5.399673721481038	5.82865989653532	4.886490725172482	5.3222192947339195	5.586587304671755	5.691965102767361	5.895974732359065
4.643452676486188	5.445604203273597	5.8444771757456815	4.897627091290442	5.371067862271736	5.670245853074124	5.752816431188271	5.901458321396112
5.232996110392154	5.44870631990508	5.857935264719429	4.913813852383717	5.556302500767287	5.69284691927723	5.75815462196739	4.778151250383644
5.315970345456917	5.451786435524291	5.864511081058392	4.99563519459755	5.6512780139981444	5.737192642704737	5.7752462597402365	5.021189299069938
5.3692158574101425	5.463892988985907	5.883661435153617	5.041392685158225	5.778151250383644	5.8299466959416355	5.776701183988411	5.187520720836463
5.372912002970106	5.477121254719663	5.895422546039408	5.05307844348342	5.127104798364807	5.865103974641128	5.8819549713396	5.204119982655925
5.390935107103379	5.525044807036846	5.1003705451175625	5.133538908370218	5.238046103128795	5.630427875025024	5.893206753059848	5.444044795918076
5.41161970596323	5.526339277389844	5.45484486000851	5.164352855784437	5.501059262217751	4.982271233039568	4.724275869600789	4.477121254719663
5.423245873936808	5.570542939881897	5.879095879500073	5.173186268412274	5.7160033436347994	5.603144372620182	5.08278537031645	4.863322860120456
5.426511261364575	5.586587304671755	4.556302500767287	5.195899652409234	5.382017042574868	5.7419390777291985	5.133538908370218	4.903089986991944
5.472756449317212	5.598790506763115	4.690196080028514	5.201397124320452	5.532754378992498	5.800717078282385	5.431363764158987	4.959041392321094
5.47567118832443	5.611723308007342	4.9084850188786495	5.20682587603185	5.619093330626742	4.845098040014257	5.477121254719663	5.017033339298781
5.525044807036846	5.635483746814912	5.152288344383057	5.2552725051033065	5.764176132390331	5.243038048686294	5.550228353055094	5.294466226161593
5.537819095073274	5.661812685537261	5.235528446907549	5.271841606536499	5.8555191556678	5.41161970596323	5.770852011642144	5.3747483460101035
5.556302500767287	5.66838591669	5.252853030979893	5.278753600952829	5.434568904034199	5.45484486000851	5.857332496431268	5.463892988985907
5.603144372620182	5.676693609624866	5.278753600952829	5.301029995663981	5.488550716500444	5.607455023214668	4.892094602690481	5.495544337546448
5.60959440922522	5.7419390777291985	5.336459733848529	5.336459733848529	5.02938377768521	5.727541257028556	5.717670503002262	5.505149978319906
5.6414741105041	5.748188027006201	5.390935107103379	5.3560258571931225	5.505149978319906	5.820201459485641	4.6127838567197355	5.510545010206612
5.661812685537261	5.77232170672292	5.424881636631067	5.385606273598312	5.534026106056135	5.854913022307856	4.690196080028514	5.54282542695918
5.6674529528899535	5.779596491257824	5.4623979978989565	5.409933123331294	5.670245853074124	4.880813592280791	4.9344984512435675	5.571708831808688
5.68304703823885	5.781036938621132	5.472756449317212	5.419955748489758	5.733999286538387	5.795880017344075	5.127104798364807	5.795184589682424
5.683947130751513	5.846955325019824	5.48572142648158	5.4281347940287885	5.742725131304698	5.801403710017355	5.214843848047698	5.86569605991607
5.705863712283919	5.847572659142112	5.511883360978874	5.451786435524291	5.853089529851865	4.863322860120456	5.232996110392154	4.414973347970818
5.820201459485641	5.857332496431268	5.514547752660286	5.472756449317212	5.615950051656401	5.190331698170292	5.551449997972875	5.02530586526477
5.863322860120456	5.86391737695786	5.603144372620182	5.478566495593843	5.346352974450639	5.498310553789601	5.57287160220048	5.850646235183066
5.902546779313991	5.873320601815399	5.625312450961673	5.523746466811565	5.372912002970106	5.681241237375588	5.676693609624866	-inf
4.544068044350276	5.879669205632053	5.629409599102719	5.53655844257153	5.478566495593843	5.7923916894982534	5.688419822002711	4.7558748556724915
5.682145076373832	5.883661435153617	5.652246341003323	5.547774705387822	5.502427119984433	5.315970345456917	5.725911632295048	4.8512583487190755
5.883661435153617	4.176091259055681	5.657055852857104	5.598790506763115	5.313867220369153	5.471291711058939	5.745855195173729	4.973127853599698
5.4065401804339555	4.770852011642144	5.6674529528899535	5.611723308007342	5.385606273598312	4.968482948553935	5.7558748556724915	5.041392685158225
5.469822015978163	4.8061799739838875	5.684845361644412	5.629409599102719	5.484299839346786	5.217483944213907	5.770115294787102	5.146128035678238
5.478566495593843	4.826074802700826	5.748962861256161	5.645422269349092	5.598790506763115	5.301029995663981	5.818225893613955	5.260071387985075
5.747411807886423	5.02530586526477	5.793790384690818	5.699837725867246	5.708420900134713	5.338456493604605	5.838219221907626	5.26245108973043
4.886490725172482	5.049218022670182	5.823474229170301	5.724275869600789	5.783903579272735	5.60422605308447	4.763427993562937	5.292256071356476
5.250420002308894	5.204119982655925	5.8567288903828825	5.744292983122676	5.760422483423212	5.654176541877961	5.103803720955957	5.309630167425898
5.269512944217916	5.232996110392154	5.858537197569639	5.745855195173729	4.986771734266245	5.8169038393756605	5.413299764081252	5.350248018334163
5.450249108319361	5.383815365980431	5.093421685162235	5.747411807886423	5.466867620354109	5.539076098792776	5.437750562820388	5.371067862271736
5.498310553789601	5.460897842756548	5.222716471147583	5.75815462196739	5.515873843711679	4.556302500767287	5.491361693834273	5.432969290874405
5.553883026643875	5.502427119984433	5.2576785748691846	5.782472624166286	5.549003262025788	5.707570176097937	5.570542939881897	5.451786435524291
5.577491799837225	5.506505032404872	5.283301228703549	5.786751422145561	5.629409599102719	5.77451696572855	5.7596678446896306	5.460897842756548
5.599883072073688	5.594392550375427	5.315970345456917	5.790988475088816	5.632457292184724	4.681241237375588	5.7737864449811935	5.502427119984433
5.620136054973758	5.63748972951251	5.334453751150931	5.814913181275074	5.717670503002262	5.361727836017593	5.8267225201689925	5.514547752660286
5.6211762817750355	5.688419822002711	5.3692158574101425	5.841984804590114	5.781036938621132	5.394451680826216	5.853089529851865	5.53655844257153
5.648360010980932	5.695481676490197	5.372912002970106	5.854306041801081	5.842609239610562	5.617000341120899	4.623249290397901	5.574031267727719
5.649334858712142	5.789580712164425	5.460897842756548	5.869231719730976	5.181843587944773	5.8055008581584	4.662757831681574	5.587710965018911
5.658964842664435	5.854306041801081	5.502427119984433	5.902546779313991	5.217483944213907	5.02530586526477	4.968482948553935	5.589949601325708
5.66838591669	4.681241237375588	5.537819095073274	3.6989700043360187	5.334453751150931	5.158362492095249	5.313867220369153	5.606381365110605
5.6875289612146345	4.748188027006201	5.576341350205793	4.176091259055681	5.539076098792776	5.164352855784437	5.3222192947339195	5.628388930050312
5.691965102767361	4.845098040014257	5.580924975675619	4.3979400086720375	5.657055852857104	5.365487984890899	5.460897842756548	5.63748972951251
5.711807229041191	4.886490725172482	5.583198773968623	5.004321373782642	5.804820678721162	5.786041210242554	5.496929648073215	5.68930885912362
5.771587480881255	4.963787827345556	5.592176757395867	5.049218022670182	5.328379603438738	5.843855422623161	5.642464520242122	5.7664128471124
5.7774268223893115	4.968482948553935	5.624282095835668	5.1673173347481764	5.644438589467838	4.568201724066995	5.823474229170301	5.780317312140151
5.827369273053825	5.045322978786658	5.658964842664435	5.204119982655925	5.679427896612119	5.143014800254095	5.879095879500073	5.836324115706752
5.830588668685144	5.079181246047625	5.714329759745233	5.232996110392154	5.734799829588847	5.326335860928752	5.468347330412158	5.841359470454855
5.840733234611807	5.127104798364807	5.751279103983342	5.354108439147401	5.77451696572855	5.354108439147401	5.487138375477186	5.853698211776174
4.505149978319906	5.155336037465061	5.7558748556724915	5.408239965311849	5.790988475088816	5.615950051656401	5.523746466811565	5.8926510338773
4.633468455579586	5.1673173347481764	5.7752462597402365	5.63748972951251	5.595496221825574	5.666517980554881	5.679427896612119	4.113943352306837
5.222716471147583	5.193124598354461	5.79657433321043	5.672097857935717	5.723455672035186	5.683947130751513	5.788168371141167	4.672097857935717
5.334453751150931	5.201397124320452	5.831869774280501	5.698970004336019	5.751279103983342	5.684845361644412	4.361727836017593	4.982271233039568
5.365487984890899	5.235528446907549	5.846955325019824	5.740362689494244	5.190331698170292	5.702430536445525	4.518513939877887	5.079181246047625
5.4031205211758175	5.27415784926368	4.662757831681574	5.781755374652469	5.835690571492425	5.825426117767823	4.633468455579586	5.127104798364807
5.429752280002408	5.332438459915605	5.389166084364533	5.790285164033242	5.117271295655764	5.2878017299302265	5.198657086954422	5.164352855784437
5.496929648073215	5.342422680822207	5.623249290397901	5.798650645445269	5.222716471147583	5.376576957056512	5.217483944213907	5.176091259055681
5.502427119984433	5.357934847000454	5.558708570533166	5.867467487859051	5.230448921378274	5.4065401804339555	5.225309281725863	5.230448921378274
5.552668216112194	5.361727836017593	5.578639209968072	5.878521795501206	5.757396028793024	5.703291378118661	5.2552725051033065	5.252853030979893
5.578639209968072	5.392696953259666	5.600972895686748	5.88309335857569	5.682145076373832	5.710963118995275	5.290034611362518	5.2576785748691846
5.63748972951251	5.4065401804339555	5.664641975556125	-inf	5.41161970596323	5.815577748324268	5.315970345456917	5.267171728403014
5.64738297011462	5.456366033129043	5.880813592280791	4.748188027006201	5.419955748489758	5.230448921378274	5.389166084364533	5.285557309007774
5.652246341003323	5.521138083704036	4.643452676486188	4.838849090737256	5.70070371714502	5.38738982633873	5.429752280002408	5.313867220369153
5.658011396657113	5.523746466811565	4.653212513775344	4.845098040014257	5.7363965022766426	5.4031205211758175	5.456366033129043	5.365487984890899
5.666517980554881	5.544068044350276	5.225309281725863	4.903089986991944	5.380211241711606	5.75815462196739	5.465382851448418	5.4281347940287885
5.719331286983727	5.547774705387822	5.311753861055754	4.9084850188786495	5.469822015978163	5.785329835010767	5.484299839346786	5.440909082065217
5.77232170672292	5.577491799837225	5.367355921026019	4.924279286061882	5.780317312140151	5.152288344383057	5.494154594018442	5.509202522331103
5.77451696572855	5.593286067020458	5.383815365980431	4.973127853599698	5.1673173347481764	5.235528446907549	5.495544337546448	5.525044807036846
5.793790384690818	5.666517980554881	5.4031205211758175	4.977723605288848	5.589949601325708	5.357934847000454	5.517195897949974	5.534026106056135
5.8555191556678	5.683947130751513	5.4048337166199385	5.045322978786658	5.6464037262230695	5.447158031342219	5.540329474790874	5.5843312243675305
5.875639937004168	5.69810054562339	5.408239965311849	5.064457989226918	5.673020907128897	5.576341350205793	5.678518379040114	5.6180480967120925
5.891537457672564	5.746634198937579	5.437750562820388	5.155336037465061	5.684845361644412	5.5820633629117085	5.720985744153739	5.625312450961673
5.894869656745253	5.8208579894397	5.471291711058939	5.212187604403958	5.693726948923647	5.478566495593843	5.733999286538387	5.658011396657113
5.075546961392531	5.8394780473741985	5.494154594018442	5.235528446907549	5.729974285699556	5.488550716500444	5.753583058892906	5.693726948923647
5.133538908370218	5.863322860120456	5.521138083704036	5.238046103128795	5.818225893613955	5.440909082065217	5.76789761601809	5.696356388733332
5.220108088040055	5.897077003209421	5.552668216112194	5.243038048686294	5.456366033129043	5.567026366159061	5.77232170672292	5.732393759822968
5.238046103128795	4.973127853599698	5.571708831808688	5.252853030979893	5.698970004336019	5.596597095626461	5.778874472002739	5.7363965022766426
5.442479769064448	4.7923916894982534	5.57287160220048	5.303196057420489	5.730782275666389	5.7656685547590145	5.850033257689769	5.739572344450092
5.471291711058939	5.017033339298781	5.57978359661681	5.305351369446623	5.606381365110605	5.804139432335351	5.854306041801081	5.748188027006201
5.570542939881897	5.269512944217916	5.6211762817750355	5.342422680822207	5.227886704613674	5.810232517995084	5.195899652409234	5.760422483423212
5.596597095626461	5.318063334962762	5.632457292184724	5.352182518111363	5.445604203273597	5.8221680793680175	5.45484486000851	5.778151250383644
5.6180480967120925	5.348304863048161	5.638489256954637	5.382017042574868	5.465382851448418	5.889301702506311	5.539076098792776	5.814913181275074
5.843855422623161	5.378397900948138	5.679427896612119	5.4065401804339555	5.593286067020458	5.220108088040055	5.636487896353366	5.833784374656479
5.857332496431268	5.380211241711606	5.749736315569061	5.423245873936808	5.643452676486188	5.264817823009537	5.6414741105041	5.834420703681532
5.127104798364807	5.389166084364533	5.758911892397974	5.442479769064448	5.712649701627211	5.547774705387822	5.7450747915820575	5.8401060944567575
5.214843848047698	5.444044795918076	5.7619278384205295	5.469822015978163	5.460897842756548	5.558708570533166	5.769377326076138	5.840733234611807
5.281033367247727	5.565847818673518	5.773054693364263	5.474216264076255	5.685741738602264	5.56466606425209	5.773054693364263	5.870403905279027
5.359835482339888	5.574031267727719	5.778874472002739	5.492760389026838	5.426511261364575	5.64738297011462	5.7774268223893115	5.734799829588847
5.376576957056512	5.578639209968072	5.779596491257824	5.521138083704036	5.797267540830717	5.7664128471124	5.7831886910752575	5.57287160220048
5.515873843711679	5.6148972160331345	5.785329835010767	5.5301996982030825	5.696356388733332	5.802773725291976	5.876794976200701	4.812913356642856
5.528916700277655	5.625312450961673	5.788875115775417	5.576341350205793	5.714329759745233	5.380211241711606	5.669316880566112	4.919078092376074
5.549003262025788	5.6414741105041	5.872738827472669	5.583198773968623	5.763427993562937	5.568201724066995	5.301029995663981	5.004321373782642
5.568201724066995	5.66086547800387	5.88309335857569	5.585460729508501	5.695481676490197	5.720985744153739	4.799340549453582	5.17897694729317
5.6344772701607315	5.674861140737812	5.220108088040055	5.594392550375427	5.731588765186738	5.730782275666389	5.187520720836463	5.429752280002408
5.645422269349092	5.717670503002262	5.27415784926368	5.596597095626461	5.38738982633873	5.739572344450092	5.691081492122969	5.47567118832443
5.776701183988411	5.745855195173729	5.276461804173244	5.6127838567197355	5.588831725594207	5.372912002970106	4.544068044350276	5.4996870826184034
5.838219221907626	5.769377326076138	5.4065401804339555	5.642464520242122	5.6551384348113825	5.209515014542631	4.653212513775344	5.506505032404872
5.849419413796899	5.778151250383644	5.429752280002408	5.666517980554881	5.503790683057181	5.7283537820212285	5.176091259055681	5.596597095626461
5.869231719730976	5.787460474518415	5.496929648073215	5.673020907128897	5.721810615212546	5.72916478969277	5.332438459915605	5.6551384348113825
4.913813852383717	5.8088858673598125	5.510545010206612	5.675778341674085	5.474216264076255	5.7774268223893115	5.352182518111363	5.657055852857104
5.201397124320452	5.810904280668701	5.575187844927661	5.6776069527204935	5.365487984890899	5.563481085394411	5.359835482339888	5.666517980554881
5.212187604403958	5.811575005870593	5.619093330626742	5.680335513414564	5.724275869600789	5.715167357848458	5.4281347940287885	5.669316880566112
5.301029995663981	5.812244696800369	5.630427875025024	5.69810054562339	5.725094521081469	5.789580712164425	5.440909082065217	5.68304703823885
5.354108439147401	5.815577748324268	5.6512780139981444	5.716837723299524	5.528916700277655	5.657055852857104	5.472756449317212	5.6875289612146345
5.466867620354109	5.835690571492425	5.663700925389648	5.742725131304698	5.635483746814912	5.033423755486949	5.620136054973758	5.691081492122969
5.501059262217751	5.885361220031512	5.702430536445525	5.755112266395071	5.656098202012832	5.292256071356476	5.629409599102719	5.808210972924222
5.505149978319906	5.895974732359065	5.710963118995275	5.771587480881255	5.570542939881897	5.457881896733992	5.638489256954637	5.8095597146352675
5.547774705387822	5.276461804173244	5.7450747915820575	5.789580712164425	5.688419822002711	5.468347330412158	5.653212513775344	5.870988813760575
5.551449997972875	5.672097857935717	5.820201459485641	5.8169038393756605	5.292256071356476	5.482873583608754	5.664641975556125	4.748188027006201
5.593286067020458	5.7435097647284294	5.846337112129805	5.8208579894397	5.235528446907549	5.492760389026838	5.705007959333336	4.845098040014257
5.615950051656401	4.863322860120456	5.238046103128795	5.8394780473741985	5.571708831808688	5.652246341003323	5.731588765186738	4.986771734266245
5.662757831681574	5.146128035678238	5.332438459915605	5.840733234611807	5.558708570533166	5.900913067737669	5.732393759822968	5.060697840353612
5.698970004336019	5.17897694729317	5.442479769064448	5.887617300335736	5.451786435524291	5.008600171761918	5.734799829588847	5.075546961392531
5.708420900134713	5.271841606536499	5.515873843711679	5.897077003209421	5.64738297011462	5.096910013008056	5.748962861256161	5.152288344383057
5.7419390777291985	5.313867220369153	5.559906625036112	5.90200289135073	5.555094448578319	5.324282455297693	5.7664128471124	5.193124598354461
5.755112266395071	5.38738982633873	5.66838591669	5.57978359661681	5.498310553789601	5.3560258571931225	5.781755374652469	5.198657086954422
5.790988475088816	5.416640507338281	5.685741738602264	4.968482948553935	5.56466606425209	5.429752280002408	5.8088858673598125	5.220108088040055
5.8267225201689925	5.440909082065217	5.8169038393756605	5.037426497940624	5.173186268412274	5.491361693834273	5.81888541459401	5.357934847000454
5.835690571492425	5.488550716500444	5.825426117767823	5.117271295655764	5.683947130751513	5.532754378992498	5.828015064223977	5.367355921026019
5.8394780473741985	5.505149978319906	5.841984804590114	5.247973266361806	5.691081492122969	5.555094448578319	5.872738827472669	5.48572142648158
5.873320601815399	5.511883360978874	5.217483944213907	5.26245108973043	5.633468455579586	5.788875115775417	5.8909795969896885	5.577491799837225
5.20682587603185	5.531478917042255	5.214843848047698	5.269512944217916	5.640481436970422	5.799340549453582	4.491361693834273	5.682145076373832
5.409933123331294	5.576341350205793	5.3560258571931225	5.330413773349191	5.550228353055094	5.472756449317212	5.190331698170292	5.702430536445525
5.57287160220048	5.580924975675619	5.357934847000454	5.477121254719663	5.650307523131937	5.05307844348342	5.385606273598312	5.804139432335351
5.592176757395867	5.605305046141109	5.468347330412158	5.496929648073215	5.658011396657113	5.204119982655925	5.480006942957151	5.845098040014257
5.598790506763115	5.710963118995275	5.474216264076255	5.507855871695831	5.6414741105041	5.537819095073274	5.526339277389844	5.854913022307856
5.633468455579586	5.714329759745233	5.567026366159061	5.514547752660286	5.482873583608754	5.626340367375042	5.5276299008713385	5.873320601815399
5.714329759745233	5.737192642704737	5.568201724066995	5.545307116465824	5.541579243946581	5.712649701627211	5.553883026643875	5.889861721258188
5.744292983122676	5.7450747915820575	5.649334858712142	5.552668216112194	5.3692158574101425	5.3404441148401185	5.556302500767287	5.744292983122676
5.756636108245848	5.752816431188271	5.77232170672292	5.565847818673518	5.389166084364533	5.718501688867274	5.632457292184724	4.963787827345556
5.770852011642144	5.76789761601809	5.886490725172482	5.577491799837225	5.48572142648158	5.763427993562937	5.635483746814912	4.977723605288848
5.867467487859051	5.7752462597402365	5.898725181589493	5.625312450961673	5.546542663478131	5.895422546039408	5.693726948923647	5.238046103128795
5.879095879500073	5.781755374652469	5.212187604403958	5.639486489268586	5.318063334962762	5.247973266361806	5.760422483423212	5.311753861055754
5.468347330412158	5.810232517995084	5.230448921378274	5.710963118995275	5.269512944217916	5.4048337166199385	5.802773725291976	5.4361626470407565
5.597695185925512	5.8512583487190755	5.5276299008713385	5.738780558484369	5.561101383649056	5.662757831681574	5.816241299991783	5.488550716500444
5.6512780139981444	5.862727528317975	5.551449997972875	5.776701183988411	4.113943352306837	5.897627091290442	5.827369273053825	5.575187844927661
5.8561244442423	5.864511081058392	5.557507201905658	5.819543935541868	5.359835482339888	5.382017042574868	5.88024177589548	5.683947130751513
5.198657086954422	4.880813592280791	5.595496221825574	5.853089529851865	5.70926996097583	5.517195897949974	5.235528446907549	5.730782275666389
5.217483944213907	5.494154594018442	5.7160033436347994	5.870988813760575	5.281033367247727	5.57287160220048	5.5301996982030825	5.786751422145561
5.367355921026019	5.814247595731921	5.725094521081469	5.875639937004168	5.328379603438738	5.52244423350632	5.575187844927661	5.794488046659169
5.38738982633873	5.850646235183066	5.7419390777291985	5.880813592280791	5.383815365980431	5.733999286538387	5.305351369446623	5.8055008581584
5.434568904034199	5.871572935545879	5.821513528404773	5.494154594018442	5.593286067020458	5.4281347940287885	5.348304863048161	5.82865989653532
5.484299839346786	5.884795363948981	5.20682587603185	5.815577748324268	5.313867220369153	5.501059262217751	5.511883360978874	5.883661435153617
5.540329474790874	4.672097857935717	5.313867220369153	4.690196080028514	3.845098040014257	5.70070371714502	5.1303337684950066	4.724275869600789
5.561101383649056	5.307496037913213	5.371067862271736	4.770852011642144	5.311753861055754	5.5276299008713385	5.152288344383057	5.328379603438738
5.639486489268586	5.3404441148401185	5.409933123331294	4.7923916894982534	5.625312450961673	5.146128035678238	5.155336037465061	5.487138375477186
5.66086547800387	5.413299764081252	5.498310553789601	4.880813592280791	3.4771212547196626	5.732393759822968	5.184691430817598	5.523746466811565
5.703291378118661	5.432969290874405	5.544068044350276	5.225309281725863	4.0	5.778151250383644	5.193124598354461	5.547774705387822
5.745855195173729	5.4361626470407565	5.555094448578319	5.376576957056512	4.342422680822207	5.794488046659169	5.209515014542631	5.56466606425209
5.76789761601809	5.465382851448418	5.569373909615046	5.418301291319746	4.568201724066995	5.797267540830717	5.320146286111054	5.8020892578817325
5.787460474518415	5.514547752660286	5.6464037262230695	5.460897842756548	4.9084850188786495	5.8909795969896885	5.459392487759231	5.857935264719429
5.810904280668701	5.515873843711679	5.681241237375588	5.463892988985907	4.919078092376074	5.897077003209421	5.489958479424835	4.869231719730976
5.811575005870593	5.5276299008713385	5.76789761601809	5.468347330412158	5.012837224705172	5.437750562820388	5.510545010206612	4.897627091290442
5.814247595731921	5.561101383649056	5.770852011642144	5.588831725594207	5.161368002234975	5.593286067020458	5.52244423350632	5.086359830674748
5.818225893613955	5.562292864456475	5.867467487859051	5.592176757395867	5.320146286111054	5.698970004336019	5.649334858712142	5.173186268412274
5.834420703681532	5.592176757395867	5.876217840591642	5.6674529528899535	5.445604203273597	5.346352974450639	5.68304703823885	5.413299764081252
5.88309335857569	5.61066016308988	5.892094602690481	5.691081492122969	5.539076098792776	5.423245873936808	5.727541257028556	5.442479769064448
5.886490725172482	5.673020907128897	5.204119982655925	5.7450747915820575	5.596597095626461	5.644438589467838	5.7355988996981795	5.491361693834273
5.195899652409234	5.681241237375588	5.713490543093942	5.7831886910752575	5.66838591669	5.691965102767361	5.737192642704737	5.6148972160331345
5.463892988985907	5.682145076373832	5.7355988996981795	5.837588438235511	5.8561244442423	5.695481676490197	5.8221680793680175	5.723455672035186
5.539076098792776	5.69284691927723	5.770115294787102	5.862727528317975	5.869818207979328	5.701567985055927	5.833784374656479	5.7656685547590145
5.576341350205793	5.737987326333431	5.190331698170292	5.8904210188009145	5.876794976200701	5.791690649020118	5.851869600729766	5.854306041801081
5.594392550375427	5.7664128471124	5.198657086954422	4.653212513775344	3.0	5.012837224705172	5.86391737695786	4.770852011642144
5.636487896353366	5.793790384690818	5.38738982633873	4.707570176097937	3.6020599913279625	5.252853030979893	5.869818207979328	5.136720567156407
5.710963118995275	5.8169038393756605	5.456366033129043	5.334453751150931	4.278753600952829	5.371067862271736	5.893761762057943	5.352182518111363
5.737987326333431	5.841984804590114	5.506505032404872	5.383815365980431	5.12057393120585	5.389166084364533	5.534026106056135	5.480006942957151
5.750508394851346	5.842609239610562	5.540329474790874	5.498310553789601	5.217483944213907	5.741151598851785	5.238046103128795	5.492760389026838
5.764176132390331	5.853089529851865	5.541579243946581	5.578639209968072	5.2405492482825995	5.2576785748691846	5.442479769064448	5.494154594018442
5.764922984649888	5.889861721258188	5.561101383649056	5.587710965018911	5.421603926869831	5.531478917042255	5.445604203273597	5.558708570533166
5.778151250383644	5.837588438235511	5.594392550375427	5.658011396657113	5.631443769013172	5.608526033577194	5.577491799837225	5.593286067020458
5.7831886910752575	5.315970345456917	5.672097857935717	5.8095597146352675	5.665580991017953	5.731588765186738	5.6211762817750355	5.6414741105041
5.847572659142112	5.439332693830263	5.683947130751513	5.862131379313038	4.176091259055681	5.737987326333431	5.682145076373832	5.695481676490197
5.854306041801081	5.513217600067939	5.703291378118661	5.146128035678238	4.556302500767287	4.6127838567197355	5.714329759745233	5.725094521081469
5.481442628502305	5.707570176097937	5.768638101247615	5.227886704613674	5.139879086401237	5.57978359661681	5.7419390777291985	5.802773725291976
5.53655844257153	5.7923916894982534	5.7737864449811935	5.27415784926368	5.1702617153949575	5.649334858712142	5.744292983122676	5.8061799739838875
5.681241237375588	5.8567288903828825	5.195899652409234	5.311753861055754	5.176091259055681	5.716837723299524	5.756636108245848	5.831229693867063
5.187520720836463	5.230448921378274	5.320146286111054	5.3404441148401185	5.2878017299302265	5.725094521081469	5.324282455297693	5.843855422623161
5.734799829588847	5.305351369446623	5.463892988985907	5.371067862271736	5.301029995663981	5.9003671286564705	5.457881896733992	5.847572659142112
5.650307523131937	5.334453751150931	5.539076098792776	5.432969290874405	5.4281347940287885	5.748188027006201	5.555094448578319	5.859138297294531
4.57978359661681	5.408239965311849	5.613841821876069	5.4361626470407565	5.672097857935717	5.459392487759231	5.613841821876069	5.868644438394826
5.176091259055681	5.409933123331294	5.8095597146352675	5.450249108319361	5.6776069527204935	5.751279103983342	5.723455672035186	5.658964842664435
5.332438459915605	5.421603926869831	5.817565369559781	5.489958479424835	5.835056101720117	5.68930885912362	5.752048447819439	5.7558748556724915
5.555094448578319	5.4281347940287885	5.851869600729766	5.509202522331103	5.876217840591642	5.079181246047625	5.787460474518415	5.850033257689769
5.606381365110605	5.509202522331103	5.6414741105041	5.511883360978874	-inf	5.47567118832443	5.797267540830717	5.858537197569639
5.696356388733332	5.585460729508501	5.780317312140151	5.535294120042771	3.3010299956639813	5.640481436970422	4.832508912706237	5.860936620700094
5.705007959333336	5.603144372620182	5.451786435524291	5.549003262025788	3.9542425094393248	5.658011396657113	5.644438589467838	5.879669205632053
5.7355988996981795	5.627365856592733	5.836324115706752	5.561101383649056	4.041392685158225	5.746634198937579	5.716837723299524	5.376576957056512
5.7619278384205295	5.658011396657113	5.209515014542631	5.586587304671755	4.079181246047625	5.580924975675619	5.755112266395071	5.471291711058939
5.8061799739838875	5.670245853074124	5.47567118832443	5.589949601325708	4.518513939877887	5.899273187317604	5.848804701051804	5.565847818673518
5.84323277809801	5.833784374656479	5.556302500767287	5.606381365110605	4.838849090737256	5.399673721481038	5.488550716500444	5.673020907128897
5.850033257689769	5.835056101720117	5.676693609624866	5.658964842664435	4.857332496431268	5.577491799837225	4.568201724066995	5.722633922533812
5.850646235183066	5.836324115706752	5.176091259055681	5.68930885912362	4.929418925714293	5.873901597864461	5.20682587603185	5.8267225201689925
5.1673173347481764	5.857935264719429	5.338456493604605	5.717670503002262	5.204119982655925	5.896526217489555	5.281033367247727	5.841984804590114
5.190331698170292	5.877371345869774	5.431363764158987	5.739572344450092	5.2552725051033065	4.869231719730976	5.617000341120899	5.133538908370218
5.227886704613674	5.790988475088816	5.484299839346786	5.741151598851785	5.4361626470407565	5.474216264076255	5.643452676486188	5.181843587944773
5.283301228703549	4.5910646070264995	5.5301996982030825	5.748188027006201	5.450249108319361	5.887617300335736	5.706717782336758	5.303196057420489
5.371067862271736	5.252853030979893	5.535294120042771	5.748962861256161	5.567026366159061	5.613841821876069	5.718501688867274	5.418301291319746
5.506505032404872	5.371067862271736	5.620136054973758	5.753583058892906	5.6739419986340875	5.6180480967120925	5.733197265106569	5.459392487759231
5.531478917042255	5.47567118832443	5.622214022966295	5.783903579272735	5.764176132390331	5.439332693830263	5.741151598851785	5.583198773968623
5.644438589467838	5.528916700277655	5.631443769013172	5.784617292632875	5.843855422623161	5.629409599102719	5.7923916894982534	5.615950051656401
5.712649701627211	5.532754378992498	5.675778341674085	5.825426117767823	5.888740960682893	5.729974285699556	5.806858029518818	5.649334858712142
5.72916478969277	5.553883026643875	5.727541257028556	5.83695673705955	4.832508912706237	5.764922984649888	5.871572935545879	5.694605198933568
5.7450747915820575	5.57978359661681	5.739572344450092	5.842609239610562	5.068185861746161	5.887054378050957	5.136720567156407	5.823474229170301
5.758911892397974	5.583198773968623	5.747411807886423	5.847572659142112	5.613841821876069	5.456366033129043	5.204119982655925	5.829303772831025
5.775974331129369	5.599883072073688	5.764922984649888	5.850033257689769	3.9030899869919438	5.65991620006985	5.276461804173244	5.848804701051804
5.806858029518818	5.624282095835668	5.807535028068854	5.860338006570994	5.3560258571931225	5.075546961392531	5.598790506763115	5.8819549713396
5.8169038393756605	5.6512780139981444	5.8088858673598125	5.863322860120456	5.3747483460101035	5.8394780473741985	5.740362689494244	4.991226075692495
5.8299466959416355	5.657055852857104	5.850033257689769	5.864511081058392	4.913813852383717	5.307496037913213	5.8095597146352675	5.107209969647869
5.876217840591642	5.665580991017953	5.8819549713396	5.872156272748293	5.008600171761918	5.755112266395071	5.8444771757456815	5.235528446907549
5.164352855784437	5.6875289612146345	5.901458321396112	5.898176483497677	5.551449997972875	5.313867220369153	5.48572142648158	5.3222192947339195
5.184691430817598	5.701567985055927	5.164352855784437	5.6739419986340875	5.656098202012832	5.658964842664435	5.492760389026838	5.401400540781544
5.526339277389844	5.7363965022766426	5.173186268412274	5.852479993636856	5.841984804590114	5.88309335857569	5.57978359661681	5.6020599913279625
5.546542663478131	5.831229693867063	5.187520720836463	5.8926510338773	5.8926510338773	5.466867620354109	5.592176757395867	5.60422605308447
5.761175813155732	5.831869774280501	5.227886704613674	4.7558748556724915	3.7781512503836434	5.826074802700826	5.143014800254095	5.645422269349092
5.778874472002739	5.865103974641128	5.439332693830263	4.959041392321094	4.380211241711606	5.86391737695786	5.330413773349191	5.6512780139981444
5.841984804590114	5.870988813760575	5.492760389026838	5.434568904034199	5.889301702506311	5.225309281725863	5.424881636631067	5.731588765186738
5.318063334962762	5.884228769632604	5.525044807036846	5.456366033129043	4.230448921378274	5.409933123331294	5.426511261364575	5.755112266395071
5.155336037465061	5.14921911265538	5.526339277389844	5.488550716500444	4.770852011642144	5.721810615212546	5.695481676490197	5.7619278384205295
5.874481817699467	5.330413773349191	5.635483746814912	5.510545010206612	4.7923916894982534	5.309630167425898	5.699837725867246	5.800029359244134
5.173186268412274	5.382017042574868	5.7363965022766426	5.563481085394411	4.826074802700826	5.460897842756548	5.738780558484369	5.826074802700826
5.7664128471124	5.426511261364575	5.757396028793024	5.603144372620182	5.033423755486949	5.559906625036112	5.782472624166286	5.838219221907626
5.1303337684950066	5.434568904034199	5.760422483423212	5.654176541877961	5.064457989226918	5.589949601325708	5.804139432335351	5.3692158574101425
5.161368002234975	5.481442628502305	5.806858029518818	5.662757831681574	5.133538908370218	5.685741738602264	5.869231719730976	5.465382851448418
5.17897694729317	5.48572142648158	5.868056361823042	5.66838591669	5.136720567156407	5.691081492122969	5.220108088040055	5.477121254719663
5.209515014542631	5.622214022966295	5.895974732359065	5.670245853074124	5.187520720836463	5.722633922533812	5.505149978319906	5.61066016308988
5.460897842756548	5.671172842715083	5.897077003209421	5.706717782336758	5.2576785748691846	5.836324115706752	5.597695185925512	5.631443769013172
5.4623979978989565	5.6739419986340875	5.193124598354461	5.732393759822968	5.326335860928752	5.847572659142112	5.698970004336019	5.756636108245848
5.492760389026838	5.691965102767361	5.505149978319906	5.7355988996981795	5.3404441148401185	5.859138297294531	5.7283537820212285	5.8228216453031045
5.5843312243675305	5.72916478969277	5.550228353055094	5.768638101247615	5.394451680826216	5.416640507338281	5.746634198937579	5.1673173347481764
5.585460729508501	5.733197265106569	5.597695185925512	5.77451696572855	5.429752280002408	5.7160033436347994	5.703291378118661	5.247973266361806
5.626340367375042	5.734799829588847	5.761175813155732	5.791690649020118	5.54282542695918	5.574031267727719	5.474216264076255	5.472756449317212
5.723455672035186	5.744292983122676	5.879669205632053	5.806858029518818	5.588831725594207	5.69810054562339	5.525044807036846	5.5276299008713385
5.748188027006201	5.760422483423212	5.396199347095736	5.814247595731921	5.7435097647284294	5.54282542695918	5.587710965018911	5.555094448578319
5.798650645445269	5.77451696572855	5.8561244442423	5.831869774280501	5.7752462597402365	5.6344772701607315	5.627365856592733	5.64738297011462
5.802773725291976	5.778874472002739	5.868644438394826	5.8401060944567575	5.7831886910752575	5.60959440922522	5.697229342759718	5.719331286983727
5.8567288903828825	5.833147111912785	5.459392487759231	5.845718017966659	5.868644438394826	5.711807229041191	5.712649701627211	5.753583058892906
5.86391737695786	5.83695673705955	5.753583058892906	5.848804701051804	4.204119982655925	5.850033257689769	5.726727209026572	5.798650645445269
5.61066016308988	5.848189116991398	5.155336037465061	4.812913356642856	5.093421685162235	5.332438459915605	5.814247595731921	5.825426117767823
5.503790683057181	5.8555191556678	5.720159303405957	5.198657086954422	5.285557309007774	5.431363764158987	4.869231719730976	5.862131379313038
5.693726948923647	5.88309335857569	5.1303337684950066	5.276461804173244	5.4048337166199385	5.523746466811565	5.1003705451175625	5.879095879500073
5.204119982655925	5.656098202012832	5.184691430817598	5.4048337166199385	5.41161970596323	5.6512780139981444	5.173186268412274	5.644438589467838
5.432969290874405	5.7737864449811935	5.453318340047038	5.440909082065217	5.48572142648158	5.835056101720117	5.365487984890899	5.633468455579586
5.459392487759231	5.363611979892144	5.53655844257153	5.503790683057181	5.633468455579586	5.628388930050312	5.513217600067939	5.330413773349191
5.474216264076255	5.447158031342219	5.606381365110605	5.505149978319906	5.832508912706237	5.569373909615046	5.531478917042255	5.639486489268586
5.507855871695831	5.498310553789601	5.723455672035186	5.528916700277655	4.3222192947339195	5.6020599913279625	5.549003262025788	5.724275869600789
5.5276299008713385	5.549003262025788	5.737192642704737	5.624282095835668	4.431363764158987	5.675778341674085	5.569373909615046	4.819543935541868
5.6020599913279625	5.595496221825574	5.737987326333431	5.640481436970422	4.491361693834273	5.7355988996981795	5.626340367375042	5.535294120042771
5.622214022966295	5.704150516839799	5.740362689494244	5.669316880566112	4.505149978319906	5.7435097647284294	5.654176541877961	5.643452676486188
5.625312450961673	5.804820678721162	5.798650645445269	5.707570176097937	4.903089986991944	5.867467487859051	5.710117365111817	5.781036938621132
5.812244696800369	5.8061799739838875	5.802773725291976	5.7435097647284294	4.924279286061882	5.1673173347481764	5.837588438235511	5.8444771757456815
5.831229693867063	5.869231719730976	5.818225893613955	5.7619278384205295	4.968482948553935	5.624282095835668	5.881384656770573	5.7626785637274365
5.845098040014257	5.56466606425209	5.833784374656479	5.780317312140151	4.973127853599698	5.6739419986340875	5.17897694729317	5.478566495593843
5.866877814337498	5.626340367375042	5.860338006570994	5.8267225201689925	5.02530586526477	5.686636269262293	5.463892988985907	5.531478917042255
5.884795363948981	5.6464037262230695	5.869818207979328	5.832508912706237	5.103803720955957	5.708420900134713	5.509202522331103	5.629409599102719
5.294466226161593	5.786041210242554	5.889301702506311	5.849419413796899	5.123851640967086	5.049218022670182	5.546542663478131	5.650307523131937
5.535294120042771	5.843855422623161	5.570542939881897	5.8555191556678	5.127104798364807	5.553883026643875	5.729974285699556	5.704150516839799
5.5910646070264995	5.442479769064448	5.717670503002262	5.871572935545879	5.193124598354461	5.674861140737812	5.779596491257824	5.710117365111817
5.738780558484369	5.658964842664435	5.719331286983727	5.895422546039408	5.225309281725863	5.336459733848529	5.820201459485641	5.710963118995275
5.751279103983342	5.740362689494244	5.873901597864461	5.439332693830263	5.2455126678141495	5.8512583487190755	5.898725181589493	5.713490543093942
5.869818207979328	5.866287339084195	5.712649701627211	5.313867220369153	5.318063334962762	5.451786435524291	5.311753861055754	5.715167357848458
5.534026106056135	5.41161970596323	5.181843587944773	5.338456493604605	5.336459733848529	5.328379603438738	5.603144372620182	5.737987326333431
5.8750612633917	5.419955748489758	5.523746466811565	5.367355921026019	5.354108439147401	5.812244696800369	5.739572344450092	5.752048447819439
5.895422546039408	5.424881636631067	5.903089986991944	5.424881636631067	5.4031205211758175	5.260071387985075	5.212187604403958	5.781755374652469
5.872156272748293	5.517195897949974	5.127104798364807	5.44870631990508	5.408239965311849	5.680335513414564	5.334453751150931	5.815577748324268
5.181843587944773	5.555094448578319	5.549003262025788	5.5276299008713385	5.409933123331294	5.68304703823885	5.56466606425209	5.830588668685144
5.193124598354461	5.588831725594207	5.577491799837225	5.534026106056135	5.510545010206612	5.525044807036846	5.696356388733332	5.863322860120456
5.342422680822207	5.613841821876069	5.682145076373832	5.551449997972875	5.571708831808688	5.639486489268586	5.804820678721162	5.867467487859051
5.513217600067939	5.7355988996981795	5.718501688867274	5.620136054973758	5.586587304671755	5.719331286983727	5.824776462475546	5.507855871695831
5.567026366159061	5.741151598851785	5.726727209026572	5.622214022966295	5.611723308007342	4.763427993562937	5.83695673705955	5.6464037262230695
5.629409599102719	5.764176132390331	5.738780558484369	5.631443769013172	5.622214022966295	5.5843312243675305	5.336459733848529	5.664641975556125
5.704150516839799	5.782472624166286	5.787460474518415	5.65991620006985	5.632457292184724	5.669316880566112	5.466867620354109	5.860338006570994
5.721810615212546	5.8267225201689925	5.814247595731921	5.678518379040114	5.63748972951251	5.6875289612146345	5.681241237375588	5.394451680826216
5.740362689494244	5.832508912706237	5.884795363948981	5.682145076373832	5.749736315569061	5.673020907128897	5.708420900134713	5.521138083704036
5.781755374652469	5.8401060944567575	5.487138375477186	5.702430536445525	5.7737864449811935	5.8228216453031045	5.803457115648414	5.568201724066995
5.789580712164425	5.878521795501206	5.4996870826184034	5.752048447819439	5.781755374652469	5.26245108973043	5.821513528404773	5.623249290397901
5.858537197569639	5.338456493604605	5.546542663478131	5.76715586608218	5.86391737695786	5.271841606536499	5.879669205632053	5.8169038393756605
5.878521795501206	5.4048337166199385	5.607455023214668	5.778874472002739	5.871572935545879	5.6211762817750355	5.898176483497677	5.408239965311849
5.895974732359065	5.489958479424835	5.611723308007342	5.779596491257824	4.146128035678238	5.676693609624866	5.14921911265538	5.52244423350632
5.9003671286564705	5.60959440922522	5.826074802700826	5.807535028068854	5.303196057420489	5.8208579894397	5.230448921378274	5.804820678721162
5.495544337546448	5.721810615212546	5.884228769632604	5.812244696800369	5.3222192947339195	5.17897694729317	5.498310553789601	5.827369273053825
5.642464520242122	5.7626785637274365	5.1702617153949575	5.8561244442423	4.8512583487190755	5.342422680822207	5.4996870826184034	5.361727836017593
5.69810054562339	5.827369273053825	5.354108439147401	5.86569605991607	5.209515014542631	5.570542939881897	5.6020599913279625	5.72916478969277
5.82865989653532	5.4031205211758175	5.789580712164425	5.869818207979328	5.346352974450639	5.642464520242122	5.201397124320452	5.482873583608754
5.860338006570994	5.619093330626742	5.8926510338773	5.889301702506311	5.389166084364533	5.578639209968072	5.227886704613674	5.636487896353366
5.877371345869774	5.639486489268586	5.710117365111817	5.506505032404872	3.6989700043360187	5.6674529528899535	5.565847818673518	5.793790384690818
5.57978359661681	5.697229342759718	5.788168371141167	5.575187844927661	4.623249290397901	5.7979596437371965	5.710963118995275	5.8088858673598125
5.730782275666389	5.723455672035186	5.722633922533812	5.580924975675619	4.643452676486188	5.269512944217916	5.715167357848458	5.820201459485641
5.733197265106569	5.7283537820212285	5.70926996097583	5.599883072073688	4.672097857935717	5.835690571492425	5.771587480881255	5.209515014542631
5.803457115648414	5.860338006570994	5.139879086401237	5.665580991017953	4.681241237375588	5.2455126678141495	5.888179493918325	5.6127838567197355
5.8095597146352675	5.675778341674085	5.488550716500444	5.731588765186738	4.763427993562937	5.79657433321043	5.501059262217751	5.315970345456917
5.1702617153949575	5.457881896733992	5.656098202012832	5.841359470454855	4.812913356642856	5.6414741105041	5.672097857935717	5.338456493604605
5.361727836017593	5.466867620354109	5.694605198933568	5.8444771757456815	4.959041392321094	5.6464037262230695	5.817565369559781	5.382017042574868
5.413299764081252	5.568201724066995	5.707570176097937	5.857332496431268	4.99563519459755	5.432969290874405	5.574031267727719	5.4048337166199385
5.611723308007342	5.608526033577194	5.741151598851785	4.5910646070264995	5.021189299069938	5.48572142648158	5.684845361644412	5.421603926869831
5.716837723299524	5.680335513414564	5.840733234611807	5.394451680826216	5.075546961392531	5.518513939877887	5.720159303405957	5.511883360978874
5.718501688867274	5.691081492122969	5.878521795501206	5.746634198937579	5.079181246047625	5.806858029518818	5.835056101720117	5.5910646070264995
5.859738566197147	5.725094521081469	5.17897694729317	5.824125833916549	5.146128035678238	5.8061799739838875	5.838849090737256	5.763427993562937
5.893761762057943	5.731588765186738	5.545307116465824	5.8567288903828825	5.14921911265538	5.823474229170301	5.8561244442423	5.795880017344075
5.311753861055754	5.733999286538387	5.598790506763115	5.868056361823042	5.214843848047698	5.414973347970818	5.47567118832443	5.833147111912785
5.489958479424835	5.770115294787102	5.6020599913279625	5.401400540781544	5.227886704613674	5.648360010980932	5.70070371714502	5.862727528317975
5.819543935541868	5.794488046659169	5.63748972951251	5.491361693834273	5.401400540781544	5.540329474790874	5.704150516839799	5.697229342759718
5.862727528317975	5.8221680793680175	5.7283537820212285	5.517195897949974	5.4623979978989565	5.363611979892144	5.707570176097937	5.385606273598312
5.732393759822968	5.8561244442423	5.731588765186738	5.605305046141109	5.468347330412158	5.528916700277655	5.859738566197147	5.437750562820388
5.725094521081469	5.861534410859038	5.734799829588847	5.6512780139981444	5.495544337546448	5.592176757395867	5.6674529528899535	5.466867620354109
5.230448921378274	5.3979400086720375	5.752048447819439	5.723455672035186	5.528916700277655	5.631443769013172	5.763427993562937	5.549003262025788
5.550228353055094	5.453318340047038	5.7923916894982534	5.72916478969277	5.600972895686748	5.66086547800387	5.833147111912785	5.551449997972875
5.815577748324268	5.539076098792776	5.797267540830717	5.466867620354109	5.615950051656401	5.771587480881255	5.547774705387822	5.559906625036112
5.851869600729766	5.557507201905658	5.804139432335351	5.559906625036112	5.617000341120899	5.434568904034199	5.846955325019824	5.814247595731921
5.865103974641128	5.558708570533166	5.804820678721162	5.571708831808688	5.664641975556125	5.556302500767287	5.1702617153949575	5.845718017966659
5.876794976200701	5.6020599913279625	5.8061799739838875	5.657055852857104	5.724275869600789	5.623249290397901	5.825426117767823	5.848189116991398
5.894316062684439	5.640481436970422	5.828015064223977	5.674861140737812	5.748962861256161	5.740362689494244	5.622214022966295	5.852479993636856
5.338456493604605	5.645422269349092	5.730782275666389	5.737987326333431	5.7626785637274365	5.502427119984433	5.721810615212546	5.707570176097937
5.480006942957151	5.64738297011462	5.733999286538387	5.8061799739838875	5.857332496431268	5.511883360978874	5.757396028793024	5.737192642704737
5.4996870826184034	5.719331286983727	5.803457115648414	5.826074802700826	4.785329835010767	5.599883072073688	5.811575005870593	5.7596678446896306
5.52244423350632	5.730782275666389	5.862131379313038	5.828015064223977	4.939519252618618	5.408239965311849	5.852479993636856	5.7831886910752575
5.523746466811565	5.754348335711019	5.8904210188009145	5.843855422623161	4.977723605288848	5.515873843711679	5.870988813760575	5.801403710017355
5.654176541877961	5.795184589682424	5.671172842715083	5.868644438394826	5.017033339298781	5.585460729508501	5.873320601815399	5.8567288903828825
5.697229342759718	5.825426117767823	5.7435097647284294	5.884795363948981	5.056904851336473	5.620136054973758	5.596597095626461	5.399673721481038
5.7435097647284294	5.8444771757456815	5.849419413796899	5.421603926869831	5.17897694729317	5.650307523131937	5.830588668685144	5.578639209968072
5.797267540830717	5.859738566197147	5.893761762057943	5.61066016308988	5.431363764158987	5.619093330626742	5.903089986991944	5.617000341120899
5.813580988568192	5.600972895686748	5.897627091290442	5.703291378118661	5.628388930050312	5.352182518111363	5.123851640967086	5.6344772701607315
5.900913067737669	5.664641975556125	5.691965102767361	5.76789761601809	4.6020599913279625	5.588831725594207	5.181843587944773	5.640481436970422
5.70926996097583	5.669316880566112	5.201397124320452	5.363611979892144	4.778151250383644	5.63748972951251	5.409933123331294	5.900913067737669
5.739572344450092	5.690196080028514	5.6180480967120925	5.539076098792776	4.799340549453582	5.600972895686748	5.69810054562339	5.620136054973758
5.8020892578817325	5.718501688867274	5.833147111912785	5.652246341003323	4.886490725172482	5.494154594018442	5.434568904034199	5.540329474790874
5.870403905279027	5.727541257028556	5.885926339801431	5.846955325019824	4.9344984512435675	5.561101383649056	5.53655844257153	5.57978359661681
5.565847818673518	5.753583058892906	5.399673721481038	5.861534410859038	5.271841606536499	5.757396028793024	5.593286067020458	5.594392550375427
5.903089986991944	5.761175813155732	5.547774705387822	5.720159303405957	5.623249290397901	5.769377326076138	5.674861140737812	5.831869774280501
5.726727209026572	5.799340549453582	5.553883026643875	5.357934847000454	5.739572344450092	5.489958479424835	5.675778341674085	5.383815365980431
5.7979596437371965	5.850033257689769	5.693726948923647	5.4623979978989565	4.5910646070264995	5.724275869600789	5.6776069527204935	5.45484486000851
5.389166084364533	5.872738827472669	5.732393759822968	5.484299839346786	4.7160033436347994	5.778874472002739	5.701567985055927	5.597695185925512
5.477121254719663	5.726727209026572	5.781755374652469	5.532754378992498	4.863322860120456	5.6148972160331345	5.8208579894397	5.603144372620182
5.532754378992498	5.6674529528899535	5.800717078282385	5.615950051656401	5.049218022670182	5.7737864449811935	5.860936620700094	5.6739419986340875
5.720159303405957	5.823474229170301	5.816241299991783	5.653212513775344	5.292256071356476	5.550228353055094	5.350248018334163	5.733999286538387
5.737192642704737	5.79657433321043	5.8512583487190755	5.718501688867274	5.350248018334163	5.3692158574101425	5.4031205211758175	5.788168371141167
5.846955325019824	5.459392487759231	5.854913022307856	5.733999286538387	5.570542939881897	5.723455672035186	5.41161970596323	5.789580712164425
5.88024177589548	5.311753861055754	5.885361220031512	5.7596678446896306	5.5910646070264995	5.514547752660286	5.850646235183066	5.851869600729766
5.729974285699556	5.3747483460101035	5.9003671286564705	5.8221680793680175	5.640481436970422	5.733197265106569	5.862131379313038	5.897627091290442
5.717670503002262	5.550228353055094	5.318063334962762	5.851869600729766	5.854913022307856	5.747411807886423	5.897077003209421	5.678518379040114
5.791690649020118	5.5820633629117085	5.426511261364575	5.41161970596323	5.569373909615046	5.487138375477186	5.469822015978163	5.526339277389844
5.833147111912785	5.587710965018911	5.477121254719663	5.45484486000851	4.57978359661681	5.7558748556724915	5.503790683057181	5.626340367375042
5.870988813760575	5.828015064223977	5.708420900134713	5.557507201905658	4.845098040014257	5.305351369446623	5.8228216453031045	5.726727209026572
5.453318340047038	5.812913356642856	5.795880017344075	5.558708570533166	5.250420002308894	5.541579243946581	5.873901597864461	5.7450747915820575
5.680335513414564	5.633468455579586	5.853698211776174	5.60422605308447	5.5843312243675305	5.552668216112194	5.889301702506311	5.748962861256161
5.804820678721162	5.650307523131937	5.888179493918325	5.633468455579586	5.6127838567197355	5.752816431188271	5.392696953259666	5.749736315569061
5.713490543093942	5.6776069527204935	5.888740960682893	5.676693609624866	4.732393759822968	5.212187604403958	5.4623979978989565	5.9003671286564705
5.769377326076138	5.698970004336019	5.77451696572855	5.6875289612146345	5.838219221907626	5.534026106056135	5.578639209968072	5.586587304671755
5.804139432335351	5.699837725867246	5.830588668685144	5.7283537820212285	4.477121254719663	5.545307116465824	5.650307523131937	5.607455023214668
5.837588438235511	5.713490543093942	5.41161970596323	5.756636108245848	5.096910013008056	5.697229342759718	5.749736315569061	5.65991620006985
5.8819549713396	5.716837723299524	5.593286067020458	5.775974331129369	5.158362492095249	5.496929648073215	5.812244696800369	5.703291378118661
5.357934847000454	5.751279103983342	5.720985744153739	5.858537197569639	5.264817823009537	5.350248018334163	5.819543935541868	5.790988475088816
5.465382851448418	5.780317312140151	5.810904280668701	5.873320601815399	5.330413773349191	5.726727209026572	5.865103974641128	5.807535028068854
5.901458321396112	5.8055008581584	5.811575005870593	5.537819095073274	5.399673721481038	5.445604203273597	5.737987326333431	5.3979400086720375
5.707570176097937	5.808210972924222	5.715167357848458	5.6464037262230695	5.547774705387822	5.653212513775344	5.742725131304698	5.431363764158987
5.715167357848458	5.821513528404773	5.862727528317975	5.648360010980932	5.629409599102719	5.725911632295048	5.880813592280791	5.832508912706237
5.824776462475546	5.783903579272735	5.6776069527204935	5.691965102767361	4.361727836017593	5.544068044350276	5.8055008581584	5.3404441148401185
5.828015064223977	5.859138297294531	5.69284691927723	5.7752462597402365	4.531478917042255	5.645422269349092	5.8779469516291885	5.515873843711679
5.897627091290442	5.468347330412158	5.716837723299524	5.873901597864461	5.107209969647869	5.664641975556125	5.882524537954881	5.6674529528899535
5.888179493918325	5.496929648073215	5.8267225201689925	5.346352974450639	5.309630167425898	5.419955748489758	5.894869656745253	5.708420900134713
5.889861721258188	5.510545010206612	5.863322860120456	5.453318340047038	5.432969290874405	5.421603926869831	5.471291711058939	5.727541257028556
5.795184589682424	5.702430536445525	5.733197265106569	5.57287160220048	5.592176757395867	5.699837725867246	5.519827993775719	5.784617292632875
5.884228769632604	5.7774268223893115	5.877371345869774	5.600972895686748	4.740362689494244	5.469822015978163	5.623249290397901	5.648360010980932
5.45484486000851	5.8095597146352675	5.44870631990508	5.836324115706752	4.3979400086720375	5.367355921026019	5.724275869600789	5.738780558484369
5.821513528404773	5.845718017966659	5.450249108319361	5.883661435153617	4.869231719730976	5.463892988985907	5.72916478969277	5.810904280668701
5.852479993636856	5.53655844257153	5.466867620354109	5.754348335711019	4.8750612633917	5.5910646070264995	5.845718017966659	5.896526217489555
5.7626785637274365	5.623249290397901	5.503790683057181	5.781036938621132	5.198657086954422	5.597695185925512	5.849419413796899	4.838849090737256
5.7923916894982534	5.694605198933568	5.724275869600789	5.636487896353366	5.296665190261531	5.636487896353366	5.867467487859051	5.414973347970818
5.437750562820388	5.798650645445269	5.838849090737256	5.877371345869774	5.305351369446623	5.656098202012832	5.868056361823042	5.563481085394411
5.702430536445525	5.860936620700094	5.8055008581584	5.6414741105041	5.344392273685111	5.562292864456475	5.885926339801431	5.588831725594207
5.8088858673598125	5.346352974450639	5.902546779313991	5.793790384690818	5.361727836017593	5.4623979978989565	5.795880017344075	5.761175813155732
5.408239965311849	5.708420900134713	5.650307523131937	5.5820633629117085	5.546542663478131	3.0	5.807535028068854	5.783903579272735
5.679427896612119	5.776701183988411	5.704150516839799	5.827369273053825	5.753583058892906	3.3010299956639813	5.848189116991398	5.501059262217751
5.748962861256161	5.45484486000851	5.705863712283919	5.487138375477186	4.301029995663981	3.4771212547196626	5.611723308007342	5.613841821876069
5.8208579894397	5.519827993775719	5.7831886910752575	5.519827993775719	4.698970004336019	3.6989700043360187	5.7979596437371965	5.656098202012832
5.848804701051804	5.541579243946581	5.827369273053825	5.750508394851346	5.541579243946581	3.9030899869919438	5.8567288903828825	5.711807229041191
5.868644438394826	5.6127838567197355	5.754348335711019	5.5843312243675305	5.173186268412274	4.204119982655925	5.481442628502305	5.768638101247615
5.887617300335736	5.643452676486188	5.76715586608218	5.804820678721162	5.342422680822207	4.361727836017593	5.600972895686748	5.787460474518415
5.75815462196739	5.705007959333336	5.799340549453582	5.6148972160331345	5.52244423350632	4.380211241711606	5.768638101247615	5.76715586608218
5.653212513775344	5.749736315569061	5.859738566197147	5.626340367375042	4.2552725051033065	4.414973347970818	5.7363965022766426	5.143014800254095
5.688419822002711	5.814913181275074	5.872156272748293	5.650307523131937	4.544068044350276	4.633468455579586	5.3560258571931225	5.301029995663981
5.691081492122969	5.8228216453031045	5.68304703823885	5.696356388733332	4.707570176097937	4.740362689494244	5.27415784926368	5.468347330412158
5.7656685547590145	5.84323277809801	5.837588438235511	5.697229342759718	5.05307844348342	4.8750612633917	5.783903579272735	5.642464520242122
5.770115294787102	5.654176541877961	5.8401060944567575	5.713490543093942	5.45484486000851	4.903089986991944	5.841359470454855	5.69284691927723
5.816241299991783	5.819543935541868	5.696356388733332	5.726727209026572	5.734799829588847	5.155336037465061	5.888740960682893	5.747411807886423
5.899273187317604	5.5910646070264995	5.831229693867063	5.835690571492425	5.79309160017658	5.193124598354461	5.812913356642856	5.7737864449811935
5.447158031342219	5.607455023214668	5.852479993636856	5.850646235183066	5.815577748324268	5.238046103128795	5.376576957056512	5.776701183988411
5.742725131304698	5.68930885912362	5.857332496431268	5.444044795918076	5.833784374656479	5.301029995663981	5.7435097647284294	5.790285164033242
5.790285164033242	5.81888541459401	5.8750612633917	5.413299764081252	4.414973347970818	5.385606273598312	5.357934847000454	5.88309335857569
5.814913181275074	5.840733234611807	5.640481436970422	5.515873843711679	4.963787827345556	5.3979400086720375	5.7160033436347994	5.41161970596323
5.83695673705955	5.556302500767287	5.705007959333336	5.778151250383644	5.060697840353612	5.4031205211758175	5.7626785637274365	5.7752462597402365
5.898725181589493	5.596597095626461	5.775974331129369	5.845098040014257	5.552668216112194	5.541579243946581	5.853698211776174	5.392696953259666
5.385606273598312	5.6211762817750355	5.866877814337498	5.859138297294531	5.555094448578319	5.553883026643875	5.451786435524291	5.532754378992498
5.451786435524291	5.648360010980932	5.870988813760575	5.865103974641128	5.824776462475546	5.557507201905658	5.713490543093942	5.600972895686748
5.706717782336758	5.693726948923647	5.711807229041191	5.567026366159061	4.653212513775344	5.662757831681574	5.791690649020118	5.635483746814912
5.812913356642856	5.720985744153739	5.860936620700094	5.623249290397901	4.6127838567197355	5.741151598851785	5.814913181275074	5.66838591669
5.853089529851865	5.75815462196739	5.534026106056135	5.627365856592733	5.525044807036846	5.830588668685144	5.70926996097583	5.680335513414564
5.782472624166286	5.763427993562937	5.68930885912362	5.729974285699556	5.696356388733332	5.833784374656479	5.318063334962762	5.785329835010767
5.808210972924222	5.788875115775417	5.790988475088816	5.8055008581584	5.788168371141167	5.899273187317604	5.810904280668701	5.880813592280791
5.841359470454855	5.803457115648414	5.83695673705955	5.56466606425209	5.838849090737256	4.176091259055681	5.6127838567197355	5.891537457672564
5.86569605991607	5.804139432335351	5.850646235183066	5.613841821876069	4.880813592280791	5.8208579894397	5.725094521081469	5.283301228703549
5.872738827472669	5.820201459485641	5.90200289135073	5.720985744153739	4.892094602690481	-inf	5.794488046659169	5.675778341674085
5.724275869600789	5.90200289135073	5.690196080028514	5.803457115648414	5.365487984890899	3.6020599913279625	5.878521795501206	5.716837723299524
5.860936620700094	5.8299466959416355	5.742725131304698	5.482873583608754	5.501059262217751	3.7781512503836434	5.722633922533812	5.76789761601809
5.885926339801431	5.841359470454855	5.874481817699467	5.553883026643875	5.519827993775719	3.845098040014257	5.793790384690818	5.791690649020118
5.623249290397901	5.60422605308447	5.896526217489555	5.595496221825574	5.556302500767287	3.9542425094393248	5.371067862271736	5.894869656745253
5.7160033436347994	5.679427896612119	5.812244696800369	5.749736315569061	5.574031267727719	4.146128035678238	5.453318340047038	5.456366033129043
5.690196080028514	5.764922984649888	5.680335513414564	5.795184589682424	5.5820633629117085	4.2552725051033065	5.535294120042771	5.7355988996981795
5.701567985055927	5.401400540781544	5.701567985055927	5.811575005870593	5.818225893613955	4.3222192947339195	5.66838591669	5.782472624166286
5.7752462597402365	5.4996870826184034	5.794488046659169	5.821513528404773	5.8208579894397	4.342422680822207	5.789580712164425	5.296665190261531
5.8512583487190755	5.52244423350632	5.755112266395071	5.823474229170301	5.829303772831025	4.505149978319906	5.8394780473741985	5.4623979978989565
5.7737864449811935	5.535294120042771	5.865103974641128	5.838849090737256	5.26245108973043	4.518513939877887	5.813580988568192	5.638489256954637
5.826074802700826	5.715167357848458	5.495544337546448	5.84323277809801	4.819543935541868	4.6020599913279625	5.558708570533166	5.718501688867274
5.624282095835668	5.7831886910752575	5.666517980554881	5.569373909615046	5.392696953259666	4.6127838567197355	5.65991620006985	5.489958479424835
5.640481436970422	5.788168371141167	5.691081492122969	5.608526033577194	5.534026106056135	4.724275869600789	5.8020892578817325	5.705007959333336
5.817565369559781	5.472756449317212	5.835690571492425	5.7363965022766426	5.553883026643875	4.732393759822968	5.619093330626742	5.77451696572855
5.731588765186738	5.495544337546448	5.861534410859038	5.77232170672292	5.791690649020118	4.770852011642144	5.788875115775417	5.872156272748293
5.810232517995084	5.540329474790874	5.764176132390331	5.846337112129805	5.8401060944567575	4.819543935541868	5.831869774280501	5.550228353055094
5.674861140737812	5.575187844927661	5.636487896353366	5.7664128471124	5.712649701627211	4.9344984512435675	5.843855422623161	5.611723308007342
5.7558748556724915	5.720159303405957	5.7979596437371965	5.7656685547590145	5.817565369559781	5.017033339298781	5.77451696572855	5.630427875025024
5.8904210188009145	5.896526217489555	5.899273187317604	5.541579243946581	4.8061799739838875	5.068185861746161	5.625312450961673	5.671172842715083
5.788168371141167	5.469822015978163	5.501059262217751	5.824776462475546	5.779596491257824	5.117271295655764	5.605305046141109	5.706717782336758
5.807535028068854	5.773054693364263	5.824776462475546	5.710117365111817	5.8169038393756605	5.158362492095249	5.705863712283919	5.712649701627211
5.7283537820212285	5.784617292632875	5.695481676490197	5.788875115775417	4.982271233039568	5.232996110392154	5.798650645445269	5.800717078282385
5.733999286538387	5.8020892578817325	5.786041210242554	5.816241299991783	5.568201724066995	5.260071387985075	5.860338006570994	5.888740960682893
5.517195897949974	5.806858029518818	5.86569605991607	5.820201459485641	4.954242509439325	5.296665190261531	5.775974331129369	5.661812685537261
5.722633922533812	5.705863712283919	5.898176483497677	5.54282542695918	5.294466226161593	5.3404441148401185	5.6148972160331345	5.70070371714502
5.773054693364263	5.4623979978989565	5.859138297294531	5.794488046659169	5.716837723299524	5.363611979892144	5.841984804590114	5.745855195173729
5.741151598851785	5.5843312243675305	5.869231719730976	5.857935264719429	5.802773725291976	5.466867620354109	5.599883072073688	5.857332496431268
5.8221680793680175	5.606381365110605	5.893206753059848	5.431363764158987	4.447158031342219	5.502427119984433	5.690196080028514	5.674861140737812
5.79657433321043	5.807535028068854	5.744292983122676	5.671172842715083	5.419955748489758	5.539076098792776	5.810232517995084	5.770115294787102
5.788875115775417	5.70070371714502	5.565847818673518	5.715167357848458	5.424881636631067	5.654176541877961	5.702430536445525	5.481442628502305
5.832508912706237	5.491361693834273	5.729974285699556	5.722633922533812	5.460897842756548	5.706717782336758	5.680335513414564	5.771587480881255
5.768638101247615	5.54282542695918	5.786751422145561	5.7923916894982534	5.76715586608218	5.731588765186738	5.800029359244134	5.887617300335736
5.801403710017355	5.631443769013172	5.841359470454855	5.801403710017355	5.825426117767823	5.733197265106569	5.6739419986340875	5.434568904034199
5.763427993562937	5.652246341003323	5.891537457672564	5.380211241711606	4.4623979978989565	5.7450747915820575	5.607455023214668	5.7435097647284294
5.587710965018911	5.801403710017355	5.721810615212546	5.429752280002408	5.385606273598312	5.82865989653532	5.730782275666389	5.757396028793024
5.8055008581584	5.838849090737256	5.887617300335736	5.68304703823885	5.471291711058939	5.848804701051804	5.68930885912362	5.556302500767287
5.657055852857104	5.739572344450092	5.7596678446896306	5.79657433321043	5.491361693834273	5.883661435153617	3.0	5.225309281725863
5.143014800254095	5.354108439147401	5.800029359244134	5.800029359244134	5.367355921026019	5.897077003209421	4.857332496431268	5.797267540830717
4.763427993562937	5.57287160220048	5.706717782336758	5.8228216453031045	5.808210972924222	4.301029995663981	5.409933123331294	5.903089986991944
5.093421685162235	5.785329835010767	5.745855195173729	5.900913067737669	5.08278537031645	4.986771734266245	5.681241237375588	5.3560258571931225
5.173186268412274	5.7979596437371965	5.810232517995084	5.47567118832443	5.680335513414564	5.146128035678238	4.204119982655925	5.553883026643875
5.70926996097583	5.895422546039408	5.853089529851865	5.5910646070264995	4.633468455579586	5.184691430817598	5.754348335711019	5.585460729508501
5.826074802700826	5.507855871695831	5.835056101720117	5.7558748556724915	5.004321373782642	5.599883072073688	5.056904851336473	5.773054693364263
4.361727836017593	5.546542663478131	5.838219221907626	5.681241237375588	5.1673173347481764	5.623249290397901	5.269512944217916	5.876217840591642
3.7781512503836434	5.563481085394411	5.763427993562937	5.787460474518415	5.480006942957151	5.831869774280501	5.372912002970106	5.899273187317604
4.3222192947339195	5.649334858712142	5.7664128471124	5.838219221907626	5.509202522331103	4.041392685158225	5.389166084364533	5.484299839346786
4.3979400086720375	5.786751422145561	5.7626785637274365	5.525044807036846	5.515873843711679	4.079181246047625	5.8061799739838875	5.539076098792776
4.477121254719663	5.791690649020118	5.771587480881255	5.9003671286564705	5.7619278384205295	4.568201724066995	5.857332496431268	5.6211762817750355
5.089905111439398	5.816241299991783	5.8221680793680175	5.788168371141167	5.786041210242554	4.7160033436347994	5.863322860120456	5.750508394851346
5.164352855784437	5.899820502427096	5.642464520242122	5.465382851448418	5.8394780473741985	5.075546961392531	5.037426497940624	5.849419413796899
5.332438459915605	5.703291378118661	5.808210972924222	5.628388930050312	5.396199347095736	5.212187604403958	5.544068044350276	5.869231719730976
5.389166084364533	5.824125833916549	5.752816431188271	5.656098202012832	5.447158031342219	5.217483944213907	3.4771212547196626	5.5301996982030825
5.472756449317212	5.899273187317604	5.8555191556678	5.66086547800387	5.518513939877887	5.320146286111054	3.845098040014257	5.679427896612119
5.506505032404872	5.903089986991944	5.61066016308988	5.70070371714502	5.56466606425209	5.336459733848529	4.0	5.684845361644412
5.515873843711679	5.450249108319361	5.854306041801081	5.773054693364263	5.6551384348113825	5.338456493604605	4.041392685158225	5.733197265106569
5.517195897949974	5.70926996097583	5.819543935541868	5.892094602690481	5.243038048686294	5.442479769064448	4.079181246047625	5.567026366159061
5.585460729508501	5.795880017344075	5.843855422623161	5.7419390777291985	5.437750562820388	5.532754378992498	4.301029995663981	5.670245853074124
5.671172842715083	5.800717078282385	5.812913356642856	5.764922984649888	5.81888541459401	5.547774705387822	4.342422680822207	5.717670503002262
5.682145076373832	5.552668216112194	5.769377326076138	5.795880017344075	5.498310553789601	5.6551384348113825	4.518513939877887	5.751279103983342
3.3010299956639813	5.597695185925512	5.81888541459401	5.810232517995084	5.526339277389844	5.658011396657113	4.568201724066995	5.764922984649888
4.204119982655925	5.678518379040114	5.8394780473741985	5.69284691927723	4.690196080028514	4.0	4.6127838567197355	5.893206753059848
4.518513939877887	5.885926339801431	4.748188027006201	5.695481676490197	5.190331698170292	4.230448921378274	4.662757831681574	5.882524537954881
4.748188027006201	5.752048447819439	5.225309281725863	5.808210972924222	5.484299839346786	4.278753600952829	4.897627091290442	5.665580991017953
4.826074802700826	5.638489256954637	5.332438459915605	5.4996870826184034	5.506505032404872	4.785329835010767	4.929418925714293	5.895422546039408
5.068185861746161	5.534026106056135	5.523746466811565	5.574031267727719	5.544068044350276	4.869231719730976	4.977723605288848	5.380211241711606
5.311753861055754	5.644438589467838	5.021189299069938	5.764176132390331	5.7596678446896306	4.897627091290442	5.008600171761918	5.7419390777291985
5.313867220369153	5.748962861256161	5.089905111439398	5.804139432335351	5.795880017344075	4.924279286061882	5.049218022670182	5.439332693830263
5.484299839346786	5.894316062684439	5.220108088040055	5.556302500767287	5.6674529528899535	5.113943352306837	5.107209969647869	5.720159303405957
5.553883026643875	5.898176483497677	5.298853076409706	5.643452676486188	4.662757831681574	5.214843848047698	5.133538908370218	5.7283537820212285
5.857935264719429	5.7558748556724915	5.342422680822207	5.737192642704737	5.380211241711606	5.2878017299302265	5.193124598354461	5.881384656770573
5.863322860120456	5.742725131304698	5.459392487759231	5.770115294787102	5.776701183988411	5.294466226161593	5.238046103128795	5.889301702506311
4.079181246047625	5.5301996982030825	5.6875289612146345	5.7774268223893115	5.071882007306125	5.463892988985907	5.247973266361806	5.8394780473741985
4.176091259055681	5.747411807886423	5.895422546039408	5.885926339801431	5.247973266361806	5.592176757395867	5.250420002308894	5.725911632295048
4.278753600952829	5.757396028793024	4.785329835010767	5.799340549453582	5.278753600952829	5.6148972160331345	5.278753600952829	5.884228769632604
4.959041392321094	5.617000341120899	5.079181246047625	5.64738297011462	5.324282455297693	5.6739419986340875	5.313867220369153	5.7160033436347994
4.982271233039568	5.706717782336758	5.127104798364807	5.70926996097583	5.413299764081252	5.699837725867246	5.363611979892144	5.681241237375588
4.986771734266245	5.7656685547590145	5.2405492482825995	5.294466226161593	5.481442628502305	5.720985744153739	5.4281347940287885	5.70926996097583
5.146128035678238	5.8779469516291885	5.276461804173244	5.705863712283919	5.5301996982030825	5.7774268223893115	5.444044795918076	5.685741738602264
5.1702617153949575	5.862131379313038	5.324282455297693	5.7737864449811935	5.657055852857104	5.8394780473741985	5.445604203273597	5.821513528404773
5.225309281725863	5.867467487859051	5.338456493604605	5.886490725172482	5.800717078282385	5.847572659142112	5.484299839346786	5.835690571492425
5.26245108973043	5.88024177589548	5.372912002970106	5.630427875025024	5.1003705451175625	4.812913356642856	5.492760389026838	5.872738827472669
5.278753600952829	5.901458321396112	5.38738982633873	5.721810615212546	5.457881896733992	4.431363764158987	5.52244423350632	5.513217600067939
5.338456493604605	5.900913067737669	5.509202522331103	5.751279103983342	5.663700925389648	4.5910646070264995	5.539076098792776	5.569373909615046
5.399673721481038	5.65991620006985	5.617000341120899	5.752816431188271	5.741151598851785	4.826074802700826	5.56466606425209	5.624282095835668
5.463892988985907	5.894869656745253	5.681241237375588	5.757396028793024	5.619093330626742	4.838849090737256	5.596597095626461	5.864511081058392
5.478566495593843	5.642464520242122	5.779596491257824	5.7979596437371965	5.678518379040114	4.886490725172482	5.597695185925512	5.869818207979328
5.557507201905658	5.873901597864461	5.800717078282385	5.644438589467838	5.02938377768521	5.064457989226918	5.611723308007342	5.580924975675619
5.688419822002711	5.492760389026838	5.164352855784437	5.8909795969896885	5.1303337684950066	5.313867220369153	5.64738297011462	5.690196080028514
5.8221680793680175	5.725911632295048	4.113943352306837	5.632457292184724	5.684845361644412	5.535294120042771	5.775974331129369	5.824125833916549
5.8561244442423	5.8926510338773	4.518513939877887	5.898725181589493	5.730782275666389	5.570542939881897	5.789580712164425	5.676693609624866
5.857332496431268	5.902546779313991	4.698970004336019	5.876217840591642	4.7558748556724915	5.580924975675619	5.797267540830717	5.84323277809801
5.885926339801431	5.6180480967120925	4.977723605288848	5.86391737695786	5.65991620006985	5.69810054562339	5.812244696800369	5.806858029518818
5.900913067737669	5.846337112129805	4.991226075692495	5.6020599913279625	5.752048447819439	5.7831886910752575	5.857935264719429	5.622214022966295
5.217483944213907	5.898725181589493	5.060697840353612	5.797267540830717	5.754348335711019	5.810232517995084	5.866877814337498	5.561101383649056
4.146128035678238	5.738780558484369	5.12057393120585	5.876794976200701	5.045322978786658	5.8926510338773	5.893761762057943	5.672097857935717
5.298853076409706	5.8904210188009145	5.161368002234975	5.513217600067939	5.681241237375588	4.531478917042255	5.894316062684439	5.552668216112194
5.6344772701607315	5.628388930050312	5.198657086954422	5.866287339084195	5.376576957056512	4.113943352306837	3.6020599913279625	5.740362689494244
5.02530586526477	5.887617300335736	5.311753861055754	5.887054378050957	5.507855871695831	4.662757831681574	3.9030899869919438	5.496929648073215
5.12057393120585	5.711807229041191	5.3222192947339195	5.894869656745253	5.733197265106569	5.195899652409234	4.230448921378274	5.654176541877961
5.804820678721162	5.724275869600789	5.383815365980431	5.725911632295048	5.7355988996981795	5.204119982655925	4.2552725051033065	5.688419822002711
5.898176483497677	5.893761762057943	5.44870631990508	5.607455023214668	4.724275869600789	5.460897842756548	4.278753600952829	5.546542663478131
5.815577748324268	5.874481817699467	5.611723308007342	5.848189116991398	4.949390006644912	5.48572142648158	4.491361693834273	3.3010299956639813
5.064457989226918	5.750508394851346	5.785329835010767	5.8819549713396	5.232996110392154	5.649334858712142	4.531478917042255	3.4771212547196626
5.336459733848529	5.8909795969896885	5.8061799739838875	5.899273187317604	5.307496037913213	5.665580991017953	4.633468455579586	3.6989700043360187
5.803457115648414	5.869818207979328	5.811575005870593	5.891537457672564	5.451786435524291	5.725094521081469	4.707570176097937	3.7781512503836434
3.4771212547196626	5.852479993636856	5.820201459485641	5.903089986991944	5.653212513775344	5.749736315569061	4.892094602690481	3.9030899869919438
3.845098040014257	5.849419413796899	5.863322860120456	5.859738566197147	5.676693609624866	5.8267225201689925	4.963787827345556	4.0
4.0	5.8750612633917	4.079181246047625	5.901458321396112	5.440909082065217	4.556302500767287	5.064457989226918	4.204119982655925
4.041392685158225	5.813580988568192	4.176091259055681	5.459392487759231	5.721810615212546	4.7558748556724915	5.096910013008056	4.230448921378274
4.113943352306837	5.853698211776174	4.342422680822207	5.874481817699467	5.737192642704737	4.949390006644912	5.12057393120585	4.380211241711606
4.301029995663981	5.684845361644412	4.505149978319906	5.704150516839799	5.707570176097937	5.096910013008056	5.152288344383057	4.3979400086720375
4.342422680822207	5.82865989653532	4.740362689494244	5.705007959333336	5.720985744153739	5.12057393120585	5.217483944213907	4.414973347970818
4.556302500767287	5.817565369559781	4.982271233039568	5.894316062684439	5.143014800254095	5.1303337684950066	5.276461804173244	4.447158031342219
4.568201724066995	5.775974331129369	5.02938377768521	5.897627091290442	5.348304863048161	5.161368002234975	5.348304863048161	4.544068044350276
4.633468455579586	5.797267540830717	5.064457989226918	5.888740960682893	5.627365856592733	5.1702617153949575	5.352182518111363	4.633468455579586
4.662757831681574	3.0	5.107209969647869	5.870403905279027	5.639486489268586	5.250420002308894	5.390935107103379	4.672097857935717
4.732393759822968	3.3010299956639813	5.1702617153949575	5.885361220031512	5.6464037262230695	5.276461804173244	5.477121254719663	4.690196080028514
4.9084850188786495	3.4771212547196626	5.195899652409234	5.88024177589548	5.710963118995275	5.390935107103379	5.575187844927661	4.698970004336019
4.913813852383717	3.6989700043360187	5.267171728403014	5.833147111912785	5.751279103983342	5.491361693834273	5.6211762817750355	4.748188027006201
4.919078092376074	3.7781512503836434	5.330413773349191	5.833784374656479	5.784617292632875	5.657055852857104	5.626340367375042	4.7558748556724915
4.924279286061882	3.845098040014257	5.376576957056512	5.690196080028514	5.315970345456917	5.65991620006985	5.629409599102719	4.812913356642856
4.929418925714293	3.9030899869919438	5.482873583608754	5.830588668685144	5.442479769064448	5.808210972924222	5.644438589467838	4.819543935541868
4.977723605288848	3.9542425094393248	5.553883026643875	5.882524537954881	5.763427993562937	5.888740960682893	5.665580991017953	4.826074802700826
5.008600171761918	4.0	5.657055852857104	5.866877814337498	5.752816431188271	5.666517980554881	5.77451696572855	4.832508912706237
5.017033339298781	4.041392685158225	5.679427896612119	5.785329835010767	5.113943352306837	5.555094448578319	5.795184589682424	4.863322860120456
5.060697840353612	4.113943352306837	5.688419822002711	5.813580988568192	5.230448921378274	4.707570176097937	5.795880017344075	4.886490725172482
5.107209969647869	4.204119982655925	5.784617292632875	5.817565369559781	5.423245873936808	4.8061799739838875	5.8095597146352675	4.903089986991944
5.110589710299249	4.301029995663981	5.819543935541868	-inf	5.577491799837225	4.845098040014257	5.886490725172482	4.929418925714293
5.1303337684950066	4.3222192947339195	5.8221680793680175	3.0	5.658011396657113	5.008600171761918	5.898176483497677	4.9344984512435675
5.133538908370218	4.342422680822207	5.846337112129805	3.3010299956639813	5.7160033436347994	5.181843587944773	4.113943352306837	5.037426497940624
5.161368002234975	4.361727836017593	5.884228769632604	3.4771212547196626	5.775974331129369	5.20682587603185	4.146128035678238	5.071882007306125
5.193124598354461	4.380211241711606	5.3692158574101425	3.6989700043360187	5.770852011642144	5.2405492482825995	4.176091259055681	5.079181246047625
5.195899652409234	4.3979400086720375	4.230448921378274	3.7781512503836434	5.652246341003323	5.298853076409706	4.623249290397901	5.089905111439398
5.285557309007774	4.414973347970818	5.305351369446623	3.9030899869919438	5.746634198937579	5.309630167425898	4.672097857935717	5.136720567156407
5.301029995663981	4.544068044350276	5.414973347970818	3.9542425094393248	5.550228353055094	5.3560258571931225	4.869231719730976	5.155336037465061
5.315970345456917	4.623249290397901	5.773054693364263	4.0	5.704150516839799	5.3692158574101425	4.99563519459755	5.164352855784437
5.361727836017593	4.633468455579586	5.243038048686294	4.041392685158225	5.037426497940624	5.4048337166199385	5.0	5.201397124320452
5.363611979892144	4.690196080028514	5.294466226161593	4.079181246047625	5.4065401804339555	5.423245873936808	5.08278537031645	5.220108088040055
5.367355921026019	4.740362689494244	5.296665190261531	4.113943352306837	5.7419390777291985	5.571708831808688	5.139879086401237	5.225309281725863
5.378397900948138	4.748188027006201	5.498310553789601	4.146128035678238	5.744292983122676	5.587710965018911	5.1702617153949575	5.230448921378274
5.426511261364575	4.785329835010767	5.3404441148401185	4.204119982655925	5.20682587603185	5.593286067020458	5.285557309007774	5.296665190261531
5.439332693830263	4.7923916894982534	5.650307523131937	4.361727836017593	5.334453751150931	5.661812685537261	5.482873583608754	5.330413773349191
5.445604203273597	4.812913356642856	5.813580988568192	4.3979400086720375	5.624282095835668	5.68304703823885	5.570542939881897	5.439332693830263
5.451786435524291	4.826074802700826	5.02530586526477	4.414973347970818	5.152288344383057	5.801403710017355	5.57287160220048	5.451786435524291
5.481442628502305	4.832508912706237	5.133538908370218	4.431363764158987	5.459392487759231	5.859738566197147	5.588831725594207	5.523746466811565
5.491361693834273	4.897627091290442	5.136720567156407	4.518513939877887	5.57978359661681	5.888179493918325	5.61066016308988	5.545307116465824
5.514547752660286	4.903089986991944	5.408239965311849	4.544068044350276	5.644438589467838	5.895974732359065	5.671172842715083	5.565847818673518
5.54282542695918	4.9084850188786495	5.466867620354109	4.57978359661681	5.649334858712142	4.763427993562937	5.770852011642144	5.567026366159061
5.56466606425209	4.929418925714293	5.545307116465824	4.623249290397901	5.748188027006201	5.544068044350276	5.807535028068854	5.607455023214668
5.57978359661681	4.9344984512435675	3.4771212547196626	4.633468455579586	5.761175813155732	5.845718017966659	5.86391737695786	5.6211762817750355
5.60959440922522	4.939519252618618	3.6989700043360187	4.662757831681574	5.578639209968072	4.880813592280791	5.882524537954881	5.662757831681574
5.617000341120899	4.954242509439325	3.845098040014257	4.690196080028514	5.685741738602264	4.991226075692495	4.845098040014257	5.674861140737812
5.624282095835668	4.977723605288848	3.9030899869919438	4.740362689494244	5.757396028793024	5.133538908370218	5.871572935545879	5.683947130751513
5.658964842664435	4.982271233039568	4.0	4.748188027006201	5.733999286538387	5.252853030979893	3.3010299956639813	5.699837725867246
5.676693609624866	5.0	4.041392685158225	4.785329835010767	5.595496221825574	4.544068044350276	4.431363764158987	5.708420900134713
5.678518379040114	5.037426497940624	4.301029995663981	4.812913356642856	5.703291378118661	5.136720567156407	4.505149978319906	5.7419390777291985
5.681241237375588	5.068185861746161	4.568201724066995	4.832508912706237	5.597695185925512	5.5276299008713385	4.643452676486188	5.788875115775417
5.683947130751513	5.071882007306125	4.633468455579586	4.838849090737256	5.694605198933568	4.57978359661681	4.838849090737256	5.817565369559781
5.7596678446896306	5.079181246047625	4.732393759822968	4.8750612633917	5.727541257028556	4.643452676486188	4.8750612633917	5.819543935541868
5.769377326076138	5.093421685162235	4.897627091290442	4.9084850188786495	4.991226075692495	4.857332496431268	4.982271233039568	5.833147111912785
5.771587480881255	5.123851640967086	4.9084850188786495	4.919078092376074	5.513217600067939	4.919078092376074	4.991226075692495	5.8904210188009145
5.802773725291976	5.133538908370218	4.913813852383717	4.929418925714293	5.599883072073688	5.041392685158225	5.02530586526477	5.8926510338773
5.811575005870593	5.136720567156407	4.924279286061882	4.9344984512435675	5.688419822002711	5.056904851336473	5.071882007306125	3.0
5.8169038393756605	5.139879086401237	5.008600171761918	4.944482672150168	5.390935107103379	5.079181246047625	5.1303337684950066	3.6020599913279625
5.848804701051804	5.193124598354461	5.068185861746161	4.954242509439325	5.690196080028514	5.089905111439398	5.164352855784437	3.845098040014257
5.8555191556678	5.201397124320452	5.071882007306125	4.977723605288848	5.717670503002262	5.127104798364807	5.1673173347481764	3.9542425094393248
5.899820502427096	5.222716471147583	5.075546961392531	4.99563519459755	5.720159303405957	5.176091259055681	5.225309281725863	4.176091259055681
5.365487984890899	5.296665190261531	5.1303337684950066	5.0	5.7283537820212285	5.474216264076255	5.292256071356476	4.361727836017593
3.0	5.301029995663981	5.187520720836463	5.037426497940624	5.298853076409706	5.492760389026838	5.3404441148401185	4.662757831681574
-inf	5.309630167425898	5.190331698170292	5.071882007306125	5.620136054973758	5.495544337546448	5.378397900948138	4.869231719730976
3.6020599913279625	5.320146286111054	5.193124598354461	5.079181246047625	5.68930885912362	5.510545010206612	5.429752280002408	5.12057393120585
3.9030899869919438	5.344392273685111	5.20682587603185	5.089905111439398	5.705007959333336	5.551449997972875	5.469822015978163	5.315970345456917
3.9542425094393248	5.350248018334163	5.230448921378274	5.1303337684950066	5.267171728403014	5.5843312243675305	5.526339277389844	5.41161970596323
4.230448921378274	5.376576957056512	5.247973266361806	5.136720567156407	5.549003262025788	5.714329759745233	5.555094448578319	5.44870631990508
4.2552725051033065	5.4048337166199385	5.250420002308894	5.155336037465061	5.705863712283919	5.81888541459401	5.569373909615046	5.578639209968072
4.505149978319906	5.409933123331294	5.285557309007774	5.201397124320452	5.722633922533812	5.871572935545879	5.585460729508501	5.661812685537261
4.531478917042255	5.439332693830263	5.301029995663981	5.220108088040055	5.725094521081469	4.491361693834273	5.622214022966295	5.69284691927723
4.57978359661681	5.451786435524291	5.303196057420489	5.230448921378274	5.041392685158225	4.7923916894982534	5.623249290397901	-inf
4.5910646070264995	5.474216264076255	5.313867220369153	5.232996110392154	5.110589710299249	4.799340549453582	5.624282095835668	4.146128035678238
4.6020599913279625	5.503790683057181	5.346352974450639	5.238046103128795	5.195899652409234	4.982271233039568	5.625312450961673	4.301029995663981
4.707570176097937	5.505149978319906	5.359835482339888	5.243038048686294	5.283301228703549	5.05307844348342	5.6551384348113825	4.3222192947339195
4.897627091290442	5.541579243946581	5.365487984890899	5.2455126678141495	5.382017042574868	5.086359830674748	5.6674529528899535	4.342422680822207
4.903089986991944	5.547774705387822	5.4065401804339555	5.264817823009537	5.537819095073274	5.350248018334163	5.66838591669	4.518513939877887
4.963787827345556	5.569373909615046	5.445604203273597	5.267171728403014	5.68304703823885	5.41161970596323	5.784617292632875	4.531478917042255
4.99563519459755	5.578639209968072	5.460897842756548	5.269512944217916	5.683947130751513	5.494154594018442	5.8394780473741985	4.6020599913279625
5.004321373782642	5.57978359661681	5.484299839346786	5.276461804173244	5.714329759745233	5.4996870826184034	5.849419413796899	4.6127838567197355
5.012837224705172	5.5910646070264995	5.539076098792776	5.307496037913213	5.117271295655764	5.534026106056135	5.879669205632053	4.653212513775344
5.049218022670182	5.6148972160331345	5.567026366159061	5.328379603438738	5.531478917042255	5.635483746814912	3.9542425094393248	4.770852011642144
5.05307844348342	5.6180480967120925	5.597695185925512	5.330413773349191	5.220108088040055	5.715167357848458	4.414973347970818	4.799340549453582
5.096910013008056	5.6211762817750355	5.6180480967120925	5.342422680822207	5.7363965022766426	5.8055008581584	4.544068044350276	4.8061799739838875
5.152288344383057	5.631443769013172	5.629409599102719	5.389166084364533	4.748188027006201	5.8221680793680175	4.924279286061882	4.8512583487190755
5.181843587944773	5.658964842664435	5.64738297011462	5.392696953259666	5.290034611362518	5.8444771757456815	4.973127853599698	4.919078092376074
5.184691430817598	5.662757831681574	5.6551384348113825	5.4031205211758175	5.557507201905658	5.870988813760575	5.068185861746161	4.924279286061882
5.187520720836463	5.6674529528899535	5.658011396657113	5.409933123331294	5.708420900134713	4.681241237375588	5.093421685162235	4.968482948553935
5.232996110392154	5.670245853074124	5.664641975556125	5.41161970596323	5.723455672035186	4.8512583487190755	5.127104798364807	4.973127853599698
5.2405492482825995	5.672097857935717	5.6776069527204935	5.413299764081252	5.69284691927723	4.9084850188786495	5.158362492095249	5.017033339298781
5.271841606536499	5.683947130751513	5.7596678446896306	5.414973347970818	5.505149978319906	4.973127853599698	5.161368002234975	5.02938377768521
5.276461804173244	5.693726948923647	5.812244696800369	5.418301291319746	5.535294120042771	5.152288344383057	5.204119982655925	5.08278537031645
5.281033367247727	5.708420900134713	5.845718017966659	5.451786435524291	5.691965102767361	5.352182518111363	5.20682587603185	5.086359830674748
5.2878017299302265	5.713490543093942	5.848804701051804	5.460897842756548	5.69810054562339	5.389166084364533	5.220108088040055	5.117271295655764
5.290034611362518	5.717670503002262	5.850033257689769	5.474216264076255	5.517195897949974	5.4065401804339555	5.252853030979893	5.14921911265538
5.294466226161593	5.727541257028556	5.8561244442423	5.494154594018442	5.670245853074124	5.408239965311849	5.260071387985075	5.158362492095249
5.296665190261531	5.740362689494244	5.876794976200701	5.503790683057181	5.697229342759718	5.568201724066995	5.344392273685111	5.232996110392154
5.307496037913213	5.831229693867063	5.888179493918325	5.52244423350632	5.706717782336758	5.578639209968072	5.357934847000454	5.2405492482825995
5.318063334962762	3.6020599913279625	4.278753600952829	5.540329474790874	5.53655844257153	5.6344772701607315	5.421603926869831	5.271841606536499
5.320146286111054	4.176091259055681	5.357934847000454	5.546542663478131	5.57287160220048	5.653212513775344	5.44870631990508	5.3404441148401185
5.328379603438738	4.2552725051033065	5.613841821876069	5.553883026643875	4.944482672150168	5.66086547800387	5.468347330412158	5.348304863048161
5.348304863048161	4.447158031342219	5.868056361823042	5.562292864456475	5.235528446907549	5.770852011642144	5.525044807036846	5.3979400086720375
5.354108439147401	4.531478917042255	4.968482948553935	5.565847818673518	5.642464520242122	5.893761762057943	5.553883026643875	5.414973347970818
5.3560258571931225	4.6127838567197355	5.54282542695918	5.589949601325708	5.645422269349092	5.903089986991944	5.603144372620182	5.445604203273597
5.357934847000454	4.662757831681574	3.6020599913279625	5.598790506763115	5.693726948923647	4.4623979978989565	5.6180480967120925	5.471291711058939
5.359835482339888	4.681241237375588	3.7781512503836434	5.608526033577194	5.702430536445525	4.690196080028514	5.666517980554881	5.547774705387822
5.376576957056512	4.732393759822968	3.9542425094393248	5.61066016308988	5.698970004336019	5.045322978786658	5.688419822002711	5.551449997972875
5.401400540781544	5.021189299069938	4.531478917042255	5.6180480967120925	5.089905111439398	5.08278537031645	5.7774268223893115	5.577491799837225
5.423245873936808	5.033423755486949	4.57978359661681	5.6211762817750355	5.514547752660286	5.123851640967086	5.848804701051804	5.622214022966295
5.440909082065217	5.12057393120585	4.5910646070264995	5.626340367375042	5.669316880566112	5.14921911265538	5.874481817699467	5.626340367375042
5.487138375477186	5.27415784926368	4.6020599913279625	5.656098202012832	5.682145076373832	5.198657086954422	5.8779469516291885	5.6512780139981444
5.488550716500444	5.328379603438738	4.892094602690481	5.66086547800387	5.212187604403958	5.26245108973043	4.863322860120456	5.665580991017953
5.535294120042771	5.342422680822207	4.903089986991944	5.662757831681574	5.6211762817750355	5.278753600952829	5.123851640967086	5.682145076373832
5.539076098792776	5.586587304671755	4.963787827345556	5.672097857935717	5.658964842664435	5.394451680826216	5.155336037465061	5.695481676490197
5.563481085394411	5.676693609624866	4.99563519459755	5.678518379040114	5.6148972160331345	5.432969290874405	5.267171728403014	5.718501688867274
5.608526033577194	5.696356388733332	5.004321373782642	5.699837725867246	4.986771734266245	5.488550716500444	5.672097857935717	5.725911632295048
5.630427875025024	5.8299466959416355	5.012837224705172	5.713490543093942	5.477121254719663	5.507855871695831	5.862727528317975	5.830588668685144
5.650307523131937	5.884228769632604	5.049218022670182	5.786041210242554	5.630427875025024	5.514547752660286	5.869818207979328	5.832508912706237
5.6512780139981444	-inf	5.096910013008056	5.789580712164425	5.675778341674085	5.545307116465824	3.7781512503836434	5.850033257689769
5.661812685537261	4.079181246047625	5.117271295655764	5.814913181275074	5.488550716500444	5.558708570533166	4.819543935541868	5.869231719730976
5.675778341674085	4.146128035678238	5.123851640967086	5.833147111912785	5.674861140737812	5.559906625036112	4.959041392321094	5.891537457672564
5.7626785637274365	4.518513939877887	5.152288344383057	5.838219221907626	5.184691430817598	5.598790506763115	5.017033339298781	5.898176483497677
5.7737864449811935	4.5910646070264995	5.181843587944773	5.851869600729766	5.60959440922522	5.630427875025024	5.332438459915605	4.643452676486188
5.795880017344075	4.6020599913279625	5.184691430817598	5.872738827472669	5.0	5.63748972951251	5.342422680822207	4.7160033436347994
5.843855422623161	4.643452676486188	5.264817823009537	5.887617300335736	5.594392550375427	5.722633922533812	5.354108439147401	4.724275869600789
5.846955325019824	4.672097857935717	5.27415784926368	5.8904210188009145	5.352182518111363	5.737192642704737	5.385606273598312	4.857332496431268
5.866877814337498	4.724275869600789	5.278753600952829	5.9003671286564705	5.478566495593843	5.737987326333431	5.472756449317212	4.939519252618618
5.868056361823042	4.770852011642144	5.2878017299302265	3.6020599913279625	5.638489256954637	5.794488046659169	5.549003262025788	4.963787827345556
5.877371345869774	4.799340549453582	5.290034611362518	3.845098040014257	5.6414741105041	5.835690571492425	5.678518379040114	5.290034611362518
5.878521795501206	4.819543935541868	5.292256071356476	4.176091259055681	5.416640507338281	5.889301702506311	5.860936620700094	5.301029995663981
5.882524537954881	4.845098040014257	5.307496037913213	4.342422680822207	5.545307116465824	5.501059262217751	4.361727836017593	5.332438459915605
5.88309335857569	4.863322860120456	5.348304863048161	4.531478917042255	5.563481085394411	5.399673721481038	4.7923916894982534	5.361727836017593
5.884228769632604	4.8750612633917	5.354108439147401	4.672097857935717	5.589949601325708	5.56466606425209	4.812913356642856	5.380211241711606
5.894869656745253	4.892094602690481	5.380211241711606	4.732393759822968	5.605305046141109	4.653212513775344	4.913813852383717	5.408239965311849
3.6989700043360187	4.919078092376074	5.390935107103379	4.778151250383644	5.608526033577194	4.698970004336019	4.919078092376074	5.447158031342219
4.544068044350276	4.924279286061882	5.392696953259666	4.8061799739838875	5.338456493604605	4.929418925714293	5.033423755486949	5.510545010206612
4.672097857935717	4.944482672150168	5.401400540781544	4.826074802700826	5.521138083704036	5.004321373782642	5.181843587944773	5.535294120042771
4.869231719730976	4.968482948553935	5.421603926869831	4.897627091290442	5.6020599913279625	5.033423755486949	5.2405492482825995	5.702430536445525
4.886490725172482	4.991226075692495	5.423245873936808	4.973127853599698	5.6180480967120925	5.267171728403014	5.328379603438738	5.786751422145561
4.892094602690481	5.017033339298781	5.432969290874405	5.021189299069938	5.38738982633873	5.371067862271736	5.338456493604605	5.790988475088816
4.944482672150168	5.02938377768521	5.440909082065217	5.068185861746161	5.558708570533166	5.413299764081252	5.359835482339888	5.652246341003323
4.968482948553935	5.045322978786658	5.456366033129043	5.075546961392531	5.580924975675619	5.414973347970818	5.399673721481038	4.57978359661681
4.991226075692495	5.08278537031645	5.477121254719663	5.12057393120585	5.607455023214668	5.52244423350632	5.4048337166199385	4.778151250383644
5.033423755486949	5.086359830674748	5.487138375477186	5.278753600952829	5.372912002970106	5.523746466811565	5.451786435524291	4.913813852383717
5.037426497940624	5.117271295655764	5.488550716500444	5.294466226161593	5.61066016308988	5.556302500767287	5.45484486000851	5.004321373782642
5.08278537031645	5.1303337684950066	5.510545010206612	5.429752280002408	5.511883360978874	5.574031267727719	5.4623979978989565	5.056904851336473
5.139879086401237	5.14921911265538	5.540329474790874	5.450249108319361	5.503790683057181	5.6211762817750355	5.463892988985907	5.139879086401237
5.176091259055681	5.187520720836463	5.575187844927661	5.517195897949974	5.276461804173244	5.628388930050312	5.487138375477186	5.17897694729317
5.204119982655925	5.195899652409234	5.598790506763115	5.549003262025788	5.252853030979893	5.64738297011462	5.495544337546448	5.217483944213907
5.20682587603185	5.214843848047698	5.6211762817750355	5.556302500767287	5.363611979892144	5.7596678446896306	5.5276299008713385	5.328379603438738
5.220108088040055	5.217483944213907	5.626340367375042	5.613841821876069	5.357934847000454	5.79309160017658	5.540329474790874	5.376576957056512
5.222716471147583	5.225309281725863	5.632457292184724	5.679427896612119	5.565847818673518	5.79657433321043	5.54282542695918	5.429752280002408
5.267171728403014	5.2405492482825995	5.661812685537261	5.697229342759718	5.164352855784437	5.815577748324268	5.574031267727719	5.559906625036112
5.283301228703549	5.271841606536499	5.665580991017953	5.8088858673598125	5.260071387985075	5.816241299991783	5.595496221825574	5.570542939881897
5.350248018334163	5.292256071356476	5.769377326076138	5.848189116991398	5.540329474790874	5.851869600729766	5.608526033577194	5.654176541877961
5.414973347970818	5.303196057420489	5.795880017344075	5.873320601815399	5.465382851448418	5.877371345869774	5.6148972160331345	5.831229693867063
5.416640507338281	5.313867220369153	5.853698211776174	5.898176483497677	5.482873583608754	5.88309335857569	5.639486489268586	5.850646235183066
5.4281347940287885	5.315970345456917	5.854306041801081	4.301029995663981	5.222716471147583	5.884795363948981	5.65991620006985	4.278753600952829
5.442479769064448	5.326335860928752	5.879095879500073	4.3222192947339195	5.238046103128795	5.318063334962762	5.662757831681574	4.4623979978989565
5.471291711058939	5.3404441148401185	5.88309335857569	4.380211241711606	5.532754378992498	5.222716471147583	5.676693609624866	4.556302500767287
5.510545010206612	5.346352974450639	5.884795363948981	4.6020599913279625	5.472756449317212	4.977723605288848	5.7435097647284294	4.707570176097937
5.513217600067939	5.348304863048161	5.8926510338773	4.6127838567197355	5.5276299008713385	5.235528446907549	5.800717078282385	4.7923916894982534
5.5301996982030825	5.363611979892144	5.755112266395071	4.643452676486188	5.492760389026838	5.281033367247727	5.84323277809801	4.897627091290442
5.534026106056135	5.382017042574868	5.367355921026019	4.653212513775344	5.562292864456475	5.303196057420489	5.8567288903828825	4.949390006644912
5.626340367375042	5.385606273598312	4.477121254719663	4.681241237375588	5.444044795918076	5.342422680822207	5.876794976200701	5.012837224705172
5.64738297011462	5.390935107103379	4.491361693834273	4.7160033436347994	5.487138375477186	5.484299839346786	5.88309335857569	5.176091259055681
5.665580991017953	5.394451680826216	4.556302500767287	4.724275869600789	5.181843587944773	5.503790683057181	5.888740960682893	5.2552725051033065
5.691965102767361	5.4065401804339555	4.672097857935717	4.770852011642144	5.332438459915605	5.61066016308988	5.17897694729317	5.334453751150931
5.754348335711019	5.41161970596323	4.869231719730976	4.799340549453582	5.4996870826184034	5.617000341120899	5.232996110392154	5.3747483460101035
5.757396028793024	5.4361626470407565	4.8750612633917	4.819543935541868	5.47567118832443	5.6180480967120925	5.515873843711679	5.392696953259666
5.764176132390331	5.440909082065217	4.880813592280791	4.863322860120456	5.494154594018442	5.626340367375042	5.652246341003323	5.4031205211758175
5.770852011642144	5.447158031342219	4.944482672150168	4.869231719730976	5.426511261364575	5.636487896353366	5.661812685537261	5.4065401804339555
5.79309160017658	5.459392487759231	5.0	4.892094602690481	5.434568904034199	5.658964842664435	5.727541257028556	5.442479769064448
5.853698211776174	5.466867620354109	5.033423755486949	4.924279286061882	5.201397124320452	5.705863712283919	5.776701183988411	5.4623979978989565
5.864511081058392	5.471291711058939	5.08278537031645	4.963787827345556	5.456366033129043	5.7619278384205295	5.835690571492425	5.466867620354109
5.872738827472669	5.523746466811565	5.086359830674748	4.968482948553935	5.502427119984433	5.8061799739838875	5.845098040014257	5.534026106056135
5.876217840591642	5.53655844257153	5.103803720955957	4.991226075692495	5.371067862271736	5.820201459485641	5.872738827472669	5.549003262025788
4.880813592280791	5.539076098792776	5.110589710299249	5.017033339298781	5.3979400086720375	4.3979400086720375	5.8819549713396	5.558708570533166
5.02938377768521	5.544068044350276	5.139879086401237	5.02938377768521	5.496929648073215	4.477121254719663	4.3222192947339195	5.569373909615046
5.480006942957151	5.552668216112194	5.173186268412274	5.08278537031645	5.378397900948138	4.672097857935717	4.380211241711606	5.571708831808688
4.431363764158987	5.563481085394411	5.269512944217916	5.117271295655764	5.469822015978163	5.012837224705172	4.770852011642144	5.589949601325708
4.491361693834273	5.56466606425209	5.281033367247727	5.127104798364807	5.086359830674748	5.093421685162235	4.778151250383644	5.60959440922522
4.643452676486188	5.574031267727719	5.320146286111054	5.133538908370218	5.3692158574101425	5.103803720955957	4.785329835010767	5.6180480967120925
4.8512583487190755	5.576341350205793	5.3747483460101035	5.14921911265538	5.466867620354109	5.164352855784437	4.799340549453582	5.650307523131937
4.857332496431268	5.580924975675619	5.45484486000851	5.158362492095249	5.489958479424835	5.305351369446623	4.903089986991944	5.691965102767361
4.863322860120456	5.587710965018911	5.474216264076255	5.187520720836463	5.155336037465061	5.365487984890899	4.986771734266245	5.703291378118661
4.8750612633917	5.588831725594207	5.5301996982030825	5.195899652409234	4.897627091290442	5.376576957056512	5.05307844348342	5.719331286983727
4.973127853599698	5.596597095626461	5.568201724066995	5.225309281725863	5.086359830674748	5.444044795918076	5.089905111439398	5.8394780473741985
5.021189299069938	5.603144372620182	5.570542939881897	5.2405492482825995	5.243038048686294	5.482873583608754	5.176091259055681	5.867467487859051
5.071882007306125	5.6127838567197355	5.588831725594207	5.260071387985075	5.726727209026572	5.511883360978874	5.227886704613674	5.889301702506311
5.086359830674748	5.619093330626742	5.589949601325708	5.271841606536499	5.787460474518415	5.577491799837225	5.309630167425898	5.894869656745253
5.1003705451175625	5.622214022966295	5.61066016308988	5.292256071356476	4.278753600952829	5.620136054973758	5.320146286111054	5.804820678721162
5.198657086954422	5.623249290397901	5.652246341003323	5.296665190261531	4.4623979978989565	5.643452676486188	5.324282455297693	5.810904280668701
5.212187604403958	5.627365856592733	5.670245853074124	5.305351369446623	4.57978359661681	5.705007959333336	5.336459733848529	4.2552725051033065
5.214843848047698	5.628388930050312	5.738780558484369	5.313867220369153	4.690196080028514	5.750508394851346	5.401400540781544	4.5910646070264995
5.252853030979893	5.6512780139981444	5.771587480881255	5.326335860928752	4.819543935541868	5.779596491257824	5.416640507338281	4.681241237375588
5.260071387985075	5.654176541877961	5.834420703681532	5.334453751150931	4.939519252618618	5.8555191556678	5.426511261364575	4.838849090737256
5.264817823009537	5.675778341674085	5.8512583487190755	5.3404441148401185	4.959041392321094	5.86569605991607	5.431363764158987	4.944482672150168
5.27415784926368	5.682145076373832	5.867467487859051	5.348304863048161	4.991226075692495	5.868056361823042	5.447158031342219	5.045322978786658
5.292256071356476	5.695481676490197	5.8750612633917	5.363611979892144	5.079181246047625	5.8088858673598125	5.460897842756548	5.198657086954422
5.303196057420489	5.705863712283919	5.88024177589548	5.372912002970106	5.155336037465061	4.892094602690481	5.537819095073274	5.209515014542631
5.334453751150931	5.706717782336758	4.886490725172482	5.382017042574868	5.201397124320452	5.187520720836463	5.571708831808688	5.212187604403958
5.344392273685111	5.712649701627211	4.447158031342219	5.383815365980431	5.332438459915605	4.863322860120456	5.586587304671755	5.2576785748691846
5.346352974450639	5.7435097647284294	5.1673173347481764	5.385606273598312	5.465382851448418	5.209515014542631	5.587710965018911	5.278753600952829
5.429752280002408	5.758911892397974	5.283301228703549	5.390935107103379	5.471291711058939	5.243038048686294	5.594392550375427	5.303196057420489
5.450249108319361	5.780317312140151	-inf	5.399673721481038	5.478566495593843	5.478566495593843	5.631443769013172	5.344392273685111
5.465382851448418	5.7831886910752575	3.0	5.4065401804339555	5.556302500767287	5.518513939877887	5.632457292184724	5.352182518111363
5.469822015978163	5.789580712164425	3.3010299956639813	5.4361626470407565	5.569373909615046	5.608526033577194	5.642464520242122	5.378397900948138
5.477121254719663	5.810904280668701	4.431363764158987	5.465382851448418	5.611723308007342	5.663700925389648	5.749736315569061	5.383815365980431
5.509202522331103	5.814913181275074	4.544068044350276	5.468347330412158	5.694605198933568	4.944482672150168	5.781755374652469	5.401400540781544
5.531478917042255	5.829303772831025	4.643452676486188	5.492760389026838	5.789580712164425	5.2455126678141495	5.79657433321043	5.460897842756548
5.555094448578319	5.835690571492425	4.838849090737256	5.496929648073215	5.8088858673598125	5.290034611362518	5.8555191556678	5.495544337546448
5.567026366159061	5.83695673705955	4.8512583487190755	5.498310553789601	5.81888541459401	5.292256071356476	5.875639937004168	5.537819095073274
5.568201724066995	5.846337112129805	4.857332496431268	5.501059262217751	5.8208579894397	5.359835482339888	5.879095879500073	5.611723308007342
5.598790506763115	5.857935264719429	4.863322860120456	5.502427119984433	5.8221680793680175	5.396199347095736	5.884795363948981	5.615950051656401
5.599883072073688	5.868056361823042	4.929418925714293	5.523746466811565	5.717670503002262	5.465382851448418	5.758911892397974	5.653212513775344
5.600972895686748	5.869818207979328	4.973127853599698	5.528916700277655	4.919078092376074	5.489958479424835	5.853089529851865	5.691081492122969
5.606381365110605	5.886490725172482	5.1003705451175625	5.53655844257153	5.220108088040055	5.633468455579586	5.752048447819439	5.738780558484369
5.607455023214668	5.891537457672564	5.176091259055681	5.539076098792776	3.3010299956639813	5.652246341003323	5.83695673705955	5.810232517995084
5.623249290397901	4.505149978319906	5.209515014542631	5.544068044350276	4.041392685158225	5.84323277809801	4.690196080028514	5.826074802700826
5.63748972951251	4.7160033436347994	5.212187604403958	5.547774705387822	4.2552725051033065	5.8750612633917	5.790285164033242	5.848804701051804
5.643452676486188	4.763427993562937	5.214843848047698	5.555094448578319	4.431363764158987	5.2552725051033065	3.6989700043360187	5.851869600729766
5.6551384348113825	4.857332496431268	5.222716471147583	5.563481085394411	4.491361693834273	5.698970004336019	4.681241237375588	5.866287339084195
5.669316880566112	4.913813852383717	5.227886704613674	5.574031267727719	4.505149978319906	5.0	4.826074802700826	5.882524537954881
5.686636269262293	5.012837224705172	5.2552725051033065	5.576341350205793	4.6020599913279625	5.071882007306125	5.075546961392531	5.898725181589493
5.68930885912362	5.02530586526477	5.260071387985075	5.578639209968072	4.681241237375588	5.45484486000851	5.079181246047625	5.064457989226918
5.761175813155732	5.127104798364807	5.26245108973043	5.580924975675619	4.886490725172482	5.753583058892906	5.117271295655764	5.103803720955957
5.7619278384205295	5.155336037465061	5.271841606536499	5.587710965018911	4.924279286061882	5.860936620700094	5.136720567156407	5.350248018334163
5.779596491257824	5.212187604403958	5.344392273685111	5.588831725594207	5.1003705451175625	5.247973266361806	5.146128035678238	5.463892988985907
5.784617292632875	5.324282455297693	5.378397900948138	5.595496221825574	5.143014800254095	5.283301228703549	5.14921911265538	5.494154594018442
5.841984804590114	5.408239965311849	5.409933123331294	5.615950051656401	5.14921911265538	5.330413773349191	5.190331698170292	5.514547752660286
5.861534410859038	5.429752280002408	5.429752280002408	5.619093330626742	5.173186268412274	5.382017042574868	5.212187604403958	5.705863712283919
5.862727528317975	5.5276299008713385	5.4361626470407565	5.622214022966295	5.212187604403958	5.383815365980431	5.214843848047698	5.7752462597402365
5.874481817699467	5.528916700277655	5.468347330412158	5.654176541877961	5.230448921378274	5.469822015978163	5.230448921378274	4.505149978319906
5.888179493918325	5.537819095073274	5.469822015978163	5.657055852857104	5.330413773349191	5.569373909615046	5.296665190261531	4.568201724066995
5.8909795969896885	5.7737864449811935	5.478566495593843	5.658011396657113	5.4065401804339555	5.6020599913279625	5.303196057420489	4.740362689494244
4.414973347970818	5.779596491257824	5.48572142648158	5.665580991017953	5.549003262025788	5.645422269349092	5.305351369446623	4.763427993562937
4.845098040014257	5.807535028068854	5.501059262217751	5.66838591669	5.592176757395867	5.685741738602264	5.326335860928752	4.845098040014257
5.127104798364807	5.830588668685144	5.531478917042255	5.670245853074124	5.599883072073688	5.713490543093942	5.361727836017593	4.8750612633917
5.158362492095249	5.835056101720117	5.555094448578319	5.675778341674085	5.607455023214668	5.739572344450092	5.376576957056512	4.99563519459755
5.269512944217916	5.868644438394826	5.585460729508501	5.682145076373832	5.666517980554881	5.867467487859051	5.383815365980431	5.123851640967086
5.3404441148401185	5.895422546039408	5.599883072073688	5.691965102767361	5.695481676490197	5.873320601815399	5.4065401804339555	5.133538908370218
5.468347330412158	5.900913067737669	5.60422605308447	5.694605198933568	5.753583058892906	4.447158031342219	5.424881636631067	5.173186268412274
5.6180480967120925	5.311753861055754	5.607455023214668	5.696356388733332	5.769377326076138	5.307496037913213	5.471291711058939	5.243038048686294
5.648360010980932	5.518513939877887	5.619093330626742	5.703291378118661	5.791690649020118	5.496929648073215	5.489958479424835	5.252853030979893
5.653212513775344	5.606381365110605	5.622214022966295	5.706717782336758	5.807535028068854	5.509202522331103	5.494154594018442	5.318063334962762
5.654176541877961	5.814247595731921	5.623249290397901	5.722633922533812	5.850646235183066	5.565847818673518	5.521138083704036	5.367355921026019
5.658011396657113	4.278753600952829	5.63748972951251	5.726727209026572	4.414973347970818	5.670245853074124	5.559906625036112	5.489958479424835
5.790285164033242	4.477121254719663	5.648360010980932	5.738780558484369	5.663700925389648	5.686636269262293	5.576341350205793	5.596597095626461
5.849419413796899	4.568201724066995	5.662757831681574	5.781036938621132	4.8750612633917	5.795880017344075	5.577491799837225	5.613841821876069
4.954242509439325	4.57978359661681	5.672097857935717	5.787460474518415	5.0	5.880813592280791	5.5843312243675305	5.684845361644412
5.079181246047625	5.05307844348342	5.685741738602264	5.788875115775417	5.662757831681574	5.886490725172482	5.606381365110605	5.688419822002711
5.155336037465061	5.056904851336473	5.764176132390331	5.813580988568192	5.676693609624866	5.898176483497677	5.60959440922522	5.711807229041191
5.209515014542631	5.060697840353612	5.775974331129369	5.829303772831025	5.835056101720117	4.913813852383717	5.628388930050312	5.750508394851346
5.2552725051033065	5.075546961392531	5.782472624166286	5.830588668685144	5.409933123331294	5.4361626470407565	5.6414741105041	5.825426117767823
5.309630167425898	5.107209969647869	5.790988475088816	5.845718017966659	4.838849090737256	5.477121254719663	5.66086547800387	5.899273187317604
5.474216264076255	5.173186268412274	5.851869600729766	5.850646235183066	5.586587304671755	5.60959440922522	5.664641975556125	4.880813592280791
5.498310553789601	5.17897694729317	5.860936620700094	5.857935264719429	-inf	5.640481436970422	5.786041210242554	4.977723605288848
5.550228353055094	5.252853030979893	5.874481817699467	5.868644438394826	3.9030899869919438	5.69284691927723	5.825426117767823	4.991226075692495
5.588831725594207	5.264817823009537	5.882524537954881	5.869818207979328	3.9542425094393248	5.7435097647284294	5.8267225201689925	5.096910013008056
4.380211241711606	5.298853076409706	5.885361220031512	5.886490725172482	4.204119982655925	5.778151250383644	5.832508912706237	5.1303337684950066
4.4623979978989565	5.336459733848529	4.146128035678238	5.895974732359065	4.3222192947339195	5.86391737695786	5.846337112129805	5.1702617153949575
4.6127838567197355	5.338456493604605	4.414973347970818	4.477121254719663	4.568201724066995	5.902546779313991	5.854913022307856	5.320146286111054
4.838849090737256	5.357934847000454	4.845098040014257	4.505149978319906	4.785329835010767	5.746634198937579	5.864511081058392	5.457881896733992
4.949390006644912	5.367355921026019	5.037426497940624	4.857332496431268	4.826074802700826	4.623249290397901	5.873320601815399	5.5301996982030825
5.190331698170292	5.380211241711606	5.041392685158225	4.886490725172482	4.929418925714293	4.959041392321094	4.748188027006201	5.593286067020458
5.383815365980431	5.444044795918076	5.093421685162235	5.146128035678238	5.113943352306837	5.27415784926368	5.103803720955957	5.597695185925512
5.4065401804339555	5.4623979978989565	5.2576785748691846	5.193124598354461	5.187520720836463	5.311753861055754	5.173186268412274	5.731588765186738
5.424881636631067	5.468347330412158	5.4281347940287885	5.222716471147583	5.4996870826184034	5.481442628502305	4.8061799739838875	5.76789761601809
5.502427119984433	5.4996870826184034	5.434568904034199	5.2552725051033065	5.691081492122969	5.53655844257153	4.886490725172482	5.7737864449811935
5.52244423350632	5.532754378992498	5.465382851448418	5.26245108973043	5.701567985055927	5.607455023214668	4.9344984512435675	5.8095597146352675
5.526339277389844	5.534026106056135	5.472756449317212	5.290034611362518	5.794488046659169	5.725911632295048	5.012837224705172	5.86569605991607
5.748188027006201	5.559906625036112	5.47567118832443	5.311753861055754	5.827369273053825	5.838849090737256	5.281033367247727	5.878521795501206
5.847572659142112	5.561101383649056	5.525044807036846	5.361727836017593	4.301029995663981	5.852479993636856	5.294466226161593	4.986771734266245
5.869231719730976	5.600972895686748	5.528916700277655	5.4048337166199385	5.1673173347481764	4.748188027006201	5.367355921026019	5.418301291319746
5.870988813760575	5.6020599913279625	5.551449997972875	5.408239965311849	5.511883360978874	4.99563519459755	5.382017042574868	5.600972895686748
5.879095879500073	5.60959440922522	5.606381365110605	5.426511261364575	5.764176132390331	5.02530586526477	5.3979400086720375	5.664641975556125
4.832508912706237	5.665580991017953	5.6127838567197355	5.469822015978163	3.0	5.426511261364575	5.6020599913279625	4.079181246047625
5.0	5.669316880566112	5.625312450961673	5.628388930050312	3.6020599913279625	5.459392487759231	5.60422605308447	4.431363764158987
5.113943352306837	5.68930885912362	5.643452676486188	5.664641975556125	4.079181246047625	5.480006942957151	5.733999286538387	4.477121254719663
5.419955748489758	5.7160033436347994	5.666517980554881	5.681241237375588	4.146128035678238	5.734799829588847	5.829303772831025	5.008600171761918
5.494154594018442	5.741151598851785	5.66838591669	5.691081492122969	4.740362689494244	5.786041210242554	5.8444771757456815	5.068185861746161
4.785329835010767	5.752048447819439	5.6739419986340875	5.730782275666389	4.7923916894982534	5.793790384690818	5.854306041801081	5.113943352306837
4.7923916894982534	5.781755374652469	5.750508394851346	5.732393759822968	5.08278537031645	5.803457115648414	5.870403905279027	5.146128035678238
4.8061799739838875	5.8401060944567575	5.75815462196739	5.790285164033242	5.190331698170292	5.869818207979328	5.876217840591642	5.313867220369153
4.812913356642856	5.869231719730976	5.7774268223893115	5.819543935541868	5.525044807036846	5.447158031342219	4.556302500767287	5.336459733848529
4.9344984512435675	5.884795363948981	5.781036938621132	5.888740960682893	5.600972895686748	5.550228353055094	4.57978359661681	5.390935107103379
5.136720567156407	5.889861721258188	5.8088858673598125	5.889301702506311	5.77451696572855	5.60422605308447	4.7160033436347994	5.4048337166199385
5.17897694729317	5.894316062684439	5.879669205632053	5.896526217489555	5.814913181275074	5.6464037262230695	4.949390006644912	5.481442628502305
5.238046103128795	5.896526217489555	4.3979400086720375	5.900913067737669	5.8169038393756605	5.674861140737812	4.968482948553935	5.484299839346786
5.247973266361806	4.230448921378274	5.158362492095249	5.90200289135073	5.82865989653532	5.77232170672292	5.045322978786658	5.505149978319906
5.324282455297693	4.4623979978989565	5.201397124320452	4.913813852383717	5.875639937004168	5.787460474518415	5.113943352306837	5.518513939877887
5.326335860928752	4.556302500767287	5.217483944213907	5.782472624166286	5.8779469516291885	5.791690649020118	5.198657086954422	5.521138083704036
5.371067862271736	4.698970004336019	5.336459733848529	4.2552725051033065	5.136720567156407	5.869231719730976	5.290034611362518	5.525044807036846
5.413299764081252	4.707570176097937	5.419955748489758	4.698970004336019	5.570542939881897	4.832508912706237	5.380211241711606	5.546542663478131
5.4361626470407565	4.838849090737256	5.426511261364575	4.707570176097937	4.0	5.644438589467838	5.418301291319746	5.561101383649056
5.492760389026838	4.8512583487190755	5.447158031342219	4.845098040014257	5.02530586526477	4.968482948553935	5.459392487759231	5.594392550375427
5.540329474790874	4.949390006644912	5.503790683057181	4.880813592280791	5.037426497940624	5.269512944217916	5.48572142648158	5.64738297011462
5.556302500767287	5.161368002234975	5.5276299008713385	4.959041392321094	5.064457989226918	5.416640507338281	5.546542663478131	5.694605198933568
5.559906625036112	5.26245108973043	5.583198773968623	4.982271233039568	5.071882007306125	5.440909082065217	5.562292864456475	5.734799829588847
5.593286067020458	5.283301228703549	5.66086547800387	5.004321373782642	5.075546961392531	5.521138083704036	5.567026366159061	5.846337112129805
5.611723308007342	5.294466226161593	5.757396028793024	5.056904851336473	5.152288344383057	5.622214022966295	5.635483746814912	5.863322860120456
5.627365856592733	5.305351369446623	5.776701183988411	5.060697840353612	5.161368002234975	5.812913356642856	5.640481436970422	5.868644438394826
5.633468455579586	5.378397900948138	5.788875115775417	5.139879086401237	5.2878017299302265	4.963787827345556	5.658964842664435	5.875639937004168
5.638489256954637	5.383815365980431	5.842609239610562	5.17897694729317	5.75815462196739	5.439332693830263	5.7363965022766426	5.880813592280791
5.645422269349092	5.495544337546448	5.859738566197147	5.252853030979893	4.518513939877887	5.515873843711679	5.738780558484369	5.110589710299249
5.65991620006985	5.496929648073215	5.860338006570994	5.298853076409706	4.672097857935717	5.639486489268586	5.7664128471124	5.608526033577194
5.662757831681574	5.515873843711679	5.872156272748293	5.309630167425898	4.707570176097937	5.696356388733332	5.782472624166286	5.531478917042255
5.680335513414564	5.531478917042255	5.881384656770573	5.324282455297693	4.9084850188786495	5.697229342759718	5.82865989653532	5.060697840353612
5.750508394851346	5.540329474790874	4.832508912706237	5.336459733848529	4.963787827345556	5.763427993562937	5.859138297294531	5.093421685162235
5.7752462597402365	5.54282542695918	4.959041392321094	5.380211241711606	5.017033339298781	5.764176132390331	5.872156272748293	5.127104798364807
5.7774268223893115	5.550228353055094	5.017033339298781	5.394451680826216	5.367355921026019	5.76789761601809	4.6020599913279625	5.283301228703549
5.783903579272735	5.57287160220048	5.155336037465061	5.401400540781544	5.378397900948138	5.811575005870593	5.184691430817598	5.4361626470407565
5.872156272748293	5.620136054973758	5.204119982655925	5.440909082065217	5.596597095626461	5.826074802700826	4.740362689494244	5.649334858712142
5.876794976200701	5.624282095835668	5.252853030979893	5.442479769064448	5.716837723299524	5.842609239610562	5.187520720836463	5.663700925389648
5.1673173347481764	5.625312450961673	5.328379603438738	5.466867620354109	5.76789761601809	5.049218022670182	5.506505032404872	4.982271233039568
5.235528446907549	5.699837725867246	5.334453751150931	5.525044807036846	5.775974331129369	5.6512780139981444	5.523746466811565	5.041392685158225
5.2455126678141495	5.715167357848458	5.496929648073215	5.526339277389844	5.814247595731921	4.954242509439325	5.599883072073688	5.05307844348342
5.41161970596323	5.722633922533812	5.505149978319906	5.5843312243675305	4.342422680822207	5.575187844927661	5.723455672035186	5.260071387985075
5.48572142648158	5.723455672035186	5.52244423350632	5.5910646070264995	3.4771212547196626	5.729974285699556	5.7558748556724915	5.281033367247727
5.592176757395867	5.7283537820212285	5.565847818673518	5.606381365110605	3.6989700043360187	5.784617292632875	5.75815462196739	5.342422680822207
5.8819549713396	5.7355988996981795	5.5820633629117085	5.6148972160331345	4.447158031342219	5.021189299069938	5.840733234611807	5.434568904034199
4.7558748556724915	5.7774268223893115	5.595496221825574	5.6512780139981444	4.623249290397901	5.720159303405957	5.613841821876069	5.492760389026838
4.770852011642144	5.816241299991783	5.6414741105041	5.6551384348113825	4.653212513775344	5.754348335711019	5.630427875025024	5.528916700277655
4.799340549453582	5.828015064223977	5.6464037262230695	5.666517980554881	4.698970004336019	5.775974331129369	4.447158031342219	5.60422605308447
5.041392685158225	5.84323277809801	5.656098202012832	5.673020907128897	4.724275869600789	5.798650645445269	5.2455126678141495	5.630427875025024
5.056904851336473	5.847572659142112	5.65991620006985	5.6739419986340875	4.732393759822968	5.850033257689769	5.466867620354109	5.648360010980932
5.230448921378274	5.853089529851865	5.678518379040114	5.674861140737812	4.880813592280791	5.870403905279027	5.598790506763115	5.671172842715083
5.250420002308894	5.86569605991607	5.756636108245848	5.686636269262293	4.9344984512435675	5.431363764158987	5.649334858712142	5.693726948923647
5.3222192947339195	5.893761762057943	5.790285164033242	5.69284691927723	5.056904851336473	5.451786435524291	4.3979400086720375	5.70070371714502
5.352182518111363	5.895974732359065	5.848189116991398	5.704150516839799	5.1303337684950066	5.453318340047038	4.698970004336019	5.721810615212546
5.390935107103379	4.431363764158987	5.887054378050957	5.70926996097583	5.139879086401237	5.629409599102719	5.4361626470407565	5.764922984649888
5.4031205211758175	4.7558748556724915	4.8061799739838875	5.7160033436347994	5.357934847000454	5.882524537954881	5.534026106056135	5.815577748324268
5.409933123331294	4.778151250383644	4.949390006644912	5.833784374656479	5.482873583608754	4.778151250383644	5.550228353055094	5.859138297294531
5.444044795918076	4.886490725172482	5.594392550375427	5.869231719730976	5.491361693834273	5.107209969647869	5.804139432335351	5.871572935545879
5.44870631990508	4.963787827345556	5.630427875025024	5.884228769632604	5.495544337546448	5.220108088040055	5.814247595731921	5.884228769632604
5.459392487759231	5.004321373782642	4.3222192947339195	4.230448921378274	5.563481085394411	5.324282455297693	5.877371345869774	5.895974732359065
5.460897842756548	5.041392685158225	4.9344984512435675	4.278753600952829	5.587710965018911	5.421603926869831	5.350248018334163	4.491361693834273
5.489958479424835	5.049218022670182	5.045322978786658	4.4623979978989565	5.636487896353366	5.561101383649056	5.480006942957151	5.075546961392531
5.552668216112194	5.152288344383057	5.146128035678238	4.568201724066995	5.756636108245848	5.5820633629117085	5.545307116465824	5.359835482339888
5.586587304671755	5.1702617153949575	5.17897694729317	4.7923916894982534	5.7774268223893115	5.75815462196739	5.558708570533166	5.432969290874405
5.5910646070264995	5.247973266361806	4.361727836017593	4.903089986991944	5.810904280668701	5.773054693364263	5.605305046141109	5.517195897949974
5.622214022966295	5.250420002308894	4.919078092376074	4.949390006644912	4.477121254719663	5.778874472002739	5.698970004336019	5.550228353055094
5.625312450961673	5.278753600952829	5.315970345456917	5.05307844348342	4.5910646070264995	5.804139432335351	5.732393759822968	5.563481085394411
5.631443769013172	5.285557309007774	5.394451680826216	5.103803720955957	4.633468455579586	5.818225893613955	5.5820633629117085	5.606381365110605
5.632457292184724	5.290034611362518	5.544068044350276	5.113943352306837	4.857332496431268	5.862727528317975	4.732393759822968	5.639486489268586
5.642464520242122	5.330413773349191	5.673020907128897	5.176091259055681	4.863322860120456	5.424881636631067	4.954242509439325	5.873901597864461
5.656098202012832	5.359835482339888	4.770852011642144	5.184691430817598	4.973127853599698	5.857935264719429	5.1003705451175625	5.885926339801431
5.657055852857104	5.3747483460101035	4.778151250383644	5.209515014542631	4.99563519459755	5.872156272748293	5.346352974450639	4.623249290397901
5.66086547800387	5.396199347095736	4.7923916894982534	5.217483944213907	5.096910013008056	5.409933123331294	5.423245873936808	4.732393759822968
5.7419390777291985	5.399673721481038	4.812913356642856	5.3222192947339195	5.209515014542631	5.429752280002408	5.474216264076255	5.161368002234975
5.749736315569061	5.557507201905658	4.986771734266245	5.367355921026019	5.290034611362518	5.17897694729317	5.496929648073215	5.20682587603185
5.760422483423212	5.589949601325708	5.232996110392154	5.378397900948138	5.352182518111363	5.190331698170292	5.505149978319906	5.214843848047698
5.781755374652469	5.597695185925512	5.235528446907549	5.463892988985907	5.4031205211758175	5.47567118832443	5.580924975675619	5.276461804173244
5.782472624166286	5.605305046141109	5.238046103128795	5.531478917042255	5.48572142648158	5.498310553789601	5.589949601325708	5.298853076409706
5.787460474518415	5.653212513775344	5.326335860928752	5.537819095073274	5.509202522331103	5.505149978319906	5.704150516839799	5.346352974450639
5.79657433321043	5.65991620006985	5.361727836017593	5.550228353055094	5.705863712283919	5.519827993775719	5.753583058892906	5.389166084364533
5.797267540830717	5.664641975556125	5.413299764081252	5.558708570533166	5.730782275666389	5.528916700277655	5.041392685158225	5.396199347095736
5.798650645445269	5.673020907128897	5.451786435524291	5.559906625036112	5.8394780473741985	5.586587304671755	5.222716471147583	5.53655844257153
5.799340549453582	5.707570176097937	5.4623979978989565	5.569373909615046	4.230448921378274	5.752816431188271	5.3222192947339195	5.583198773968623
5.835056101720117	5.737192642704737	5.471291711058939	5.5820633629117085	4.380211241711606	5.756636108245848	5.541579243946581	5.5843312243675305
5.8444771757456815	5.738780558484369	5.518513939877887	5.586587304671755	4.8512583487190755	5.771587480881255	5.57978359661681	5.603144372620182
5.8567288903828825	5.776701183988411	5.57978359661681	5.623249290397901	4.913813852383717	5.7923916894982534	5.711807229041191	5.605305046141109
5.86391737695786	5.82865989653532	5.580924975675619	5.625312450961673	5.02938377768521	5.8169038393756605	5.799340549453582	5.636487896353366
5.866287339084195	5.849419413796899	5.627365856592733	5.64738297011462	5.26245108973043	5.8512583487190755	5.816241299991783	5.6464037262230695
5.873901597864461	5.888179493918325	5.636487896353366	5.653212513775344	5.350248018334163	5.90200289135073	5.817565369559781	5.720159303405957
5.123851640967086	4.986771734266245	5.645422269349092	5.708420900134713	5.477121254719663	5.717670503002262	5.845718017966659	5.7979596437371965
5.507855871695831	5.103803720955957	5.676693609624866	5.715167357848458	5.492760389026838	5.401400540781544	5.867467487859051	5.814913181275074
5.635483746814912	5.276461804173244	5.72916478969277	5.812244696800369	5.526339277389844	5.450249108319361	4.653212513775344	5.8221680793680175
4.698970004336019	5.281033367247727	5.744292983122676	5.828015064223977	5.628388930050312	5.605305046141109	5.456366033129043	5.854306041801081
4.7160033436347994	5.2878017299302265	5.745855195173729	5.8394780473741985	5.632457292184724	5.7979596437371965	5.511883360978874	5.8909795969896885
5.408239965311849	5.4031205211758175	5.751279103983342	5.850033257689769	5.6344772701607315	5.854306041801081	5.72916478969277	4.041392685158225
5.523746466811565	5.416640507338281	5.770852011642144	5.854913022307856	5.63748972951251	5.887054378050957	-inf	5.143014800254095
5.578639209968072	5.491361693834273	5.7752462597402365	5.86569605991607	5.795184589682424	5.894869656745253	5.086359830674748	5.204119982655925
4.653212513775344	5.70070371714502	5.799340549453582	5.884795363948981	5.876794976200701	5.900913067737669	5.26245108973043	5.27415784926368
5.594392550375427	5.775974331129369	5.82865989653532	5.227886704613674	4.113943352306837	5.1673173347481764	5.318063334962762	5.292256071356476
5.61066016308988	5.825426117767823	5.84323277809801	5.439332693830263	4.6127838567197355	5.613841821876069	5.509202522331103	5.338456493604605
4.681241237375588	4.653212513775344	5.865103974641128	5.902546779313991	4.944482672150168	5.840733234611807	5.552668216112194	5.3692158574101425
4.690196080028514	4.880813592280791	5.866877814337498	4.556302500767287	4.968482948553935	5.846337112129805	5.556302500767287	5.372912002970106
5.075546961392531	4.99563519459755	4.204119982655925	4.5910646070264995	5.012837224705172	5.143014800254095	5.691081492122969	5.38738982633873
5.117271295655764	5.1003705451175625	4.763427993562937	4.7558748556724915	5.359835482339888	5.225309281725863	5.701567985055927	5.409933123331294
5.14921911265538	5.198657086954422	4.799340549453582	4.939519252618618	5.506505032404872	5.227886704613674	5.705007959333336	5.491361693834273
5.227886704613674	5.20682587603185	5.056904851336473	5.045322978786658	5.633468455579586	5.357934847000454	5.793790384690818	5.513217600067939
5.243038048686294	5.220108088040055	5.41161970596323	5.049218022670182	5.705007959333336	5.594392550375427	5.801403710017355	5.633468455579586
5.305351369446623	5.2455126678141495	5.450249108319361	5.064457989226918	5.707570176097937	5.8020892578817325	5.8299466959416355	5.6344772701607315
5.437750562820388	5.3222192947339195	5.53655844257153	5.110589710299249	5.752816431188271	5.77451696572855	5.838219221907626	5.6739419986340875
5.4623979978989565	5.371067862271736	5.556302500767287	5.123851640967086	5.779596491257824	5.3747483460101035	5.847572659142112	5.713490543093942
5.495544337546448	5.401400540781544	5.587710965018911	5.1702617153949575	5.338456493604605	5.38738982633873	4.939519252618618	5.724275869600789
5.518513939877887	5.457881896733992	5.746634198937579	5.20682587603185	3.7781512503836434	5.4281347940287885	4.944482672150168	5.764176132390331
5.521138083704036	5.460897842756548	5.748962861256161	5.250420002308894	4.799340549453582	5.468347330412158	5.02938377768521	5.770115294787102
5.53655844257153	5.492760389026838	5.788168371141167	5.2576785748691846	5.181843587944773	5.471291711058939	5.2878017299302265	5.794488046659169
5.569373909615046	5.510545010206612	5.831869774280501	5.283301228703549	5.193124598354461	5.57287160220048	5.315970345456917	5.8169038393756605
5.57287160220048	5.526339277389844	5.835690571492425	5.301029995663981	5.2405492482825995	5.688419822002711	5.450249108319361	5.8401060944567575
5.577491799837225	5.535294120042771	5.845098040014257	5.315970345456917	5.675778341674085	5.703291378118661	5.518513939877887	5.869818207979328
5.5843312243675305	5.545307116465824	5.873901597864461	5.3560258571931225	3.845098040014257	5.7363965022766426	5.532754378992498	5.8779469516291885
5.589949601325708	5.553883026643875	4.380211241711606	5.365487984890899	4.778151250383644	5.788168371141167	5.551449997972875	5.8819549713396
5.595496221825574	5.567026366159061	4.7558748556724915	5.371067862271736	4.176091259055681	5.845098040014257	5.68930885912362	5.814247595731921
5.596597095626461	5.61066016308988	4.819543935541868	5.396199347095736	4.763427993562937	5.868644438394826	5.70926996097583	5.1003705451175625
5.6148972160331345	5.6464037262230695	5.05307844348342	5.424881636631067	5.488550716500444	5.348304863048161	5.750508394851346	5.181843587944773
5.615950051656401	5.66838591669	5.309630167425898	5.434568904034199	5.620136054973758	5.552668216112194	5.79309160017658	5.595496221825574
5.6211762817750355	5.674861140737812	5.318063334962762	5.437750562820388	5.623249290397901	5.57978359661681	5.813580988568192	5.033423755486949
5.636487896353366	5.68304703823885	5.389166084364533	5.557507201905658	5.786041210242554	5.583198773968623	5.815577748324268	5.2455126678141495
5.6464037262230695	5.719331286983727	5.431363764158987	5.596597095626461	5.86569605991607	5.702430536445525	5.824776462475546	5.267171728403014
5.664641975556125	5.781036938621132	5.489958479424835	5.648360010980932	5.463892988985907	5.748962861256161	5.833147111912785	5.3560258571931225
5.715167357848458	5.810232517995084	5.492760389026838	5.676693609624866	5.469822015978163	5.7558748556724915	5.834420703681532	5.421603926869831
5.729974285699556	5.812913356642856	5.514547752660286	5.69810054562339	5.776701183988411	5.807535028068854	5.837588438235511	5.556302500767287
5.734799829588847	5.831869774280501	5.517195897949974	5.750508394851346	5.008600171761918	5.8819549713396	5.38738982633873	5.625312450961673
5.741151598851785	5.843855422623161	5.57287160220048	5.752048447819439	4.3979400086720375	5.1003705451175625	4.880813592280791	5.690196080028514
5.7435097647284294	5.866287339084195	5.586587304671755	5.776701183988411	4.662757831681574	5.487138375477186	5.2552725051033065	5.811575005870593
5.748962861256161	5.881384656770573	5.5910646070264995	5.781755374652469	5.328379603438738	5.823474229170301	5.478566495593843	5.816241299991783
5.75815462196739	5.8819549713396	5.593286067020458	5.82865989653532	5.371067862271736	5.230448921378274	5.501059262217751	5.8750612633917
5.814913181275074	4.491361693834273	5.600972895686748	5.846337112129805	5.521138083704036	5.354108439147401	5.513217600067939	5.877371345869774
5.825426117767823	4.959041392321094	5.674861140737812	5.846955325019824	5.6148972160331345	5.748188027006201	5.557507201905658	5.894316062684439
5.8267225201689925	5.096910013008056	5.79657433321043	5.854306041801081	5.680335513414564	5.817565369559781	5.680335513414564	4.113943352306837
5.832508912706237	5.238046103128795	5.797267540830717	5.866287339084195	5.721810615212546	5.849419413796899	5.695481676490197	4.892094602690481
5.836324115706752	5.424881636631067	5.831229693867063	5.892094602690481	5.7656685547590145	5.885361220031512	5.726727209026572	5.107209969647869
5.854913022307856	5.432969290874405	5.836324115706752	4.8512583487190755	5.79657433321043	5.201397124320452	5.787460474518415	5.152288344383057
5.859138297294531	5.511883360978874	5.841984804590114	5.152288344383057	5.57978359661681	5.525044807036846	5.8228216453031045	5.3222192947339195
5.873320601815399	5.565847818673518	5.875639937004168	5.247973266361806	4.361727836017593	5.596597095626461	5.503790683057181	5.357934847000454
5.875639937004168	5.595496221825574	5.8819549713396	5.350248018334163	4.643452676486188	5.768638101247615	5.7923916894982534	5.540329474790874
5.431363764158987	5.645422269349092	5.748188027006201	5.38738982633873	5.033423755486949	5.812244696800369	4.477121254719663	5.57287160220048
5.330413773349191	5.663700925389648	5.569373909615046	5.416640507338281	5.432969290874405	5.326335860928752	4.8512583487190755	5.580924975675619
5.737987326333431	5.6739419986340875	5.778874472002739	5.459392487759231	5.45484486000851	5.346352974450639	5.021189299069938	5.63748972951251
5.8299466959416355	5.6776069527204935	4.690196080028514	5.511883360978874	5.758911892397974	5.456366033129043	5.143014800254095	5.644438589467838
4.623249290397901	5.8020892578817325	5.371067862271736	5.597695185925512	5.7596678446896306	5.726727209026572	5.394451680826216	5.710117365111817
[truncated: 907,047 more rows]
