# Supplementary material for: Determinants of transcription factor regulatory range
Source: Nat Commun. 2020 May 18;11:2472. doi: 10.1038/s41467-020-16106-x (PMC7235260; doi:10.1038/s41467-020-16106-x)
Supplement: Supplementary file 12 — Source Data [file 41467_2020_16106_MOESM12_ESM.zip › Source Data/source_data_fig_5b_RELA_RP_TADs_active_in_Cells_EBV-transformed_lymphocytes.csv]

distance	sample	cell	correlation
69.31471805599453	45662	GM12891	-0.012717443950362815
69.31471805599453	4974	GM12891	-0.0420241393716985
69.31471805599453	4975	GM12891	-0.011936076563995212
346.5735902799727	45662	GM12891	-0.0022327475080755788
346.5735902799727	4974	GM12891	-0.013331580403486693
346.5735902799727	4975	GM12891	-0.017243109791080152
693.1471805599454	45662	GM12891	0.012654305726638811
693.1471805599454	4974	GM12891	0.006866402546894389
693.1471805599454	4975	GM12891	-0.0028847392007881677
2079.441541679836	45662	GM12891	0.04297061413886447
2079.441541679836	4974	GM12891	0.04175154825514481
2079.441541679836	4975	GM12891	0.0293175196076034
3465.735902799727	45662	GM12891	0.06088205910482346
3465.735902799727	4974	GM12891	0.06018282930368401
3465.735902799727	4975	GM12891	0.04790578681848327
5545.177444479563	45662	GM12891	0.08016059203346895
5545.177444479563	4974	GM12891	0.07945839399746986
5545.177444479563	4975	GM12891	0.06741659702944099
6931.471805599454	45662	GM12891	0.08977281351421927
6931.471805599454	4974	GM12891	0.08903932789665205
6931.471805599454	4975	GM12891	0.0769892510966918
13862.943611198907	45662	GM12891	0.11627665383619629
13862.943611198907	4974	GM12891	0.11529429521136549
13862.943611198907	4975	GM12891	0.10308371073038461
20794.41541679836	45662	GM12891	0.1264497433303926
20794.41541679836	4974	GM12891	0.12473295429438186
20794.41541679836	4975	GM12891	0.11319606457446227
27725.887222397814	45662	GM12891	0.13046362895661498
27725.887222397814	4974	GM12891	0.12801425623259477
27725.887222397814	4975	GM12891	0.11740541940674144
34657.35902799726	45662	GM12891	0.13162024820201434
34657.35902799726	4974	GM12891	0.12866317724536605
34657.35902799726	4975	GM12891	0.11887694090260738
41588.83083359672	45662	GM12891	0.13127990489513902
41588.83083359672	4974	GM12891	0.12803695653839106
41588.83083359672	4975	GM12891	0.1189116235441842
48520.302639196176	45662	GM12891	0.13010067938026407
48520.302639196176	4974	GM12891	0.12673617564593592
48520.302639196176	4975	GM12891	0.11814348055665014
55451.77444479563	45662	GM12891	0.1284383278429057
55451.77444479563	4974	GM12891	0.12506095469134548
55451.77444479563	4975	GM12891	0.1169149437739651
62383.24625039508	45662	GM12891	0.12650019159978865
62383.24625039508	4974	GM12891	0.1231767218120839
62383.24625039508	4975	GM12891	0.11542309259511313
69314.71805599453	45662	GM12891	0.12441325313858605
69314.71805599453	4974	GM12891	0.12118164005554259
69314.71805599453	4975	GM12891	0.11378619937428582
76246.18986159399	45662	GM12891	0.12225779350484561
76246.18986159399	4974	GM12891	0.11913707058979932
76246.18986159399	4975	GM12891	0.11207734683533183
83177.66166719345	45662	GM12891	0.12008553263738758
83177.66166719345	4974	GM12891	0.11708269355075054
83177.66166719345	4975	GM12891	0.11034262553394339
90109.13347279289	45662	GM12891	0.1179300565047428
90109.13347279289	4974	GM12891	0.11504465401290048
90109.13347279289	4975	GM12891	0.10861147250389196
97040.60527839235	45662	GM12891	0.1158131095776348
97040.60527839235	4974	GM12891	0.11304026668379447
97040.60527839235	4975	GM12891	0.10690276777415364
103972.0770839918	45662	GM12891	0.11374853894261164
103972.0770839918	4974	GM12891	0.11108089477281147
103972.0770839918	4975	GM12891	0.10522854339432516
110903.54888959126	45662	GM12891	0.11174484296192767
110903.54888959126	4974	GM12891	0.10917379634832572
110903.54888959126	4975	GM12891	0.10359630322094512
117835.0206951907	45662	GM12891	0.10980685981978189
117835.0206951907	4974	GM12891	0.10732335366251346
117835.0206951907	4975	GM12891	0.10201051062371082
124766.49250079016	45662	GM12891	0.10793690942678998
124766.49250079016	4974	GM12891	0.10553191596529213
124766.49250079016	4975	GM12891	0.10047356446873056
131697.96430638962	45662	GM12891	0.10613557867584708
131697.96430638962	4974	GM12891	0.10380039046362122
131697.96430638962	4975	GM12891	0.09898645250138921
138629.43611198905	45662	GM12891	0.10440226867572454
138629.43611198905	4974	GM12891	0.1021286637420064
138629.43611198905	4975	GM12891	0.09754919655645161
152492.37972318797	45662	GM12891	0.10113358583648015
152492.37972318797	4974	GM12891	0.09896079258148457
152492.37972318797	4975	GM12891	0.09482126568557799
159423.85152878743	45662	GM12891	0.09959402648810142
159423.85152878743	4974	GM12891	0.09746166609004003
159423.85152878743	4975	GM12891	0.0935281434342091
173286.79513998632	45662	GM12891	0.09669230081463503
173286.79513998632	4974	GM12891	0.0946237627493871
173286.79513998632	4975	GM12891	0.09107590927985439
187149.73875118524	45662	GM12891	0.09401002137419429
187149.73875118524	4974	GM12891	0.09198607370850957
187149.73875118524	4975	GM12891	0.08879111039989578
207944.1541679836	45662	GM12891	0.09035432399609832
207944.1541679836	4974	GM12891	0.0883690154544837
207944.1541679836	4975	GM12891	0.08564820858694068
221807.0977791825	45662	GM12891	0.08813528610444252
221807.0977791825	4974	GM12891	0.08616113781156996
221807.0977791825	4975	GM12891	0.08372369754349418
249532.98500158032	45662	GM12891	0.08414730359226162
249532.98500158032	4974	GM12891	0.08217038267178049
249532.98500158032	4975	GM12891	0.08023245177927395
263395.92861277924	45662	GM12891	0.08235030532025603
263395.92861277924	4974	GM12891	0.0803627707426138
263395.92861277924	4975	GM12891	0.07864541682774086
277258.8722239781	45662	GM12891	0.08066845469853624
277258.8722239781	4974	GM12891	0.07866585295819882
277258.8722239781	4975	GM12891	0.07715220943163228
291121.815835177	45662	GM12891	0.07909129055826228
291121.815835177	4974	GM12891	0.07707014152814656
291121.815835177	4975	GM12891	0.0757450212357741
304984.75944637595	45662	GM12891	0.0776095141837379
304984.75944637595	4974	GM12891	0.07556712566413024
304984.75944637595	4975	GM12891	0.07441683442338524
318847.70305757486	45662	GM12891	0.07621485164439358
318847.70305757486	4974	GM12891	0.07414916951742796
318847.70305757486	4975	GM12891	0.07316133861970102
346573.59027997265	45662	GM12891	0.0736581624781056
346573.59027997265	4974	GM12891	0.07154170046581944
346573.59027997265	4975	GM12891	0.07084625792893581
381230.94930796995	45662	GM12891	0.0708366114072367
381230.94930796995	4974	GM12891	0.06865245518364586
381230.94930796995	4975	GM12891	0.06827126091819279
415888.3083359672	45662	GM12891	0.06836021593917366
415888.3083359672	4974	GM12891	0.06610708770027861
415888.3083359672	4975	GM12891	0.06599419575828802
485203.0263919617	45662	GM12891	0.06421809203260154
485203.0263919617	4974	GM12891	0.06183102667124431
485203.0263919617	4975	GM12891	0.062150858053308326
554517.7444479562	45662	GM12891	0.06089199800709636
554517.7444479562	4974	GM12891	0.05838198692833064
554517.7444479562	4975	GM12891	0.059034564141645936
693147.1805599453	45662	GM12891	0.05588496313217288
693147.1805599453	4974	GM12891	0.05316722654277488
693147.1805599453	4975	GM12891	0.05429595869922773
1039720.7708399179	45662	GM12891	0.0484953414285849
1039720.7708399179	4974	GM12891	0.04543078092279718
1039720.7708399179	4975	GM12891	0.047208941765840895
1386294.3611198906	45662	GM12891	0.04446162331676467
1386294.3611198906	4974	GM12891	0.041192711910771306
1386294.3611198906	4975	GM12891	0.043299467837751064
69.31471805599453	5388	A549	-0.033172768703046716
69.31471805599453	5389	A549	-0.03553436159265481
346.5735902799727	5388	A549	-0.011174581000662017
346.5735902799727	5389	A549	-0.010384256107435423
693.1471805599454	5388	A549	0.01115879883762607
693.1471805599454	5389	A549	0.011354699413332267
2079.441541679836	5388	A549	0.05124382127638298
2079.441541679836	5389	A549	0.050734861503019334
3465.735902799727	5388	A549	0.07015183553604361
3465.735902799727	5389	A549	0.06929422767562803
5545.177444479563	5388	A549	0.08662693438078856
5545.177444479563	5389	A549	0.08550655653072242
6931.471805599454	5388	A549	0.09378038587631832
6931.471805599454	5389	A549	0.09250182454953301
13862.943611198907	5388	A549	0.1116468098201288
13862.943611198907	5389	A549	0.10936330714242753
20794.41541679836	5388	A549	0.1190935294353114
20794.41541679836	5389	A549	0.11582987156746995
27725.887222397814	5388	A549	0.12325776465642846
27725.887222397814	5389	A549	0.11922850575054629
34657.35902799726	5388	A549	0.1257040712095928
34657.35902799726	5389	A549	0.12112065154181126
41588.83083359672	5388	A549	0.12700683097807058
41588.83083359672	5389	A549	0.1220394828704897
48520.302639196176	5388	A549	0.12749234544235097
48520.302639196176	5389	A549	0.12226660130810611
55451.77444479563	5388	A549	0.12738554730748378
55451.77444479563	5389	A549	0.12198924374163617
62383.24625039508	5388	A549	0.1268498600757188
62383.24625039508	5389	A549	0.12134231271865634
69314.71805599453	5388	A549	0.12600522337495743
69314.71805599453	5389	A549	0.12042543577453235
76246.18986159399	5388	A549	0.12493987932998538
76246.18986159399	5389	A549	0.1193129362042687
83177.66166719345	5388	A549	0.12371896227874489
83177.66166719345	5389	A549	0.1180606667088216
90109.13347279289	5388	A549	0.12239078953430149
90109.13347279289	5389	A549	0.11671088654690577
97040.60527839235	5388	A549	0.12099141089105296
97040.60527839235	5389	A549	0.11529576684404258
103972.0770839918	5388	A549	0.11954787198642686
103972.0770839918	5389	A549	0.11383991910452311
110903.54888959126	5388	A549	0.11808055280539417
110903.54888959126	5389	A549	0.11236223184050757
117835.0206951907	5388	A549	0.11660485149874902
117835.0206951907	5389	A549	0.11087721832962016
124766.49250079016	5388	A549	0.11513240724330903
124766.49250079016	5389	A549	0.10939601754329518
131697.96430638962	5388	A549	0.11367199781855228
131697.96430638962	5389	A549	0.10792714671102735
138629.43611198905	5388	A549	0.11223020595281957
138629.43611198905	5389	A549	0.10647707379144218
152492.37972318797	5388	A549	0.10942071137007463
152492.37972318797	5389	A549	0.10365148885674894
159423.85152878743	5388	A549	0.10805912939446398
159423.85152878743	5389	A549	0.10228215766991296
173286.79513998632	5388	A549	0.1054312105258344
173286.79513998632	5389	A549	0.0996395781316112
187149.73875118524	5388	A549	0.10293543171629951
187149.73875118524	5389	A549	0.09713057356029912
207944.1541679836	5388	A549	0.09944060160667546
207944.1541679836	5389	A549	0.09361919478149422
221807.0977791825	5388	A549	0.09727167291921024
221807.0977791825	5389	A549	0.09144163258459098
249532.98500158032	5388	A549	0.09329436052539322
249532.98500158032	5389	A549	0.08745286638969912
263395.92861277924	5388	A549	0.0914725865442633
263395.92861277924	5389	A549	0.08562812696145826
277258.8722239781	5388	A549	0.08975289600302368
277258.8722239781	5389	A549	0.08390715639591652
291121.815835177	5388	A549	0.08812857940632358
291121.815835177	5389	A549	0.08228310648813046
304984.75944637595	5388	A549	0.08659321560547283
304984.75944637595	5389	A549	0.080749411752049
318847.70305757486	5388	A549	0.08514073411728591
318847.70305757486	5389	A549	0.07929985816157058
346573.59027997265	5388	A549	0.08246203967364127
346573.59027997265	5389	A549	0.07663024947780296
381230.94930796995	5388	A549	0.07948660495713665
381230.94930796995	5389	A549	0.07367096155581332
415888.3083359672	5388	A549	0.07686328949997895
415888.3083359672	5389	A549	0.07106760442776286
485203.0263919617	5388	A549	0.07246229158638991
485203.0263919617	5389	A549	0.06671317317164377
554517.7444479562	5388	A549	0.06892702084869351
554517.7444479562	5389	A549	0.06322810718760152
693147.1805599453	5388	A549	0.063623393654766
693147.1805599453	5389	A549	0.05802294292527736
1039720.7708399179	5388	A549	0.05588415233154611
1039720.7708399179	5389	A549	0.05048137107984742
1386294.3611198906	5388	A549	0.05172375130886122
1386294.3611198906	5389	A549	0.046455536579309835
