# Supplementary material for: Determinants of transcription factor regulatory range
Source: Nat Commun. 2020 May 18;11:2472. doi: 10.1038/s41467-020-16106-x (PMC7235260; doi:10.1038/s41467-020-16106-x)
Supplement: Supplementary file 12 — Source Data [file 41467_2020_16106_MOESM12_ESM.zip › Source Data/source_data_fig_5b_RELA_RP_TADs_active_in_Lung.csv]

distance	sample	cell	correlation
69.31471805599453	45662	GM12891	-0.04111594994101048
69.31471805599453	4974	GM12891	-0.044772397979749384
69.31471805599453	4975	GM12891	-0.017549432023816577
346.5735902799727	45662	GM12891	-0.06295572918270678
346.5735902799727	4974	GM12891	-0.05273803034472586
346.5735902799727	4975	GM12891	-0.049858680656134434
693.1471805599454	45662	GM12891	-0.05981400267647175
693.1471805599454	4974	GM12891	-0.04679770657944902
693.1471805599454	4975	GM12891	-0.047999930437231386
2079.441541679836	45662	GM12891	-0.04669270992015474
2079.441541679836	4974	GM12891	-0.03126572465120105
2079.441541679836	4975	GM12891	-0.035975989015604774
3465.735902799727	45662	GM12891	-0.037273808739741635
3465.735902799727	4974	GM12891	-0.020777850496788087
3465.735902799727	4975	GM12891	-0.02632096342173146
5545.177444479563	45662	GM12891	-0.025830207476028294
5545.177444479563	4974	GM12891	-0.00831898654607386
5545.177444479563	4975	GM12891	-0.014699844544152582
6931.471805599454	45662	GM12891	-0.019472798500912717
6931.471805599454	4974	GM12891	-0.00163316854916896
6931.471805599454	4975	GM12891	-0.008514214803785041
13862.943611198907	45662	GM12891	0.0037854245386922296
13862.943611198907	4974	GM12891	0.02090459748462067
13862.943611198907	4975	GM12891	0.01239537922501546
20794.41541679836	45662	GM12891	0.01896977906594346
20794.41541679836	4974	GM12891	0.0343187948683815
20794.41541679836	4975	GM12891	0.025247762887148008
27725.887222397814	45662	GM12891	0.029415800130522182
27725.887222397814	4974	GM12891	0.043233174782391276
27725.887222397814	4975	GM12891	0.03402871623195721
34657.35902799726	45662	GM12891	0.03682186839418245
34657.35902799726	4974	GM12891	0.049452914994263034
34657.35902799726	4975	GM12891	0.04024568333022986
41588.83083359672	45662	GM12891	0.0422046311951745
41588.83083359672	4974	GM12891	0.05390793339592131
41588.83083359672	4975	GM12891	0.04471829477541065
48520.302639196176	45662	GM12891	0.046190193042710395
48520.302639196176	4974	GM12891	0.05714164068083465
48520.302639196176	4975	GM12891	0.04795569267124866
55451.77444479563	45662	GM12891	0.04918046503969203
55451.77444479563	4974	GM12891	0.059499773662134055
55451.77444479563	4975	GM12891	0.05029746821338963
62383.24625039508	45662	GM12891	0.0514441026815903
62383.24625039508	4974	GM12891	0.061215425203746406
62383.24625039508	4975	GM12891	0.05197959660758698
69314.71805599453	45662	GM12891	0.05316661945606644
69314.71805599453	4974	GM12891	0.0624518086284474
69314.71805599453	4975	GM12891	0.053170059697407394
76246.18986159399	45662	GM12891	0.054479429027449046
76246.18986159399	4974	GM12891	0.0633261524505806
76246.18986159399	4975	GM12891	0.05399037669132339
83177.66166719345	45662	GM12891	0.05547759142693092
83177.66166719345	4974	GM12891	0.0639242328687842
83177.66166719345	4975	GM12891	0.05452957917696202
90109.13347279289	45662	GM12891	0.05623112132920768
90109.13347279289	4974	GM12891	0.06430974782463277
90109.13347279289	4975	GM12891	0.05485364181018867
97040.60527839235	45662	GM12891	0.056792420815842834
97040.60527839235	4974	GM12891	0.06453060048816614
97040.60527839235	4975	GM12891	0.05501198147929593
103972.0770839918	45662	GM12891	0.05720128184504431
103972.0770839918	4974	GM12891	0.06462322083009835
103972.0770839918	4975	GM12891	0.05504199532554361
110903.54888959126	45662	GM12891	0.05748831924994439
110903.54888959126	4974	GM12891	0.06461559396238532
110903.54888959126	4975	GM12891	0.05497226220927004
117835.0206951907	45662	GM12891	0.05767736747364959
117835.0206951907	4974	GM12891	0.06452941436567601
117835.0206951907	4975	GM12891	0.054824823155845956
124766.49250079016	45662	GM12891	0.05778718056604192
124766.49250079016	4974	GM12891	0.06438163848676695
124766.49250079016	4975	GM12891	0.05461682163546608
131697.96430638962	45662	GM12891	0.05783265613256729
131697.96430638962	4974	GM12891	0.06418561720681645
131697.96430638962	4975	GM12891	0.05436169519398856
138629.43611198905	45662	GM12891	0.05782572911239026
138629.43611198905	4974	GM12891	0.0639519312008123
138629.43611198905	4975	GM12891	0.054070049932287256
152492.37972318797	45662	GM12891	0.057691396910891014
152492.37972318797	4974	GM12891	0.06340361968904164
152492.37972318797	4975	GM12891	0.05340919660757552
159423.85152878743	45662	GM12891	0.057578218976226316
159423.85152878743	4974	GM12891	0.0631011822100869
159423.85152878743	4975	GM12891	0.05305210744393098
173286.79513998632	45662	GM12891	0.057286351516677825
173286.79513998632	4974	GM12891	0.06246188058679426
173286.79513998632	4975	GM12891	0.052306532915169915
187149.73875118524	45662	GM12891	0.05693248913836632
187149.73875118524	4974	GM12891	0.06179710737420684
187149.73875118524	4975	GM12891	0.05153926262253956
207944.1541679836	45662	GM12891	0.05633199818560514
207944.1541679836	4974	GM12891	0.06078796948913845
207944.1541679836	4975	GM12891	0.050382884050739825
221807.0977791825	45662	GM12891	0.05590600394747956
221807.0977791825	4974	GM12891	0.06012215472163048
221807.0977791825	4975	GM12891	0.04962295567490839
249532.98500158032	45662	GM12891	0.05503252261509888
249532.98500158032	4974	GM12891	0.05883296360397779
249532.98500158032	4975	GM12891	0.04815462365118374
263395.92861277924	45662	GM12891	0.05459609006479367
263395.92861277924	4974	GM12891	0.058215567792431734
263395.92861277924	4975	GM12891	0.04745199868974954
277258.8722239781	45662	GM12891	0.0541646079250567
277258.8722239781	4974	GM12891	0.05761827911892625
277258.8722239781	4975	GM12891	0.046772266393632654
291121.815835177	45662	GM12891	0.05374031387421187
291121.815835177	4974	GM12891	0.0570416237888476
291121.815835177	4975	GM12891	0.046115881325754816
304984.75944637595	45662	GM12891	0.05332473316564922
304984.75944637595	4974	GM12891	0.05648565150674632
304984.75944637595	4975	GM12891	0.04548282462552991
318847.70305757486	45662	GM12891	0.05291887158909987
318847.70305757486	4974	GM12891	0.055950090749477835
318847.70305757486	4975	GM12891	0.04487275699732651
346573.59027997265	45662	GM12891	0.05213853236339488
346573.59027997265	4974	GM12891	0.05493813214539678
346573.59027997265	4975	GM12891	0.04371924317440382
381230.94930796995	45662	GM12891	0.05122386125891541
381230.94930796995	4974	GM12891	0.05377708015755959
381230.94930796995	4975	GM12891	0.042394506173355585
415888.3083359672	45662	GM12891	0.05037553919689318
415888.3083359672	4974	GM12891	0.05272049409777655
415888.3083359672	4975	GM12891	0.04118791484463516
485203.0263919617	45662	GM12891	0.04886206348848117
485203.0263919617	4974	GM12891	0.05087527881301627
485203.0263919617	4975	GM12891	0.03907921592489325
554517.7444479562	45662	GM12891	0.04756053451711937
554517.7444479562	4974	GM12891	0.04932230590519815
554517.7444479562	4975	GM12891	0.0373043580855717
693147.1805599453	45662	GM12891	0.04545244818175927
693147.1805599453	4974	GM12891	0.04686042805980857
693147.1805599453	4975	GM12891	0.034494599791377895
1039720.7708399179	45662	GM12891	0.04199422911285092
1039720.7708399179	4974	GM12891	0.04293301765670207
1039720.7708399179	4975	GM12891	0.030037368445250123
1386294.3611198906	45662	GM12891	0.03991727798591043
1386294.3611198906	4974	GM12891	0.04062588417997817
1386294.3611198906	4975	GM12891	0.027442452887552645
69.31471805599453	5388	A549	-0.04096508045332676
69.31471805599453	5389	A549	-0.05629800897171486
346.5735902799727	5388	A549	-0.030851783740037886
346.5735902799727	5389	A549	-0.05008477356294541
693.1471805599454	5388	A549	-0.014433653318817049
693.1471805599454	5389	A549	-0.03256172270383794
2079.441541679836	5388	A549	0.018184838018461817
2079.441541679836	5389	A549	0.0033468941137524805
3465.735902799727	5388	A549	0.035248304768572526
3465.735902799727	5389	A549	0.022158387431695434
5545.177444479563	5388	A549	0.05139213885845039
5545.177444479563	5389	A549	0.039619387555294296
6931.471805599454	5388	A549	0.05872519955768738
6931.471805599454	5389	A549	0.04744664504555109
13862.943611198907	5388	A549	0.07659192353330906
13862.943611198907	5389	A549	0.06656472048448842
20794.41541679836	5388	A549	0.08200113564724763
20794.41541679836	5389	A549	0.07284488238858142
27725.887222397814	5388	A549	0.08340606029196891
27725.887222397814	5389	A549	0.07503113642337884
34657.35902799726	5388	A549	0.0832017557916925
34657.35902799726	5389	A549	0.07549912568647893
41588.83083359672	5388	A549	0.0822869833367827
41588.83083359672	5389	A549	0.07513720164949607
48520.302639196176	5388	A549	0.08105474095045719
48520.302639196176	5389	A549	0.07434521899359872
55451.77444479563	5388	A549	0.07969157644335845
55451.77444479563	5389	A549	0.07332425259894754
62383.24625039508	5388	A549	0.07829023098141645
62383.24625039508	5389	A549	0.0721832009570512
69314.71805599453	5388	A549	0.0768978881584137
69314.71805599453	5389	A549	0.070984315609869
76246.18986159399	5388	A549	0.07553859221293298
76246.18986159399	5389	A549	0.06976466864486089
83177.66166719345	5388	A549	0.07422425322771786
83177.66166719345	5389	A549	0.06854701688001477
90109.13347279289	5388	A549	0.07296026859093387
90109.13347279289	5389	A549	0.0673456089158943
97040.60527839235	5388	A549	0.0717484839030444
97040.60527839235	5389	A549	0.06616943438788728
103972.0770839918	5388	A549	0.07058879219592767
103972.0770839918	5389	A549	0.06502411799030122
110903.54888959126	5388	A549	0.06948001638270968
110903.54888959126	5389	A549	0.06391306643017763
117835.0206951907	5388	A549	0.06842040533912812
117835.0206951907	5389	A549	0.06283818842874041
124766.49250079016	5388	A549	0.06740791730416627
124766.49250079016	5389	A549	0.061800362178846026
131697.96430638962	5388	A549	0.06644038395294706
131697.96430638962	5389	A549	0.06079974832639656
138629.43611198905	5388	A549	0.06551560631303023
138629.43611198905	5389	A549	0.05983600531329254
152492.37972318797	5388	A549	0.06378568352908014
152492.37972318797	5389	A549	0.0580161216127626
159423.85152878743	5388	A549	0.06297638637626729
159423.85152878743	5389	A549	0.05715795076414666
173286.79513998632	5388	A549	0.0614593775561272
173286.79513998632	5389	A549	0.05553919186752694
187149.73875118524	5388	A549	0.060065906787308075
187149.73875118524	5389	A549	0.05404201273817161
207944.1541679836	5388	A549	0.05817930675070282
207944.1541679836	5389	A549	0.05200179997531012
221807.0977791825	5388	A549	0.05704091479182681
221807.0977791825	5389	A549	0.05076445726959473
249532.98500158032	5388	A549	0.055007655493689425
249532.98500158032	5389	A549	0.04854478871759615
263395.92861277924	5388	A549	0.05409670036885241
263395.92861277924	5389	A549	0.047546913969086634
277258.8722239781	5388	A549	0.053247014782078585
277258.8722239781	5389	A549	0.04661455904221924
291121.815835177	5388	A549	0.052452709319751774
291121.815835177	5389	A549	0.0457417508869328
304984.75944637595	5388	A549	0.051708575094440656
304984.75944637595	5389	A549	0.044923140649235416
318847.70305757486	5388	A549	0.05100999928044107
318847.70305757486	5389	A549	0.044153942980823896
346573.59027997265	5388	A549	0.04973361392588567
346573.59027997265	5389	A549	0.042747112431812964
381230.94930796995	5388	A549	0.04833055026056608
381230.94930796995	5389	A549	0.04119923258013697
415888.3083359672	5388	A549	0.04710281231495852
415888.3083359672	5389	A549	0.039844260222247484
485203.0263919617	5388	A549	0.04505314661201987
485203.0263919617	5389	A549	0.03758302445359111
554517.7444479562	5388	A549	0.043406043488175144
554517.7444479562	5389	A549	0.03576865486289801
693147.1805599453	5388	A549	0.04091151286009452
693147.1805599453	5389	A549	0.033030052029190335
1039720.7708399179	5388	A549	0.03715107952899857
1039720.7708399179	5389	A549	0.02893653689759344
1386294.3611198906	5388	A549	0.03503006191877346
1386294.3611198906	5389	A549	0.02665330642121118
