# Supplementary material for: Determinants of transcription factor regulatory range
Source: Nat Commun. 2020 May 18;11:2472. doi: 10.1038/s41467-020-16106-x (PMC7235260; doi:10.1038/s41467-020-16106-x)
Supplement: Supplementary file 12 — Source Data [file 41467_2020_16106_MOESM12_ESM.zip › Source Data/source_data_fig_5c_eQTL_difference.csv]

Brain_Cortex_eQTL_in_Brain_Cortex_active_TADs	Cells_EBV-transformed_lymphocytes_eQTL_in_Brain_Cortex_active_TADs	Brain_Cortex_eQTL_in_Cells_EBV-transformed_lymphocytes_active_TADs	Cells_EBV-transformed_lymphocytes_eQTL_in_Cells_EBV-transformed_lymphocytes_active_TADs
4.280987889004646	4.242168589973666	5.3942484955618415	5.672374055303716
4.269022334729233	4.24206911233894	5.105016000181319	5.657281550803532
4.266960398597696	4.241944733244266	4.972725714071031	5.360244929478528
4.220029593992445	4.241919853150198	4.874360035818432	5.339971885195348
4.171960354012677	4.237744753875185	4.734751838596821	4.931844190392194
4.143951116423963	4.2056103099025215	4.722288323541742	4.91638550887557
4.111531343430511	4.20390278111006	3.7218106152125467	4.910773767966966
4.106904498935643	4.143982292223977	3.530583859645118	2.496929648073215
4.095308861385381	4.111396949345607	3.2355284469075487	4.256308749121934
4.068742292932981	4.032538179260007	3.581038948772167	4.307175012040345
4.039334788738086	3.983400738180538	3.7816835845073506	4.518619210629076
3.953421399681035	3.9113174423240307	3.8609366207000937	4.663531319592994
3.9495363733761426	3.7172543127625497	4.014940349792936	4.670922750442565
3.810434155922673	3.6871721045948	4.061866972138563	4.671265432947158
3.7062055418819706	3.684665864025861	4.063858548853072	4.6745947897344395
3.5872618496925344	2.6748611407378116	4.188759792952012	4.676967814294758
3.462098381135156	2.568201724066995	4.298700282631671	4.694368246405055
3.456973013635818	1.2304489213782739	4.3645885137749625	4.695761776133511
3.428134794028789	2.673941998634088	4.491053375430866	4.697534462596961
3.399327532158679	2.8998205024270964	4.516389923688137	4.704244918423021
3.3550682063488506	3.4412236742426123	4.648623435590789	4.706530030980853
3.3157604906657347	3.448087666692341	4.661926211738902	4.712203394714425
3.285782273779395	3.4869968884318228	4.72526624200744	4.722131890747532
2.5550944485783194	3.8227563329513905	4.737399400376771	4.724660828005759
2.8444771757456815	3.9073038488339695	4.74102546961779	4.727606314999153
3.2530955858490316	3.930082633392371	4.799967411080735	4.728150793243565
3.3070679506612985	3.9302866472455196	4.837449542791715	4.72935920638567
3.3140779917792127	3.977952121201462	4.861695673226357	4.7297073187850645
3.3502480183341627	3.9796394122229075	4.867667794608464	4.733710729417504
3.3805730030668872	3.9952402018628153	4.9107684344557825	4.735063685292798
3.428134794028789	3.996336518095784	5.150848506669523	4.746618632548147
3.4413808849165113	4.020444155366574	5.152609358956373	4.749898566113462
3.443888546777372	4.030437792627049	5.155427138639798	4.751825478380346
3.581949658373318	4.046026669702541	5.160864527938616	4.755867236404218
3.8178296997456056	4.1057485555269935	5.177204520151204	4.769044830603547
3.823800153749878	4.120639728415567	5.178620161601132	4.77981286317058
3.8679386508907845	4.1264561134318045	5.181394775632315	4.784267719639434
3.886829004676982	4.142201690163513	5.181829301707106	4.786275708589989
3.8950355974523228	4.165659720209494	5.186902680687213	4.7906299287657355
3.897791981939225	4.167258243043628	5.189535228711627	4.795546351037705
3.9089137400209713	4.206771923055583	5.189538035745666	4.79778672138496
4.010978012174742	4.263683400557192	5.191663358816227	4.808501306069707
4.02271698005103	4.296709056175604	5.196292276258515	4.810669281909569
4.046612209068446	4.364438420639926	5.196413862355386	4.816499810592357
4.208897985493366	4.377251596478043	5.196485692688627	4.817922177315222
4.222248116858932	4.385892134712403	5.198134519831676	4.840244143013813
4.2256193813333995	4.389414181761684	5.199143334412821	4.927939808549331
4.2366883817646155	4.390475853937815	5.200070365033233	4.935330892348943
4.258469661550693	4.396530610090025	5.201233208680875	4.935950402944087
4.268858674994137	4.3993275321586784	5.203310354983348	4.944329655095139
4.278685022725684	4.406472050465676	5.2111018442911785	4.968099853320281
4.312198520372529	4.406812593478423	5.2278481560554075	4.982415973744758
4.313888302113868	4.40725490056078	4.772130927384365	5.006927903017553
4.3160332821256615	4.422245024841782	4.751463870836545	5.083036542411965
4.329316505090259	4.532359386257763	4.603945075232843	5.299389611396306
4.345687328898848	4.511990251080793	4.550876252842855	5.294920124232225
4.354684553954729	4.383150853896175	4.410743500456932	5.291712863678524
4.354991502978481	4.252513226416275	4.2148703286112195	5.278671305780679
4.374546727938959	4.228656958108935	4.087071205906535	5.277123082537631
4.388580721974658	3.3479151865016914	3.8910354153153106	5.273117068486742
4.394749280700504	1.792391689498254	2.9132839017604186	5.2684188262144565
4.4031205211758175	3.5524248457040857	3.103461622094705	5.262866200211043
4.406097144474105	4.093246531103841	3.439332693830263	5.252969474223572
4.406914704333214	4.236007926032121	3.5221833176186865	5.239079147081721
4.41033850091073	4.246449338267045	3.889581802149624	5.222693065425045
4.410574796542328	4.25956998964356	3.9690896029549214	5.21321484054871
4.41161970596323	4.267687879865739	3.977952121201462	5.210569979246113
4.421784845215252	4.299223923366583	4.013469232309171	5.207478176379903
4.431009750333691	4.599839422193567	4.022799404511688	5.190687393754906
4.439490590389684	4.5829832741625225	4.0342272607705505	5.187706807170198
4.4458998587126	4.557675593708433	4.153052275067108	5.178905038280354
4.4476695770227925	4.554610285226164	4.177161199726047	5.164959254661265
4.459075699189636	4.553215301402138	4.239024046600094	5.162585314282281
4.4692327425066125	4.540717288010722	4.339033840865832	5.157130244553652
4.534368834850907	4.535066150579828	4.345001038178042	5.153262883530003
4.541516840831034	4.528042091655066	4.399829416690223	5.150440195194493
4.559044359070723	4.520300081549378	4.411956237930402	5.143152253012387
4.565658953925204	4.511228084427306	4.414154097680207	5.133835787660679
4.58826049909818	4.506031244253258	4.415524218373229	5.125907218373178
4.654869319468523	4.499604613811262	4.44290288241855	5.120192110685123
4.706470274887366	4.495530462101731	4.453440659293559	5.119974718049465
4.714623102871484	4.485749810814252	4.482516286606368	5.119470343473499
4.726238046802638	4.4818437714183785	4.513164309131998	5.118211800460203
4.691982756655776	4.480624869462199	4.545678149792026	5.109716878202887
4.662143720711271	4.473413973260984	4.555360508529328	5.10770505449186
4.64854540051084	4.471526401408829	4.571475903681944	5.107209969647869
4.3921867532870635	4.471071573613031	4.592065670432247	5.09905533184619
4.3787793310606915	4.453761583499094	4.605875827410351	5.092446931877078
4.378325209596072	4.441255120930429	4.616380977594348	5.089693208784839
4.378307034856813	4.432921211333212	4.686886408025396	5.0891559255312515
4.370735083715832	4.426836453803508	4.70530766471057	5.0825843279973935
4.341157437445437	4.4202693840782254	4.709727764559769	5.082552008942503
4.3297435500112345	4.406063046057575	4.7152008281950435	5.081545323985504
4.325843928293292	4.3925914438089535	4.755928186807898	5.074249440672493
4.324447085505086	4.307859580598467	4.7661450487868215	5.073146244242744
4.3155715346144525	4.38524868240322	4.7836463550648185	5.071918810363806
4.295962732394023	4.350926073869093	4.788345165152118	5.065788782979053
4.295874845217379	4.338675577753202	4.801760329957474	5.016485950465802
4.2867482966137125	4.3378185287717015	4.836703799089731	5.014772474073064
4.258756972536576	4.216377057988173	4.862745400151145	5.01396576608478
4.258038338370556	4.1812431609674094	4.903827660765977	5.011828321872712
4.25698218590157	4.1808424146466825	4.910437628775161	5.006748348857083
4.256741792625255	4.085718595165402	4.921441953478143	5.004299873523626
4.249124949303172	3.9143960521297863	4.931940716647408	5.000130268805227
4.2490025749097615	3.805228914203426	4.9395891334645246	4.9998523147682405
4.244054348556946	3.5939502952639875	4.970137583284107	4.9985906014179875
4.242988412194795	2.3729120029701067	4.973755740445672	4.998015088116106
4.236587640756995	2.161368002234975	4.988563415731311	4.99109754095963
4.234820879807401	0.9030899869919435	5.001738038429709	4.99004567368463
4.234491974238988	3.1513698502474603	5.71738920208297	4.98837164371538
4.231775323975095	3.677241845946654	5.717234325595889	4.978267275833041
4.230959555748569	3.6959192528313998	5.716454107740516	4.972573080926555
4.172632116686294	3.751971574736327	5.715032613611351	4.969886298539153
4.172135696649566	3.753812783564702	5.714633994657861	4.967028196682118
4.169733197942518	3.8102325179950842	5.714270228815481	4.961971326341504
4.159507037477321	3.8375253094496014	5.714183852535794	4.961516011448949
4.159206133646325	3.8811563210755637	5.714089909313586	4.95489346306892
4.157577640520729	3.88349109018893	5.7133166224754905	4.954242509439325
4.135228090226056	4.038262407104784	5.712874365651643	4.9434895694715335
4.105305762793075	4.087532975734094	5.7125705787586325	4.938529731846505
4.095970922343715	4.178286128777567	5.71075014419672	4.93535105294323
4.076421967360593	4.241272469901696	5.710190164712495	4.934058884449304
4.068742292932981	4.29156863324215	5.709912444913153	4.92957217907655
4.051885378889872	4.297278910233113	5.709135919729847	4.928175576324465
4.03929511808431	4.299420125982029	5.7089059171651995	4.9279346817411795
4.038103310305898	4.330697798339304	5.708804881228413	4.919872699478784
4.033463966077405	4.334795422556774	5.708674943333017	4.91756852231815
4.031650793551264	4.338097753706539	5.7086511596399765	4.916769684283136
4.026206297083118	4.338436571382445	5.708486336838933	4.909523937330235
4.00177696707744	4.381566295796572	5.708410701318713	4.907615560166021
3.998041264363428	4.383474257050051	5.708297648400761	4.897874403792751
3.971415023384995	4.398356731379754	5.7075318543059	4.892094602690481
3.966517176446792	4.422392836227372	5.705771372144963	4.885943282038525
3.9644482079166607	4.446707993247412	5.7053615897204395	4.882501769626379
3.95751151145448	4.531517235453106	5.704726047569927	4.882484692596634
3.9451730461739003	4.56871787552972	5.703777000335624	4.875859630965273
3.9389198122447717	4.585596072930954	5.7032036503732755	4.874794814390084
3.928344635264862	4.598538827476588	5.702600257271959	4.861952374921452
3.8605176774617465	4.6200006423000675	5.700019727329084	4.858332633992928
3.7971289877965524	4.660030223038667	5.69480256066471	4.851930678640268
3.753429841575423	4.687965711338427	5.694325230045563	4.842178475485988
3.746400644491561	4.692238657427663	5.694170687159551	4.838660225988941
3.6884198220027105	4.7339351793005555	5.691808834568454	4.826133136847682
3.64018319192134	4.734039348757123	5.690953219210301	4.8242039608286245
3.510545010206612	4.734327687689363	5.690320146443271	4.819076488487893
3.5010592622177517	4.737502742312274	5.690024987484591	4.817049462498177
3.4396484295634737	4.747489492258673	5.689622255124378	4.809956794671798
3.4245549766067134	4.751825478380346	5.689534385011339	4.809768395172473
3.2530955858490316	4.7562632612113	5.689506866471929	4.802554813066609
3.0362295440862948	4.775486658258578	5.688806776817165	4.793014665193394
3.080987046910887	4.78545085103706	5.688730302744002	4.791136025815758
3.2332500095411003	4.8129935266855846	5.68857464530399	4.789848538497786
3.2853322276438846	4.82145457040094	5.688479444406363	4.7758506450728575
3.2973227142053028	4.828666340025827	5.68773402107256	4.735111641838993
3.319314304090512	4.8314602315077435	5.687174782111096	4.725789163577246
3.368286884902131	4.839679121274152	5.686939097463837	4.713927138132432
3.4488608456074408	4.851496839347985	5.6864396305423135	4.700236296335289
3.498586208817518	4.9056393982672235	5.686253635653506	4.676227063990744
3.592398846115564	4.9508757748081464	5.6860031320643225	4.668292710448221
3.6080979463252794	4.954203903769545	5.68569606812145	4.660628352973734
3.6190933306267428	4.9740831740075855	5.68568800812626	4.648447836938991
3.6559064181802152	4.998547028615239	5.685670096490273	4.610628228498013
3.6634182122526795	5.019706031636376	5.685627105549641	4.606628541616139
3.696705780933917	5.0766914056654775	5.6842895758247876	4.588977212260553
3.715836275164994	5.086153313712314	5.68361161434651	4.562447517143651
3.7544247892772584	5.137344615031883	5.68173767784146	4.554985558874662
3.7609499514108973	5.137347780501238	5.681668083784352	4.472917269345676
3.7621531923035945	5.154466578752433	5.678992475361812	4.3867842398736805
3.7985125330313516	5.154487880004024	5.677469160975547	4.3589242153885115
3.838471279071929	5.172646708689046	5.676349695120328	4.344686943705622
3.8766796104192003	5.174400012380141	5.676328648955118	4.320395570236469
3.888348010178049	5.17929033153913	5.676242623589338	4.313719619495093
3.9191827290425008	5.179468485953948	5.675159443566476	4.2867931756549735
3.924641047417163	5.1813232658758945	5.673310340316485	4.154758619154177
3.947776708464738	5.191953767152995	5.67237774906139	4.029099566823543
3.9719249491841913	5.195315590192312	5.670640065461623	3.9301846522986197
3.9736357734174073	5.232294577558234	5.670101064113989	3.8605775512444156
3.9786825651569444	5.241359673876956	5.666833291151852	3.5618166643189575
3.989761187718778	5.279566570280012	5.665026278293743	3.533772058384718
3.993920958801287	5.283620046662051	5.664568646920875	3.49734438101758
4.00902574208691	5.284374328300976	5.664393736348508	3.110589710299249
4.012541972775836	5.284442014074177	5.661833500895943	2.2095150145426308
4.162594274442422	5.29470645462496	5.658360600799052	1.7558748556724915
4.165748681559414	5.299487686364345	5.657698209934343	2.444044795918076
4.166193215170067	5.300986564044174	5.6574392784556125	2.801403710017355
4.181986424480151	5.302164193416079	5.654847206151891	3.0322157032979815
4.1821577663347815	5.317030658779284	5.652813744932247	3.0751818546186915
4.1821863167395446	5.317036937508708	5.651273166934467	3.2100508498751372
4.200166246363107	5.317070422532652	5.651075360592685	3.27207378750001
4.2022975561388	5.332260665785917	5.650593072587215	3.3807537708039
4.2286056503550915	5.332385937407066	5.650545494047577	3.3932241163612975
4.323396497131876	5.3392168390563555	5.6505047082931155	3.420945405921972
4.316599302093861	5.351078974358754	5.650503737157037	3.4474681309497557
4.310608356458523	4.561518773860811	5.6504483788106645	3.47158505418519
4.307003701163156	4.553069479363698	5.650387185059178	3.5814945422908995
4.302049390376251	4.552351807979569	5.650386213660267	3.7011360660925265
4.298307137328508	4.551730490887551	5.650160790367473	3.7100326990657537
4.295611076923876	4.549420180836492	5.650145239619643	3.731346975545955
4.293980956234428	4.545331861885158	5.650001368799113	3.7352794480604565
4.291257820288149	4.520103440670985	5.6498739839054	3.7514330818193473
4.27795284703881	4.508772048270926	5.649813681842749	3.7663384752512874
4.250761447979689	4.503885972332198	5.649724185929522	3.7707783961691477
4.247285702863379	4.498613764699758	5.6495246993306605	3.7810369386211318
4.235023159495223	4.497220002714487	5.648997808918655	3.799409479615127
4.229451454151763	4.490520309363348	5.646728100480977	3.883547879268044
4.223314189764134	4.487760371456292	5.646662461197329	3.926959488380276
4.199618067707931	4.481542948973104	5.6464870478707105	3.934649922900711
4.199096656305616	4.471438407389299	5.646012390824839	3.942950070077099
4.1783149348321595	4.4698808993735355	5.6451667268398635	3.9661417327390325
4.168762575622357	4.467282447618142	5.644298726095361	3.9872639541222354
4.16705135873788	4.466793502343536	5.643822656189299	3.995898323646437
4.163280670261906	4.455240877870955	5.643532618794074	3.9968617684906733
4.162803292382674	4.454250155300345	5.6431910339661435	4.013047996115231
4.158060793936605	4.451494761801086	5.643041876567266	4.029464946638236
4.137986732723531	4.449262355308886	5.642786906252787	4.0478198278165936
4.134878045195129	4.4466614109543094	5.642590140794926	4.055913223916149
4.093386660001371	4.446273030751088	5.6416198424176685	4.06126394230025
4.092158996391268	4.443669703496398	5.641617859998648	4.076822423342773
4.07838430874819	4.434329337337729	5.641614886353152	4.077694865886586
4.064120905829622	4.414956644015667	5.640461560337914	4.1233288669263475
4.026533264523297	4.41251094618621	5.640416834588378	4.138460594725703
3.960613457647909	4.399604505689688	5.640073784065389	4.142545884086276
3.959279950130939	4.398894407078496	5.639393843179106	4.146128035678238
3.945320840792275	4.398495550138137	5.63914968086753	4.157214922391151
3.8714561740229536	4.379649915404481	5.638087723385881	4.158784517723423
3.867113779831977	4.367244071135225	5.637381642782162	4.168291188851266
4.417521513804297	4.34713478291002	5.637298557843669	4.168880342413643
4.408392620133361	4.3386556655787	5.637153371306538	4.1773344555057
4.396251668580277	4.337559087628736	5.636575147680432	4.20382130251655
4.367374559874197	4.331488032760532	5.636567125301684	4.214022148700433
4.328603829080335	4.306103208727586	5.636410659289112	4.233985478780212
4.30446898485417	4.2837081890474655	5.635926862963116	4.2439305368042755
4.300943128080553	4.283414311501195	5.635856557246267	4.257606586392311
4.261857385629898	4.281397021848757	5.635754091393752	4.264392761767717
4.254040257561709	4.280464546626918	5.635524962622429	4.264534495078272
4.210666244309117	4.276668561845278	5.635278614871825	4.321805483857539
4.193792230279798	4.255393125707304	5.634363391481192	4.329784199064232
4.193514175028669	4.203413680096452	5.633260348370222	4.364382122338207
4.151553704542976	4.172223341427753	5.63239452247893	4.389041982497163
4.126423653737339	4.166637294231805	5.631586819100721	4.40891802084678
4.125318578123527	4.09011691075201	5.631203216909745	4.410439786210347
4.1192558892779365	4.082102884327094	5.630550924646007	4.419856658597271
4.0917372829916605	3.937166703715033	5.630461437470292	4.466719371681599
4.059260404121731	3.8363241157067516	5.630306825268252	4.467415700848101
3.97648753730519	3.7902851640332416	5.630248831498729	4.469203257834216
3.9636461864848433	3.69284691927723	5.630006598364895	4.472419996698072
3.9520655901850503	3.6245914591268478	5.62951866876136	4.473691295865516
3.934548947666147	3.593286067020457	5.628873026226648	4.495946532723614
3.8820119616266586	3.4875625602563782	5.628782171669005	4.549738731264899
3.790988475088816	3.4514794051248616	5.628527882053386	4.560862694727465
3.7416242575038123	3.281941933440825	5.627037963423587	4.5630774549254065
3.739018245883481	3.240798771117331	5.62658773183261	4.577261953585815
3.7368743616484226	3.2286569581089353	5.624297569235143	4.58068553477062
3.7281913985899466	3.156851901070011	5.622885157650402	4.589569846334437
3.6555225962534177	3.064832219738574	5.621218877948602	4.590105874562201
3.587935348636356	2.8808135922807914	5.6195440947324595	4.600831373175193
3.5550944485783194	3.185825359612962	5.616844008934304	4.608868199820542
3.5056925074122	3.255995726722402	5.616242287128058	4.608975071509912
3.2208922492195193	3.3106933123433606	5.61569865595214	4.657925483756938
3.1051694279993316	3.3271545124094315	5.615326028181733	4.661244608959334
3.056142262059052	3.3289908554494287	5.612357827384073	4.668190160472947
2.870403905279027	3.4214393902200495	5.606500672205285	4.669855926622827
2.8680563618230415	3.4274861090957853	5.606206106979297	4.803368335690015
2.850033257689769	3.4583356259919475	5.604652575711141	5.133513360884584
2.7450747915820575	3.458788881710845	5.604263863147157	5.182805398702064
2.6148972160331345	3.4991369945373827	5.601069757588239	5.205875323137643
2.0170333392987803	3.5744942682853273	5.599505355377208	5.21133416373255
1.9731278535996986	3.5891673905460477	5.597608537726552	5.273174955122203
2.645422269349092	3.616580530085886	5.592162317697341	5.268477342430588
3.401055725771844	3.632356046239073	5.591796722336317	5.239141752780838
3.4823017672234426	3.6636067081245205	5.584669254370549	5.213281287682979
3.4877038631637265	3.6755033847279566	5.582236136815644	5.210636832248111
4.323045735481702	3.6767850304192056	5.578294158315821	5.187777273601734
4.5020445538773535	3.6810602436318116	5.576426587972283	5.1650335100433455
3.711047603867034	3.727785174182906	5.57072619216514	5.162659976635503
3.710625015060797	3.7338390006971496	5.570563953622629	5.157205850555379
3.710540447933297	3.7402837196818792	5.569751850555869	5.15333916574494
3.7024305364455254	3.754271868683459	5.56600475000718	5.150516974774902
3.5656117249020585	3.7567881987681178	5.562446327717757	5.143230331793867
3.4575791469957626	3.7786576319473553	5.554491582839359	5.133915559323677
2.5774917998372255	3.7812525942484565	5.553493442659883	5.125988459601365
2.2041199826559246	3.7835462822703496	5.54355030501012	5.12027442797239
2.895422546039408	3.7837606957439243	5.520876381688342	5.120057076548296
3.1556396337597765	3.8141809810401868	5.507429460390574	5.109801204936387
3.2638726768652235	3.814846668604463	5.467724986835654	5.099141754137443
3.41077723337721	3.8455940931600243	5.467106194443293	5.082674090532572
3.554125581513013	3.855942946232316	5.466582938193705	5.082641778157131
3.750970984437319	3.8573928109209015	5.461214807116441	5.081635301502951
3.835246539996311	3.8580557180503643	5.451826333537941	5.073237978639147
3.8731461513282555	3.8723893884178207	5.451700488889761	5.016590467267158
3.954965731058421	3.896415976473123	5.442468793974967	5.014877404002275
3.972804322336578	3.897352134344313	5.4406273286887155	5.014070891080308
5.396778020708204	3.9039577085231705	5.4359557908892375	5.006855235275984
3.968623020956989	3.9060116252714128	5.434222288168769	5.0044073641763305
3.9600424557268417	3.936312633662193	5.432319767529633	5.000238796302082
3.1983821300082944	3.9739586861067036	5.427791111695596	4.999960911737631
1.806179973983887	4.012373167222489	5.418814847441422	4.998699514302668
4.061414778277073	4.066027594948862	5.417948076254292	4.998124145406234
4.137828663756581	4.089551882886454	5.417906600243237	4.99120834902534
4.146003933810869	4.138997014032636	5.40990608470086	4.9884831493778465
4.1576682727387695	4.194653071952934	5.405646829662729	4.978381405875246
4.175482820774772	4.297454099619072	5.404941421973408	4.967145318434337
4.177594209647827	4.308329596317398	5.404426588499824	4.962089819628145
4.186617351853637	4.365993119934445	5.4036420479200835	4.961634629012274
4.1945975852425095	4.409476620806971	5.400073227016914	4.95501390303805
4.201342492647708	4.420153860474598	5.398085907108392	4.938654795771571
4.207338095288357	4.471658359018161	5.383132879991075	4.9280628337920085
4.214578953570499	4.4815716077088865	5.380670626989766	4.920003252324402
4.682956926301208	4.490646620997555	5.380124374128178	4.917699769556032
4.668003643911038	4.505909329424643	5.378534164448258	4.909657637983918
4.653511591414625	3.8701697211364405	5.299435382470917	4.907749849528908
4.617210094557434	3.812244696800369	5.275189228048206	4.898011738797502
4.607090277191581	3.7429606702141522	5.270443578105694	4.886084441650608
4.590518611916336	3.691258358133111	5.269814044053778	4.876004105880912
4.587261849692534	3.615529223637133	5.205802325425202	4.852083335846628
4.530148450992933	3.6154239528859438	5.204619134352867	4.842334598806851
4.530135638245461	3.5284024379536176	5.187999872404835	4.83881761898233
4.503504689722399	3.471144965160633	5.184438728495813	4.82629513504488
4.448953534644588	3.467756051244033	5.1843165836601965	4.810124939475361
4.437243061177006	3.336259552014193	5.184177353468559	4.809936612919935
4.400572524359314	2.8756399370041685	5.176828932829714	4.802725847670746
4.396042344810998	2.093421685162235	5.174960622938025	4.793189497720696
4.389343311252078	2.6263403673750423	5.171647483840866	4.791311616105738
4.378543247161644	2.907411360774586	5.169436358984682	4.790024650000473
4.377233376752749	3.187238619831479	5.168815574630377	4.725993258924722
4.377215156263061	3.2723058444020863	5.168096592652531	4.714136883464824
4.3714188521101125	3.346352974450639	5.167009970047716	4.700452757399163
4.366123985021134	3.3630475945210936	5.1652383890446485	4.676455825456324
4.361520080276349	3.4274861090957853	5.164433163091945	4.668525688556862
4.357324882740209	3.4733409641859354	5.161996525422446	4.589256857401574
4.349685397810314	3.498586208817518	5.161748217814528	4.5552879628878165
4.342304220718211	3.507855871695831	5.160888516144974	4.387229606200529
3.061829307294699	3.584557360525675	5.160858530679992	4.359399072180887
3.010299956639812	4.78351768580745	5.159961007542419	4.345177616542704
2.3636119798921444	4.721274627271088	5.159052592378582	4.320914453045575
2.8870543780509568	4.7152008281950435	5.159016457131181	4.287353772714747
3.161368002234975	4.713246866621709	5.158739320302756	4.030113752707593
3.710878617685173	4.709744710983804	5.158504217861049	3.862071719379994
3.8159760009719856	4.709202097161035	5.278671305780679	3.564784384503987
3.8344842853348053	4.7089305358066165	5.273117068486742	3.5369370227046737
4.035829825252828	4.686251846854414	5.2684188262144565	3.500785172917456
4.056409320649918	4.662871111119308	5.262866200211043	3.1189257528257768
4.093036252945163	4.6224005533247965	5.252969474223572	2.271841606536499
4.096040554295428	4.5567124742098635	5.239079147081721	1.9138138523837167
4.1035984939779375	1.6434526764861874	5.222693065425045	2.403120521175818
4.11092624226642	4.157970243604713	5.21321484054871	2.783903579272735
4.116076171728611	4.464713045757064	5.210569979246113	3.02201573981772
4.122969094393747	4.388385425718033	5.207478176379903	3.06595298031387
4.188647295999718	4.3550490317762565	5.190687393754906	3.203304916138483
4.189602592521581	4.34086036206488	5.187706807170198	3.266231696689893
4.201861216277263	4.330555809062996	5.178905038280354	3.376211850282673
4.216324278686668	4.327971623623011	5.164959254661265	3.3888114134735234
4.231342137903896	4.318355550225704	5.162585314282281	3.4168068718229443
4.237895454639604	4.301268791966063	5.157130244553652	3.4435758797502576
4.248880166024286	4.300508529343292	5.153262883530003	3.4679039465228003
4.262640903755262	4.277792518931442	5.150440195194493	3.578639209968072
4.28264476718974	4.276093991759217	5.143152253012387	3.6989700043360187
4.289767270952781	4.272537777375238	5.133835787660679	3.707910665713106
4.309885559660194	4.2629017626541374	5.125907218373178	3.7293268096468606
4.321432716647859	4.260357641636152	5.120192110685123	3.733277533932582
4.323087016265146	3.990871404801486	5.119974718049465	3.749504423876142
4.342264726835412	3.967875445548033	5.119470343473499	3.764475027434409
4.3477202170340385	3.8808707325324234	5.118211800460203	3.7689339421867816
4.354933966559146	3.8313577854420675	5.109716878202887	3.7792356316758635
4.358810172458563	3.8125122842899826	5.10770505449186	3.7976829349148993
4.388740444524611	3.766487206239694	5.107209969647869	3.882125919770032
4.422245024841782	3.7252580663599613	5.09905533184619	3.9256729939212405
4.423671765289518	3.5427009694481106	5.092446931877078	3.9333860419030544
4.44551079656673	3.1492191126553797	5.089693208784839	3.941710148941646
4.45499721730946	2.9689496809813427	5.0891559255312515	3.964966374831098
4.4625776687897085	2.225309281725863	5.0825843279973935	3.9861444647105206
4.4710275327305515	1.2041199826559248	5.082552008942503	3.994800899294604
4.5959038704426	1.6232492903979006	5.081545323985504	3.995766779049974
4.784973709954401	2.1903316981702914	5.074249440672493	4.011993114659257
4.9937315385036065	2.6766936096248664	5.073146244242744	4.028449242723508
4.995534286177595	3.1958996524092336	5.065788782979053	4.0468462039458215
5.081617307490729	3.5332635167787148	5.016485950465802	4.0603200286882855
5.140174809472917	3.6742179455767	5.014772474073064	4.075911761482778
5.314073777353312	3.7304592600457687	5.01396576608478	4.076786033508079
5.137721143987406	3.743979865241843	5.011828321872712	4.12251077061032
5.135644594294564	3.8287243271387914	5.006748348857083	4.1376705372367555
5.135415725468063	3.9482172935599706	5.004299873523626	4.141763230275788
5.1298992567209885	3.963031875053898	5.000130268805227	4.145351816558461
5.127493544756782	3.9644010711627313	4.9998523147682405	4.156458285240457
5.127172854107743	3.9651075858490556	4.9985906014179875	4.15803061259034
5.121953583545299	3.965201701025912	4.998015088116106	4.1675536211968245
5.115500676193345	3.9777236052888476	4.99109754095963	4.168143775495959
5.115091044504234	3.9899390132845354	4.99004567368463	4.176612099991867
5.112564787220744	3.990871404801486	4.98837164371538	4.2031417191119855
5.105108063376342	4.001257631312231	4.978267275833041	4.2133583536243915
5.102505739076204	4.011274328904725	4.972573080926555	4.233351527653275
5.102275876483398	4.015611204503513	4.969886298539153	4.243310948029823
5.098266365915699	4.0336247712192606	4.967028196682118	4.2570062179123065
5.0958107264734425	4.034668555834241	4.961971326341504	4.263801707916311
5.092373210483822	4.046495164334709	4.961516011448949	4.26394363421885
5.0922292421628566	4.057437868212939	4.95489346306892	4.329275812236455
5.083563531451189	4.063821056343712	4.954242509439325	4.363912685794346
5.080990650999516	4.091455913055092	4.9434895694715335	4.388598471825765
5.0809798386438985	4.108700296894465	4.938529731846505	4.40849436021236
5.069149889848778	4.1166741447959465	4.93535105294323	4.410017608203053
5.0648995469973555	4.1178014079973275	4.934058884449304	4.419443540515492
5.061656006927474	4.126423653737339	4.92957217907655	4.466348528450199
5.061056457256414	4.14705767102836	4.928175576324465	4.467045451987756
5.060731827287507	4.152685756036786	4.9279346817411795	4.472053991449704
5.057590038670664	4.217536582779137	4.919872699478784	4.495599834892624
5.057068633280608	4.242342621024643	4.91756852231815	4.549432437097535
5.056782927000494	4.247433129563036	4.916769684283136	4.560564148979884
5.047045000513299	4.2696996973843735	4.909523937330235	4.562780428307687
5.045272112490242	4.271051261492347	4.907615560166021	4.576974474604044
5.040333294820321	4.286905352972375	4.897874403792751	4.589290402721322
5.040107643076983	4.288852614199747	4.892094602690481	4.589826775750555
5.031481177240234	4.303822199862847	4.885943282038525	4.600559084810368
5.029971909180223	4.309566295893774	4.882501769626379	4.608600905481854
5.027072223203406	4.324488233307656	4.882484692596634	4.608707842959471
5.025219817268036	4.324776158816457	4.875859630965273	4.657686747599831
5.022036380699923	4.338715399363528	4.874794814390084	4.661007690901031
5.0216605630104185	4.358334670974681	4.861952374921452	4.667957002251729
5.014839632148259	4.416324239136413	4.858332633992928	4.669623661221743
5.014537338993198	4.436750852772652	4.851930678640268	4.500634350036307
4.998978206889832	4.438384107034714	4.842178475485988	4.452031903656812
4.998677733910687	4.447018414247657	4.838660225988941	4.451878502333504
4.9959728479019825	4.4588945733474095	4.826133136847682	4.418367590759902
4.994031048913642	4.465427468452574	4.8242039608286245	4.393540107347963
4.986337222492227	4.475613084841581	4.819076488487893	2.5634810853944106
4.984891697774139	4.477048866273474	4.817049462498177	2.6273658565927325
4.984207663010176	4.479272911776857	4.809956794671798	3.150756439860309
4.9780891730561425	4.488522514644407	4.809768395172473	3.45484486000851
4.976336220776418	4.490520309363348	4.802554813066609	3.4794313371977363
4.973187911449674	4.496583734489095	4.793014665193394	3.6620964454179235
4.972637840933349	4.508462381273361	4.791136025815758	3.709778601848225
4.964278491654015	4.516773278301586	4.789848538497786	3.727134423760489
4.961857542362363	4.5211642452342335	4.7758506450728575	3.759365621655929
4.9609652016410095	4.525873712419152	4.735111641838993	3.784759894664005
4.9407305911231285	4.526313425758425	4.725789163577246	3.791971201020768
4.939723871921972	4.529109391761361	4.713927138132432	3.8441042306975133
4.927739818171388	4.537756149282614	4.700236296335289	3.9603756314101584
4.910245432362218	4.540642254409653	4.676227063990744	3.9604232070778296
4.9095453322010165	4.546752357340005	4.668292710448221	4.007363654312278
4.909443697176428	4.549101396583183	4.660628352973734	4.075948224644035
4.909063692491118	4.55024058653017	4.648447836938991	4.1216911303075765
4.9090369190613234	4.553980064848256	4.610628228498013	4.125253486024798
4.90339931162648	4.554234687023423	4.606628541616139	4.149588567787744
4.9027152463711685	4.554271049436632	4.588977212260553	4.212932991708014
4.898396045930009	4.555964584741422	4.562447517143651	4.332276831896657
4.895682161056003	4.562958668654623	4.554985558874662	4.367430471619611
4.887425988613939	4.5687061516245295	4.472917269345676	4.394976719554564
4.87735406590471	4.56952606161867	4.3867842398736805	4.405431741967374
4.876391061819188	4.584636480371127	4.3589242153885115	4.436496591295506
4.869208243719084	4.592276711374422	4.344686943705622	4.450972329938457
4.868714954101186	4.5950219867841815	4.320395570236469	4.451079940826366
4.848213757114063	4.600166689407995	4.313719619495093	4.461978476528678
4.847436920906313	4.665524707308532	4.2867931756549735	4.480380678012469
4.84664014640526	4.667658376956949	4.154758619154177	4.497910542963488
4.8417222739147245	4.667742386077543	4.029099566823543	4.508745129469548
4.84078336672336	4.672060895130308	3.9301846522986197	4.513177632479043
4.840306877854649	4.677296631534083	3.8605775512444156	4.522809252603671
4.8385972528166565	4.677962636542057	3.5618166643189575	4.527926202533123
4.832674934741244	4.6791461498237	3.533772058384718	4.535066150579828
4.828337600059005	4.681666275997902	3.49734438101758	4.537403484158008
4.8255559322903565	4.681765693079672	3.110589710299249	4.543521730675292
4.821133436334965	4.702981671648809	2.2095150145426308	4.549848944304928
4.819629469970796	4.70333437544377	1.7558748556724915	4.552424845704086
4.813621013864926	4.720473536179473	2.444044795918076	4.583935202536751
4.811078768896435	4.724193919514329	2.801403710017355	4.592465450591103
4.804568742089364	4.727712013419855	3.0322157032979815	4.605595915240784
4.804071248885661	4.7351196340818715	3.0751818546186915	4.616034168348879
4.802746367297579	4.735175575664169	3.2100508498751372	4.621207450116991
4.800909444620413	4.735351345168791	3.27207378750001	4.623321666780353
4.800345845264312	4.736364626282507	3.3807537708039	4.62612470664821
4.7987818115683325	4.741435255767935	3.3932241163612975	4.626371167309944
4.795831373638004	4.7424030213982356	3.420945405921972	4.63364011946669
4.795650649299136	4.742536608158096	3.4474681309497557	4.637139350726339
4.795469849723568	4.751702411739237	3.47158505418519	4.64635470602076
4.793231447056521	4.7533608761433515	3.5814945422908995	4.648408805372523
4.792475738361253	4.863733163764354	3.7011360660925265	4.661149857244786
4.786900419200142	4.863970843575402	3.7100326990657537	4.6695121296915465
4.783660649296102	4.882530229850502	3.731346975545955	4.681485459340668
4.775013018874317	4.897236600496572	3.7352794480604565	4.681883156660884
4.774983854956507	4.752808758073104	3.7514330818193473	4.686913200064099
4.7676233161731805	4.764138756041764	3.7663384752512874	4.688499909911576
4.7621456823911466	4.834077201810436	3.7707783961691477	4.691753200112801
4.759637631848691	4.834242625515237	3.7810369386211318	4.6934895166030035
4.743925046395047	5.128441274337097	3.799409479615127	4.703153758064621
4.743196081448701	5.126134655525693	3.883547879268044	4.711233412753435
4.742937122070862	5.124200895305138	3.926959488380276	4.716979408557358
4.727557522434895	5.118532563155344	3.934649922900711	4.7193561504598875
4.7235541775696275	5.11376625768478	3.942950070077099	4.722098950346514
4.717603939360182	5.100808065921496	3.9661417327390325	4.729124275258121
4.710599646651555	5.083871541734953	3.9872639541222354	4.729869136504731
4.705572945434063	5.079947822688826	3.995898323646437	4.732787663164454
4.70199084929292	5.078909727137935	3.9968617684906733	4.733261481354195
4.697891616266296	5.076017496217318	4.013047996115231	4.747505027465768
4.695648007440056	5.0721101360053416	4.029464946638236	4.749218253490456
4.682163133981032	5.05340500236792	4.0478198278165936	4.774830712249287
4.6670698576562994	5.052713175089954	4.055913223916149	4.7825299529871605
4.665374581746167	5.051179544374471	4.06126394230025	4.786999722178733
4.660704247070679	5.048146476141298	4.076822423342773	4.816831009499495
4.641781379153335	5.029923266447061	4.077694865886586	4.827343421422405
4.640839060883501	5.0296475213349545	4.1233288669263475	4.832464203620092
4.640113571929359	5.010711154147747	4.138460594725703	4.84219096741724
4.6347391785612535	5.004669529768788	4.142545884086276	4.842883706845628
4.629042434519568	5.004592185888238	4.146128035678238	4.846955325019824
4.615308125579776	5.000429738851435	4.157214922391151	4.850333724766305
4.6108836395070085	4.9992132147320945	4.158784517723423	4.886231198992427
4.591587672438799	4.988509906477351	4.168291188851266	4.88778041141103
4.579532090157864	4.972369486586662	4.168880342413643	4.888623112858887
4.577399875933421	4.9718183778304	4.1773344555057	4.90757795170212
4.576421980953126	4.970834834555414	4.20382130251655	4.916980047320382
4.574771831875029	4.954710330322716	4.214022148700433	4.919627153833269
4.564429326997984	4.940596164683622	4.233985478780212	4.921421136736248
4.562054829656379	4.936845368561505	4.2439305368042755	4.922642430801514
4.56197148664423	4.908238312447135	4.257606586392311	4.925982100327103
4.554658725857736	4.902693512358132	4.264392761767717	4.926239521045862
4.553725293303273	4.893423290945479	4.264534495078272	4.94010291144608
4.551767063567771	4.887003679237906	4.321805483857539	4.942429734306969
4.522405106114798	4.8854912627094755	4.329784199064232	4.943652772073255
4.521281952621674	4.8717538538913	4.364382122338207	4.95035024781384
4.513057707638605	4.86560138049954	4.389041982497163	4.956523791593644
4.49734438101758	4.835018004041957	4.40891802084678	4.95751151145448
4.487392936058712	4.835011654103996	4.410439786210347	4.967847386421623
4.476701233677596	4.83437619098504	4.419856658597271	4.979143026174693
4.4746969281168285	4.834338033613638	4.466719371681599	4.981438036547301
4.45638121798532	4.832304490729338	4.467415700848101	4.987076081463908
4.456092614887902	4.831351381760502	4.469203257834216	4.99135900263795
4.453807410461226	4.824230000009727	4.472419996698072	4.991540603690647
4.452047240809425	4.821120323776824	4.473691295865516	4.9932951169812725
4.44010583903666	4.811702326637074	4.495946532723614	4.997683385683799
4.426836453803508	4.804738985555689	4.549738731264899	5.006303418797501
4.424865309463941	4.7937764200135105	4.560862694727465	5.007739245608832
4.4219328132785085	4.777114946448458	4.5630774549254065	5.016841205014338
4.4176875412097525	4.776054344516988	4.577261953585815	5.024551340537928
4.402347372848368	4.773193821079498	4.58068553477062	5.0253673176831315
4.400883215548363	4.762918522007954	4.589569846334437	5.027875336277278
4.389998422607333	4.742732984660128	4.590105874562201	5.031258960420834
4.387621151125087	4.738733005390331	4.600831373175193	5.033093888137047
4.381800742504703	4.737192642704737	4.608868199820542	5.036185593018807
4.359588869615034	4.735471147238984	4.608975071509912	5.036824443515131
4.357382103296111	4.731733774382733	4.657925483756938	5.042035754279597
4.317436496535099	4.709185129550246	4.661244608959334	5.043433017062217
4.311287538662283	4.689424300390077	4.668190160472947	5.050801084310092
4.303239268651996	4.663578438958759	4.669855926622827	4.340582908247528
4.28856219839382	4.651965748375118	2.5634810853944106	4.313529773202291
4.284340481458097	4.649753371405955	2.6273658565927325	4.311223910432456
4.265313202554297	4.629817196018516	3.150756439860309	4.294598478453708
4.26528962586083	4.6109793799229974	3.45484486000851	4.242789809478676
4.260596042301909	4.587632403356187	3.4794313371977363	4.090822163394656
4.228117924136845	4.577261953585815	3.6586790285824486	4.021767972682406
4.223988882570092	4.572034721449677	3.6620964454179235	3.9536630637470913
4.219217657022907	4.5671911078833825	3.709778601848225	3.9233994661587164
4.209166366716778	4.533212629851255	3.727134423760489	3.8127128667653687
4.205826659359341	4.483144932872129	3.759365621655929	3.745933158459443
4.177767292804646	4.470572181905382	3.784759894664005	3.7453871213200087
4.173361116894232	4.452997088015976	3.791971201020768	3.6853834098014873
4.1708188980336685	4.450510838167308	3.8282731120520697	3.5553363279952666
4.166400508575069	4.450002630173186	3.8441042306975133	3.3705130895985924
4.131394081817373	4.4489844265948015	3.904931827395653	3.1908917169221698
4.106836587366795	4.445027874948773	3.9603756314101584	3.0867156639448825
4.077258863692948	4.4437635069775006	3.9604232070778296	2.690196080028514
4.043519460245756	4.416324239136413	4.007363654312278	1.9777236052888478
4.039017321997412	4.381295623003826	4.075948224644035	2.6665179805548807
4.015611204503513	4.374345016224609	4.1216911303075765	2.812244696800369
3.9771746760201876	4.373702582225395	4.125253486024798	3.056142262059052
3.9351544472161684	4.373610728312931	4.149588567787744	3.2177470732627937
3.926856708949692	4.373261506161682	4.212932991708014	3.269979676645324
3.848189116991399	4.3732431182673634	4.332276831896657	3.6577249542051082
3.7774268223893115	4.332902805685792	4.367430471619611	3.724930914192398
3.7198282862543346	4.292233912909475	4.394976719554564	3.8135142715418833
3.5634810853944106	4.292167430784293	4.405431741967374	3.8744818176994666
3.554125581513013	4.283233364888754	4.436496591295506	3.9022749204745018
3.446226401778163	4.2778841422402	4.450972329938457	3.9132308711135604
3.3895204658463776	4.2751961417856235	4.451079940826366	3.927421695050419
3.359645792674543	4.249442961442583	4.461978476528678	3.9286518466536946
3.274619619091238	4.212107665547659	4.480380678012469	3.963740618857884
3.0629578340845103	4.1667852197354325	4.497910542963488	3.979866922564903
3.035829825252828	4.1456624707075465	4.508745129469548	4.020236943910808
2.6981005456233897	4.131265696780032	4.513177632479043	4.028855809390444
2.5415792439465807	4.131201490026233	4.522809252603671	4.0796153235269434
2.519827993775719	4.127428777851599	4.527926202533123	4.110690697273754
3.082066934285113	4.082390377581715	4.535066150579828	4.152563514256539
3.0909630765957314	4.07291131585408	4.537403484158008	4.153906285138868
3.212986184736668	4.057057208637422	4.543521730675292	4.17064302283611
3.5735677730392186	4.00949338828754	4.549848944304928	4.1758306041622495
3.7998228309933197	3.9967305154351527	4.552424845704086	4.186334663252949
3.8329557506045986	3.962984584316997	4.583935202536751	4.191870015444723
3.892984550710717	3.949048292315664	4.592465450591103	4.221831377489635
3.915135906622012	3.8462752424122133	4.605595915240784	4.245857992007197
3.965013450272248	3.740678425227455	4.616034168348879	4.26242735714309
4.01598810538413	3.5669086552268032	4.621207450116991	4.269162565431745
4.056866753658313	2.7715874808812555	4.623321666780353	4.276852263844274
4.093036252945163	3.400365273349939	4.62612470664821	4.296160413537258
4.180383965589764	3.484157424365381	4.626371167309944	4.298176009766551
4.214711421005384	3.8029104894190398	4.63364011946669	4.306017350084118
4.241372130158435	3.8345478576809486	4.637139350726339	4.307282047033346
4.323128293125121	3.839100782707153	4.64635470602076	4.344274349672465
4.3309816377008215	4.109072080978879	4.648408805372523	4.348596891176548
4.331467788291031	4.280987889004646	4.661149857244786	4.410355383434471
4.421817731364133	4.300225806768157	4.6695121296915465	4.4279727136082085
4.4464750318017865	5.877386897250502	4.681485459340668	4.438019932046323
4.454204375035515	5.871715342106273	4.681883156660884	4.502030884567376
4.459030424810455	5.742787954172146	4.686913200064099	4.523460310324472
4.476846114410826	5.645430129811566	4.688499909911576	4.53370852323986
4.477048866273474	5.627547116222297	4.691753200112801	4.552850654460561
4.49213153358157	5.614234728147896	4.6934895166030035	4.554198321565424
4.493276766671117	5.592808301972127	4.703153758064621	4.562078639008206
4.511549159745066	5.570215928477933	4.711233412753435	4.568565440070451
4.541342064390057	5.539933798760363	4.716979408557358	4.634839870519207
4.596333140301133	5.529295578963102	4.7193561504598875	4.637599790203587
4.627140456634811	5.52146498961477	4.722098950346514	4.639097840998727
4.197666426193566	5.521059589656426	4.729124275258121	4.672217965331519
4.1946253294838645	5.511542473096486	4.729869136504731	4.688259601864511
4.147088624628166	5.51149833863365	4.732787663164454	4.692732384332512
4.116806915962344	5.508930835245651	4.733261481354195	4.6957530257535725
4.109882143199101	5.5087491673961235	4.747505027465768	4.697804532694008
3.877256133113586	5.5080379135222035	4.749218253490456	4.703394564548142
3.840419777736486	5.504003013398121	4.774830712249287	4.703824244304884
3.8230175234460493	5.502218116695863	4.7825299529871605	4.726719060836028
3.819083075743703	5.501309902466368	4.786999722178733	4.730515805125193
3.794906106516804	5.501192133261371	4.816831009499495	4.732506340095538
3.7674527180977733	5.501112689482685	4.827343421422405	4.7433451092571
3.7283537820212285	5.497693831556417	4.832464203620092	4.754822131008455
3.707314633588708	5.48718788505525	4.84219096741724	4.771190482190553
3.7013088852280753	5.483530243043181	4.842883706845628	4.788825681069757
3.688330818112266	5.482283170553008	4.846955325019824	4.792377679772873
3.6684791029325856	5.481547247904035	4.850333724766305	4.801060529847856
3.465977368285823	5.477441067204857	4.886231198992427	4.80761619702188
3.31722734917642	5.472889495595181	4.88778041141103	4.80789340987149
3.2986347831244354	5.452430493699599	4.888623112858887	4.810568529216413
3.248463717551032	5.450145912619076	4.90757795170212	4.817234730425498
2.9804578922761	5.440233512210002	4.916980047320382	4.830229280867813
2.5440680443502757	5.437851992021971	4.919627153833269	4.832381160247041
2.9552065375419416	5.429673163392635	4.921421136736248	4.845940993546281
3.387567779417189	5.418955555196388	4.922642430801514	4.857320432528105
3.5861370252307934	5.392969400758538	4.925982100327103	4.858519151717635
3.7440581658788354	5.384675923359566	4.926239521045862	4.862196995774843
3.8284020784915933	5.382859585007852	4.94010291144608	4.867143266506253
3.8834342936830093	5.37817070006307	4.942429734306969	4.869818207979328
4.128980523966612	5.376394442037266	4.943652772073255	4.874313633736849
4.204038544805531	5.375162286031699	4.95035024781384	4.875240734689373
4.2316479611536	5.373312988124339	4.956523791593644	5.552736335394257
4.254837993329288	5.363482236188109	4.95751151145448	5.549339280837653
4.266607953574509	5.359108521473457	4.967847386421623	5.547430085818267
4.305093296061648	5.358698001034105	4.979143026174693	5.544326062695947
4.311817411695856	5.358405078026674	4.981438036547301	5.544266533605057
4.331042436293782	5.35317158242476	4.987076081463908	5.542378458582134
4.338297090232691	5.351595341251394	4.99135900263795	5.539364695746141
4.362821634847992	5.351055752435047	4.991540603690647	5.535268796011048
4.401813957739848	5.344014804079424	4.9932951169812725	5.518703408861582
4.441365166409772	5.343164296009575	4.997683385683799	5.508719555062694
4.595330849805335	5.326092013977818	5.006303418797501	5.5087182089995625
4.63174807439657	5.319362186269078	5.007739245608832	5.498382240930059
4.657830005041806	5.310918365097962	5.016841205014338	5.411112733276071
4.659906696804346	5.309881304353418	5.024551340537928	5.393650649898542
4.667153980685114	5.308485443748874	5.0253673176831315	5.391575483920867
4.724218506164001	5.290648870486767	5.027875336277278	5.390217752539483
4.745379315813454	5.269559640038821	5.031258960420834	5.388811413473523
4.750593239836581	5.267966815447512	5.033093888137047	5.388131409219577
4.759622524639997	5.256135410745313	5.036185593018807	5.387694081853469
4.767222675478806	5.232688693823692	5.036824443515131	5.3876442768283965
4.776606761880874	5.21795220330608	5.042035754279597	5.387526856665436
4.900137629434482	5.21756553127075	5.043433017062217	5.3844376479848775
4.899902540235211	5.215819912970257	5.050801084310092	5.377634034247592
4.898752598305005	5.211278098003371	4.617734035364018	5.377151378528619
4.898631951808258	5.188275849169428	4.496348355776995	5.375948783217345
4.898396045930009	5.1846999463121906	4.474929785992802	5.375669099751273
4.896713563019246	5.170173673806271	4.468908300962036	5.375628869012517
4.8962340175948045	5.169730259937167	4.449817679720294	5.373893576156628
4.895985768927391	5.162504664521149	4.4126956916035	5.37266718327463
4.895831231442367	5.156452226825012	4.400157923390449	5.372018572652906
4.8927677939054	5.153522188412702	4.397087956203049	5.371476091966146
4.891593204348965	5.152383144802676	4.396147019307023	5.371324666896511
4.887228962007753	5.125390168165738	4.311223910432456	5.371320972942477
4.8831274641329685	5.125259995673709	4.294598478453708	5.371110365609197
4.880727867804696	5.112839510845115	4.021767972682406	5.370579699749408
4.878079233111625	5.1123938348320275	3.9536630637470913	5.356459934672442
4.8776131932161535	5.100263681741458	3.9233994661587164	5.356358625002589
4.869014518185112	5.08910286810571	3.8127128667653687	5.355970371093824
4.85821225745191	5.087738837831872	3.745933158459443	5.355955063336064
4.857362654723139	5.086957464144109	3.7453871213200087	5.35570623662013
4.855282864274575	5.068438198892634	3.6853834098014873	5.353196617192335
4.854002233126989	5.064675082199149	3.5553363279952666	5.351442622481076
4.852925039364163	5.063539759305635	3.3705130895985924	5.350011418509645
4.849210509072009	5.061633397432614	3.1908917169221698	5.349978439447308
4.848890813232842	5.058858584938496	3.0867156639448825	5.347521257964252
4.848817003837372	5.058612002372036	1.9777236052888478	5.34705275912048
4.847541813268176	5.047080072816256	2.6665179805548807	5.346765553799522
4.846769953537219	5.042205239669637	3.056142262059052	5.345675573046826
4.8465597701618055	5.036301454422073	3.2177470732627937	5.344806719018383
4.845352338030792	5.0336730011536295	3.269979676645324	5.344753707790743
4.844172627935858	5.032663074353325	3.724930914192398	5.344178021303923
4.842946061579027	5.022869453005816	3.8135142715418833	5.341616514197263
4.842596759704761	5.0217225333708075	3.8744818176994666	5.341598714229879
4.842478182709892	5.017534159437198	3.9022749204745018	5.340636430995824
4.840777100525879	4.996060507127386	3.9132308711135604	5.340612643922031
4.838823913515769	4.984653307972329	3.927421695050419	5.340013573177736
4.836779695949838	4.977792172688707	3.9286518466536946	5.3391074472342
4.836159483099046	4.947938308235483	3.963740618857884	5.339057714568438
4.831396205548715	4.917274384493223	4.020236943910808	5.338765171242274
4.82980533449693	4.907744478751577	4.028855809390444	5.338474422823211
4.828137656060359	4.893356675402255	4.0796153235269434	5.336351647118182
4.826936055114818	4.887471010719139	4.110690697273754	5.335307426189328
4.826586579609077	4.881139191057934	4.152563514256539	5.3331025235152465
4.825380673516239	4.881133480901907	4.153906285138868	5.330971503774443
4.824210470770268	4.865109899491325	4.17064302283611	5.329873613590657
4.824190940652583	4.86143284456551	4.1758306041622495	5.329828908628578
4.8195636757515	4.853844168585447	4.191870015444723	5.327965501007269
4.8178957571617955	4.829258732549291	4.221831377489635	5.326892711794524
4.817314106777962	4.82262567877414	4.245857992007197	5.3265038102779805
4.816221408185926	4.820286864525734	4.26242735714309	5.32587674114374
4.814280899246518	4.81889200474859	4.269162565431745	5.324718588983619
4.812331680820208	4.79082681437203	4.276852263844274	5.3192414297750625
4.809916430230177	4.777948532320861	4.296160413537258	5.318305470142403
4.804786641769705	4.767267209367472	4.298176009766551	5.312399526311494
4.804752602150461	4.738415851630369	4.306017350084118	5.311425367855133
4.801959087032506	4.738090528481097	4.307282047033346	5.310121663838602
4.801362542712532	4.734359713534696	4.344274349672465	5.306405725144768
4.798643740867619	4.722197764055116	4.348596891176548	5.3032479103823915
4.798084105211312	4.6958317728266925	4.4279727136082085	5.301741655212848
4.796830949007645	4.6904441774256656	4.438019932046323	5.300375890130746
4.795254182580883	4.6838482118410445	4.502030884567376	5.296603770537341
4.795149789050817	4.67823604139553	4.554198321565424	5.294150862394332
4.789700549625802	4.675998181963215	4.637599790203587	5.292076555418055
4.782429622583806	4.664265800147675	4.703394564548142	5.291748359209929
4.7790839811930255	4.608322744745895	4.726719060836028	5.288933002714171
4.777579052536169	4.575384157099592	4.80789340987149	5.287546450944325
4.774013037860904	4.556495477656445	4.832381160247041	5.286514850810026
4.773105956129139	4.552193517425781	5.486078933572189	5.2816627516602965
4.767838322621603	4.5496407406322845	4.378488748031808	5.264158800632779
4.765243736667111	4.523655437470632	4.345667735635353	5.2625127883887135
4.759735815897885	4.50512283406652	4.31893939156067	5.255277330570741
4.751486961167088	4.492760389026838	4.316662147688631	5.249631212726117
4.750701200395868	4.479013545456134	4.300247561194085	5.222313196277318
4.748203537246444	4.476048671600609	4.2491494200445175	5.219291055658313
4.6902492556890785	4.457351946110694	4.0998187096152305	5.217568162856126
4.680281109863301	4.441396602854368	4.032296344739473	5.216959842635152
4.68000898983399	4.403738050363856	3.965953889102063	5.190482974414171
4.671302463513509	4.401641748497771	3.936564005135266	5.187247085528342
4.6676490416070155	4.385177128818429	3.8296253533580495	5.18380490648295
4.666059108271175	4.373463721632369	3.765594055319445	5.169753763423473
4.664980255060626	4.325413029667313	3.765072201102792	5.155912689085906
4.663229634532867	4.279689753033619	3.707910665713106	4.512991068415215
4.6609602917760835	4.268320501218538	3.5854607295085006	4.504035670392464
4.639894693554849	4.257870485823215	3.4158077276355434	4.48638796834179
4.634255531925697	3.583085366347688	3.2576785748691846	4.474449379745783
4.564867189504397	3.6735737964230517	3.1699681739968923	4.441365166409772
4.538209155476398	3.6737579365495767	2.8739015978644615	4.410456664797314
4.534609852342998	3.9527440240148985	2.5477747053878224	4.4038751599094
4.5338101750105695	3.9879342652321585	2.3138672203691533	4.3680822440064455
4.505868683541954	4.031287248876998	2.5921767573958667	4.329092647195331
4.4758164130313185	4.039652023581924	2.9444826721501687	4.222326210990811
4.475554973584131	4.151982395457474	3.1439511164239633	4.214340410319735
4.436862045376661	4.236763922187807	3.2052043639481447	4.187577119055087
4.390917452497312	4.275219186782149	3.632356046239073	4.174728333311894
4.381584334652752	4.340582908247528	3.7032913781186614	4.138586870653583
4.360631275426735	4.595463152458813	3.7959494989028033	4.128463891064761
4.351042205739445	4.596553114211475	3.859258417467307	4.1253836604677065
4.310247108428283	4.614485917334474	3.888010912245029	4.104998949299634
4.303886921725102	4.70333437544377	3.8993279498776543	3.844725627973226
4.186871614364535	4.710794099930327	3.9139727115509713	3.5287881917748964
4.155123393710713	4.724980002730992	3.9152414973061944	3.0224283711854865
4.116142653853793	4.743619500371562	3.951386094880293	3.1264561134318045
4.088667552542405	4.766487206239694	3.9679689628786923	3.5591881890047756
3.8701697211364405	4.771234611081706	4.009408399151867	3.7307822756663893
3.8516863154424277	4.786644964372776	4.018242667457909	3.7877437716464666
3.840983837320378	4.80650557276103	4.07018568637838	3.8903092168999485
3.812244696800369	4.809916430230177	4.101918833680424	3.9409147375802855
3.7902147702439795	4.812960124299616	4.144605338714745	4.041234731171431
3.7634279935629373	4.842172229385616	4.145972902802181	4.07733156112899
3.7505855273410087	4.8433013127087765	4.16301220977483	4.112102054770891
3.7429606702141522	4.844644896588682	4.168291188851266	4.234643807761769
3.742175043223677	4.844955319807742	4.17897694729317	4.243434936520088
3.691258358133111	4.861325277888098	4.184606266687136	4.264935821782686
3.615529223637133	4.8718238665703995	4.21505564736031	4.299376533060346
3.6154239528859438	4.876287137373732	4.239449641457174	4.308329596317398
3.5284024379536176	4.886248129341082	4.256260606512207	4.32060319775962
3.5216610151120733	4.923906874020851	4.263091379851672	4.324261872133069
3.471144965160633	4.935164531726552	4.270888364698832	4.334855689617291
3.467756051244033	4.9364483923278355	4.2904575640680385	4.345765693114489
3.336259552014193	4.938364592300435	4.292499739685581	4.397244581010386
2.8756399370041685	4.949419283937727	4.300443302006029	4.408799437522527
2.716003343634799	4.953024779271061	4.301724311530336	4.433881792287146
2.093421685162235	4.95565889257856	4.339173085633924	4.4488144936695235
2.4983105537896004	4.95691723080208	4.343546443188257	4.455484401803545
2.6263403673750423	4.967032882158702	4.405977788301573	4.465873386571601
2.907411360774586	4.974889176013509	4.423769988626339	4.467474911384599
3.095518042323151	5.003249365406959	4.433913775090157	4.469645317874998
3.187238619831479	5.005429345156869	4.498489749458584	4.470454594472599
3.2723058444020863	5.010986481173327	4.520090328112842	4.4777866629092395
3.346352974450639	5.0117733770452615	4.5304174314070575	4.506247897259043
3.3630475945210936	5.015757815938114	4.549701987368612	4.521974471987394
3.4274861090957853	5.0232318764690875	4.551059445354915	4.5243052288449235
3.4733409641859354	5.0220157398177205	4.5589964051721585	4.548389418132918
3.498586208817518	4.922465945298414	4.5655290617507935	4.570951358179388
3.505014240084107	4.740678425227455	4.632234519939828	4.571044657029212
3.507855871695831	4.719762052537277	4.635010993287761	4.613873521046325
3.584557360525675	4.699855062626271	4.636517984998013	4.619802655489461
3.759894374025499	4.694183860572213	4.669828061332521	4.6216747070193795
3.7614767795447017	4.651025894926837	4.685956594056136	4.623321666780353
3.839854984601885	4.635423423947685	4.6904530354262555	4.63277100470175
3.8706964579892498	4.618006234985528	4.6934895166030035	4.659164800662727
3.907572578798551	4.582120204019296	4.695551718338894	4.660467033967971
3.939069749923424	4.547725490760096	4.701170635421678	4.660495506382359
3.9915804571743396	4.543869464336801	4.701602520023295	4.68556261115823
3.9998262474544126	4.543745305703089	4.724611703375373	4.705513057497532
4.016615547557177	4.5300715688373785	4.728426834761584	4.717920025836993
4.021396056741971	4.519946063837529	4.730426945266045	4.721654010222167
4.068408519778162	4.516337020623613	4.741317087900701	4.723800343700448
4.091103944090286	4.508798965403905	4.752847122293327	4.727516857776779
4.1191568746903044	4.499302094133328	4.769288685503955	4.765116956043172
4.132867788319085	4.494098911669254	4.786999722178733	4.790010563708042
4.141731894767141	4.474915236032773	4.790566625146076	4.793881144149803
4.190611797813605	4.471599716141671	4.7992853974461545	4.825847873171286
4.119849503211517	4.468243914652197	4.805867712592634	4.830479600246254
4.082282589912437	4.455636534947604	4.806146043402058	4.835608142819899
4.0754009555138975	4.428960464575414	4.808831914383545	4.838490177463259
3.991801798844644	4.419608834908103	4.815524620367518	4.842147244085764
3.8830933585756897	4.4152572169542355	4.828569677628779	4.847369035875787
3.775391971696612	4.411821656435087	4.830729775428302	4.849204363293915
3.684755622108624	4.4042177445149235	4.844340466411154	4.850456304674231
3.5532760461370994	4.4014694709430895	4.8557613723399475	4.8505482169054055
3.496376054012401	4.383276650407651	4.856964396541981	4.85115435026535
3.4686426683915115	4.3795955549810985	4.860655374823497	4.8526873319502535
3.4602963267574753	4.376065721586172	4.86561913446246	4.864689034136851
3.422753941301348	4.334976198654342	4.868303450981031	4.869401882876526
3.40705081480425	4.2996380249790755	4.872814502223247	4.870661362067626
3.403977963669355	4.287913647076033	4.873744805513719	4.875217581269655
4.536217438060636	4.27009628142033	4.8813104608369065	4.879422768143545
4.534698614555115	4.265643141942135	4.883332041250597	4.881390363625086
4.534292696266928	4.25844571038665	5.417292291702744	4.882456229388104
4.526429745983423	4.256260606512207	5.3861992256984825	4.882513153939836
4.513257563979005	4.253652948483564	5.37376503179088	4.882570071031238
4.509256301599564	4.240948416033038	5.3518735766209	4.884942557470778
4.506274971286975	4.231087120584823	5.3466560922695425	4.8861634709969834
4.490056852145928	4.228990310840723	5.340682019245905	4.88788162196425
4.489114369378919	4.22698634552522	5.336455731115965	4.8888251181256335
4.476961984208253	4.226393663018083	5.325031019240408	4.889738579077391
4.476106716840191	4.216007468108312	5.324259813762951	4.890555143101518
4.449169732165201	4.18118593412823	4.859810542743217	4.890571905726987
4.441255120930429	4.162295502772753	4.853211334503317	4.890594254887892
4.4205663037446925	4.151768102895178	4.843967403896601	4.891804976483079
4.40212376240064	4.140288011811867	4.838376774777811	4.891894112812993
4.3842458578199786	4.094471128641644	4.836532982643699	4.898599042400672
4.374601723968906	4.081275279529334	4.829149329557028	4.899629020587738
4.349840676285945	4.070407321740119	4.811762623448314	4.902345620145502
4.3463138470591165	4.058843414668761	4.810326627345007	4.905714948389766
4.334936032690669	3.957798774929998	4.804064429951898	4.905758113988272
4.31975129337632	3.6853834098014873	4.801163512375762	4.906054761394005
4.286254320828791	3.683587317572767	4.800111943052307	4.9062164837058315
4.27795284703881	3.67833624673218	4.787375449331619	4.9082007578752025
4.268531170386822	3.6223176608338443	4.777151222601964	4.910603063112647
4.142358175763846	3.6135247028536526	4.77604707118178	4.9165329040054475
4.111665695939519	3.599773939146388	4.774100719503661	4.921155635777083
4.066698550422995	3.510813010512496	4.76583985498647	4.921363885550621
3.9906939606797516	3.4967913157000425	4.758200095448601	4.921582440393417
3.9904276584852636	2.673941998634088	4.7575174927798045	4.925363667354102
3.9618480590183243	3.2530955858490316	4.750947866656576	4.927806491863953
3.9203320715395895	3.6838572054003462	4.7458240059402135	4.931706984587205
3.917558020825436	3.9665640840973104	4.745605618566384	4.934660019133044
3.9086458389071135	4.027512692448811	4.733108952259285	4.935582832535788
3.8860392755664424	4.150787130965364	4.718077982847438	4.935723855226532
3.878406887580996	4.181014208352207	4.714321375600948	4.937071332153503
3.865340905624584	4.2803051432550046	4.7124981771218994	4.940018155007663
3.8649854606597938	4.297585445297346	4.709846375643916	4.943657716649374
3.862071719379994	4.330778914230818	4.704287821451093	4.94383074135689
3.8492965408347266	4.4520779134898465	4.698674583633898	4.944146951232541
3.8354368948018585	4.455788614818158	4.696504914765385	4.9461573949223725
3.8326366275967034	4.474493075006849	4.689344382781724	4.948060692284713
3.8180278418592564	4.502850282593983	4.685257924841032	4.948276004482968
3.81544491624435	4.516125343898722	4.684549150777931	4.955355770534847
3.812579155409047	4.570215928477933	4.682560211500252	4.960775105130094
3.811507979945327	4.5799549948227725	4.6805621215501	4.964349214823684
3.810635700275537	4.605067897568564	4.672097857935717	4.967926882571861
3.8057047044338645	4.617063277789642	4.654628896914579	4.968823712649806
3.7998228309933197	5.453212812018461	4.640312456590131	4.972651716821393
3.7743709598499167	5.4504307963690675	4.639506410576904	4.973649617458208
3.75785134368558	5.449387365226342	4.633488654853184	4.977572718892295
3.754806855354423	5.439359540295716	4.629542110064862	4.982216942836122
3.7516639462609866	5.437138315150393	4.624838791190998	4.9855522081605725
3.7126497016272113	5.4183874786184605	4.617126205339112	4.990019011040308
3.679246145413859	5.41241182307216	4.613524702853653	5.002468450128332
3.673020907128896	5.403268121883221	4.605843539058089	5.0042310655411635
3.6603910984024672	5.401422944284096	4.6041720329983375	5.010745049971758
3.652922887567942	5.396023151749797	4.600602662422476	5.016540302341578
3.651181062444688	5.394304556164665	4.592753952007714	5.016803603579608
3.6467956887784694	5.39315737775079	4.579211780231499	5.018226009952465
3.6444385894678386	5.3918732989537554	4.577457330653359	5.032812095687821
3.6419695977020594	5.390958057018386	4.575614999044009	5.038135134328621
3.635282637998212	5.389270656975406	4.5716739005528355	5.0481697987660175
3.6111920608684343	5.386659455414194	4.558948445978039	5.048480647473502
3.59802407233419	5.383499400537682	4.553761698390004	5.054045880276871
3.5835388192543522	5.381605980291189	4.55108386518578	5.057338928815791
3.5811528919662887	5.378401535196379	4.536293239983433	5.058072826793242
3.576226137449605	5.377866974086919	4.52361641905437	5.061199821143188
3.573683693093798	5.3764565057502836	4.521661015112073	5.064652629337212
3.5644293269979834	5.368556491563439	4.5082468304512275	5.069553404349825
3.5233562066547925	5.358899508628227	4.502713823571336	5.071348012200576
3.511214701136388	5.348242538291924	4.498269190440657	5.075189159763004
3.363235804483694	5.3456422630712295	4.489227012222737	5.075214726800476
2.8488047010518036	5.342179802823737	4.462891914099998	5.076727803429636
2.857935264719429	5.340723639121399	4.46217330470679	5.077338830203346
3.3364597338485296	5.334944066180591	4.451847815565648	5.0791776269118625
3.412124406173317	5.330888396657382	4.448242412634439	5.088954272820763
3.4358443659844413	5.322979678065511	4.440090074313282	5.089940418498634
3.5384480517102173	5.322268925553002	4.410895277968898	5.093820772472269
3.608739919068788	5.307545240904642	4.405021756193085	5.094656267030399
3.844725627973226	5.300821484265928	4.4040807430999385	5.101410227689826
3.8798410559865624	5.300062613829916	4.39420644536023	5.104230965930801
3.9224140241456342	5.297127752605052	4.388545220095957	5.1051762457555805
3.958420528052518	5.294448589479347	4.3753526392327595	5.114407465252067
3.9900278987702946	5.292898175018025	4.369531255941311	5.116202479066251
4.031206419827462	5.290882328081014	4.365188368127099	5.117983484771826
4.08181520063228	5.284938054343137	4.347310496025192	5.12028759729055
4.091842749738098	5.271876441595158	4.345804869920424	5.120547609530524
4.106700732362354	5.2698000440382415	4.277242372781358	5.126134655525693
4.121559844187501	5.268737059254228	4.2357556345867176	5.126845440649185
4.166370901288565	5.268425848576702	4.212640313534833	5.130105301683909
4.168850903709554	5.26825493885189	4.205880729887537	5.135832049712681
4.170173673806271	5.259268872545319	4.1736523746892695	5.136063874144658
4.170232370181804	5.259161280107547	4.166015456323775	5.1374079200356615
4.170467076385937	5.254441725984745	4.161846959528519	5.138574244712892
4.173885240368792	5.253434935241006	4.156882164439376	5.148303357346301
4.175772659601535	5.2431199364965595	4.128173014749728	5.15384838753699
4.175801632848279	5.239769814337659	4.0796153235269434	5.155393737094585
4.1771323170417745	5.226623101325788	4.0723602039634885	5.157810225197199
4.179149480361149	5.223778802195292	4.04883008652835	5.159197103309541
4.179982425292592	5.2173812806574675	4.038659894302496	5.173189183130559
4.180097188980094	5.217246991685393	4.001430812246398	5.174394199154222
4.191925851711436	5.203196124935032	3.971507781711256	5.186314868158167
4.202188512266052	5.196739766207778	3.941561120236071	5.186834896754256
4.207580514765431	5.193338908770065	3.9316612396844812	5.200875111060723
4.22909282945599	5.192623200012946	3.82529626443096	5.201312442298105
4.230551096295085	5.187399439859942	3.67015304519218	5.224447593743919
4.230806428468883	5.1744959193753	3.583085366347688	5.237169098140001
4.231265648430266	5.173329066608577	3.512550992904211	5.238199208874144
4.2364364854163306	5.158425822089494	3.4913616938342726	5.2401422185202
4.2456113598909075	5.1425208609969815	3.4344092075875	5.243717497987774
4.267148252391121	5.136796641278326	3.3939260065858368	5.244769289692689
4.284746469577731	5.128376648624471	3.311117842662506	5.246340985046307
4.291457654149244	5.124481400950967	3.1702617153949575	5.24641979006955
4.292610452838321	5.119546201907685	3.009450895798694	5.247840749524748
4.308756442370633	5.099044960015468	2.0827853703164503	5.249320676637634
4.309118931955559	5.0864167835935765	2.0453229787866576	5.251324247104311
4.316326866045419	5.076975227360735	3.1293675957229854	5.258210919050677
4.3217640810754965	5.04145585067094	3.5033820634737327	5.261110541550858
4.3227153478796865	5.017313035082285	3.7841892053809607	5.261940553079872
4.323994202181974	5.0023432004894515	3.8239304551255637	5.2622706895320315
4.324035392913916	4.99850345144039	3.839352328895421	5.26492402334799
4.3289297689479	4.979493743031352	3.892150277901364	5.2662763942550965
4.330576096087729	4.974502481728051	3.99370069482035	5.270513470037015
4.338576007749808	4.974488664847829	4.110219223689404	5.2733462543572065
4.3413355851809925	4.963135896552276	4.114610984232173	5.2788587332066355
4.343920385393226	4.938834824576596	4.1400993248507945	5.280971970494392
4.349238662688127	4.881024973670159	4.195373754817413	5.283590661891139
4.349743633744951	4.815212362299354	4.235806104602103	5.2853097130902675
4.350887356343713	4.803183888535342	4.2449447527271795	5.2854042663729315
4.358772151492734	4.777528315082558	4.247506824149921	5.291439894862326
4.360328288072052	4.748908667832734	4.275955981753744	5.293980956234428
4.367281357632943	4.74180530701721	4.2841147684017695	5.2980579611003815
4.369846425586201	4.665702914037439	4.300465045540311	5.300747612466259
4.373776051370321	4.641880451715565	4.303930064275368	5.3016549298732025
4.376065721586172	4.622814778623883	4.3071964211494125	5.303930064275368
4.37685058584761	4.57044953317503	4.313909382835271	5.30449483622912
4.377051137447527	4.569818511887565	4.329682569297099	5.305035208409517
4.377743240354007	4.40679557266825	4.332660600270635	5.307523848984616
4.3778888057925744	4.398755715773368	4.335678502356566	5.3083552189146195
4.380337892466491	3.9987387162558177	4.337738717233867	5.309319237548706
4.384747559562928	3.9907383285075375	4.368621543965493	5.310166317761179
4.388917845156914	3.887223331362523	4.382449319798916	5.3110223595157775
4.395605929313231	3.7992026563005252	4.40039982205382	5.313736490705557
4.400071498347497	2.595496221825574	4.400814192267559	5.316356213524864
4.404097870640489	3.101403350555331	4.415624301600413	5.32225858626674
4.411771177620373	4.056485592951115	4.418002818524436	5.3223412936655015
4.414471949629303	4.153814864344529	4.420648745416556	5.323415058972638
4.415090257671115	4.265478203580642	4.431942437771456	5.323808795527016
4.418301291319746	4.31726918670662	4.434648730241923	5.327638836375949
4.4222285982486715	4.485607870596006	4.44100348364844	5.327983868595552
4.426706406046314	4.541017292845657	4.454783902119169	5.328524344143928
4.433209608771474	4.556881174379756	4.45782136366791	5.265138704706659
4.436258085890037	4.5680843313153945	4.465873386571601	5.264895705796902
4.44484079328659	5.290348526201586	4.469276965762279	5.264890986025537
4.446366273680359	5.283543189983951	4.485962634197807	5.264328966684124
4.446723519568201	5.2831858539079	4.48630293483116	5.260662771043621
4.448103143768015	5.266003432136561	4.496417598053556	5.260269400210982
4.448922640496831	5.265617227204769	4.507734468072263	5.259354927308034
4.450510838167308	5.241847692816029	4.516548594226752	5.2572200442425325
4.45638121798532	5.22358938339781	4.524396122103842	5.257138370205915
4.456866853267461	5.217765486327167	4.53308538644057	5.25255450258395
4.457094308003846	5.213854967938677	4.5433229006469125	5.2516138895435915
4.458139068178272	5.195874755833611	4.552680381053355	5.249027052547187
4.463190984099011	5.190718188329241	4.552716873832473	5.245147311999134
4.46451935385668	5.189144874341831	4.557795833605629	5.242750078034613
4.465977368285823	5.171931123355967	4.571324433379397	5.242287933065726
4.469070552031253	5.133752809584814	4.573764818726103	5.2414094968594185
4.4704839943156855	5.123864702258854	4.606381365110605	5.24038947839874
4.470542788031808	5.12375693485232	4.613006243287059	5.237161551732709
4.471144965160633	5.12369160825539	4.61546606424852	5.229238876681787
4.471863546749658	5.11084213371926	4.620812485741877	5.22672360352494
4.478277831919605	5.077077066845761	4.622763022062476	5.221395978831646
4.478898221797102	5.058365279722043	4.6286136831451605	5.212286175399884
4.479229694812041	5.046896886222833	4.639057959965443	5.211280767964129
4.481628919507578	5.04689298779612	4.641969597702059	5.21125139749296
4.482501988610288	5.042788079649405	4.653521235652145	5.19542360401096
4.482887869376486	5.0289289509869475	4.654195800629739	5.174835782707323
4.483501713269356	5.001274952513602	4.666124691146172	5.15603399192362
4.484086199357939	4.993118660582817	4.666574135693451	5.154128662049795
4.485764002284948	4.988434090413445	4.67465909631365	5.150873054522732
4.4872939580064415	4.959160687605982	4.679246145413859	5.150268159661211
4.496998797740092	4.952792443044092	4.683001984607199	5.140061577619177
4.5026728775022065	4.94437902132634	4.684620978026968	5.12057393120585
4.52608069180203	4.9291327079970815	4.690151762003892	5.1193119875254105
4.5514621970847395	4.924501546591977	4.6924855910416525	5.114500895641994
4.553166699496046	4.923264748182411	4.695936746718007	5.108950441220292
4.555662651664352	4.89734113244481	4.699516870929568	5.108811865542074
4.5616975326539935	4.88902702947648	4.704862313490117	5.1087712984408995
4.564571384835559	4.861098105150595	4.706743378506736	5.10218664329756
4.580240508265376	4.8316778491914665	4.7190494013929225	5.095688798714449
4.584466920191757	4.8240672295078095	4.724325032231097	5.093407675436854
4.586238378816471	4.816711806987703	4.727931458745644	5.084197221901624
4.595694585164155	4.772013483045508	4.731371160568575	5.083018606364637
4.596542118161749	4.771609525726919	4.733566378928237	5.078105034843496
4.598921759818635	4.752079193243111	4.738836030514029	5.076316331066031
4.600395629810168	4.749458030675617	4.744222551279631	5.073773320852101
4.60381533180968	4.7253071179363815	4.752309714568028	5.0730067708393705
4.790686190904581	4.7251599465835366	4.75311557698546	5.0711305433592155
4.766732501067962	4.725135413175271	4.756324156064704	5.070610388173903
4.762806058071883	4.724193919514329	4.756415482338287	5.064094677262853
4.742732984660128	4.7208288413814525	4.75768445031243	5.05677530559286
4.741427378910339	4.690382166362248	4.761950379071654	5.049384728730636
4.7411279524104835	4.68410894947607	4.767853146729668	5.047189168538258
4.740812543436871	4.682623349463858	4.781690764055907	5.04224070498682
4.740544265587047	4.681186947172141	4.783682089760922	5.031509451226129
4.737192642704737	4.6805621215501	4.784667208670158	5.03095575412935
4.737017616990194	4.646766303854617	4.802239933296057	5.030943621473515
4.737001702063322	4.633518952002166	4.809761665107125	5.0223912504126185
4.732079989377512	4.633417953284989	4.809963521714014	5.019805627137852
4.721802374252349	4.625497655557678	4.814180981040187	5.0104356524640385
4.721612788995079	4.618591932285227	4.817221499622837	5.0102448180980845
4.712809586827598	4.611564002088125	4.819682098170494	5.004295573344093
4.711528854059042	4.478321143704149	4.81985967127508	5.003960028088548
4.697037443369143	4.460175923518029	4.820667697907919	5.002014788579384
4.67960048982612	4.445993181787647	4.822200781034529	5.000885058290252
4.679027943525881	4.441946372603051	4.831197665069387	4.998908550507569
4.673408003528539	4.438067450453494	4.834007195885636	4.997106668112366
4.662068077771556	4.437877345621435	4.834566927570309	4.995503570265006
4.660068224043365	4.391093966270634	4.837424284301426	4.990995572563205
4.652381734656783	4.2609057676498	4.844290743254343	4.986883651412053
4.64901340080603	4.249614102344581	4.848478550178988	4.980071580020172
4.639715529162084	4.0036759025487845	4.852284761229926	4.977357729545301
4.636698473102621	3.7420964023032446	4.853911049066346	4.97571205630564
4.629654203154188	3.6184664921990803	4.857766573910587	4.973880286524958
4.611967463644433	0.8450980400142568	4.866919117555085	4.964236052223396
4.602233674386428	3.595606434865603	4.8710706381211955	4.963282430024201
4.602211967802297	3.5964871337365443	4.8739654600044044	4.9613498924133825
4.583085366347688	3.598571663482141	4.878481581187376	4.958721519273291
4.544489725634931	3.9845723156216324	4.878986861919273	4.954503007986715
4.530148450992933	4.053462604925455	4.880293270211913	4.940780368136055
4.522600707830442	4.175859573543703	4.88150448497007	4.9354115291113905
4.509860859929156	4.1882251727052795	4.884466829285919	4.935119149585648
4.505149978319906	4.339749481680876	4.884942557470778	4.931778133748881
4.440814659957681	4.38524868240322	4.885231138402642	4.928180700289682
4.424963263260741	4.391693577036909	4.888740960682893	4.927673134241383
4.407577840330906	4.476657760031162	4.890622189721783	4.927493549674909
4.343132763701284	4.486104458535134	4.8953562364764265	4.927339560919652
4.244969460136198	4.49661141771717	4.895615891123106	4.925327564899124
4.071034675054151	4.50551625978574	4.898620982282813	4.922310163214396
3.4449811120879446	4.509995092013399	4.902633738213397	4.917920175663375
3.919705534549121	4.530353403560165	4.90595230610623	4.916353917695552
3.9641653106217354	4.576064788225377	4.909828714780873	4.915278447981383
4.101024940352695	4.600809596387248	4.914073292310155	4.915199264113163
4.204011395461484	4.60609102176696	4.9211764652486405	4.914676288180014
4.214472950523377	4.619489860852332	4.922502286412355	4.9133475299902445
4.381024781409826	4.63874875772143	4.92421723956104	4.908602959388711
4.381656482585787	4.655416985727724	4.9296283584287925	4.902633738213397
4.4153740502737975	4.668609530089896	4.930791169784889	4.898269811094847
4.420731171441572	4.680471492484266	4.93081154222016	4.897088011802009
4.452430493699599	4.715460135956847	4.9322149373485376	4.892756675255069
4.458698268402751	4.8971870765801535	4.933061896172167	4.88867923485859
4.78351768580745	4.8915597572018195	4.935194783852778	4.886744459500004
4.721274627271088	4.889161584911321	4.943415366191667	4.885689079058008
4.7152008281950435	4.8887353496068275	4.945616279226732	4.885632569294887
4.713246866621709	4.885971517631692	4.945965621947022	4.885576052177841
4.709744710983804	4.885677777693606	4.948735632322837	4.88320703335239
4.709202097161035	4.883933848198085	4.950778502960065	4.881977768351858
4.7089305358066165	4.873401988067885	4.956754140724233	4.880236053927853
4.686251846854414	4.866216428073848	4.960313775249561	4.879273691561369
4.662871111119308	4.84374963601263	4.961202705328421	4.878676872982555
4.6224005533247965	4.841866060370291	4.965272274026404	4.878337928232625
4.5567124742098635	4.830601498465559	4.972721089612286	4.877498044609609
4.284475853005321	4.830588668685144	4.9788421861386745	4.877480769685073
4.254693059411072	4.827492047292751	4.979511954352537	4.877457735383417
3.901403826825252	4.821113767349286	4.980017014128061	4.876206290052887
3.901349325415642	4.813000206854505	4.985848437394633	4.876113874682004
3.896085085423285	4.8129935266855846	4.989311853860429	4.869049747437645
3.8889653443003374	4.812057287410331	4.993771191449334	4.867944537195187
3.882125919770032	4.809768395172473	4.995156768561856	4.865003239818871
3.8714561740229536	4.769140911001219	4.996691131782092	4.861301370563489
3.759969857554307	4.753161581132451	4.997342690601623	4.861253551965711
3.707058940627596	4.748970602621781	5.003516538699087	4.860924656499983
3.660770643527697	4.739785879395918	5.004772633520923	4.860745153935435
1.6434526764861874	4.706384894774264	5.008825775973161	4.858531182368953
1.9242792860618816	4.705949194910295	5.013081710050226	4.85582190540603
2.9921114877869495	4.704776616642705	5.014428125845158	4.843531758878726
3.5520595341878844	4.700426787767293	5.017504960785933	4.843288852674867
3.756560043006683	4.678773236017988	5.0185382319115215	4.843282622523853
3.875697761980208	4.6784091088214215	5.021321635318971	4.84302087544345
4.082138831393448	4.678163150262343	5.025072266740023	4.838446079937516
4.157970243604713	4.675072268545649	5.026018179278662	4.835443238525347
4.159115821827769	4.673371152066327	5.029103628288531	4.830569423303845
4.268133153906103	4.668609530089896	5.034800856961053	4.826813123575025
4.295479132678017	4.6653839661143275	5.035613824013973	4.825627313741548
4.328950132069784	4.643620439674757	5.036253515521233	4.825445592420049
4.3342928715484605	4.628460455016024	5.03734680356809	4.823702402056048
4.348752559257216	4.624684225158294	5.050859033252091	4.819846520201391
4.361274422562206	4.606832624848885	5.052039507001472	4.814999632520867
4.37254380075907	4.601745013635368	5.058877547030507	4.814766839951233
4.384263785722803	4.586350966176956	5.063483478027528	4.814340839137843
4.400934975810852	4.575718837901539	5.06827493865795	4.811615216461049
4.4152572169542355	4.574413278811559	5.068612522741278	4.8090072370554315
4.432295692444013	4.529969038120523	5.076786033508079	4.8087104956747995
4.438573990218634	4.500318823746387	5.07726613398418	4.798754200939596
4.440940551539664	4.498999363580153	5.080074250121145	4.790861963125431
4.444403955749552	4.44100348364844	5.082397562475246	4.785522021186003
4.446692466371527	4.424097239400547	5.088876416899743	4.780065160897359
4.452568381988099	4.3714188521101125	5.096353759993295	4.778679320825542
4.453318340047038	4.352356201169828	5.096392025203527	4.772681024755612
4.459060608254322	4.342718689795545	5.09858489309768	4.771094854207804
4.4640571242647304	4.321163296760679	5.09967028420161	4.76476625217721
4.467015818438435	4.308414999096672	5.100418797379365	4.760829443767128
4.471599716141671	4.248708735600918	5.100439475279108	4.757077024104938
4.476904053173798	4.2288621285305625	5.104824992057523	4.751417686492172
4.487152521646856	4.213783299335304	5.10770505449186	4.7436508483203195
4.4920476173475254	4.067888806685398	5.107996415894512	4.727077436678343
4.500702912384602	4.057742155828753	5.111571653547512	4.720787541754968
4.506247897259043	4.047235915459681	5.113455332102953	4.7173958621985514
4.511241467305815	4.036828433377113	5.117503299429231	4.704502273039984
4.526041890680879	3.876448786878341	5.118234956216646	4.693190342987463
4.526378051951889	3.8452221064290137	5.119298788589668	4.6925296715591225
4.529032325426976	3.8443528963108933	5.125321832472381	4.691973929801271
4.530814193504615	3.8092903011763157	5.126488570700374	4.688953462637418
4.533072660048813	3.635282637998212	5.1281471496465	4.656079027440238
4.533835584236057	3.506505032404872	5.1282796920206275	4.643136711043438
4.537201832576845	3.4144719496293026	5.131259276531794	4.617168151973799
4.53773096841162	3.157456768134226	5.139362661399245	4.600907583335034
4.5380456244091425	2.639486489268586	5.142755395877467	4.59142080510421
4.554731376675966	2.586587304671755	5.143748419155497	4.5892680394627225
4.566637798944483	3.220631019448092	5.147410411352381	4.579932145636578
4.580240508265376	3.2242740142942576	5.149871604026989	4.569303667630597
4.582597375841483	3.5996647787884166	5.151287090414683	4.553603920969493
4.589927271986547	3.672836454171397	5.152914866676687	4.547663964631684
4.594812275994005	3.877371345869774	5.160636573870199	4.5345844883785045
4.6051002436365716	3.9056879677118523	5.171703056687279	4.534495702835539
4.609113965400532	3.910197369966001	5.174283733074801	4.529199285203831
4.625991148701336	3.9390197764486663	5.177628831798057	4.520444228294238
4.635403314463186	3.9395192526186187	5.182317624432438	4.490506272469347
3.658964842664435	3.962179852908768	5.1892319621952785	4.483087820798942
3.730701544281845	3.963079160641827	5.190141127172503	4.479085607195211
3.753353212641496	3.9861892997368242	5.190578195393231	4.4628769551925
3.8356271662098975	4.001906704040885	5.195838791593396	4.4592869172423875
3.9381192691943117	4.057019124322766	5.197470778805727	4.428847230144254
4.031448861859383	5.913484829154601	5.198863190485256	4.415323982699692
4.050379756261457	5.917048919071168	5.198912640781824	4.410676026754954
4.078927833680719	5.917793718217645	5.199533038046158	4.361859992489294
4.08439751914115	5.917795817396944	5.201000888903395	4.351564415204105
4.086466611271582	3.887167020894774	5.205231438820003	4.341058434895962
4.090469680231161	3.9081632000555477	5.206485860326854	4.32701135975241
4.101609617233112	3.9327273673015295	5.210082978981244	4.325392500017263
4.137702167146962	3.939119717648487	5.22084523945542	4.288807947483479
4.192428055331208	3.985830489858392	5.226991495740539	4.283888937976056
4.227475343482371	4.012710712741787	5.2288236664589	4.260476858327423
4.248144987287778	4.013385017749686	5.232429380137001	4.2155318184912955
4.2765077588298555	4.018117720591	5.234623566358789	4.213597436747359
4.322983806948398	4.018658897585517	5.2363256047207924	4.202188512266052
4.3292961591399655	4.060660073974015	5.236781546396103	4.19200959265367
4.329885805054425	4.068297205031453	5.240054769718897	4.094925101124162
4.330190480474565	4.159627340658673	5.241446860345646	4.0267374942387475
4.330231087719279	4.279780976996965	5.241668484270076	4.005480809979401
4.335678502356566	4.3684356541018055	5.241807875084884	3.9698350930757975
4.341078237211443	4.528556780601183	5.243181962438763	3.947874654897698
4.341493877399029	4.538623996463229	5.2436605047741764	3.6790643181213127
4.346157302232008	4.5386365612184525	5.248605844856243	3.6175245348862926
4.35071308475223	4.5653046109955655	5.250156417819862	3.571825249040829
4.352703359047548	4.628133387541083	5.25447798497576	2.630427875025024
4.361085360488826	4.657094115002576	5.26097721137248	2.786041210242554
4.36157675079015	4.657285375181782	5.2643785858923	3.753046561626529
4.367188135385627	4.6674249329872435	5.266349311986998	3.7651467901080253
4.372451701409366	4.670468511106124	5.268505427414041	3.8033888249836134
4.375553883598933	4.69893525938765	5.270925603638771	3.9085386321719593
4.389254706848648	4.699169733863424	5.271804446060571	3.9603280505301433
4.398026858883687	4.7035235131180295	5.272396312995665	4.014856420044506
4.402140967292468	4.71284323937072	5.272556326663324	4.014898386946205
4.402725528441083	4.738526881793802	5.273147170500092	4.015150103229471
4.407220892927397	4.857489296684725	5.2734017963589	4.015527404313787
4.418152080563105	4.875356483276006	5.2734318786442165	4.01556930642988
4.421176001852093	4.907733736997655	5.279418248388085	4.0156530985354655
4.457321643676834	5.00823384745208	5.284904251407587	4.015820634262069
4.471775621020804	5.099798002137367	5.287479247316743	4.015946243657567
4.474784264452135	4.334011188761349	5.287535251061873	4.016155511951455
4.4881133818002965	4.331082963961029	5.288047909592119	4.0790726588531845
4.488931262422253	4.3310019048442046	5.292451016955674	4.161996525422446
4.498599986977189	4.317436496535099	5.293083986485521	4.2901459546478105
4.49979701667339	4.290123688274306	5.302077552421511	4.299180310745347
4.509068045017162	4.275311354541811	5.303325678218915	4.315781480708604
4.512657718832598	4.219584526214255	5.304024962802796	4.344942162765236
4.522065854309015	4.218220304175546	5.304477602150132	4.35320431990742
4.5222485612876895	4.193903402552746	5.305095447306973	4.365300748637988
4.5311466824502	4.191925851711436	5.307900192939584	4.365899620723788
4.543844635449512	4.190219607711055	5.309889814925276	4.376576957056512
4.582540597156637	4.175888540992899	5.310761265087641	4.38746101632035
4.596575105475722	4.153723424301681	5.689773988911485	4.401831174908948
4.597706152819414	4.132963726130726	5.687702822556773	4.448335233740176
4.603707182674	4.085789890327987	5.686856934873682	4.466719371681599
4.61202052279856	4.081563320980385	5.686616609396322	4.471863546749658
4.616622529455572	4.05319372760087	5.684469229001684	4.473895525580967
4.623838290463638	3.9764416893788446	5.684223085309288	4.489944424359803
4.624859395839651	3.9644010711627313	5.683894976315779	4.49793814174857
4.6264430253312945	3.9271136119337604	5.68360351557296	4.522222464996256
4.633054163298189	3.859318465097116	5.683386592226591	4.537856858168981
4.634487346481933	3.827304641089735	5.683107402778522	4.567026366159061
4.638848524435683	3.759063188160487	5.6827595158226405	4.577801899444762
4.647441654593042	3.5696079675468244	5.682757712573671	4.5891785749109655
4.65349230229706	3.1464381352857744	5.681188756954935	4.590864117149012
4.656701768115071	3.1455071714096627	5.680349113237591	4.5992715741604675
4.660153714148454	2.989004615698537	5.678320761963276	4.599730278295652
4.660476524980175	2.4409090820652177	5.678301632957048	4.628245844770344
4.662531184125641	2.8344207036815328	5.677833164870998	4.639825027295787
4.668907502301861	3.0086001717619175	5.676555527745916	4.657915936829955
4.671043183218105	3.1535099893008374	5.67397144132973	4.669540015259445
4.675576723602941	3.3165993020938607	5.673455905755054	4.673408003528539
4.677324021736346	3.3261309567107946	5.6723371159989915	4.68299297331998
4.67817226232306	3.390581878550435	5.672292784685607	4.685347560655245
4.680960664911411	3.40671045860979	5.6716494716035495	4.6875913809869
4.681150749932422	3.47928731647617	5.671182102626639	4.697813241837058
4.681177898145045	3.510410948010177	5.670673441136692	4.70118791905443
4.682442930924029	3.5792117802314993	5.670622449487862	4.705076481656278
4.687680536530387	3.6314437690131722	5.67025977254599	4.708471890622442
4.692000409826597	3.7162538258960365	5.67021986886627	4.711883118533314
4.69261781917393	3.781755374652469	5.668658895865833	4.722568115354067
4.704047509886261	3.7910587435918255	5.668643993581369	4.732699266977726
4.7098633174404	3.888010912245029	5.668556432331691	4.751463870836545
4.711958994766672	3.914713286973624	5.66855270592944	4.754906137502776
4.715894756440359	3.918921090091336	5.668309489048066	4.755211478757267
4.766821664848371	3.933942602741261	5.656724744531647	4.759161502149479
4.768512307798069	3.9721565358594937	5.641016769883843	4.760603401768633
4.768578908868907	3.9871745010875417	5.6280894190700765	4.774451269157471
4.772006141719693	3.9976921179417264	5.613238039469778	4.775683249026044
4.776170701317202	4.114644338902279	5.612841052714284	4.777608042705691
4.776701183988411	4.123721006440036	5.611404637711593	4.786808188955903
4.777644277696485	4.174059807725025	5.610336450509185	4.793671670618344
4.779654200975789	4.211947743679434	5.609644558272319	4.9794573180978485
4.779733539318756	4.214499453710881	5.608717466041021	4.905002095898662
4.796747738875302	4.221440320811741	5.608466126758436	4.891866259675095
4.797031974365379	4.26444001134421	5.607449661521302	4.738843954511327
4.810897568182794	4.285557309007774	5.603849933845923	4.7225022982012685
4.813921086067773	4.293185706706598	5.603766668031379	4.686099771995916
4.816784656854837	4.321287665169863	5.603621725810763	4.63630732069591
4.82282817599809	4.350306178879111	5.6035016250901375	4.6262684923645745
4.822873888113453	4.3874076249281835	5.6034475148146035	4.488085151529752
4.823017523446049	4.394609259103546	5.6030490556413595	4.253991862812171
4.823845763678481	4.401228167498113	5.602889786285858	4.198739540104416
4.827995704454503	4.413618241686993	5.60280525229082	4.124406399745029
4.828788748184953	4.419691458518478	5.602245612545267	4.006252051369365
4.828898242037426	4.435127379609151	5.601939457884446	3.2550311633455515
4.836425397069595	4.462637542572378	5.601500476917771	2.8680563618230415
4.8377903887073685	4.4803232012413545	5.6011230768311115	2.7972675408307164
4.394066248609144	4.499535877840699	5.597873911772464	2.9809119377768436
4.393820795340868	4.518829675611099	5.596198901483162	3.7798849631926443
4.390475853937815	4.528672501601294	5.594448905544769	3.9787281771384917
4.388385425718033	4.549910161688267	5.592317796893766	4.244697601296708
4.3550490317762565	4.566189926827274	5.59006792766008	4.290680005417863
4.344942162765236	4.581790421990248	5.5882291158757385	4.290702243287854
4.335538132443151	4.591876757358062	5.58688535791053	4.563647177202555
4.330555809062996	4.601701550503213	5.586712174509961	4.622410913773809
4.327971623623011	4.615213334801359	5.584777729968068	4.702826735552145
4.318355550225704	4.623704027415405	5.584651172469825	4.733349763193615
3.8808707325324234	4.631443769013172	5.584368544945974	4.773303627275097
3.8313577854420675	4.632092696264134	5.584359497827513	4.778556402858329
3.8125122842899826	4.65152029823422	5.583782354699162	4.801190970259465
3.7252580663599613	4.72029163965499	5.581054902619111	4.8869755106730715
3.5427009694481106	4.720729715679019	5.5809979219029895	4.9162169960214115
3.1492191126553797	4.753414516870261	5.580295305373758	4.919977144894719
2.9689496809813427	4.759954761898076	5.579941285455313	4.934407542884521
2.225309281725863	4.792972694911955	5.579080155898955	4.992845011398707
1.2041199826559248	4.835125938784551	5.579030929595577	5.017813532970406
1.6232492903979006	4.84009354241173	5.5782276384436384	5.096416374036561
2.1903316981702914	4.8474184078594025	5.57810718861251	5.112407245294728
2.6766936096248664	4.8499473717580175	5.575579226576969	5.113709438449504
3.1958996524092336	4.85489482523046	5.575280238180196	5.122032288598414
3.5332635167787148	4.855640280890145	5.574719802212649	5.160822545388977
3.6742179455767	4.875928984922927	5.574241994184118	5.168603539780927
3.7304592600457687	4.896482124440946	5.572276652690898	5.175708911654064
3.743979865241843	4.902568520671254	5.571162418208498	5.207424304383964
3.8287243271387914	5.094830853568111	5.570495071454266	5.2137169289704
3.9482172935599706	5.095594716763022	5.569903870231314	5.221260316428632
3.963031875053898	5.13172449870442	5.569611477455717	5.224489035292843
3.9644010711627313	5.257215240312597	5.56940083269718	5.232731897722155
3.9651075858490556	5.250936944135863	5.569369227169513	5.269543297072612
3.965201701025912	4.521203484574863	5.566769715278962	5.2979376933542515
3.9777236052888476	4.457063987587602	5.565641243643406	5.307675708803965
3.9899390132845354	4.455210427775805	5.563839289908314	5.314684442541963
3.990871404801486	4.325536187192074	5.563615150154481	5.31545181991258
4.001257631312231	4.325392500017263	5.561666553067522	5.315800370879847
4.011274328904725	4.101609617233112	5.561311321439654	5.333080337180257
4.015611204503513	4.0626195838543415	5.558389330764444	5.351608870704613
4.0336247712192606	4.026819159241227	5.55278012071988	5.357713833931392
4.034668555834241	4.02143739646709	5.55114124638404	5.359095223652577
4.046495164334709	3.730540036477119	5.551032581954942	5.400173478071846
4.057437868212939	3.518777068926775	5.549220354998018	5.4061499917294356
4.063821056343712	3.506910725551518	5.54755442655246	5.419018445096855
4.091455913055092	3.3197304943302246	5.546616684638195	5.426208613712386
4.108700296894465	3.290034611362518	5.546501946461813	5.44775632500597
4.1166741447959465	3.268343913951065	5.545993279079701	5.464092927356121
4.1178014079973275	3.1734776434529945	5.544839162695724	5.488303888143756
4.126423653737339	3.1562461903973444	5.544451295182742	5.512893756782812
4.14705767102836	3.50745106090197	5.54373537147883	5.52714378612534
4.152685756036786	3.6263403673750423	5.543311713753156	5.528321386100618
4.217536582779137	3.721398375521505	5.542745778260962	5.554782225018441
4.242342621024643	3.747644819328248	5.541465663584555	5.5688292368469225
4.247433129563036	3.805976350717563	5.5409823029582785	5.435358537833463
4.2696996973843735	3.807264355276107	5.5409235635948555	5.434939173793804
4.271051261492347	3.9481683617271317	5.54065351027628	5.434666290038735
4.286905352972375	4.058084224750925	5.539712012485102	5.434230277823882
4.288852614199747	4.069853021113625	5.539303228121713	5.4286611380325
4.303822199862847	4.231367631401711	5.539127558384849	5.428071589859739
4.309566295893774	4.2383974131812705	5.538929217152768	5.427020079934906
4.324488233307656	4.2609057676498	5.53846062155673	5.426210241414335
4.324776158816457	4.275656809537014	5.537785105479428	5.426063723800878
4.338715399363528	4.276576681698554	5.537344258717793	5.423483441777479
4.358334670974681	4.281328859801704	5.536655642958249	5.41373049127258
4.416324239136413	4.2930751401228635	5.536226282300065	5.413497582916925
4.436750852772652	4.296906397977758	5.531706223481286	5.411528797604183
4.438384107034714	4.379975935132622	5.529719018041225	5.407836019359846
4.447018414247657	4.397661971222142	5.528601786876412	5.407321207787451
4.4588945733474095	4.399933182495568	5.528579927268114	5.405698025321797
4.465427468452574	4.4012454079054875	5.525144618477183	5.402478045647051
4.475613084841581	4.407543857977062	5.524765991247253	5.398507694668608
4.477048866273474	4.429606952703283	5.524698529840376	5.388039002735114
4.479272911776857	4.481155870828035	5.524503870894898	5.382153976920897
4.488522514644407	4.493109360103793	5.524455841603545	5.3764875342811065
4.490520309363348	4.497427280101324	5.5241883381243255	5.367942660816109
4.496583734489095	4.498723970747904	5.522222464996256	5.367434198813383
4.508462381273361	4.504253320954887	5.519296280908658	5.363690935347666
4.516773278301586	4.5092159677725645	5.51851657195768	5.362793381620783
4.5211642452342335	4.512791089371343	5.517426844236673	5.362580481543614
4.525873712419152	4.51469382103857	5.516135930185659	5.3625201722887965
4.526313425758425	4.5158208777402855	5.516055203229235	5.3592661646067485
4.529109391761361	4.516693991312429	5.516049909134038	5.356494336354738
4.537756149282614	4.517473018760336	5.516034026461221	5.355715809515068
4.540642254409653	4.5517182993097025	5.51591753577569	5.35026546731549
4.546752357340005	4.553446086208255	5.515687109907945	5.34297901090449
4.549101396583183	4.578157666893844	5.514748252141085	5.340180285102461
4.55024058653017	4.583176094813449	5.512941748806031	5.334731128472712
4.553980064848256	4.583504826704517	5.512877758263134	5.329473136989167
4.554234687023423	4.585268920763392	5.512401532528683	5.3290519333599295
4.554271049436632	4.585844093045212	5.511240129036522	5.323899448669797
4.555964584741422	4.59019514831387	5.5074389107465045	5.322659570177887
4.562958668654623	4.593396842300207	5.5067417327940635	5.316616061808365
4.5687061516245295	4.5972782386129145	5.506180204804162	5.312206985656857
4.56952606161867	4.614559768866271	5.505456590538051	5.311853419597769
4.584636480371127	4.628051582171172	5.503771622693011	5.3107018070178755
4.592276711374422	4.640680153277665	5.501799808129328	5.308402189750363
4.5950219867841815	4.640759614348585	5.500482102924938	5.308387245035481
4.600166689407995	4.654359465547657	5.5002817686643475	5.302133871034078
4.665524707308532	4.674585602302914	5.4990874524172195	5.290573247788597
4.667658376956949	4.707118615784939	5.498795589685481	5.287893504118131
4.667742386077543	4.740567943829395	5.498306417631982	5.287573329483845
4.672060895130308	4.742025613297516	5.497877422106123	5.281149315216499
4.677296631534083	4.757494720869782	5.497638601169465	5.278664447145708
4.677962636542057	4.762325884457418	5.497271140328832	5.2756683199723895
4.6791461498237	4.771161060438499	5.494009805058307	5.272004146243442
4.681666275997902	4.798049536157326	5.493561209823231	5.264149345008006
4.681765693079672	4.812572468760467	5.49316377431661	5.263472733685336
4.702981671648809	4.8293166406250405	5.492387377995425	5.263356704920053
4.70333437544377	4.837354815877495	5.491636193254736	5.261819360919022
4.720473536179473	4.8433947515701075	5.491340679076723	5.258330726408774
4.724193919514329	4.875043891264979	5.491056179311555	5.257520184465833
4.727712013419855	4.878986861919273	5.490429061441613	5.2538297010968815
4.7351196340818715	4.8852820445498475	5.489460652956508	5.249039290848567
4.735175575664169	4.894958166345988	5.488274259311704	5.24761488692873
4.735351345168791	4.909181475977853	5.4875328808038635	5.247612431255068
4.736364626282507	4.909299227529601	5.487401418842237	5.243390304741331
4.741435255767935	4.910853762775704	5.486732183901019	5.23815654548472
4.7424030213982356	4.918449742401158	5.486565068032656	5.2363936485034035
4.742536608158096	4.921660469047359	5.486293013170316	5.2351444821001385
4.751702411739237	4.922040008492918	5.485888867234832	5.234570428187
4.7533608761433515	4.925559599759713	5.485060967233931	5.231265648430266
4.875501125640776	4.9255802190823	5.484648558807931	5.2228048813838805
4.87989832433001	4.927267680810882	5.4806392293901816	5.2216776038725605
4.880293270211913	4.364644785329912	5.477386093585979	5.220793000415481
4.880453435716848	4.298940363010725	5.469858819035844	5.218107301438456
4.8810649531728645	4.2556583731712525	5.46505403151798	5.217020449525406
4.881190579083961	4.2541128395760675	5.450721646916607	5.215737997288638
4.882359440523168	4.249369594691516	5.446861679374808	5.21143025957523
4.8844271617379444	4.242019364975552	5.446824427125598	5.211195321077273
4.885248107781386	4.236234863090562	5.4409610054753035	5.208742248356708
4.8857964273547285	4.2261099199912735	5.439653163852515	5.207585900328293
4.8885725968576	4.220761653975142	5.4388697261211085	5.2063859638613845
4.891398059667226	4.2027606873932	5.43646956726308	5.2040738364156605
4.891921964164667	4.193180273565345	5.4285348736361945	5.2038403155556905
4.892189246302671	4.191506904624152	5.427279948813965	5.201123897207379
4.892734437100404	4.172515363010772	5.424054710742024	5.200689111846611
4.8929178678308505	4.133666623260685	5.417624458272333	5.200464712676426
4.893506546007987	4.133634698058928	5.406901090939636	5.1929073968085975
4.895704248786655	4.133123575402619	5.406630436182373	5.189928037050956
4.983287919766629	4.132707844855448	5.403784329674922	5.1856781161865975
4.623332005279001	4.12668326338829	5.396276083116062	5.184867383782987
4.618968035300037	4.110522372601323	5.390860952934592	5.183141672301273
4.60956239616709	4.106938450738178	5.385926068224461	5.182112081782857
4.600308428648939	4.097743058944878	5.383555070223392	5.180934046413014
4.578375573946839	4.088065177690205	5.379457811447945	5.176990764116473
4.5389254503035845	4.073608388456207	5.364772307200947	5.176386478939987
4.531376718081458	4.073021454359739	5.361693846423747	5.1747021929523
4.530750224129781	4.072213122603382	5.3591560103673155	5.170323333889153
4.525964278037216	3.866700756042499	5.358052928568503	5.170220631541321
4.5150919398239235	3.8507074853745373	5.3551180562759715	5.1697919538760315
4.50882588086869	3.843170464519898	5.346890618917586	5.161652446829026
4.487788622845595	3.8330195470765314	5.345767652038721	5.158974295542169
4.4846414448824135	3.8131137540078988	5.340699856823801	5.156627886568897
4.456988177284566	3.756483964442609	5.338474422823211	5.15297899600251
4.454921045340151	3.6175245348862926	5.337147655555802	5.14539221416622
4.426982710997247	3.519827993775719	5.325651102713524	5.1421422108480845
4.405773101373357	3.4586378490256493	5.324455315377494	5.139406770441792
4.403103355046766	3.357934847000454	5.320432950516961	5.138293222546942
4.380102654517165	3.351603072419129	5.309387405613892	5.134636030988864
4.376777635025298	3.34966598409663	5.302506256464742	5.132992503342044
4.361331125138534	3.279210512601395	5.298850894019892	5.13172449870442
4.336919802200228	3.269979676645324	5.288195550434599	5.1299024769254284
4.336299595763418	3.250175948083925	5.287683066258724	5.127671603959073
4.332983510816226	3.225050696138049	5.280280088833452	5.124168266608191
4.313972618860607	3.2846562827885157	5.275978986467148	5.1239365323428565
4.312727283778123	4.392573856408141	5.2664621927132975	5.11630216944381
4.2775175329691715	4.214949760615447	5.261177191293347	5.1094367959706535
4.277150613963797	3.8133808067338557	5.2594385753161434	5.109126132159821
4.265195306285716	3.5796692935547205	5.241299878752197	5.108003189415866
4.24062412018726	2.8318697742805017	5.2382293216847025	5.1068739400438155
4.234340087615185	2.8254261177678233	5.236811757660747	5.105016000181319
4.226599905207357	2.4183012913197452	5.236065932339259	5.0987163905275095
4.178919421035465	3.4063698354692673	5.230270057411205	5.0966528345424305
4.170379076423075	3.455910240382743	5.224022589711838	5.095511071248231
4.1596574112477045	3.694517453811156	5.223664641852411	5.094656267030399
4.1308481831028585	3.791620482692814	5.220251956957693	5.088579020388005
4.113575716800568	3.996336518095784	5.2126695902295745	5.073487398211127
4.107311745490674	4.122576275057186	5.200598818804551	5.066903358010806
4.09247501292598	4.389059713506695	5.199406834311962	5.066299829630627
4.080301726793912	4.398096326549993	5.1992421656111265	5.065572246143475
4.070739562849198	3.685920792194535	5.184450089059844	5.063952265968281
4.0432443540084835	2.717670503002262	5.179215599868157	5.063310836614161
4.04166896647561	2.74350976472843	5.177074545910076	5.061542947680771
4.000477461374455	3.5780658838360915	5.176823152025451	5.053930822172777
3.989761187718778	3.6050894618815805	5.176030453571731	5.052943906657025
3.9875768947269874	3.6484575942825224	5.168447392397014	5.050205694210314
3.9821807455964024	3.67833624673218	5.166658006835742	5.050066394322732
3.972341716325748	3.7711463488149852	5.164507508471614	5.046229746096535
3.9588027033995026	3.867054800476702	5.15967545260177	5.046190700317885
3.9502187666418633	3.9829492885744986	5.1350244619871726	5.045639780805687
3.9169800473203824	4.023046584075505	5.1149810775519065	5.038719486016895
3.9151887051731564	4.065206128054312	5.08590750176431	5.032872495178242
3.910304168068569	4.104521252618328	5.08091856354354	5.031008325054971
3.902764143924086	4.115477374186469	5.065740258247355	5.031004281363537
3.8719230318823734	4.117702061209315	5.051241302466478	5.030992150063325
3.8568496787251725	4.124308552615652	5.040531138461007	5.0298624553681
3.575187844927661	4.190779770928019	5.038973652166616	5.027964931913397
3.1427022457376155	4.2304233738926404	5.009565615978314	5.020394433632946
2.9237619608287004	4.443857290202318	5.006641436125346	5.02007525031517
1.1139433523068367	4.772358385451197	5.006149298282609	5.015179460628057
2.537819095073274	4.751886998625783	4.9876394557974715	5.011557757107741
2.629409599102719	4.714790638598088	4.98160117908056	5.006093630208201
2.7965743332104296	4.665121127124498	4.9754088293573275	5.004248268558839
3.2880255353883627	4.657973215244112	4.974276750954373	5.004222463776781
3.65263306808311	4.588887687772225	4.972577706961588	4.9975873192566915
3.8071289555924217	4.572430116105044	4.972573080926555	4.996800522001127
3.9138138523837167	4.554900848003664	4.970895210319613	4.9952489833832106
5.095225160791154	4.513017725331618	4.965065227364515	4.989124865213592
4.84507322247764	4.446521634089079	4.962554001799354	4.983287919766629
4.830697709739534	4.349102608563032	4.961074469469074	4.981949917244439
4.819879397138954	4.329418220546588	4.960979455525577	4.980575989779568
4.813874421784781	4.299354734958507	4.957961473262439	4.978741859798877
4.807406479526368	4.178084432879212	4.954396897809917	4.978532011620764
4.805820174866168	4.082857148596409	4.94971194836448	4.978194216862713
4.7994852901587715	3.3727279408855955	4.942355349707677	4.9780023785701175
4.776439657076949	3.3483048630481607	4.941322567886089	4.975293915356207
4.775916130314232	2.311753861055754	4.93081154222016	4.971730320895955
4.770697404733859	3.4194600727860704	4.920775322332568	4.971605156636205
4.764908060184453	3.8912028272602956	4.919982366506212	4.963853910608333
4.753935253721502	3.8928734068887656	4.9066959058623585	4.947242511800543
4.733782886673956	3.997167871445834	4.890432197408189	4.944324718163374
4.728581016871375	4.0604334067027406	4.887105070946204	4.941203242555451
4.722024825307939	4.062130534622123	4.875934763919499	4.937116510767054
4.70831040020233	4.339928207778514	4.857869001144397	4.936468501114
4.6864306903028625	4.38913063030664	4.853540036525018	4.928267798450124
4.665524707308532	4.4404525182496215	4.850891184135924	4.923580751314354
4.662465056301851	4.446350734582306	4.834293512442696	4.917431983102168
4.661841069869934	4.447158031342219	4.813540959582321	4.916116910568686
4.6603151495574515	4.466734198826303	4.760354619608416	4.913045212838827
4.658659967620744	4.488099266894404	4.7465096521968615	4.912620552797019
4.650957991700841	4.516522153162396	4.713406532167691	4.903843918865442
4.64761766046451	4.521948359220534	4.713145994971534	4.900634724558193
4.639715529162084	4.53773096841162	4.708233883776015	4.8942440435976815
4.638698865768533	4.550411819008074	4.7038070652743285	4.889716185838142
4.6240344464380225	4.604819830978338	4.687582464425827	4.888179493918325
4.608654377512099	4.782644587930918	4.676666179633474	4.881481663099998
4.578444363991634	4.877998718746933	4.6624272644527265	4.880453435716848
4.574563675815279	4.91438018430312	4.659383696697247	4.8744180314493475
4.574540541204438	4.955740651181192	4.6447044026855036	4.868550399639107
4.574517405361165	4.957798774929998	4.621695462329279	4.862900258572467
4.574505836977325	4.986449251652762	4.619781809521093	4.8603140448351105
4.564322753117416	4.995819401669922	4.609434320331633	4.858633429451687
4.563599728881531	4.662597301882015	4.6038477712994235	4.852272556289941
4.554719269050214	4.604506849267865	4.603339274033966	4.847689853486714
4.552862814292621	4.587968996182199	4.585031863531696	4.83257277484618
4.528801044336473	4.586576053373631	4.574285979115731	4.828589011829424
4.510705830235076	4.580959170745272	4.571708831808688	4.820779258228455
4.509229412797779	4.545430829465351	4.5604207740911615	4.818944722385484
4.481700548621874	4.532002309582434	4.557747741641468	4.817981616784542
4.4798631130230975	4.517604918925932	4.553967936258381	4.815796832472865
4.472112573021508	4.493583511213273	4.551876763132973	4.812278154254406
4.463295609962003	4.477468551405026	4.53735308003993	4.810084590659249
4.451786435524291	4.464310665925887	4.533733938413199	4.80455511972865
4.3107357840545	4.463997445885867	4.527926202533123	4.788550156081554
4.306832322684375	4.416607226792504	4.504525230857272	4.779336702586549
4.300791067987799	4.398738376245611	4.5033139228158845	4.775297264486213
4.1874925189804255	4.230704313612569	4.4992195521808025	4.764639332067448
4.174786417367337	4.129689892199301	4.483087820798942	4.757312502591804
4.146034962602502	4.089869801509551	4.478826128956197	4.756955436847618
4.089092255842719	3.971415023384995	4.450741645351913	4.752954524084103
4.074414129841136	3.9688097139128584	4.448690864310427	4.7423480031398295
4.070739562849198	3.907894835416283	4.44827335520735	4.733919151012391
4.030761590951017	3.8761023213777936	4.446739045333934	4.732104133615567
4.022304622935069	3.8223642524415493	4.44370097357467	4.729626387309689
4.022139570398392	3.6462076122066853	4.443435106114942	4.729213402025926
4.0156530985354655	3.614580866997486	4.4335458305766196	4.717803599687921
3.9393694700746598	3.549861188471943	4.4279078644992484	4.714413592287121
3.9053640687668922	3.3261309567107946	4.424636664650198	4.711950564728687
3.89867034296553	3.244029589030022	4.422704717376792	4.699412758941079
3.885474302829157	2.9449759084120477	4.413819265173045	4.695026128922327
3.830139387425343	2.92272545799326	4.397922636545316	4.677132254034081
3.773127924033335	2.6693168805661123	4.396007447705162	4.676428380441924
3.6641717053619307	2.630427875025024	4.3732431182673634	4.667387570304618
3.0770043267933502	2.537819095073274	4.357191338783729	4.663323933628212
2.797959643737196	2.4638929889859074	4.322880573098306	4.659250468772661
2.900913067737669	0.6989700043360189	4.270072962969794	4.633841990147761
3.114610984232173	2.439332693830263	4.267523716385462	4.6244574287564
3.185825359612962	2.5899496013257077	4.26150077319828	4.62378665574174
3.412124406173317	3.0265332645232967	4.2518084986240465	4.608140774044056
3.4604467838807205	3.0394141191761372	4.202079441007388	4.6004174273649765
3.5285310606354114	3.2723058444020863	4.188647295999718	4.600046720062274
3.61066016308988	3.3991543339582164	4.18466304462968	4.595969939582976
3.829239428141389	3.600537294364469	4.125903968407924	4.593850725767885
3.8810992183890174	3.6547539332529304	4.1216911303075765	4.587295549457064
3.907894835416283	3.761927838420529	4.118661462854496	4.585156052505075
3.9337402994969355	3.8176975547630243	4.117966935491767	4.563860630519641
3.9674543681827408	3.9187116653823213	4.115976429454817	4.5590923076749
3.9805033181933953	3.9279346817411795	4.093281567567246	4.536217438060636
3.984257201705416	4.0306806639999015	4.090575455222202	4.533937206274463
4.029261995804175	4.035589817243458	4.0533089811241	4.527887565952705
4.106054840093787	4.038620161949702	4.053270566681379	4.515622197796337
4.138365863678996	4.041629508475138	4.003072595967675	4.513883185611093
4.200522191802113	4.042890389729244	3.9577509108772793	4.507032359632107
4.217852280259893	4.0429297333431595	3.782472624166286	4.500222748487298
4.308094652042313	4.044500562370641	4.512991068415215	4.489297399166685
4.309757882316366	4.045049012988961	4.504035670392464	4.473574550036345
4.316745927670932	4.055645859994655	4.48638796834179	4.472405362408922
4.324693913861775	4.059941888061955	4.474449379745783	4.455621324031122
4.349898891403912	4.060697840353612	4.441365166409772	4.454326445019286
4.350654978678079	4.0626195838543415	4.410456664797314	4.441679428503809
4.357057753750343	4.062732363205394	4.4038751599094	4.423950007067011
4.371197207322295	4.06430820668296	4.3680822440064455	4.3932241163612975
4.373537231192786	4.066735795350929	4.329092647195331	4.3923451553612045
4.378870098398975	4.070222633460959	4.222326210990811	4.374271643275979
4.389909951772033	4.07838430874819	4.214340410319735	4.356102378113399
4.392802437083664	4.0805543389887715	4.187577119055087	4.348226955705248
4.393540107347963	4.0980550396692434	4.174728333311894	4.342304220718211
4.395588463568243	4.09892047872233	4.138586870653583	4.329824844312919
4.395693247503584	4.110017006792112	4.128463891064761	4.312938609013135
4.417521513804297	4.114744387545126	4.1253836604677065	4.301181972138315
4.439316901016504	4.115144351793107	4.104998949299634	4.245339902695324
4.44628857262959	4.116840102412664	3.9952402018628153	4.211601044145239
4.451617595666328	4.136688865672258	3.9783631470838827	4.190667796070649
4.463370327292407	4.137322456100344	3.9778607292646972	4.112202690730536
4.4760341590784485	4.140067869052287	3.844725627973226	4.0948901970066505
4.4798631130230975	4.149619341533153	3.5660837841679958	4.086537783753207
4.481141527972904	4.152227171838142	3.5287881917748964	4.0473138158153885
4.490492235121644	4.154393537956997	3.0224283711854865	4.015024263324626
4.557230416408287	4.154758619154177	3.1264561134318045	3.965342835560622
4.5931309341444	4.158060793936605	3.553761698390004	3.965201701025912
4.632153483510633	4.158211669214101	3.5591881890047756	3.9628426812012423
4.666733202499619	4.169880072874387	3.7307822756663893	3.937668314399005
4.669716582288874	4.17032039987338	3.7877437716464666	3.86135516019326
4.676309432000456	4.179235721198481	3.8903092168999485	3.823539433656859
4.692035714015692	4.185117001142592	3.9409147375802855	3.8123785111541943
4.7035321083282	4.185343801582189	3.996336518095784	3.8100307864058394
4.71672934455181	4.186334663252949	4.022964206517993	3.795393334931289
4.716996074372699	4.191870015444723	4.041234731171431	3.735359333001711
4.748490376821502	4.19309675807227	4.06475739942968	3.6962689967455327
4.751024921140632	4.1932081084944945	4.072065991414746	3.6356847625472226
4.759471423642751	4.194708551575123	4.07733156112899	2.7558748556724915
4.774743177879055	4.197059908060209	4.112102054770891	2.73559889969818
4.77475047308381	4.198629599092019	4.1786316753932535	2.0969100130080562
4.77662855342015	4.206663996990936	4.234643807761769	3.2979792441593623
4.7844746437625165	4.208064948147398	4.243434936520088	3.4073909044707316
4.784481777318941	4.220212724706482	4.299376533060346	3.472317546316842
4.791837961417973	4.220892249219519	4.308329596317398	3.607025878434786
4.803641446823202	4.248071400919201	4.32060319775962	3.695131297704026
4.806091748956593	4.250395603057116	4.325228227870849	3.804412059137714
4.8150528247351385	4.268484363846722	4.333023857758089	3.8130469651601078
4.816844252203625	4.273371711989729	4.361331125138534	3.960518342780708
4.825594869081791	4.284205067701794	4.391499675895142	3.9611362173872253
4.826670738306298	4.292189592623499	4.392221958741192	3.9656719712201065
4.830793899704099	4.292388998301932	4.39243313155555	4.031085148039481
4.8347448728366125	4.3167878116020955	4.397244581010386	4.0656170557268725
4.838200311721687	4.3168087520530225	4.425175420725635	4.0946807133711545
4.84188481161623	4.3213912783116895	4.454799142393656	4.152104800892868
4.84228464545024	4.330657234711394	4.455484401803545	4.204445581433068
4.8471467924652245	4.331832044436249	4.464638559095033	4.23246243853121
4.849333406373725	4.337139662724561	4.470454594472599	4.242118854004543
4.856855717260526	4.358905210313047	4.4777866629092395	4.250517585610485
4.868321094828437	4.361822237600815	4.501771085899107	4.265407496531089
4.8715904470670965	4.362821634847992	4.506247897259043	4.27957569612672
4.872406867049802	4.368417060738562	4.521974471987394	4.306425027550687
4.872884344137425	4.3702909819487274	4.5243052288449235	4.306703744429641
4.874557189373205	4.372083108574253	4.530647853527485	4.314499227973152
4.877624706397812	4.372856792535229	4.539465032358342	4.335598296533003
4.880493467865378	4.375480714618573	4.5420781463356255	4.337199605373581
4.896889814428399	4.375956092787937	4.548389418132918	4.344038405543933
4.89741263981016	4.379740500992257	4.550118236269641	4.344254692556935
4.900339813679141	4.384084473382559	4.570951358179388	4.406914704333214
4.903567448366399	4.386409778881913	4.571044657029212	4.409747198741445
4.911706125169256	4.38737202701981	4.613873521046325	4.415640979896154
4.981510551905943	4.391640703492388	4.619802655489461	4.467060268004198
4.9876975401517	4.392573856408141	4.6216747070193795	4.476280806025541
4.990343295403774	4.393996133258346	4.623321666780353	4.477425154504475
4.651025894926837	4.3969835082752	4.63277100470175	4.4784221877400805
4.635423423947685	4.3988250669622895	4.659164800662727	4.4785087782063036
4.594392550375427	4.4091043006765425	4.660467033967971	4.4854232789316635
4.5925542406720465	4.4170562991191105	4.660495506382359	4.5341657689566075
4.583482163526413	4.420945405921972	4.68556261115823	4.534406899137877
4.582120204019296	4.4222943008935625	4.705513057497532	4.536103710363488
4.576836417070686	4.425044874551388	4.717270968032131	4.547294624705321
4.569502657087413	4.426511261364575	4.717920025836993	4.553215301402138
4.561673702399006	4.433289685195025	4.721654010222167	4.553239600315695
4.547725490760096	4.447499128735851	4.723800343700448	4.555142835240049
4.543869464336801	4.447778009294621	4.727516857776779	4.556012874559886
4.543745305703089	4.450603175761257	4.730862992046494	4.569010870347347
4.540291926094344	4.453562944098507	4.749125400963105	4.5892680394627225
4.533250795605823	4.453899049880993	4.760656155425777	4.600439223825805
4.5300715688373785	4.468760747370461	4.765116956043172	4.618790471685871
4.499302094133328	4.474303697116561	4.77072685791248	4.623280310324481
4.478696331677028	4.476193770155935	4.787127364082111	4.627263416568221
4.474915236032773	4.477584255277271	4.790010563708042	4.6308548399769
4.455636534947604	4.498985598085234	4.793881144149803	4.633276515609349
4.428960464575414	4.517921315976191	4.799974294646381	4.634205121079346
4.419608834908103	4.533606847670778	4.818839280711692	4.635925858675862
4.3869446243705745	4.535863520712453	4.825847873171286	4.638988159343682
4.383276650407651	4.539841088332225	4.826223863282694	4.662483950993257
4.382935117923578	4.5461229717652625	4.830479600246254	4.665374581746167
4.3795955549810985	4.549689738712317	4.8349799030214555	4.671450554212495
4.376065721586172	4.551901137051595	4.835608142819899	4.6716170959106575
4.334976198654342	4.553567502653985	4.838490177463259	4.683605315313467
4.307153601875836	4.555843836698855	4.842147244085764	4.691797355026257
4.2996380249790755	4.566896882378651	4.849204363293915	4.694850791004849
4.287913647076033	4.571767044325617	4.850456304674231	4.695718022470642
4.27009628142033	4.571871807197167	4.8505482169054055	4.702146083828793
4.265643141942135	4.576364389089749	4.85115435026535	4.7039444784955045
4.25844571038665	4.577721524509021	4.8526873319502535	4.7065556382184655
4.256260606512207	4.578008509573256	4.858079804708084	4.719770332304341
4.253725595250898	4.584636480371127	4.864689034136851	4.738185770239969
4.253652948483564	4.593031176596723	4.869401882876526	4.7385903148592625
4.231087120584823	4.59641014384427	4.870661362067626	4.744222551279631
4.22698634552522	4.596619084663801	4.875217581269655	4.82791825674535
4.226393663018083	4.597453844167758	4.879422768143545	4.829831040000453
4.182329040616706	4.597596471416188	4.881390363625086	4.8615523318571725
4.18118593412823	4.598768627396784	4.882456229388104	4.9052290395453015
4.172894697752176	4.602287936100693	4.882513153939836	4.924480875991581
4.162295502772753	4.607433576044023	4.884942557470778	4.980348850684892
4.151768102895178	4.609178055294185	4.8861634709969834	4.984216670465987
4.108023509346088	4.611192060868435	4.88788162196425	4.996393450913549
4.058843414668761	4.620822884144432	4.8888251181256335	5.036991986166606
3.957798774929998	4.626976455884445	4.889408161652576	5.045624141684631
3.939619078956698	4.628123162712494	4.890555143101518	5.084619169098447
3.7782236267660965	4.632690068324521	4.890571905726987	5.123400785682125
3.756864224060549	4.634074025487468	4.890594254887892	5.173535895009906
3.6853834098014873	4.6391277493705205	4.898599042400672	5.2087986423905175
3.510813010512496	4.644517365902283	4.899629020587738	5.23122739864101
3.4967913157000425	4.646580153151724	4.902345620145502	5.2424743410174175
3.17376882313665	4.648233119900102	4.905714948389766	5.307752687865666
2.673941998634088	4.649305645096298	4.906054761394005	5.519188546173339
3.2530955858490316	4.653231815323397	4.9062164837058315	5.512294743617341
3.6361868951987244	4.654147652148897	4.9082007578752025	5.507900377855966
3.6838572054003462	4.658421634986483	4.910603063112647	5.502820265287596
3.9665640840973104	4.6637386065732995	4.9165329040054475	5.488749487635679
3.967828679330155	4.669065716924841	4.921155635777083	5.485338056309353
4.027512692448811	4.67096907469322	4.921358680523122	5.484128935764111
4.150787130965364	4.679763935940666	4.921582440393417	5.48300927943298
4.181014208352207	4.681322659957815	4.927806491863953	5.479535002552155
4.2803051432550046	4.688402022683792	4.931706984587205	5.475645042719122
4.297585445297346	4.68945981460716	4.935582832535788	5.47496179418911
4.330778914230818	4.69298784390957	4.935723855226532	5.468549658594526
4.357553719743081	4.695061188012711	4.937071332153503	5.467963090535135
4.401400540781544	4.695761776133511	4.943657716649374	5.461076633088906
4.423049167744012	4.708131840899158	4.944146951232541	5.450744721952534
4.4520779134898465	4.711436022732339	4.9461573949223725	5.444461705911202
4.455788614818158	4.720217205476825	4.948276004482968	5.435307534183872
4.474493075006849	4.726930864121466	4.955355770534847	5.412094140694933
4.501593239327352	4.738019083452519	4.972651716821393	5.366617178848967
4.502850282593983	4.756445920162273	4.979966989370279	5.3578776992298724
4.516125343898722	4.756925034713766	4.982216942836122	5.35616549772428
4.556471360234148	4.757563033018079	4.990019011040308	5.354626976852949
4.570215928477933	4.759388295680206	4.999143596035505	5.300077847765698
4.5799549948227725	4.7619729185529405	5.002468450128332	5.278616433667833
4.605067897568564	4.7646019955633365	5.0042310655411635	5.2738759283816234
4.612646131755728	4.768889578891181	5.010745049971758	5.265727942999793
4.617063277789642	4.772732331643538	5.0162266402067655	5.237418056046236
4.621228227768985	4.7739838067123355	5.016540302341578	5.228194969963351
4.6250138995525125	4.774049574030081	5.016803603579608	5.21217694673989
4.672587318345854	4.778426216492103	5.018226009952465	5.205840177622518
4.68527585348396	4.78351768580745	5.032812095687821	5.205079797792745
4.723340720665777	4.785037834019797	5.057338928815791	5.205055421974061
4.754676990597163	4.785607409972391	5.058072826793242	5.20452694299984
5.457910646984974	4.788026884095804	5.061199821143188	5.204136268393641
5.446240390995722	4.791164125033335	5.069553404349825	5.2039380837538864
5.445252266617241	4.797392200779495	5.075214726800476	5.203421836295347
5.4410050568343244	4.816029073742662	5.076727803429636	5.2013452243945695
5.439002504536186	4.817657903426334	5.0791776269118625	5.2007137339640135
5.438864983283977	4.840952519888822	5.088954272820763	5.021247201140806
5.436439361942629	4.841027677930902	5.093820772472269	5.016021591860381
5.43016861560694	4.860134289662816	5.101410227689826	5.011092329723418
5.428314632488287	4.872103804473808	5.117983484771826	5.009178845374386
5.4279710924984945	4.874046725512229	5.12028759729055	5.007329493536543
5.419380712147149	4.883916827387913	5.126134655525693	4.998899842674191
5.417333826420226	4.899853319409989	5.130105301683909	4.995147985176642
5.406042585722518	4.910603063112647	5.135832049712681	4.9942687483582935
5.401877657856432	4.9429500700770985	5.1374079200356615	4.994031048913642
5.401607298453578	4.959480237473377	5.138574244712892	4.992981857544073
5.395771818867355	4.965455710174821	5.148303357346301	4.991305836741952
5.393768180158745	4.987143188172001	5.15384838753699	4.985224325164809
5.390334447511852	4.988153009534315	5.155393737094585	4.9810163011305875
5.383686135173668	4.990995572563205	5.157810225197199	4.979279702785111
5.3812613257428765	5.593777693626198	5.174394199154222	4.977892718630287
5.380844126464666	5.136812488376585	5.186314868158167	4.977156366423359
5.380656165571013	5.134795266037434	5.186834896754256	4.9760563755902885
5.380482590974981	5.123668741624773	5.435358537833463	4.974350471863453
5.379256554861134	5.1203139347289115	5.434939173793804	4.972845932717642
5.379229350870452	5.101159141699892	5.434666290038735	4.971549516495385
5.377846960725929	5.099849768980866	5.434230277823882	4.971466042916118
5.377375470343287	5.071078924593849	5.4286611380325	4.970500293646201
5.3756745854723675	5.0506851632241405	5.428071589859739	4.970374774337138
5.36744351665787	5.0356818359914355	5.427020079934906	4.970072449347032
5.363632660089377	4.978331192351738	5.426210241414335	4.96671884340745
5.35706157103586	4.975321497489644	5.426063723800878	4.9605468794281995
5.353731630957155	4.957798774929998	5.423483441777479	4.942945117437594
5.349376616917137	4.955759886262829	5.41373049127258	4.941834300476725
5.342191653682804	4.950452483434859	5.413497582916925	4.9402075877441955
5.3378404743735075	4.943385681329426	5.411528797604183	4.9364785551579375
5.336789832280987	4.941491556001895	5.407836019359846	4.92444986824618
5.331890701583271	4.932001669546104	5.407321207787451	4.902584825974967
5.329469069342663	4.919397155426251	5.405698025321797	4.88752728178802
5.317041123277893	4.918580723637456	5.402478045647051	4.868785458359882
5.316955306945021	4.91835017023504	5.398507694668608	4.864522946865742
5.314246535288421	4.915299561241485	5.388039002735114	4.835037053298793
5.307709923404807	4.874476019336568	5.382153976920897	4.726930864121466
5.2995312681308455	4.871234240607972	5.3764875342811065	4.662767272763343
5.293404545532055	4.85975056311658	5.367942660816109	4.639327085896673
5.293395705696684	4.84078336672336	5.367434198813383	4.592787228303481
5.28487044584081	4.835513013368683	5.363690935347666	4.588719779600057
5.2732235739340485	4.834821112779797	5.362793381620783	4.587464009066074
5.252600630129427	4.830441098962372	5.362580481543614	4.585584795923258
5.25257149751282	4.830010935936118	5.3625201722887965	4.568823376436811
5.227598792739001	4.824958463937384	5.3592661646067485	4.546715359897217
5.222599429918652	4.821854018019943	5.356494336354738	4.511348515490213
5.222581220670015	4.820634880594385	5.355715809515068	4.459739181739559
5.22038793466281	4.814374135503189	5.35026546731549	4.439048335278244
5.212211583191894	4.80765677581022	5.34297901090449	4.428620672671939
5.177536499929862	4.762265825409539	5.340180285102461	4.409036571800908
5.160690573805848	4.760656155425777	5.334731128472712	4.403583750366688
5.156291648012853	4.73832066032103	5.329473136989167	4.357057753750343
5.1477041429254715	4.691161090741182	5.3290519333599295	4.30896970817825
5.1469307381986535	4.6701344812356105	5.323899448669797	4.27207378750001
5.1345117871082	4.660884442414339	5.322659570177887	4.224610746978335
5.111910782178094	4.658030486104904	5.316616061808365	4.207715133805567
5.097541885881801	4.629705144995813	5.312206985656857	4.166873950858819
5.082099289456807	4.626802137202601	5.311853419597769	4.1539976866928
5.071937210723173	4.599817595608217	5.3107018070178755	4.127752515832973
5.07009700055371	4.582869810246655	5.308402189750363	3.910197369966001
5.069260986284746	4.542788093450676	5.308387245035481	3.735838334317074
5.065725326469841	4.542277546927697	5.302133871034078	3.4183012913197452
5.065202390564203	4.494043222179929	5.290573247788597	3.346548558548474
5.047080072816256	4.469939774786342	5.287893504118131	3.338854746252323
5.045037267734624	4.4577608221634	5.287573329483845	3.274850320016665
5.040558829379884	4.446257488316375	5.281149315216499	2.7218106152125467
5.039394287925105	4.411518695500651	5.278664447145708	2.0681858617461617
5.0295339283226275	4.381006719296579	5.2756683199723895	2.0293837776852097
5.026757911929069	4.367374559874197	5.272004146243442	3.1795517911651876
5.02424341324167	4.345883212931713	5.264149345008006	3.458033192496506
5.002990654019217	4.29101345396538	5.263472733685336	3.5022905279147727
5.000473123179959	4.275034792561396	5.263356704920053	3.6473829701146196
4.988148546466013	4.270678836144707	5.261819360919022	3.649821463224565
4.971029864478072	2.7058637122839193	5.258330726408774	3.7711463488149852
4.961701040699168	2.3483048630481607	5.257520184465833	3.7966437037851164
4.961549227632496	3.5519376953648374	5.2538297010968815	3.969788537414939
4.960984206716474	3.8755242639493086	5.249039290848567	3.971415023384995
4.960813131089483	3.8756399370041685	5.24761488692873	4.009790719354298
4.9605706585355	3.9812294874200007	5.247612431255068	4.070665753453728
4.9602376324940165	4.099646117123231	5.243390304741331	4.091279964228837
4.959508842412093	4.135514280998787	5.23815654548472	4.116806915962344
4.957530668265401	4.1502036287628075	5.2363936485034035	4.1291741029677675
4.956096362358611	4.26651391990912	5.2351444821001385	4.13950127473591
4.955956996746124	4.314099063295284	5.234570428187	4.181071457822617
4.95474407110523	4.4120235130419765	5.231265648430266	4.19412566176021
4.952196513508728	4.52703669039316	5.2228048813838805	4.2315460439969215
4.951216054809137	4.527243116388089	5.2216776038725605	4.267030853292765
4.951041086965991	4.529597161225425	5.220793000415481	4.310183327571689
4.950038524065338	4.538422910925707	5.218107301438456	4.400019635065158
4.949906948471882	4.552497871147506	5.217020449525406	4.462921830369343
4.949141069936266	4.577227466153905	5.215737997288638	4.476222784050584
4.949102008090659	4.579840736868443	5.21143025957523	4.5746793303875855
4.948295573027	4.5854268870614865	5.211195321077273	4.586542297730225
4.946845113960623	4.712784345708868	5.208742248356708	4.601951404133522
4.946363825005592	4.720944459446079	5.207585900328293	4.60246152804161
4.9445764301557045	4.729513057900907	5.2063859638613845	4.631798771236865
4.942945117437594	4.772534400239321	5.2040738364156605	4.964207756965477
4.941993162670526	4.811588409814419	5.2038403155556905	5.011604272424363
4.941491556001895	4.811849704065635	5.201123897207379	5.1471969448572406
4.940172698448051	4.831287339751081	5.200689111846611	5.336807830436058
4.9393145368627485	4.844837385120825	5.200464712676426	5.430402427601486
4.938774823266499	4.8562635413669835	5.194874947930378	5.455840309845071
4.938674802657841	4.856777209751191	5.1929073968085975	5.510866590733636
4.938389617480478	4.884240108766086	5.189928037050956	5.530349561589155
4.937447677072029	4.886406114109727	5.1856781161865975	5.517038784295955
4.936970918404798	4.897484135403632	5.184867383782987	5.516417695217482
4.936855413884737	4.900891243346001	5.183141672301273	5.510060850592368
4.93353284082484	4.907696138766528	5.182112081782857	5.503815188010572
4.93327970825105	4.920671068720615	5.180934046413014	5.488784721251567
4.931773052052442	4.940152760448901	5.176990764116473	5.459665344045051
4.931666322689401	4.958840902443606	5.176386478939987	5.342104739872408
4.931595155206195	4.972263024275285	5.1747021929523	5.125991708934408
4.931239142752621	4.9780023785701175	5.170323333889153	5.122169988129556
4.930857376705701	4.9836533451278395	5.170220631541321	5.120689069781839
4.929158270820861	4.994211536306786	5.1697919538760315	5.112759121917356
4.928974184897198	4.9948624284116265	5.161652446829026	5.109875398919979
4.925373981790028	4.995253374076823	5.158974295542169	5.109200441551276
4.925219239523737	5.002105558808477	5.156627886568897	5.109018023070029
4.925136687765102	5.010138762761048	5.15297899600251	5.108213116195598
4.924992184418711	5.014020434258165	5.14539221416622	5.106928265476111
4.923974138712676	5.0195690505178	5.1421422108480845	5.102275876483398
4.923829247967075	5.031263001741672	5.139406770441792	5.099065703429218
4.923420188292603	5.038794957118669	5.138293222546942	5.097743058944878
4.923342475191782	5.05727422548242	5.134636030988864	5.093995695134678
4.923207739532998	5.057821996012816	5.132992503342044	5.092853929482408
4.922772153814164	5.073300346962562	5.13172449870442	5.091870869878736
4.922050402167174	5.078137686518111	5.1299024769254284	5.091807597001675
4.921873675866641	5.07814494211244	5.127671603959073	5.091075774246473
4.921832082754325	5.088904729758662	5.124168266608191	5.090980687531518
4.9215408193783	5.116508123737346	5.1239365323428565	5.090751689644903
4.919287340504383	5.120883091451996	5.11630216944381	5.088214077441379
4.91836065259081	5.159091735504016	5.1094367959706535	5.083556365821537
4.918282028754778	5.16216098843503	5.109126132159821	5.070363003715498
4.9182610599943315	5.168653612901324	5.108003189415866	5.069534902712562
4.917558020825436	5.1796896405495865	5.1068739400438155	5.068323181024432
4.917227093756322	5.188368740665058	5.105016000181319	5.040626071404585
4.916048417756326	5.200158028792801	5.0987163905275095	5.029720529728147
4.914089171353498	5.221972071738304	5.0966528345424305	5.016293573807152
4.913628443215937	5.238941382767697	5.095511071248231	5.0132628776246975
4.91339524504571	5.262415490363066	5.094656267030399	4.9925358452657775
4.913299809691846	5.267101296559969	5.088579020388005	4.920248585479758
4.913130095041197	5.268416485401808	5.073487398211127	4.8661868784020035
4.912917858420729	5.269655350778311	5.066903358010806	4.839188840447062
4.910949737100534	5.2707137645911875	5.066299829630627	4.836887193801922
4.910587056091953	5.271321070303073	5.065572246143475	4.836178482354551
4.9104749904246345	5.272521546098232	5.063952265968281	4.83511959042455
4.910282810548984	5.277012939376528	5.063310836614161	4.825763554850498
4.909325984793957	5.288810180928401	5.061542947680771	4.813667705382696
4.909245708054765	5.2894930761353045	5.053930822172777	4.794899142149195
4.907803553649506	5.295692422564738	5.052943906657025	4.768800838702498
4.906744357302348	5.296329469343903	5.050205694210314	4.758768112587177
4.904823699800944	5.296502847843832	5.050066394322732	4.753805128033067
4.903339634552241	5.3006389546353985	5.046229746096535	4.742143588564295
4.9032582435060865	5.301264451386859	5.046190700317885	4.721423120940839
4.902280359319367	5.301754662520213	5.045639780805687	4.701291606408844
4.900847591272198	5.301774172750837	5.038719486016895	4.6983441695728265
4.9008148493372525	5.302129539092391	5.032872495178242	4.686716686720518
4.900438139558438	5.309502414966703	5.031008325054971	4.649179030048144
4.899968159325789	5.310831330221014	5.031004281363537	4.636678422572521
4.89973844911919	5.316358309697511	5.030992150063325	4.580137745047978
4.899732978347416	5.329672405012227	5.0298624553681	4.548291122544448
4.899596186650934	5.3530906910038105	5.027964931913397	4.51213718202783
4.899541457906008	5.358766448060757	5.020394433632946	4.506775536606644
4.899393655836008	5.3941994365974395	5.02007525031517	4.506247897259043
4.899234849416494	5.398705429235482	5.015179460628057	4.5021812233192415
4.897434639707934	5.403135970111855	5.011557757107741	4.483244860931517
4.897093515993662	5.4202347302236324	5.006093630208201	4.4773528166989705
4.896966901933155	5.4202726843011195	5.004248268558839	4.477208104931312
4.896415976473123	5.422522540329812	5.004222463776781	4.4531194977640025
4.894853059186753	5.437306531324273	4.998529598270001	4.431813910252937
4.894094427322699	5.448636765397237	4.9975873192566915	4.426836453803508
4.894027914652088	5.448829944865182	4.996800522001127	4.405841341068969
4.891832833551478	5.450279908254263	4.9952489833832106	4.405414666951865
4.891732539741704	5.451869296530816	4.989124865213592	4.38012075426844
4.888639950220313	5.4523385438459995	4.983287919766629	4.373610728312931
4.887684802003914	5.45350333455738	4.980575989779568	4.313255404185037
4.88595457649608	5.454007464887824	4.978741859798877	4.312515855663387
4.88550822192751	5.454661960666197	4.978532011620764	4.293826438386178
4.882518845984659	5.4556639132548055	4.978194216862713	4.25844571038665
4.87989259783548	5.461217810411477	4.9780023785701175	4.244524511570083
4.879256487123919	5.462027941190253	4.975293915356207	4.225645212975453
4.878877816965764	5.462152327409606	4.971730320895955	4.2157697084176435
4.8788318951087435	5.46254623174913	4.971605156636205	4.207122497650964
4.878642416105205	5.463869109595023	4.963853910608333	4.168084796140683
4.878389648770409	5.465186482157455	4.947242511800543	4.154210882206974
4.878004470268025	5.467060268004198	4.944324718163374	4.109105863755288
4.877969959998874	5.467223210834049	4.941203242555451	4.0570952896126675
4.877146652677609	5.473313217518981	4.937116510767054	3.97648753730519
4.876223615745822	5.484910270251642	4.936468501114	3.6793370305207937
4.874133778827972	5.4872175880931495	4.928267798450124	3.600537294364469
4.873367110112927	5.489418438031671	4.923580751314354	2.936513742478893
4.872709718287906	5.491763580461594	4.917431983102168	1.591064607026499
4.8721737607645865	5.492546680326556	4.916116910568686	3.9393694700746598
4.869818207979328	5.503470630348531	4.913045212838827	4.003934206173708
4.868550399639107	5.504058800944455	4.912620552797019	4.005952286887383
4.868479857207066	5.51199693083873	4.903843918865442	4.144978738020031
4.866895516197459	5.515374382778419	4.900634724558193	4.121297152824946
4.866151416141621	5.520205705039315	4.8942440435976815	3.9740970037941312
4.8659208408403645	5.523082815734031	4.889716185838142	3.855216194733363
4.865873528207815	5.525373968231509	4.888179493918325	3.781755374652469
4.862995528623858	5.526814672962801	4.881481663099998	3.4394905903896835
4.8626202818717195	5.5270134613275586	4.880453435716848	3.4967913157000425
4.862542809630984	5.533450475034116	4.8744180314493475	3.506910725551518
4.861086145398387	5.543167501324431	4.868550399639107	4.0646825662285115
4.860577551244416	5.543920359118516	4.862900258572467	4.095134466939837
4.859546570401843	5.5475138042874	4.8603140448351105	4.117536432710338
4.859240401559263	5.547798080382428	4.858633429451687	4.1195857749617835
4.858085826163788	5.55032009571964	4.852272556289941	4.163340305618251
4.858079804708084	5.550707647456454	4.847689853486714	4.207418916816812
4.852565380224779	5.550838383419955	4.83257277484618	4.295281141116848
4.849732582590854	5.552139929090705	4.828589011829424	4.305372868641297
4.847054157467631	5.553944891004415	4.820779258228455	4.334534168609156
4.845550711122168	5.559031172276451	4.818944722385484	4.418649250519602
4.845296529269039	5.55920137103237	4.817981616784542	4.426690147338194
4.844663528240239	5.559816885500324	4.815796832472865	4.443888546777372
4.843182927950813	5.565420394817928	4.812278154254406	4.450695493727006
4.840990100535698	5.569679330119285	4.810084590659249	4.481528618895993
4.839484332342931	5.579604127345845	4.80455511972865	4.48691197407396
4.839270592364314	5.58207132111464	4.788550156081554	4.491431735682969
4.837512682591181	5.582884562232173	4.779336702586549	4.574702457606587
4.829586776265164	5.58440473153526	4.775297264486213	4.609935735095548
4.828363392580802	5.586591805109389	4.764639332067448	4.617031810595345
4.819649206293057	5.586766161160117	4.757312502591804	4.6391875599357535
4.818146683749875	5.590884170302256	4.756955436847618	4.677980868888067
4.816718430207881	5.593601702109209	4.752954524084103	4.681593958368627
4.814693650793283	5.596016182001571	4.7423480031398295	4.682154105271285
4.813681044894381	5.603097799891869	4.733919151012391	4.682920876290239
4.805303715767851	5.607552594470292	4.732104133615567	4.692890963137305
4.803115554890027	5.6215086288216	4.729626387309689	4.7116216655471
4.801760329957474	5.630949325479217	4.729213402025926	4.726180941970846
4.7995197451225655	5.633976182221511	4.724226701404586	4.728808132888155
4.7970042522613285	5.658233736687618	4.717803599687921	4.732369631681519
4.794718029380243	5.708392002867308	4.714413592287121	4.73275552117825
4.792559770961451	5.743791886095104	4.711950564728687	4.76253602574227
4.780418131659841	5.744012753228862	4.699412758941079	3.115943176939055
4.778527475927096	5.748428373504627	4.695026128922327	3.4119562379304016
4.7751150771668	5.748763860800973	4.677132254034081	4.129399836135896
4.7727689757099725	5.749183436119059	4.676428380441924	4.177623061631356
4.771807878999105	5.74943947200766	4.667387570304618	4.280783177955887
4.765601505838516	5.751082703033176	4.663323933628212	4.355221572460413
4.7633306407856715	5.752529364362048	4.659250468772661	4.357343957096534
4.7611532322663495	5.753616759449875	4.638229601037562	4.401107465479456
4.754547086995523	4.99544213192182	4.633841990147761	4.414939939418018
4.7504312486602025	4.992195508122884	4.6244574287564	4.431846045698725
4.749813585292938	4.990178962358268	4.62378665574174	4.479647278769387
4.744887285866299	4.985534248378014	4.608140774044056	4.483401844299177
4.743070544670286	4.973723444890207	4.6004174273649765	4.489424066925409
4.7427015703863	4.947600349199709	4.600046720062274	4.508960433176952
4.739477406318355	4.936146648752185	4.595969939582976	4.510531605849078
4.732401802238908	4.922844781779677	4.593850725767885	4.515675188002534
4.72986104705055	4.914945778671844	4.587295549457064	4.515992993534467
4.729334909058129	4.90502911921891	4.585156052505075	4.541504359131859
4.726490849411179	4.90298682980209	4.563860630519641	4.544997679700398
4.710210478702352	4.900339813679141	4.5590923076749	4.549383409977916
4.704785187088439	4.896658469781671	4.536217438060636	4.55079073655196
4.703119346236078	4.894000198032623	4.533937206274463	4.552729037410788
4.694236550227346	4.876633455524433	4.527887565952705	4.553263897869797
4.688455418452213	4.846701964164055	4.515622197796337	4.553312488900241
4.683776256661109	4.817664512233857	4.513883185611093	4.558216411281003
4.678308920296866	4.814087703302587	4.507032359632107	4.56075524189913
4.662417815976578	4.804418872615517	4.500222748487298	4.562554552136652
4.660874960312619	4.786154922223803	4.489297399166685	4.567508647698799
4.660144216078887	4.781712301989468	4.487166667355761	4.568448145605873
4.649023145451387	4.776432390191946	4.473574550036345	4.573185017184919
4.64777405026883	4.76522882322039	4.472405362408922	4.5741933740763265
4.6439656305516115	4.7514484766007925	4.455621324031122	4.59506612352366
4.634094196615959	4.749171829708274	4.454326445019286	4.600733369029172
4.634043767038005	4.7207049307178535	4.441679428503809	4.602580832264148
4.6315147926766596	4.719977275195442	4.423950007067011	4.610074322140055
4.631118941412462	4.719960723392481	4.3932241163612975	4.610287446660049
4.628419585049459	4.711891549880579	4.3923451553612045	4.611021924445161
4.6004719164660735	4.702508082108066	4.374271643275979	4.612317534326264
4.5932195882874804	4.67584247325464	4.356102378113399	4.612910948701885
4.591810062530917	4.665806052941406	4.348226955705248	4.614010857387361
4.588574206654923	4.661377226639747	4.342304220718211	4.614021419922643
4.586317193033379	4.649286168260619	4.329824844312919	4.614084789740153
4.5803774880747135	4.618194580987137	4.312938609013135	4.614095350477491
4.574771831875029	4.595220566797657	4.301181972138315	4.621726593434407
[truncated: 67,694 more rows]
