# Supplementary material for: Determinants of transcription factor regulatory range
Source: Nat Commun. 2020 May 18;11:2472. doi: 10.1038/s41467-020-16106-x (PMC7235260; doi:10.1038/s41467-020-16106-x)
Supplement: Supplementary file 12 — Source Data [file 41467_2020_16106_MOESM12_ESM.zip › Source Data/source_data_fig_6a_TF_ranking_comparison.csv]

disease	factor	ranking	file
Alzheimers_combined	PPARG	28	SNP-TF direct overlap
Alzheimers_combined	ESR1	57	SNP-TF direct overlap
Asthma	MYB	130	SNP-TF direct overlap
Asthma	TBX21	156	SNP-TF direct overlap
Celiac_disease	RUNX3	1	SNP-TF direct overlap
Celiac_disease	ETS1	68	SNP-TF direct overlap
Crohns_disease	SMAD3	43	SNP-TF direct overlap
Crohns_disease	PPARG	62	SNP-TF direct overlap
Crohns_disease	TCF7	144	SNP-TF direct overlap
Juvenile_idiopathic_arthritis	EGR1	22	SNP-TF direct overlap
Juvenile_idiopathic_arthritis	KLF4	56	SNP-TF direct overlap
Juvenile_idiopathic_arthritis	JUN	59	SNP-TF direct overlap
Juvenile_idiopathic_arthritis	TFDP1	63	SNP-TF direct overlap
Juvenile_idiopathic_arthritis	TCF7L2	72	SNP-TF direct overlap
Juvenile_idiopathic_arthritis	STAT3	91	SNP-TF direct overlap
Juvenile_idiopathic_arthritis	FOXP1	107	SNP-TF direct overlap
Juvenile_idiopathic_arthritis	SMAD3	109	SNP-TF direct overlap
Juvenile_idiopathic_arthritis	CREM	112	SNP-TF direct overlap
Juvenile_idiopathic_arthritis	FOS	120	SNP-TF direct overlap
Juvenile_idiopathic_arthritis	FOSL2	136	SNP-TF direct overlap
Juvenile_idiopathic_arthritis	MAFF	157	SNP-TF direct overlap
Multiple_sclerosis	VDR	27	SNP-TF direct overlap
Multiple_sclerosis	RBPJ	34	SNP-TF direct overlap
Multiple_sclerosis	STAT4	100	SNP-TF direct overlap
Primary_biliary_cirrhosis	HIF1A	66	SNP-TF direct overlap
Primary_biliary_cirrhosis	NFKB1	80	SNP-TF direct overlap
Primary_biliary_cirrhosis	STAT4	152	SNP-TF direct overlap
Primary_biliary_cirrhosis	IRF5	168	SNP-TF direct overlap
Primary_biliary_cirrhosis	SPIB	187	SNP-TF direct overlap
Primary_sclerosing_cholangitis	TCF4	88	SNP-TF direct overlap
Primary_sclerosing_cholangitis	HIF1A	196	SNP-TF direct overlap
Psoriasis	REL	5	SNP-TF direct overlap
Psoriasis	PPARG	30	SNP-TF direct overlap
Psoriasis	TP53	74	SNP-TF direct overlap
Psoriasis	STAT3	91	SNP-TF direct overlap
Psoriasis	RUNX3	115	SNP-TF direct overlap
Rheumatoid_arthritis	STAT1	9	SNP-TF direct overlap
Rheumatoid_arthritis	REL	12	SNP-TF direct overlap
Rheumatoid_arthritis	RUNX1	18	SNP-TF direct overlap
Rheumatoid_arthritis	GATA3	31	SNP-TF direct overlap
Rheumatoid_arthritis	STAT4	57	SNP-TF direct overlap
Rheumatoid_arthritis	IRF5	58	SNP-TF direct overlap
Rheumatoid_arthritis	RBPJ	96	SNP-TF direct overlap
Rheumatoid_arthritis	PRDM1	116	SNP-TF direct overlap
Rheumatoid_arthritis	RUNX2	126	SNP-TF direct overlap
Rheumatoid_arthritis	AHR	146	SNP-TF direct overlap
Systemic_lupus_erythematosus	ETS1	45	SNP-TF direct overlap
Systemic_lupus_erythematosus	IKZF1	103	SNP-TF direct overlap
Systemic_lupus_erythematosus	TCF7	162	SNP-TF direct overlap
Systemic_lupus_erythematosus	IRF5	167	SNP-TF direct overlap
Systemic_lupus_erythematosus	STAT4	178	SNP-TF direct overlap
Systemic_lupus_erythematosus	PRDM1	214	SNP-TF direct overlap
Type_1_diabetes	RELA	10	SNP-TF direct overlap
Type_1_diabetes	PDX1	60	SNP-TF direct overlap
Type_1_diabetes	ATF3	89	SNP-TF direct overlap
Type_1_diabetes	PPARG	112	SNP-TF direct overlap
Type_1_diabetes	FOXO3	173	SNP-TF direct overlap
Type_1_diabetes	ESRRA	181	SNP-TF direct overlap
Type_1_diabetes	NEUROD1	196	SNP-TF direct overlap
Type_1_diabetes	TP53	197	SNP-TF direct overlap
Type_2_diabetes	NEUROD1	18	SNP-TF direct overlap
Type_2_diabetes	PPARG	43	SNP-TF direct overlap
Type_2_diabetes	PDX1	83	SNP-TF direct overlap
Type_2_diabetes	ATF3	97	SNP-TF direct overlap
Type_2_diabetes	HNF4A	113	SNP-TF direct overlap
Type_2_diabetes	RELA	118	SNP-TF direct overlap
Type_2_diabetes	HNF1A	141	SNP-TF direct overlap
Type_2_diabetes	NFKB1	168	SNP-TF direct overlap
Type_2_diabetes	TCF7L2	191	SNP-TF direct overlap
Ulcerative_colitis	RELA	8	SNP-TF direct overlap
Ulcerative_colitis	IKZF1	15	SNP-TF direct overlap
Ulcerative_colitis	STAT3	24	SNP-TF direct overlap
Ulcerative_colitis	HNF4A	92	SNP-TF direct overlap
Ulcerative_colitis	PRDM1	140	SNP-TF direct overlap
Ulcerative_colitis	IRF5	199	SNP-TF direct overlap
Alzheimers_combined	ESR1	19	SNP-relative_TF_occupancy_in_TAD
Alzheimers_combined	PPARG	64	SNP-relative_TF_occupancy_in_TAD
Asthma	TBX21	3	SNP-relative_TF_occupancy_in_TAD
Asthma	MYB	18	SNP-relative_TF_occupancy_in_TAD
Celiac_disease	RUNX3	6	SNP-relative_TF_occupancy_in_TAD
Celiac_disease	ETS1	59	SNP-relative_TF_occupancy_in_TAD
Crohns_disease	PPARG	33	SNP-relative_TF_occupancy_in_TAD
Crohns_disease	SMAD3	49	SNP-relative_TF_occupancy_in_TAD
Crohns_disease	TCF7	173	SNP-relative_TF_occupancy_in_TAD
Juvenile_idiopathic_arthritis	STAT3	41	SNP-relative_TF_occupancy_in_TAD
Juvenile_idiopathic_arthritis	FOS	42	SNP-relative_TF_occupancy_in_TAD
Juvenile_idiopathic_arthritis	FOSL2	63	SNP-relative_TF_occupancy_in_TAD
Juvenile_idiopathic_arthritis	JUN	64	SNP-relative_TF_occupancy_in_TAD
Juvenile_idiopathic_arthritis	SMAD3	68	SNP-relative_TF_occupancy_in_TAD
Juvenile_idiopathic_arthritis	TCF7L2	69	SNP-relative_TF_occupancy_in_TAD
Juvenile_idiopathic_arthritis	FOXP1	106	SNP-relative_TF_occupancy_in_TAD
Juvenile_idiopathic_arthritis	EGR1	111	SNP-relative_TF_occupancy_in_TAD
Juvenile_idiopathic_arthritis	KLF4	135	SNP-relative_TF_occupancy_in_TAD
Juvenile_idiopathic_arthritis	TFDP1	177	SNP-relative_TF_occupancy_in_TAD
Juvenile_idiopathic_arthritis	CREM	179	SNP-relative_TF_occupancy_in_TAD
Juvenile_idiopathic_arthritis	MAFF	215	SNP-relative_TF_occupancy_in_TAD
Multiple_sclerosis	VDR	21	SNP-relative_TF_occupancy_in_TAD
Multiple_sclerosis	RBPJ	33	SNP-relative_TF_occupancy_in_TAD
Multiple_sclerosis	STAT4	199	SNP-relative_TF_occupancy_in_TAD
Primary_biliary_cirrhosis	NFKB1	14	SNP-relative_TF_occupancy_in_TAD
Primary_biliary_cirrhosis	SPIB	27	SNP-relative_TF_occupancy_in_TAD
Primary_biliary_cirrhosis	HIF1A	73	SNP-relative_TF_occupancy_in_TAD
Primary_biliary_cirrhosis	IRF5	188	SNP-relative_TF_occupancy_in_TAD
Primary_biliary_cirrhosis	STAT4	189	SNP-relative_TF_occupancy_in_TAD
Primary_sclerosing_cholangitis	TCF4	57	SNP-relative_TF_occupancy_in_TAD
Primary_sclerosing_cholangitis	HIF1A	170	SNP-relative_TF_occupancy_in_TAD
Psoriasis	REL	7	SNP-relative_TF_occupancy_in_TAD
Psoriasis	RUNX3	8	SNP-relative_TF_occupancy_in_TAD
Psoriasis	STAT3	31	SNP-relative_TF_occupancy_in_TAD
Psoriasis	TP53	70	SNP-relative_TF_occupancy_in_TAD
Psoriasis	PPARG	160	SNP-relative_TF_occupancy_in_TAD
Rheumatoid_arthritis	REL	6	SNP-relative_TF_occupancy_in_TAD
Rheumatoid_arthritis	STAT1	15	SNP-relative_TF_occupancy_in_TAD
Rheumatoid_arthritis	RUNX1	38	SNP-relative_TF_occupancy_in_TAD
Rheumatoid_arthritis	GATA3	44	SNP-relative_TF_occupancy_in_TAD
Rheumatoid_arthritis	RBPJ	59	SNP-relative_TF_occupancy_in_TAD
Rheumatoid_arthritis	AHR	108	SNP-relative_TF_occupancy_in_TAD
Rheumatoid_arthritis	RUNX2	121	SNP-relative_TF_occupancy_in_TAD
Rheumatoid_arthritis	PRDM1	184	SNP-relative_TF_occupancy_in_TAD
Rheumatoid_arthritis	IRF5	207	SNP-relative_TF_occupancy_in_TAD
Rheumatoid_arthritis	STAT4	214	SNP-relative_TF_occupancy_in_TAD
Systemic_lupus_erythematosus	IKZF1	25	SNP-relative_TF_occupancy_in_TAD
Systemic_lupus_erythematosus	ETS1	61	SNP-relative_TF_occupancy_in_TAD
Systemic_lupus_erythematosus	TCF7	99	SNP-relative_TF_occupancy_in_TAD
Systemic_lupus_erythematosus	IRF5	182	SNP-relative_TF_occupancy_in_TAD
Systemic_lupus_erythematosus	PRDM1	199	SNP-relative_TF_occupancy_in_TAD
Systemic_lupus_erythematosus	STAT4	206	SNP-relative_TF_occupancy_in_TAD
Type_1_diabetes	RELA	6	SNP-relative_TF_occupancy_in_TAD
Type_1_diabetes	ESRRA	32	SNP-relative_TF_occupancy_in_TAD
Type_1_diabetes	PPARG	51	SNP-relative_TF_occupancy_in_TAD
Type_1_diabetes	TP53	73	SNP-relative_TF_occupancy_in_TAD
Type_1_diabetes	ATF3	103	SNP-relative_TF_occupancy_in_TAD
Type_1_diabetes	FOXO3	134	SNP-relative_TF_occupancy_in_TAD
Type_1_diabetes	NEUROD1	183	SNP-relative_TF_occupancy_in_TAD
Type_1_diabetes	PDX1	191	SNP-relative_TF_occupancy_in_TAD
Type_2_diabetes	PDX1	6	SNP-relative_TF_occupancy_in_TAD
Type_2_diabetes	NEUROD1	12	SNP-relative_TF_occupancy_in_TAD
Type_2_diabetes	PPARG	20	SNP-relative_TF_occupancy_in_TAD
Type_2_diabetes	NFKB1	67	SNP-relative_TF_occupancy_in_TAD
Type_2_diabetes	TCF7L2	77	SNP-relative_TF_occupancy_in_TAD
Type_2_diabetes	HNF4A	80	SNP-relative_TF_occupancy_in_TAD
Type_2_diabetes	ATF3	87	SNP-relative_TF_occupancy_in_TAD
Type_2_diabetes	RELA	103	SNP-relative_TF_occupancy_in_TAD
Type_2_diabetes	HNF1A	125	SNP-relative_TF_occupancy_in_TAD
Ulcerative_colitis	RELA	2	SNP-relative_TF_occupancy_in_TAD
Ulcerative_colitis	IKZF1	17	SNP-relative_TF_occupancy_in_TAD
Ulcerative_colitis	STAT3	42	SNP-relative_TF_occupancy_in_TAD
Ulcerative_colitis	HNF4A	55	SNP-relative_TF_occupancy_in_TAD
Ulcerative_colitis	PRDM1	118	SNP-relative_TF_occupancy_in_TAD
Ulcerative_colitis	IRF5	194	SNP-relative_TF_occupancy_in_TAD
