# Supplementary material for: Determinants of transcription factor regulatory range
Source: Nat Commun. 2020 May 18;11:2472. doi: 10.1038/s41467-020-16106-x (PMC7235260; doi:10.1038/s41467-020-16106-x)
Supplement: Supplementary file 12 — Source Data [file 41467_2020_16106_MOESM12_ESM.zip › Source Data/source_data_fig_6b_TF_vs_GWAS_cosine_correlation.csv]

	Multiple sclerosis	Inflammatory bowel disease	Primary biliary cholangitis	Systemic lupus erythematosus	Rheumatoid arthritis	Type 1 diabetes	Graves' disease	Ankylosing spondylitis	Vitiligo	Prostate cancer	Colorectal cancer	Lung cancer	Breast cancer	Pancreatic cancer	Testicular germ cell tumor	Chronic lymphocytic leukemia	Coronary artery disease	Coronary heart disease	Type 2 diabetes	Triglycerides	LDL cholesterol	Cholesterol, total	Body mass index	Cognitive performance
AR	-0.01774121058856552	-0.029796481592632606	-0.020055661018340984	-0.02056656571810393	-0.01749249340045066	-0.01080495682795764					0.1327273943995521	-0.0038393039569658313			-0.013013164790716044					-0.003244830572539445	-0.009826228452173246	-0.01903814462024056		0.19122197226166146
BCL3		0.036378812368779656																			0.0162449448962677			-0.12327769683563372
CEBPA									0.05653213844347815											0.08869859343801971	0.08341546862476208	0.07867563085731816		-0.007727038482516158
CEBPB	-0.0002756624936766374							-0.021203912508085763			0.13311616369156942				-0.009959955042530442			-0.010612714464729639						0.17609047753390747
ESR1		-0.01865149918050611									0.09128041194851899	-0.025216719229657392								-0.027786677290190832	-0.014047118313846758	-0.014681459077963624
FLI1																							0.012601654115605323
FOSL1		0.05421489496986657		0.04543949506587553													0.04889040200137187						0.03764319761331717
FOSL2																	0.07341344043134253
FOXA1	-0.013619716346879947	-0.02802969640627792	-0.01942922246380086	-0.02293991838827211	-0.020860311009426664	-0.011769649793171221		-0.015062766932354633			0.12845260787896756	-0.00656572407521445			-0.006965854506022993			-0.01603748134588128		-0.015282489797698574	-0.010637358653333607	-0.02531724298525335		0.21076478043116917
FOXA2	-0.014437600631541954	-0.007208137763667501	-0.012788007646122618	-0.019300949308182252	-0.008513211276618667	-0.015703878063487407		-0.01657419723149049			0.15028437553660584	-0.001360687146048353			-0.010264405345072483			-0.014355134845774139				-0.00677520953004526		0.21338002174117507
GATA1		0.02316963118624929																			0.02860558281455303	0.03582398948677038		-0.0977345394716464
GATA3		-0.003956117354971955									0.11279150225205772	-0.02024732796784774								-0.012447111471008588	-0.0005639818157441178	-0.016137276724983652
GRHL2	-0.01578257119942656	-0.01580456712682989			-0.01041881999932638							-0.024438654079299106									-0.01238150779448659	-0.018295059940056316
HNF4A																	0.03736271755645714			0.06982846186890593	0.05357184713463397	0.0629081701385926	0.022812296083386738
IKZF1	0.10786885005404759	0.0826836198818155	0.05788172737028939	0.08847501593968445	0.08608060238831504	0.044926792659986524		0.048755010654292316	0.04541940018880416	0.027118033756572856						0.04837513044550303	0.007845112130213988				0.025859903630669968	0.01978762593906236		-0.15689223236704325
IRF1	0.0967473743024685	0.11242294432188973	0.04159477288385255	0.08209199040197994	0.06579382015364946	0.04033078381921837			0.06390719873494143	0.02976229536714368						0.04517204855516192	0.03112736902372701			0.037848214573961744	0.04483102192054845	0.043929952013856396		-0.16044052522763805
JUN																	0.0650408742405157						0.05814535358576044
JUNB	0.08850538682567823	0.08032598724568812		0.08543107462726367	0.07607537423398303				0.059086450929196045
JUND	-0.023445020052180295										0.06522099918487519		0.06415071163868746						0.054159189487655614
KLF5										0.06057825315048303			0.0746748017516729	0.04639798820535968									0.001386607077131772	-0.08852967142309545
MAX																		0.020896677151060843		0.024878112443345996	0.016608166704448632	0.026603397913054848
MAZ	0.0008458081522932823	0.008269768562555742	0.011481668239084688	0.0009830790784164344						0.0011696564108343247								0.021820168227347322		0.015273667077643988	0.002420766097232694	0.014097331477700653		-0.20322136258404125
MYB	0.10052052037253688	0.05282339709679889		0.06317563407063886	0.08604280098667656	0.07677076031969515	0.04941749232320486	0.04055991157032257	0.07545685225224415							0.06273388509833891							0.044255231434662146
NFE2				0.021138504109528694																				-0.1038031575129634
NR1H3													0.07003537400783007						0.0674687464443905
NR2F6		0.045482554122177346									-0.0846891247765714						0.017671663252199994			0.06583275355944891	0.05429452377065183	0.06418741462196015		-0.15706566150783144
NR3C1	-0.013115908560823914	-0.0012674670293176045		-0.0151532469599344								-0.016112896874161082									-0.011607732334203688	-0.015415843888648877
NRF1																								-0.18391963143940582
PAX5	0.1294235139165077	0.07513524484338363	0.049395020089005835	0.10854821982717561	0.07987568087556585	0.05931530076817564		0.03900487498423231	0.05890622556228107							0.0523860742997529					0.015608223751608318		0.000451700214609836
PPARG	-0.0064297763762581825																0.09311105341066428
RELA	0.15780600306971887	0.13805394878090124	0.06640397226702531	0.13266868443418628	0.1224589730162456	0.06856552711279444			0.08721787435182016	0.043010656951395373			0.01502432645752759			0.08046814890175301	0.025235481392604828				0.030489687531978435		0.0645187254134723	-0.09869170693688348
RELB	0.09837032839977171			0.08877529366989849	0.0750048449604818												-0.008351533619399994				-0.013826476917545702
RFX1													-0.06172055757600456
RUNX1	0.10230181995435167	0.06527493066164139		0.060744669992203744		0.05937467298876156			0.055144086596411														0.03639074889487749
SP1		0.00429569056048751	0.014024560984929112	0.01385493976170384		0.009045619923345323				0.014545318420995395	-0.1372666149135253				0.005124376091904883					0.01791444317306004	0.011632706958576256	0.03027438853844201		-0.18629967422544336
SPIB		-0.004856510264360962									0.12860265548531796						-0.011592149197888348			-0.015487878037985306	-0.022380235114598013	-0.02018822316134576		0.1697103194820415
STAT5B	0.16050979848188873	0.10932127886682466		0.11497349507373336	0.12139410965091059	0.10902802691353664	0.0696582137861286	0.06400848221105675	0.10873959669344531		0.08094205713285708					0.0701390578715973
TAL1												-0.03656764125326048	-0.02405325432481879	-0.03390186316859025										-0.013955682909128256
TBX21	0.17200073455064266	0.11189783119042492	0.05974835246091704	0.13297074435215836	0.12073066617234064	0.08417900908011157	0.05285287212687196	0.07868887561802952	0.08937586078289343							0.08374306209985327							0.07232087681909924
TCF7L2													0.07256956682504971	0.0511283940340668			0.035420663380083685						0.033816697135772254
TEAD1	-0.006832880520085763	-0.00990051298065405		-0.0038897873175258767				-0.018413166110845647		-0.007250034092663543	0.09680281640416563									-0.017611913480810346	-0.0108115111946611	-0.019239221009909123		0.1535625207180175
TEAD4	-0.01998584186555174	-0.0065057264405548815																				-0.00707101383866572		0.12652857017837757
TP53		-0.012829647523705363									0.11476292485661192									-0.019855509446595383	-0.031019753733000647	-0.028318387105159923
USF1										0.003282144135611856	-0.09222998195245762							0.019718085287146296		0.022978153634764405	0.024141262284109552	0.03832012562118929
USF2			0.030694137671650985	0.026137523443406634														0.027781526142887942		0.02831675411894967	0.025877528044680853	0.042702741508317106
ZBTB17											-0.09428680913385204	0.018994351530353726												-0.13731657226100824
