# Supplementary material for: Determinants of transcription factor regulatory range
Source: Nat Commun. 2020 May 18;11:2472. doi: 10.1038/s41467-020-16106-x (PMC7235260; doi:10.1038/s41467-020-16106-x)
Supplement: Supplementary file 12 — Source Data [file 41467_2020_16106_MOESM12_ESM.zip › Source Data/source_data_supp_fig_1b_compare_different_inference_methods.csv]

Factor	Enrichment Score	Method
AR	0.6056998864281657	RP
NR3C1	0.6259001997720393	RP
ESR1	0.2879978481126155	RP
GABPA	0.3540469027510965	RP
FOXM1	0.2875848408642276	RP
MYC	0.3451710826778789	RP
AR	0.5827796706416809	distance_to_closest_peak
NR3C1	0.6034846739303616	distance_to_closest_peak
ESR1	0.26838160136286204	distance_to_closest_peak
GABPA	0.31037098118815476	distance_to_closest_peak
FOXM1	0.2234113463670534	distance_to_closest_peak
MYC	0.18530936242705426	distance_to_closest_peak
