# Supplementary material for: Determinants of transcription factor regulatory range
Source: Nat Commun. 2020 May 18;11:2472. doi: 10.1038/s41467-020-16106-x (PMC7235260; doi:10.1038/s41467-020-16106-x)
Supplement: Supplementary file 12 — Source Data [file 41467_2020_16106_MOESM12_ESM.zip › Source Data/source_data_supp_fig_2a_TEAD1_RP_vs_exp_corr.csv]

	RP	exp_corr
A1BG	0.009459464058396727	-0.14165237438250786
A1BG-AS1	0.00955555342981919	-0.09199931667847117
A1CF	0.0015101229095887895	0.007834918907349145
A2M	0.5598988904438426	0.10354161796787446
A2ML1	0.006715700557036703	0.01647833285265489
A4GALT	0.26409808025085457	0.0610608001719894
A4GNT	0.07929863143769345	-0.19412463560672058
AA06	0.008368893523086821	-0.13812436284060536
AAAS	0.11217451636727084	-0.25193154965695763
AACS	0.007243344439277173	0.0899207982974335
AADAC	0.9358360793852409	0.08377656463104832
AADACL2	0.06663581351840035	-0.12894213119654802
AADAT	0.00011869358218474775	0.3903313995932257
AAED1	1.2032930408023141	0.4592705931481852
AAGAB	0.1753356663469151	0.020399619498434687
AAK1	0.7229230520517806	0.04188314299935365
AAMDC	0.4090263474895681	0.2437279223169093
AAMP	0.010745867669253503	-0.017986184059694342
AANAT	0.09874207833014467	-0.03601895608054674
AAR2	0.03029552840638814	-0.004550386762317927
AARS	0.048000215953537144	-0.2879876153847445
AARS2	0.030995805109023732	-0.36235453535004064
AARSD1	1.053508267563636	-0.3171935495003811
AASDH	0.13128305518969222	-0.29979718225548163
AASDHPPT	0.30341351838091674	-0.0965248472109094
AASS	1.7384760489122715	0.17905012632919684
AATBC	0.06402177022320396	-0.2059292718281216
AATF	0.8198875211675511	-0.25897907927380254
AATK	0.7377959704002888	0.040643583037123475
ABAT	0.231599258693728	-0.07111599746942847
ABCA1	0.28688281066870275	0.14507352514706953
ABCA12	0.21910968298760508	0.00410322244802996
ABCA13	0.39930912470011926	-0.0613222904432147
ABCA2	0.07659294225224066	-0.03436636275265016
ABCA3	2.3035346734790848e-07	0.08256539457932056
ABCA4	0.1882289745831905	0.030299992606786952
ABCA5	0.3298827624224061	0.13329470428728396
ABCA6	0.3650242521502907	-0.22646038231982293
ABCA7	0.8892225796987986	-0.2917605371074162
ABCA8	1.2073382507476942	0.11636134024001456
ABCA9	0.06016626940363492	-0.10075525913991337
ABCB1	0.8194548436813932	-0.03779376130299135
ABCB10	0.09752602252714777	-0.38723570784426903
ABCB11	1.7355201080309675	-0.16544916164935955
ABCB4	0.003779757134727502	-0.20300838197400337
ABCB5	1.2596810452606462	0.0677313531143614
ABCB6	0.29004418774292795	0.24765513090385471
ABCB7	1.3998736746417326e-10	-0.3622627277842395
ABCB8	0.32330650011541984	-0.100431158684584
ABCB9	0.5251907921861036	0.010833145483046154
ABCC1	0.6409875601602983	-0.031889232600059346
ABCC10	0.11743787826009794	0.10733760468201158
ABCC11	0.08737956569001677	-0.12174529093636462
ABCC12	0.9950897945868948	-0.24997486276628997
ABCC2	1.0583710784697473	0.0953903915780489
ABCC3	0.8616094941092886	0.25739178285883835
ABCC4	0.5457594037635737	-0.04142747848519465
ABCC5	0.6315428386526649	-0.12429198027725612
ABCC6	0.008865540277813558	-0.06426745684894304
ABCC8	0.00017462267643395855	-0.016072748556502293
ABCC9	0.5780839160278145	0.08556311676550157
ABCD1	0.03868084219517651	-0.027633384441751153
ABCD2	0.6862531274241889	-0.2641059389083753
ABCD3	0.0941627634323636	0.14126071146529115
ABCD4	0.002320033554310358	-0.2646265428061858
ABCE1	0.33075999319424276	-0.2724228437854912
ABCF1	0.7120037303355253	-0.17596126719298022
ABCF2	0.037107747733792586	-0.12055908819592757
ABCF3	0.6861691342837867	-0.015353729342969217
ABCG1	0.0031212281625928643	-0.22186078006289484
ABCG2	0.4521922282165246	0.14888892730066
ABCG4	1.082353669193189	0.0007540922336886999
ABCG5	0.046973579017007334	-0.007275885293177245
ABCG8	0.04681817419805712	-0.151200055513145
ABHD1	0.0013573654183336554	-0.14927646713015266
ABHD10	0.5672087853202903	-0.065232586893408
ABHD11	0.10836398629195032	0.16112147234827545
ABHD12	2.7425203509450236	0.38886318728985164
ABHD12B	0.9620245824778918	-0.06855042048547416
ABHD13	0.06635821209816953	-0.18455361792138075
ABHD14A	0.0941959756615292	-0.18857375086257566
ABHD14B	0.09295025395980043	-0.30824767249411217
ABHD15	0.09134375317786438	-0.23560061747044325
ABHD16A	0.0027192671725113117	-0.18469884221447433
ABHD16B	0.8575695959060887	-0.21312913341370826
ABHD17B	0.6395094072417741	-0.3990324453125541
ABHD17C	0.09826374741446939	0.26796081221616075
ABHD2	1.2321332609714235	0.11322013338452153
ABHD3	0.0002066551302117717	-0.2898195128578492
ABHD4	1.2079135254351925	0.17636833698771218
ABHD5	1.2388780043496093	0.08018510511042212
ABHD6	0.1011462360232277	0.004453120245240411
ABHD8	1.0881015942003054	0.06228503952761944
ABI1	2.9557113522787446e-06	-0.4211003088640474
ABI2	0.7603366640972136	0.2962579566903585
ABI3	0.12356870284704521	-0.45419106017185873
ABI3BP	0.24136309554376673	0.22944969381020183
ABL1	1.3277865311292274	0.07335676830319905
ABL2	1.1811966632561144	0.3275448959857216
ABLIM1	2.251950705871716	0.06008123940860055
ABLIM2	0.01603970010269091	-0.042617307969639785
ABLIM3	1.0004693051073539	0.3710963978456027
ABO	0.0013357973100855244	-0.012952661348357734
ABR	0.0962076202535946	0.13571731567904036
ABRA	0.16227284963882066	-0.08732368805493262
ABRACL	0.1481123028775424	-0.2820274120487724
ABT1	0.26282910708549223	-0.3831627156907817
ABTB1	0.24659127513862825	-0.14305955461481057
ABTB2	1.2486379796525506	0.20378111015606107
ACAA1	0.4205984032496573	-0.12629377317832477
ACAA2	0.08558727914052987	-0.1279239137303047
ACACA	0.10649625930019516	-0.016334480693138777
ACACB	0.17608332625454576	-0.16784915552600022
ACAD10	0.034771499303882326	-0.31484247947720695
ACAD8	8.476921986466649e-08	-0.27045784739348394
ACAD9	1.9115751250914045e-06	0.09156463590552945
ACADL	0.2768932102032848	0.04772867252339543
ACADM	1.18552888634361	-0.403588507295464
ACADS	0.0012875156359867682	-0.1791632724187512
ACADSB	0.007398738719092101	-0.203797751859848
ACADVL	1.3045803863851682	0.14741200176742594
ACAN	0.02586978093454133	0.1406425232278264
ACAP1	0.5795202509823362	-0.7347506275645782
ACAP2	0.19823446834902458	-0.235693511444128
ACAP3	0.43379811087704795	-0.09407891705147325
ACAT1	0.04828152493146841	-0.23527559224811656
ACAT2	1.1221410694875111	-0.14217394718033668
ACBD3	1.0808381575681275e-05	0.17853614260188339
ACBD4	0.6030833729102539	-0.19148235786858603
ACBD5	2.638471086096014e-07	0.1328481496022839
ACCS	0.026792092109616434	0.006796851238389549
ACD	0.07119729929506902	-0.11521594063340182
ACE	0.001069267639598013	-0.012559198325057218
ACE2	0.8810353000780189	-0.014477055210174871
ACER1	0.05010275213946151	-0.2707548863330738
ACER3	0.290946586451206	0.16872982158488897
ACHE	0.737289273659084	-0.09089099368070637
ACIN1	0.6357634600130491	-0.3149552537713856
ACKR1	0.45812555257409493	-0.11383330557935269
ACKR3	1.6162344920488259	0.06890945266480349
ACKR4	1.109261986908395	-0.10652846114928971
ACLY	0.04825664454170075	-0.16252361424213535
ACMSD	0.03451279640369392	0.0039081322225819
ACO1	0.5413530583840239	0.3263418547753324
ACO2	0.048152568035943616	-0.30332013263936514
ACOT11	0.03100033405966567	0.0001200912313269015
ACOT12	0.45627915555682064	-0.03478555553423298
ACOT13	0.000927183507284559	-0.11506659988625301
ACOT4	0.12518798074046186	0.08257631319314686
ACOT6	0.2890011095211288	-0.09792922874903665
ACOT7	0.0005847053082628218	0.1103619582050637
ACOT8	1.3388968105978447	-0.1413299018365343
ACOT9	1.0051394476194246	0.31441867085392233
ACOX1	0.10071243518549064	0.12329420218323031
ACOX2	0.4947085942368201	0.19899520446192495
ACOX3	0.41565154763432477	-0.11098323844554824
ACOXL	2.584455489191171	-0.08163948159141551
ACP1	1.891226762984693e-20	-0.19084342298615745
ACP2	0.49670264141417836	0.36862465025126423
ACP5	0.22125129773097618	-0.0010205672858501452
ACP6	0.05605323705106292	0.10903151360579534
ACPP	0.07447151003555044	-0.2803254785627734
ACRBP	0.12355909360209752	-0.4739363823763852
ACRV1	2.2858223861680097e-07	-0.19044565198756433
ACSBG1	0.5044866401443268	-0.20058755514621482
ACSBG2	0.7229358585086056	-0.34428880624115593
ACSF2	0.8013976263846672	-0.07056908863635103
ACSF3	1.8195409093485454e-07	-0.5109660845509582
ACSL1	0.00617288935388912	-0.053491860267608826
ACSL3	0.42103031948385805	0.28911324368245384
ACSL5	0.00042478186993741225	-0.3284810453502804
ACSL6	0.0014360413994035303	-0.08086603057304197
ACSM1	0.0007616678433111424	-0.17384715098855888
ACSM3	0.008594209079189952	-0.271397367371727
ACSM5	6.616696672398383e-08	0.02236774004887943
ACSS1	0.23279787135672717	-0.4784993946315719
ACSS2	0.6026466881301806	0.14556454044018205
ACSS3	0.049953764133151134	0.18344388214284443
ACTA1	0.05369755178358269	-0.07688287832022705
ACTA2	0.6144873709069502	0.21904441520094015
ACTB	1.5031851879578952	-0.06537152080241596
ACTC1	0.8348841198412796	0.17466709758999785
ACTG1	1.011507805506259	0.11784996019811048
ACTG2	0.013047001830049275	0.1489380243970431
ACTL10	0.18295271481797365	-0.16503521553693057
ACTL6A	0.182080563949141	-0.03656871971520986
ACTL6B	0.3441114348090555	0.07874115193362628
ACTL7A	0.05471565667158232	-0.1312729200189456
ACTL7B	0.059187386711414755	-0.0007117523676199866
ACTL8	0.1656184346372716	-0.06818584899049758
ACTL9	0.2556043921133636	-0.16817546058051802
ACTN1	0.3265453076221554	0.5330375522087497
ACTN2	0.6177650853735579	-0.0574776873438664
ACTN3	0.03671533958790325	-0.0693755070878289
ACTN4	2.711101767848115	0.38286381914761475
ACTR10	0.3561712699709854	0.2575363541787699
ACTR1A	0.026017691995282526	0.1891651673190831
ACTR1B	0.00019226912162650342	-0.11548300532835097
ACTR2	2.0508559489870266	-0.28362147936066934
ACTR3	0.09197814894069495	-0.11887789200426933
ACTR3B	0.003336976022923108	-0.17517961696792028
ACTR3C	0.10933558846875083	0.00093742829446346
ACTR5	0.00036845288137230214	-0.1845819498290442
ACTR6	0.2986721152179384	-0.17112020906548633
ACTR8	3.1484188286603447e-13	-0.29633625735434777
ACTRT2	0.000134171462009982	-0.14968573778168812
ACTRT3	0.00011617155821431036	0.22582896769438676
ACVR1	1.2223189951994051	0.5898005769286622
ACVR1B	0.005096571115514457	0.07727927755125011
ACVR1C	0.11425150775988155	0.019089060162022053
ACVR2A	0.02576830470033517	0.43406024796776627
ACVR2B	0.00046061171817906834	-0.1819212637029016
ACVRL1	0.011852006002347868	0.006527056589469619
ACY3	0.10961068396658737	-0.3972092257345903
ACYP1	2.6937302917256557e-06	-0.1512574456056723
ACYP2	0.09162557921008829	-0.10277880747981932
ADA	1.3033670334331642	-0.29497522877725907
ADAD1	9.547823268488565e-05	-0.14015564530067298
ADAD2	0.001553691914393267	-0.11960334146271817
ADAL	0.07087055121738545	-0.21620687426503502
ADAM10	0.4721030459585708	0.042742579931234155
ADAM11	0.6501607472161243	-0.0474178369611709
ADAM12	1.9968792784815628	0.26260704827934844
ADAM15	1.4988823350384812	0.20085042376123766
ADAM17	0.01863359202067981	-0.006976442925804106
ADAM18	0.8270962490105743	-0.23040705311128845
ADAM19	1.8615202513053442	0.17793749872341683
ADAM2	0.49169625732985534	-0.03597936042074551
ADAM20	0.0125130887576655	-0.15107452765568216
ADAM21	0.0007893399917093902	-0.012299745331668593
ADAM22	0.0005196010159425948	-0.2809277909256214
ADAM23	0.004207627082778324	0.09536828446728846
ADAM28	0.05178096012069184	-0.20052042016921537
ADAM29	0.02073834000612457	-0.13063027500587582
ADAM30	0.23581921376342158	-0.2527883375678444
ADAM32	0.36077830325930516	-0.09946415015712744
ADAM33	1.0932618091965036	-0.040162055453036485
ADAM7	0.015805021472883974	-0.13064812372381177
ADAM8	0.21275696578947867	-0.11847955051190308
ADAM9	2.709904016376271	0.5699817249981148
ADAMDEC1	0.004884571830435462	-0.2527707126936225
ADAMTS1	0.16410179331326957	0.3415723234548483
ADAMTS10	0.6508060249939146	-0.12240200754692034
ADAMTS12	1.3334202989206219	-0.06418095652477253
ADAMTS13	6.472333471099081e-05	-0.015347576154873834
ADAMTS14	0.03115151495825258	-0.0709860319049502
ADAMTS15	0.3071196403912136	0.24218160772822114
ADAMTS16	1.1579475380854274	0.15166293851669793
ADAMTS17	0.0005697865315370729	-0.12414847644807069
ADAMTS18	0.028783261349453658	0.023113143852658724
ADAMTS19	0.00019877573422200085	-0.038812193161379085
ADAMTS2	0.0015237122937405026	0.1938092727594529
ADAMTS20	0.01814686664876076	-0.13836439799790465
ADAMTS3	0.1684651297043247	0.08580152013643912
ADAMTS5	1.5331903830768716	0.21413363071518415
ADAMTS6	0.0004449588976013128	0.17756724477054903
ADAMTS8	0.5026029931610501	0.03106088568249213
ADAMTS9	0.4905928803756835	0.2036500833900333
ADAMTSL1	1.1369603966739341	0.19743084447024517
ADAMTSL2	0.002357089665556232	-0.006670555911052819
ADAMTSL3	0.07352994824556978	0.03777205703715559
ADAMTSL4	3.0100324892644736	0.03448743432575598
ADAMTSL5	0.0021641956899669016	-0.08386753745042494
ADAP1	0.01564741248148502	0.04492568595024608
ADAP2	0.06409173163184327	-0.12028913856509547
ADAR	0.20071262650671678	-0.35559459862848797
ADARB1	1.1485284671294265	-0.12999585513693662
ADARB2	0.022599491341638845	-0.1775733918833445
ADARB2-AS1	2.0270029471551197e-05	-0.2909854741634411
ADAT1	0.000447211050006934	-0.02426408501739542
ADAT2	0.7156787690676094	-0.5307678941984201
ADAT3	0.005478135084596585	-0.21339115495343824
ADCK1	0.0076034424109382975	-0.13863216768959036
ADCK2	0.21093650031407188	-0.052646553842170346
ADCK5	0.0003975437461798615	-0.24802141502454061
ADCY1	0.033298443101392086	0.09544176959490182
ADCY10	0.09561453755270626	-0.1719640357134163
ADCY2	4.43643217226132e-08	-0.01863594484682374
ADCY3	0.06020558893987736	-0.05169953520857496
ADCY4	9.819295344194505e-08	-0.17167036303050226
ADCY5	0.3231435279126851	-0.07092383355326583
ADCY6	0.15830983671754933	0.30219499955453105
ADCY7	0.09002220203527472	-0.25234446870883254
ADCY8	0.7904146017701725	0.042154531246413794
ADCY9	0.24215992895620403	0.35982339382579936
ADCYAP1	0.5651021297429082	0.012735038162687723
ADCYAP1R1	0.0005809321303756496	-0.008981018513778007
ADD1	0.533662364969347	0.08361562969919356
ADD2	0.0633179579937681	-0.09647983731148888
ADD3	0.7087812776140203	-0.08504875036642912
ADGB	0.1761465483718143	-0.11484085564961649
ADH1A	0.06724892200555775	-0.08828172894741486
ADH1B	0.024411826126150456	0.029120127343881808
ADH1C	0.00851419410147911	-0.026159859482321333
ADH4	0.17764926170374368	-0.030346150421442515
ADH5	0.43332662208922823	0.1140376476748664
ADH6	0.7363711831177517	-0.04165849597394897
ADH7	0.0005479930783175368	-0.060818533191507915
ADHFE1	1.0278127175425644	-0.058509856138470644
ADI1	8.663500161616186e-19	0.07396916928461628
ADIG	4.7031164551797004e-05	-0.10948163750608055
ADIPOQ	0.28199669947064876	-0.06645289779904565
ADIPOR1	0.9717336555636051	0.0899541924119842
ADIPOR2	0.20009971467576954	-0.16520001600450424
ADIRF	0.0018123762472610485	0.17887501315323026
ADK	0.5100429784678548	0.0553446304957598
ADM	3.4085760842559125	0.5159546255668702
ADM5	0.3897018520785591	-0.4345955144021699
ADNP	0.17145669169514505	-0.22831757003594713
ADNP2	9.623439234711734e-42	-0.15421517719055802
ADO	0.0062265856779103925	-0.11432215150001145
ADORA1	0.07652535228220828	0.18227960525335787
ADORA2A	0.3641437099692836	-0.39173489759248237
ADORA2A-AS1	0.5228627962757476	-0.11038007799594513
ADORA2B	1.7958362958890413	0.32609839206395896
ADORA3	0.47106913436659603	-0.3278022681249723
ADPGK	5.1541779869451e-05	-0.33289846180059396
ADPRH	0.8087964209458505	-0.2803204847139528
ADPRHL1	0.1808583261367968	-0.022902717660833002
ADPRHL2	0.06963611008073106	0.0431811330334942
ADPRM	2.0197851843664787	-0.2717897928396478
ADRA1A	0.0011484184743981562	-0.1570401803360042
ADRA1B	2.946395437788409	-0.030479819415889172
ADRA1D	0.46646283609495043	0.024412596838895188
ADRA2A	0.2700522017081762	-0.0014831380428830313
ADRA2B	0.17277721952470126	-0.09478192318401657
ADRA2C	0.0018923196588660298	0.16997068466687634
ADRB1	0.9773743303323031	-0.08797885289468055
ADRB2	0.829038054061662	0.14201003792440145
ADRB3	0.254864147185881	-0.12384105566136837
ADRM1	0.05789219207906357	0.20972945506922508
ADSL	0.3178979153664794	-0.27191318860781893
ADSS	0.8772526043388926	-0.1218823073263106
ADSSL1	0.0021770703920244456	0.17308329805546752
ADTRP	0.7737080786324735	0.05598138125252857
AEBP1	0.0004413686933444315	-0.13491041830807987
AEBP2	0.021318509253517803	-0.18859364974463655
AEN	1.0813586093127088	-0.05936733920590188
AES	0.21206992737202343	-0.1853061586198189
AFAP1	1.1482752684555484	0.5571160131675095
AFAP1-AS1	0.2989276508817353	-0.01881438559585562
AFAP1L1	1.6660382700796696	0.33711317416270387
AFAP1L2	0.058945501447118465	0.21166913750046198
AFF1	1.1819679491140116	-0.32652661331881183
AFF2	0.3064859952197184	-0.4876699104516793
AFF3	0.254454343482895	-0.31065562081070125
AFF4	0.5929138537474979	0.4115261361980634
AFG3L2	1.410534635167761	-0.23752371505155392
AFM	0.005987174965102614	-0.1918236870154234
AFMID	0.02882330647000854	-0.3980593573250698
AFP	0.015212339046830958	0.06124197136040758
AFTPH	1.3053603685648594	-0.3656723190715578
AGA	1.0956250258195874	-0.10716527964569934
AGAP1	0.022011135116164027	0.5833781318016082
AGAP2	0.06885402226732286	-0.48425886883146146
AGAP3	0.9546423772890389	0.2885548962232727
AGBL2	0.14537301877129555	-0.1332911582465575
AGBL3	0.11569954577791604	-0.11900044148614417
AGBL5	0.015011697959731138	-0.07959420356107957
AGER	0.21524061384058876	-0.3377737698252899
AGFG1	0.2153458983053147	0.04657380819923363
AGFG2	2.4102715772766174	-0.055532169897956424
AGGF1	0.09697238758240519	-0.11736533484043754
AGK	0.31956088775079083	0.011441456284379332
AGL	0.022099931366602377	-0.10681851588831638
AGMAT	0.052470931499790326	-0.1415615565509254
AGO1	0.01525826884965791	-0.04826348330767029
AGO2	1.0056081154200716	-0.16816920337790114
AGO3	0.07502412097455935	-0.0699167717579366
AGO4	0.0013766985840233128	-0.3775301218768371
AGPAT1	0.21759350513079617	0.15938385200069005
AGPAT2	0.041786844262330494	0.13244589287437095
AGPAT3	0.006271091553648569	-0.03247794133661076
AGPAT4	0.017379135747177366	0.07379665518193008
AGPAT4-IT1	0.1602031334819498	-0.1604865940156449
AGPAT5	1.5285001556236321e-06	-0.4095274000696099
AGPS	0.16485284155392105	0.003062875825876857
AGR2	0.407834999150163	0.09011970269256478
AGR3	1.1097579469271164	-0.012709012582534745
AGRN	0.9929017216737083	0.32685119229639037
AGRP	0.6215132906031443	-0.1834665537926699
AGT	0.03483562386341889	-0.015476761384207977
AGTPBP1	0.9674103535177201	-0.3033861951644352
AGTR1	0.9836395184009399	0.12212021513179473
AGTR2	0.03359653656625533	-0.18388007484302718
AGTRAP	0.04022901711517269	0.26348969199555305
AGXT	1.3170498792628763e-07	-0.1092959002124004
AGXT2	0.12614175515999188	-0.1058640632881592
AHCTF1	0.1931831671434785	-0.05301667780711239
AHCY	0.39681787244093913	-0.06211706949704828
AHCYL1	1.0489762446743442	0.11948910081842466
AHCYL2	0.2917805110799029	-0.11667083774156894
AHDC1	0.34866215976224085	-0.018129676149214135
AHI1	0.7372796597237374	0.05853917610194881
AHNAK	1.5561497699307254	0.45522499094242097
AHNAK2	1.2767360566770312	0.4596258148026851
AHR	1.5346157626220749	0.30829664315335403
AHRR	1.0531777734695291	0.06431609127590794
AHSA1	0.025623391608990017	-0.07928606088147058
AHSG	0.24266125880318354	-0.019599570131996792
AHSP	1.749036537716473	-0.17598928987380155
AICDA	0.1019507215316692	-0.3902082930662159
AIF1	0.03259525812424339	-0.594363602628462
AIF1L	0.07501228265694887	0.15789770769396486
AIFM1	0.06149679889057859	-0.2795355799799111
AIFM2	0.14453404321260632	0.2771792731846197
AIFM3	0.0903636755992675	-0.13487042212494493
AIG1	0.19425868801153814	0.24896490915507186
AIM2	0.38038997281511966	-0.2495282106991796
AIMP1	1.346501246896678	-0.21794386236077717
AIMP2	0.10629181445381898	0.07087318059778186
AIP	0.16360119702774759	-0.3810478123159693
AIPL1	0.3521437859705481	-0.09174417739312049
AIRE	0.018073063741984922	-0.2355873659761602
AJAP1	1.0138415186794806e-15	0.0658563063390559
AJUBA	1.843414504498094	0.5002419081093814
AK1	0.46168053452781843	0.5133984076350501
AK2	0.8286307281214885	-0.468081577026694
AK3	0.0005736588046332812	-0.11545469499023132
AK4	1.2970341378155021	0.14382547858949268
AK5	0.4417103262811524	0.2636513383003618
AK7	0.25554312980942046	-0.0967827407003914
AK8	0.3695232388738843	-0.0589832794197757
AK9	0.5622973759157156	-0.1813355656392827
AKAP1	0.032774043600701463	-0.26240107338503255
AKAP10	0.518577047683973	-0.28566960361318955
AKAP11	0.010976862760484868	-0.09340989015894448
AKAP12	1.2370842148694465	0.4512096475041571
AKAP13	1.0754117297460268	-0.2896844612312294
AKAP14	0.015109632689456759	-0.09675558364270431
AKAP17A	0.06982269025384182	-0.355588262175855
AKAP3	0.0028930975731867497	-0.2131272182260633
AKAP4	0.0010900792350106326	-0.182843783945807
AKAP5	0.4180587712751822	-0.0109178467750911
AKAP6	0.05446604150724911	0.044381367732604766
AKAP7	0.03633547935212848	-0.11417350326140399
AKAP8	0.19669692719844115	-0.4353793236718203
AKAP8L	0.05307277642293583	-0.4387890029733744
AKAP9	0.06619765123942187	-0.07967350993029286
AKIP1	2.2030466371977755	0.29267772220266347
AKIRIN1	1.1382522117544374	0.013644818261334435
AKIRIN2	1.3748371016873626	-0.20764689392576316
AKNA	0.45537199565342934	-0.6483256167523337
AKNAD1	0.1663731779684173	0.1719341254168
AKR1A1	0.027245730829291683	-0.302416834569654
AKR1B1	0.9922901430717641	0.10190903149070792
AKR1B10	0.9625106610302727	0.13972423794879898
AKR1C1	0.00916009287921626	0.17229566754682463
AKR1C2	0.00191341515097823	0.1783235216340897
AKR1C3	0.000330244601704159	0.1699560534445602
AKR1C4	0.00037265493910989113	0.012006743411912962
AKR1D1	0.08530956701887797	-0.05293790787039109
AKR1E2	0.8843382273602837	0.11593494004653657
AKR7A2	0.0009376354028617753	-0.07177232676308415
AKR7A3	0.0015964063743201095	-0.08423722775551525
AKT1	0.003766663142829082	-0.08223556377174465
AKT1S1	0.030375005850799035	0.374516036017304
AKT2	0.0029145808342463764	-0.2582534642379313
AKT3	0.23306273039575898	0.316983340986931
AKTIP	0.0005677995513871754	0.38671570275079403
ALAD	0.5222752583683583	-0.19722370055181962
ALAS1	0.2436053021962718	-0.16989980216286352
ALAS2	0.4755262118042635	-0.2924356776982809
ALB	0.04263783584475044	-0.05861434109617628
ALCAM	0.9297237393044439	0.3347720541379139
ALDH16A1	0.04411521875665506	-0.39856373819334523
ALDH18A1	0.005438740913219477	-0.22463652688189065
ALDH1A1	0.4354233228996909	0.049645142941512004
ALDH1A2	0.015002277072742272	-0.07558437909123494
ALDH1A3	0.03391222373054924	0.39859105893597374
ALDH1B1	0.4224800803359199	0.11499321955169835
ALDH1L1	0.757195770600895	-0.061032136941973
ALDH1L2	0.2662831142453831	0.03785494402560542
ALDH2	0.002372125178122754	0.13853304794440668
ALDH3A1	0.0008663076002334708	0.03558787485996976
ALDH3A2	8.090354002443995e-05	0.2881565046291172
ALDH3B1	0.8872736026974888	0.2512472392037471
ALDH3B2	0.04439991745573174	-0.08515424838836404
ALDH4A1	0.142306993524532	-0.13163545154317538
ALDH5A1	0.15305560806888285	-0.46620060452888273
ALDH6A1	0.0019016347454308	-0.2977770789513786
ALDH7A1	0.012527530053707771	0.4482950412526507
ALDH8A1	1.0391606298848441	-0.15475372304055465
ALDH9A1	0.10365535168115517	0.002170544477998737
ALDOA	0.7653763411510661	0.02146053673365858
ALDOB	1.1575031959376152	-0.1329097089112054
ALDOC	0.6456684420741847	-0.24916403676587115
ALG1	0.04737405423429437	0.09618139058195685
ALG10	0.9976907365590924	-0.1669706840342581
ALG10B	1.0075396376157453	-0.22928446582746892
ALG12	0.3208916157214897	0.023763849398694675
ALG13	3.451620726196557e-06	-0.10425469003552268
ALG14	1.5218318221046445	0.2872126561206376
ALG2	0.01482771429690241	0.2568889571711143
ALG3	0.08347168572845787	-0.06409664007958618
ALG5	0.011706901726934744	-0.13309111913277785
ALG6	0.06682602837971156	-0.1989074003142196
ALG8	0.09082514153570917	-0.03255705350846851
ALG9	0.016022231401599023	0.015606791316202582
ALK	0.005841940266943029	0.01289430274602482
ALKBH1	0.16323713769694864	-0.24436172057042244
ALKBH2	0.0632531288283169	-0.14767177255194494
ALKBH3	0.5244023777923883	0.12659403836497776
ALKBH4	0.09914545931100288	-0.2088084525689669
ALKBH5	0.1586330865609385	-0.11177283116799554
ALKBH6	0.4228174497517404	0.04271629264453474
ALKBH7	0.06279807008908876	-0.30584405021857564
ALKBH8	2.761520664393367	-0.17697570095041468
ALLC	8.68768316147945e-21	-0.15615275786607175
ALMS1	6.108996638535726e-05	-0.09611107715627103
ALOX12	0.0021469443219918945	-0.12100831535739355
ALOX12-AS1	0.003696284007847507	-0.23697872451240387
ALOX12B	0.5426326387051352	-0.09911468438932505
ALOX15	0.008261552170029883	-0.11326013669251934
ALOX15B	0.41755976766485353	-0.019995425937343873
ALOX5	1.2142616465458059e-09	-0.31441999797482223
ALOX5AP	1.2118008424886133	-0.6177774165564719
ALOXE3	1.3552936607477206	-0.024521414333690296
ALPI	0.2560175652416992	-0.1572755486167871
ALPK1	0.45082953586121494	-0.3540442805120381
ALPK2	1.4268508385651821	0.23568147207316184
ALPK3	0.016880908387093926	0.0430659018284015
ALPL	0.529276911073478	0.058284104933543794
ALPP	2.1530711721192635	0.13802068227922254
ALPPL2	1.324220542344139	0.016928324484118826
ALS2	2.8413394955194455	0.3320934843399219
ALS2CL	0.01792891923086785	0.15385546791663157
ALS2CR12	0.14572575488652764	-0.1487318836132147
ALX1	0.020644894822409762	0.176986181285658
ALX3	0.6776543941734048	-0.009160744718795256
ALX4	0.23407551872309884	-0.1526951938208283
ALYREF	0.8102166577734776	-0.1654958105286964
AMBN	0.28978489021908344	0.01597198741186746
AMBP	0.08819139074501714	0.008954895005953032
AMBRA1	0.2301596348077307	-0.3178956424330987
AMD1	0.00010712867722802216	-0.18786503907635163
AMDHD1	0.021903174091386705	-0.03853380738281119
AMDHD2	2.7012283973150928e-05	0.01707927601567029
AMELX	0.6823538674187787	-0.20296739107687448
AMELY	1.976780156308742e-12	-0.12494635047500391
AMER1	0.0004639232021403629	-0.26445219342495346
AMER2	0.0035603569280858935	0.0036921343772384294
AMER3	0.004180338458791724	-0.05142909666114096
AMFR	0.005838606552429971	-0.06181882213165726
AMH	0.2557851695606745	-0.1426954528207162
AMHR2	0.29723706002880645	-0.1733005115176314
AMIGO2	1.8704153707627893	0.4666130690486569
AMIGO3	0.0007587843322783517	-0.31227066781531293
AMMECR1	0.37740180330116724	-0.11443723682218922
AMMECR1L	0.00477386842155658	0.13921926339352833
AMN	0.000943521509452634	-0.15368250777840278
AMN1	1.242297222510972	0.018630615180301638
AMOT	0.8559734663109788	0.1631291249617443
AMOTL1	1.4740865389235247	0.2677822324045945
AMOTL2	4.000064541478332	0.7207286087358605
AMPD1	1.911934920983177e-05	-0.14211845615195406
AMPD2	1.132227489419518	-0.08151134444290882
AMPD3	0.26850390783257905	-0.16700899512314704
AMPH	1.5873125930860474	0.24124411393333373
AMT	0.7612039059548308	-0.19058431901147704
AMY2B	0.00015094582765537304	-0.3619862777489742
AMZ1	0.029812118896447998	-0.0689102363426901
AMZ2	0.04625344640767411	0.16950802022021919
ANAPC10	0.33364002657073194	-0.19055831760328834
ANAPC11	0.8138770079752065	0.2224896769901519
ANAPC13	2.898324403406328	0.30857356860804913
ANAPC15	0.7872063037346542	-0.07040401758013269
ANAPC16	0.23255186399164496	-0.29418800063332257
ANAPC2	0.0004284709589421941	-0.2994292690751384
ANAPC4	0.5284045780397768	-0.2406866918819619
ANAPC5	0.005394593898938998	-0.4311236008705038
ANAPC7	0.5321810678023956	-0.22368758773322
ANG	0.9518533029019071	0.16884880170632607
ANGEL1	7.081398191741676e-08	-0.37205173089216
ANGEL2	6.60711505714505e-05	-0.2558368753516728
ANGPT1	0.3643252114489806	0.12264127566496971
ANGPT2	0.00019262080613511595	-0.09885104810876963
ANGPT4	0.13706338501660303	-0.16997372246503872
ANGPTL1	0.009132005515909626	0.06247061476613252
ANGPTL2	0.0009388804964947599	0.2208714254118474
ANGPTL3	1.4728509737329003	-0.027380240182376246
ANGPTL4	1.5595149558194974	0.19652241546279808
ANGPTL6	0.04468605286913138	-0.5268155174179716
ANGPTL7	0.0009385038264201046	-0.08636667413248778
ANK1	0.7026920952886679	-0.17987089800987396
ANK2	0.23986180017817407	0.17800185424529294
ANK3	0.5576921889987257	0.1761660581296903
ANKAR	0.6587060599786062	-0.23124624982828032
ANKDD1A	0.5785858831031754	-0.08070737141421994
ANKEF1	0.2126199479461333	0.07321238916055554
ANKFN1	2.798553454090633	-0.10802916113035968
ANKFY1	0.8330702364662104	0.0440587593409357
ANKH	0.38926399945795653	0.019472026053865228
ANKHD1	0.1842468647412932	-0.3293041177299835
ANKIB1	0.006584579434272383	0.24060353656206565
ANKLE1	0.5320157873583768	-0.6734476918068633
ANKLE2	0.03461647756863137	-0.08824752563224772
ANKMY1	0.004139470136627711	-0.41201186211268637
ANKMY2	0.1808700545160426	0.22310542052659485
ANKRA2	0.8129631676425009	-0.17470978743423443
ANKRD1	1.9150188683631528	0.32244094097985376
ANKRD10	1.38767495283849	-0.23981969434431916
ANKRD11	0.04908384062244996	0.14518933060191347
ANKRD12	1.7027882446033946	-0.191886245849188
ANKRD13A	1.9582877599552568	-0.186789328066235
ANKRD13B	0.03840266094807022	-0.0945149555084991
ANKRD13C	0.08680564947266053	0.012343911016940986
ANKRD13D	0.05906175959323841	-0.374474520708221
ANKRD16	0.3949136639931979	-0.20799819647492382
ANKRD17	0.14221980441367102	-0.34647047393900104
ANKRD18A	1.0819044417413668	-0.0072513398404841535
ANKRD2	1.018562153747646	0.16507223795515946
ANKRD22	0.37861363970952006	-0.050801552472454756
ANKRD23	0.6886398611773997	-0.35225032327455913
ANKRD24	0.1763047554035941	-0.1551757993132954
ANKRD26	3.4066813263976446e-09	-0.13874270637732358
ANKRD27	0.005676844697649189	-0.4216979918735561
ANKRD28	0.885489979809357	-0.0650792505722059
ANKRD29	0.7399749183490639	0.2092002497636037
ANKRD30A	0.006401902627639987	-0.12940381196287803
ANKRD30B	0.6601162717421595	0.0690371136502787
ANKRD30BL	0.008356237762163425	-0.08282476065443055
ANKRD31	0.011833353995676572	-0.1425039830755738
ANKRD33	0.02563768425660676	-0.06797740895249502
ANKRD33B	2.5153750948709694	-0.11647796084777189
ANKRD34A	0.02473409641718848	-0.06628418019026874
ANKRD34C	0.009694847330981434	-0.23683830684100443
ANKRD35	0.34087506891593417	-0.05870000618804478
ANKRD37	0.3403776652037908	0.012850279772755466
ANKRD39	0.4318385406283003	0.02260922792774631
ANKRD40	0.10173019089975778	0.04355415934382294
ANKRD44	0.03756448066335977	-0.44328273293027176
ANKRD45	0.519953432344154	-0.027205471256126806
ANKRD46	0.27040575940575146	-0.3830616345337561
ANKRD49	0.1345065173545147	-0.4377435234788619
ANKRD50	0.0007104714024505147	0.3410301965316626
ANKRD52	1.3461509398587606	0.23432246696034725
ANKRD53	0.19588572010352243	-0.23106720095796257
ANKRD54	0.3006638732861214	-0.11029901712482255
ANKRD55	1.4240069719451056	-0.2603611930927574
ANKRD6	0.14897722354236825	0.23011184812397575
ANKRD65	1.0922223571229972	0.021381470111478163
ANKRD7	0.001028590340284763	0.032230761179704866
ANKRD9	0.01087396218826138	0.5264905436500311
ANKS1A	0.03585872169674987	0.111419864391951
ANKS1B	1.237331674472932	0.018259162056519257
ANKS3	0.0016992355083219335	0.07205566555143259
ANKS4B	8.597910583287107e-05	-0.06577912046701143
ANKS6	0.846352468243884	0.09263755053386298
ANKUB1	0.9039790877626379	-0.21682412285863398
ANKZF1	0.31664263593420294	-0.4242280911769827
ANLN	0.00013914592586974166	0.5178727766266182
ANO1	0.008622909299292979	0.08167071853267183
ANO10	1.2419111613297906	0.42611740007691823
ANO2	0.11272653744771319	0.07893241373986962
ANO3	0.01442641745710786	-0.0034297754507975915
ANO4	0.647366796521635	0.1906713556939132
ANO5	0.000382927477973992	0.03997394249370835
ANO6	1.4172267370719718	0.30207362769368656
ANO7	6.46672018928833e-06	0.06610142936313429
ANO8	1.4191620205609716	-0.041676246562780725
ANO9	0.8100176695037425	-0.03243262700457709
ANP32A	1.129732128088405	-0.39061445671171724
ANP32B	0.04229086984877687	-0.37242188895773465
ANP32D	0.36785470798458253	-0.09297311115853629
ANP32E	0.23432343223307747	-0.2451114759118813
ANPEP	0.13606531895565008	0.053039912052614616
ANTXR1	0.34901248372331867	0.5085673304997802
ANTXR2	0.4734134696807148	0.11967231268135058
ANXA1	4.55899102380701	0.4391967307745861
ANXA10	0.23210827813975732	0.16139257017831712
ANXA11	0.0857568124154864	0.051583930134990165
ANXA13	0.5287619002445756	0.017621530759320273
ANXA2	4.80028731624384	0.5472443744654222
ANXA2R	1.2837389275024977	-0.3477028144287563
ANXA3	3.061259218393305	0.2849177749956141
ANXA4	0.4535402831849821	0.29259336694680993
ANXA5	2.2467966860511703	0.4802907663627376
ANXA6	0.24683602484195438	-0.01684855503266623
ANXA7	0.08133858147323114	0.12432144586018544
ANXA9	0.25734768921969264	0.05759537651504881
AOAH	0.11140299431801415	-0.2995418054623949
AOC1	0.0009158020378514958	-0.004842737282353694
AOC2	0.1038888458310119	-0.16009235613626308
AOC3	0.13257187248593968	-0.13602216795518796
AOX1	1.092369289418061	0.3106114282106612
AP1AR	0.24907535153466612	-0.2830861022512178
AP1B1	0.0004156241268118216	-0.24252998272352888
AP1G1	0.258514450548862	-0.01928582473287718
AP1G2	0.00015918010889916616	-0.3240258535568337
AP1M1	1.6333185739854308	-0.1169394069879524
AP1M2	0.8911801093109765	0.25660410789429833
AP1S1	2.425448556916958	0.21794744938380708
AP1S2	0.00023384252762935495	0.01106064231788028
AP1S3	2.7038011883260493	0.1729809579917459
AP2A1	1.2031612257722513	0.027925514328570936
AP2A2	0.15720232915999913	0.14131984065168884
AP2B1	0.005927679707185528	0.22028430875861488
AP2M1	0.9967076348818342	0.2560064853662198
AP2S1	0.7170794313776003	0.3041303763439362
AP3B1	0.8044771404700267	-0.16455818335061614
AP3B2	0.05162434633652036	0.0780460900708325
AP3D1	0.909273980561109	0.1624866712948455
AP3M1	0.34038725250435437	-0.30416667232992034
AP3M2	0.9065504802017006	-0.04112446788898955
AP4B1	0.09537495273782151	-0.303178361100099
AP4E1	1.8539537379198414	-0.18665424205025477
AP4M1	1.0658639649683277	0.07046115257342274
AP4S1	0.2356104937970298	-0.035947534709334136
AP5B1	0.028568184560938032	-0.330273447435292
AP5M1	0.23675260330857728	-0.2486696137877985
AP5S1	1.7333894071958844	0.18301239569184885
AP5Z1	0.38521349528825827	-0.06337755454912516
APAF1	1.3399287387143826	-0.2882917348899766
APBA1	0.483773920965044	0.002041158122044065
APBA2	0.4871518438014962	0.03863408765442419
APBA3	0.0023334813433374233	-0.2266004487337309
APBB1	0.4931095503103913	0.21308054399849
APBB1IP	1.3117427631760374	-0.621377029448726
APBB2	1.1830435335064675	0.33199692570719264
APBB3	0.0008420476566109679	-0.1487793384948073
APC	0.00014907063774866397	-0.07494531349244611
APC2	0.014442655791309615	-0.01631806460578518
APCDD1	0.12914596763515981	0.04726469477538744
APCDD1L	0.15142398980571983	0.23497497232561831
APCS	0.754180279226688	-0.08284484794645258
APEH	0.0019268155390937077	-0.19883703941706846
APEX1	0.5671540630300351	-0.27645746070032745
APEX2	0.7557838202310752	-0.07551080071615221
APH1A	0.0779157194438369	-0.11133367544659487
APH1B	2.136628529002106	-0.07092030069051737
API5	8.509083789867239e-07	-0.15694261142792965
APLF	0.4306529946861918	-0.11898801261406454
APLN	1.0330664617049772	-0.011059389277950882
APLNR	0.14660854849490035	-0.13397745842225967
APLP1	0.33597623776767566	0.27210116626711417
APLP2	0.21230160712295248	0.24648083870458332
APMAP	0.7738966362115335	0.3811190752226072
APOA1	0.060477763333563805	-0.002070365829977557
APOA2	1.0617459160810857e-06	-0.004616929746841516
APOA4	0.08690092063475197	-0.06732772083291422
APOA5	0.22624412416944834	-0.050797264279891736
APOB	0.038025651101886285	-0.02511524961905349
APOBEC1	0.016927963716791884	-0.012116374887195814
APOBEC2	0.4902369138688399	-0.12421856500983931
APOBEC3A	0.343836369784263	-0.05342934363142563
APOBEC3B	0.15302475483830733	0.10402585392832582
APOBEC3C	0.06102443741042085	-0.18701085268196485
APOBEC3D	0.05279831978226746	-0.13729361532208062
APOBEC3F	0.04386088052820075	0.1369087201604043
APOBEC3G	0.08175749002246942	-0.30644465716489533
APOBEC4	0.03864373315890471	-0.17251673883373989
APOBR	0.008871582363039093	-0.517065534741255
APOC1	0.14337331186150187	0.007559794282536683
APOC3	0.07253556809361372	-0.04586770906008727
APOD	0.0017910250555866348	0.08223168479752117
APOE	0.19288938387383783	0.03782203544804952
APOF	1.4289732093184206	-0.1364344309683881
APOH	0.38083208919242506	0.027261172058226056
APOL1	0.7593214051643257	0.025279664913256835
APOL2	1.0630688424195247	0.009096372643053161
APOL3	0.08643558271884381	-0.28301258145297914
APOL4	0.3315911836650371	-0.377737095572191
APOL5	0.8118750761876343	-0.08610200475979164
APOL6	1.6747369250573276	-0.15717045896174706
APOLD1	1.6594574799194732	0.11116184546169999
APOM	0.00918080306309469	-0.24874536541350764
APOO	0.020783045627266974	0.09945927980268758
APOOL	0.19527756285773398	-0.03370373270285782
APOPT1	1.2213707354782701	0.14400662373115788
APP	0.7573403889106818	0.609611649276587
APPBP2	0.2647781578690654	0.07817191579318636
APPL1	0.1042253689260693	-0.3172408310519371
APPL2	1.5270315230035905	0.3223992437888091
APRT	1.6343206546437353e-07	-0.17959106621223306
APTX	0.012591945368960694	-0.12327159494059785
AQP1	0.041091018562324	0.10259308251069399
AQP10	0.04956109032338314	-0.1576559846847882
AQP11	1.1477815657211683	0.18443018853872498
AQP2	0.07388339694180526	-0.17188174289415348
AQP3	0.15424450487639182	-0.13648044577112853
AQP4	0.0002701812577858415	-0.02239108987528868
AQP5	0.052858062908464024	-0.016874782256565024
AQP6	0.03788648768635775	-0.10701782151523395
AQP7	0.09744203221747488	-0.08254267824701256
AQP8	0.020737069865956137	-0.33150775254890247
AQP9	0.003820611704676331	-0.131395121800862
AQR	0.10506991759946861	-0.340345911160665
AR	0.3696207751234205	0.016966028426952655
ARAF	0.24760205373908153	-0.17490348966294206
ARAP1	0.144111920619821	-0.30875192095980974
ARAP2	0.44092538511842694	-0.15542865665716243
ARAP3	0.4767784604563961	0.21922453573781886
ARC	0.38477016059422053	0.12849406269888416
ARCN1	1.6689632811643906	0.051504200138305554
AREL1	0.009592876759554834	-0.09653233116414103
ARF1	0.001813478600199209	-0.10052275953693535
ARF3	0.0036627983326294124	0.08245021080291956
ARF4	0.3432669771472983	0.5038909739869649
ARF5	0.19552092574493227	0.1381258638036889
ARF6	0.3349320378006293	-0.14006430904420253
ARFGAP1	0.004825764138945109	0.061600168731348305
ARFGAP2	1.0222750122824669	-0.3713275557197158
ARFGAP3	0.1336187953878328	0.1027703555850847
ARFGEF1	0.023452057879342625	-0.2485860668325686
ARFGEF2	0.5163079218911242	-0.0845906859980902
ARFIP1	0.4718953486196597	0.08542538681276794
ARFIP2	0.20940935532042723	0.15105062938838298
ARFRP1	0.4318454250376996	-0.10148261190649135
ARG1	4.731537522998766e-06	-0.0897051143154846
ARG2	0.1251096577820007	0.06744050447099238
ARGLU1	0.013961888819943386	-0.392882141992884
ARHGAP1	0.18422649422913517	0.11649259747582429
ARHGAP10	1.9567584681294052	0.10269160037206278
ARHGAP11A	0.11444004889124028	-0.22125527768027958
ARHGAP12	0.7567634924268847	0.35624774882992366
ARHGAP15	0.24102204865886437	-0.7608167737708806
ARHGAP17	1.6608113664072954	-0.1450302476420406
ARHGAP18	1.6988728582496389	0.23365845550855435
ARHGAP19	0.015910886479129836	-0.5387062455141189
ARHGAP20	0.0001248376146467877	0.12102260039263611
ARHGAP21	0.28073954968474846	0.45289070608413257
ARHGAP22	0.5788265491257225	0.1673199398049338
ARHGAP23	0.4710472306726436	0.26096913814865363
ARHGAP24	0.5499254496981261	0.11621177976694824
ARHGAP25	1.3045263818451036	-0.6709679280917543
ARHGAP26	0.5726410403578753	-0.06393853410854053
ARHGAP27	0.33586831380058824	-0.2698957621278372
ARHGAP28	0.4449123252082256	0.21680805618404037
ARHGAP29	1.3667179829000524	0.5917621201091112
ARHGAP30	0.00017685756408415	-0.7746236266015277
ARHGAP31	0.916570747845131	0.19075277476358182
ARHGAP32	0.1264089682160697	0.26563299393669115
ARHGAP33	0.015375323799878167	-0.32119399631809015
ARHGAP35	1.6016773667069988	0.11730608114577355
ARHGAP36	7.253206680247768e-05	0.028474155660649574
ARHGAP39	0.272987771822111	0.1806568492673454
ARHGAP4	0.7465496174205224	-0.6492286198911436
ARHGAP42	1.0209196061023071	0.2538666248698971
ARHGAP44	0.01727990489275773	-0.11581140364701045
ARHGAP5	3.0355403255559983	0.40547510779724344
ARHGAP6	0.8026256154873015	-0.06898100430455538
ARHGAP9	0.8639495171347438	-0.7299043714293474
ARHGDIA	0.4123833793981336	-0.003548267001109487
ARHGDIB	1.069260833925958	-0.5007312549178026
ARHGDIG	8.304059261801339e-07	0.007069498456405705
ARHGEF1	0.009857926046330276	-0.45031203377529955
ARHGEF10	0.9804144864576354	0.3936896860808552
ARHGEF10L	1.0401021517003604	0.2733593130350312
ARHGEF11	0.007144682715229058	0.17121805137488366
ARHGEF12	2.947031592870075	0.4273293260220736
ARHGEF15	0.29536274901243575	-0.12129696910095923
ARHGEF16	0.11641527872522453	0.11247908349340209
ARHGEF17	1.1622743424281707	0.40893449097539536
ARHGEF18	1.6454856572328747	-0.25253806854318694
ARHGEF19	1.2363434632970023	0.03172543534276816
ARHGEF2	0.07909353614452207	-0.3406281810925863
ARHGEF25	0.015304667153111122	0.10529571073046123
ARHGEF26	0.3570688309023155	0.1595804286514185
ARHGEF26-AS1	0.3570648679106644	0.04300461486919926
ARHGEF28	1.5592456530653662	0.47084015222665115
ARHGEF3	0.5813121183066402	-0.06442810325980468
ARHGEF37	0.5691978753263008	0.0783912351239845
ARHGEF38	1.6019026499308624	-0.04869240197553951
ARHGEF39	1.5226510599262024	-0.16310091714342867
ARHGEF4	0.8981995089456416	0.1549366111189635
ARHGEF40	0.049208694099685014	0.3985763827239826
ARHGEF5	0.00032510931461184636	0.221232026954035
ARHGEF6	0.0004589445540517425	-0.5258041226425678
ARHGEF7	0.31238073504976505	-0.36614002581130206
ARHGEF9	0.05666008574261138	-0.20101236239118864
ARID1A	1.600267764984455	-0.4254332684414599
ARID1B	0.407331547091575	-0.45302319671827973
ARID2	0.6056184829433473	-0.2904320130392026
ARID3A	0.4099370249508889	-0.3825028469338841
ARID4A	0.013403733763425163	-0.39504276521173437
ARID4B	0.15228194628617647	-0.25220269851339544
ARID5A	1.069555691658419	-0.5031891496078881
ARID5B	2.124428828031576	0.04707946480467966
ARIH1	0.6443183250667431	-0.27452016601217144
ARIH2	0.09533771619433391	-0.2829438090021723
ARIH2OS	0.09691432055833822	-0.36390082211429686
ARL1	0.0028937988623762506	0.28440238217173053
ARL10	0.08645858839899274	0.1062232085177848
ARL11	0.13221782717712527	-0.5936792583294696
ARL13B	0.010993865693264332	0.12184001902140859
ARL14	1.1402233413170428e-05	0.12109005867737796
ARL15	0.711997069708798	0.004762744904531003
ARL16	0.051393690030335296	0.0485881551018629
ARL2	0.8025141881363334	0.23572684449376627
ARL2BP	0.5237299319851051	0.26825799592536315
ARL3	0.34821947627744676	0.18125929691973186
ARL4C	0.6353642160266109	0.3808378872568039
ARL4D	0.6198231358616905	0.38295400516964256
ARL5A	0.02484688931179806	-0.37526701678168506
ARL5B	1.5114124452887459	-0.06952447668795483
ARL6	2.7285229791299406e-06	0.19603857675159536
ARL6IP1	9.939214105301515e-05	0.12285489039754015
ARL6IP4	0.33935477733101804	-0.18439504784561586
ARL6IP5	0.045842131882967284	0.08372669025227894
ARL6IP6	0.2579341777274495	-0.1776608994421307
ARL8A	0.11656147460690419	-0.10689564545806801
ARL8B	0.18423869343451899	-0.12379261033629863
ARL9	0.3059477103526568	-0.037375769265232936
ARMC1	0.05799975192485243	-0.19788600676851834
ARMC10	0.2797109260373159	-0.21976845270694473
ARMC12	0.01311276870995254	-0.29923854857461585
ARMC2	7.847821544182554e-05	-0.1398981755411985
ARMC3	0.06515477988376173	-0.12412895212361026
ARMC4	0.6617637191392233	0.1346172815926089
ARMC5	0.2752087622071788	-0.08762251333767429
ARMC6	0.9318128370208122	-0.30962226998130005
ARMC7	1.0542328123282183	-0.053906408551810774
ARMC8	0.01383135628166123	-0.17825101450282335
ARMC9	0.2648789122790932	0.4046850581857758
ARMCX1	2.361363544474874e-05	0.3433464776474279
ARMCX2	4.444244771930718e-05	0.36387329098529275
ARMCX3	1.4926197494330444e-05	0.14529143766305455
ARMCX4	0.0001805731479580123	0.10227261712025269
ARMCX5	2.2988854357499123e-07	0.19257127108093644
ARNT	0.031979784315248186	-0.3380249272025118
ARNT2	0.3571112525185343	0.3978599598995389
ARNTL	0.8357461671932848	0.23549587725480392
ARNTL2	1.650314441535053	0.23168353497890842
ARPC1A	0.0014380068893007796	0.5209886422656763
ARPC1B	0.004353020361111291	-0.05689097002772833
ARPC2	0.0018382408360518303	-0.11089581398153375
ARPC4	0.0471377140058889	-0.13012143628836007
ARPC5	0.021642996109223496	-0.09081192038540074
ARPC5L	0.15746071993673996	-0.16130404556210395
ARPIN	0.005198174304333558	0.3018081770874054
ARPP19	0.41748969176558365	-0.09164345585260233
ARPP21	0.0009616185867899484	-0.34618877783989194
ARR3	6.260510266693004e-19	-0.15273562604832505
ARRB1	0.11338033713746334	-0.163447485818732
ARRB2	0.0010888009935035039	-0.47904532687156187
ARRDC1	0.8834055812256286	-0.10613861862435427
ARRDC1-AS1	0.9263452209036036	-0.17549141515137687
ARRDC2	2.6701116046183006e-05	-0.398344376862582
ARRDC3	0.18899325879208956	0.22819005336930434
ARRDC4	1.1585738673987034	0.1493638462394439
ARSA	1.4327615080104425e-05	0.007286119522469777
ARSB	0.460122628962293	0.06563036664698349
ARSD	0.5184619723203032	0.15150171359260442
ARSE	1.0503249000234263	0.10107645754230477
ARSF	0.7203915957331515	-0.22900764542430668
ARSG	0.12363058150661152	-0.3206246257456871
ARSI	0.6549304053980405	0.21049287357395205
ARSJ	2.5453950291734513	0.49433394701205124
ARSK	0.7722716812912722	0.2650933201324802
ART1	0.5659360731824383	-0.13742573221739368
ART3	0.012991015728937497	-0.02387374476164051
ART4	2.378369082862454	-0.10835850415233411
ART5	0.6191697851302821	-0.10381212685251254
ARTN	2.2550381737409495	0.05257430465349915
ARV1	0.1567819101816411	-0.151833926217661
ARVCF	0.13251842287385662	0.019035552399506533
ARX	0.0078023264003785125	-0.002291458038439097
ASAH1	0.28747531403866367	0.018512733193086967
ASAP1	1.4114539878959	0.34081384144744975
ASAP2	0.7388449190366144	0.6609805642133213
ASAP3	0.045364587922144844	0.1802707367915813
ASB1	2.0030149920616744	0.009971314008041968
ASB10	0.10607706849551433	-0.09828780766886193
ASB11	0.11333699827743943	-0.05779864219553252
ASB12	0.00020229338120130675	-0.27952933629630056
ASB13	0.3585772849480848	-0.10466458683230488
ASB14	0.017918971007975137	-0.21747954727201568
ASB15	0.9053469058164134	-0.2156426521834228
ASB16	0.12960467799146352	-0.0729205757684033
ASB16-AS1	0.0793775621951411	-0.34670637469623816
ASB17	0.6775803693674718	-0.17707118989128945
ASB2	1.729600884379908	-0.3516244335262806
ASB4	0.05500293944443521	0.05524481699555132
ASB5	2.0543878760995633	0.10824787763206106
ASB6	0.20717885999347932	0.11387590799309483
ASB7	0.061100357217729384	-0.2234756112300786
ASB8	0.00034330816094094087	-0.346898313085935
ASB9	0.5085163958093102	0.15578261042375496
ASCC1	0.2296657428182025	-0.12856018550171702
ASCC2	0.2330212362779376	-0.22771104030242198
ASCC3	1.064399391303134	-0.1161967076928497
ASCL1	0.5889538550781567	0.09748591114484555
ASCL2	0.05305771301022506	-0.0004777509168372398
ASCL3	1.5188532548025293	-0.14188273077193547
ASF1A	0.008159249768709697	-0.3632791519784364
ASF1B	0.007483435383465068	-0.3200921221353436
ASGR1	0.9732445635740473	-0.0320597151429026
ASGR2	0.11199385604816052	-0.12886586592663155
ASH1L	0.0422971706835334	0.029667074194720033
ASH2L	0.517450538797697	-0.3532777116796163
ASIC1	0.06979102478912334	-0.09451231386782255
ASIC2	0.23284461603373913	-0.014660187363851435
ASIC3	0.6255309376780881	-0.1079842993700573
ASIC4	0.06659588215965402	-0.17480808415565216
ASIP	0.338105423550186	0.008990216455264174
ASL	0.7451596719788369	0.16674351027120626
ASMT	0.11633397110394182	-0.23772455955995536
ASMTL	0.009902713009863378	-0.32184854160818976
ASNA1	0.010944402989439151	0.09209042469750907
ASNS	2.589189814065335e-06	-0.057736348899038434
ASNSD1	1.0630394095726652	-0.10535529203032622
ASPA	1.5648544824846923e-07	0.058794676982704824
ASPDH	0.6118726205571481	0.05799939446890131
ASPG	1.1201664220506266e-06	0.029664506333829912
ASPH	0.7574578325469369	0.5677528584642424
ASPHD1	0.33193263600841394	0.38411410153812775
ASPHD2	0.7509327268435578	-0.2782105848890877
ASPM	0.8631536130735199	0.019387361070494283
ASPN	0.9676128555067097	0.033069670866974855
ASPRV1	0.01716056088227918	-0.2737622046022671
ASPSCR1	0.48609500301281755	-0.06862806110438137
ASRGL1	0.14277172116537823	0.014983002084129345
ASS1	0.4681386674674398	0.06079513673829435
ASTE1	1.1283417284770745	-0.1302555575654103
ASTN1	0.1523218066948455	-0.00499695503367102
ASTN2	0.0008242931159230303	0.08023099923983458
ASXL1	2.443808089301573	-0.12430965843280813
ASXL2	0.7827071521561206	-0.35403168969962323
ASXL3	8.536530751831393e-12	0.05308781546132234
ASZ1	0.20926774465243603	-0.10090185132920841
ATAD1	0.039947094057028815	-0.05479883980462924
ATAD2	0.13589172038228953	-0.21682900018787576
ATAD2B	0.052340218789796764	-0.4994902436605197
ATAD3A	0.06042489663051794	-0.18800657309662264
ATAD3B	0.22245571361861669	-0.1544003007969332
ATAD3C	0.46344161694013625	-0.13335651005963386
ATAD5	0.0032427162431398976	-0.3890435947170705
ATAT1	0.685450650310067	-0.13903736097638272
ATCAY	0.05330372117643584	0.12101824415251423
ATE1	0.01839486706649606	-0.19922730124154217
ATF1	0.9592115636901548	-0.1848480086146259
ATF2	0.6391008058883113	-0.25215141147768527
ATF3	1.5944442299055515	0.019577052572774693
ATF5	0.005434317471090964	-0.41894691848389337
ATF6	0.5985059505669578	-0.0031324515789004728
ATF6B	0.6626212584489477	-0.45714537508731184
ATF7	0.009924761888866875	-0.14586053340857363
ATF7IP	0.6589084730352579	-0.015835219549534756
ATF7IP2	0.0008426745426179885	-0.49954461100274644
ATG10	0.0007651531794784744	-0.04518630502573356
ATG101	0.10658390730147974	0.23773844747893172
ATG12	0.23246116446592235	0.1072632019015967
ATG13	0.37537532357848713	-0.16326171767857947
ATG14	0.33583264367197097	0.16900144246160353
ATG16L1	0.30934036537772697	0.051536045521976354
ATG16L2	0.5066174654971953	-0.5962068207153167
ATG2A	0.3813504778254051	-0.07040642662647059
ATG2B	0.6511819750329004	-0.2788422503311327
ATG3	0.429365591478492	-0.1799654045456108
ATG4A	0.23034223648374988	-0.19584528102501403
ATG4B	0.20902495079823252	-0.23962986575993162
ATG4C	0.20644833008531743	-0.29167965641040394
ATG4D	1.0600157645985318	-0.25851338748293057
ATG5	0.9351941693286455	0.06405433918016888
ATG7	1.3501138060922038	0.019176524127913826
ATG9A	0.3160736476768671	0.26415561581408004
ATG9B	0.2829492228510496	-0.13142323678449694
ATIC	0.12311155523581975	-0.21179925309649583
ATL1	0.47331328365712527	0.26790329583285366
ATL2	0.5529765040791262	-0.18318939168874201
ATL3	0.12286215499482661	0.2719686563062668
ATM	0.7265920495257392	-0.3144819730836233
ATMIN	0.33686138795361353	0.04811645017022317
ATN1	0.010427245385322484	0.14354255159788437
ATOH1	0.7902143379160964	-0.03863434421707219
ATOH7	0.19522135750444045	0.007251896230324982
ATOH8	1.042151392545855	0.2853348886843966
ATOX1	2.316750785171995	0.31046412245027494
ATP10A	0.6151923485028382	0.07271591363537212
ATP10B	3.2016345540777277e-06	0.035739297253918806
ATP10D	1.0766705567632453	0.20747502289402728
ATP11A	0.8304164964332024	0.02663636110954267
ATP11B	1.7907129752339253	-0.24118909013469617
ATP11C	1.365838861128183	-0.053387670388507814
ATP12A	2.1753507861953246e-05	-0.22182349706696355
ATP13A1	0.36215184940887074	-0.32676260123052886
ATP13A2	0.9932234534203354	0.07161110367211435
ATP13A3	1.5862385537510746	0.07867200001010334
ATP13A4	0.5168554368841176	-0.2619698691733074
ATP13A5	0.014804880259830335	-0.13801796801104457
ATP1A1	1.0389039006853593	0.14540051914559765
ATP1A1-AS1	0.4230085386107679	-0.23307760492751198
ATP1A2	0.08011491727989846	-0.0495127057687378
ATP1A3	0.3912247496081198	-0.28530495221811314
ATP1A4	0.32387701569528654	-0.1779779637069479
ATP1B1	0.8247544592389026	0.5607834361831299
ATP1B2	0.17005110606291446	-0.13450530419347104
ATP1B3	0.1852171614702961	0.10159300044689312
ATP1B4	0.18933892882478998	-0.21863671761146317
ATP2A1	0.09207117470385447	-0.3084386454269614
ATP2A1-AS1	0.09503600148330572	-0.14683948778841252
ATP2A2	0.7903923412509406	0.23056377055073096
ATP2A3	0.00026361722086629596	-0.6540457537582149
ATP2B1	0.6937089349301707	0.1523640460727742
ATP2B2	0.6462328993529066	-0.08157767072656533
ATP2B3	0.0794654028281093	-0.06302384975677174
ATP2B4	0.558249501195338	0.04278395045156649
ATP2C1	0.1151459340676741	0.26401366428624584
ATP2C2	0.01738186577235757	0.0313210272321902
ATP4A	0.22166230535846798	-0.12443770818164779
ATP4B	0.9860444016526536	-0.08253776863899817
ATP5S	0.8733613143652526	-0.24047508430479364
ATP6AP1	0.14371536691700654	0.14274878907071903
ATP6AP1L	0.014503990462762502	-0.2490749339775418
ATP6AP2	0.0796635026037968	0.2712047639616353
ATP6V0A1	0.5041133007034486	0.0580095109137587
ATP6V0A2	0.21885533690845746	-0.5203354370792412
ATP6V0A4	0.7637643012733968	0.10459093620488713
ATP6V0B	0.8163568623795995	-0.07739904051566815
ATP6V0C	2.1714235391415143e-05	0.3004151435439621
ATP6V0D1	0.5682057010536115	0.16093152305148387
ATP6V0D2	0.793221451643094	-0.017845012296255104
ATP6V0E1	1.1594895043075335	0.3243819567887565
ATP6V0E2	9.362857921960754e-08	0.1093934788841129
ATP6V1A	1.3467064153619699	0.034430868491193325
ATP6V1B1	0.8104024162446187	0.138944960905914
ATP6V1B2	1.395129762729015	-0.13064775081243005
ATP6V1C1	0.030993982722621174	0.05990285651374591
ATP6V1C2	0.8996540760029924	-0.017170018256304747
ATP6V1D	0.307352965199256	0.5633299728357531
ATP6V1E1	1.0792483954080208	0.17969964585784567
ATP6V1E2	0.5127818727490194	-0.12371944819158723
ATP6V1F	0.001110151779281729	-0.13310633726226748
ATP6V1G1	0.9722490439795377	0.02732682495132093
ATP6V1G2	0.32098522956435777	-0.23105149124915475
ATP6V1G3	1.4719910108744325	-0.01023281603845277
ATP6V1H	0.16229548370752236	-0.010512274405983553
ATP7A	0.005842311709834479	-0.01066715145625675
ATP7B	0.36912249806590514	-0.04221499361901138
ATP8A1	0.02367998067546161	-0.5122534360685045
ATP8A2	0.04721189413367049	-0.09528083001746243
ATP8B1	3.2721308280652224	0.42650643891248174
ATP8B2	0.05956221896251303	0.040411017232227495
ATP8B3	0.11649537864868584	-0.025201523316929587
ATP8B4	1.7994308094243285	-0.43016779231906094
ATP9A	1.4327819173059406	0.511987959877976
ATP9B	1.0863682166002376e-26	-0.2879678902142465
ATPAF1	0.007846619644394788	-0.08551412538109968
ATPAF2	0.3361100652169315	-0.21481918871577935
ATR	1.3561954806567027	-0.17266204340384464
ATRAID	7.232783301208138e-05	0.22180329080216415
ATRIP	0.0009858252734621668	-0.3560079613709872
ATRN	0.0010738590463104224	0.2931020584945518
ATRNL1	0.6393517586162607	-0.037340501806997356
ATRX	0.0015805154858652749	0.05603289863198127
ATXN1	2.998451303041492	0.208577814255765
ATXN10	1.4475965177686874	-0.08965193851379509
ATXN1L	0.07556218164181866	0.048668550847591995
ATXN2	0.6194052614597649	0.110561353046805
ATXN2L	0.016219318084058677	-0.5233240068619568
ATXN3	2.856412453909425e-05	-0.35339324738272904
ATXN3L	2.115371806392519	-0.17638843735788545
ATXN7	1.0176951600903084	-0.40908884154504793
ATXN7L1	0.3137485246414244	-0.17183307563220498
ATXN7L2	0.585690503144122	-0.40868838239031346
ATXN7L3	0.05825398377848224	-0.32626594952641935
ATXN7L3B	0.0029120106136840272	-0.22182428333305887
AUH	0.44552732149926705	-0.040896632610705294
AUNIP	0.5059478364223331	-0.2956914405907636
AUP1	0.28177324883020655	-0.12915426727544085
AURKA	0.21663061003344583	0.14430068234008145
AURKAIP1	0.8463364745101111	0.062054737612756254
AURKB	0.9280365677550368	-0.18544628464627083
AURKC	0.0931696430848613	-0.13325695480665115
AUTS2	0.13396997480348355	-0.2458381098152897
AVEN	2.03005849446713	-0.009616880054528498
AVIL	0.8587020971636222	-0.06343193208370138
AVL9	1.3678320654841283	-0.09051157987114941
AVP	0.5491553800345135	-0.09027034777340832
AVPI1	0.7809156458838347	0.4865163400442879
AVPR1A	0.0304091330308018	-0.2009547125862745
AVPR1B	0.030089350681662158	-0.022689869460496014
AVPR2	1.5024102955636822	-0.12708539036717864
AWAT1	2.035880779562578e-19	-0.16646868335689077
AXDND1	0.004209133981156679	-0.17909199407899967
AXIN1	9.153710991813664e-06	-0.26337940112818375
AXIN2	0.05362164076687186	0.0264126764733602
AXL	1.7582071112069102	0.5102228174816326
AZGP1	0.16866116152335411	-0.048082413515470095
AZI2	9.583690587888974e-10	0.04418020739393417
AZIN1	1.1370994509431338	-0.1837871302675235
AZU1	0.46338116302205923	-0.32640086332731033
B2M	0.003576242521448361	-0.13021523550557698
B3GALNT1	0.20435978541469735	0.27781942884673805
B3GALNT2	0.4362810839900487	-0.024316721057376138
B3GALT1	1.8670586439563444e-05	0.009031006533848035
B3GALT2	0.22414122164726294	0.17064415120328458
B3GALT4	0.009406806771550164	-0.15299815373262807
B3GALT5	0.009392626807171333	0.020952230939726504
B3GALT5-AS1	0.002922321185695543	0.0377524601968911
B3GALT6	0.35780845816164997	0.09029936990003824
B3GAT1	1.6646121138493716e-05	0.11156266584703507
B3GAT3	0.24105503152247532	-0.08439560487839974
B3GNT2	0.0014131502834874184	-0.42513052368885096
B3GNT3	2.611730565732773e-05	0.12164949856996718
B3GNT4	0.007487058691574795	0.03264151726402929
B3GNT5	0.9048025661439716	0.24024937644446515
B3GNT6	0.0009141497138243308	-0.13803307895233624
B3GNT7	0.5792968467308565	-0.07121276315688575
B3GNT8	0.18660859755775083	-0.1527827859643188
B3GNT9	0.017260808246299195	0.3740290172328179
B3GNTL1	0.5240115510131825	-0.24365674063583334
B4GALNT1	0.008777557052063277	0.23180843938566503
B4GALNT2	0.6456980888922056	-0.14667523324682222
B4GALNT3	0.02764224200102593	-0.08679178020078246
B4GALNT4	0.07275197559520415	0.09965187757138175
B4GALT1	1.4039762386729102	0.11744797542989192
B4GALT2	0.6938116597016503	0.24697877109799626
B4GALT3	4.834227655720488e-06	-0.2000897402736246
B4GALT4	1.3204294848186848	0.43245376779559774
B4GALT5	0.032841314764616755	0.2913427541854358
B4GALT6	0.3063458170050799	-0.004732318685542281
B4GALT7	0.29298361774846304	0.24056964993198995
B4GAT1	1.5466169242961825	0.3507406527895967
B9D1	0.5708713920333182	0.4023070883136465
B9D2	1.3466243493896244	-0.05649571946579165
BAALC	0.10837365911365507	0.09601626487854732
BAALC-AS2	0.11090699478198111	-0.06652649879913505
BAAT	0.7983867832165967	0.010511196145283138
BABAM1	0.3379225265511166	-0.12059584800577593
BACE1	0.32278632900854864	0.5079185754451018
BACE2	0.16729751726388697	0.4024053176487404
BACH1	1.5030692495037876	-0.10177323980871124
BACH2	0.8772010897318906	-0.415995918755478
BAD	0.49719785145899886	0.30071494221738065
BAG1	0.2083114993468162	-0.33448263268007805
BAG2	0.9410631214969003	-0.008401238461912026
BAG3	0.4119492509259109	0.5016479011262193
BAG4	1.2510967156757438	-0.12778875302694415
BAG5	1.238198581650629	-0.15773815013583534
BAG6	0.009611130003455589	-0.1575688003748271
BAHCC1	1.666655593628196	-0.12764562322146022
BAHD1	0.5178197542347258	-0.3495570688857854
BAIAP2	1.1714567434714243	0.3800797210103858
BAIAP2L1	1.0306954601199707	0.47291558432361175
BAIAP2L2	0.15103857633976753	0.07208184502898334
BAIAP3	2.2110105398817565e-06	-0.02435559432770085
BAMBI	0.4467132845568259	0.2919312984316836
BANF1	1.0888142770616933	-0.07591488081447362
BANF2	0.0842989948997337	-0.06341470161929817
BANK1	0.01584023931225162	-0.4310891386599881
BANP	0.06871684348636373	-0.13316426848413646
BAP1	0.2651890337673645	-0.3579700067765349
BARD1	0.0029498050373510548	-0.3393815052220442
BARHL1	0.11567861038190158	-0.0556490238620398
BARX1	0.1177108161155684	0.07744321689325177
BARX2	0.06983780151850735	-0.008608068732689633
BASP1	2.7330383960570765	0.13165204233878258
BATF	0.3757825578122943	-0.41875798496466815
BATF2	0.6700659191296329	0.09347674137676315
BATF3	0.8878227144938632	-0.19631398730002997
BAX	0.13917021422636158	-0.029848957402172423
BAZ1A	0.22079488414695117	-0.3029447025266435
BAZ1B	0.0589380679835071	-0.216352385995619
BAZ2A	0.3233777314441011	-0.34109886321257876
BAZ2B	0.014028683633240766	0.08316315473266386
BBC3	0.5790582940155986	-0.23094590531189155
BBIP1	2.2648626821543703	-0.031911265711187124
BBOX1	0.011100514529224951	-0.008561392933013508
BBS1	0.1216895670458678	0.07290649385736467
BBS10	1.814406192585293	0.2211585932292042
BBS12	0.9923161321198803	0.19510886791685564
BBS2	0.1362500995692895	0.17811592103778243
BBS4	0.0013336731062482802	0.12114851155702493
BBS5	0.0005964244322504493	0.1590826268518533
BBS7	0.08682219157563033	0.034780200419779014
BBS9	0.2859359998590073	0.24391568594607546
BBX	0.04718671109481659	0.13401257097187752
BCAM	1.5765347463754305	0.16603550244035503
BCAN	0.5108824849613359	-0.10320519833540967
BCAP29	0.6107663561191108	0.20212025342466133
BCAP31	0.037921011533527726	0.23104554153455062
BCAR1	1.5821444730319456	0.5529224435730812
BCAR3	1.704757242913632	0.5335297471755116
BCAR4	0.23187804806139167	-0.039534321121496775
BCAS1	0.2149150542440116	-0.08421321536046202
BCAS2	0.00016748777273719508	0.05896394925680222
BCAS3	0.40850512024471464	0.08706398765107744
BCAS4	0.2366994726316091	-0.10099321546780486
BCAT1	1.2665798427372499	-0.1957159121691572
BCAT2	0.5016589542632931	-0.18219863518826998
BCCIP	0.007521404583920276	-0.08839110153877038
BCDIN3D	0.38295599240027084	-0.3431745059677332
BCHE	1.3608757953264652	0.08315746610214698
BCKDHA	0.524448211131942	-0.4127411361479398
BCKDHB	0.48046941107387536	-0.32594379538206775
BCKDK	0.3837628233039951	0.07596659671482042
BCL10	2.251096518159076	0.128801417234917
BCL11A	0.4135272676245725	-0.4785301464270501
BCL11B	0.47500046770013693	-0.1654170001816059
BCL2	0.0678212038334345	-0.510901608733956
BCL2A1	0.5176741425912111	-0.16764888499789132
BCL2L1	2.5875130268305417	0.1564047853059754
BCL2L10	1.7797729354290484	-0.15229379486910383
BCL2L11	0.49129811448742944	-0.44039908132596856
BCL2L12	0.1935388902544159	-0.20762441317009198
BCL2L13	1.0344784501013098	0.06040041409214366
BCL2L14	0.7007498895674188	-0.09836353486297444
BCL2L15	0.053227587245907655	-0.020529919933741692
BCL2L2	0.005877136778796863	0.4065712363672926
BCL3	0.6254957723323956	0.057382611192866764
BCL6	0.03718460809674897	-0.07914339620031156
BCL6B	0.0052802922024036015	-0.2300419805108325
BCL7A	0.28336174461025315	-0.38361857511199554
BCL7B	0.18415553457857603	-0.14082515553707117
BCL7C	0.03161219626750234	0.27370392399810395
BCL9	0.5231278517529147	0.064496413143015
BCL9L	3.6454364670361383	0.4643669630075833
BCLAF1	0.0008109126762583025	-0.3136514047464839
BCO1	0.44509827541592706	0.051422450958220574
BCO2	1.5439913248450294	-0.05027641127008702
BCOR	0.9891641309660328	-0.3897975752856674
BCORL1	0.0003454092563629258	-0.29975859709710106
BCR	0.003966866331306544	-0.19180181218847603
BCS1L	0.09812713153609288	-0.18414853266946976
BDH1	0.16922364308917826	-0.39072036861647563
BDH2	0.466676716431639	-0.16806131914800881
BDKRB1	2.1074022841154134	0.2379554080542835
BDKRB2	0.41360336958802435	0.21661330047254332
BDNF	1.2175187070568902	0.5130826243856147
BDNF-AS	1.7989213202379166	0.30648683952305283
BDP1	3.929350462964706e-07	-0.21252540717988022
BEAN1	0.7776756178632048	0.15865590356091472
BECN1	0.05283848067335483	-0.08240993879337427
BEGAIN	0.03356048043364934	0.049637047996212325
BEND2	0.003099059806698394	-0.06382189141499732
BEND3	0.0003521004162630061	-0.2883440112611098
BEND4	0.00032400916095368863	-0.37363190795632817
BEND5	0.005722597292285493	-0.19289013914422454
BEND6	0.4115536075232978	0.18576816736835775
BEND7	0.4727788531513783	0.3210788714979458
BEST1	0.5951404769197625	0.03093620874783368
BEST2	0.006693272898417326	0.01386299224253162
BEST3	1.0073792559344674	-0.11011352525053203
BEST4	0.7979369329990379	-0.16496108394677386
BET1	0.22742736187539586	0.06980288964382744
BET1L	0.0003253206595265475	-0.05772336512693413
BEX1	1.2243163003564956	0.10977707143843347
BEX2	0.19025307419243545	0.19248723395341805
BEX4	0.03641211590064823	0.042837919991367046
BEX5	0.006160372862922123	0.06373642176798079
BFAR	0.012769443357820653	0.0931114269488178
BFSP1	0.6699742463215493	0.24850993459972132
BFSP2	1.0080307350346922	-0.3918300177386766
BGN	0.3145509188382359	0.21583467767677758
BHLHB9	2.1619965142772483e-05	0.2963890620162928
BHLHE22	0.048491857246056216	-0.07089842726583273
BHLHE23	0.06174097420906954	-0.14896246639462973
BHLHE40	1.125084644160783	0.17091336105520724
BHLHE41	0.8391367544930096	0.13743747851097576
BHMT	0.06390503074752671	-0.029365957401893274
BHMT2	0.20882993839130154	0.14449380303552278
BICC1	1.1055304771825945	0.3430463660119064
BICD1	1.594640769714737	0.10756358728648893
BICD2	0.004304541401467958	0.14834886492098356
BID	1.1860139841901471	-0.11972524202651641
BIK	0.02871503543377258	-0.11291644246529385
BIN1	0.442043469745219	0.3106316190835077
BIN2	0.5825179645017866	-0.6383198477580981
BIN3	1.6435779536808253	-0.11193258433391577
BIRC2	4.235280617473728	0.3014728028075586
BIRC3	4.570538872399162	-0.023129507333907392
BIRC5	0.0381451382792948	0.020127940098104397
BIRC6	0.12668545885489269	-0.23999692352798618
BIRC7	0.0013374555932134861	0.042720799809325735
BIVM	0.46355419241033224	0.18409601963915892
BLCAP	0.0014541204382846416	0.16129122257022846
BLID	2.434642402102909	0.3347014822904472
BLK	1.068933705743623	-0.5304792894882867
BLM	0.2501559851570474	-0.46969765243402406
BLMH	0.2010621853841816	-0.3252568459365893
BLNK	1.5626319441718614e-05	-0.4860022779129178
BLOC1S1	1.0170587515625353	-0.03238372009256166
BLOC1S2	0.0765376385285373	-0.06649651401557741
BLOC1S3	0.0033988683556508076	-0.2715492337154829
BLOC1S4	0.0657861189917799	-0.16622835324661117
BLOC1S6	0.5995549690820116	-0.41080122264017227
BLVRA	0.16710138997726842	0.335267400333572
BLVRB	0.9578334067006528	0.11336947084649429
BLZF1	0.9339662042189945	0.1407833504732512
BMF	0.6858139220189834	-0.26479024709740534
BMP1	0.09182273556880469	0.32205760332277017
BMP10	2.1644380055637855	-0.04209568549846072
BMP15	0.009637643036161863	-0.01470299039712288
BMP2	0.14466517663899692	0.1039808631695724
BMP2K	0.8782833127451103	-0.4022033514451711
BMP3	6.996081651488605e-12	-0.21867838978626786
BMP4	2.811383027669541	0.22084602980306534
BMP5	1.9051231638101132	0.06400781099926034
BMP6	1.2867964917136452	0.003939160185258009
BMP7	0.08343458238782764	-0.021105131330471896
BMP8A	0.8592209015124069	-0.07971153382044052
BMP8B	0.7246507319722952	-0.12593918817603128
BMPER	1.5309365745938295	0.31414873613200134
BMPR1A	0.0002492460631485892	0.47761860272208856
BMPR1B	0.042992138774248845	0.1727749835094701
BMPR2	0.14279118432129875	0.5405373384846867
BMS1	8.879768438739125e-05	-0.15592702076887424
BMX	0.04375575909712357	-0.06300222666303545
BNC1	1.8159622489020222	0.20029307727300902
BNC2	1.1943516147881121	0.30872423346395034
BNIP1	0.3885841148439295	-0.12213837174574599
BNIP2	0.29584333306956423	-0.27984325470141536
BNIP3	0.6292895239133129	0.22549227734755495
BNIP3L	0.6398426617483668	0.12529404052997548
BNIPL	0.6406334319497223	-0.1284716777007534
BOC	0.13989973722202875	0.21768161034509687
BOD1	0.45295227698125845	0.5558250832370363
BOD1L1	0.00029985985375827965	-0.15520900038362537
BOD1L2	0.0005507460570919772	-0.003899503503658819
BOK	0.6931108179891394	0.49367181979028746
BOLA1	0.05508152051616716	0.034640373324021506
BOLA3	0.05147809336934171	0.06540305596451074
BOLA3-AS1	0.05147809336934171	0.043871727350380994
BOLL	0.03263129539429484	-0.20118112845641364
BORA	0.001718221107164222	-0.30626264582050355
BPESC1	0.0014528267223287473	-0.2053259231012643
BPGM	1.545623018474748	0.15263213857326322
BPHL	0.3685537939928486	0.10611590929497454
BPI	0.4669865488808583	-0.26856493214112814
BPIFA1	0.11704688795948133	-0.043427012412768966
BPIFA2	0.9850208432930956	0.08204981487349228
BPIFA3	0.19853782607620274	-0.048046584310612137
BPIFB1	0.09080696268769434	-0.0369747220460711
BPIFB2	0.10858312710826029	-0.04313401738857964
BPIFB4	0.2709004433282623	-0.02283812575972422
BPIFB6	0.0885600697293666	0.018530070058029022
BPIFC	0.012991251102441795	-0.17204542793652017
BPNT1	0.08748477406813115	-0.3034243643092661
BPTF	0.6998667153762439	-0.3513012686616285
BRAF	0.0004571013260850585	-0.2406670339711927
BRAP	0.03488758878426805	-0.38620924085027564
BRAT1	0.622663454803546	-0.0748336063184564
BRCA1	0.43443090898360665	-0.35064699432023755
BRCA2	0.9551397035370783	-0.37672664117281945
BRCC3	0.03442452430484076	-0.013008699328016234
BRD2	0.08649455812040596	-0.21556093818833053
BRD3	0.03474572340599144	-0.12034450695078147
BRD4	0.18824499096740285	-0.2622324457926324
BRD7	0.003979231110495917	-0.1595983389278528
BRD8	1.0000114578205463	-0.05629312859402159
BRD9	0.1171127784460606	-0.043830422278252984
BRDT	0.621316898008067	-0.012845878084259793
BRF1	0.016969878664688073	-0.29733463145852146
BRF2	0.595750717619292	-0.1765300477439079
BRI3	0.7035833681688294	0.4716526420325792
BRICD5	1.2259771242081828e-05	-0.20449412270323258
BRINP2	0.12305877648684933	-0.05643190817017259
BRINP3	0.4628967124788445	-0.02174962522961666
BRIP1	0.6722514130237813	-0.251282879142595
BRIX1	1.5480153683417053	-0.001335697286982906
BRK1	0.09679824645403814	-0.11408881004961113
BRMS1	1.5957112061703	0.034556641867431195
BRMS1L	0.0003188523000973684	0.2245542949146753
BROX	0.0011280614011322458	0.04535689729611918
BRPF1	0.006203588465841345	-0.424855003896025
BRPF3	0.0043362064695927965	0.033203156984912524
BRS3	0.0006937390499342773	-0.11570417111929676
BRSK1	0.08902726546731378	-0.07383870636738629
BRSK2	0.4735910206675813	-0.020287596348971756
BRWD1	0.7623224113957324	-0.33854410641090354
BRWD1-AS2	0.7674017635949544	-0.1703116217795853
BRWD3	0.2283977467385925	-0.2267920275117951
BSDC1	0.16825755656823418	-0.09974954063390665
BSG	0.3093002013321955	0.18899628485277048
BSN	0.09962980219177489	0.017367834348307475
BSN-AS2	0.09996244604861555	-0.19185624243103194
BSND	0.4003121098937341	-0.20332964317539332
BSPRY	0.09290041353794755	-0.08969714457288058
BST1	2.064735033889782	0.07682979641234332
BST2	0.2337579393932852	-0.25590365540574456
BTAF1	0.0003337349468421916	-0.3932117038361037
BTBD1	0.9183873484518552	-0.22709902014276195
BTBD10	0.7699064661769897	0.34187150440021696
BTBD11	0.0723996061648903	0.04869049159758577
BTBD16	1.0920475297606602	0.001573161897165342
BTBD17	1.1250467120336027e-06	0.004361375099477389
BTBD2	0.009967220283926338	-0.15402010638254085
BTBD3	1.8240779434762326	0.4226872592094888
BTBD6	0.004290386362985178	0.15335921576000655
BTBD7	0.046095395236709365	0.13708744957836266
BTBD8	0.035873610777655066	-0.011461277187681097
BTBD9	2.678866611691385e-05	-0.021971729279400744
BTC	0.010787230103045484	0.16206674794410317
BTD	1.6467598212721386	0.2005679751864028
BTF3	0.17628725112384885	-0.2658272172435987
BTF3L4	0.033585817647048155	-0.010218827653590255
BTG1	0.30746324576193235	-0.17452921134674537
BTG2	0.0586048941307642	-0.4176482107939534
BTG3	0.0007007338370701473	0.26999404289726536
BTG4	1.9668192213217641	0.03789403140164036
BTK	0.00512115652238711	-0.7382730467909582
BTLA	0.08044966073190757	-0.33536113038067994
BTN1A1	0.18112334097927119	-0.2441200901517157
BTN2A1	0.13828276910044934	0.08000238394795636
BTN2A2	0.8855363260830912	-0.09673755581073597
BTN3A1	0.6534166336270608	-0.22631824920832194
BTN3A2	0.5353981934522252	-0.2650965658405971
BTN3A3	0.20198594408970502	-0.18280425063988345
BTNL3	0.10612335924735325	-0.24295484115414598
BTNL8	0.6042072733688739	-0.14847697336612736
BTNL9	0.04703671814897718	-0.19784212756244357
BTRC	0.6334722429993623	-0.10705888231487076
BUB1	1.0786433098205495	-0.23450316272578484
BUB1B	1.635251253002498	-0.24922522303913366
BUB3	0.9388367442105258	-0.25148858119577616
BUD13	0.43002401707271926	-0.34961373458358774
BUD31	0.013320747061992627	0.021554576978199996
BVES	0.0355470811798182	0.23332968278637342
BVES-AS1	0.03448203855781784	0.01894329303889634
BYSL	1.127895945205424	-0.16936951610291384
BZW2	0.18266551744672382	-0.004477826792448986
C1D	1.279753617263355	-0.17067783484731444
C1GALT1	2.319252011126291	0.1513050716993213
C1GALT1C1	0.23709631811445728	0.35418977035083543
C1QA	0.025491671414614392	-0.05738955191121513
C1QB	0.04331047909266904	-0.029349149537525803
C1QBP	1.0450985223969649	-0.24529292687498014
C1QC	0.031835391685959606	-0.07697249490202238
C1QL1	1.2668943979642655	0.2914299906728084
C1QTNF1	0.8944676000118297	0.17017239180427984
C1QTNF2	0.26619285897911316	0.26246447384733057
C1QTNF3	0.009025272589185668	-0.3093293283165479
C1QTNF4	0.007303570179781553	-0.17754413983974415
C1QTNF6	0.014025514451340532	0.19862650731994635
C1QTNF7	0.502685827565708	-0.14423437720423773
C1QTNF9	0.004935003489389349	-0.23438456984878656
C1R	0.4569003908304419	0.2832221372924448
C1RL	0.2610008349658744	0.030177279159775132
C1RL-AS1	0.2689481407263601	-0.16279871797732354
C1S	0.7583318230852488	0.2987119485677811
C2	0.6156642955352964	-0.1102503809639902
C2CD2	0.04000832244642743	0.3327119686564872
C2CD2L	1.3001271142537039	-0.2861120969250659
C2CD3	0.6992132065951937	-0.15712251436327493
C2CD4A	0.353915663744298	0.007402612761336502
C2CD4B	0.02241678893149555	-0.048519156080777906
C2CD4C	0.001401905870712691	0.005948005908354355
C2CD5	0.5793163268716348	-0.24752830259485636
C3	0.5461674131085539	0.208783988943125
C3AR1	0.1947014785939014	-0.2777415714251872
C4BPA	1.1626992795996496	-0.09225165807399896
C4BPB	1.918471028340148	0.1213163241868949
C5	0.09258960364471137	-0.06207571523810314
C5AR1	0.1627594480636036	-0.07564094732141792
C5AR2	0.07750654366058812	-0.16928469884452832
C6	0.10740603498109838	-0.10460916412124355
C7	0.3802338261740809	0.0020422481001019983
C8A	0.48511976552471153	-0.16850128555770844
C8B	0.011835941245374522	-0.10844123368362078
C8G	1.0332687550033317	-0.12365522910265712
C9	0.5868650759528224	-0.13777267143300448
CA1	4.779195643475909e-06	-0.2675692500603361
CA10	0.012402989011596107	-0.003837605545180256
CA11	0.16548836277602344	0.03377021256869346
CA12	0.15107106102832624	0.2072424211153601
CA13	8.840913144476563e-08	0.02077103928378341
CA14	0.11329483338956776	0.0616909218098328
CA2	0.00012866438712051358	-0.13245968816199633
CA3	5.573123144701384e-05	-0.005619254454796863
CA4	1.2671309661374321	-0.04336435462179743
CA5A	0.1163024346612272	0.07252152223426861
CA5B	0.009404508208164422	-0.11481559966032934
CA6	0.40848812732941386	-0.0869793451769719
CA7	0.015085234636564563	-0.11240804112200997
CA8	0.2099099292146221	-0.07819435606417258
CA9	1.2619614132646766	0.12399623468920067
CAAP1	0.5675732780865479	-0.21545272069734256
CAB39	1.3378800202698875	-0.2470573097088442
CAB39L	0.3803386474952923	-0.08700424013260431
CABIN1	0.0015174444203721082	-0.3924137459331943
CABLES1	0.45237090625550547	0.09979474364733633
CABLES2	0.0026013620276410555	-0.20120632448790834
CABP1	0.017822149090971642	-0.0971830896664742
CABP2	0.5332954913130856	-0.10014483447295347
CABP4	0.12158500472823755	-0.12962301024592374
CABP5	0.0003849683709550812	-0.15200821799857905
CABP7	0.17302663296239565	-0.005000420242363231
CABS1	0.009773273624541896	0.01596942196071057
CABYR	0.2935497638019324	0.2915676819226468
CACFD1	0.00020566662041724215	0.054307863158231995
CACHD1	0.33345282420045824	0.3059733649109756
CACNA1A	0.0005921081681764352	0.07598767177743122
CACNA1B	0.02762628094656044	0.005540038053912002
CACNA1C	0.012455826354995335	-0.045971487212444095
CACNA1D	1.7568376097780227e-12	0.02084220826721174
CACNA1E	1.6436929450398404e-05	-0.17995708502606006
CACNA1F	5.149749816722307e-06	-0.15515374843067373
CACNA1G	0.08403874581964671	-0.005626513938324583
CACNA1H	3.92357956224561e-06	0.03443939167721269
CACNA1I	0.00966327951631643	-0.16252700985645765
CACNA1S	0.0011780505356874793	-0.02637902142614405
CACNA2D1	0.8572225027375777	0.19867070497390923
CACNA2D2	0.1387695857509286	-0.03752437185206055
CACNA2D3	9.51114791395755e-10	-0.07385244385227803
CACNA2D4	0.00903823119226211	-0.3580232922151536
CACNB1	0.1431969390512596	-0.01070376342346228
CACNB2	0.5801223489150943	-0.13693596679049982
CACNB3	0.06306550699534279	0.23566078352047856
CACNB4	0.2150689560746526	-0.18137930566073893
CACNG1	0.10127361440360477	-0.0258810968724848
CACNG2	0.33084709951770225	-0.06787773262601669
CACNG3	0.021223090683158332	-0.13761933651168157
CACNG4	0.7987686150397448	0.0585505611529177
CACNG5	0.47163329576091373	-0.166762239889365
CACNG6	1.4867604760261959	0.054175021807400095
CACNG7	0.2712139438677394	-0.04861522753282112
CACNG8	0.5885016569533624	0.06195476386683579
CACTIN	0.11845330169109343	-0.30168101762623317
CACUL1	0.00867270902297733	0.10812525617272316
CACYBP	0.8198307150304724	-0.22581837274783673
CAD	6.145927063562083e-05	-0.25717468388916576
CADM1	1.108427816389972	0.23753690991272836
CADM2	0.07847912287367706	0.04963673146345683
CADM3	0.16635092202283058	0.033162666740895456
CADM4	1.035390503296817	0.21175001780915706
CADPS	0.0035412726263167773	0.03585809868936441
CADPS2	4.82781814100683e-10	0.14937819422501084
CAGE1	0.16802572997369827	-0.3039024494060199
CAHM	1.3688036513128967	-0.04199857250335787
CALB1	0.03279964969286934	0.043897373242060805
CALB2	0.8410592712613126	0.20346878297175178
CALCA	0.5479147500709882	0.03734546000680437
CALCB	0.30093002776630073	0.044785340226955676
CALCOCO1	0.2800094261701925	-0.04880843486561304
CALCOCO2	0.4250871000718761	-0.11491341392590582
CALCR	0.36020380524282514	-0.03323270367597823
CALCRL	0.7873762661235221	-0.11633541588220389
CALD1	2.5399510243653656	0.5893470376400618
CALHM1	0.22519395736593234	-0.21635561686526844
CALHM2	0.18503083416063523	0.06076586291903702
CALHM3	0.43392654006893255	-0.011443546040685417
CALM1	0.9979917943925696	0.15183772127526493
CALM2	2.9051241146871387	0.36597110568409275
CALM3	0.00020850725309706276	-0.1969899352421835
CALML3	0.4899238431289537	0.018983351197597902
CALML4	0.03703381585584945	-0.1982845331268205
CALML5	0.30446304252853834	-0.08039161404857319
CALML6	0.0011037833191472766	-0.08978878317111497
CALN1	0.00169002286562034	-0.14026984923112928
CALR	0.059996888388799866	0.02859275016668278
CALR3	0.14326561363870335	-0.17500057825547521
CALU	1.820805874048971e-05	0.48583617318819317
CALY	1.0805895711000477	0.061358030300081155
CAMK1	0.022074019884018917	0.11343199729955811
CAMK1D	0.9213240248664835	-0.2592259919687298
CAMK1G	0.5263571591463987	-0.10588455633093226
CAMK2A	0.43164700792890875	-0.0754993047618573
CAMK2B	0.0548177366293658	0.017192250830311534
CAMK2D	1.8127538022432905	0.040629328660938546
CAMK2G	1.4912064200323447	-0.06822990500671501
CAMK2N1	1.6435872620060206	0.39742909384905106
CAMK2N2	0.05557818762922963	0.08576387898621605
CAMK4	0.0005719623419211302	-0.17688291886728974
CAMKK1	2.3497624834409875e-05	-0.023467710531012848
CAMKK2	0.035329923257480626	-0.39772176586800123
CAMKMT	0.177395268298211	-0.3214134503597407
CAMKV	0.05316589164069871	-0.03571672338811148
CAMLG	0.03315344759750466	-0.1966790752027671
CAMP	0.0003470563336180929	-0.36255593053504287
CAMSAP1	0.007933455380507805	-0.13888933232095652
CAMSAP2	0.8463734802861369	0.6295602397582538
CAMSAP3	0.1641820384743603	-0.00692786679083441
CAMTA1	0.2859873135992439	0.07694563569696013
CAMTA2	1.1935943565740699	-0.05147815873458355
CAND1	0.0017911829709018365	-0.17641554811925436
CAND2	0.6878849708216781	0.01771455849474585
CANT1	0.6049669936256538	0.21758406706106484
CANX	0.005008268661930711	-0.02373134181055851
CAP1	0.043411962903607486	0.16604435403106682
CAP2	1.6473810895093868	0.6469092708646011
CAPG	0.8771076824100765	0.0926735858331119
CAPN1	0.044809693300073505	0.03926123330521543
CAPN10	0.001590265727789821	-0.2783370521952409
CAPN11	0.2799126402082831	-0.24681036852005522
CAPN12	0.48905811356484113	-0.023322839141733595
CAPN13	0.008817743834552803	-0.10186195700572181
CAPN14	0.7019685629817264	-0.15212203791283474
CAPN15	0.0031468567294033562	-0.291999941494715
CAPN2	2.519433488138267	0.644490978194203
CAPN3	0.03299555544817442	-0.1339641833403105
CAPN5	0.0003569502493977608	0.20027055463185048
CAPN6	1.3829981635994016e-11	0.023338327243349416
CAPN7	0.04403670587709713	-0.10660517640834713
CAPN8	0.7691160167861787	0.01131828085120218
CAPN9	0.10408891229022618	-0.031038911830329426
CAPNS1	0.2811061383111768	0.29207680562061616
CAPNS2	0.10860910882496012	-0.04975937932747503
CAPRIN1	0.00021360912504622345	-0.21112225482394284
CAPRIN2	1.4067903053423189e-05	0.31187059730377487
CAPS	0.018656394861053388	0.022651371813951247
CAPS2	1.1322821419897304	0.09430507072449014
CAPSL	1.1465826593754982	-0.1455232786453774
CAPZA2	0.33872830128579906	0.06005250614796894
CAPZA3	0.725219942987473	-0.023279443055552476
CAPZB	0.0840277713109369	-0.024561056936322562
CARD10	0.7795347651769042	0.4442921157057039
CARD11	0.02497659055949247	-0.2665663011510519
CARD14	0.07836501814381418	-0.06293147975828241
CARD16	1.2811730214539068	-0.15975825597777693
CARD18	0.09662034584523366	0.06588179961077886
CARD6	0.06817243349271702	-0.0111006388388835
CARD8	0.32962614931410084	-0.5726372436192766
CARD9	0.0028844280544229692	-0.3126796738810908
CARF	0.008650318453764624	-0.4294845592818082
CARHSP1	0.023573663892354775	-0.04033625447573502
CARM1	0.6092452756152875	-0.22714908158297514
CARNS1	0.266900005648034	-0.1565753934230419
CARS	1.0761916078268141	-0.030508930785217207
CARS2	1.9000645625835177	-0.11845440957909441
CARTPT	9.49855670876135e-06	-0.06713772014349437
CASC1	0.9410663669525716	-0.09653853596451492
CASC10	0.44157281638982393	0.16801066849914947
CASC15	0.01147079984693376	-0.09932255474374173
CASC2	0.15649925873902784	0.11105509037617886
CASC3	0.5428268300819281	-0.2821750247454315
CASC4	0.3600298375377695	0.15136094817932894
CASD1	0.2232813215298241	-0.22210936972777487
CASK	0.01149351593446075	0.32723248501315827
CASKIN1	1.9944317988833457e-05	0.03955495398485938
CASKIN2	0.3410280326971403	0.21565956963044466
CASP1	1.1526064200028168	-0.20146102523879772
CASP10	1.6928925601153886	-0.3204671147796798
CASP12	1.1752120269021007	-0.19741861206681188
CASP14	0.1457166812240764	-0.08247050015224229
CASP2	2.841497085547516e-07	-0.45698617930682733
CASP3	1.2220310396916585	-0.35458348589223065
CASP4	1.266888587458374	0.04497203605001276
CASP5	1.1734005267659546	-0.08206438014664635
CASP6	8.414349679831022e-05	-0.0901977257413796
CASP7	0.13424474589021443	-0.03944297717452632
CASP8	1.0137966193823849	-0.1937125007274559
CASP8AP2	0.018606922045837634	-0.2828769023803611
CASP9	0.012131102309168335	-0.1871170537193707
CASQ1	0.6939690684755713	-0.06891925812343498
CASQ2	0.8809569816380672	0.06355777340508598
CASR	0.596791901762617	-0.16034094372591637
CASS4	0.4105252389086264	-0.2013385340696347
CAST	0.03513702213706165	0.3968119048491033
CASZ1	0.1345991740499878	-0.03878529924684181
CAT	0.1549075448515661	-0.378420172131925
CATSPER1	1.550416661402688	0.14212245061359322
CATSPER2	0.00015344572673667268	-0.3338994593915536
CATSPER3	0.01574101141347254	-0.19868924521452605
CATSPERB	5.366833276181781e-09	-0.08321316046900026
CATSPERD	2.9994315046469382e-05	-0.08917880600779055
CATSPERG	0.3116150248657334	-0.13336002805975428
CAV1	2.6396999299441535	0.5294272949940296
CAV2	1.9513085904310723	0.5543773007673648
CAV3	0.9054209066749348	-0.15290782612176188
CBFA2T2	0.3340629521772249	-0.04829649508301942
CBFA2T3	2.6087958265850686e-09	-0.6238405957575224
CBFB	0.14540356651661038	-0.40073150316777184
CBL	2.3595275742255772	-0.2218446373254963
CBLB	0.0803740243631383	-0.06990526461230258
CBLC	1.3605978565027828	0.08497574162356146
CBLL1	0.444507268339939	-0.3614148926899587
CBLN1	2.541942439921487e-05	0.07904493967441742
CBLN2	0.18687346476121933	-0.005322615602386403
CBLN3	1.1446021896924456e-06	-0.11194752370461518
CBLN4	0.0012855538365713509	-0.05997710301760435
CBR1	0.03693490928714525	0.42647907964095705
CBR3	0.28117784868605683	0.32105926709100074
CBR3-AS1	0.5729725324944912	0.01607342113165854
CBR4	1.1255184924672477	-0.31653298628850574
CBS	0.09339095105447026	0.14244344537112388
CBX2	0.6836893035531287	-0.20363018002789843
CBX3	0.223596613435669	-0.12017301559663074
CBX4	0.9041617897540944	-0.34224462594890065
CBX5	1.7432367691864294	-0.202916397470752
CBX6	0.33925388714052895	0.076422744017483
CBX7	0.9342673802529301	-0.1515960902350744
CBX8	1.0605019801309732	-0.0333697107723392
CBY1	0.02528670740230269	0.47173549025537254
CC2D1A	0.33766456637123393	-0.25712047359842527
CC2D1B	0.15022686079639874	0.049256177353885926
CC2D2A	0.658668459311255	0.4159284942917228
CC2D2B	0.0023815706344041798	-0.29506803448359
CCAR1	0.21873786045742952	-0.2727686362233065
CCAR2	1.3502659095922556	-0.3041508873489058
CCBE1	2.61254154961559	0.31850535061707724
CCDC102A	0.0005116227741460539	0.028032515430145052
CCDC102B	1.4748974344416586	0.09007475206006278
CCDC105	0.04011159093912768	-0.11039758876795562
CCDC106	0.516708228378703	-0.26166223121985555
CCDC107	1.4091068204338797	0.1659539608318583
CCDC110	0.028783832364083214	-0.116161841089877
CCDC112	0.5584472129839433	0.0061744094086668075
CCDC113	0.03953367876983002	0.17973059650702636
CCDC114	0.3064180069887742	-0.17014230477948117
CCDC115	1.291133629289324e-06	-0.27052630476584644
CCDC116	0.06869063832520947	-0.07784366997187567
CCDC117	0.97744578738237	-0.411029117595542
CCDC12	1.4729559922687971	-0.45987187953574665
CCDC120	0.0018105013035118985	-0.07046073904180383
CCDC121	0.9900634778364689	0.059582760429831884
CCDC124	2.774583454301484e-06	-0.06836174243005194
CCDC125	0.2592751087879192	-0.3177635332695897
CCDC126	1.0611338693704921	0.045743906629970375
CCDC127	0.08342566972760176	0.15601031333503765
CCDC129	0.001563442888399967	-0.10036294584933636
CCDC13	0.06033436594037581	-0.019101488891696057
CCDC130	0.6344688596656572	-0.311595976583414
CCDC134	0.20636045596319044	0.048986471496489215
CCDC136	0.00010363863680472724	-0.2019460777718452
CCDC137	0.09021240645698544	-0.08524364167715258
CCDC138	0.0035096963002678107	-0.21936299977715995
CCDC14	0.03655904691045511	-0.04626912987185438
CCDC140	1.2129120662303676	0.04493822903298803
CCDC141	0.002084231487087836	-0.35354013501824655
CCDC142	0.059866532696844395	-0.1617155963328898
CCDC146	0.030170146016198135	-0.13934499622197682
CCDC148	1.8986214232703298	0.21027167274118078
CCDC149	0.006140829855006179	0.2619003219543148
CCDC15	0.0025496814384021998	-0.12588655199927215
CCDC150	0.8571608086902617	-0.22457549081429026
CCDC151	0.03992292708578075	0.012040302055988928
CCDC152	0.024507251193868117	-0.07129801753024573
CCDC153	1.9058896307809023	0.09043788489717534
CCDC155	0.007194729367269215	-0.17130775860156675
CCDC158	0.19546989394524628	-0.16236894031113772
CCDC159	0.0051260716444148655	-0.2888871355842577
CCDC160	0.00017310323412957995	0.03096294089488922
CCDC167	0.9616524792175792	-0.26615605005230636
CCDC168	0.31586904274186683	-0.33306291985358916
CCDC169	0.20324913900081257	-0.17938689451217296
CCDC17	0.005153380561322097	-0.21689738843651565
CCDC170	0.2157280228902686	-0.10370929318971667
CCDC171	4.61041192722243e-05	-0.2844285560514482
CCDC172	0.010250634257837447	-0.22114779247557229
CCDC173	0.03981030000988737	-0.19576589846076312
CCDC174	0.12182294714082	-0.48827052944514104
CCDC177	3.383928865769451e-05	-0.03092175533673198
CCDC178	8.55911119469947e-14	-0.09392303258178875
CCDC18	0.8702089445990182	-0.18419847006452567
CCDC181	0.13999062993752717	0.10833755541376479
CCDC184	0.0007306571742264113	0.02376429200001336
CCDC185	0.004547133579445241	-0.04974585410897217
CCDC186	0.06396882939982332	0.11443155905022764
CCDC22	4.8015961774665965e-06	-0.3012276989310083
CCDC24	0.4929644192289146	0.20493836636778137
CCDC25	0.0016450253234796242	-0.3421054580648098
CCDC27	0.011815262766603359	-0.1817859194687442
CCDC28A	0.044263070145271734	-0.4643392992279279
CCDC28B	0.2754197842288298	-0.35671716089533284
CCDC3	0.9588920317021292	0.11751576111686846
CCDC30	0.23031017757472783	-0.0347266658282962
CCDC33	0.43056765831401544	-0.1340344240143361
CCDC34	1.2697960786598412	-0.1047433134419064
CCDC36	0.11759911830391917	-0.056000668758307635
CCDC38	0.02226326851824641	-0.2345655418850106
CCDC39	2.885594909743796e-11	-0.09727173780285142
CCDC40	0.003032308239605144	0.008750711636643168
CCDC42	0.052205619256899156	-0.16956861351118083
CCDC43	0.7596238773765107	-0.08496039701508142
CCDC47	0.04076755355342479	0.2374040760498351
CCDC50	0.8077013363345722	0.29900172497920546
CCDC51	0.0007885925238396964	-0.15262197438948175
CCDC54	0.840938332066069	-0.2670119829668066
CCDC57	0.9450910229794636	-0.34455824383774375
CCDC58	0.10334711453336978	-0.12311324539922827
CCDC59	0.01456978049128127	-0.1352112591645843
CCDC6	0.21173325866413129	-0.015253902265348352
CCDC60	2.685133834789965e-10	-0.09842914262846396
CCDC61	0.09976652625837643	-0.4269908582838022
CCDC62	0.0455636844960048	-0.30033563167355776
CCDC63	0.1275368490960088	-0.1680507885831565
CCDC65	0.003935783850114211	-0.1451813815911551
CCDC66	0.00042707418399506294	-0.32151169692835435
CCDC68	0.8672365490402807	0.21704724468534428
CCDC69	0.020010585750401554	-0.6813046971261626
CCDC7	0.004887964076917389	-0.17156342735085736
CCDC70	0.018561583751933924	-0.04161398623615635
CCDC71L	1.0146692304025664	0.08429973690166141
CCDC77	0.24509379137434298	-0.17339252245058293
CCDC78	1.4219274231155807	-0.30052105268439505
CCDC8	0.017208117534505595	0.1374363508335857
CCDC80	2.8896524723995958	0.41677887860050666
CCDC81	1.3319962779692802	-0.1140691153344251
CCDC82	0.40497496434056707	-0.08302106498157424
CCDC83	1.4927449959466643	-0.06978570576054634
CCDC84	3.4157558980077773	0.06840480001867341
CCDC85A	1.056335881272744	0.02313187839867354
CCDC85B	1.103471997239313	-0.046637686724347344
CCDC85C	1.4926109063054414	0.14370447943156636
CCDC86	0.07811262740287901	0.05446749938211484
CCDC87	0.007809108784179759	-0.03058484933306705
CCDC88A	0.0003375187037868794	-0.11655230128055728
CCDC88B	0.8925620166803501	-0.4994209701656626
CCDC88C	0.00018595608766617104	-0.5512447685489194
CCDC89	0.6251049603767036	0.1774060807068006
CCDC9	0.946634745155911	-0.35912709382816654
CCDC90B	0.002723894787443361	0.05025619922934687
CCDC91	0.006013193332064138	-0.06598418761659101
CCDC92	0.10812581072407065	0.2537962857829829
CCDC93	0.6958975066791643	-0.09114540619071995
CCDC94	0.021038909763967592	-0.32477205877970894
CCDC96	0.5390818512163387	0.1696116941137043
CCDC97	0.6291805930613587	-0.39040214591254563
CCER1	0.4949637502246259	-0.05632649914676641
CCHCR1	0.6696662916770384	-0.07717437989118649
CCIN	0.8490069783644645	-0.0791922819942361
CCK	1.7558293199393795	0.0811195457339805
CCKAR	0.08088150229416852	-0.09259093651024818
CCKBR	0.003215417994763854	0.04630464459838726
CCL1	3.8952920656258645e-11	-0.15454185536414602
CCL11	3.0404826184764477e-12	0.02620194858300055
CCL13	3.105649572230053e-11	-0.02057964278716605
CCL16	0.011600980453277735	-0.2200463290612969
CCL17	0.01541989625342512	-0.19232223029851983
CCL18	0.18329348590734826	-0.014629649633704176
CCL19	0.04351964776005975	-0.05378275771191678
CCL2	1.3646429836863965e-12	0.2399421657155332
CCL20	1.3826897160748417	0.102645331008919
CCL21	0.0817127326147994	-0.03945325413580464
CCL22	0.07143204425766152	-0.2769373871468888
CCL23	0.03916389854935489	-0.37244527684441914
CCL24	0.11674474088123818	-0.08166872352906056
CCL25	0.016224363828341175	-0.2565772452196646
CCL26	0.24444671848187716	0.19632783302573498
CCL27	0.01677518245308958	0.035383726990473145
CCL28	0.20503958717636708	0.013792136629395029
CCL4	0.6861447508954208	-0.41368016471946556
CCL5	0.00039929181844712515	-0.3081013230387462
CCL7	1.936707868963204e-12	-0.0396279505278127
CCL8	8.960416135139254e-12	0.05324575062296931
CCM2	0.0006203159213799429	-0.177162421561943
CCM2L	0.43578837439995766	0.047386074474982984
CCNA1	0.0560209463727915	-0.016196925671318623
CCNA2	0.3605154321304007	-0.25311345471738006
CCNB1	0.6204290930630265	0.14278771132232235
CCNB1IP1	0.763168906437318	-0.33607246119403156
CCNB2	0.08976648465695261	-0.10637069026375623
CCNB3	6.828072840195223e-05	-0.04093604594652979
CCNC	0.21231437799364777	-0.006290619727665603
CCND1	0.010814436574691817	0.5510546847612311
CCND2	1.106563453502384	-0.26706078799091937
CCND3	0.32297408334980265	-0.3654949225257483
CCNDBP1	0.4356996157984901	-0.22675768541877103
CCNE1	0.012784540888660843	-0.04659485766853721
CCNE2	0.0003431410795918838	-0.12062952345696533
CCNF	1.3092297839107784e-06	-0.2890299010616513
CCNG1	0.16285694328514566	-0.21868138511610472
CCNG2	0.6456821077956245	-0.2007469464771202
CCNH	1.0085287858134864	-0.07439372714211924
CCNI	0.7488064131041582	-0.32816310240402596
CCNJ	0.0005605181999686945	-0.2614000046206383
CCNJL	0.8166293156552087	0.27394427767627344
CCNK	0.3510495520353774	-0.24666232991362916
CCNL1	0.13538976917040002	-0.2516103802083204
CCNL2	0.7445390298141308	-0.19542532664096735
CCNO	0.08789648888748441	0.2076785963644798
CCNT1	0.571316956558024	-0.20892663005120274
CCNT2	0.01289899643035522	-0.2754984778384722
CCNY	0.8111441622334963	-0.2099595277521674
CCNYL1	1.4456629296730892	0.3299011149302537
CCP110	0.06751664276191732	-0.2050733248597662
CCPG1	5.2456366282532476e-05	0.06632142801821901
CCR1	1.403997457693746	-0.2771878170846379
CCR10	0.005257186956374294	-0.07355512390884808
CCR2	0.821435763076743	-0.3317859821869463
CCR3	1.1139335977812557	-0.22983423174857254
CCR4	0.14858381018964134	-0.2811196894413692
CCR5	0.4971367939632507	-0.2144187147251603
CCR6	0.009866839712695401	-0.25100977891674475
CCR7	0.7869220316199604	-0.5170318701791907
CCR8	0.09923204659413494	-0.1548097908103639
CCR9	0.10550156514393921	-0.31488918566166574
CCRL2	0.24681774808862394	-0.24605830211170576
CCS	0.007757271826136336	-0.03509199759055235
CCSAP	0.9203794000081698	-0.20529143380733464
CCSER1	0.03327319112855533	-0.19661726707962174
CCSER2	0.4370595393943029	0.2691428337217382
CCT2	0.9765653029578694	-0.08949940323558385
CCT3	0.03598026357585642	-0.15314186708599112
CCT4	0.5528645949605855	-0.08363237324862102
CCT5	1.0588304735476501	0.07692337286543222
CCT6A	0.03673564478748648	0.06573086569447704
CCT6B	0.01785369377787096	-0.2868937009076427
CCT7	0.008987486691896203	-0.1426909620402978
CCT8	0.9070315302233021	-0.30180659902277335
CCT8L2	1.2501703068955042e-05	-0.23426524903780985
CD101	0.10795397320299431	-0.23540854317347734
CD109	0.06235885700642104	0.3321384080452983
CD14	0.00039783075388395565	0.09034849561960781
CD151	2.3149543050303074	0.6015959278937153
CD160	1.7426699086813144	-0.1358797295367457
CD163	0.9450531871507956	-0.2045093189815455
CD163L1	0.8609664667541395	0.04164078992411158
CD164	0.01708644807403494	-0.08860687234028475
CD177	0.28831799434626154	-0.09216179864099606
CD180	0.7048416942963723	-0.48855245635053796
CD19	0.5362073747827706	-0.547463580845406
CD1A	0.1430326148037753	-0.31729112021303313
CD1B	0.01129139292137584	-0.22984085772882015
CD1C	0.0437614713042403	-0.4239845977108696
CD1D	1.2595029874217571	-0.3240287860084319
CD1E	0.006139312700126425	-0.23874123101164332
[truncated: 14,290 more rows]
