# Supplementary material for: Determinants of transcription factor regulatory range
Source: Nat Commun. 2020 May 18;11:2472. doi: 10.1038/s41467-020-16106-x (PMC7235260; doi:10.1038/s41467-020-16106-x)
Supplement: Supplementary file 12 — Source Data [file 41467_2020_16106_MOESM12_ESM.zip › Source Data/source_data_supp_fig_2b_long_genome_wide_range_TFs.csv]

Half effect distance (log 10)	Correlation	TF	subject
69.31471805599453	0.013142648744572766	PPARG	4495
138.62943611198907	0.014801456415104497	PPARG	4495
207.94415416798358	0.015964298806216505	PPARG	4495
277.25887222397813	0.01775908741721739	PPARG	4495
346.5735902799726	0.019924003811796202	PPARG	4495
415.88830833596717	0.022196239844852177	PPARG	4495
485.2030263919617	0.024453357312707008	PPARG	4495
554.5177444479563	0.026650501312587425	PPARG	4495
623.8324625039508	0.028769825290495554	PPARG	4495
693.1471805599452	0.030789400660995635	PPARG	4495
831.7766166719343	0.03458043398398486	PPARG	4495
1039.720770839918	0.0396523812026122	PPARG	4495
1386.2943611198905	0.04666850736760807	PPARG	4495
1732.8679513998632	0.05235553335144903	PPARG	4495
2079.441541679836	0.057087776492266096	PPARG	4495
3465.7359027997263	0.07040783232808796	PPARG	4495
4158.883083359672	0.07517278490278682	PPARG	4495
4852.030263919617	0.07923421070065714	PPARG	4495
5545.177444479562	0.0827636372600048	PPARG	4495
6238.324625039508	0.08585640811001734	PPARG	4495
6931.471805599453	0.08861036161865622	PPARG	4495
9010.91334727929	0.09522558610937895	PPARG	4495
11090.354888959124	0.10021542679953724	PPARG	4495
13862.943611198905	0.10520097166617552	PPARG	4495
17328.67951399863	0.10966305562549193	PPARG	4495
20794.415416798358	0.11289102084426188	PPARG	4495
24260.151319598084	0.11529178324868974	PPARG	4495
27725.88722239781	0.11712404824910685	PPARG	4495
31191.623125197537	0.11852891305606915	PPARG	4495
34657.35902799726	0.1195959249029197	PPARG	4495
38123.09493079699	0.12040209677172543	PPARG	4495
41588.830833596716	0.12099564542469497	PPARG	4495
45054.566736396446	0.12143931206914929	PPARG	4495
48520.30263919617	0.12174735481864381	PPARG	4495
51986.0385419959	0.12194054993571975	PPARG	4495
55451.77444479562	0.12204902544180161	PPARG	4495
62383.246250395074	0.12205300417633096	PPARG	4495
69314.71805599453	0.12183892296498511	PPARG	4495
76246.18986159399	0.12148104260769482	PPARG	4495
83177.66166719343	0.12102200237205754	PPARG	4495
90109.13347279289	0.12049195924005639	PPARG	4495
97040.60527839234	0.11991039834681254	PPARG	4495
103972.0770839918	0.11930003398435293	PPARG	4495
110903.54888959124	0.11867016802492523	PPARG	4495
117835.0206951907	0.11802344419396699	PPARG	4495
124766.49250079015	0.1173728141526441	PPARG	4495
131697.9643063896	0.11671648015356059	PPARG	4495
138629.43611198905	0.11606320906431891	PPARG	4495
152492.37972318797	0.11477315183349082	PPARG	4495
159423.8515287874	0.11414031407025581	PPARG	4495
173286.79513998632	0.11289865667009824	PPARG	4495
187149.7387511852	0.11168618253637952	PPARG	4495
207944.1541679836	0.10992570522267567	PPARG	4495
221807.09777918248	0.10880088526096869	PPARG	4495
235670.0413903814	0.10771551750971066	PPARG	4495
249532.9850015803	0.10666394957313499	PPARG	4495
263395.9286127792	0.10565071602446438	PPARG	4495
277258.8722239781	0.10466791633775681	PPARG	4495
291121.815835177	0.10371219909380935	PPARG	4495
304984.75944637595	0.10279095478832194	PPARG	4495
318847.7030575748	0.10189687786532342	PPARG	4495
346573.59027997265	0.10018985328885353	PPARG	4495
381230.9493079699	0.0981880558384228	PPARG	4495
415888.3083359672	0.09629237455986213	PPARG	4495
450545.6673639644	0.09450596005329387	PPARG	4495
485203.0263919617	0.09279450553198136	PPARG	4495
519860.38541995897	0.09116464684834505	PPARG	4495
554517.7444479562	0.08961367114052668	PPARG	4495
589175.1034759535	0.08814627416625986	PPARG	4495
623832.4625039508	0.08675639653315285	PPARG	4495
658489.821531948	0.08543341814445048	PPARG	4495
693147.1805599453	0.08416320579347276	PPARG	4495
762461.8986159398	0.08178577937887867	PPARG	4495
831776.6166719344	0.07961553999347332	PPARG	4495
866433.9756999316	0.07860347340903602	PPARG	4495
901091.3347279289	0.07763159433671536	PPARG	4495
970406.0527839235	0.0758040865393134	PPARG	4495
1039720.7708399179	0.07409358421834444	PPARG	4495
1213007.5659799043	0.07028431239390748	PPARG	4495
1386294.3611198906	0.0669319695350609	PPARG	4495
1559581.156259877	0.06398787339858616	PPARG	4495
1732867.9513998632	0.061417754462705094	PPARG	4495
1871497.3875118522	0.05960903952527692	PPARG	4495
2079441.5416798359	0.057220661635449255	PPARG	4495
2218070.977791825	0.05579166874683516	PPARG	4495
2426015.1319598085	0.05380638608455614	PPARG	4495
2772588.722239781	0.05085763536121463	PPARG	4495
69.31471805599453	0.033429638423403074	PPARG	50408
138.62943611198907	0.03771302709026071	PPARG	50408
207.94415416798358	0.03933909218100437	PPARG	50408
277.25887222397813	0.04071865143600106	PPARG	50408
346.5735902799726	0.04211602482557926	PPARG	50408
415.88830833596717	0.043564730006416655	PPARG	50408
485.2030263919617	0.04499721567115125	PPARG	50408
554.5177444479563	0.046404362727034694	PPARG	50408
623.8324625039508	0.0477743765116839	PPARG	50408
693.1471805599452	0.049089329091203636	PPARG	50408
831.7766166719343	0.051538164915060095	PPARG	50408
1039.720770839918	0.054761762459094046	PPARG	50408
1386.2943611198905	0.058955343933179825	PPARG	50408
1732.8679513998632	0.06210071443395122	PPARG	50408
2079.441541679836	0.06451583423148832	PPARG	50408
3465.7359027997263	0.07031793408026267	PPARG	50408
4158.883083359672	0.0721192633167118	PPARG	50408
4852.030263919617	0.07357884563129258	PPARG	50408
5545.177444479562	0.07478971819736681	PPARG	50408
6238.324625039508	0.07585617676121721	PPARG	50408
6931.471805599453	0.07680642866726016	PPARG	50408
9010.91334727929	0.07919818025732996	PPARG	50408
11090.354888959124	0.08124261660314129	PPARG	50408
13862.943611198905	0.08363357369616668	PPARG	50408
17328.67951399863	0.08617223991408166	PPARG	50408
20794.415416798358	0.08837427706180068	PPARG	50408
24260.151319598084	0.09034026427703253	PPARG	50408
27725.88722239781	0.09210985556304044	PPARG	50408
31191.623125197537	0.09367006341017532	PPARG	50408
34657.35902799726	0.09504416994170643	PPARG	50408
38123.09493079699	0.09622953642228782	PPARG	50408
41588.830833596716	0.09725081238164485	PPARG	50408
45054.566736396446	0.0981354704055656	PPARG	50408
48520.30263919617	0.09889984135323836	PPARG	50408
51986.0385419959	0.09957413119859987	PPARG	50408
55451.77444479562	0.1001594531023042	PPARG	50408
62383.246250395074	0.10107514572610635	PPARG	50408
69314.71805599453	0.10172404467700026	PPARG	50408
76246.18986159399	0.10216706328697218	PPARG	50408
83177.66166719343	0.10243494356998134	PPARG	50408
90109.13347279289	0.10255250838283053	PPARG	50408
97040.60527839234	0.10255494941891566	PPARG	50408
103972.0770839918	0.10247446336087566	PPARG	50408
110903.54888959124	0.10232771716097509	PPARG	50408
117835.0206951907	0.10211784924990898	PPARG	50408
124766.49250079015	0.10185752006320746	PPARG	50408
131697.9643063896	0.10155590338329415	PPARG	50408
138629.43611198905	0.1012161408700752	PPARG	50408
152492.37972318797	0.10048232837668586	PPARG	50408
159423.8515287874	0.10009011214125947	PPARG	50408
173286.79513998632	0.09928070822844431	PPARG	50408
187149.7387511852	0.09845547485861483	PPARG	50408
207944.1541679836	0.09719547477549448	PPARG	50408
221807.09777918248	0.09635666505789418	PPARG	50408
235670.0413903814	0.09552210379716589	PPARG	50408
249532.9850015803	0.09470083871468189	PPARG	50408
263395.9286127792	0.09389491909722536	PPARG	50408
277258.8722239781	0.09309914466778679	PPARG	50408
291121.815835177	0.09231646658096902	PPARG	50408
304984.75944637595	0.0915478232383478	PPARG	50408
318847.7030575748	0.09079703116604516	PPARG	50408
346573.59027997265	0.08935256629533495	PPARG	50408
381230.9493079699	0.08762977671060386	PPARG	50408
415888.3083359672	0.08596536616904112	PPARG	50408
450545.6673639644	0.08437378421950513	PPARG	50408
485203.0263919617	0.08286320692283076	PPARG	50408
519860.38541995897	0.08141865385222977	PPARG	50408
554517.7444479562	0.08003261093006929	PPARG	50408
589175.1034759535	0.07871511166669276	PPARG	50408
623832.4625039508	0.07745299698030805	PPARG	50408
658489.821531948	0.07624014242982771	PPARG	50408
693147.1805599453	0.07508024135954408	PPARG	50408
762461.8986159398	0.0728899445217988	PPARG	50408
831776.6166719344	0.07088324138815887	PPARG	50408
866433.9756999316	0.06992237624103809	PPARG	50408
901091.3347279289	0.06899471359066378	PPARG	50408
970406.0527839235	0.06723434033949552	PPARG	50408
1039720.7708399179	0.06560706461456133	PPARG	50408
1213007.5659799043	0.06192238704235032	PPARG	50408
1386294.3611198906	0.058687566570000065	PPARG	50408
1559581.156259877	0.055866957565938465	PPARG	50408
1732867.9513998632	0.05340013295941351	PPARG	50408
1871497.3875118522	0.05160352390086294	PPARG	50408
2079441.5416798359	0.049168066045377684	PPARG	50408
2218070.977791825	0.0476809309708908	PPARG	50408
2426015.1319598085	0.04564845111637529	PPARG	50408
2772588.722239781	0.04280738590598144	PPARG	50408
69.31471805599453	0.01680065506567823	PPARG	50411
138.62943611198907	0.018879602702515274	PPARG	50411
207.94415416798358	0.01977300193333962	PPARG	50411
277.25887222397813	0.020790857149943547	PPARG	50411
346.5735902799726	0.022046428387737394	PPARG	50411
415.88830833596717	0.023493710465952666	PPARG	50411
485.2030263919617	0.02500341434322465	PPARG	50411
554.5177444479563	0.026561629351437608	PPARG	50411
623.8324625039508	0.02813073965953316	PPARG	50411
693.1471805599452	0.02967323322867579	PPARG	50411
831.7766166719343	0.032640661632372656	PPARG	50411
1039.720770839918	0.03671514155202441	PPARG	50411
1386.2943611198905	0.042523655170852145	PPARG	50411
1732.8679513998632	0.0473717518794413	PPARG	50411
2079.441541679836	0.051450541990718135	PPARG	50411
3465.7359027997263	0.06307766979418099	PPARG	50411
4158.883083359672	0.06714761521348063	PPARG	50411
4852.030263919617	0.07061290204423457	PPARG	50411
5545.177444479562	0.07358897217390915	PPARG	50411
6238.324625039508	0.07619651478232527	PPARG	50411
6931.471805599453	0.07851112702296494	PPARG	50411
9010.91334727929	0.08404470971729204	PPARG	50411
11090.354888959124	0.08817187033294531	PPARG	50411
13862.943611198905	0.09236234527026825	PPARG	50411
17328.67951399863	0.09606029555436076	PPARG	50411
20794.415416798358	0.09875051172337689	PPARG	50411
24260.151319598084	0.10077307407709489	PPARG	50411
27725.88722239781	0.10236305920257276	PPARG	50411
31191.623125197537	0.10359833109118508	PPARG	50411
34657.35902799726	0.10457144975874794	PPARG	50411
38123.09493079699	0.1053099403873466	PPARG	50411
41588.830833596716	0.10586798727702595	PPARG	50411
45054.566736396446	0.10627430441232295	PPARG	50411
48520.30263919617	0.10655907258231966	PPARG	50411
51986.0385419959	0.10673724677562262	PPARG	50411
55451.77444479562	0.10682369797285987	PPARG	50411
62383.246250395074	0.10679878311044705	PPARG	50411
69314.71805599453	0.10659837927487462	PPARG	50411
76246.18986159399	0.10629692031872508	PPARG	50411
83177.66166719343	0.10593392193426827	PPARG	50411
90109.13347279289	0.10551570602613422	PPARG	50411
97040.60527839234	0.10506972811850517	PPARG	50411
103972.0770839918	0.10462360673029984	PPARG	50411
110903.54888959124	0.10417456979104876	PPARG	50411
117835.0206951907	0.1037241150295496	PPARG	50411
124766.49250079015	0.1032745529444533	PPARG	50411
131697.9643063896	0.10283141186497392	PPARG	50411
138629.43611198905	0.10239101492528216	PPARG	50411
152492.37972318797	0.10152188026606718	PPARG	50411
159423.8515287874	0.10108220368881107	PPARG	50411
173286.79513998632	0.10021568074995245	PPARG	50411
187149.7387511852	0.09936311109261912	PPARG	50411
207944.1541679836	0.09811130597367215	PPARG	50411
221807.09777918248	0.09729545082190096	PPARG	50411
235670.0413903814	0.09648881326147546	PPARG	50411
249532.9850015803	0.0956852904697255	PPARG	50411
263395.9286127792	0.09489585621974386	PPARG	50411
277258.8722239781	0.09412500177943614	PPARG	50411
291121.815835177	0.09337007686240081	PPARG	50411
304984.75944637595	0.09261803109398974	PPARG	50411
318847.7030575748	0.09187072528469238	PPARG	50411
346573.59027997265	0.09042323456907693	PPARG	50411
381230.9493079699	0.08869482492527862	PPARG	50411
415888.3083359672	0.08702328504282081	PPARG	50411
450545.6673639644	0.08542687542807856	PPARG	50411
485203.0263919617	0.08389891167487948	PPARG	50411
519860.38541995897	0.08243533079516882	PPARG	50411
554517.7444479562	0.08102524100203211	PPARG	50411
589175.1034759535	0.07966678564738348	PPARG	50411
623832.4625039508	0.07835875395716022	PPARG	50411
658489.821531948	0.07710278943869142	PPARG	50411
693147.1805599453	0.07589571559806584	PPARG	50411
762461.8986159398	0.07359208976710072	PPARG	50411
831776.6166719344	0.07145619078542445	PPARG	50411
866433.9756999316	0.07045030736780052	PPARG	50411
901091.3347279289	0.06947481917997297	PPARG	50411
970406.0527839235	0.06761124824995109	PPARG	50411
1039720.7708399179	0.0658532128873829	PPARG	50411
1213007.5659799043	0.061835703018582114	PPARG	50411
1386294.3611198906	0.05832493414344886	PPARG	50411
1559581.156259877	0.05532629547883223	PPARG	50411
1732867.9513998632	0.05267558971124797	PPARG	50411
1871497.3875118522	0.05077288922611517	PPARG	50411
2079441.5416798359	0.04827034488866524	PPARG	50411
2218070.977791825	0.04679186077798693	PPARG	50411
2426015.1319598085	0.0447875070427436	PPARG	50411
2772588.722239781	0.04192784005943402	PPARG	50411
69.31471805599453	0.0617123223848894	PPARG	69796
138.62943611198907	0.07456157727694067	PPARG	69796
207.94415416798358	0.08442534699007857	PPARG	69796
277.25887222397813	0.09355980666723722	PPARG	69796
346.5735902799726	0.10217172003305447	PPARG	69796
415.88830833596717	0.11018493662543465	PPARG	69796
485.2030263919617	0.11760065496639564	PPARG	69796
554.5177444479563	0.12443163287806296	PPARG	69796
623.8324625039508	0.13072425633396728	PPARG	69796
693.1471805599452	0.1365292559780337	PPARG	69796
831.7766166719343	0.14687934030029515	PPARG	69796
1039.720770839918	0.15990634642616483	PPARG	69796
1386.2943611198905	0.1770311260349395	PPARG	69796
1732.8679513998632	0.19048134188379265	PPARG	69796
2079.441541679836	0.20153079780415056	PPARG	69796
3465.7359027997263	0.23256244399357262	PPARG	69796
4158.883083359672	0.243582214242042	PPARG	69796
4852.030263919617	0.25277439592472906	PPARG	69796
5545.177444479562	0.26054360059052983	PPARG	69796
6238.324625039508	0.2671584501362454	PPARG	69796
6931.471805599453	0.27283378061790126	PPARG	69796
9010.91334727929	0.28582810160549194	PPARG	69796
11090.354888959124	0.2945933475635257	PPARG	69796
13862.943611198905	0.30227746031719005	PPARG	69796
17328.67951399863	0.3078230222952964	PPARG	69796
20794.415416798358	0.31056739751864315	PPARG	69796
24260.151319598084	0.3115858883189214	PPARG	69796
27725.88722239781	0.3114926076942516	PPARG	69796
31191.623125197537	0.31065267906228594	PPARG	69796
34657.35902799726	0.30931037955779317	PPARG	69796
38123.09493079699	0.3076251716560265	PPARG	69796
41588.830833596716	0.3057005124155348	PPARG	69796
45054.566736396446	0.30360943897581916	PPARG	69796
48520.30263919617	0.3014066030501738	PPARG	69796
51986.0385419959	0.29913006184811586	PPARG	69796
55451.77444479562	0.296805950352982	PPARG	69796
62383.246250395074	0.2921014793004904	PPARG	69796
69314.71805599453	0.28741137263018707	PPARG	69796
76246.18986159399	0.28281110669494	PPARG	69796
83177.66166719343	0.2783440287407773	PPARG	69796
90109.13347279289	0.2740269967942424	PPARG	69796
97040.60527839234	0.26986900354863014	PPARG	69796
103972.0770839918	0.2658802989108467	PPARG	69796
110903.54888959124	0.2620626499807132	PPARG	69796
117835.0206951907	0.25840571185539407	PPARG	69796
124766.49250079015	0.25490069390976267	PPARG	69796
131697.9643063896	0.2515407315411791	PPARG	69796
138629.43611198905	0.24832268115460784	PPARG	69796
152492.37972318797	0.24227638128322262	PPARG	69796
159423.8515287874	0.2394328221546743	PPARG	69796
173286.79513998632	0.23406849128557988	PPARG	69796
187149.7387511852	0.22909271792479724	PPARG	69796
207944.1541679836	0.22225977737162828	PPARG	69796
221807.09777918248	0.21806967077986936	PPARG	69796
235670.0413903814	0.21413861674509813	PPARG	69796
249532.9850015803	0.2104357092061984	PPARG	69796
263395.9286127792	0.20694036404163157	PPARG	69796
277258.8722239781	0.20362796347444578	PPARG	69796
291121.815835177	0.20048157613282117	PPARG	69796
304984.75944637595	0.19749197557223408	PPARG	69796
318847.7030575748	0.19464487127003466	PPARG	69796
346573.59027997265	0.18932863914620607	PPARG	69796
381230.9493079699	0.18329196649068524	PPARG	69796
415888.3083359672	0.17782884868713422	PPARG	69796
450545.6673639644	0.17285364545951776	PPARG	69796
485203.0263919617	0.1682995431367138	PPARG	69796
519860.38541995897	0.16410225587208443	PPARG	69796
554517.7444479562	0.16019471392890028	PPARG	69796
589175.1034759535	0.15653830101567962	PPARG	69796
623832.4625039508	0.15310836244545664	PPARG	69796
658489.821531948	0.14988569914869737	PPARG	69796
693147.1805599453	0.14684738863375452	PPARG	69796
762461.8986159398	0.14123211453558618	PPARG	69796
831776.6166719344	0.13613708870177113	PPARG	69796
866433.9756999316	0.13375808332862493	PPARG	69796
901091.3347279289	0.13147583094976847	PPARG	69796
970406.0527839235	0.12717433013039198	PPARG	69796
1039720.7708399179	0.12318928242509274	PPARG	69796
1213007.5659799043	0.11437395211120491	PPARG	69796
1386294.3611198906	0.10686202102430979	PPARG	69796
1559581.156259877	0.10038077777182033	PPARG	69796
1732867.9513998632	0.09475856615195283	PPARG	69796
1871497.3875118522	0.09076819478047353	PPARG	69796
2079441.5416798359	0.0855051709089182	PPARG	69796
2218070.977791825	0.08239766083531781	PPARG	69796
2426015.1319598085	0.07825196215604961	PPARG	69796
2772588.722239781	0.07250559624058567	PPARG	69796
69.31471805599453	0.08786722604054306	PPARG	69797
138.62943611198907	0.1030692457113764	PPARG	69797
207.94415416798358	0.11315682945022303	PPARG	69797
277.25887222397813	0.12204319503128423	PPARG	69797
346.5735902799726	0.1302745432092434	PPARG	69797
415.88830833596717	0.13785972331620422	PPARG	69797
485.2030263919617	0.14483290720911002	PPARG	69797
554.5177444479563	0.15124306095213094	PPARG	69797
623.8324625039508	0.15714881313007228	PPARG	69797
693.1471805599452	0.1626018910836041	PPARG	69797
831.7766166719343	0.1723528768419874	PPARG	69797
1039.720770839918	0.18471478240225436	PPARG	69797
1386.2943611198905	0.2011818217681465	PPARG	69797
1732.8679513998632	0.21426255683841586	PPARG	69797
2079.441541679836	0.22511818738910372	PPARG	69797
3465.7359027997263	0.2558382191216009	PPARG	69797
4158.883083359672	0.2666823198332115	PPARG	69797
4852.030263919617	0.27571075839869774	PPARG	69797
5545.177444479562	0.2833296076104401	PPARG	69797
6238.324625039508	0.2898002071903997	PPARG	69797
6931.471805599453	0.2953545343304594	PPARG	69797
9010.91334727929	0.3080064810609633	PPARG	69797
11090.354888959124	0.31645428504442186	PPARG	69797
13862.943611198905	0.32372356428311005	PPARG	69797
17328.67951399863	0.328839678235567	PPARG	69797
20794.415416798358	0.33125783809984993	PPARG	69797
24260.151319598084	0.33201439234324664	PPARG	69797
27725.88722239781	0.33174410934171805	PPARG	69797
31191.623125197537	0.33080028946022005	PPARG	69797
34657.35902799726	0.32939407140409477	PPARG	69797
38123.09493079699	0.32768241390765934	PPARG	69797
41588.830833596716	0.3257654358997776	PPARG	69797
45054.566736396446	0.3237085925609595	PPARG	69797
48520.30263919617	0.3215564341811925	PPARG	69797
51986.0385419959	0.319344311081414	PPARG	69797
55451.77444479562	0.3170922555191738	PPARG	69797
62383.246250395074	0.31254012762494193	PPARG	69797
69314.71805599453	0.30799690982454697	PPARG	69797
76246.18986159399	0.3035245262558305	PPARG	69797
83177.66166719343	0.29916809418470286	PPARG	69797
90109.13347279289	0.29494218617450363	PPARG	69797
97040.60527839234	0.29085976325228863	PPARG	69797
103972.0770839918	0.2869239570530887	PPARG	69797
110903.54888959124	0.2831357053814028	PPARG	69797
117835.0206951907	0.2794912657610498	PPARG	69797
124766.49250079015	0.2759841919707285	PPARG	69797
131697.9643063896	0.2726148376061504	PPARG	69797
138629.43611198905	0.2693814436347234	PPARG	69797
152492.37972318797	0.2632883795421015	PPARG	69797
159423.8515287874	0.26041319445316014	PPARG	69797
173286.79513998632	0.25497847177122757	PPARG	69797
187149.7387511852	0.2499235613358968	PPARG	69797
207944.1541679836	0.2429704419021417	PPARG	69797
221807.09777918248	0.2386983847134312	PPARG	69797
235670.0413903814	0.23468565852127568	PPARG	69797
249532.9850015803	0.23090899432498688	PPARG	69797
263395.9286127792	0.2273473926837299	PPARG	69797
277258.8722239781	0.22398005136161908	PPARG	69797
291121.815835177	0.22078560564758853	PPARG	69797
304984.75944637595	0.21775033106308828	PPARG	69797
318847.7030575748	0.214862779655871	PPARG	69797
346573.59027997265	0.20947440121591676	PPARG	69797
381230.9493079699	0.2033656608756895	PPARG	69797
415888.3083359672	0.1978262783545694	PPARG	69797
450545.6673639644	0.1927598815392245	PPARG	69797
485203.0263919617	0.18809944375103727	PPARG	69797
519860.38541995897	0.18378069946320308	PPARG	69797
554517.7444479562	0.17975232172012845	PPARG	69797
589175.1034759535	0.17597692400014944	PPARG	69797
623832.4625039508	0.17242363218628018	PPARG	69797
658489.821531948	0.1690663999300608	PPARG	69797
693147.1805599453	0.16587984956221252	PPARG	69797
762461.8986159398	0.15994678943702928	PPARG	69797
831776.6166719344	0.15450157223595845	PPARG	69797
866433.9756999316	0.15193988450004048	PPARG	69797
901091.3347279289	0.14947500514900153	PPARG	69797
970406.0527839235	0.14481339337451773	PPARG	69797
1039720.7708399179	0.14046497382273487	PPARG	69797
1213007.5659799043	0.13074450700347448	PPARG	69797
1386294.3611198906	0.12232096530378314	PPARG	69797
1559581.156259877	0.11496069631253845	PPARG	69797
1732867.9513998632	0.10849952980404347	PPARG	69797
1871497.3875118522	0.10389929927374358	PPARG	69797
2079441.5416798359	0.09779227733970877	PPARG	69797
2218070.977791825	0.09417336906156651	PPARG	69797
2426015.1319598085	0.08934010441058855	PPARG	69797
2772588.722239781	0.0826267924878024	PPARG	69797
69.31471805599453	0.08513956225963767	PPARG	69798
138.62943611198907	0.10098345679181898	PPARG	69798
207.94415416798358	0.11172204440678465	PPARG	69798
277.25887222397813	0.12115079620570975	PPARG	69798
346.5735902799726	0.12978712034287426	PPARG	69798
415.88830833596717	0.13769733920960345	PPARG	69798
485.2030263919617	0.14491896272735585	PPARG	69798
554.5177444479563	0.15153235526386744	PPARG	69798
623.8324625039508	0.15761189494346703	PPARG	69798
693.1471805599452	0.16322647136346055	PPARG	69798
831.7766166719343	0.17327479513963903	PPARG	69798
1039.720770839918	0.18608620987431432	PPARG	69798
1386.2943611198905	0.20315187182209518	PPARG	69798
1732.8679513998632	0.21658083785795232	PPARG	69798
2079.441541679836	0.22747573370115923	PPARG	69798
3465.7359027997263	0.25663863765931916	PPARG	69798
4158.883083359672	0.26650930119454214	PPARG	69798
4852.030263919617	0.27461078379561066	PPARG	69798
5545.177444479562	0.28138191969544407	PPARG	69798
6238.324625039508	0.28711202007588477	PPARG	69798
6931.471805599453	0.29201584132956204	PPARG	69798
9010.91334727929	0.30310558383714364	PPARG	69798
11090.354888959124	0.3105753983854667	PPARG	69798
13862.943611198905	0.31703459538953144	PPARG	69798
17328.67951399863	0.32161184001541593	PPARG	69798
20794.415416798358	0.3237756459042879	PPARG	69798
24260.151319598084	0.32441965495772446	PPARG	69798
27725.88722239781	0.3240769402712104	PPARG	69798
31191.623125197537	0.32306969799888297	PPARG	69798
34657.35902799726	0.32162230256914504	PPARG	69798
38123.09493079699	0.31987087160212785	PPARG	69798
41588.830833596716	0.3179147923687912	PPARG	69798
45054.566736396446	0.3158264205062657	PPARG	69798
48520.30263919617	0.3136444481406482	PPARG	69798
51986.0385419959	0.31140440154697235	PPARG	69798
55451.77444479562	0.30913649784411174	PPARG	69798
62383.246250395074	0.3045814321434466	PPARG	69798
69314.71805599453	0.3000743824316746	PPARG	69798
76246.18986159399	0.2956741021094374	PPARG	69798
83177.66166719343	0.29141016021046234	PPARG	69798
90109.13347279289	0.28728595804927065	PPARG	69798
97040.60527839234	0.2833093776965619	PPARG	69798
103972.0770839918	0.27948745190961655	PPARG	69798
110903.54888959124	0.2758137656723688	PPARG	69798
117835.0206951907	0.27228171192387796	PPARG	69798
124766.49250079015	0.2688877509159465	PPARG	69798
131697.9643063896	0.2656270592949878	PPARG	69798
138629.43611198905	0.26249392294578605	PPARG	69798
152492.37972318797	0.25658002903621	PPARG	69798
159423.8515287874	0.2537841560644888	PPARG	69798
173286.79513998632	0.24848740558823462	PPARG	69798
187149.7387511852	0.2435536945598494	PPARG	69798
207944.1541679836	0.23673606426696395	PPARG	69798
221807.09777918248	0.23253090158357909	PPARG	69798
235670.0413903814	0.2285650679631361	PPARG	69798
249532.9850015803	0.22481487468091782	PPARG	69798
263395.9286127792	0.22125855575515607	PPARG	69798
277258.8722239781	0.2178767411134441	PPARG	69798
291121.815835177	0.2146518467767328	PPARG	69798
304984.75944637595	0.21157447692309145	PPARG	69798
318847.7030575748	0.20863260961723074	PPARG	69798
346573.59027997265	0.2031248981271229	PPARG	69798
381230.9493079699	0.19685677474537222	PPARG	69798
415888.3083359672	0.19117033105623848	PPARG	69798
450545.6673639644	0.18597409375895116	PPARG	69798
485203.0263919617	0.1811949837566886	PPARG	69798
519860.38541995897	0.1767722948099233	PPARG	69798
554517.7444479562	0.17266275631013656	PPARG	69798
589175.1034759535	0.16882278373907503	PPARG	69798
623832.4625039508	0.16522118495503468	PPARG	69798
658489.821531948	0.16182906678228517	PPARG	69798
693147.1805599453	0.1586200438428714	PPARG	69798
762461.8986159398	0.15268037948143753	PPARG	69798
831776.6166719344	0.147288850989931	PPARG	69798
866433.9756999316	0.14476697082473705	PPARG	69798
901091.3347279289	0.14234553084830343	PPARG	69798
970406.0527839235	0.13777225069881335	PPARG	69798
1039720.7708399179	0.13351759563455468	PPARG	69798
1213007.5659799043	0.12407125570627149	PPARG	69798
1386294.3611198906	0.11599417386720254	PPARG	69798
1559581.156259877	0.10902395536208191	PPARG	69798
1732867.9513998632	0.10294122771184383	PPARG	69798
1871497.3875118522	0.09861559563480601	PPARG	69798
2079441.5416798359	0.09285712438255955	PPARG	69798
2218070.977791825	0.08944475634227723	PPARG	69798
2426015.1319598085	0.08487502410277194	PPARG	69798
2772588.722239781	0.07846553413224967	PPARG	69798
69.31471805599453	0.05265892674337729	FOXA1	2321
138.62943611198907	0.06486885441120092	FOXA1	2321
207.94415416798358	0.07248314719420666	FOXA1	2321
277.25887222397813	0.07782703523828706	FOXA1	2321
346.5735902799726	0.0819034926636563	FOXA1	2321
415.88830833596717	0.08522669410694181	FOXA1	2321
485.2030263919617	0.08804487320043258	FOXA1	2321
554.5177444479563	0.09052660871026282	FOXA1	2321
623.8324625039508	0.0927566478015414	FOXA1	2321
693.1471805599452	0.09479685501530259	FOXA1	2321
831.7766166719343	0.09847883599266409	FOXA1	2321
1039.720770839918	0.10338073575157959	FOXA1	2321
1386.2943611198905	0.11066783186301543	FOXA1	2321
1732.8679513998632	0.11716949380001253	FOXA1	2321
2079.441541679836	0.12293212156722139	FOXA1	2321
3465.7359027997263	0.13979452898442252	FOXA1	2321
4158.883083359672	0.14551751360043258	FOXA1	2321
4852.030263919617	0.1500673468722898	FOXA1	2321
5545.177444479562	0.15375887414063982	FOXA1	2321
6238.324625039508	0.15678915710739633	FOXA1	2321
6931.471805599453	0.15931656270431027	FOXA1	2321
9010.91334727929	0.1649594785700621	FOXA1	2321
11090.354888959124	0.16882991389456345	FOXA1	2321
13862.943611198905	0.17239319646493306	FOXA1	2321
17328.67951399863	0.17533870973218188	FOXA1	2321
20794.415416798358	0.17725696299461302	FOXA1	2321
24260.151319598084	0.1785283491559141	FOXA1	2321
27725.88722239781	0.17933402445588692	FOXA1	2321
31191.623125197537	0.1797887226463911	FOXA1	2321
34657.35902799726	0.17999792595745912	FOXA1	2321
38123.09493079699	0.18002323737273898	FOXA1	2321
41588.830833596716	0.1799096552988186	FOXA1	2321
45054.566736396446	0.17968670997954414	FOXA1	2321
48520.30263919617	0.1793829471439288	FOXA1	2321
51986.0385419959	0.17900948080046916	FOXA1	2321
55451.77444479562	0.17858201266405258	FOXA1	2321
62383.246250395074	0.1776060867434622	FOXA1	2321
69314.71805599453	0.17652346559043391	FOXA1	2321
76246.18986159399	0.17537567605900936	FOXA1	2321
83177.66166719343	0.1741935611406816	FOXA1	2321
90109.13347279289	0.1729966598077993	FOXA1	2321
97040.60527839234	0.17179521400579947	FOXA1	2321
103972.0770839918	0.17061193911700345	FOXA1	2321
110903.54888959124	0.1694570613657808	FOXA1	2321
117835.0206951907	0.1683343224235332	FOXA1	2321
124766.49250079015	0.16723768595790156	FOXA1	2321
131697.9643063896	0.16617287418271356	FOXA1	2321
138629.43611198905	0.16513880402948294	FOXA1	2321
152492.37972318797	0.16315588341897924	FOXA1	2321
159423.8515287874	0.1622097184499641	FOXA1	2321
173286.79513998632	0.1603943873291243	FOXA1	2321
187149.7387511852	0.15866606843360737	FOXA1	2321
207944.1541679836	0.1562228104496958	FOXA1	2321
221807.09777918248	0.1546855875736355	FOXA1	2321
235670.0413903814	0.1532175380316812	FOXA1	2321
249532.9850015803	0.15181918469083594	FOXA1	2321
263395.9286127792	0.15048927476422871	FOXA1	2321
277258.8722239781	0.14921883556989607	FOXA1	2321
291121.815835177	0.14800343218639755	FOXA1	2321
304984.75944637595	0.1468445787873739	FOXA1	2321
318847.7030575748	0.14573581044051254	FOXA1	2321
346573.59027997265	0.14365262624153413	FOXA1	2321
381230.9493079699	0.14128106896623596	FOXA1	2321
415888.3083359672	0.13912794046602384	FOXA1	2321
450545.6673639644	0.1371486852153521	FOXA1	2321
485203.0263919617	0.13531421079814357	FOXA1	2321
519860.38541995897	0.1336079978718164	FOXA1	2321
554517.7444479562	0.132011746778949	FOXA1	2321
589175.1034759535	0.13050919735320182	FOXA1	2321
623832.4625039508	0.12909429348728502	FOXA1	2321
658489.821531948	0.12775832316872718	FOXA1	2321
693147.1805599453	0.1264876045855593	FOXA1	2321
762461.8986159398	0.1241231251297845	FOXA1	2321
831776.6166719344	0.12195603229004258	FOXA1	2321
866433.9756999316	0.12093059922234595	FOXA1	2321
901091.3347279289	0.1199424588323313	FOXA1	2321
970406.0527839235	0.11807254531949415	FOXA1	2321
1039720.7708399179	0.11631832526992683	FOXA1	2321
1213007.5659799043	0.11234618516179994	FOXA1	2321
1386294.3611198906	0.10889188247713594	FOXA1	2321
1559581.156259877	0.10582092447347552	FOXA1	2321
1732867.9513998632	0.1030738359392077	FOXA1	2321
1871497.3875118522	0.10108645506373524	FOXA1	2321
2079441.5416798359	0.09840158702923683	FOXA1	2321
2218070.977791825	0.0967823585203037	FOXA1	2321
2426015.1319598085	0.09460000504469634	FOXA1	2321
2772588.722239781	0.09148953696619795	FOXA1	2321
69.31471805599453	0.04486941411415895	FOXA1	2322
138.62943611198907	0.05423187892230558	FOXA1	2322
207.94415416798358	0.06036792785712587	FOXA1	2322
277.25887222397813	0.06535157289934997	FOXA1	2322
346.5735902799726	0.06965997689209577	FOXA1	2322
415.88830833596717	0.07344825785942641	FOXA1	2322
485.2030263919617	0.07681569564662794	FOXA1	2322
554.5177444479563	0.07984028195825696	FOXA1	2322
623.8324625039508	0.08257690016944784	FOXA1	2322
693.1471805599452	0.08508149100218364	FOXA1	2322
831.7766166719343	0.08956674672271102	FOXA1	2322
1039.720770839918	0.09540163518113493	FOXA1	2322
1386.2943611198905	0.10371615374454238	FOXA1	2322
1732.8679513998632	0.11086150327235517	FOXA1	2322
2079.441541679836	0.11709046031012925	FOXA1	2322
3465.7359027997263	0.13513525697070866	FOXA1	2322
4158.883083359672	0.14128113519269106	FOXA1	2322
4852.030263919617	0.1461738874005763	FOXA1	2322
5545.177444479562	0.15013941206695208	FOXA1	2322
6238.324625039508	0.15343166658056218	FOXA1	2322
6931.471805599453	0.156215086487643	FOXA1	2322
9010.91334727929	0.16253734951231938	FOXA1	2322
11090.354888959124	0.16692853279634198	FOXA1	2322
13862.943611198905	0.1710085341399331	FOXA1	2322
17328.67951399863	0.17437028260171542	FOXA1	2322
20794.415416798358	0.17652607543070678	FOXA1	2322
24260.151319598084	0.1779287681326167	FOXA1	2322
27725.88722239781	0.17882275466116673	FOXA1	2322
31191.623125197537	0.17934844843440537	FOXA1	2322
34657.35902799726	0.17960545542333997	FOXA1	2322
38123.09493079699	0.17966442277784564	FOXA1	2322
41588.830833596716	0.17957059552489618	FOXA1	2322
45054.566736396446	0.1793637512463635	FOXA1	2322
48520.30263919617	0.17906724879717315	FOXA1	2322
51986.0385419959	0.1786965540157645	FOXA1	2322
55451.77444479562	0.17826471760885795	FOXA1	2322
62383.246250395074	0.1772623282916318	FOXA1	2322
69314.71805599453	0.17613074705941134	FOXA1	2322
76246.18986159399	0.1749262574000536	FOXA1	2322
83177.66166719343	0.17366840182968354	FOXA1	2322
90109.13347279289	0.17239624440870202	FOXA1	2322
97040.60527839234	0.17112889329320224	FOXA1	2322
103972.0770839918	0.1698796278440596	FOXA1	2322
110903.54888959124	0.16865761694747464	FOXA1	2322
117835.0206951907	0.16746375552402545	FOXA1	2322
124766.49250079015	0.1663039039892018	FOXA1	2322
131697.9643063896	0.16517411282987363	FOXA1	2322
138629.43611198905	0.16406928650747468	FOXA1	2322
152492.37972318797	0.16195214919412668	FOXA1	2322
159423.8515287874	0.16094356317930805	FOXA1	2322
173286.79513998632	0.1590150482864455	FOXA1	2322
187149.7387511852	0.15718928928011974	FOXA1	2322
207944.1541679836	0.15462582492133586	FOXA1	2322
221807.09777918248	0.15302816275200934	FOXA1	2322
235670.0413903814	0.1515075415359911	FOXA1	2322
249532.9850015803	0.15005751545249474	FOXA1	2322
263395.9286127792	0.148677365453115	FOXA1	2322
277258.8722239781	0.14735713358245278	FOXA1	2322
291121.815835177	0.14609077791569294	FOXA1	2322
304984.75944637595	0.14487302749477313	FOXA1	2322
318847.7030575748	0.1437052400919493	FOXA1	2322
346573.59027997265	0.14149882389801088	FOXA1	2322
381230.9493079699	0.13896802889481644	FOXA1	2322
415888.3083359672	0.13664976380951313	FOXA1	2322
450545.6673639644	0.13452200363891922	FOXA1	2322
485203.0263919617	0.1325502272197423	FOXA1	2322
519860.38541995897	0.13071559803686716	FOXA1	2322
554517.7444479562	0.12900854512614884	FOXA1	2322
589175.1034759535	0.12741443008099765	FOXA1	2322
623832.4625039508	0.12591486629554596	FOXA1	2322
658489.821531948	0.12450019984158316	FOXA1	2322
693147.1805599453	0.12316279285115629	FOXA1	2322
762461.8986159398	0.12069164245244327	FOXA1	2322
831776.6166719344	0.11843542436658405	FOXA1	2322
866433.9756999316	0.11737747456167087	FOXA1	2322
901091.3347279289	0.11636337257979144	FOXA1	2322
970406.0527839235	0.11445341193662682	FOXA1	2322
1039720.7708399179	0.11268110187674982	FOXA1	2322
1213007.5659799043	0.10872423853068444	FOXA1	2322
1386294.3611198906	0.10531671001668119	FOXA1	2322
1559581.156259877	0.10231653862926023	FOXA1	2322
1732867.9513998632	0.09964566753544245	FOXA1	2322
1871497.3875118522	0.09772965677131112	FOXA1	2322
2079441.5416798359	0.09514999283919574	FOXA1	2322
2218070.977791825	0.09360165025223349	FOXA1	2322
2426015.1319598085	0.09148968140321	FOXA1	2322
2772588.722239781	0.08841581691106032	FOXA1	2322
69.31471805599453	0.04982049377117582	FOXA1	2735
138.62943611198907	0.06160130320283568	FOXA1	2735
207.94415416798358	0.0682952258257705	FOXA1	2735
277.25887222397813	0.07321577115637765	FOXA1	2735
346.5735902799726	0.0772716924620355	FOXA1	2735
415.88830833596717	0.0807668507689956	FOXA1	2735
485.2030263919617	0.08388451751036656	FOXA1	2735
554.5177444479563	0.08672253415103084	FOXA1	2735
623.8324625039508	0.0893301554108598	FOXA1	2735
693.1471805599452	0.09174209256990762	FOXA1	2735
831.7766166719343	0.09610955853683825	FOXA1	2735
1039.720770839918	0.10182681994228021	FOXA1	2735
1386.2943611198905	0.10981572938508491	FOXA1	2735
1732.8679513998632	0.11646347467281608	FOXA1	2735
2079.441541679836	0.12208574461077289	FOXA1	2735
3465.7359027997263	0.13771220077812588	FOXA1	2735
4158.883083359672	0.14288044536767272	FOXA1	2735
4852.030263919617	0.14697978376295326	FOXA1	2735
5545.177444479562	0.15030112680917218	FOXA1	2735
6238.324625039508	0.15305842296717173	FOXA1	2735
6931.471805599453	0.15537158625480485	FOXA1	2735
9010.91334727929	0.1605189566428917	FOXA1	2735
11090.354888959124	0.16397019694343198	FOXA1	2735
13862.943611198905	0.16697906899389814	FOXA1	2735
17328.67951399863	0.16923359939393653	FOXA1	2735
20794.415416798358	0.1704999092944066	FOXA1	2735
24260.151319598084	0.1711355799538361	FOXA1	2735
27725.88722239781	0.1713301249221603	FOXA1	2735
31191.623125197537	0.17120261168276818	FOXA1	2735
34657.35902799726	0.17083341290368173	FOXA1	2735
38123.09493079699	0.17028183129803515	FOXA1	2735
41588.830833596716	0.16960316718515125	FOXA1	2735
45054.566736396446	0.16883392867548735	FOXA1	2735
48520.30263919617	0.1680013667635198	FOXA1	2735
51986.0385419959	0.16713150415648337	FOXA1	2735
55451.77444479562	0.16624248864919663	FOXA1	2735
62383.246250395074	0.16442416614258656	FOXA1	2735
69314.71805599453	0.16261021922343588	FOXA1	2735
76246.18986159399	0.1608533421596109	FOXA1	2735
83177.66166719343	0.15917244578194178	FOXA1	2735
90109.13347279289	0.15757069287306041	FOXA1	2735
97040.60527839234	0.1560470695464957	FOXA1	2735
103972.0770839918	0.15460606838688531	FOXA1	2735
110903.54888959124	0.15325098680623478	FOXA1	2735
117835.0206951907	0.15197723455793427	FOXA1	2735
124766.49250079015	0.1507779974970216	FOXA1	2735
131697.9643063896	0.1496397269853146	FOXA1	2735
138629.43611198905	0.14856366416117625	FOXA1	2735
152492.37972318797	0.14658135619963658	FOXA1	2735
159423.8515287874	0.1456623751117448	FOXA1	2735
173286.79513998632	0.1439548223577558	FOXA1	2735
187149.7387511852	0.14239080701136747	FOXA1	2735
207944.1541679836	0.1402827190032434	FOXA1	2735
221807.09777918248	0.1389973831034421	FOXA1	2735
235670.0413903814	0.13778982677341223	FOXA1	2735
249532.9850015803	0.13665179861632748	FOXA1	2735
263395.9286127792	0.13557174138720757	FOXA1	2735
277258.8722239781	0.13453869150174266	FOXA1	2735
291121.815835177	0.1335536777069601	FOXA1	2735
304984.75944637595	0.13261221334837256	FOXA1	2735
318847.7030575748	0.13170390290114148	FOXA1	2735
346573.59027997265	0.12997304222725312	FOXA1	2735
381230.9493079699	0.12796238891594658	FOXA1	2735
415888.3083359672	0.12608123940166308	FOXA1	2735
450545.6673639644	0.12430350930849046	FOXA1	2735
485203.0263919617	0.12262205246162762	FOXA1	2735
519860.38541995897	0.1210377207568894	FOXA1	2735
554517.7444479562	0.11954312123057646	FOXA1	2735
589175.1034759535	0.118122658895993	FOXA1	2735
623832.4625039508	0.11676445707545231	FOXA1	2735
658489.821531948	0.11545335440312897	FOXA1	2735
693147.1805599453	0.11418981444296342	FOXA1	2735
762461.8986159398	0.11181882151577287	FOXA1	2735
831776.6166719344	0.10961923814063967	FOXA1	2735
866433.9756999316	0.10858568444144474	FOXA1	2735
901091.3347279289	0.10759005058717436	FOXA1	2735
970406.0527839235	0.10570824849017389	FOXA1	2735
1039720.7708399179	0.10395420788858085	FOXA1	2735
1213007.5659799043	0.0999947623239202	FOXA1	2735
1386294.3611198906	0.09660110690788701	FOXA1	2735
1559581.156259877	0.09365176394717602	FOXA1	2735
1732867.9513998632	0.0910288864811286	FOXA1	2735
1871497.3875118522	0.08908908119004279	FOXA1	2735
2079441.5416798359	0.08645900616805871	FOXA1	2735
2218070.977791825	0.08485800166740515	FOXA1	2735
2426015.1319598085	0.08269356068014501	FOXA1	2735
2772588.722239781	0.07957361738321538	FOXA1	2735
69.31471805599453	0.051646492650678416	FOXA1	33137
138.62943611198907	0.06193968746861427	FOXA1	33137
207.94415416798358	0.06784343897666889	FOXA1	33137
277.25887222397813	0.07229748009335787	FOXA1	33137
346.5735902799726	0.07607212133441917	FOXA1	33137
415.88830833596717	0.07939789966108468	FOXA1	33137
485.2030263919617	0.08239885854360872	FOXA1	33137
554.5177444479563	0.08515457918019506	FOXA1	33137
623.8324625039508	0.08769645399131046	FOXA1	33137
693.1471805599452	0.09005857924059198	FOXA1	33137
831.7766166719343	0.09434213825434379	FOXA1	33137
1039.720770839918	0.1000128974689769	FOXA1	33137
1386.2943611198905	0.10819758670365157	FOXA1	33137
1732.8679513998632	0.11531382622442059	FOXA1	33137
2079.441541679836	0.12156417263773889	FOXA1	33137
3465.7359027997263	0.13981903361748893	FOXA1	33137
4158.883083359672	0.14596516015148844	FOXA1	33137
4852.030263919617	0.15081757138191867	FOXA1	33137
5545.177444479562	0.15471335597695385	FOXA1	33137
6238.324625039508	0.15790531120403736	FOXA1	33137
6931.471805599453	0.16055804322993225	FOXA1	33137
9010.91334727929	0.1663266309209014	FOXA1	33137
11090.354888959124	0.17005321529562423	FOXA1	33137
13862.943611198905	0.17321288221176537	FOXA1	33137
17328.67951399863	0.1754722552449963	FOXA1	33137
20794.415416798358	0.17670380468266828	FOXA1	33137
24260.151319598084	0.17737134976367866	FOXA1	33137
27725.88722239781	0.17769387297635852	FOXA1	33137
31191.623125197537	0.17778249260831516	FOXA1	33137
34657.35902799726	0.1777198642544062	FOXA1	33137
38123.09493079699	0.17753984971441736	FOXA1	33137
41588.830833596716	0.17726753129222755	FOXA1	33137
45054.566736396446	0.176915010652662	FOXA1	33137
48520.30263919617	0.1765015613141399	FOXA1	33137
51986.0385419959	0.1760322388070335	FOXA1	33137
55451.77444479562	0.17552222110931714	FOXA1	33137
62383.246250395074	0.1744139675519492	FOXA1	33137
69314.71805599453	0.17322497885694543	FOXA1	33137
76246.18986159399	0.1719916377021135	FOXA1	33137
83177.66166719343	0.17073994694024439	FOXA1	33137
90109.13347279289	0.16948174367955968	FOXA1	33137
97040.60527839234	0.16823548733368815	FOXA1	33137
103972.0770839918	0.1670166690732191	FOXA1	33137
110903.54888959124	0.165831632400044	FOXA1	33137
117835.0206951907	0.16468197399173826	FOXA1	33137
124766.49250079015	0.1635669064557206	FOXA1	33137
131697.9643063896	0.16248738831793477	FOXA1	33137
138629.43611198905	0.1614433300711925	FOXA1	33137
152492.37972318797	0.1594658324802021	FOXA1	33137
159423.8515287874	0.1585264423697197	FOXA1	33137
173286.79513998632	0.15673959875796542	FOXA1	33137
187149.7387511852	0.1550750857797369	FOXA1	33137
207944.1541679836	0.15277595788689605	FOXA1	33137
221807.09777918248	0.15136101423631795	FOXA1	33137
235670.0413903814	0.15003036571414233	FOXA1	33137
249532.9850015803	0.14877712941555635	FOXA1	33137
263395.9286127792	0.14760105238696	FOXA1	33137
277258.8722239781	0.14648701053724275	FOXA1	33137
291121.815835177	0.14543288558782172	FOXA1	33137
304984.75944637595	0.14442987976714186	FOXA1	33137
318847.7030575748	0.14347005759265194	FOXA1	33137
346573.59027997265	0.141675335373943	FOXA1	33137
381230.9493079699	0.13963768311532063	FOXA1	33137
415888.3083359672	0.13776590390894183	FOXA1	33137
450545.6673639644	0.13603432257825768	FOXA1	33137
485203.0263919617	0.13442706569693735	FOXA1	33137
519860.38541995897	0.13292726569520136	FOXA1	33137
554517.7444479562	0.13152378499471704	FOXA1	33137
589175.1034759535	0.13019943995870695	FOXA1	33137
623832.4625039508	0.1289465252496774	FOXA1	33137
658489.821531948	0.1277495436348948	FOXA1	33137
693147.1805599453	0.12659706019892702	FOXA1	33137
762461.8986159398	0.12441688559811277	FOXA1	33137
831776.6166719344	0.12239889999624227	FOXA1	33137
866433.9756999316	0.12144330919430114	FOXA1	33137
901091.3347279289	0.12051556076916613	FOXA1	33137
970406.0527839235	0.11874219550633601	FOXA1	33137
1039720.7708399179	0.11706219316873774	FOXA1	33137
1213007.5659799043	0.1131876124611825	FOXA1	33137
1386294.3611198906	0.10973312512469166	FOXA1	33137
1559581.156259877	0.10661249651096937	FOXA1	33137
1732867.9513998632	0.10380338287904063	FOXA1	33137
1871497.3875118522	0.10176864059541658	FOXA1	33137
2079441.5416798359	0.09901906798086384	FOXA1	33137
2218070.977791825	0.09736266375166554	FOXA1	33137
2426015.1319598085	0.09507073677292875	FOXA1	33137
2772588.722239781	0.09166518533568598	FOXA1	33137
69.31471805599453	0.04929380109618397	FOXA1	33143
138.62943611198907	0.05699011362491757	FOXA1	33143
207.94415416798358	0.062011032401373074	FOXA1	33143
277.25887222397813	0.0658925979863458	FOXA1	33143
346.5735902799726	0.06908371158160566	FOXA1	33143
415.88830833596717	0.07177130424740578	FOXA1	33143
485.2030263919617	0.07412420445489139	FOXA1	33143
554.5177444479563	0.07624085419476564	FOXA1	33143
623.8324625039508	0.07819174345772315	FOXA1	33143
693.1471805599452	0.08002663374495225	FOXA1	33143
831.7766166719343	0.08343274134982581	FOXA1	33143
1039.720770839918	0.08812576650610332	FOXA1	33143
1386.2943611198905	0.09526867190792387	FOXA1	33143
1732.8679513998632	0.1016687058471984	FOXA1	33143
2079.441541679836	0.1073579870182314	FOXA1	33143
3465.7359027997263	0.12418651434138278	FOXA1	33143
4158.883083359672	0.12999125772955733	FOXA1	33143
4852.030263919617	0.13462887699667803	FOXA1	33143
5545.177444479562	0.13838445720651027	FOXA1	33143
6238.324625039508	0.14148831624348082	FOXA1	33143
6931.471805599453	0.1440981965652275	FOXA1	33143
9010.91334727929	0.1498997203235465	FOXA1	33143
11090.354888959124	0.15381490212031027	FOXA1	33143
13862.943611198905	0.15735525440213605	FOXA1	33143
17328.67951399863	0.16013225304420378	FOXA1	33143
20794.415416798358	0.1618137728594618	FOXA1	33143
24260.151319598084	0.16283915187180273	FOXA1	33143
27725.88722239781	0.16343923941622301	FOXA1	33143
31191.623125197537	0.1637573730687316	FOXA1	33143
34657.35902799726	0.16388160566478518	FOXA1	33143
38123.09493079699	0.1638784401107317	FOXA1	33143
41588.830833596716	0.16377168976860731	FOXA1	33143
45054.566736396446	0.16359289342032313	FOXA1	33143
48520.30263919617	0.163363577388154	FOXA1	33143
51986.0385419959	0.1630925742822817	FOXA1	33143
55451.77444479562	0.16278484640563612	FOXA1	33143
62383.246250395074	0.1620962903586645	FOXA1	33143
69314.71805599453	0.16134702899746317	FOXA1	33143
76246.18986159399	0.16057057861484317	FOXA1	33143
83177.66166719343	0.15978932021654857	FOXA1	33143
90109.13347279289	0.15900827338059928	FOXA1	33143
97040.60527839234	0.15822880136991946	FOXA1	33143
103972.0770839918	0.1574669116426255	FOXA1	33143
110903.54888959124	0.15672597144916267	FOXA1	33143
117835.0206951907	0.15600594441671403	FOXA1	33143
124766.49250079015	0.15530663502700517	FOXA1	33143
131697.9643063896	0.15462813218320046	FOXA1	33143
138629.43611198905	0.15396650376196566	FOXA1	33143
152492.37972318797	0.15269388446532603	FOXA1	33143
159423.8515287874	0.1520859877702576	FOXA1	33143
173286.79513998632	0.1509217858762279	FOXA1	33143
187149.7387511852	0.14981834048615073	FOXA1	33143
207944.1541679836	0.14824746960585763	FOXA1	33143
221807.09777918248	0.1472543182489612	FOXA1	33143
235670.0413903814	0.1462996803391464	FOXA1	33143
249532.9850015803	0.14537931873015805	FOXA1	33143
263395.9286127792	0.14448982350599576	FOXA1	33143
277258.8722239781	0.1436307953356995	FOXA1	33143
291121.815835177	0.14280188189746748	FOXA1	33143
304984.75944637595	0.1420006701101804	FOXA1	33143
318847.7030575748	0.14122257702322077	FOXA1	33143
346573.59027997265	0.13972943441467384	FOXA1	33143
381230.9493079699	0.1379626490350671	FOXA1	33143
415888.3083359672	0.13629884661626593	FOXA1	33143
450545.6673639644	0.1347193156623936	FOXA1	33143
485203.0263919617	0.13321972867349247	FOXA1	33143
519860.38541995897	0.1317830050454192	FOXA1	33143
554517.7444479562	0.13040739059590697	FOXA1	33143
589175.1034759535	0.1290885092830703	FOXA1	33143
623832.4625039508	0.12781954300254503	FOXA1	33143
658489.821531948	0.12658127599427532	FOXA1	33143
693147.1805599453	0.12537961005665937	FOXA1	33143
762461.8986159398	0.1230737235073637	FOXA1	33143
831776.6166719344	0.12087737595329466	FOXA1	33143
866433.9756999316	0.11981641012548236	FOXA1	33143
901091.3347279289	0.11878313476239376	FOXA1	33143
970406.0527839235	0.11679688167838825	FOXA1	33143
1039720.7708399179	0.11490045334113191	FOXA1	33143
1213007.5659799043	0.11051435485731596	FOXA1	33143
1386294.3611198906	0.10661974548628501	FOXA1	33143
1559581.156259877	0.10313908351322519	FOXA1	33143
1732867.9513998632	0.10005992562676812	FOXA1	33143
1871497.3875118522	0.09783136871435097	FOXA1	33143
2079441.5416798359	0.09482298641035175	FOXA1	33143
2218070.977791825	0.09299885071452742	FOXA1	33143
2426015.1319598085	0.09050496176471011	FOXA1	33143
2772588.722239781	0.08690160334658276	FOXA1	33143
69.31471805599453	0.05215270482921404	FOXA1	33489
138.62943611198907	0.0618738991735626	FOXA1	33489
207.94415416798358	0.06764489230982507	FOXA1	33489
277.25887222397813	0.0723712097897796	FOXA1	33489
346.5735902799726	0.0765782619256581	FOXA1	33489
415.88830833596717	0.08039163475029557	FOXA1	33489
485.2030263919617	0.08386529057711839	FOXA1	33489
554.5177444479563	0.08704176434779744	FOXA1	33489
623.8324625039508	0.08995476605517694	FOXA1	33489
693.1471805599452	0.09264072346351389	FOXA1	33489
831.7766166719343	0.09747709804548951	FOXA1	33489
1039.720770839918	0.10378167441883591	FOXA1	33489
1386.2943611198905	0.11268783199579117	FOXA1	33489
1732.8679513998632	0.12020183581822881	FOXA1	33489
2079.441541679836	0.1266829937708398	FOXA1	33489
3465.7359027997263	0.14523833731793262	FOXA1	33489
4158.883083359672	0.15148066696533105	FOXA1	33489
4852.030263919617	0.15642607824669885	FOXA1	33489
5545.177444479562	0.16043408237685577	FOXA1	33489
6238.324625039508	0.1637607721293999	FOXA1	33489
6931.471805599453	0.166562446499228	FOXA1	33489
9010.91334727929	0.17283387301152642	FOXA1	33489
11090.354888959124	0.17704589292881737	FOXA1	33489
13862.943611198905	0.1808078560922166	FOXA1	33489
17328.67951399863	0.18375142903317535	FOXA1	33489
20794.415416798358	0.18553511293217076	FOXA1	33489
24260.151319598084	0.18655836971563028	FOXA1	33489
27725.88722239781	0.18705743531082275	FOXA1	33489
31191.623125197537	0.187184119491654	FOXA1	33489
34657.35902799726	0.18703989605643465	FOXA1	33489
38123.09493079699	0.18670790738311782	FOXA1	33489
41588.830833596716	0.18624027849002425	FOXA1	33489
45054.566736396446	0.18566698427658995	FOXA1	33489
48520.30263919617	0.1850265181091812	FOXA1	33489
51986.0385419959	0.1843374980284816	FOXA1	33489
55451.77444479562	0.18361249370170793	FOXA1	33489
62383.246250395074	0.18208553953851564	FOXA1	33489
69314.71805599453	0.18051056161361623	FOXA1	33489
76246.18986159399	0.17894028205611376	FOXA1	33489
83177.66166719343	0.17739081457593922	FOXA1	33489
90109.13347279289	0.17587934887955123	FOXA1	33489
97040.60527839234	0.17442282620010555	FOXA1	33489
103972.0770839918	0.17302504299346835	FOXA1	33489
110903.54888959124	0.1716812178058181	FOXA1	33489
117835.0206951907	0.17039053188971764	FOXA1	33489
124766.49250079015	0.16915272653554886	FOXA1	33489
131697.9643063896	0.16796725936655346	FOXA1	33489
138629.43611198905	0.16683337430466644	FOXA1	33489
152492.37972318797	0.16471203006420018	FOXA1	33489
159423.8515287874	0.16371485321948842	FOXA1	33489
173286.79513998632	0.16183087370483093	FOXA1	33489
187149.7387511852	0.1600811323570252	FOXA1	33489
207944.1541679836	0.15765247561104712	FOXA1	33489
221807.09777918248	0.15615767828418362	FOXA1	33489
235670.0413903814	0.15475307242848302	FOXA1	33489
249532.9850015803	0.15342368348945648	FOXA1	33489
263395.9286127792	0.15216385777754982	FOXA1	33489
277258.8722239781	0.1509656659919688	FOXA1	33489
291121.815835177	0.14982554489013325	FOXA1	33489
304984.75944637595	0.14873942945830557	FOXA1	33489
318847.7030575748	0.1476979787462114	FOXA1	33489
346573.59027997265	0.14574859513256372	FOXA1	33489
381230.9493079699	0.1435317356110024	FOXA1	33489
415888.3083359672	0.14150580834216295	FOXA1	33489
450545.6673639644	0.13964323772645493	FOXA1	33489
485203.0263919617	0.13792948360163632	FOXA1	33489
519860.38541995897	0.13634154570459447	FOXA1	33489
554517.7444479562	0.13485433153650844	FOXA1	33489
589175.1034759535	0.13345399192315355	FOXA1	33489
623832.4625039508	0.13213613931748236	FOXA1	33489
658489.821531948	0.1308895340327866	FOXA1	33489
693147.1805599453	0.12970536272200678	FOXA1	33489
762461.8986159398	0.12749608819295022	FOXA1	33489
831776.6166719344	0.12547315539196177	FOXA1	33489
866433.9756999316	0.12451624613118709	FOXA1	33489
901091.3347279289	0.1235927456478643	FOXA1	33489
970406.0527839235	0.12184339333701097	FOXA1	33489
1039720.7708399179	0.12021104873778098	FOXA1	33489
1213007.5659799043	0.11657462539930641	FOXA1	33489
1386294.3611198906	0.11345760159655868	FOXA1	33489
1559581.156259877	0.11075135849589514	FOXA1	33489
1732867.9513998632	0.10837637800139534	FOXA1	33489
1871497.3875118522	0.10667709901206134	FOXA1	33489
2079441.5416798359	0.10439373533052683	FOXA1	33489
2218070.977791825	0.10302901081128242	FOXA1	33489
2426015.1319598085	0.10118755916252102	FOXA1	33489
2772588.722239781	0.09855482874204327	FOXA1	33489
69.31471805599453	0.05651705807485085	FOXA1	33496
138.62943611198907	0.06958383942544652	FOXA1	33496
207.94415416798358	0.07772095903372558	FOXA1	33496
277.25887222397813	0.08417367409001256	FOXA1	33496
346.5735902799726	0.08974667706561988	FOXA1	33496
415.88830833596717	0.09470160309969246	FOXA1	33496
485.2030263919617	0.09916418711614515	FOXA1	33496
554.5177444479563	0.10321107421210107	FOXA1	33496
623.8324625039508	0.10689775536102739	FOXA1	33496
693.1471805599452	0.1102708589830005	FOXA1	33496
831.7766166719343	0.11625875051683109	FOXA1	33496
1039.720770839918	0.12385367816865313	FOXA1	33496
1386.2943611198905	0.1341234619667246	FOXA1	33496
1732.8679513998632	0.14244631759004356	FOXA1	33496
2079.441541679836	0.14936612600302424	FOXA1	33496
3465.7359027997263	0.16814758406206626	FOXA1	33496
4158.883083359672	0.17409225848001394	FOXA1	33496
4852.030263919617	0.17863051501696395	FOXA1	33496
5545.177444479562	0.1821631613310794	FOXA1	33496
6238.324625039508	0.18498177790224854	FOXA1	33496
6931.471805599453	0.1872669645987801	FOXA1	33496
9010.91334727929	0.19211712639170622	FOXA1	33496
11090.354888959124	0.19509866115525365	FOXA1	33496
13862.943611198905	0.19736575920644933	FOXA1	33496
17328.67951399863	0.19860312264080518	FOXA1	33496
20794.415416798358	0.19888587489193194	FOXA1	33496
24260.151319598084	0.19861641631638852	FOXA1	33496
27725.88722239781	0.19801054680161637	FOXA1	33496
31191.623125197537	0.1972092896533358	FOXA1	33496
34657.35902799726	0.19629216576563457	FOXA1	33496
38123.09493079699	0.1953058906168784	FOXA1	33496
41588.830833596716	0.19428779113052713	FOXA1	33496
45054.566736396446	0.19325730600096885	FOXA1	33496
48520.30263919617	0.19222679829311348	FOXA1	33496
51986.0385419959	0.19120727160553858	FOXA1	33496
55451.77444479562	0.19019958599720677	FOXA1	33496
62383.246250395074	0.18823558188939274	FOXA1	33496
69314.71805599453	0.18635452179489087	FOXA1	33496
76246.18986159399	0.1845582742217502	FOXA1	33496
83177.66166719343	0.1828489400294189	FOXA1	33496
90109.13347279289	0.1812304164987951	FOXA1	33496
97040.60527839234	0.17968823977488438	FOXA1	33496
103972.0770839918	0.17822034009530272	FOXA1	33496
110903.54888959124	0.1768206127030453	FOXA1	33496
117835.0206951907	0.175481926285147	FOXA1	33496
124766.49250079015	0.17419940171082976	FOXA1	33496
131697.9643063896	0.1729658179439131	FOXA1	33496
138629.43611198905	0.1717808147942878	FOXA1	33496
152492.37972318797	0.1695379589216846	FOXA1	33496
159423.8515287874	0.1684712993541626	FOXA1	33496
173286.79513998632	0.166437223952116	FOXA1	33496
187149.7387511852	0.1645243852211757	FOXA1	33496
207944.1541679836	0.16184606236430182	FOXA1	33496
221807.09777918248	0.16017696190966121	FOXA1	33496
235670.0413903814	0.1585928654819474	FOXA1	33496
249532.9850015803	0.15708184526888677	FOXA1	33496
263395.9286127792	0.15564368910032553	FOXA1	33496
277258.8722239781	0.15426802035510961	FOXA1	33496
291121.815835177	0.15295321666359019	FOXA1	33496
304984.75944637595	0.15169506983609257	FOXA1	33496
318847.7030575748	0.15049044653143734	FOXA1	33496
346573.59027997265	0.148211113713385	FOXA1	33496
381230.9493079699	0.1455810595787509	FOXA1	33496
415888.3083359672	0.14316732154505957	FOXA1	33496
450545.6673639644	0.14094012493547073	FOXA1	33496
485203.0263919617	0.13886785256023929	FOXA1	33496
519860.38541995897	0.1369299878267235	FOXA1	33496
554517.7444479562	0.1351198077553007	FOXA1	33496
589175.1034759535	0.1334268236584216	FOXA1	33496
623832.4625039508	0.1318324273922526	FOXA1	33496
658489.821531948	0.13033110657277053	FOXA1	33496
693147.1805599453	0.12890747006583753	FOXA1	33496
762461.8986159398	0.12626424227655159	FOXA1	33496
831776.6166719344	0.12387679989468861	FOXA1	33496
866433.9756999316	0.12276523994497698	FOXA1	33496
901091.3347279289	0.1217016290623586	FOXA1	33496
970406.0527839235	0.11969836236836225	FOXA1	33496
1039720.7708399179	0.11784656868527875	FOXA1	33496
1213007.5659799043	0.11377644079711333	FOXA1	33496
1386294.3611198906	0.11037021845411613	FOXA1	33496
1559581.156259877	0.10746886230527272	FOXA1	33496
1732867.9513998632	0.1049960506370046	FOXA1	33496
1871497.3875118522	0.10326824155892239	FOXA1	33496
2079441.5416798359	0.10099393844347306	FOXA1	33496
2218070.977791825	0.09965349852842273	FOXA1	33496
2426015.1319598085	0.09784215105424304	FOXA1	33496
2772588.722239781	0.09530470196176796	FOXA1	33496
69.31471805599453	0.05337014923113272	FOXA1	33510
138.62943611198907	0.06532071340398637	FOXA1	33510
207.94415416798358	0.072517743064284	FOXA1	33510
277.25887222397813	0.07819866323609877	FOXA1	33510
346.5735902799726	0.0831736390600466	FOXA1	33510
415.88830833596717	0.08760326823057811	FOXA1	33510
485.2030263919617	0.0915989784789352	FOXA1	33510
554.5177444479563	0.0952135369522535	FOXA1	33510
623.8324625039508	0.09850325375296483	FOXA1	33510
693.1471805599452	0.10151085835217828	FOXA1	33510
831.7766166719343	0.1068677473221642	FOXA1	33510
1039.720770839918	0.11371804009485183	FOXA1	33510
1386.2943611198905	0.12305835964929805	FOXA1	33510
1732.8679513998632	0.13071623483040584	FOXA1	33510
2079.441541679836	0.1371436385944216	FOXA1	33510
3465.7359027997263	0.1549343856399172	FOXA1	33510
4158.883083359672	0.16070517964570136	FOXA1	33510
4852.030263919617	0.16521331541493092	FOXA1	33510
5545.177444479562	0.168827016346152	FOXA1	33510
6238.324625039508	0.1717954348130472	FOXA1	33510
6931.471805599453	0.17426388033479456	FOXA1	33510
9010.91334727929	0.17968448924767627	FOXA1	33510
11090.354888959124	0.18318122130585707	FOXA1	33510
13862.943611198905	0.1859808223738272	FOXA1	33510
17328.67951399863	0.18760963181637724	FOXA1	33510
20794.415416798358	0.1880679191285365	FOXA1	33510
24260.151319598084	0.1878416679310296	FOXA1	33510
27725.88722239781	0.18722671265448662	FOXA1	33510
31191.623125197537	0.18639242518590676	FOXA1	33510
34657.35902799726	0.185435195772778	FOXA1	33510
38123.09493079699	0.18441895809967368	FOXA1	33510
41588.830833596716	0.18337198697263354	FOXA1	33510
45054.566736396446	0.18231411823736388	FOXA1	33510
48520.30263919617	0.18125634125885726	FOXA1	33510
51986.0385419959	0.1802137444321272	FOXA1	33510
55451.77444479562	0.17918607276934523	FOXA1	33510
62383.246250395074	0.1772061531202476	FOXA1	33510
69314.71805599453	0.17531448221242527	FOXA1	33510
76246.18986159399	0.17349746396148116	FOXA1	33510
83177.66166719343	0.17175837130931457	FOXA1	33510
90109.13347279289	0.17010631477888	FOXA1	33510
97040.60527839234	0.16854259614434616	FOXA1	33510
103972.0770839918	0.16705468952334465	FOXA1	33510
110903.54888959124	0.16563932621800984	FOXA1	33510
117835.0206951907	0.16429720519176405	FOXA1	33510
124766.49250079015	0.16302217843938624	FOXA1	33510
131697.9643063896	0.1618048444614071	FOXA1	33510
138629.43611198905	0.16063998427560758	FOXA1	33510
152492.37972318797	0.15845010014221728	FOXA1	33510
159423.8515287874	0.15741749051435158	FOXA1	33510
173286.79513998632	0.1554609041068197	FOXA1	33510
187149.7387511852	0.1536280011887066	FOXA1	33510
207944.1541679836	0.1510795120310089	FOXA1	33510
221807.09777918248	0.14950693788857736	FOXA1	33510
235670.0413903814	0.14802282942090464	FOXA1	33510
249532.9850015803	0.1466125137725246	FOXA1	33510
263395.9286127792	0.14526519571123525	FOXA1	33510
277258.8722239781	0.1439751423717978	FOXA1	33510
291121.815835177	0.14274110399386938	FOXA1	33510
304984.75944637595	0.14155901017152675	FOXA1	33510
318847.7030575748	0.14042040132974762	FOXA1	33510
346573.59027997265	0.13826489433656075	FOXA1	33510
381230.9493079699	0.13578739520792132	FOXA1	33510
415888.3083359672	0.13352711357221883	FOXA1	33510
450545.6673639644	0.13144516006439871	FOXA1	33510
485203.0263919617	0.12952472870868	FOXA1	33510
519860.38541995897	0.12774788141302879	FOXA1	33510
554517.7444479562	0.12611163393960217	FOXA1	33510
589175.1034759535	0.12459404286772553	FOXA1	33510
623832.4625039508	0.12318473402811643	FOXA1	33510
658489.821531948	0.12187125390899935	FOXA1	33510
693147.1805599453	0.12064241061573133	FOXA1	33510
762461.8986159398	0.11839934556587534	FOXA1	33510
831776.6166719344	0.11639573451213484	FOXA1	33510
866433.9756999316	0.1154707181418837	FOXA1	33510
901091.3347279289	0.11458610358382253	FOXA1	33510
970406.0527839235	0.1129315983671155	FOXA1	33510
1039720.7708399179	0.11141365469772854	FOXA1	33510
1213007.5659799043	0.10810670229442196	FOXA1	33510
1386294.3611198906	0.10529374688547041	FOXA1	33510
1559581.156259877	0.10284526266856082	FOXA1	33510
1732867.9513998632	0.10067095371325645	FOXA1	33510
1871497.3875118522	0.09909437907278235	FOXA1	33510
2079441.5416798359	0.09696239816929467	FOXA1	33510
2218070.977791825	0.09568509567197946	FOXA1	33510
2426015.1319598085	0.09396950251034392	FOXA1	33510
2772588.722239781	0.09150120346338966	FOXA1	33510
69.31471805599453	0.04858364681134037	FOXA1	33518
138.62943611198907	0.056725838112783304	FOXA1	33518
207.94415416798358	0.061354624419696115	FOXA1	33518
277.25887222397813	0.06533147241740392	FOXA1	33518
346.5735902799726	0.06911345471460913	FOXA1	33518
415.88830833596717	0.07271632587074615	FOXA1	33518
485.2030263919617	0.07612483837780688	FOXA1	33518
554.5177444479563	0.07932498613603692	FOXA1	33518
623.8324625039508	0.08231840133968797	FOXA1	33518
693.1471805599452	0.08512534832192596	FOXA1	33518
831.7766166719343	0.09025209897316457	FOXA1	33518
1039.720770839918	0.09697086134570995	FOXA1	33518
1386.2943611198905	0.10629138982060281	FOXA1	33518
1732.8679513998632	0.11395557578793195	FOXA1	33518
2079.441541679836	0.1204204663424448	FOXA1	33518
3465.7359027997263	0.13844114692676063	FOXA1	33518
4158.883083359672	0.14435031800505504	FOXA1	33518
4852.030263919617	0.14895637481078042	FOXA1	33518
5545.177444479562	0.1526293065936725	FOXA1	33518
6238.324625039508	0.155625444905613	FOXA1	33518
6931.471805599453	0.1581042764768728	FOXA1	33518
9010.91334727929	0.1634395328609338	FOXA1	33518
11090.354888959124	0.16688952032465865	FOXA1	33518
13862.943611198905	0.1698641908303656	FOXA1	33518
17328.67951399863	0.1720794297089194	FOXA1	33518
20794.415416798358	0.17330990480393435	FOXA1	33518
24260.151319598084	0.17388800552055997	FOXA1	33518
27725.88722239781	0.17404474032273262	FOXA1	33518
31191.623125197537	0.17393248904178388	FOXA1	33518
34657.35902799726	0.17363822698977954	FOXA1	33518
38123.09493079699	0.17320470759151382	FOXA1	33518
41588.830833596716	0.17266402525009167	FOXA1	33518
45054.566736396446	0.17205917545462954	FOXA1	33518
48520.30263919617	0.17141442659214848	FOXA1	33518
51986.0385419959	0.1707457195932493	FOXA1	33518
55451.77444479562	0.17006648885691641	FOXA1	33518
62383.246250395074	0.16869380201355838	FOXA1	33518
69314.71805599453	0.16734715312101486	FOXA1	33518
76246.18986159399	0.16604698862818607	FOXA1	33518
83177.66166719343	0.16479682623842565	FOXA1	33518
90109.13347279289	0.16359452314088302	FOXA1	33518
97040.60527839234	0.1624451158300255	FOXA1	33518
103972.0770839918	0.1613529363190651	FOXA1	33518
110903.54888959124	0.16031232777434207	FOXA1	33518
117835.0206951907	0.15931149191255198	FOXA1	33518
124766.49250079015	0.1583455928616092	FOXA1	33518
131697.9643063896	0.157415386390319	FOXA1	33518
138629.43611198905	0.15651778516199014	FOXA1	33518
152492.37972318797	0.15481009983361216	FOXA1	33518
159423.8515287874	0.15399493400759742	FOXA1	33518
173286.79513998632	0.15242980436853576	FOXA1	33518
187149.7387511852	0.150945208021076	FOXA1	33518
207944.1541679836	0.14884105484723764	FOXA1	33518
221807.09777918248	0.1475182410482707	FOXA1	33518
235670.0413903814	0.14625304625621904	FOXA1	33518
249532.9850015803	0.14503774965163807	FOXA1	33518
263395.9286127792	0.14386372364825073	FOXA1	33518
277258.8722239781	0.14272850089149197	FOXA1	33518
291121.815835177	0.141631698090512	FOXA1	33518
304984.75944637595	0.1405730964528063	FOXA1	33518
318847.7030575748	0.13954916578354715	FOXA1	33518
346573.59027997265	0.1375901887345407	FOXA1	33518
381230.9493079699	0.1353112113948467	FOXA1	33518
415888.3083359672	0.13319587724633078	FOXA1	33518
450545.6673639644	0.13122751824002182	FOXA1	33518
485203.0263919617	0.12939130496236978	FOXA1	33518
519860.38541995897	0.12767770610490592	FOXA1	33518
554517.7444479562	0.12607184302282268	FOXA1	33518
589175.1034759535	0.12456585702853969	FOXA1	33518
623832.4625039508	0.12314765279073912	FOXA1	33518
658489.821531948	0.12180796065822652	FOXA1	33518
693147.1805599453	0.12054226590253263	FOXA1	33518
762461.8986159398	0.11820675938382197	FOXA1	33518
831776.6166719344	0.11610543985780032	FOXA1	33518
866433.9756999316	0.11513162028440369	FOXA1	33518
901091.3347279289	0.11419943175740581	FOXA1	33518
970406.0527839235	0.11244881577832987	FOXA1	33518
1039720.7708399179	0.11083300262616314	FOXA1	33518
1213007.5659799043	0.10731218736212077	FOXA1	33518
1386294.3611198906	0.10438298602018213	FOXA1	33518
1559581.156259877	0.10190034449754096	FOXA1	33518
1732867.9513998632	0.09977453906555274	FOXA1	33518
1871497.3875118522	0.09829336173681873	FOXA1	33518
2079441.5416798359	0.09634472362744376	FOXA1	33518
2218070.977791825	0.09518834431973419	FOXA1	33518
2426015.1319598085	0.09364622506954913	FOXA1	33518
2772588.722239781	0.09154070870838014	FOXA1	33518
69.31471805599453	0.03566175110336158	FOXA1	33918
138.62943611198907	0.040078864812377296	FOXA1	33918
207.94415416798358	0.04308552493421346	FOXA1	33918
277.25887222397813	0.0457110946420462	FOXA1	33918
346.5735902799726	0.04811274824763454	FOXA1	33918
415.88830833596717	0.050344748467837895	FOXA1	33918
485.2030263919617	0.052445483037623135	FOXA1	33918
554.5177444479563	0.0544091562733876	FOXA1	33918
623.8324625039508	0.056232864831280344	FOXA1	33918
693.1471805599452	0.057916318443749885	FOXA1	33918
831.7766166719343	0.06092313515885052	FOXA1	33918
1039.720770839918	0.06477712338485028	FOXA1	33918
1386.2943611198905	0.07000134819124135	FOXA1	33918
1732.8679513998632	0.0741921294809566	FOXA1	33918
2079.441541679836	0.07769612321138038	FOXA1	33918
3465.7359027997263	0.08741465796849883	FOXA1	33918
4158.883083359672	0.09063310554148808	FOXA1	33918
4852.030263919617	0.09318186229350721	FOXA1	33918
5545.177444479562	0.09521185089233687	FOXA1	33918
6238.324625039508	0.09688651061225576	FOXA1	33918
6931.471805599453	0.09829297654309818	FOXA1	33918
9010.91334727929	0.10144055028172316	FOXA1	33918
11090.354888959124	0.1034880344390473	FOXA1	33918
13862.943611198905	0.10525323927404005	FOXA1	33918
17328.67951399863	0.10650903702096101	FOXA1	33918
20794.415416798358	0.10715542753641051	FOXA1	33918
24260.151319598084	0.10736649868136362	FOXA1	33918
27725.88722239781	0.10730577336941169	FOXA1	33918
31191.623125197537	0.10708214221163115	FOXA1	33918
34657.35902799726	0.10674222643716351	FOXA1	33918
38123.09493079699	0.10631983833815775	FOXA1	33918
41588.830833596716	0.10585578108573722	FOXA1	33918
45054.566736396446	0.10537129081742284	FOXA1	33918
48520.30263919617	0.10488465442447743	FOXA1	33918
51986.0385419959	0.10440550843423936	FOXA1	33918
55451.77444479562	0.10394112681113796	FOXA1	33918
62383.246250395074	0.10305547539735585	FOXA1	33918
69314.71805599453	0.10223990415849524	FOXA1	33918
76246.18986159399	0.1014774639204174	FOXA1	33918
83177.66166719343	0.10077221776772374	FOXA1	33918
90109.13347279289	0.1000894116179157	FOXA1	33918
97040.60527839234	0.09943149733643683	FOXA1	33918
103972.0770839918	0.09879768709145471	FOXA1	33918
110903.54888959124	0.09817874882522748	FOXA1	33918
117835.0206951907	0.09756637275296165	FOXA1	33918
124766.49250079015	0.09695885980228117	FOXA1	33918
131697.9643063896	0.09635733109605008	FOXA1	33918
138629.43611198905	0.09576926508066771	FOXA1	33918
152492.37972318797	0.09460379200651019	FOXA1	33918
159423.8515287874	0.0940260352385111	FOXA1	33918
173286.79513998632	0.09287370532117169	FOXA1	33918
187149.7387511852	0.09173976912392494	FOXA1	33918
207944.1541679836	0.09009653212809048	FOXA1	33918
221807.09777918248	0.08903009665110306	FOXA1	33918
235670.0413903814	0.0879938456305258	FOXA1	33918
249532.9850015803	0.0869967646297535	FOXA1	33918
263395.9286127792	0.08604039592547116	FOXA1	33918
277258.8722239781	0.08511960664748194	FOXA1	33918
291121.815835177	0.08422046116278567	FOXA1	33918
304984.75944637595	0.08335829814409015	FOXA1	33918
318847.7030575748	0.08252246791533076	FOXA1	33918
346573.59027997265	0.08094620377496671	FOXA1	33918
381230.9493079699	0.07913946067265552	FOXA1	33918
415888.3083359672	0.07747815819277082	FOXA1	33918
450545.6673639644	0.07596301296344292	FOXA1	33918
485203.0263919617	0.07458912222464398	FOXA1	33918
519860.38541995897	0.073322717034834	FOXA1	33918
554517.7444479562	0.07214882429154093	FOXA1	33918
589175.1034759535	0.07109145942001396	FOXA1	33918
623832.4625039508	0.07012144506508161	FOXA1	33918
658489.821531948	0.06920054135676107	FOXA1	33918
693147.1805599453	0.06831635670080156	FOXA1	33918
762461.8986159398	0.06663897124378182	FOXA1	33918
831776.6166719344	0.06508569862862955	FOXA1	33918
866433.9756999316	0.06434439925269228	FOXA1	33918
901091.3347279289	0.06363955069734928	FOXA1	33918
970406.0527839235	0.06231106384082708	FOXA1	33918
1039720.7708399179	0.061080359181162405	FOXA1	33918
1213007.5659799043	0.05829825001669566	FOXA1	33918
1386294.3611198906	0.055804172311627175	FOXA1	33918
1559581.156259877	0.05356112572390534	FOXA1	33918
1732867.9513998632	0.05155878657408677	FOXA1	33918
1871497.3875118522	0.05009759175452007	FOXA1	33918
2079441.5416798359	0.048147452992173156	FOXA1	33918
2218070.977791825	0.046985957999961185	FOXA1	33918
2426015.1319598085	0.04540867187752427	FOXA1	33918
2772588.722239781	0.043151561849953446	FOXA1	33918
69.31471805599453	0.043490475151524134	FOXA1	35473
138.62943611198907	0.05056275543570664	FOXA1	35473
207.94415416798358	0.05537829094172484	FOXA1	35473
277.25887222397813	0.05960583327095693	FOXA1	35473
346.5735902799726	0.06351325259162728	FOXA1	35473
415.88830833596717	0.06715600429229833	FOXA1	35473
485.2030263919617	0.07056217229453865	FOXA1	35473
554.5177444479563	0.0737551037154044	FOXA1	35473
623.8324625039508	0.07674716143294989	FOXA1	35473
693.1471805599452	0.07956044227517309	FOXA1	35473
831.7766166719343	0.08472013115905414	FOXA1	35473
1039.720770839918	0.09150119612725466	FOXA1	35473
1386.2943611198905	0.10100635297285568	FOXA1	35473
1732.8679513998632	0.1088977204934563	FOXA1	35473
2079.441541679836	0.11559156686144856	FOXA1	35473
3465.7359027997263	0.13426218615736404	FOXA1	35473
4158.883083359672	0.14049147910190468	FOXA1	35473
4852.030263919617	0.14538703208506	FOXA1	35473
5545.177444479562	0.14932117090255975	FOXA1	35473
6238.324625039508	0.15253045865807136	FOXA1	35473
6931.471805599453	0.15521572592498709	FOXA1	35473
9010.91334727929	0.16109395430416948	FOXA1	35473
11090.354888959124	0.1650363187946069	FOXA1	35473
13862.943611198905	0.1684856704813625	FOXA1	35473
17328.67951399863	0.17107395408576256	FOXA1	35473
20794.415416798358	0.17250235170203415	FOXA1	35473
24260.151319598084	0.17320249338805266	FOXA1	35473
27725.88722239781	0.17342185761742768	FOXA1	35473
31191.623125197537	0.17330141758352277	FOXA1	35473
34657.35902799726	0.17294146786336478	FOXA1	35473
38123.09493079699	0.17241075704424372	FOXA1	35473
41588.830833596716	0.17176086068144236	FOXA1	35473
45054.566736396446	0.1710206879678406	FOXA1	35473
48520.30263919617	0.17022511047436883	FOXA1	35473
51986.0385419959	0.16937857566138093	FOXA1	35473
55451.77444479562	0.16850704805144817	FOXA1	35473
62383.246250395074	0.16670332460940238	FOXA1	35473
69314.71805599453	0.1648835778795754	FOXA1	35473
76246.18986159399	0.16308734896039548	FOXA1	35473
83177.66166719343	0.16135713143668143	FOXA1	35473
90109.13347279289	0.15969387864859744	FOXA1	35473
97040.60527839234	0.15810811044350953	FOXA1	35473
103972.0770839918	0.15660170873797175	FOXA1	35473
110903.54888959124	0.15517056037129312	FOXA1	35473
117835.0206951907	0.1538040137790698	FOXA1	35473
124766.49250079015	0.1525019802563594	FOXA1	35473
131697.9643063896	0.1512635087467856	FOXA1	35473
138629.43611198905	0.1500866134793959	FOXA1	35473
152492.37972318797	0.14790021517075663	FOXA1	35473
159423.8515287874	0.14688767496614014	FOXA1	35473
173286.79513998632	0.14499827146892771	FOXA1	35473
187149.7387511852	0.14327151834106855	FOXA1	35473
207944.1541679836	0.14095501595240156	FOXA1	35473
221807.09777918248	0.13954879388625835	FOXA1	35473
235670.0413903814	0.13824929150767934	FOXA1	35473
249532.9850015803	0.13704259491104667	FOXA1	35473
263395.9286127792	0.13591745035140493	FOXA1	35473
277258.8722239781	0.13486681006433857	FOXA1	35473
291121.815835177	0.1338902736518478	FOXA1	35473
304984.75944637595	0.13297353696992625	FOXA1	35473
318847.7030575748	0.13210976872215913	FOXA1	35473
346573.59027997265	0.13050028237071035	FOXA1	35473
381230.9493079699	0.12868104257700072	FOXA1	35473
415888.3083359672	0.12704671348331528	FOXA1	35473
450545.6673639644	0.1255586155392131	FOXA1	35473
485203.0263919617	0.12418832775937978	FOXA1	35473
519860.38541995897	0.12291130705034349	FOXA1	35473
554517.7444479562	0.12171881030772956	FOXA1	35473
589175.1034759535	0.1205924631610447	FOXA1	35473
623832.4625039508	0.11952103911113897	FOXA1	35473
658489.821531948	0.1184919873454163	FOXA1	35473
693147.1805599453	0.11749307544573309	FOXA1	35473
762461.8986159398	0.11559193310774765	FOXA1	35473
831776.6166719344	0.1138114956619179	FOXA1	35473
866433.9756999316	0.1129603695764854	FOXA1	35473
901091.3347279289	0.11213019160521176	FOXA1	35473
970406.0527839235	0.11053002469502536	FOXA1	35473
1039720.7708399179	0.10899577242537038	FOXA1	35473
1213007.5659799043	0.10544096702032425	FOXA1	35473
1386294.3611198906	0.10222670807809256	FOXA1	35473
1559581.156259877	0.09935243462943319	FOXA1	35473
1732867.9513998632	0.09679004508411276	FOXA1	35473
1871497.3875118522	0.09496737882080299	FOXA1	35473
2079441.5416798359	0.09251681455105694	FOXA1	35473
2218070.977791825	0.09104905351867554	FOXA1	35473
2426015.1319598085	0.08906956716403322	FOXA1	35473
2772588.722239781	0.08623562280211153	FOXA1	35473
69.31471805599453	0.0309145304405464	FOXA1	35768
138.62943611198907	0.03915553824187193	FOXA1	35768
207.94415416798358	0.04400399401802375	FOXA1	35768
277.25887222397813	0.04770351681099932	FOXA1	35768
346.5735902799726	0.05081032078032338	FOXA1	35768
415.88830833596717	0.0534847696663721	FOXA1	35768
485.2030263919617	0.055810767998466564	FOXA1	35768
554.5177444479563	0.057834705462731166	FOXA1	35768
623.8324625039508	0.059619927025648924	FOXA1	35768
693.1471805599452	0.06120400738659407	FOXA1	35768
831.7766166719343	0.06391409205618938	FOXA1	35768
1039.720770839918	0.06724311731942764	FOXA1	35768
1386.2943611198905	0.07168659746386637	FOXA1	35768
1732.8679513998632	0.07537300498205302	FOXA1	35768
2079.441541679836	0.07857330658859961	FOXA1	35768
3465.7359027997263	0.08832943287228355	FOXA1	35768
4158.883083359672	0.09186035383032656	FOXA1	35768
4852.030263919617	0.0947006698830265	FOXA1	35768
5545.177444479562	0.09702085995678003	FOXA1	35768
6238.324625039508	0.09894685307249072	FOXA1	35768
6931.471805599453	0.10056381442143554	FOXA1	35768
9010.91334727929	0.10394038540535257	FOXA1	35768
11090.354888959124	0.10595422622249381	FOXA1	35768
13862.943611198905	0.1074505293330286	FOXA1	35768
17328.67951399863	0.1081980978805716	FOXA1	35768
20794.415416798358	0.10826052658582748	FOXA1	35768
24260.151319598084	0.10799139795680897	FOXA1	35768
27725.88722239781	0.10751626051286191	FOXA1	35768
31191.623125197537	0.10693982191319883	FOXA1	35768
34657.35902799726	0.10632767979903418	FOXA1	35768
38123.09493079699	0.10568722139039372	FOXA1	35768
41588.830833596716	0.10503874195578898	FOXA1	35768
45054.566736396446	0.10440355656642648	FOXA1	35768
48520.30263919617	0.10377857362886435	FOXA1	35768
51986.0385419959	0.10316627388022989	FOXA1	35768
55451.77444479562	0.1025602612898319	FOXA1	35768
62383.246250395074	0.10141430116358252	FOXA1	35768
69314.71805599453	0.10035091619455724	FOXA1	35768
76246.18986159399	0.09934073757290338	FOXA1	35768
83177.66166719343	0.09838974196043938	FOXA1	35768
90109.13347279289	0.09747817415993647	FOXA1	35768
97040.60527839234	0.09660955318604125	FOXA1	35768
103972.0770839918	0.09578422606752113	FOXA1	35768
110903.54888959124	0.09499074886050557	FOXA1	35768
117835.0206951907	0.09422245060418827	FOXA1	35768
124766.49250079015	0.09347340653448616	FOXA1	35768
131697.9643063896	0.09275267495398659	FOXA1	35768
138629.43611198905	0.09205195318048905	FOXA1	35768
152492.37972318797	0.09070041024753664	FOXA1	35768
159423.8515287874	0.09005470934596554	FOXA1	35768
173286.79513998632	0.08881903107389225	FOXA1	35768
187149.7387511852	0.08765199706655648	FOXA1	35768
207944.1541679836	0.08599956180979736	FOXA1	35768
221807.09777918248	0.0849663433724763	FOXA1	35768
235670.0413903814	0.0839662687506107	FOXA1	35768
249532.9850015803	0.08301625010415842	FOXA1	35768
263395.9286127792	0.08211774518804198	FOXA1	35768
277258.8722239781	0.0812538178489843	FOXA1	35768
291121.815835177	0.08042074355851916	FOXA1	35768
304984.75944637595	0.0796135493138755	FOXA1	35768
318847.7030575748	0.07883951933866466	FOXA1	35768
346573.59027997265	0.07734948382517993	FOXA1	35768
381230.9493079699	0.0756005009121957	FOXA1	35768
415888.3083359672	0.07399390340753705	FOXA1	35768
450545.6673639644	0.0725076285205776	FOXA1	35768
485203.0263919617	0.07114358772303495	FOXA1	35768
519860.38541995897	0.06987278854933807	FOXA1	35768
554517.7444479562	0.06868556591663934	FOXA1	35768
589175.1034759535	0.06756649103560411	FOXA1	35768
623832.4625039508	0.06651176548691112	FOXA1	35768
658489.821531948	0.06551779714722919	FOXA1	35768
693147.1805599453	0.06459457066584622	FOXA1	35768
762461.8986159398	0.0629074326961513	FOXA1	35768
831776.6166719344	0.061382682621212825	FOXA1	35768
866433.9756999316	0.06064489999721615	FOXA1	35768
901091.3347279289	0.05994136997158394	FOXA1	35768
970406.0527839235	0.058629987586943016	FOXA1	35768
1039720.7708399179	0.057456871097008005	FOXA1	35768
1213007.5659799043	0.054987355202977345	FOXA1	35768
1386294.3611198906	0.052906080591638836	FOXA1	35768
1559581.156259877	0.05113231836389425	FOXA1	35768
1732867.9513998632	0.0496136436089049	FOXA1	35768
1871497.3875118522	0.048492593251061984	FOXA1	35768
2079441.5416798359	0.04695370671662024	FOXA1	35768
2218070.977791825	0.04598785025440118	FOXA1	35768
2426015.1319598085	0.04457053452952598	FOXA1	35768
2772588.722239781	0.04242749003902498	FOXA1	35768
69.31471805599453	0.021537793053448148	FOXA1	36842
138.62943611198907	0.02478526238404622	FOXA1	36842
207.94415416798358	0.02744666142409032	FOXA1	36842
277.25887222397813	0.029961147138843097	FOXA1	36842
346.5735902799726	0.0323198929520293	FOXA1	36842
415.88830833596717	0.03451786257122222	FOXA1	36842
485.2030263919617	0.03656093114536875	FOXA1	36842
554.5177444479563	0.038480980446559836	FOXA1	36842
623.8324625039508	0.04027176558044296	FOXA1	36842
693.1471805599452	0.04194768137548756	FOXA1	36842
831.7766166719343	0.04504094225268318	FOXA1	36842
1039.720770839918	0.04913844056600729	FOXA1	36842
1386.2943611198905	0.054968978264548905	FOXA1	36842
1732.8679513998632	0.05999628278078166	FOXA1	36842
2079.441541679836	0.06445430262491765	FOXA1	36842
3465.7359027997263	0.07818044250140194	FOXA1	36842
4158.883083359672	0.0833839538602615	FOXA1	36842
4852.030263919617	0.08791236944222114	FOXA1	36842
5545.177444479562	0.09188880520534125	FOXA1	36842
6238.324625039508	0.09540057955379057	FOXA1	36842
6931.471805599453	0.09851611522677979	FOXA1	36842
9010.91334727929	0.10585838234204299	FOXA1	36842
11090.354888959124	0.11099654649849885	FOXA1	36842
13862.943611198905	0.11540622068695984	FOXA1	36842
17328.67951399863	0.11842594234454636	FOXA1	36842
20794.415416798358	0.11981280584797818	FOXA1	36842
24260.151319598084	0.12020677887257163	FOXA1	36842
27725.88722239781	0.12000123493302667	FOXA1	36842
31191.623125197537	0.11942583094830088	FOXA1	36842
34657.35902799726	0.11864083128321036	FOXA1	36842
38123.09493079699	0.11774325581613854	FOXA1	36842
41588.830833596716	0.11678153383465309	FOXA1	36842
45054.566736396446	0.11580099212356126	FOXA1	36842
48520.30263919617	0.11482725961677763	FOXA1	36842
51986.0385419959	0.11386695137429144	FOXA1	36842
55451.77444479562	0.11292766850538709	FOXA1	36842
62383.246250395074	0.1111082173558356	FOXA1	36842
69314.71805599453	0.10938072934947837	FOXA1	36842
76246.18986159399	0.10774725695806069	FOXA1	36842
83177.66166719343	0.10619813028363674	FOXA1	36842
90109.13347279289	0.1047355121283446	FOXA1	36842
97040.60527839234	0.10335511728625905	FOXA1	36842
103972.0770839918	0.10205556461166496	FOXA1	36842
110903.54888959124	0.10082792310093161	FOXA1	36842
117835.0206951907	0.09965961334814179	FOXA1	36842
124766.49250079015	0.0985450900142739	FOXA1	36842
131697.9643063896	0.09748980934230055	FOXA1	36842
138629.43611198905	0.09647993981585604	FOXA1	36842
152492.37972318797	0.0945934201803935	FOXA1	36842
159423.8515287874	0.09371826694000367	FOXA1	36842
173286.79513998632	0.09208440381325747	FOXA1	36842
187149.7387511852	0.09057343949630439	FOXA1	36842
207944.1541679836	0.08850223977909988	FOXA1	36842
221807.09777918248	0.0872312219738332	FOXA1	36842
235670.0413903814	0.08603747462855971	FOXA1	36842
249532.9850015803	0.08491833903100772	FOXA1	36842
263395.9286127792	0.08386236281965456	FOXA1	36842
277258.8722239781	0.08286204027661558	FOXA1	36842
291121.815835177	0.08190940648532474	FOXA1	36842
304984.75944637595	0.08100814956006679	FOXA1	36842
318847.7030575748	0.08014772412259524	FOXA1	36842
346573.59027997265	0.07853820514970271	FOXA1	36842
381230.9493079699	0.07669954825108138	FOXA1	36842
415888.3083359672	0.07501170867257857	FOXA1	36842
450545.6673639644	0.07344048902217018	FOXA1	36842
485203.0263919617	0.07197027721879792	FOXA1	36842
519860.38541995897	0.07058401338656171	FOXA1	36842
554517.7444479562	0.06928067561788111	FOXA1	36842
589175.1034759535	0.06805069442147409	FOXA1	36842
623832.4625039508	0.06688987377616994	FOXA1	36842
658489.821531948	0.06577709317620047	FOXA1	36842
693147.1805599453	0.06470770343437497	FOXA1	36842
762461.8986159398	0.06269527276315265	FOXA1	36842
831776.6166719344	0.060841880181120224	FOXA1	36842
866433.9756999316	0.05996932496928911	FOXA1	36842
901091.3347279289	0.05913101208410731	FOXA1	36842
970406.0527839235	0.05754881636184575	FOXA1	36842
1039720.7708399179	0.05606054715628799	FOXA1	36842
1213007.5659799043	0.052824834885930316	FOXA1	36842
1386294.3611198906	0.05011081971484263	FOXA1	36842
1559581.156259877	0.04779927887153496	FOXA1	36842
1732867.9513998632	0.04579491883765661	FOXA1	36842
1871497.3875118522	0.0443863517144523	FOXA1	36842
2079441.5416798359	0.0425721248204854	FOXA1	36842
2218070.977791825	0.0415085594948751	FOXA1	36842
2426015.1319598085	0.04007175012948043	FOXA1	36842
2772588.722239781	0.03813146493539698	FOXA1	36842
69.31471805599453	0.06746916465710834	FOXA1	40376
138.62943611198907	0.07661373611716828	FOXA1	40376
207.94415416798358	0.08073430329622645	FOXA1	40376
277.25887222397813	0.08379243289408982	FOXA1	40376
346.5735902799726	0.08645714390725229	FOXA1	40376
415.88830833596717	0.08884615288797043	FOXA1	40376
485.2030263919617	0.09102239605175533	FOXA1	40376
554.5177444479563	0.09301531154819438	FOXA1	40376
623.8324625039508	0.09483147472792995	FOXA1	40376
693.1471805599452	0.09649370943396376	FOXA1	40376
831.7766166719343	0.09945474112591948	FOXA1	40376
1039.720770839918	0.10330825267661041	FOXA1	40376
1386.2943611198905	0.10868903089287218	FOXA1	40376
1732.8679513998632	0.11319699491626592	FOXA1	40376
2079.441541679836	0.11701122902647224	FOXA1	40376
3465.7359027997263	0.12748575495080286	FOXA1	40376
4158.883083359672	0.13088759388150878	FOXA1	40376
4852.030263919617	0.13356695657265205	FOXA1	40376
5545.177444479562	0.1357078477655802	FOXA1	40376
6238.324625039508	0.1374551124809313	FOXA1	40376
6931.471805599453	0.13891018097502406	FOXA1	40376
9010.91334727929	0.14208387781331172	FOXA1	40376
11090.354888959124	0.1440868936792076	FOXA1	40376
13862.943611198905	0.14560085532944642	FOXA1	40376
17328.67951399863	0.14638090745533888	FOXA1	40376
20794.415416798358	0.14637223077654893	FOXA1	40376
24260.151319598084	0.1458493321124513	FOXA1	40376
27725.88722239781	0.1450083652047468	FOXA1	40376
31191.623125197537	0.14398394535482395	FOXA1	40376
34657.35902799726	0.14286137615847566	FOXA1	40376
38123.09493079699	0.14167924767274398	FOXA1	40376
41588.830833596716	0.1404584523549961	FOXA1	40376
45054.566736396446	0.1392206391001152	FOXA1	40376
48520.30263919617	0.13798816892633248	FOXA1	40376
51986.0385419959	0.13676674051287796	FOXA1	40376
55451.77444479562	0.13556687383149887	FOXA1	40376
62383.246250395074	0.13321151612558801	FOXA1	40376
69314.71805599453	0.1309334358604638	FOXA1	40376
76246.18986159399	0.12875284029745113	FOXA1	40376
83177.66166719343	0.1266888351366308	FOXA1	40376
90109.13347279289	0.124744664586691	FOXA1	40376
97040.60527839234	0.12290952220335431	FOXA1	40376
103972.0770839918	0.12117350580753769	FOXA1	40376
110903.54888959124	0.11953438411702516	FOXA1	40376
117835.0206951907	0.11798567203912454	FOXA1	40376
124766.49250079015	0.11651932925704939	FOXA1	40376
131697.9643063896	0.1151316795994361	FOXA1	40376
138629.43611198905	0.11381619046204627	FOXA1	40376
152492.37972318797	0.11138004066057931	FOXA1	40376
159423.8515287874	0.11024794673014723	FOXA1	40376
173286.79513998632	0.10813592929717895	FOXA1	40376
187149.7387511852	0.10619471810518949	FOXA1	40376
207944.1541679836	0.10356068094235904	FOXA1	40376
221807.09777918248	0.10195285403398996	FOXA1	40376
235670.0413903814	0.10045793015490842	FOXA1	40376
249532.9850015803	0.09906252318385703	FOXA1	40376
263395.9286127792	0.09775168029188083	FOXA1	40376
277258.8722239781	0.09651765011623016	FOXA1	40376
291121.815835177	0.09534081045715798	FOXA1	40376
304984.75944637595	0.09421515134813933	FOXA1	40376
318847.7030575748	0.0931417472092825	FOXA1	40376
346573.59027997265	0.09113488737601663	FOXA1	40376
381230.9493079699	0.08886306753991415	FOXA1	40376
415888.3083359672	0.08682180192006111	FOXA1	40376
450545.6673639644	0.08496152351165605	FOXA1	40376
485203.0263919617	0.08327132202520468	FOXA1	40376
519860.38541995897	0.08172080286591663	FOXA1	40376
554517.7444479562	0.08026802565518494	FOXA1	40376
589175.1034759535	0.07891103881225561	FOXA1	40376
623832.4625039508	0.07763620649664434	FOXA1	40376
658489.821531948	0.07644171476015746	FOXA1	40376
693147.1805599453	0.07532056512896612	FOXA1	40376
762461.8986159398	0.07322481120695576	FOXA1	40376
831776.6166719344	0.07125895835007405	FOXA1	40376
866433.9756999316	0.07032683764603087	FOXA1	40376
901091.3347279289	0.06942923505351807	FOXA1	40376
970406.0527839235	0.06773605528123139	FOXA1	40376
1039720.7708399179	0.06614111980902823	FOXA1	40376
1213007.5659799043	0.06249678478768255	FOXA1	40376
1386294.3611198906	0.059276634130224486	FOXA1	40376
1559581.156259877	0.05639834830009717	FOXA1	40376
1732867.9513998632	0.05377204542619795	FOXA1	40376
1871497.3875118522	0.05187603144137845	FOXA1	40376
2079441.5416798359	0.04932247684031621	FOXA1	40376
2218070.977791825	0.04777791289538295	FOXA1	40376
2426015.1319598085	0.04568637134927207	FOXA1	40376
2772588.722239781	0.04270656457912262	FOXA1	40376
69.31471805599453	0.0373110002009583	FOXA1	46067
138.62943611198907	0.04414953020925052	FOXA1	46067
207.94415416798358	0.04772719030259575	FOXA1	46067
277.25887222397813	0.05092172132395496	FOXA1	46067
346.5735902799726	0.05403087702227055	FOXA1	46067
415.88830833596717	0.05701985729721582	FOXA1	46067
485.2030263919617	0.059840358728468795	FOXA1	46067
554.5177444479563	0.062490412856808994	FOXA1	46067
623.8324625039508	0.06497971972594246	FOXA1	46067
693.1471805599452	0.06731666990750218	FOXA1	46067
831.7766166719343	0.0715957022087066	FOXA1	46067
1039.720770839918	0.07724418651548759	FOXA1	46067
1386.2943611198905	0.08514016096087931	FOXA1	46067
1732.8679513998632	0.09166395208435028	FOXA1	46067
2079.441541679836	0.09717076854417812	FOXA1	46067
3465.7359027997263	0.11248811673639453	FOXA1	46067
4158.883083359672	0.11756675377047669	FOXA1	46067
4852.030263919617	0.12161431436395607	FOXA1	46067
5545.177444479562	0.12492357776501671	FOXA1	46067
6238.324625039508	0.1276774028436266	FOXA1	46067
6931.471805599453	0.13002291028841367	FOXA1	46067
9010.91334727929	0.13534130124887048	FOXA1	46067
11090.354888959124	0.13890318589273393	FOXA1	46067
13862.943611198905	0.14182167787434355	FOXA1	46067
17328.67951399863	0.14359877324991263	FOXA1	46067
20794.415416798358	0.14409768207580112	FOXA1	46067
24260.151319598084	0.14382496802366324	FOXA1	46067
27725.88722239781	0.1430850317407755	FOXA1	46067
31191.623125197537	0.1420660369613984	FOXA1	46067
34657.35902799726	0.14087238016408862	FOXA1	46067
38123.09493079699	0.13959316287424337	FOXA1	46067
41588.830833596716	0.13828149739236098	FOXA1	46067
45054.566736396446	0.13697203815958417	FOXA1	46067
48520.30263919617	0.13567244967026534	FOXA1	46067
51986.0385419959	0.13439212800724995	FOXA1	46067
55451.77444479562	0.13313427443630607	FOXA1	46067
62383.246250395074	0.13071578140532364	FOXA1	46067
69314.71805599453	0.12843657929907382	FOXA1	46067
76246.18986159399	0.1262976348956299	FOXA1	46067
83177.66166719343	0.12429775133500534	FOXA1	46067
90109.13347279289	0.12242385062416641	FOXA1	46067
97040.60527839234	0.12066331837085781	FOXA1	46067
103972.0770839918	0.11902116035137147	FOXA1	46067
110903.54888959124	0.11749055080823062	FOXA1	46067
117835.0206951907	0.11605400077710983	FOXA1	46067
124766.49250079015	0.11469820843420725	FOXA1	46067
131697.9643063896	0.11342000266777028	FOXA1	46067
138629.43611198905	0.11220807053991301	FOXA1	46067
152492.37972318797	0.10996389804934621	FOXA1	46067
159423.8515287874	0.10891892229884806	FOXA1	46067
173286.79513998632	0.10695273844553535	FOXA1	46067
187149.7387511852	0.10512367308514724	FOXA1	46067
207944.1541679836	0.10263667648927949	FOXA1	46067
221807.09777918248	0.1011243582017086	FOXA1	46067
235670.0413903814	0.09970860024904278	FOXA1	46067
249532.9850015803	0.0983812977886455	FOXA1	46067
263395.9286127792	0.09712838312716382	FOXA1	46067
277258.8722239781	0.0959400327537558	FOXA1	46067
291121.815835177	0.09480987037102975	FOXA1	46067
304984.75944637595	0.09373836292911669	FOXA1	46067
318847.7030575748	0.09271625931718824	FOXA1	46067
346573.59027997265	0.0907974555135923	FOXA1	46067
381230.9493079699	0.08860807851712553	FOXA1	46067
415888.3083359672	0.08663266906583922	FOXA1	46067
450545.6673639644	0.084834845895319	FOXA1	46067
485203.0263919617	0.08319147717659107	FOXA1	46067
519860.38541995897	0.08168147122595834	FOXA1	46067
554517.7444479562	0.08029154587515734	FOXA1	46067
589175.1034759535	0.0790024667935353	FOXA1	46067
623832.4625039508	0.0778037368658579	FOXA1	46067
658489.821531948	0.07668193020334992	FOXA1	46067
693147.1805599453	0.07563539243324816	FOXA1	46067
762461.8986159398	0.07374204345231468	FOXA1	46067
831776.6166719344	0.07204738643360674	FOXA1	46067
866433.9756999316	0.07125704961142472	FOXA1	46067
901091.3347279289	0.07050666905665932	FOXA1	46067
970406.0527839235	0.06909853306764391	FOXA1	46067
1039720.7708399179	0.0678098374969091	FOXA1	46067
1213007.5659799043	0.06501711168879358	FOXA1	46067
1386294.3611198906	0.06273380593777791	FOXA1	46067
1559581.156259877	0.06078857004452492	FOXA1	46067
1732867.9513998632	0.05913933966545515	FOXA1	46067
1871497.3875118522	0.057966644637408166	FOXA1	46067
2079441.5416798359	0.05642204277162925	FOXA1	46067
2218070.977791825	0.05551788096789824	FOXA1	46067
2426015.1319598085	0.05433833313219747	FOXA1	46067
2772588.722239781	0.05275756291299021	FOXA1	46067
69.31471805599453	0.03829853686355931	FOXA1	46368
138.62943611198907	0.045021925623585424	FOXA1	46368
207.94415416798358	0.04964550742372264	FOXA1	46368
277.25887222397813	0.05378795241495309	FOXA1	46368
346.5735902799726	0.05757509736060903	FOXA1	46368
415.88830833596717	0.060982983121439696	FOXA1	46368
485.2030263919617	0.0641034487054597	FOXA1	46368
554.5177444479563	0.06697495074928068	FOXA1	46368
623.8324625039508	0.06962872209884104	FOXA1	46368
693.1471805599452	0.07208870515027097	FOXA1	46368
831.7766166719343	0.07654862272021717	FOXA1	46368
1039.720770839918	0.08238658723897124	FOXA1	46368
1386.2943611198905	0.09054995644990198	FOXA1	46368
1732.8679513998632	0.09732356222854266	FOXA1	46368
2079.441541679836	0.10310421669978434	FOXA1	46368
3465.7359027997263	0.11976314049011645	FOXA1	46368
4158.883083359672	0.12554093542872266	FOXA1	46368
4852.030263919617	0.13028325419019984	FOXA1	46368
5545.177444479562	0.13423637108686687	FOXA1	46368
6238.324625039508	0.13760049423161608	FOXA1	46368
6931.471805599453	0.14050344920703386	FOXA1	46368
9010.91334727929	0.14726327446108997	FOXA1	46368
11090.354888959124	0.15211259448760497	FOXA1	46368
13862.943611198905	0.15674881693953346	FOXA1	46368
17328.67951399863	0.16065082217302168	FOXA1	46368
20794.415416798358	0.16325930572802796	FOXA1	46368
24260.151319598084	0.16497289960620046	FOXA1	46368
27725.88722239781	0.16602176431843443	FOXA1	46368
31191.623125197537	0.16660008988535444	FOXA1	46368
34657.35902799726	0.16681704018006105	FOXA1	46368
38123.09493079699	0.16677917662735825	FOXA1	46368
41588.830833596716	0.16654140849192645	FOXA1	46368
45054.566736396446	0.16616308026631643	FOXA1	46368
48520.30263919617	0.1656879685721663	FOXA1	46368
51986.0385419959	0.165148768041735	FOXA1	46368
55451.77444479562	0.16456891051170652	FOXA1	46368
62383.246250395074	0.16332958175509105	FOXA1	46368
69314.71805599453	0.16202753448813034	FOXA1	46368
76246.18986159399	0.16072462593282424	FOXA1	46368
83177.66166719343	0.15944949925792706	FOXA1	46368
90109.13347279289	0.15820595843028193	FOXA1	46368
97040.60527839234	0.15700926337701604	FOXA1	46368
103972.0770839918	0.15586243442762332	FOXA1	46368
110903.54888959124	0.15477179708513666	FOXA1	46368
117835.0206951907	0.15373341600300097	FOXA1	46368
124766.49250079015	0.15274709362742786	FOXA1	46368
131697.9643063896	0.15181260473383093	FOXA1	46368
138629.43611198905	0.15092039488335307	FOXA1	46368
152492.37972318797	0.14925469766843197	FOXA1	46368
159423.8515287874	0.1484715984935876	FOXA1	46368
173286.79513998632	0.14700542106737183	FOXA1	46368
187149.7387511852	0.14565187191039622	FOXA1	46368
207944.1541679836	0.1437817692982068	FOXA1	46368
221807.09777918248	0.1426344680253757	FOXA1	46368
235670.0413903814	0.14154715618677113	FOXA1	46368
249532.9850015803	0.14050616744351588	FOXA1	46368
263395.9286127792	0.13950998160836572	FOXA1	46368
277258.8722239781	0.13855377643741576	FOXA1	46368
291121.815835177	0.13763441442088775	FOXA1	46368
304984.75944637595	0.1367478865066997	FOXA1	46368
318847.7030575748	0.1358945989551699	FOXA1	46368
346573.59027997265	0.13427631621524888	FOXA1	46368
381230.9493079699	0.13238714878861796	FOXA1	46368
415888.3083359672	0.13064584642395174	FOXA1	46368
450545.6673639644	0.1290183095436955	FOXA1	46368
485203.0263919617	0.12748878447532644	FOXA1	46368
519860.38541995897	0.1260462097643836	FOXA1	46368
554517.7444479562	0.12468584128236831	FOXA1	46368
589175.1034759535	0.12339397569236558	FOXA1	46368
623832.4625039508	0.12215413739545739	FOXA1	46368
658489.821531948	0.12095909966406959	FOXA1	46368
693147.1805599453	0.11980516834647502	FOXA1	46368
762461.8986159398	0.11761601475586601	FOXA1	46368
831776.6166719344	0.11556712754005466	FOXA1	46368
866433.9756999316	0.11459258951084203	FOXA1	46368
901091.3347279289	0.11365290654439997	FOXA1	46368
970406.0527839235	0.1118645106306832	FOXA1	46368
1039720.7708399179	0.11017548967307216	FOXA1	46368
1213007.5659799043	0.10639549337503675	FOXA1	46368
1386294.3611198906	0.10314276371902044	FOXA1	46368
1559581.156259877	0.100322769314716	FOXA1	46368
1732867.9513998632	0.09784417220870775	FOXA1	46368
1871497.3875118522	0.09607305959909862	FOXA1	46368
2079441.5416798359	0.0936920217500974	FOXA1	46368
2218070.977791825	0.09226915086671321	FOXA1	46368
2426015.1319598085	0.09033798884521212	FOXA1	46368
2772588.722239781	0.08752429653011543	FOXA1	46368
69.31471805599453	0.040259415747764565	FOXA1	49658
138.62943611198907	0.04484096216396588	FOXA1	49658
207.94415416798358	0.04723352049883438	FOXA1	49658
277.25887222397813	0.04962701875187348	FOXA1	49658
346.5735902799726	0.05212279475695693	FOXA1	49658
415.88830833596717	0.054642648266105584	FOXA1	49658
485.2030263919617	0.057097362874740855	FOXA1	49658
554.5177444479563	0.05944400592153635	FOXA1	49658
623.8324625039508	0.061668220535057536	FOXA1	49658
693.1471805599452	0.06377973806255179	FOXA1	49658
831.7766166719343	0.06770894784237505	FOXA1	49658
1039.720770839918	0.07295191732667035	FOXA1	49658
1386.2943611198905	0.0803651890155277	FOXA1	49658
1732.8679513998632	0.08654245321048189	FOXA1	49658
2079.441541679836	0.09176202040722065	FOXA1	49658
3465.7359027997263	0.10621805124470186	FOXA1	49658
4158.883083359672	0.11088187947184353	FOXA1	49658
4852.030263919617	0.11452292632000824	FOXA1	49658
5545.177444479562	0.11743273882815783	FOXA1	49658
6238.324625039508	0.11980474737828632	FOXA1	49658
6931.471805599453	0.12178149383566356	FOXA1	49658
9010.91334727929	0.12620907712691737	FOXA1	49658
11090.354888959124	0.12932125318303622	FOXA1	49658
13862.943611198905	0.1322736193633451	FOXA1	49658
17328.67951399863	0.1348088436315437	FOXA1	49658
20794.415416798358	0.13647769303974847	FOXA1	49658
24260.151319598084	0.13756106954080008	FOXA1	49658
27725.88722239781	0.13819978805822375	FOXA1	49658
31191.623125197537	0.13853300118565212	FOXA1	49658
34657.35902799726	0.1386306208764078	FOXA1	49658
38123.09493079699	0.13855317914884896	FOXA1	49658
41588.830833596716	0.13835927458184383	FOXA1	49658
45054.566736396446	0.13807110188656255	FOXA1	49658
48520.30263919617	0.1377152630298064	FOXA1	49658
51986.0385419959	0.13731358193655965	FOXA1	49658
55451.77444479562	0.1368810013882839	FOXA1	49658
62383.246250395074	0.13594460524257626	FOXA1	49658
69314.71805599453	0.13498926515083365	FOXA1	49658
76246.18986159399	0.13403882740098486	FOXA1	49658
83177.66166719343	0.13309421711574287	FOXA1	49658
90109.13347279289	0.13217729121111327	FOXA1	49658
97040.60527839234	0.1312831122349552	FOXA1	49658
103972.0770839918	0.1304155558903632	FOXA1	49658
110903.54888959124	0.12956338400089706	FOXA1	49658
117835.0206951907	0.1287284147442204	FOXA1	49658
124766.49250079015	0.12791476941140847	FOXA1	49658
131697.9643063896	0.127122292403473	FOXA1	49658
138629.43611198905	0.12634461983856568	FOXA1	49658
152492.37972318797	0.12483679478437502	FOXA1	49658
159423.8515287874	0.12410309367754317	FOXA1	49658
173286.79513998632	0.12268154506663513	FOXA1	49658
187149.7387511852	0.12132826550925589	FOXA1	49658
207944.1541679836	0.11939610984496149	FOXA1	49658
221807.09777918248	0.11818331571531804	FOXA1	49658
235670.0413903814	0.11701715194260373	FOXA1	49658
249532.9850015803	0.11589543051614692	FOXA1	49658
263395.9286127792	0.1148130118640462	FOXA1	49658
277258.8722239781	0.11376914855252679	FOXA1	49658
291121.815835177	0.11275931911248417	FOXA1	49658
304984.75944637595	0.11178522075917674	FOXA1	49658
318847.7030575748	0.11085081040680428	FOXA1	49658
346573.59027997265	0.10908783404910401	FOXA1	49658
381230.9493079699	0.10705146055646672	FOXA1	49658
415888.3083359672	0.10514940221156478	FOXA1	49658
450545.6673639644	0.1033836326241524	FOXA1	49658
485203.0263919617	0.10174529141265899	FOXA1	49658
519860.38541995897	0.1002221935756949	FOXA1	49658
554517.7444479562	0.09878366760537377	FOXA1	49658
589175.1034759535	0.09740319749499411	FOXA1	49658
623832.4625039508	0.09608351671660686	FOXA1	49658
658489.821531948	0.09482205358964155	FOXA1	49658
693147.1805599453	0.09361172650481338	FOXA1	49658
762461.8986159398	0.09136488381514146	FOXA1	49658
831776.6166719344	0.08931720771565806	FOXA1	49658
866433.9756999316	0.08835601763382238	FOXA1	49658
901091.3347279289	0.08742913142125155	FOXA1	49658
970406.0527839235	0.08567236238923079	FOXA1	49658
1039720.7708399179	0.08405165237398711	FOXA1	49658
1213007.5659799043	0.08054958980336246	FOXA1	49658
1386294.3611198906	0.07769285649961635	FOXA1	49658
1559581.156259877	0.07529448136873626	FOXA1	49658
1732867.9513998632	0.07325540360630829	FOXA1	49658
1871497.3875118522	0.07182964315020005	FOXA1	49658
2079441.5416798359	0.06998334858022708	FOXA1	49658
2218070.977791825	0.06892379815796108	FOXA1	49658
[truncated: 6,701 more rows]
