# Supplementary material for: Determinants of transcription factor regulatory range
Source: Nat Commun. 2020 May 18;11:2472. doi: 10.1038/s41467-020-16106-x (PMC7235260; doi:10.1038/s41467-020-16106-x)
Supplement: Supplementary file 12 — Source Data [file 41467_2020_16106_MOESM12_ESM.zip › Source Data/source_data_supp_fig_2b_short_genome_wide_range_TFs.csv]

Half effect distance (log 10)	Correlation	TF	subject
69.31471805599453	0.13567338483241698	YY1	46065
138.62943611198907	0.15798288727057938	YY1	46065
207.94415416798358	0.16671404970916337	YY1	46065
277.25887222397813	0.17111389890786596	YY1	46065
346.5735902799726	0.17361642512877795	YY1	46065
415.88830833596717	0.1751274239528336	YY1	46065
485.2030263919617	0.176037162091698	YY1	46065
554.5177444479563	0.17654654661109334	YY1	46065
623.8324625039508	0.17680392442733037	YY1	46065
693.1471805599452	0.17690189620118618	YY1	46065
831.7766166719343	0.17677914851388363	YY1	46065
1039.720770839918	0.176159588429121	YY1	46065
1386.2943611198905	0.17478873237390988	YY1	46065
1732.8679513998632	0.173440655242704	YY1	46065
2079.441541679836	0.17212000349728407	YY1	46065
3465.7359027997263	0.16683267651460798	YY1	46065
4158.883083359672	0.16422538751951574	YY1	46065
4852.030263919617	0.16147851994790502	YY1	46065
5545.177444479562	0.158673480285657	YY1	46065
6238.324625039508	0.15578053583208706	YY1	46065
6931.471805599453	0.1528832243524365	YY1	46065
9010.91334727929	0.1445143813954135	YY1	46065
11090.354888959124	0.1369294076644488	YY1	46065
13862.943611198905	0.1283792483939321	YY1	46065
17328.67951399863	0.11954642461542671	YY1	46065
20794.415416798358	0.11229321464775856	YY1	46065
24260.151319598084	0.106230093475516	YY1	46065
27725.88722239781	0.10110412454029825	YY1	46065
31191.623125197537	0.09674707670902007	YY1	46065
34657.35902799726	0.09298939712003682	YY1	46065
38123.09493079699	0.08971370999919899	YY1	46065
41588.830833596716	0.08684812225018136	YY1	46065
45054.566736396446	0.08430908426061037	YY1	46065
48520.30263919617	0.08204021832580856	YY1	46065
51986.0385419959	0.07998476639606066	YY1	46065
55451.77444479562	0.07812531634092404	YY1	46065
62383.246250395074	0.07488880791216307	YY1	46065
69314.71805599453	0.07214922003580912	YY1	46065
76246.18986159399	0.06979485322921412	YY1	46065
83177.66166719343	0.06778269308340006	YY1	46065
90109.13347279289	0.06603996790403631	YY1	46065
97040.60527839234	0.06451126596133544	YY1	46065
103972.0770839918	0.06316096983426973	YY1	46065
110903.54888959124	0.061965177986385886	YY1	46065
117835.0206951907	0.060898202598226286	YY1	46065
124766.49250079015	0.05994152792871836	YY1	46065
131697.9643063896	0.05906889328288609	YY1	46065
138629.43611198905	0.05828181377194874	YY1	46065
152492.37972318797	0.05690145959788084	YY1	46065
159423.8515287874	0.05629651276902692	YY1	46065
173286.79513998632	0.055226011770537035	YY1	46065
187149.7387511852	0.054330956080323574	YY1	46065
207944.1541679836	0.0532135374147036	YY1	46065
221807.09777918248	0.05258649941563253	YY1	46065
235670.0413903814	0.052040567189550455	YY1	46065
249532.9850015803	0.0515529845593774	YY1	46065
263395.9286127792	0.051115910172942584	YY1	46065
277258.8722239781	0.050737667767575344	YY1	46065
291121.815835177	0.050412195536386324	YY1	46065
304984.75944637595	0.05013010053232374	YY1	46065
318847.7030575748	0.04988844856683564	YY1	46065
346573.59027997265	0.0495019219982787	YY1	46065
381230.9493079699	0.04915772134557545	YY1	46065
415888.3083359672	0.048918802336940036	YY1	46065
450545.6673639644	0.04875905273527032	YY1	46065
485203.0263919617	0.04866869943079533	YY1	46065
519860.38541995897	0.04861287877896269	YY1	46065
554517.7444479562	0.04859128521039438	YY1	46065
589175.1034759535	0.04859797940980988	YY1	46065
623832.4625039508	0.048633700857152656	YY1	46065
658489.821531948	0.048687815766464304	YY1	46065
693147.1805599453	0.04875859717567608	YY1	46065
762461.8986159398	0.048924985098889665	YY1	46065
831776.6166719344	0.049136238819189486	YY1	46065
866433.9756999316	0.049250658885542954	YY1	46065
901091.3347279289	0.0493643055161772	YY1	46065
970406.0527839235	0.04960714946228983	YY1	46065
1039720.7708399179	0.04983921390114615	YY1	46065
1213007.5659799043	0.05036948744834524	YY1	46065
1386294.3611198906	0.050865589889475225	YY1	46065
1559581.156259877	0.05127310956643916	YY1	46065
1732867.9513998632	0.05166422232435876	YY1	46065
1871497.3875118522	0.051958765742154536	YY1	46065
2079441.5416798359	0.052385919986513034	YY1	46065
2218070.977791825	0.05264772180942049	YY1	46065
2426015.1319598085	0.05300478893028208	YY1	46065
2772588.722239781	0.05350639037370864	YY1	46065
69.31471805599453	0.13460677321217526	YY1	46104
138.62943611198907	0.1549890463208506	YY1	46104
207.94415416798358	0.16427560633591703	YY1	46104
277.25887222397813	0.169369325057235	YY1	46104
346.5735902799726	0.1724354593678101	YY1	46104
415.88830833596717	0.17437388778622578	YY1	46104
485.2030263919617	0.1756141625213535	YY1	46104
554.5177444479563	0.17640687022788495	YY1	46104
623.8324625039508	0.17689450328668072	YY1	46104
693.1471805599452	0.1772051038448617	YY1	46104
831.7766166719343	0.17750585927880125	YY1	46104
1039.720770839918	0.17746799347923095	YY1	46104
1386.2943611198905	0.17680141254478687	YY1	46104
1732.8679513998632	0.17582957599354546	YY1	46104
2079.441541679836	0.1748021152172262	YY1	46104
3465.7359027997263	0.1706190164673173	YY1	46104
4158.883083359672	0.168432109775021	YY1	46104
4852.030263919617	0.16619816506627552	YY1	46104
5545.177444479562	0.16391631746230131	YY1	46104
6238.324625039508	0.16152088475946644	YY1	46104
6931.471805599453	0.1591047842098808	YY1	46104
9010.91334727929	0.15203888607736074	YY1	46104
11090.354888959124	0.1455686632730378	YY1	46104
13862.943611198905	0.13787682477160887	YY1	46104
17328.67951399863	0.12964727825670483	YY1	46104
20794.415416798358	0.12263793878378154	YY1	46104
24260.151319598084	0.11673177477201929	YY1	46104
27725.88722239781	0.11179303527329204	YY1	46104
31191.623125197537	0.10767039739042816	YY1	46104
34657.35902799726	0.1041914741870546	YY1	46104
38123.09493079699	0.10126119173442086	YY1	46104
41588.830833596716	0.09876656536244056	YY1	46104
45054.566736396446	0.0966064013436397	YY1	46104
48520.30263919617	0.09473543507142079	YY1	46104
51986.0385419959	0.09309731161576563	YY1	46104
55451.77444479562	0.09165063456103685	YY1	46104
62383.246250395074	0.08919631487641635	YY1	46104
69314.71805599453	0.08716360521577779	YY1	46104
76246.18986159399	0.08544544583196505	YY1	46104
83177.66166719343	0.08396345211056733	YY1	46104
90109.13347279289	0.08265240030019173	YY1	46104
97040.60527839234	0.08149234537611728	YY1	46104
103972.0770839918	0.08045092623860157	YY1	46104
110903.54888959124	0.07950880448873034	YY1	46104
117835.0206951907	0.07864600557478109	YY1	46104
124766.49250079015	0.07786462780508992	YY1	46104
131697.9643063896	0.07714444968844718	YY1	46104
138629.43611198905	0.07647579473390391	YY1	46104
152492.37972318797	0.07525103234358821	YY1	46104
159423.8515287874	0.07468961223575456	YY1	46104
173286.79513998632	0.07365975675021372	YY1	46104
187149.7387511852	0.07272810108788359	YY1	46104
207944.1541679836	0.07145817050764239	YY1	46104
221807.09777918248	0.07068985681821546	YY1	46104
235670.0413903814	0.06997994552717544	YY1	46104
249532.9850015803	0.06932201786041353	YY1	46104
263395.9286127792	0.06872008325295441	YY1	46104
277258.8722239781	0.06816753855191639	YY1	46104
291121.815835177	0.06766405971364307	YY1	46104
304984.75944637595	0.06720119490975551	YY1	46104
318847.7030575748	0.06677450806753919	YY1	46104
346573.59027997265	0.06601361104550044	YY1	46104
381230.9493079699	0.06524570095176845	YY1	46104
415888.3083359672	0.06462479799246276	YY1	46104
450545.6673639644	0.06412308298630402	YY1	46104
485203.0263919617	0.06373255336573809	YY1	46104
519860.38541995897	0.06341520950564802	YY1	46104
554517.7444479562	0.0631659575058165	YY1	46104
589175.1034759535	0.06297369593600882	YY1	46104
623832.4625039508	0.06283081412871892	YY1	46104
658489.821531948	0.06272355901969859	YY1	46104
693147.1805599453	0.0626500553045389	YY1	46104
762461.8986159398	0.06258439124853592	YY1	46104
831776.6166719344	0.06260006799309258	YY1	46104
866433.9756999316	0.0626276680334034	YY1	46104
901091.3347279289	0.06265615919606816	YY1	46104
970406.0527839235	0.0627352878227768	YY1	46104
1039720.7708399179	0.0628399897380848	YY1	46104
1213007.5659799043	0.0631486436232336	YY1	46104
1386294.3611198906	0.06345217405310583	YY1	46104
1559581.156259877	0.06368530790851823	YY1	46104
1732867.9513998632	0.06386077175164194	YY1	46104
1871497.3875118522	0.0639956866069825	YY1	46104
2079441.5416798359	0.06420207106365274	YY1	46104
2218070.977791825	0.06432866903447947	YY1	46104
2426015.1319598085	0.06450102121614794	YY1	46104
2772588.722239781	0.06478113632015313	YY1	46104
69.31471805599453	0.15288835001050566	YY1	46153
138.62943611198907	0.17768701162508696	YY1	46153
207.94415416798358	0.18854282108251375	YY1	46153
277.25887222397813	0.19469847588970307	YY1	46153
346.5735902799726	0.19861861331670266	YY1	46153
415.88830833596717	0.20136184038927282	YY1	46153
485.2030263919617	0.2033281616126663	YY1	46153
554.5177444479563	0.2047822964011747	YY1	46153
623.8324625039508	0.20587762695152592	YY1	46153
693.1471805599452	0.20673006264467522	YY1	46153
831.7766166719343	0.20793896564971032	YY1	46153
1039.720770839918	0.2089547276662884	YY1	46153
1386.2943611198905	0.20960141521454487	YY1	46153
1732.8679513998632	0.20969983323559455	YY1	46153
2079.441541679836	0.209498494781465	YY1	46153
3465.7359027997263	0.20761158864759444	YY1	46153
4158.883083359672	0.2062112138566326	YY1	46153
4852.030263919617	0.20460955311884063	YY1	46153
5545.177444479562	0.20293338711748457	YY1	46153
6238.324625039508	0.2011904992211934	YY1	46153
6931.471805599453	0.19937194860034732	YY1	46153
9010.91334727929	0.19388700147885135	YY1	46153
11090.354888959124	0.18859014622825493	YY1	46153
13862.943611198905	0.18198120768751838	YY1	46153
17328.67951399863	0.17453999885483582	YY1	46153
20794.415416798358	0.16810568557509714	YY1	46153
24260.151319598084	0.16253535442490064	YY1	46153
27725.88722239781	0.1577785212523705	YY1	46153
31191.623125197537	0.15366987040431934	YY1	46153
34657.35902799726	0.15009799333164717	YY1	46153
38123.09493079699	0.1469802713161032	YY1	46153
41588.830833596716	0.14422660554668315	YY1	46153
45054.566736396446	0.14176232460471927	YY1	46153
48520.30263919617	0.13952926252169673	YY1	46153
51986.0385419959	0.13749574472541948	YY1	46153
55451.77444479562	0.135635007843856	YY1	46153
62383.246250395074	0.13231746641772135	YY1	46153
69314.71805599453	0.12942464838963283	YY1	46153
76246.18986159399	0.126857578481744	YY1	46153
83177.66166719343	0.12455670359765991	YY1	46153
90109.13347279289	0.12247670100033776	YY1	46153
97040.60527839234	0.12057428450381723	YY1	46153
103972.0770839918	0.11882827665802277	YY1	46153
110903.54888959124	0.11721902379784567	YY1	46153
117835.0206951907	0.11572763437969039	YY1	46153
124766.49250079015	0.11433623150231854	YY1	46153
131697.9643063896	0.1130330045229598	YY1	46153
138629.43611198905	0.11181242096921938	YY1	46153
152492.37972318797	0.10957486560861995	YY1	46153
159423.8515287874	0.10854829606616656	YY1	46153
173286.79513998632	0.10665221524288829	YY1	46153
187149.7387511852	0.10492945977081639	YY1	46153
207944.1541679836	0.10262297779516681	YY1	46153
221807.09777918248	0.1012431515844531	YY1	46153
235670.0413903814	0.09996677145703514	YY1	46153
249532.9850015803	0.09878462242587516	YY1	46153
263395.9286127792	0.09769237030913834	YY1	46153
277258.8722239781	0.09667832989417373	YY1	46153
291121.815835177	0.0957359648126679	YY1	46153
304984.75944637595	0.0948552162058666	YY1	46153
318847.7030575748	0.09403358947193395	YY1	46153
346573.59027997265	0.0925305778528408	YY1	46153
381230.9493079699	0.09088317546069019	YY1	46153
415888.3083359672	0.08946395981482363	YY1	46153
450545.6673639644	0.08824287508685567	YY1	46153
485203.0263919617	0.08717419563872317	YY1	46153
519860.38541995897	0.08622350241527073	YY1	46153
554517.7444479562	0.0853853241477908	YY1	46153
589175.1034759535	0.08463519641130325	YY1	46153
623832.4625039508	0.08396296406465535	YY1	46153
658489.821531948	0.08335768485279176	YY1	46153
693147.1805599453	0.08281418757808023	YY1	46153
762461.8986159398	0.08187939511061158	YY1	46153
831776.6166719344	0.08109675472276678	YY1	46153
866433.9756999316	0.08074466574738376	YY1	46153
901091.3347279289	0.08041459608295087	YY1	46153
970406.0527839235	0.0798176176651176	YY1	46153
1039720.7708399179	0.07929971221393527	YY1	46153
1213007.5659799043	0.07818730257679285	YY1	46153
1386294.3611198906	0.07727023992673984	YY1	46153
1559581.156259877	0.07649517481690479	YY1	46153
1732867.9513998632	0.0758065988185429	YY1	46153
1871497.3875118522	0.07531189304600665	YY1	46153
2079441.5416798359	0.07468060216465358	YY1	46153
2218070.977791825	0.07431565658037508	YY1	46153
2426015.1319598085	0.07383827050661347	YY1	46153
2772588.722239781	0.07320212084940608	YY1	46153
69.31471805599453	0.15417231769987305	YY1	46163
138.62943611198907	0.18178815219558878	YY1	46163
207.94415416798358	0.1938784080233351	YY1	46163
277.25887222397813	0.20056910363495606	YY1	46163
346.5735902799726	0.20471923872117676	YY1	46163
415.88830833596717	0.20755663883104009	YY1	46163
485.2030263919617	0.20956295940315775	YY1	46163
554.5177444479563	0.2110168038512361	YY1	46163
623.8324625039508	0.21209383127786044	YY1	46163
693.1471805599452	0.21290622701782075	YY1	46163
831.7766166719343	0.21404097608751352	YY1	46163
1039.720770839918	0.2149829983977802	YY1	46163
1386.2943611198905	0.2156533769588713	YY1	46163
1732.8679513998632	0.21581037963487337	YY1	46163
2079.441541679836	0.21567459962559152	YY1	46163
3465.7359027997263	0.2137853288597538	YY1	46163
4158.883083359672	0.2123355035461967	YY1	46163
4852.030263919617	0.2106844861351594	YY1	46163
5545.177444479562	0.20895123750396322	YY1	46163
6238.324625039508	0.20711573397947933	YY1	46163
6931.471805599453	0.20522292657732855	YY1	46163
9010.91334727929	0.19938662164862214	YY1	46163
11090.354888959124	0.19356468936826868	YY1	46163
13862.943611198905	0.1863050593938144	YY1	46163
17328.67951399863	0.17843577640740274	YY1	46163
20794.415416798358	0.1717685525337799	YY1	46163
24260.151319598084	0.16612071927933483	YY1	46163
27725.88722239781	0.16132183073050066	YY1	46163
31191.623125197537	0.1571540322843137	YY1	46163
34657.35902799726	0.15349083739772185	YY1	46163
38123.09493079699	0.15025884793916724	YY1	46163
41588.830833596716	0.14737877822164144	YY1	46163
45054.566736396446	0.14478337849266915	YY1	46163
48520.30263919617	0.14242154920570724	YY1	46163
51986.0385419959	0.14026306128239796	YY1	46163
55451.77444479562	0.13827386920668067	YY1	46163
62383.246250395074	0.1347112557391392	YY1	46163
69314.71805599453	0.1315907161197381	YY1	46163
76246.18986159399	0.12882120559017474	YY1	46163
83177.66166719343	0.12632811338632863	YY1	46163
90109.13347279289	0.12406064559632647	YY1	46163
97040.60527839234	0.12198166674301208	YY1	46163
103972.0770839918	0.12006127446707172	YY1	46163
110903.54888959124	0.11827710903051473	YY1	46163
117835.0206951907	0.11662072839415011	YY1	46163
124766.49250079015	0.11507360764591584	YY1	46163
131697.9643063896	0.11361999739054808	YY1	46163
138629.43611198905	0.11225328637928764	YY1	46163
152492.37972318797	0.1097591085954164	YY1	46163
159423.8515287874	0.10861363746787692	YY1	46163
173286.79513998632	0.10649681254344476	YY1	46163
187149.7387511852	0.10457965521423299	YY1	46163
207944.1541679836	0.1020165212392721	YY1	46163
221807.09777918248	0.10048803894471324	YY1	46163
235670.0413903814	0.09908340315118798	YY1	46163
249532.9850015803	0.09779304827350592	YY1	46163
263395.9286127792	0.09660355034273098	YY1	46163
277258.8722239781	0.09550370746306629	YY1	46163
291121.815835177	0.09448242725493632	YY1	46163
304984.75944637595	0.09353406150263148	YY1	46163
318847.7030575748	0.09265536842702253	YY1	46163
346573.59027997265	0.09107587405783439	YY1	46163
381230.9493079699	0.08939750556456859	YY1	46163
415888.3083359672	0.08798217376402526	YY1	46163
450545.6673639644	0.08677103581592835	YY1	46163
485203.0263919617	0.08574156831474174	YY1	46163
519860.38541995897	0.08486001362374664	YY1	46163
554517.7444479562	0.08409831813915514	YY1	46163
589175.1034759535	0.08343627691435256	YY1	46163
623832.4625039508	0.08286081728609777	YY1	46163
658489.821531948	0.08235360210445793	YY1	46163
693147.1805599453	0.08189283313016028	YY1	46163
762461.8986159398	0.08108639508295737	YY1	46163
831776.6166719344	0.08041574270789549	YY1	46163
866433.9756999316	0.08012517765155364	YY1	46163
901091.3347279289	0.07985693291483466	YY1	46163
970406.0527839235	0.07936976611840853	YY1	46163
1039720.7708399179	0.07894425383022613	YY1	46163
1213007.5659799043	0.078061277739085	YY1	46163
1386294.3611198906	0.07734056140987922	YY1	46163
1559581.156259877	0.07672828298937849	YY1	46163
1732867.9513998632	0.07619979473072423	YY1	46163
1871497.3875118522	0.07581613898165036	YY1	46163
2079441.5416798359	0.07531643817730278	YY1	46163
2218070.977791825	0.07503470723828644	YY1	46163
2426015.1319598085	0.07468372234667814	YY1	46163
2772588.722239781	0.0742403544660258	YY1	46163
69.31471805599453	0.13171552179735682	YY1	46170
138.62943611198907	0.14856765939184322	YY1	46170
207.94415416798358	0.15556023876543107	YY1	46170
277.25887222397813	0.15916552195512845	YY1	46170
346.5735902799726	0.16121581956343778	YY1	46170
415.88830833596717	0.16245872979621265	YY1	46170
485.2030263919617	0.16320539493189698	YY1	46170
554.5177444479563	0.1636029380934928	YY1	46170
623.8324625039508	0.16381336851580597	YY1	46170
693.1471805599452	0.1638969980261563	YY1	46170
831.7766166719343	0.1638104416017122	YY1	46170
1039.720770839918	0.16331251912322756	YY1	46170
1386.2943611198905	0.16218663129869645	YY1	46170
1732.8679513998632	0.1609289580118448	YY1	46170
2079.441541679836	0.15963173252860052	YY1	46170
3465.7359027997263	0.15450947963037695	YY1	46170
4158.883083359672	0.1518918595582704	YY1	46170
4852.030263919617	0.14927881667291196	YY1	46170
5545.177444479562	0.14668493889471698	YY1	46170
6238.324625039508	0.14414397155215597	YY1	46170
6931.471805599453	0.141666189450805	YY1	46170
9010.91334727929	0.13489662790186854	YY1	46170
11090.354888959124	0.12890466432032535	YY1	46170
13862.943611198905	0.12151493694846074	YY1	46170
17328.67951399863	0.1137516213986366	YY1	46170
20794.415416798358	0.10729837949472183	YY1	46170
24260.151319598084	0.1019445105637837	YY1	46170
27725.88722239781	0.0974479707077991	YY1	46170
31191.623125197537	0.09358109139550004	YY1	46170
34657.35902799726	0.09025540339788062	YY1	46170
38123.09493079699	0.08740290955410321	YY1	46170
41588.830833596716	0.0849261552915779	YY1	46170
45054.566736396446	0.08274619909009776	YY1	46170
48520.30263919617	0.08080186501408328	YY1	46170
51986.0385419959	0.07908398897937668	YY1	46170
55451.77444479562	0.07754455972673864	YY1	46170
62383.246250395074	0.07493991061919875	YY1	46170
69314.71805599453	0.07282461277959242	YY1	46170
76246.18986159399	0.07107486662634059	YY1	46170
83177.66166719343	0.06961493462516223	YY1	46170
90109.13347279289	0.06838100915695723	YY1	46170
97040.60527839234	0.06731322078291788	YY1	46170
103972.0770839918	0.06637423080279202	YY1	46170
110903.54888959124	0.06552590094015821	YY1	46170
117835.0206951907	0.0647573787588936	YY1	46170
124766.49250079015	0.06405494746021824	YY1	46170
131697.9643063896	0.063406072964218	YY1	46170
138629.43611198905	0.06279653119474841	YY1	46170
152492.37972318797	0.06168444512955904	YY1	46170
159423.8515287874	0.061169149420867104	YY1	46170
173286.79513998632	0.060231651149013916	YY1	46170
187149.7387511852	0.059382955738830304	YY1	46170
207944.1541679836	0.05825361470285244	YY1	46170
221807.09777918248	0.05759258107250942	YY1	46170
235670.0413903814	0.05700894421282918	YY1	46170
249532.9850015803	0.05649753697567747	YY1	46170
263395.9286127792	0.05603876759947267	YY1	46170
277258.8722239781	0.05562742157842172	YY1	46170
291121.815835177	0.055253868322563134	YY1	46170
304984.75944637595	0.05490563593423027	YY1	46170
318847.7030575748	0.05459804523615946	YY1	46170
346573.59027997265	0.05409554885902829	YY1	46170
381230.9493079699	0.05364494846599251	YY1	46170
415888.3083359672	0.05331264541025565	YY1	46170
450545.6673639644	0.053054763751416274	YY1	46170
485203.0263919617	0.0528421707188652	YY1	46170
519860.38541995897	0.05270463009019504	YY1	46170
554517.7444479562	0.05261361237867897	YY1	46170
589175.1034759535	0.052564058210119925	YY1	46170
623832.4625039508	0.05253219070125552	YY1	46170
658489.821531948	0.0525156568828317	YY1	46170
693147.1805599453	0.0525189229179379	YY1	46170
762461.8986159398	0.05255378269919203	YY1	46170
831776.6166719344	0.052630795274820556	YY1	46170
866433.9756999316	0.05268104115213239	YY1	46170
901091.3347279289	0.05273765771560716	YY1	46170
970406.0527839235	0.05285469825369363	YY1	46170
1039720.7708399179	0.05298505016440081	YY1	46170
1213007.5659799043	0.05325671634479566	YY1	46170
1386294.3611198906	0.05344970314945012	YY1	46170
1559581.156259877	0.05354944017011127	YY1	46170
1732867.9513998632	0.053617642822105516	YY1	46170
1871497.3875118522	0.05363987696324102	YY1	46170
2079441.5416798359	0.053651230592779126	YY1	46170
2218070.977791825	0.05367658786599656	YY1	46170
2426015.1319598085	0.053724004733266245	YY1	46170
2772588.722239781	0.05379806414838244	YY1	46170
69.31471805599453	0.13543284874671552	YY1	46204
138.62943611198907	0.15486509900052647	YY1	46204
207.94415416798358	0.16322760332798464	YY1	46204
277.25887222397813	0.16771570244585202	YY1	46204
346.5735902799726	0.17040916293483163	YY1	46204
415.88830833596717	0.17213437396701634	YY1	46204
485.2030263919617	0.1732476858859064	YY1	46204
554.5177444479563	0.1739760592520099	YY1	46204
623.8324625039508	0.1744348357380817	YY1	46204
693.1471805599452	0.17471304080918315	YY1	46204
831.7766166719343	0.17492407845757146	YY1	46204
1039.720770839918	0.17468467274010102	YY1	46204
1386.2943611198905	0.17360995754120298	YY1	46204
1732.8679513998632	0.1722506799124175	YY1	46204
2079.441541679836	0.17077315681691457	YY1	46204
3465.7359027997263	0.16487798708968235	YY1	46204
4158.883083359672	0.1619252914437533	YY1	46204
4852.030263919617	0.15894284469618375	YY1	46204
5545.177444479562	0.15594011559529555	YY1	46204
6238.324625039508	0.1529287618101495	YY1	46204
6931.471805599453	0.15002324677715895	YY1	46204
9010.91334727929	0.14199675801657252	YY1	46204
11090.354888959124	0.13471528189699167	YY1	46204
13862.943611198905	0.1263200791713296	YY1	46204
17328.67951399863	0.11761128486278241	YY1	46204
20794.415416798358	0.1105246748497374	YY1	46204
24260.151319598084	0.1047777814126189	YY1	46204
27725.88722239781	0.10001668411758677	YY1	46204
31191.623125197537	0.09602394736862788	YY1	46204
34657.35902799726	0.09263887672632828	YY1	46204
38123.09493079699	0.0897489010530658	YY1	46204
41588.830833596716	0.0872628766610845	YY1	46204
45054.566736396446	0.08507731860158564	YY1	46204
48520.30263919617	0.08314627263755292	YY1	46204
51986.0385419959	0.08144470445752407	YY1	46204
55451.77444479562	0.0799204928179427	YY1	46204
62383.246250395074	0.0772720570631905	YY1	46204
69314.71805599453	0.07507505110617346	YY1	46204
76246.18986159399	0.0732267917845196	YY1	46204
83177.66166719343	0.07163808050515003	YY1	46204
90109.13347279289	0.07026865638738666	YY1	46204
97040.60527839234	0.06907490581558164	YY1	46204
103972.0770839918	0.06801991585876543	YY1	46204
110903.54888959124	0.06707873245097458	YY1	46204
117835.0206951907	0.06623278944925935	YY1	46204
124766.49250079015	0.06546142471457474	YY1	46204
131697.9643063896	0.06474633644901469	YY1	46204
138629.43611198905	0.06408064877964037	YY1	46204
152492.37972318797	0.0629016882262345	YY1	46204
159423.8515287874	0.0623780550839684	YY1	46204
173286.79513998632	0.06143710780887065	YY1	46204
187149.7387511852	0.06061032423456427	YY1	46204
207944.1541679836	0.059528748336726056	YY1	46204
221807.09777918248	0.058897782287136394	YY1	46204
235670.0413903814	0.05832705354410435	YY1	46204
249532.9850015803	0.05781701691897204	YY1	46204
263395.9286127792	0.057353615272463326	YY1	46204
277258.8722239781	0.056934355454510484	YY1	46204
291121.815835177	0.056552416363145334	YY1	46204
304984.75944637595	0.056199357924577226	YY1	46204
318847.7030575748	0.05587346166599706	YY1	46204
346573.59027997265	0.05529560326881521	YY1	46204
381230.9493079699	0.05471313910476154	YY1	46204
415888.3083359672	0.054261812073135955	YY1	46204
450545.6673639644	0.053916152252737375	YY1	46204
485203.0263919617	0.05366717263800658	YY1	46204
519860.38541995897	0.05348054092033046	YY1	46204
554517.7444479562	0.053345208904935514	YY1	46204
589175.1034759535	0.05324500289455944	YY1	46204
623832.4625039508	0.053175813003480885	YY1	46204
658489.821531948	0.05313366633616835	YY1	46204
693147.1805599453	0.053115924786785854	YY1	46204
762461.8986159398	0.0531270116110557	YY1	46204
831776.6166719344	0.05318621699048891	YY1	46204
866433.9756999316	0.05323430474858668	YY1	46204
901091.3347279289	0.053291989376402706	YY1	46204
970406.0527839235	0.05343971990787748	YY1	46204
1039720.7708399179	0.053581373142671106	YY1	46204
1213007.5659799043	0.05389367830856952	YY1	46204
1386294.3611198906	0.05417225942471811	YY1	46204
1559581.156259877	0.05444725090942562	YY1	46204
1732867.9513998632	0.05473636206727332	YY1	46204
1871497.3875118522	0.05495976768994307	YY1	46204
2079441.5416798359	0.05525991384717496	YY1	46204
2218070.977791825	0.05544123239378839	YY1	46204
2426015.1319598085	0.05569428293400788	YY1	46204
2772588.722239781	0.056033253095886325	YY1	46204
69.31471805599453	0.12285106453140394	YY1	46226
138.62943611198907	0.1421565709782898	YY1	46226
207.94415416798358	0.1505325095377322	YY1	46226
277.25887222397813	0.1549168246909103	YY1	46226
346.5735902799726	0.15750074542597542	YY1	46226
415.88830833596717	0.15911742299972373	YY1	46226
485.2030263919617	0.16016882575284835	YY1	46226
554.5177444479563	0.16085319006011556	YY1	46226
623.8324625039508	0.16130003939470916	YY1	46226
693.1471805599452	0.1615908852412369	YY1	46226
831.7766166719343	0.1619144780519334	YY1	46226
1039.720770839918	0.1619649077524005	YY1	46226
1386.2943611198905	0.16141894930562725	YY1	46226
1732.8679513998632	0.16050684556599443	YY1	46226
2079.441541679836	0.15945528081202268	YY1	46226
3465.7359027997263	0.1547444364325537	YY1	46226
4158.883083359672	0.15215817740944532	YY1	46226
4852.030263919617	0.14955741096375547	YY1	46226
5545.177444479562	0.14695582291847087	YY1	46226
6238.324625039508	0.1443533069227377	YY1	46226
6931.471805599453	0.14178100776044034	YY1	46226
9010.91334727929	0.13464038102764253	YY1	46226
11090.354888959124	0.12845010634778567	YY1	46226
13862.943611198905	0.12147121503724591	YY1	46226
17328.67951399863	0.11429048382791693	YY1	46226
20794.415416798358	0.10857622187037924	YY1	46226
24260.151319598084	0.10392354931457391	YY1	46226
27725.88722239781	0.10008723947600515	YY1	46226
31191.623125197537	0.09688604404327279	YY1	46226
34657.35902799726	0.09414421777227916	YY1	46226
38123.09493079699	0.09179210635076478	YY1	46226
41588.830833596716	0.08976020165311839	YY1	46226
45054.566736396446	0.08798332068376254	YY1	46226
48520.30263919617	0.08641932517882209	YY1	46226
51986.0385419959	0.08502331441502194	YY1	46226
55451.77444479562	0.08376418394746739	YY1	46226
62383.246250395074	0.08161273308274926	YY1	46226
69314.71805599453	0.07983463386865697	YY1	46226
76246.18986159399	0.07832932314245226	YY1	46226
83177.66166719343	0.07704261013740885	YY1	46226
90109.13347279289	0.07593202506237223	YY1	46226
97040.60527839234	0.07495013328211524	YY1	46226
103972.0770839918	0.07407712748280093	YY1	46226
110903.54888959124	0.07330412919834538	YY1	46226
117835.0206951907	0.0726107121059387	YY1	46226
124766.49250079015	0.07197659737329197	YY1	46226
131697.9643063896	0.07139640450949535	YY1	46226
138629.43611198905	0.07085971972757872	YY1	46226
152492.37972318797	0.06989820747073669	YY1	46226
159423.8515287874	0.06946743668598396	YY1	46226
173286.79513998632	0.06868140069630296	YY1	46226
187149.7387511852	0.0679838550106671	YY1	46226
207944.1541679836	0.06706062914735987	YY1	46226
221807.09777918248	0.06651430581596499	YY1	46226
235670.0413903814	0.06601450457433199	YY1	46226
249532.9850015803	0.06555869301096579	YY1	46226
263395.9286127792	0.06513486289841025	YY1	46226
277258.8722239781	0.0647410691262809	YY1	46226
291121.815835177	0.06437533617552252	YY1	46226
304984.75944637595	0.06403644737285794	YY1	46226
318847.7030575748	0.06372629778074333	YY1	46226
346573.59027997265	0.06318010941670316	YY1	46226
381230.9493079699	0.06261675741441944	YY1	46226
415888.3083359672	0.06215850067741064	YY1	46226
450545.6673639644	0.06179637332337653	YY1	46226
485203.0263919617	0.06152197484958895	YY1	46226
519860.38541995897	0.061306694756266676	YY1	46226
554517.7444479562	0.06114552646399578	YY1	46226
589175.1034759535	0.06102507170701358	YY1	46226
623832.4625039508	0.06094321403424982	YY1	46226
658489.821531948	0.060894626061153985	YY1	46226
693147.1805599453	0.0608705710516646	YY1	46226
762461.8986159398	0.06090890230139339	YY1	46226
831776.6166719344	0.061028904306038065	YY1	46226
866433.9756999316	0.061098786706901005	YY1	46226
901091.3347279289	0.061179553090949294	YY1	46226
970406.0527839235	0.06136104062681502	YY1	46226
1039720.7708399179	0.061556773741962986	YY1	46226
1213007.5659799043	0.062046760322928426	YY1	46226
1386294.3611198906	0.06239716624758603	YY1	46226
1559581.156259877	0.06270304913333727	YY1	46226
1732867.9513998632	0.06299018730535438	YY1	46226
1871497.3875118522	0.0631982864062055	YY1	46226
2079441.5416798359	0.06350019798407722	YY1	46226
2218070.977791825	0.06366578840765102	YY1	46226
2426015.1319598085	0.06387791606668951	YY1	46226
2772588.722239781	0.06419260176506388	YY1	46226
69.31471805599453	0.13880398940861394	YY1	46269
138.62943611198907	0.1602231785418591	YY1	46269
207.94415416798358	0.16970184608570588	YY1	46269
277.25887222397813	0.17475959620397877	YY1	46269
346.5735902799726	0.17775346142941487	YY1	46269
415.88830833596717	0.17974400568266746	YY1	46269
485.2030263919617	0.1811349779831784	YY1	46269
554.5177444479563	0.1821044397627141	YY1	46269
623.8324625039508	0.18279251729336032	YY1	46269
693.1471805599452	0.18326713519704066	YY1	46269
831.7766166719343	0.18381989502483412	YY1	46269
1039.720770839918	0.18404582863248914	YY1	46269
1386.2943611198905	0.18359935641029088	YY1	46269
1732.8679513998632	0.18268820055458881	YY1	46269
2079.441541679836	0.18166212060682038	YY1	46269
3465.7359027997263	0.17700016894104187	YY1	46269
4158.883083359672	0.17446735619710593	YY1	46269
4852.030263919617	0.1718158306414748	YY1	46269
5545.177444479562	0.1690909521439071	YY1	46269
6238.324625039508	0.16632252964357808	YY1	46269
6931.471805599453	0.16357306489369608	YY1	46269
9010.91334727929	0.15570461395765026	YY1	46269
11090.354888959124	0.14884037338428904	YY1	46269
13862.943611198905	0.14118640880731942	YY1	46269
17328.67951399863	0.13340590355663715	YY1	46269
20794.415416798358	0.1272111788913149	YY1	46269
24260.151319598084	0.12222241288900089	YY1	46269
27725.88722239781	0.1181206962834167	YY1	46269
31191.623125197537	0.11466958737153997	YY1	46269
34657.35902799726	0.11175213609217954	YY1	46269
38123.09493079699	0.10924446723949462	YY1	46269
41588.830833596716	0.10705585836867404	YY1	46269
45054.566736396446	0.10513056451274273	YY1	46269
48520.30263919617	0.10341757494808661	YY1	46269
51986.0385419959	0.10187416278202877	YY1	46269
55451.77444479562	0.10047413963606426	YY1	46269
62383.246250395074	0.0979967414212635	YY1	46269
69314.71805599453	0.09586966538775755	YY1	46269
76246.18986159399	0.09401327155152894	YY1	46269
83177.66166719343	0.0923660018199871	YY1	46269
90109.13347279289	0.09089170935791133	YY1	46269
97040.60527839234	0.08954429440834352	YY1	46269
103972.0770839918	0.08830379465561436	YY1	46269
110903.54888959124	0.08715796136419361	YY1	46269
117835.0206951907	0.086087106759277	YY1	46269
124766.49250079015	0.08507729310523106	YY1	46269
131697.9643063896	0.08412588578644592	YY1	46269
138629.43611198905	0.08322909007034353	YY1	46269
152492.37972318797	0.08157721126445162	YY1	46269
159423.8515287874	0.0808165504911525	YY1	46269
173286.79513998632	0.07940685049962208	YY1	46269
187149.7387511852	0.07813722035981553	YY1	46269
207944.1541679836	0.07644804809245791	YY1	46269
221807.09777918248	0.07543601191664999	YY1	46269
235670.0413903814	0.07450690506962587	YY1	46269
249532.9850015803	0.07365486545060274	YY1	46269
263395.9286127792	0.07287128414668267	YY1	46269
277258.8722239781	0.07215089304360721	YY1	46269
291121.815835177	0.07148313997353432	YY1	46269
304984.75944637595	0.07086302112047715	YY1	46269
318847.7030575748	0.07028805312737864	YY1	46269
346573.59027997265	0.06927240333327161	YY1	46269
381230.9493079699	0.0682084456880836	YY1	46269
415888.3083359672	0.06732658430701444	YY1	46269
450545.6673639644	0.06660356724573026	YY1	46269
485203.0263919617	0.06600820895937581	YY1	46269
519860.38541995897	0.06552343071218127	YY1	46269
554517.7444479562	0.0651260374562111	YY1	46269
589175.1034759535	0.06479656361654365	YY1	46269
623832.4625039508	0.06451943323452342	YY1	46269
658489.821531948	0.06429105155254143	YY1	46269
693147.1805599453	0.06410747653933442	YY1	46269
762461.8986159398	0.06383857804262194	YY1	46269
831776.6166719344	0.06366817594077452	YY1	46269
866433.9756999316	0.06360753754674796	YY1	46269
901091.3347279289	0.06355578610335119	YY1	46269
970406.0527839235	0.0634759661039699	YY1	46269
1039720.7708399179	0.06343100312519412	YY1	46269
1213007.5659799043	0.06341759645709032	YY1	46269
1386294.3611198906	0.06352132101692631	YY1	46269
1559581.156259877	0.06366202078501614	YY1	46269
1732867.9513998632	0.06385446449161436	YY1	46269
1871497.3875118522	0.06400647905970196	YY1	46269
2079441.5416798359	0.06423890318686747	YY1	46269
2218070.977791825	0.06437485364767341	YY1	46269
2426015.1319598085	0.06454673158643034	YY1	46269
2772588.722239781	0.06480999258634296	YY1	46269
69.31471805599453	0.13929136083300378	YY1	46303
138.62943611198907	0.16239277389345674	YY1	46303
207.94415416798358	0.17288136416790179	YY1	46303
277.25887222397813	0.178728652624602	YY1	46303
346.5735902799726	0.18234371600027524	YY1	46303
415.88830833596717	0.18478364051526394	YY1	46303
485.2030263919617	0.18646735800833825	YY1	46303
554.5177444479563	0.18767645250124565	YY1	46303
623.8324625039508	0.1885577864992012	YY1	46303
693.1471805599452	0.18919895697237282	YY1	46303
831.7766166719343	0.19003494715915922	YY1	46303
1039.720770839918	0.19062571499233188	YY1	46303
1386.2943611198905	0.1908502523856538	YY1	46303
1732.8679513998632	0.1906578263870945	YY1	46303
2079.441541679836	0.19029500710473252	YY1	46303
3465.7359027997263	0.1879862607357806	YY1	46303
4158.883083359672	0.186365622276435	YY1	46303
4852.030263919617	0.18455544538759988	YY1	46303
5545.177444479562	0.18251934798939284	YY1	46303
6238.324625039508	0.18032116084539987	YY1	46303
6931.471805599453	0.17806191830949283	YY1	46303
9010.91334727929	0.17123573306013112	YY1	46303
11090.354888959124	0.1645491180792768	YY1	46303
13862.943611198905	0.1565587692744194	YY1	46303
17328.67951399863	0.14823696478284107	YY1	46303
20794.415416798358	0.14137709885106395	YY1	46303
24260.151319598084	0.13564569268825594	YY1	46303
27725.88722239781	0.13079409905023676	YY1	46303
31191.623125197537	0.1266736317547136	YY1	46303
34657.35902799726	0.12313944866750798	YY1	46303
38123.09493079699	0.12007671872107287	YY1	46303
41588.830833596716	0.11739307586409944	YY1	46303
45054.566736396446	0.11502771654386376	YY1	46303
48520.30263919617	0.11290905914899078	YY1	46303
51986.0385419959	0.11100685411454328	YY1	46303
55451.77444479562	0.10927671344581155	YY1	46303
62383.246250395074	0.10623591713969928	YY1	46303
69314.71805599453	0.10363006186647987	YY1	46303
76246.18986159399	0.10136756465899606	YY1	46303
83177.66166719343	0.09936896165900788	YY1	46303
90109.13347279289	0.09759257990040623	YY1	46303
97040.60527839234	0.09599090642801505	YY1	46303
103972.0770839918	0.09453740694877438	YY1	46303
110903.54888959124	0.0932132647868188	YY1	46303
117835.0206951907	0.0919912091435933	YY1	46303
124766.49250079015	0.09085983272134489	YY1	46303
131697.9643063896	0.08980342777597636	YY1	46303
138629.43611198905	0.0888123543820635	YY1	46303
152492.37972318797	0.08699453672067606	YY1	46303
159423.8515287874	0.08616061386139029	YY1	46303
173286.79513998632	0.08462542386358425	YY1	46303
187149.7387511852	0.0832423308226728	YY1	46303
207944.1541679836	0.08138676124291307	YY1	46303
221807.09777918248	0.08027706851694026	YY1	46303
235670.0413903814	0.07926313679688655	YY1	46303
249532.9850015803	0.07833467828499434	YY1	46303
263395.9286127792	0.0774786194930755	YY1	46303
277258.8722239781	0.07669302591305642	YY1	46303
291121.815835177	0.07597481809248621	YY1	46303
304984.75944637595	0.07531032079443976	YY1	46303
318847.7030575748	0.0746976275076792	YY1	46303
346573.59027997265	0.0736078042157694	YY1	46303
381230.9493079699	0.07246430855899119	YY1	46303
415888.3083359672	0.07151658433578009	YY1	46303
450545.6673639644	0.07072986703875664	YY1	46303
485203.0263919617	0.07008086606411679	YY1	46303
519860.38541995897	0.06953917112575407	YY1	46303
554517.7444479562	0.06909902955483907	YY1	46303
589175.1034759535	0.06873748471510005	YY1	46303
623832.4625039508	0.0684326664897453	YY1	46303
658489.821531948	0.0681754913184577	YY1	46303
693147.1805599453	0.06796550268511867	YY1	46303
762461.8986159398	0.06763329492801146	YY1	46303
831776.6166719344	0.06737187363383014	YY1	46303
866433.9756999316	0.06726344741214027	YY1	46303
901091.3347279289	0.06716694789723435	YY1	46303
970406.0527839235	0.06699738752336065	YY1	46303
1039720.7708399179	0.06685086614645543	YY1	46303
1213007.5659799043	0.0665465324430036	YY1	46303
1386294.3611198906	0.06634588929631105	YY1	46303
1559581.156259877	0.06618382689730755	YY1	46303
1732867.9513998632	0.06605833532479233	YY1	46303
1871497.3875118522	0.06597851675152017	YY1	46303
2079441.5416798359	0.06587028646129663	YY1	46303
2218070.977791825	0.06581886634664338	YY1	46303
2426015.1319598085	0.06577031691109554	YY1	46303
2772588.722239781	0.06574194315735316	YY1	46303
69.31471805599453	0.12182088892512685	YY1	46342
138.62943611198907	0.14119333573461	YY1	46342
207.94415416798358	0.14944781369225665	YY1	46342
277.25887222397813	0.1539511978692021	YY1	46342
346.5735902799726	0.1566995344879215	YY1	46342
415.88830833596717	0.15843945233764276	YY1	46342
485.2030263919617	0.15959452974581273	YY1	46342
554.5177444479563	0.16033250768152965	YY1	46342
623.8324625039508	0.16079391004051766	YY1	46342
693.1471805599452	0.16107018056669833	YY1	46342
831.7766166719343	0.1612518330921566	YY1	46342
1039.720770839918	0.16100824565162114	YY1	46342
1386.2943611198905	0.1601086973485488	YY1	46342
1732.8679513998632	0.1591119450098728	YY1	46342
2079.441541679836	0.15804488372888817	YY1	46342
3465.7359027997263	0.1535250398070941	YY1	46342
4158.883083359672	0.15127245528284788	YY1	46342
4852.030263919617	0.14896052954771982	YY1	46342
5545.177444479562	0.14669789011525478	YY1	46342
6238.324625039508	0.14439127357899292	YY1	46342
6931.471805599453	0.14209017661962342	YY1	46342
9010.91334727929	0.1353907086089249	YY1	46342
11090.354888959124	0.12929827995731544	YY1	46342
13862.943611198905	0.12227310313835599	YY1	46342
17328.67951399863	0.11517242824151379	YY1	46342
20794.415416798358	0.1094724275252801	YY1	46342
24260.151319598084	0.1047169097088071	YY1	46342
27725.88722239781	0.10072062024495536	YY1	46342
31191.623125197537	0.09728474108034563	YY1	46342
34657.35902799726	0.09427245777961897	YY1	46342
38123.09493079699	0.0915738096150803	YY1	46342
41588.830833596716	0.08914912201305189	YY1	46342
45054.566736396446	0.08695120626432723	YY1	46342
48520.30263919617	0.08493868055367587	YY1	46342
51986.0385419959	0.08308241087370917	YY1	46342
55451.77444479562	0.08136173877577409	YY1	46342
62383.246250395074	0.07824577481158541	YY1	46342
69314.71805599453	0.07546672262869676	YY1	46342
76246.18986159399	0.07294429973029443	YY1	46342
83177.66166719343	0.07064722711900626	YY1	46342
90109.13347279289	0.06854540021749166	YY1	46342
97040.60527839234	0.06661094362600287	YY1	46342
103972.0770839918	0.06481469029382761	YY1	46342
110903.54888959124	0.06313371887371252	YY1	46342
117835.0206951907	0.06155792008490109	YY1	46342
124766.49250079015	0.06007998261836173	YY1	46342
131697.9643063896	0.05870547253792267	YY1	46342
138629.43611198905	0.05742881580771871	YY1	46342
152492.37972318797	0.055088129080264336	YY1	46342
159423.8515287874	0.054022387676356955	YY1	46342
173286.79513998632	0.05206610066666459	YY1	46342
187149.7387511852	0.05032464848164959	YY1	46342
207944.1541679836	0.04804698189145602	YY1	46342
221807.09777918248	0.04673632393049041	YY1	46342
235670.0413903814	0.04557481523130109	YY1	46342
249532.9850015803	0.04454109884300914	YY1	46342
263395.9286127792	0.043618443905843816	YY1	46342
277258.8722239781	0.04278778476197257	YY1	46342
291121.815835177	0.04205430047703786	YY1	46342
304984.75944637595	0.041413239963873465	YY1	46342
318847.7030575748	0.04084592480031326	YY1	46342
346573.59027997265	0.03988600799320639	YY1	46342
381230.9493079699	0.038961766310682655	YY1	46342
415888.3083359672	0.038296354780689795	YY1	46342
450545.6673639644	0.03783555720468025	YY1	46342
485203.0263919617	0.03754177663075284	YY1	46342
519860.38541995897	0.03736132025570861	YY1	46342
554517.7444479562	0.037258142324358465	YY1	46342
589175.1034759535	0.037202029278498805	YY1	46342
623832.4625039508	0.037188816797734794	YY1	46342
658489.821531948	0.03721822739291925	YY1	46342
693147.1805599453	0.03728326647187823	YY1	46342
762461.8986159398	0.037485745572348746	YY1	46342
831776.6166719344	0.03777686228175831	YY1	46342
866433.9756999316	0.037940619201440644	YY1	46342
901091.3347279289	0.03811173406316208	YY1	46342
970406.0527839235	0.03848394908265534	YY1	46342
1039720.7708399179	0.03884386708641632	YY1	46342
1213007.5659799043	0.03957905390051074	YY1	46342
1386294.3611198906	0.04025012466883173	YY1	46342
1559581.156259877	0.040841829317039585	YY1	46342
1732867.9513998632	0.04136319650813239	YY1	46342
1871497.3875118522	0.04172387844311466	YY1	46342
2079441.5416798359	0.04218601477054577	YY1	46342
2218070.977791825	0.04243942377230449	YY1	46342
2426015.1319598085	0.04273466209634046	YY1	46342
2772588.722239781	0.04313757353521412	YY1	46342
69.31471805599453	0.11464425903644113	YY1	46364
138.62943611198907	0.1337886050596723	YY1	46364
207.94415416798358	0.14227392409314757	YY1	46364
277.25887222397813	0.14682891752148391	YY1	46364
346.5735902799726	0.14961684199900468	YY1	46364
415.88830833596717	0.151477332391084	YY1	46364
485.2030263919617	0.15276371914107634	YY1	46364
554.5177444479563	0.15364141607998716	YY1	46364
623.8324625039508	0.15425699139053953	YY1	46364
693.1471805599452	0.15467307851941736	YY1	46364
831.7766166719343	0.155134377470775	YY1	46364
1039.720770839918	0.15527258865230528	YY1	46364
1386.2943611198905	0.1548664354625521	YY1	46364
1732.8679513998632	0.15417190652614382	YY1	46364
2079.441541679836	0.1533915465599179	YY1	46364
3465.7359027997263	0.15013843937695087	YY1	46364
4158.883083359672	0.14827401437349752	YY1	46364
4852.030263919617	0.14627928593926479	YY1	46364
5545.177444479562	0.14419680927052578	YY1	46364
6238.324625039508	0.14206104610928386	YY1	46364
6931.471805599453	0.1398882385207034	YY1	46364
9010.91334727929	0.1334873253277038	YY1	46364
11090.354888959124	0.12752008718066946	YY1	46364
13862.943611198905	0.12066422732535098	YY1	46364
17328.67951399863	0.11350714713597539	YY1	46364
20794.415416798358	0.10760397762624506	YY1	46364
24260.151319598084	0.1026939396980756	YY1	46364
27725.88722239781	0.09855707024635313	YY1	46364
31191.623125197537	0.09499245270295285	YY1	46364
34657.35902799726	0.09188593099805237	YY1	46364
38123.09493079699	0.08912833367218112	YY1	46364
41588.830833596716	0.08666586258455108	YY1	46364
45054.566736396446	0.08444907760077565	YY1	46364
48520.30263919617	0.08244628911361258	YY1	46364
51986.0385419959	0.08062769710054371	YY1	46364
55451.77444479562	0.07896148681796684	YY1	46364
62383.246250395074	0.07600716125484315	YY1	46364
69314.71805599453	0.07346731870571417	YY1	46364
76246.18986159399	0.07125230184017191	YY1	46364
83177.66166719343	0.0693115329819707	YY1	46364
90109.13347279289	0.0675963528980702	YY1	46364
97040.60527839234	0.06607150108428705	YY1	46364
103972.0770839918	0.06468282506394772	YY1	46364
110903.54888959124	0.0634100789192092	YY1	46364
117835.0206951907	0.062247602167002515	YY1	46364
124766.49250079015	0.06119872094823304	YY1	46364
131697.9643063896	0.06023810873552985	YY1	46364
138629.43611198905	0.05934194655351319	YY1	46364
152492.37972318797	0.05773568130647461	YY1	46364
159423.8515287874	0.05701301085375328	YY1	46364
173286.79513998632	0.055676294011735655	YY1	46364
187149.7387511852	0.054477570678394656	YY1	46364
207944.1541679836	0.05291328698371735	YY1	46364
221807.09777918248	0.052024951259650794	YY1	46364
235670.0413903814	0.05125267301401447	YY1	46364
249532.9850015803	0.05056707833300302	YY1	46364
263395.9286127792	0.04996841252609703	YY1	46364
277258.8722239781	0.04944113085979529	YY1	46364
291121.815835177	0.04897544408055228	YY1	46364
304984.75944637595	0.04857112200279258	YY1	46364
318847.7030575748	0.04822225429527211	YY1	46364
346573.59027997265	0.04765634358687114	YY1	46364
381230.9493079699	0.04715251116746742	YY1	46364
415888.3083359672	0.046811098420790814	YY1	46364
450545.6673639644	0.0466190564285389	YY1	46364
485203.0263919617	0.046515843461378645	YY1	46364
519860.38541995897	0.04648719011378439	YY1	46364
554517.7444479562	0.046534870869672035	YY1	46364
589175.1034759535	0.046640837466148964	YY1	46364
623832.4625039508	0.04678844325093091	YY1	46364
658489.821531948	0.046956966280554464	YY1	46364
693147.1805599453	0.04713519280352137	YY1	46364
762461.8986159398	0.047492768253005975	YY1	46364
831776.6166719344	0.04786650341807821	YY1	46364
866433.9756999316	0.04806024636101009	YY1	46364
901091.3347279289	0.04824658242143041	YY1	46364
970406.0527839235	0.04857885257957266	YY1	46364
1039720.7708399179	0.04882462327528431	YY1	46364
1213007.5659799043	0.04928351764342452	YY1	46364
1386294.3611198906	0.049570633189193136	YY1	46364
1559581.156259877	0.04973164763707014	YY1	46364
1732867.9513998632	0.04984507007974701	YY1	46364
1871497.3875118522	0.04991792209871512	YY1	46364
2079441.5416798359	0.05000807157680451	YY1	46364
2218070.977791825	0.050070359453776435	YY1	46364
2426015.1319598085	0.050172724875997984	YY1	46364
2772588.722239781	0.050301463633559404	YY1	46364
69.31471805599453	0.12282574898255477	YY1	62485
138.62943611198907	0.14097731422086304	YY1	62485
207.94415416798358	0.14818312435502207	YY1	62485
277.25887222397813	0.15173169582994941	YY1	62485
346.5735902799726	0.153730732178804	YY1	62485
415.88830833596717	0.15482615640088365	YY1	62485
485.2030263919617	0.15546316620545694	YY1	62485
554.5177444479563	0.1557697937163585	YY1	62485
623.8324625039508	0.155844425805697	YY1	62485
693.1471805599452	0.15577664787209575	YY1	62485
831.7766166719343	0.15534396233926906	YY1	62485
1039.720770839918	0.154247998522305	YY1	62485
1386.2943611198905	0.1520149043918201	YY1	62485
1732.8679513998632	0.14995406322013813	YY1	62485
2079.441541679836	0.14805471447606458	YY1	62485
3465.7359027997263	0.1420052570476121	YY1	62485
4158.883083359672	0.1394583212988581	YY1	62485
4852.030263919617	0.13715295880922815	YY1	62485
5545.177444479562	0.13502133637640645	YY1	62485
6238.324625039508	0.13302340429561924	YY1	62485
6931.471805599453	0.1311238711377827	YY1	62485
9010.91334727929	0.12618207494421077	YY1	62485
11090.354888959124	0.12198374820446706	YY1	62485
13862.943611198905	0.1172402220404918	YY1	62485
17328.67951399863	0.11219787442676593	YY1	62485
20794.415416798358	0.10790242088637844	YY1	62485
24260.151319598084	0.10415710335084008	YY1	62485
27725.88722239781	0.10087305073986774	YY1	62485
31191.623125197537	0.09799516070525859	YY1	62485
34657.35902799726	0.09551674799375838	YY1	62485
38123.09493079699	0.09333792946807198	YY1	62485
41588.830833596716	0.09142414712854902	YY1	62485
45054.566736396446	0.0897443997392244	YY1	62485
48520.30263919617	0.088247915398523	YY1	62485
51986.0385419959	0.08690111347253364	YY1	62485
55451.77444479562	0.08567806701235121	YY1	62485
62383.246250395074	0.08353776741396832	YY1	62485
69314.71805599453	0.0817490042858238	YY1	62485
76246.18986159399	0.08019926802051788	YY1	62485
83177.66166719343	0.07886515279670372	YY1	62485
90109.13347279289	0.07768850751278193	YY1	62485
97040.60527839234	0.07664090010870625	YY1	62485
103972.0770839918	0.07570561998784595	YY1	62485
110903.54888959124	0.07486733176569965	YY1	62485
117835.0206951907	0.0741160722439017	YY1	62485
124766.49250079015	0.07342732718069937	YY1	62485
131697.9643063896	0.07280649314506212	YY1	62485
138629.43611198905	0.07223388506586335	YY1	62485
152492.37972318797	0.07123115459880487	YY1	62485
159423.8515287874	0.07078340038486529	YY1	62485
173286.79513998632	0.06997195135356522	YY1	62485
187149.7387511852	0.0692485804354458	YY1	62485
207944.1541679836	0.06830183255227391	YY1	62485
221807.09777918248	0.06775063308143803	YY1	62485
235670.0413903814	0.06724509756962861	YY1	62485
249532.9850015803	0.0667880168209155	YY1	62485
263395.9286127792	0.06638025960525233	YY1	62485
277258.8722239781	0.06601683842665859	YY1	62485
291121.815835177	0.06568873542425405	YY1	62485
304984.75944637595	0.06539608998247205	YY1	62485
318847.7030575748	0.06513099303605999	YY1	62485
346573.59027997265	0.06466499422197984	YY1	62485
381230.9493079699	0.06416818651066054	YY1	62485
415888.3083359672	0.0637923733216037	YY1	62485
450545.6673639644	0.0634950836987918	YY1	62485
485203.0263919617	0.063261047789228	YY1	62485
519860.38541995897	0.06308083484989403	YY1	62485
554517.7444479562	0.06294721662611368	YY1	62485
589175.1034759535	0.06286053698593903	YY1	62485
623832.4625039508	0.06281062482990181	YY1	62485
658489.821531948	0.06279647999510224	YY1	62485
693147.1805599453	0.06279389515246978	YY1	62485
762461.8986159398	0.06284857158066495	YY1	62485
831776.6166719344	0.06296292995374099	YY1	62485
866433.9756999316	0.06303202991544073	YY1	62485
901091.3347279289	0.06309480064279827	YY1	62485
970406.0527839235	0.06320760719356065	YY1	62485
1039720.7708399179	0.06329783386513871	YY1	62485
1213007.5659799043	0.06347615293599444	YY1	62485
1386294.3611198906	0.06369406053589051	YY1	62485
1559581.156259877	0.06392936306699519	YY1	62485
1732867.9513998632	0.0641309210970287	YY1	62485
1871497.3875118522	0.0642679402868541	YY1	62485
2079441.5416798359	0.06446002919722552	YY1	62485
2218070.977791825	0.06458013995303628	YY1	62485
2426015.1319598085	0.06473919796760357	YY1	62485
2772588.722239781	0.06496356630165698	YY1	62485
69.31471805599453	0.12237415134239701	YY1	62486
138.62943611198907	0.14217644930620363	YY1	62486
207.94415416798358	0.15087968080006436	YY1	62486
277.25887222397813	0.15561970645050355	YY1	62486
346.5735902799726	0.15845355539291592	YY1	62486
415.88830833596717	0.16029386257348943	YY1	62486
485.2030263919617	0.16154133704525447	YY1	62486
554.5177444479563	0.16236839257535948	YY1	62486
623.8324625039508	0.16291692323991794	YY1	62486
693.1471805599452	0.16325737431719267	YY1	62486
831.7766166719343	0.16356256567229946	YY1	62486
1039.720770839918	0.16345455657756708	YY1	62486
1386.2943611198905	0.16264158773993537	YY1	62486
1732.8679513998632	0.16162021724276876	YY1	62486
2079.441541679836	0.16055168488256327	YY1	62486
3465.7359027997263	0.15647887764733884	YY1	62486
4158.883083359672	0.154501478858268	YY1	62486
4852.030263919617	0.1526304166215181	YY1	62486
5545.177444479562	0.15086507269250327	YY1	62486
6238.324625039508	0.14911150542812476	YY1	62486
6931.471805599453	0.1474182323006281	YY1	62486
9010.91334727929	0.1424862266680327	YY1	62486
11090.354888959124	0.13755204003551172	YY1	62486
13862.943611198905	0.13169713697947646	YY1	62486
17328.67951399863	0.12525842340871413	YY1	62486
20794.415416798358	0.11964747483648035	YY1	62486
24260.151319598084	0.1148386449894242	YY1	62486
27725.88722239781	0.11069378456852799	YY1	62486
31191.623125197537	0.10713363904172692	YY1	62486
34657.35902799726	0.10408089627163933	YY1	62486
38123.09493079699	0.10146211307654342	YY1	62486
41588.830833596716	0.09917371169218568	YY1	62486
45054.566736396446	0.09715687871095809	YY1	62486
48520.30263919617	0.09536538050710848	YY1	62486
51986.0385419959	0.09377844185847027	YY1	62486
55451.77444479562	0.09236837564049158	YY1	62486
62383.246250395074	0.08994662061661243	YY1	62486
69314.71805599453	0.08793779312600025	YY1	62486
76246.18986159399	0.08622580548264333	YY1	62486
83177.66166719343	0.08471912289668818	YY1	62486
90109.13347279289	0.08339393369455154	YY1	62486
97040.60527839234	0.08221387979757815	YY1	62486
103972.0770839918	0.08114667038612192	YY1	62486
110903.54888959124	0.08017737856690675	YY1	62486
117835.0206951907	0.07928606502327883	YY1	62486
124766.49250079015	0.07846902398879405	YY1	62486
131697.9643063896	0.07771055247664195	YY1	62486
138629.43611198905	0.07700559462666696	YY1	62486
152492.37972318797	0.07571925499303839	YY1	62486
159423.8515287874	0.07512245666603332	YY1	62486
173286.79513998632	0.07401454270453867	YY1	62486
187149.7387511852	0.07301357691212748	YY1	62486
207944.1541679836	0.07166106266708737	YY1	62486
221807.09777918248	0.07084292108775862	YY1	62486
235670.0413903814	0.07009614788877988	YY1	62486
249532.9850015803	0.0694162725021326	YY1	62486
263395.9286127792	0.06880125774206698	YY1	62486
277258.8722239781	0.06823960873743995	YY1	62486
291121.815835177	0.06772584459362557	YY1	62486
304984.75944637595	0.06724920568274473	YY1	62486
318847.7030575748	0.06679976504656328	YY1	62486
346573.59027997265	0.06599838833556927	YY1	62486
381230.9493079699	0.06516736570515028	YY1	62486
415888.3083359672	0.06450128257510046	YY1	62486
450545.6673639644	0.06395980431395479	YY1	62486
485203.0263919617	0.06353795925250776	YY1	62486
519860.38541995897	0.06320055636441961	YY1	62486
554517.7444479562	0.06292774266374897	YY1	62486
589175.1034759535	0.06271707714706692	YY1	62486
623832.4625039508	0.06255871921891959	YY1	62486
658489.821531948	0.062442631065671605	YY1	62486
693147.1805599453	0.06236426128044236	YY1	62486
762461.8986159398	0.06229165295850321	YY1	62486
831776.6166719344	0.06228161297111069	YY1	62486
866433.9756999316	0.062279075841809146	YY1	62486
901091.3347279289	0.062285541098055654	YY1	62486
970406.0527839235	0.06232842301763877	YY1	62486
1039720.7708399179	0.06238340783091255	YY1	62486
1213007.5659799043	0.06252673548169045	YY1	62486
1386294.3611198906	0.06264461296341364	YY1	62486
1559581.156259877	0.06273695095273427	YY1	62486
1732867.9513998632	0.06284496068892224	YY1	62486
1871497.3875118522	0.06295065625557886	YY1	62486
2079441.5416798359	0.06306052768257259	YY1	62486
2218070.977791825	0.06312828522823381	YY1	62486
2426015.1319598085	0.06324089448833212	YY1	62486
2772588.722239781	0.06344259446864796	YY1	62486
69.31471805599453	0.11794959446510997	YY1	63430
138.62943611198907	0.13613377061352588	YY1	63430
207.94415416798358	0.14375416468335114	YY1	63430
277.25887222397813	0.14782443522457414	YY1	63430
346.5735902799726	0.1502550950193106	YY1	63430
415.88830833596717	0.1517766607253663	YY1	63430
485.2030263919617	0.15275815824699776	YY1	63430
554.5177444479563	0.15340299297418117	YY1	63430
623.8324625039508	0.15380135424128083	YY1	63430
693.1471805599452	0.15404025273251698	YY1	63430
831.7766166719343	0.15421715063420827	YY1	63430
1039.720770839918	0.15404875694050812	YY1	63430
1386.2943611198905	0.15313620313538678	YY1	63430
1732.8679513998632	0.15199751579616627	YY1	63430
2079.441541679836	0.15083428476598912	YY1	63430
3465.7359027997263	0.14647281219198693	YY1	63430
4158.883083359672	0.14447133298682677	YY1	63430
4852.030263919617	0.14261064138994264	YY1	63430
5545.177444479562	0.14080376146886284	YY1	63430
6238.324625039508	0.13897921048957712	YY1	63430
6931.471805599453	0.13714945983190346	YY1	63430
9010.91334727929	0.1316483805761976	YY1	63430
11090.354888959124	0.12663107431929968	YY1	63430
13862.943611198905	0.12081413290974709	YY1	63430
17328.67951399863	0.11468115986878158	YY1	63430
20794.415416798358	0.10945091759521418	YY1	63430
24260.151319598084	0.10492888864175974	YY1	63430
27725.88722239781	0.10104184662236175	YY1	63430
31191.623125197537	0.09774779729560341	YY1	63430
34657.35902799726	0.09489357253208093	YY1	63430
38123.09493079699	0.0924443573774547	YY1	63430
41588.830833596716	0.09034572673828108	YY1	63430
45054.566736396446	0.08850203250826598	YY1	63430
48520.30263919617	0.08686717647177546	YY1	63430
51986.0385419959	0.08539962390269902	YY1	63430
55451.77444479562	0.08407981672524692	YY1	63430
62383.246250395074	0.08180766003142538	YY1	63430
69314.71805599453	0.07991444505637448	YY1	63430
76246.18986159399	0.0782746457290391	YY1	63430
83177.66166719343	0.07683159757915335	YY1	63430
90109.13347279289	0.07556235349274124	YY1	63430
97040.60527839234	0.07443105496076437	YY1	63430
103972.0770839918	0.07341168685871614	YY1	63430
110903.54888959124	0.0724891787945643	YY1	63430
117835.0206951907	0.07164339689109274	YY1	63430
124766.49250079015	0.07086621173205926	YY1	63430
131697.9643063896	0.07015237868123744	YY1	63430
138629.43611198905	0.06949122779019545	YY1	63430
152492.37972318797	0.06830422047420713	YY1	63430
159423.8515287874	0.06776700662402663	YY1	63430
173286.79513998632	0.06678774534582854	YY1	63430
187149.7387511852	0.06591517170625591	YY1	63430
207944.1541679836	0.06479920372207103	YY1	63430
221807.09777918248	0.06415524321218828	YY1	63430
235670.0413903814	0.06358288570139232	YY1	63430
249532.9850015803	0.0630727091699077	YY1	63430
263395.9286127792	0.06261678579375399	YY1	63430
277258.8722239781	0.0622203717853743	YY1	63430
291121.815835177	0.061869756749145015	YY1	63430
304984.75944637595	0.06155519665496987	YY1	63430
318847.7030575748	0.06126927219721961	YY1	63430
346573.59027997265	0.06078286256918409	YY1	63430
381230.9493079699	0.06029863307882259	YY1	63430
415888.3083359672	0.0599622243551923	YY1	63430
450545.6673639644	0.059756996752554865	YY1	63430
485203.0263919617	0.05963822925953337	YY1	63430
519860.38541995897	0.05958522554988007	YY1	63430
554517.7444479562	0.05957663915945548	YY1	63430
589175.1034759535	0.0595912280442085	YY1	63430
623832.4625039508	0.05962509671141407	YY1	63430
658489.821531948	0.05967104147334819	YY1	63430
693147.1805599453	0.05973924915677825	YY1	63430
762461.8986159398	0.059899194862017606	YY1	63430
831776.6166719344	0.060082428364983315	YY1	63430
866433.9756999316	0.06017688229960203	YY1	63430
901091.3347279289	0.06027627078967836	YY1	63430
970406.0527839235	0.06045797295006499	YY1	63430
1039720.7708399179	0.06063223081780637	YY1	63430
1213007.5659799043	0.061032403297563306	YY1	63430
1386294.3611198906	0.06136898769906748	YY1	63430
1559581.156259877	0.0616021779798376	YY1	63430
1732867.9513998632	0.06168765138843512	YY1	63430
1871497.3875118522	0.06174722060541559	YY1	63430
2079441.5416798359	0.06180828833287939	YY1	63430
2218070.977791825	0.06182524912634028	YY1	63430
2426015.1319598085	0.0618253184019176	YY1	63430
2772588.722239781	0.06179706023128596	YY1	63430
69.31471805599453	0.11483132984106559	YY1	63431
138.62943611198907	0.13605972221079057	YY1	63431
207.94415416798358	0.14540908197234217	YY1	63431
277.25887222397813	0.1505020058796676	YY1	63431
346.5735902799726	0.15359383014629	YY1	63431
415.88830833596717	0.15562020243513855	YY1	63431
485.2030263919617	0.15695076435674024	YY1	63431
554.5177444479563	0.15784128290517532	YY1	63431
623.8324625039508	0.1584259868140211	YY1	63431
693.1471805599452	0.15877803072098878	YY1	63431
831.7766166719343	0.15903354500601424	YY1	63431
1039.720770839918	0.1588312758835848	YY1	63431
1386.2943611198905	0.1578442371304119	YY1	63431
1732.8679513998632	0.15668382412183499	YY1	63431
2079.441541679836	0.15549980705041122	YY1	63431
3465.7359027997263	0.15114598192445988	YY1	63431
4158.883083359672	0.1491165703210937	YY1	63431
4852.030263919617	0.14725001244247515	YY1	63431
5545.177444479562	0.14551641383594463	YY1	63431
6238.324625039508	0.14375031425380944	YY1	63431
6931.471805599453	0.14185814467444915	YY1	63431
9010.91334727929	0.13602584059824166	YY1	63431
11090.354888959124	0.13055979160748377	YY1	63431
13862.943611198905	0.12418875332463536	YY1	63431
17328.67951399863	0.11725139824645103	YY1	63431
20794.415416798358	0.11121355597143937	YY1	63431
24260.151319598084	0.10604316445075113	YY1	63431
27725.88722239781	0.10165409566369034	YY1	63431
31191.623125197537	0.0979411761936863	YY1	63431
34657.35902799726	0.09477162542913023	YY1	63431
38123.09493079699	0.09207311288792004	YY1	63431
41588.830833596716	0.08975339270707391	YY1	63431
45054.566736396446	0.08773873038545515	YY1	63431
48520.30263919617	0.08597294471760958	YY1	63431
51986.0385419959	0.08440392010825253	YY1	63431
55451.77444479562	0.082998208273456	YY1	63431
62383.246250395074	0.08054727011169725	YY1	63431
69314.71805599453	0.07848599192974805	YY1	63431
76246.18986159399	0.07672788707731222	YY1	63431
83177.66166719343	0.07523073366085095	YY1	63431
90109.13347279289	0.07394084017721554	YY1	63431
97040.60527839234	0.07281725842006073	YY1	63431
103972.0770839918	0.07182268509931178	YY1	63431
110903.54888959124	0.07094663082716472	YY1	63431
117835.0206951907	0.07017590407500733	YY1	63431
124766.49250079015	0.06948673354123178	YY1	63431
131697.9643063896	0.06885815225680031	YY1	63431
138629.43611198905	0.0682772019351158	YY1	63431
152492.37972318797	0.0672576908131343	YY1	63431
159423.8515287874	0.06679977724128937	YY1	63431
173286.79513998632	0.06597651286432872	YY1	63431
187149.7387511852	0.06524728618944546	YY1	63431
207944.1541679836	0.06430762513011481	YY1	63431
221807.09777918248	0.06377187896745506	YY1	63431
235670.0413903814	0.06328757023902071	YY1	63431
249532.9850015803	0.06285717167338069	YY1	63431
263395.9286127792	0.06246750367137223	YY1	63431
277258.8722239781	0.062127564787768645	YY1	63431
291121.815835177	0.06183314037462744	YY1	63431
304984.75944637595	0.06157321154348799	YY1	63431
318847.7030575748	0.061340807334841055	YY1	63431
346573.59027997265	0.06095673291562421	YY1	63431
381230.9493079699	0.0605863753147275	YY1	63431
415888.3083359672	0.06032509802003873	YY1	63431
450545.6673639644	0.06014798915362063	YY1	63431
485203.0263919617	0.06002764068206215	YY1	63431
519860.38541995897	0.05997744870981912	YY1	63431
554517.7444479562	0.059960177915217835	YY1	63431
589175.1034759535	0.059966899654083125	YY1	63431
623832.4625039508	0.059981389239058845	YY1	63431
658489.821531948	0.06001093974243483	YY1	63431
693147.1805599453	0.06004671579202496	YY1	63431
762461.8986159398	0.060138938031478115	YY1	63431
831776.6166719344	0.060278166516447226	YY1	63431
866433.9756999316	0.06036441005684165	YY1	63431
901091.3347279289	0.06044446831305938	YY1	63431
970406.0527839235	0.06059609947016267	YY1	63431
1039720.7708399179	0.06075175369856033	YY1	63431
1213007.5659799043	0.061123967686378976	YY1	63431
1386294.3611198906	0.06150052235451841	YY1	63431
1559581.156259877	0.061772876835079975	YY1	63431
1732867.9513998632	0.06198076359014022	YY1	63431
1871497.3875118522	0.062106873671186634	YY1	63431
2079441.5416798359	0.0622344289331465	YY1	63431
2218070.977791825	0.06232977984341176	YY1	63431
2426015.1319598085	0.062482928217864955	YY1	63431
2772588.722239781	0.06264567310960012	YY1	63431
69.31471805599453	0.09637860130096305	YY1	65204
138.62943611198907	0.11425095758927505	YY1	65204
207.94415416798358	0.12310870456997204	YY1	65204
277.25887222397813	0.1280103603223846	YY1	65204
346.5735902799726	0.1309644017962662	YY1	65204
415.88830833596717	0.13280342288270242	YY1	65204
485.2030263919617	0.13401610908092101	YY1	65204
554.5177444479563	0.13483731683915842	YY1	65204
623.8324625039508	0.13534048751605754	YY1	65204
693.1471805599452	0.13564547291271878	YY1	65204
831.7766166719343	0.13592866042198476	YY1	65204
1039.720770839918	0.1359155769139509	YY1	65204
1386.2943611198905	0.13533393445787098	YY1	65204
1732.8679513998632	0.13453967946185202	YY1	65204
2079.441541679836	0.133727956327673	YY1	65204
3465.7359027997263	0.1304645266201222	YY1	65204
4158.883083359672	0.12876171686991908	YY1	65204
4852.030263919617	0.12694331250010912	YY1	65204
5545.177444479562	0.12507847546623435	YY1	65204
6238.324625039508	0.12315182094138413	YY1	65204
6931.471805599453	0.1212297953637897	YY1	65204
9010.91334727929	0.11573365963268178	YY1	65204
11090.354888959124	0.11070234452692977	YY1	65204
13862.943611198905	0.10485903110421295	YY1	65204
17328.67951399863	0.09865990424480478	YY1	65204
20794.415416798358	0.0935337985212272	YY1	65204
24260.151319598084	0.08933579627213206	YY1	65204
27725.88722239781	0.0858664245269313	YY1	65204
31191.623125197537	0.08300805832090204	YY1	65204
34657.35902799726	0.08062711560097746	YY1	65204
38123.09493079699	0.07864402468856992	YY1	65204
41588.830833596716	0.07700075595309946	YY1	65204
45054.566736396446	0.0756144796678689	YY1	65204
48520.30263919617	0.07443992797587749	YY1	65204
51986.0385419959	0.07344300350522562	YY1	65204
55451.77444479562	0.0725781964087464	YY1	65204
62383.246250395074	0.07115590856245531	YY1	65204
69314.71805599453	0.07004690375283487	YY1	65204
76246.18986159399	0.0691355597413557	YY1	65204
83177.66166719343	0.06836127277385368	YY1	65204
90109.13347279289	0.06770277594854125	YY1	65204
97040.60527839234	0.0671341615456443	YY1	65204
103972.0770839918	0.06662561919564997	YY1	65204
110903.54888959124	0.06614763395319262	YY1	65204
117835.0206951907	0.06570491050513311	YY1	65204
124766.49250079015	0.06529549215208473	YY1	65204
131697.9643063896	0.06491174408373312	YY1	65204
138629.43611198905	0.06455350121532036	YY1	65204
152492.37972318797	0.06390743711527154	YY1	65204
159423.8515287874	0.06361523060281304	YY1	65204
173286.79513998632	0.06308583459295164	YY1	65204
187149.7387511852	0.06262274860408017	YY1	65204
207944.1541679836	0.06202681218094355	YY1	65204
221807.09777918248	0.06168172454641745	YY1	65204
235670.0413903814	0.06136819531902674	YY1	65204
249532.9850015803	0.06107705803624906	YY1	65204
263395.9286127792	0.06080725567796585	YY1	65204
277258.8722239781	0.060560075439475704	YY1	65204
291121.815835177	0.06032988317405644	YY1	65204
304984.75944637595	0.06011839001946674	YY1	65204
318847.7030575748	0.05992283386099257	YY1	65204
346573.59027997265	0.05957889229688001	YY1	65204
381230.9493079699	0.05923144953872398	YY1	65204
415888.3083359672	0.05898168598873354	YY1	65204
450545.6673639644	0.058806569722732266	YY1	65204
485203.0263919617	0.05870580988626202	YY1	65204
519860.38541995897	0.05865389458372607	YY1	65204
554517.7444479562	0.05864602148049248	YY1	65204
589175.1034759535	0.05866665809071911	YY1	65204
623832.4625039508	0.058703525460207774	YY1	65204
658489.821531948	0.05875701287522393	YY1	65204
693147.1805599453	0.05882180720387812	YY1	65204
762461.8986159398	0.058977219562642236	YY1	65204
831776.6166719344	0.05914962010388102	YY1	65204
866433.9756999316	0.059236973523144165	YY1	65204
901091.3347279289	0.059318912684570936	YY1	65204
970406.0527839235	0.059467529976615995	YY1	65204
1039720.7708399179	0.05959095493728449	YY1	65204
1213007.5659799043	0.05985177459019073	YY1	65204
1386294.3611198906	0.06008627400372576	YY1	65204
1559581.156259877	0.060288337535020754	YY1	65204
1732867.9513998632	0.06047831609245492	YY1	65204
1871497.3875118522	0.06063721564140923	YY1	65204
2079441.5416798359	0.06087849096094033	YY1	65204
2218070.977791825	0.061018618478313455	YY1	65204
2426015.1319598085	0.06121862035156352	YY1	65204
2772588.722239781	0.061477962655810396	YY1	65204
69.31471805599453	0.15306920787719883	YY1	7060
138.62943611198907	0.178587164224561	YY1	7060
207.94415416798358	0.18966203720925426	YY1	7060
277.25887222397813	0.19575876207345497	YY1	7060
346.5735902799726	0.1995333965300421	YY1	7060
415.88830833596717	0.20205208446151227	YY1	7060
485.2030263919617	0.20378629125339376	YY1	7060
554.5177444479563	0.2050094249551028	YY1	7060
623.8324625039508	0.20589513197603074	YY1	7060
693.1471805599452	0.20654761869976077	YY1	7060
831.7766166719343	0.20739540122888486	YY1	7060
1039.720770839918	0.20796503064145216	YY1	7060
1386.2943611198905	0.20813818229630107	YY1	7060
1732.8679513998632	0.20790079416149942	YY1	7060
2079.441541679836	0.2074229509174601	YY1	7060
3465.7359027997263	0.20450254697930695	YY1	7060
4158.883083359672	0.20269627126055545	YY1	7060
4852.030263919617	0.20071894809060145	YY1	7060
5545.177444479562	0.1986466147002785	YY1	7060
6238.324625039508	0.19658379761110775	YY1	7060
6931.471805599453	0.19451434897261888	YY1	7060
9010.91334727929	0.18804522499712967	YY1	7060
11090.354888959124	0.18175405828993027	YY1	7060
13862.943611198905	0.17412324564105264	YY1	7060
17328.67951399863	0.16578062760451268	YY1	7060
20794.415416798358	0.1588035235259538	YY1	7060
24260.151319598084	0.15289553394899993	YY1	7060
27725.88722239781	0.14784089045228113	YY1	7060
31191.623125197537	0.14347159000835014	YY1	7060
34657.35902799726	0.13964122488598302	YY1	7060
38123.09493079699	0.13625742139517447	YY1	7060
41588.830833596716	0.13323953595660276	YY1	7060
45054.566736396446	0.13052738128906224	YY1	7060
48520.30263919617	0.12806820005209937	YY1	7060
51986.0385419959	0.12583240062502402	YY1	7060
55451.77444479562	0.1237870990730608	YY1	7060
62383.246250395074	0.1201589750450615	YY1	7060
69314.71805599453	0.11703118706449459	YY1	7060
76246.18986159399	0.11429874585256455	YY1	7060
83177.66166719343	0.11188535013544436	YY1	7060
90109.13347279289	0.1097226411852983	YY1	7060
97040.60527839234	0.10776210176712643	YY1	7060
103972.0770839918	0.10596778878301706	YY1	7060
110903.54888959124	0.1043266003917557	YY1	7060
117835.0206951907	0.10282095541866552	YY1	7060
124766.49250079015	0.10143330248876006	YY1	7060
131697.9643063896	0.10015207019549106	YY1	7060
138629.43611198905	0.09896498606446644	YY1	7060
152492.37972318797	0.09682478870021029	YY1	7060
159423.8515287874	0.09585495871273696	YY1	7060
173286.79513998632	0.09409495056165636	YY1	7060
187149.7387511852	0.09253296820044396	YY1	7060
207944.1541679836	0.09047624587830334	YY1	7060
221807.09777918248	0.08926480397945734	YY1	7060
235670.0413903814	0.08816635561951001	YY1	7060
249532.9850015803	0.08716297126238268	YY1	7060
263395.9286127792	0.08624221048376003	YY1	7060
277258.8722239781	0.08539389478774431	YY1	7060
291121.815835177	0.08461788447072556	YY1	7060
304984.75944637595	0.08390217482452561	YY1	7060
318847.7030575748	0.08323587396809169	YY1	7060
346573.59027997265	0.08203474048597391	YY1	7060
381230.9493079699	0.08075472897391084	YY1	7060
415888.3083359672	0.07968011073836584	YY1	7060
450545.6673639644	0.07877759739358328	YY1	7060
485203.0263919617	0.078019452146823	YY1	7060
519860.38541995897	0.07737360901185145	YY1	7060
554517.7444479562	0.0768113239304951	YY1	7060
589175.1034759535	0.07633093716463449	YY1	7060
623832.4625039508	0.07591782746178034	YY1	7060
658489.821531948	0.07555460882072415	YY1	7060
693147.1805599453	0.07523416796922945	YY1	7060
762461.8986159398	0.0746820187825919	YY1	7060
831776.6166719344	0.0742326131077345	YY1	7060
866433.9756999316	0.07403114215025554	YY1	7060
901091.3347279289	0.07384590035397873	YY1	7060
970406.0527839235	0.07351565389166281	YY1	7060
1039720.7708399179	0.07322229603740668	YY1	7060
1213007.5659799043	0.07259712459460202	YY1	7060
1386294.3611198906	0.07205762522205957	YY1	7060
1559581.156259877	0.07161170541389214	YY1	7060
1732867.9513998632	0.0712215237514319	YY1	7060
1871497.3875118522	0.07093660107589377	YY1	7060
2079441.5416798359	0.07056846191856266	YY1	7060
2218070.977791825	0.07036806855043808	YY1	7060
2426015.1319598085	0.0701131279911256	YY1	7060
2772588.722239781	0.06981228644686151	YY1	7060
69.31471805599453	0.15373095491593503	CREB1	37349
138.62943611198907	0.174415234865507	CREB1	37349
207.94415416798358	0.18121082845161196	CREB1	37349
277.25887222397813	0.1838296938448812	CREB1	37349
346.5735902799726	0.18490640438136086	CREB1	37349
415.88830833596717	0.18535724386422	CREB1	37349
485.2030263919617	0.18540270503757686	CREB1	37349
554.5177444479563	0.18525159503736624	CREB1	37349
623.8324625039508	0.1849521403584459	CREB1	37349
693.1471805599452	0.18456258009216298	CREB1	37349
831.7766166719343	0.18364495062324138	CREB1	37349
1039.720770839918	0.18208451796615122	CREB1	37349
1386.2943611198905	0.17921333280243631	CREB1	37349
1732.8679513998632	0.17625337694433432	CREB1	37349
2079.441541679836	0.17327735075083192	CREB1	37349
3465.7359027997263	0.16248659823901673	CREB1	37349
4158.883083359672	0.15775698787622	CREB1	37349
4852.030263919617	0.15346372824362126	CREB1	37349
5545.177444479562	0.14951593117631218	CREB1	37349
6238.324625039508	0.14582992722759353	CREB1	37349
6931.471805599453	0.14258201032176315	CREB1	37349
9010.91334727929	0.13473548420212234	CREB1	37349
11090.354888959124	0.12913213969652043	CREB1	37349
13862.943611198905	0.12485629201201412	CREB1	37349
17328.67951399863	0.12278141677469187	CREB1	37349
20794.415416798358	0.12249415811982149	CREB1	37349
24260.151319598084	0.12288801699727181	CREB1	37349
27725.88722239781	0.12366584906933312	CREB1	37349
31191.623125197537	0.12447328624591703	CREB1	37349
34657.35902799726	0.12521174548798805	CREB1	37349
38123.09493079699	0.1258402518179602	CREB1	37349
41588.830833596716	0.12634839353086266	CREB1	37349
45054.566736396446	0.12675840279597436	CREB1	37349
48520.30263919617	0.1270907120523149	CREB1	37349
51986.0385419959	0.12733538012849452	CREB1	37349
55451.77444479562	0.12750894322260997	CREB1	37349
62383.246250395074	0.12770232162572437	CREB1	37349
69314.71805599453	0.12773692909488865	CREB1	37349
76246.18986159399	0.12765554457582146	CREB1	37349
83177.66166719343	0.12750574201829748	CREB1	37349
90109.13347279289	0.1273042117814738	CREB1	37349
97040.60527839234	0.1270677113923992	CREB1	37349
103972.0770839918	0.12680402817322936	CREB1	37349
110903.54888959124	0.1265179408762223	CREB1	37349
117835.0206951907	0.12621438439187616	CREB1	37349
124766.49250079015	0.12589642974929768	CREB1	37349
131697.9643063896	0.12556810762810305	CREB1	37349
138629.43611198905	0.12522991327257893	CREB1	37349
152492.37972318797	0.12453009288587576	CREB1	37349
159423.8515287874	0.1241720250722829	CREB1	37349
173286.79513998632	0.12346516849241375	CREB1	37349
187149.7387511852	0.12275891056049121	CREB1	37349
207944.1541679836	0.12170599787799254	CREB1	37349
221807.09777918248	0.12102373316278481	CREB1	37349
235670.0413903814	0.12036970185160925	CREB1	37349
249532.9850015803	0.11973677933728348	CREB1	37349
263395.9286127792	0.11912594256675978	CREB1	37349
277258.8722239781	0.11853419673669902	CREB1	37349
291121.815835177	0.11796353334513433	CREB1	37349
304984.75944637595	0.117410950576942	CREB1	37349
318847.7030575748	0.11687455984439318	CREB1	37349
346573.59027997265	0.11584620485817639	CREB1	37349
381230.9493079699	0.11465343444840201	CREB1	37349
415888.3083359672	0.1135598273170071	CREB1	37349
450545.6673639644	0.11255459588654645	CREB1	37349
485203.0263919617	0.11162496617373635	CREB1	37349
519860.38541995897	0.11075582417958485	CREB1	37349
554517.7444479562	0.10993666907687838	CREB1	37349
589175.1034759535	0.10916318558808977	CREB1	37349
623832.4625039508	0.10841475757610167	CREB1	37349
658489.821531948	0.10768543377899344	CREB1	37349
693147.1805599453	0.1069753116708923	CREB1	37349
762461.8986159398	0.10561169633917744	CREB1	37349
831776.6166719344	0.10432284388034412	CREB1	37349
866433.9756999316	0.10370959129896981	CREB1	37349
901091.3347279289	0.10311394005944842	CREB1	37349
970406.0527839235	0.10196041947422421	CREB1	37349
1039720.7708399179	0.10085047715165454	CREB1	37349
1213007.5659799043	0.09827269629112713	CREB1	37349
1386294.3611198906	0.09593834706414234	CREB1	37349
1559581.156259877	0.09382266681451136	CREB1	37349
1732867.9513998632	0.09190738478319867	CREB1	37349
1871497.3875118522	0.09049146389801996	CREB1	37349
2079441.5416798359	0.08848334952185238	CREB1	37349
2218070.977791825	0.08722243268508226	CREB1	37349
2426015.1319598085	0.08543454662984583	CREB1	37349
2772588.722239781	0.08267890052603205	CREB1	37349
69.31471805599453	0.21607004097770371	CREB1	46141
138.62943611198907	0.24761655809446614	CREB1	46141
207.94415416798358	0.2597926561522877	CREB1	46141
277.25887222397813	0.2663576457957966	CREB1	46141
346.5735902799726	0.2703501335993204	CREB1	46141
415.88830833596717	0.2730196627952696	CREB1	46141
485.2030263919617	0.2748750696836846	CREB1	46141
554.5177444479563	0.27620221869041506	CREB1	46141
623.8324625039508	0.2771807202222501	CREB1	46141
693.1471805599452	0.27791417501528115	CREB1	46141
831.7766166719343	0.27891387575811577	CREB1	46141
1039.720770839918	0.27965248008333643	CREB1	46141
1386.2943611198905	0.27987492306708867	CREB1	46141
1732.8679513998632	0.27936379481455564	CREB1	46141
2079.441541679836	0.2784270761104037	CREB1	46141
3465.7359027997263	0.27256101321166565	CREB1	46141
4158.883083359672	0.26869343471751356	CREB1	46141
4852.030263919617	0.2643284069819509	CREB1	46141
5545.177444479562	0.25966645226053164	CREB1	46141
6238.324625039508	0.2548484642603879	CREB1	46141
6931.471805599453	0.2500643752349951	CREB1	46141
9010.91334727929	0.23598781623198598	CREB1	46141
11090.354888959124	0.2227724692275423	CREB1	46141
13862.943611198905	0.20698329760759812	CREB1	46141
17328.67951399863	0.19012164076990293	CREB1	46141
20794.415416798358	0.1761250753844922	CREB1	46141
24260.151319598084	0.16437255481219007	CREB1	46141
27725.88722239781	0.1544256735000474	CREB1	46141
31191.623125197537	0.14595282090938813	CREB1	46141
34657.35902799726	0.1386079960111103	CREB1	46141
38123.09493079699	0.13215923635583623	CREB1	46141
41588.830833596716	0.12640796661298512	CREB1	46141
45054.566736396446	0.12124780306978564	CREB1	46141
48520.30263919617	0.11659662153667791	CREB1	46141
51986.0385419959	0.11237250256678608	CREB1	46141
55451.77444479562	0.10851439679229548	CREB1	46141
62383.246250395074	0.10169905190118976	CREB1	46141
69314.71805599453	0.09584694438713846	CREB1	46141
76246.18986159399	0.09074554282694784	CREB1	46141
83177.66166719343	0.08627061092082623	CREB1	46141
90109.13347279289	0.08231046682491612	CREB1	46141
97040.60527839234	0.07877258829483869	CREB1	46141
103972.0770839918	0.07559410327035006	CREB1	46141
110903.54888959124	0.07270827371286354	CREB1	46141
117835.0206951907	0.07007314900603613	CREB1	46141
124766.49250079015	0.06766603012946859	CREB1	46141
131697.9643063896	0.06546798673524395	CREB1	46141
138629.43611198905	0.06346091578577129	CREB1	46141
152492.37972318797	0.05994617020245077	CREB1	46141
159423.8515287874	0.058400915891721174	CREB1	46141
173286.79513998632	0.05565930572984648	CREB1	46141
187149.7387511852	0.05333086309327527	CREB1	46141
207944.1541679836	0.05049735558966664	CREB1	46141
221807.09777918248	0.048975902120396986	CREB1	46141
235670.0413903814	0.04771835222612671	CREB1	46141
249532.9850015803	0.04669141393769265	CREB1	46141
263395.9286127792	0.04586851790422147	CREB1	46141
277258.8722239781	0.04521902804288295	CREB1	46141
291121.815835177	0.04472761122670588	CREB1	46141
304984.75944637595	0.04435314769438124	CREB1	46141
318847.7030575748	0.0440778070529222	CREB1	46141
346573.59027997265	0.04375728167602845	CREB1	46141
381230.9493079699	0.043715988725324076	CREB1	46141
415888.3083359672	0.043899915816642356	CREB1	46141
450545.6673639644	0.044223686389267394	CREB1	46141
485203.0263919617	0.044606961476853384	CREB1	46141
519860.38541995897	0.045038112287068784	CREB1	46141
554517.7444479562	0.04551434662513433	CREB1	46141
589175.1034759535	0.04601433163235479	CREB1	46141
623832.4625039508	0.04648750273571297	CREB1	46141
658489.821531948	0.046930191780648195	CREB1	46141
693147.1805599453	0.04734750073934097	CREB1	46141
762461.8986159398	0.04808860829721714	CREB1	46141
831776.6166719344	0.048715359903200174	CREB1	46141
866433.9756999316	0.04899266547684756	CREB1	46141
901091.3347279289	0.049244359468590605	CREB1	46141
970406.0527839235	0.04967730250875532	CREB1	46141
1039720.7708399179	0.05001982016511403	CREB1	46141
1213007.5659799043	0.05057515563145131	CREB1	46141
1386294.3611198906	0.05078597025743902	CREB1	46141
1559581.156259877	0.05078915592742284	CREB1	46141
1732867.9513998632	0.05061776749839622	CREB1	46141
1871497.3875118522	0.05034730036441077	CREB1	46141
2079441.5416798359	0.04982553658930762	CREB1	46141
2218070.977791825	0.049406941203048935	CREB1	46141
2426015.1319598085	0.04868536808346258	CREB1	46141
2772588.722239781	0.047436993394538184	CREB1	46141
69.31471805599453	0.16543122344666264	CREB1	46182
138.62943611198907	0.18642590197475412	CREB1	46182
207.94415416798358	0.19371660583660422	CREB1	46182
277.25887222397813	0.19680067345515154	CREB1	46182
346.5735902799726	0.1980681873266403	CREB1	46182
415.88830833596717	0.19846815422253036	CREB1	46182
485.2030263919617	0.1984162911607482	CREB1	46182
554.5177444479563	0.1981190246111199	CREB1	46182
623.8324625039508	0.19767071825876234	CREB1	46182
693.1471805599452	0.19716150242986377	CREB1	46182
831.7766166719343	0.1960571974370907	CREB1	46182
1039.720770839918	0.19423723055576306	CREB1	46182
1386.2943611198905	0.1909377105324874	CREB1	46182
1732.8679513998632	0.18741192373799143	CREB1	46182
2079.441541679836	0.1837414232228032	CREB1	46182
3465.7359027997263	0.16907653509386153	CREB1	46182
4158.883083359672	0.1619378806711136	CREB1	46182
4852.030263919617	0.15509513811580677	CREB1	46182
5545.177444479562	0.14844754205957697	CREB1	46182
6238.324625039508	0.14214984129300906	CREB1	46182
6931.471805599453	0.13615128590300077	CREB1	46182
9010.91334727929	0.11997124374800519	CREB1	46182
11090.354888959124	0.10709956398129002	CREB1	46182
13862.943611198905	0.09447239600052465	CREB1	46182
17328.67951399863	0.08520981076027452	CREB1	46182
20794.415416798358	0.08068434292880514	CREB1	46182
24260.151319598084	0.07894389185240543	CREB1	46182
27725.88722239781	0.07859396866101963	CREB1	46182
31191.623125197537	0.07890436696694406	CREB1	46182
34657.35902799726	0.07949120899590781	CREB1	46182
38123.09493079699	0.08016540901952263	CREB1	46182
41588.830833596716	0.0808573002251937	CREB1	46182
45054.566736396446	0.08151391583972167	CREB1	46182
48520.30263919617	0.08211971417364687	CREB1	46182
51986.0385419959	0.08266295208632497	CREB1	46182
55451.77444479562	0.08315764133206999	CREB1	46182
62383.246250395074	0.08402580980407412	CREB1	46182
69314.71805599453	0.08474795094612514	CREB1	46182
76246.18986159399	0.08534945725726914	CREB1	46182
83177.66166719343	0.08585316342061478	CREB1	46182
90109.13347279289	0.08628034288190495	CREB1	46182
97040.60527839234	0.08663830171550557	CREB1	46182
103972.0770839918	0.08694626462140193	CREB1	46182
110903.54888959124	0.08720936856029907	CREB1	46182
117835.0206951907	0.08743484804283118	CREB1	46182
124766.49250079015	0.08762385221044906	CREB1	46182
131697.9643063896	0.08778672833314168	CREB1	46182
138629.43611198905	0.08792230171458743	CREB1	46182
152492.37972318797	0.08813739039554754	CREB1	46182
159423.8515287874	0.08821797043183785	CREB1	46182
173286.79513998632	0.08833098668197466	CREB1	46182
187149.7387511852	0.08839730990006969	CREB1	46182
207944.1541679836	0.08844845060852925	CREB1	46182
221807.09777918248	0.08846656449703763	CREB1	46182
235670.0413903814	0.08846832169686177	CREB1	46182
249532.9850015803	0.0884622736790586	CREB1	46182
263395.9286127792	0.08845184307426875	CREB1	46182
277258.8722239781	0.08842962281029221	CREB1	46182
291121.815835177	0.08839827569199475	CREB1	46182
304984.75944637595	0.08836032451156858	CREB1	46182
318847.7030575748	0.08831639045816973	CREB1	46182
346573.59027997265	0.08822404519707115	CREB1	46182
381230.9493079699	0.08808720754329413	CREB1	46182
415888.3083359672	0.08793798246555717	CREB1	46182
450545.6673639644	0.0877760400587346	CREB1	46182
485203.0263919617	0.08758466427300671	CREB1	46182
519860.38541995897	0.0873833828294425	CREB1	46182
554517.7444479562	0.08717903723036219	CREB1	46182
589175.1034759535	0.08696139248734581	CREB1	46182
623832.4625039508	0.08672877239611754	CREB1	46182
658489.821531948	0.08647988693403479	CREB1	46182
693147.1805599453	0.08622029289980451	CREB1	46182
762461.8986159398	0.0856627384145249	CREB1	46182
831776.6166719344	0.0850715592894077	CREB1	46182
866433.9756999316	0.08476820501634462	CREB1	46182
901091.3347279289	0.08446431015642102	CREB1	46182
970406.0527839235	0.08386149544326026	CREB1	46182
1039720.7708399179	0.08325274872744837	CREB1	46182
1213007.5659799043	0.08177796296856428	CREB1	46182
1386294.3611198906	0.08035633500694776	CREB1	46182
1559581.156259877	0.07901288190283061	CREB1	46182
1732867.9513998632	0.07772669867805729	CREB1	46182
1871497.3875118522	0.07674205783864949	CREB1	46182
2079441.5416798359	0.07534404395907764	CREB1	46182
2218070.977791825	0.07446298813544376	CREB1	46182
2426015.1319598085	0.07321760314082172	CREB1	46182
2772588.722239781	0.07134901435139027	CREB1	46182
69.31471805599453	0.17086153036501645	CREB1	46231
138.62943611198907	0.19367906206367752	CREB1	46231
207.94415416798358	0.20175665877306834	CREB1	46231
277.25887222397813	0.2053317610198742	CREB1	46231
346.5735902799726	0.20701241975996754	CREB1	46231
415.88830833596717	0.20782369691334776	CREB1	46231
485.2030263919617	0.20814414968347555	CREB1	46231
554.5177444479563	0.20818986816496024	CREB1	46231
623.8324625039508	0.20800746000773515	CREB1	46231
693.1471805599452	0.2076927704120251	CREB1	46231
831.7766166719343	0.2068277964115874	CREB1	46231
1039.720770839918	0.20524193704478794	CREB1	46231
1386.2943611198905	0.20212378974685485	CREB1	46231
1732.8679513998632	0.19870312725185577	CREB1	46231
2079.441541679836	0.1951501109756185	CREB1	46231
3465.7359027997263	0.18198744929975025	CREB1	46231
4158.883083359672	0.1758579353826115	CREB1	46231
4852.030263919617	0.1700460987646099	CREB1	46231
5545.177444479562	0.16446402459613574	CREB1	46231
6238.324625039508	0.15911451043931385	CREB1	46231
6931.471805599453	0.15410089039637137	CREB1	46231
9010.91334727929	0.141011520112413	CREB1	46231
11090.354888959124	0.1305323100284887	CREB1	46231
13862.943611198905	0.12042128606338853	CREB1	46231
17328.67951399863	0.1119022865176805	CREB1	46231
20794.415416798358	0.10668447974560034	CREB1	46231
24260.151319598084	0.10348665004898105	CREB1	46231
27725.88722239781	0.10147145745828463	CREB1	46231
31191.623125197537	0.10012238794978372	CREB1	46231
34657.35902799726	0.09912354054737497	CREB1	46231
38123.09493079699	0.09834698366120903	CREB1	46231
41588.830833596716	0.09773633833997289	CREB1	46231
45054.566736396446	0.09725049364426448	CREB1	46231
48520.30263919617	0.09684861095612564	CREB1	46231
51986.0385419959	0.09650046704689924	CREB1	46231
55451.77444479562	0.09620505899997796	CREB1	46231
62383.246250395074	0.09572997700589495	CREB1	46231
69314.71805599453	0.09536955798024116	CREB1	46231
76246.18986159399	0.0950820311480219	CREB1	46231
83177.66166719343	0.09485268174321976	CREB1	46231
90109.13347279289	0.09466029557683561	CREB1	46231
97040.60527839234	0.09448937389393074	CREB1	46231
103972.0770839918	0.09433536066238254	CREB1	46231
110903.54888959124	0.09419733140727857	CREB1	46231
117835.0206951907	0.09406800229043677	CREB1	46231
124766.49250079015	0.09394677693247473	CREB1	46231
131697.9643063896	0.09383481245862374	CREB1	46231
138629.43611198905	0.09372633079961444	CREB1	46231
152492.37972318797	0.09352719431045455	CREB1	46231
159423.8515287874	0.09343715252603008	CREB1	46231
173286.79513998632	0.09326530592855808	CREB1	46231
187149.7387511852	0.0931146934328472	CREB1	46231
207944.1541679836	0.09292658151714997	CREB1	46231
221807.09777918248	0.09282381552192503	CREB1	46231
235670.0413903814	0.09274283491874835	CREB1	46231
249532.9850015803	0.09267822429794965	CREB1	46231
263395.9286127792	0.09262040310625787	CREB1	46231
277258.8722239781	0.09256653711735925	CREB1	46231
291121.815835177	0.09251631652143905	CREB1	46231
304984.75944637595	0.09246758606773242	CREB1	46231
318847.7030575748	0.09241857754863092	CREB1	46231
346573.59027997265	0.09232195776472486	CREB1	46231
381230.9493079699	0.09219523848477153	CREB1	46231
415888.3083359672	0.09205279825884419	CREB1	46231
450545.6673639644	0.0918785764680257	CREB1	46231
485203.0263919617	0.0916709283418931	CREB1	46231
519860.38541995897	0.09143666761563866	CREB1	46231
554517.7444479562	0.09118091161549144	CREB1	46231
589175.1034759535	0.09090887823340124	CREB1	46231
623832.4625039508	0.09062638861576243	CREB1	46231
658489.821531948	0.09033538761661401	CREB1	46231
693147.1805599453	0.09003288977686985	CREB1	46231
762461.8986159398	0.08938766413825867	CREB1	46231
831776.6166719344	0.08870713723224831	CREB1	46231
866433.9756999316	0.08835791319441332	CREB1	46231
901091.3347279289	0.0880097502684638	CREB1	46231
970406.0527839235	0.08731764451259538	CREB1	46231
1039720.7708399179	0.08663103686676335	CREB1	46231
1213007.5659799043	0.08493828624578656	CREB1	46231
1386294.3611198906	0.08331090341498032	CREB1	46231
1559581.156259877	0.08176707836976392	CREB1	46231
1732867.9513998632	0.08031490862470418	CREB1	46231
1871497.3875118522	0.07919455476877567	CREB1	46231
2079441.5416798359	0.077556843391837	CREB1	46231
2218070.977791825	0.07650554055828342	CREB1	46231
2426015.1319598085	0.07500019971334222	CREB1	46231
2772588.722239781	0.07268643557801552	CREB1	46231
69.31471805599453	0.17627828491360056	CREB1	46274
138.62943611198907	0.20071546836509516	CREB1	46274
207.94415416798358	0.20957658458122697	CREB1	46274
277.25887222397813	0.2137040313469441	CREB1	46274
346.5735902799726	0.2158055845678969	CREB1	46274
415.88830833596717	0.21690758486989462	CREB1	46274
485.2030263919617	0.21747568432523656	CREB1	46274
554.5177444479563	0.21772264796114285	CREB1	46274
623.8324625039508	0.21777981109040245	CREB1	46274
693.1471805599452	0.21770118326770735	CREB1	46274
831.7766166719343	0.21721294970276986	CREB1	46274
1039.720770839918	0.21600370000759178	CREB1	46274
1386.2943611198905	0.21356121653633367	CREB1	46274
1732.8679513998632	0.21088593752967194	CREB1	46274
2079.441541679836	0.20799137269712556	CREB1	46274
3465.7359027997263	0.19520234188379257	CREB1	46274
4158.883083359672	0.18886025886170238	CREB1	46274
4852.030263919617	0.18250154389584464	CREB1	46274
5545.177444479562	0.17622006142089142	CREB1	46274
6238.324625039508	0.1700241347931178	CREB1	46274
6931.471805599453	0.1640284166159742	CREB1	46274
9010.91334727929	0.14796795768527057	CREB1	46274
11090.354888959124	0.1346087003301538	CREB1	46274
13862.943611198905	0.12070127747063032	CREB1	46274
17328.67951399863	0.10807300367450397	CREB1	46274
20794.415416798358	0.09937958219805647	CREB1	46274
24260.151319598084	0.09339013390922225	CREB1	46274
27725.88722239781	0.08914889793493982	CREB1	46274
31191.623125197537	0.08613106546336569	CREB1	46274
34657.35902799726	0.08399086762266865	CREB1	46274
38123.09493079699	0.08246086065454718	CREB1	46274
41588.830833596716	0.0813432073454841	CREB1	46274
45054.566736396446	0.08053953357614058	CREB1	46274
48520.30263919617	0.07997511978383824	CREB1	46274
51986.0385419959	0.07958512489779575	CREB1	46274
55451.77444479562	0.07933290944971713	CREB1	46274
62383.246250395074	0.07908840451460392	CREB1	46274
69314.71805599453	0.07904412500675094	CREB1	46274
76246.18986159399	0.07910671762398698	CREB1	46274
83177.66166719343	0.07920971941151571	CREB1	46274
90109.13347279289	0.07932407115610846	CREB1	46274
97040.60527839234	0.07943676708478183	CREB1	46274
103972.0770839918	0.0795259876812177	CREB1	46274
110903.54888959124	0.07959320585437413	CREB1	46274
117835.0206951907	0.079636324731327	CREB1	46274
124766.49250079015	0.07966966647789382	CREB1	46274
131697.9643063896	0.07969510411555403	CREB1	46274
138629.43611198905	0.07970838826491361	CREB1	46274
152492.37972318797	0.07971647821460223	CREB1	46274
159423.8515287874	0.07971609221846256	CREB1	46274
173286.79513998632	0.07970391109136912	CREB1	46274
187149.7387511852	0.07968894940365762	CREB1	46274
207944.1541679836	0.07966756065380329	CREB1	46274
221807.09777918248	0.07965044696379252	CREB1	46274
235670.0413903814	0.0796442764905974	CREB1	46274
249532.9850015803	0.07964221829721727	CREB1	46274
263395.9286127792	0.07964573221374588	CREB1	46274
277258.8722239781	0.07965176869803293	CREB1	46274
291121.815835177	0.07966295728078726	CREB1	46274
304984.75944637595	0.07967521767515842	CREB1	46274
318847.7030575748	0.0796869915822307	CREB1	46274
346573.59027997265	0.0796877281666812	CREB1	46274
381230.9493079699	0.07966471276090777	CREB1	46274
415888.3083359672	0.07964180411827435	CREB1	46274
450545.6673639644	0.07960271485104968	CREB1	46274
485203.0263919617	0.07952781125186703	CREB1	46274
519860.38541995897	0.07941697401744759	CREB1	46274
554517.7444479562	0.07928827790136442	CREB1	46274
589175.1034759535	0.07915453829841695	CREB1	46274
623832.4625039508	0.0790046640054266	CREB1	46274
658489.821531948	0.0788346190510264	CREB1	46274
693147.1805599453	0.07864400242847419	CREB1	46274
762461.8986159398	0.07822044090825739	CREB1	46274
831776.6166719344	0.0777575815697549	CREB1	46274
866433.9756999316	0.07752017557177465	CREB1	46274
901091.3347279289	0.07727745399402748	CREB1	46274
970406.0527839235	0.07677854649904738	CREB1	46274
1039720.7708399179	0.07626408004099916	CREB1	46274
1213007.5659799043	0.07495310959911093	CREB1	46274
1386294.3611198906	0.07358964642228913	CREB1	46274
1559581.156259877	0.07220956848469735	CREB1	46274
1732867.9513998632	0.07084979482771604	CREB1	46274
1871497.3875118522	0.06979679745727627	CREB1	46274
2079441.5416798359	0.06828204076800891	CREB1	46274
2218070.977791825	0.06730887730722246	CREB1	46274
2426015.1319598085	0.06593994154058692	CREB1	46274
2772588.722239781	0.063822876498854	CREB1	46274
69.31471805599453	0.171619358529823	CREB1	56047
138.62943611198907	0.19344643836471467	CREB1	56047
207.94415416798358	0.20111896910955931	CREB1	56047
277.25887222397813	0.20444581461388017	CREB1	56047
346.5735902799726	0.20598863858552677	CREB1	56047
415.88830833596717	0.20670193247827848	CREB1	56047
485.2030263919617	0.2069455343159311	CREB1	56047
554.5177444479563	0.2069192945249467	CREB1	56047
623.8324625039508	0.20669242140139996	CREB1	56047
693.1471805599452	0.2063692489770152	CREB1	56047
831.7766166719343	0.20548085732870172	CREB1	56047
1039.720770839918	0.20387177516691332	CREB1	56047
1386.2943611198905	0.2008973796580162	CREB1	56047
1732.8679513998632	0.1976952418235818	CREB1	56047
2079.441541679836	0.19435206718606926	CREB1	56047
3465.7359027997263	0.18160564008246585	CREB1	56047
4158.883083359672	0.17577454295486467	CREB1	56047
4852.030263919617	0.17016860014717491	CREB1	56047
5545.177444479562	0.16477803047013748	CREB1	56047
6238.324625039508	0.15962519050806578	CREB1	56047
6931.471805599453	0.15477900699563527	CREB1	56047
9010.91334727929	0.14230476575008383	CREB1	56047
11090.354888959124	0.13242525441264327	CREB1	56047
13862.943611198905	0.12247614761979245	CREB1	56047
17328.67951399863	0.11360176367790747	CREB1	56047
20794.415416798358	0.10771616001681808	CREB1	56047
24260.151319598084	0.10395905488916532	CREB1	56047
27725.88722239781	0.10145670452798997	CREB1	56047
31191.623125197537	0.09962435568236724	CREB1	56047
34657.35902799726	0.0981901665911971	CREB1	56047
38123.09493079699	0.0970941532594692	CREB1	56047
41588.830833596716	0.09623315856769196	CREB1	56047
45054.566736396446	0.09553383519035169	CREB1	56047
48520.30263919617	0.09493993900588152	CREB1	56047
51986.0385419959	0.09443640957814436	CREB1	56047
55451.77444479562	0.09400948221319817	CREB1	56047
62383.246250395074	0.09330576599027787	CREB1	56047
69314.71805599453	0.09275687795266226	CREB1	56047
76246.18986159399	0.09233265646051236	CREB1	56047
83177.66166719343	0.09197348884242415	CREB1	56047
90109.13347279289	0.09167531614697447	CREB1	56047
97040.60527839234	0.09142262375913926	CREB1	56047
103972.0770839918	0.09120469823914566	CREB1	56047
110903.54888959124	0.09101152469990476	CREB1	56047
117835.0206951907	0.09083669491924241	CREB1	56047
124766.49250079015	0.09067490726672717	CREB1	56047
131697.9643063896	0.09052885395277568	CREB1	56047
138629.43611198905	0.09039896946388878	CREB1	56047
152492.37972318797	0.09017050628858791	CREB1	56047
159423.8515287874	0.0900722469909024	CREB1	56047
173286.79513998632	0.08990122913333666	CREB1	56047
187149.7387511852	0.08976273118737592	CREB1	56047
207944.1541679836	0.08960772176174911	CREB1	56047
221807.09777918248	0.08952674973063175	CREB1	56047
235670.0413903814	0.0894618099533099	CREB1	56047
249532.9850015803	0.08940250059403865	CREB1	56047
263395.9286127792	0.08934985920445634	CREB1	56047
277258.8722239781	0.08930346096079328	CREB1	56047
291121.815835177	0.0892637595243218	CREB1	56047
304984.75944637595	0.08922703364429312	CREB1	56047
318847.7030575748	0.08918619180145378	CREB1	56047
346573.59027997265	0.08909491256033514	CREB1	56047
381230.9493079699	0.08897277655960868	CREB1	56047
415888.3083359672	0.08883885509768673	CREB1	56047
450545.6673639644	0.08869013810830871	CREB1	56047
485203.0263919617	0.08852597032868059	CREB1	56047
519860.38541995897	0.08834843093945831	CREB1	56047
554517.7444479562	0.0881476206225596	CREB1	56047
589175.1034759535	0.08792866993598455	CREB1	56047
623832.4625039508	0.08769788662397929	CREB1	56047
658489.821531948	0.08745438056705174	CREB1	56047
693147.1805599453	0.08720141305629875	CREB1	56047
762461.8986159398	0.08667162582762318	CREB1	56047
831776.6166719344	0.08610225872773845	CREB1	56047
866433.9756999316	0.08580932511285203	CREB1	56047
901091.3347279289	0.08550789624602638	CREB1	56047
970406.0527839235	0.08489671406792605	CREB1	56047
1039720.7708399179	0.08428764247637903	CREB1	56047
1213007.5659799043	0.08276726946346354	CREB1	56047
1386294.3611198906	0.08130646136291461	CREB1	56047
1559581.156259877	0.07991847208775589	CREB1	56047
1732867.9513998632	0.07856171621572197	CREB1	56047
1871497.3875118522	0.07749217540586344	CREB1	56047
2079441.5416798359	0.07592474457654272	CREB1	56047
2218070.977791825	0.07491235648371347	CREB1	56047
[truncated: 2,177 more rows]
