# Supplementary material for: Determinants of transcription factor regulatory range
Source: Nat Commun. 2020 May 18;11:2472. doi: 10.1038/s41467-020-16106-x (PMC7235260; doi:10.1038/s41467-020-16106-x)
Supplement: Supplementary file 12 — Source Data [file 41467_2020_16106_MOESM12_ESM.zip › Source Data/source_data_supp_fig_2c_&_supp_fig_2e_distance_correlation_inferred_distance.csv]

	CCLE	GSE18676	GSE2361	GSE30803	GSE3526	GSE43346	GTEx-Adipose_Subcutaneous	GTEx-Brain_Cortex	GTEx-Breast_Mammary_Tissue	GTEx-Cells_EBV-transformed_lymphocytes	GTEx-Cells_Transformed_fibroblasts	GTEx-Colon_Transverse	GTEx-Liver	GTEx-Lung	GTEx-Pancreas	GTEx-Prostate	GTEx-Skin_Not_Sun_Exposed_Suprapubic	GTEx-Stomach	GTEx-Uterus	GTEx-Whole_Blood	median	mean	std	relative_std
PAX5	5.986953496723377	6.083863509731433	6.14185545670912	3.0169167201008196	2.7950679704844634	6.083863509731433				5.770244386759432											5.986953496723377	5.233214818370431	1.34879651272594	0.25773765448939495
GATA1	4.685923501059396	5.882218146203363	5.840825461045139	6.083863509731433	6.083863509731433	5.954768813351975														5.840825461045139	5.882218146203363	5.781813318546406	0.42433534144636165	0.07339139437193778
NRF1	2.8408254610451382	4.3179467157648	5.920006707092763	5.818549066333986	5.818549066333986	2.9200067070927633			6.442885452373102												5.818549066333986	4.9871647802963155	1.34120673367222	0.2689317062414231
MAX	3.0169167201008196	5.818549066333986	5.986953496723377	5.795067970484463	5.317946715764801	5.7702443867594315		5.044945443701064					5.986953496723378								5.782656178621947	5.391137052801474	0.8891302195384131	0.16492443260673212
ZBTB17	5.3971279618124255	5.715886724436839	5.795067970484463	5.685923501059396	5.882218146203363	5.715886724436839			5.3971279618124255												5.715886724436839	5.663140714335324	0.16423716509759423	0.029001074382957577
RFX1	5.715886724436839	5.715886724436839	5.795067970484463	2.743915448037082	5.7702443867594315	5.7439154480370815			5.653738817687994											5.539795465381157	5.715886724436839	5.37714863441086	0.9336191439404998	0.1736271781601571
USF2	5.685923501059396	5.818549066333986	5.920006707092763	5.986953496723377	2.685923501059395	5.7702443867594315				5.581188150539382			5.071274382423413							5.372304378087393	5.685923501059396	5.357829107113792	0.926324685602349	0.17289179387458117
USF1	5.685923501059396	5.685923501059396			6.01691672010082	5.7702443867594315		5.4640747514430394		5.096097966148443		5.044945443701064	5.317946715764801						5.618976711428782	5.442885452373102	5.541525731435911	5.516860080115835	0.274694967190447	0.04979190394560076
RUNX1	4.4428854523731	5.539795465381157	6.01691672010082	5.986953496723377	6.01691672010082	4.954768813351975														3.795067970484464	5.539795465381157	5.2866375129871095	0.7690960513154308	0.14547924827947364
ESR1	5.272189225204126	5.539795465381157	6.1930079791565005	3.0169167201008196	6.083863509731433	4.685923501059396															5.405992345292642	5.171098392275153	0.9967565093546742	0.1927552782294143
FOSL1	4.3179467157648	5.7702443867594315			5.840825461045139	4.685923501059396			3.6189767114287816											5.840825461045139	5.2280839439094136	5.043260883001729	0.8033180421583145	0.15928544265197378
NFE2	3.743915448037082	5.01691672010082	5.317946715764801	5.986953496723377	5.954768813351975	5.044945443701063															5.1814460797329325	5.178127531058864	0.6946347688143713	0.134147868056144
TAL1	4.4428854523731	5.715886724436839	5.071274382423413	3.8408254610451382	6.14185545670912	5.818549066333986														4.7439154480370815	5.071274382423413	5.105808296722761	0.7182085959930994	0.14066501408877655
RELB	4.795067970484463			4.986953496723377	5.920006707092763	5.044945443701063				4.442885452373102										5.6859235010593965	5.01594947021222	5.12739029166377	0.4717935128219533	0.09201435544881499
GATA2	5.202553297062731		4.954768813351975	4.3179467157648	5.14185545670912	4.986953496723377															4.986953496723377	4.931838546055896	0.28892267454678233	0.05858315754838332
HNF4A	4.581188150539382	4.618976711428782	6.083863509731433	6.083863509731433	6.083863509731433	5.096097966148444						4.3179467157647995	3.795067970484464								4.857537338788613	5.0576005980387535	0.8001104286312416	0.15819960732793137
SPIB	4.238765469717176	4.4428854523731	5.685923501059396	4.840825461045139	4.986953496723377	4.384893505395414														5.795067970484463	4.840825461045139	4.9020175397304	0.5413955964403366	0.11044342294828105
RELA	4.840825461045139	4.882218146203363	5.7439154480370815	4.618976711428782	4.494037974820482	5.464074751443039	4.840825461045139			5.044945443701064				4.3848935053954134							4.840825461045139	4.915553836416464	0.39609324658787354	0.08057957653793765
NR2F6	4.882218146203363	4.795067970484463	4.685923501059396	4.653738817687994	5.238765469717176	5.1195790619979675							4.3848935053954134							5.653738817687994	4.838643058343913	4.916952038730853	0.3520436346383455	0.07159793950913008
STAT5B	4.044945443701063	4.7439154480370815	4.882218146203363	4.795067970484463	4.920006707092763	5.317946715764801															4.838643058343913	4.791820498518207	0.3512696104952626	0.07330608702973893
TBX21	4.3179467157648	4.715886724436839	6.238765469717176		6.1930079791565005	4.795067970484463				4.653738817687994											4.755477347460651	5.095698717815489	0.723217268455297	0.14192700716916365
JUND	5.071274382423413	5.818549066333986		3.685923501059395	4.4428854523731	5.685923501059396		4.7439154480370815				4.6859235010593965	4.14185545670912							5.840825461045139	4.7439154480370815	4.886099121813711	0.6874762090747337	0.1407004221436146
BCL3	4.7439154480370815			4.4428854523731	4.494037974820482	5.581188150539382				5.1832481418673435											4.7439154480370815	4.864865102612412	0.3998590773599451	0.08219325077384416
TEAD4	4.494037974820482				5.7702443867594315			4.442885452373102						4.653738817687994					4.6189767114287825		4.6189767114287825	4.766476675749762	0.45510182869070887	0.09547971376973576
GATA3	4.685923501059396		4.494037974820482	4.685923501059396	4.581188150539382	4.539795465381157															4.581188150539382	4.594676123899866	0.07089421962485683	0.015429644595859627
CEBPA	5.202553297062731	4.4428854523731	4.581188150539382	5.920006707092763	4.384893505395414	4.581188150539382	4.581188150539382														4.581188150539382	4.784386445510192	0.48809228380573383	0.1020177381916492
CEBPB	4.4428854523731	4.384893505395414	4.384893505395414	4.539795465381157	4.238765469717176	4.581188150539382			4.494037974820482	5.795067970484463			4.920006707092763	4.581188150539382					4.6189767114287825	4.6859235010593965	4.56049180796027	4.632931874783629	0.37097317772928695	0.08007309145822751
JUNB	4.494037974820482		4.539795465381157	4.539795465381157	4.539795465381157	4.581188150539382				4.3179467157647995											4.539795465381157	4.507479243235613	0.08081159971284053	0.017928335407004864
FOSL2	4.384893505395414	4.539795465381157	4.7439154480370815	4.494037974820482	4.618976711428782	4.715886724436839		4.581188150539382					3.795067970484464	4.539795465381157					4.442885452373102		4.539795465381157	4.49056712124173	0.24197996758520082	0.05388628230063926
AR	4.7439154480370815	4.920006707092763				4.539795465381157			2.6189767114287816							4.238765469717176					4.539795465381157	4.266875877839686	0.7658849665457936	0.17949548767599968
FOS	4.494037974820482	4.494037974820482	4.581188150539382	4.384893505395414	4.7439154480370815	4.685923501059396															4.537613062679932	4.560229945336024	0.11338658568420938	0.02486422549814084
IKZF1	4.14185545670912	4.14185545670912	5.882218146203363	4.581188150539382	4.882218146203363	4.494037974820482				2.4428854523731007											4.494037974820482	4.382537094797302	0.8972983993148899	0.20474405119813163
SMAD3	4.238765469717176	4.494037974820482	4.7439154480370815	4.4428854523731	4.882218146203363	4.4428854523731															4.468461713596791	4.530452808160157	0.19816720017313705	0.043741146539745965
CDX2	4.384893505395414	4.618976711428782										4.442885452373102									4.442885452373102	4.4724102803926	0.08786969834896678	0.019647056696518762
IRF1	4.539795465381157	4.3179467157648	4.4428854523731	4.4428854523731	4.384893505395414	4.14185545670912						4.539795465381157			4.882218146203363					4.715886724436839	4.4428854523731	4.485104783639115	0.19444616335698686	0.0433537615589925
TEAD1	4.4428854523731	4.494037974820482			4.4428854523731																4.4428854523731	4.455673582984946	0.02214969195354304	0.0049711208734246
FOXA1	4.4428854523731	4.4428854523731	4.4428854523731	4.384893505395414	4.494037974820482	5.840825461045139															4.4428854523731	4.641614107250491	0.49044649721705225	0.10566291938206242
ETV1	6.083863509731433		5.986953496723377		2.8408254610451382	2.8408254610451382															4.413889478884258	4.433271481485869	1.4290224747176077	0.3223403936992038
PPARG	4.494037974820482	4.14185545670912	4.238765469717176	4.715886724436839	4.494037974820482	4.494037974820482	4.14185545670912					4.3179467157647995									4.40599234529264	4.382712899232349	0.17940230519917932	0.04093407652383582
MYB	3.5397954653811574	4.238765469717176	4.494037974820482	4.494037974820482	4.986953496723377	2.685923501059395															4.366401722268829	4.1151308006844145	0.707034346238152	0.17181333485695288
GRHL2	4.3179467157648	4.238765469717176	4.238765469717176	4.3179467157648	4.4428854523731									4.3848935053954134							4.3179467157648	4.322735720642467	0.06810743406497491	0.015755632189064853
NR1H3	4.4428854523731	3.238765469717176										4.3179467157647995									4.3179467157647995	4.079386088404968	0.48800541954493587	0.11962717158153202
FOXA2	4.238765469717176	4.3179467157648	2.9200067070927633	4.3179467157648	2.9200067070927633	2.743915448037082						4.442885452373102	4.3179467157647995								4.278356092740988	3.833086224927586	0.6907070839497004	0.1801960726732019
STAT3	3.685923501059395		4.384893505395414	4.494037974820482	3.238765469717176	5.01691672010082			4.14185545670912												4.263374481052267	4.175109586979239	0.5317496349204237	0.12736183897514253
SP1	3.0169167201008196	4.14185545670912	6.1930079791565005	6.083863509731433	3.317946715764801	5.539795465381157						2.7950679704844634									4.14185545670912	4.403788659254677	1.281704699950579	0.29104591503432914
FLI1	2.9200067070927633	3.8408254610451382	4.14185545670912	4.044945443701063	4.14185545670912	4.384893505395414														2.8408254610451382	4.044945443701063	3.795019116924853	0.5467745760866668	0.1440768963845759
NR3C1	4.539795465381157	6.1930079791565005	3.5397954653811574													2.6189767114287816					4.039795465381157	4.186274217345751	1.1872463886806301	0.2836045435727302
KLF5	4.3179467157648	3.7950679704844634	3.618976711428782	4.384893505395414	3.954768813351975	3.0169167201008196									3.743915448037082						3.7950679704844634	3.8284442318809755	0.3995361349514005	0.10435992031026714
JUN	4.238765469717176	2.539795465381157	3.317946715764801	3.743915448037082	3.618976711428782																3.618976711428782	3.513062753626297	0.514407817166495	0.14642716434128783
MYC	4.581188150539382	2.7950679704844634	3.954768813351975	4.539795465381157	3.317946715764801	4.539795465381157			2.9200067070927638		2.7950679704844634	3.795067970484464	2.685923501059395	3.2387654697171766					2.8408254610451382	2.317946715764801	3.2387654697171766	3.397209417590594	0.7305397544475889	0.2150411307189035
NEUROD1	3.317946715764801		5.581188150539382	2.9200067070927633	2.4428854523731007																3.118976711428782	3.4762007474397656	1.0918532527029128	0.31409384325892764
ATF2	3.238765469717176	2.618976711428782		6.083863509731433		2.9200067070927633															3.07938608840497	3.588199697275025	1.264532206089366	0.3524141109118552
BCL6	2.539795465381157	2.4428854523731007	3.618976711428782	3.1418554567091195	3.317946715764801															3.01691672010082	3.07938608840497	3.022537515737536	0.38350690736154375	0.12688243085974182
YY1	3.0169167201008196	2.8408254610451382	2.9200067070927633	3.0169167201008196	2.9200067070927633	3.0169167201008196				2.743915448037082		2.8408254610451382	3.539795465381157						3.01691672010082	2.685923501059395	2.9200067070927633	2.9565810281874563	0.20493790810411477	0.06931584358767018
ZBTB33	2.618976711428782	2.9200067070927633	2.7950679704844634	5.238765469717176		6.01691672010082							2.8408254610451382								2.8804160840689508	3.615853589134013	1.2924030485076548	0.35742681960117245
TFDP1	2.743915448037082	3.0169167201008196	4.044945443701063	2.9200067070927633	2.7950679704844634	2.618976711428782															2.8575373387886134	2.999623762804798	0.4426617351735805	0.1475724191355484
TAF1	2.9200067070927633	2.685923501059395		2.8408254610451382	2.7950679704844634																2.817946715764801	2.8119540710893123	0.07578084991762132	0.026949533314484353
TCF12	5.581188150539382	2.618976711428782	2.743915448037082	2.7950679704844634	6.01691672010082	5.795067970484463							2.7950679704844634						2.743915448037082		2.7950679704844634	3.765020484453445	1.4419025010012247	0.3829733482075704
CREB1	2.685923501059395	2.685923501059395	2.7950679704844634	5.882218146203363	2.743915448037082	2.618976711428782										2.4428854523731007				2.539795465381157	2.685923501059395	3.0089588552317927	1.0207465268044995	0.33923578749828637
GABPA	2.685923501059395	2.685923501059395	3.317946715764801	2.8408254610451382	2.8408254610451382	2.685923501059395														2.539795465381157	2.685923501059395	2.785385888434227	0.22069601523763877	0.07923355114062867
SSRP1	2.685923501059395	2.685923501059395	4.7439154480370815		5.1195790619979675	2.685923501059395							2.6189767114287816								2.685923501059395	3.31802360367163	1.0257846012894092	0.3091553056326378
ATF1	2.618976711428782	2.618976711428782	2.8408254610451382	2.9200067070927633	2.8408254610451382	2.618976711428782							2.743915448037082							2.539795465381157	2.681446079732932	2.7137494174022843	0.12201902453284869	0.044963261438357285
FOXM1	2.539795465381157	2.539795465381157		2.539795465381157		2.4428854523731007				2.4428854523731007											2.539795465381157	2.507492127711805	0.0456838182419154	0.018218927882977586
