# Supplementary material for: Determinants of transcription factor regulatory range
Source: Nat Commun. 2020 May 18;11:2472. doi: 10.1038/s41467-020-16106-x (PMC7235260; doi:10.1038/s41467-020-16106-x)
Supplement: Supplementary file 12 — Source Data [file 41467_2020_16106_MOESM12_ESM.zip › Source Data/source_data_supp_fig_2g_TF_peaks_in_promoters.csv]

TFs	ratio	type
AR	0.04016972477064221	Long-range TFs
TEAD1	0.04602	Long-range TFs
FOXA1	0.04757708333333333	Long-range TFs
CEBPA	0.07223333333333333	Long-range TFs
PPARG	0.07385714285714286	Long-range TFs
GATA3	0.0759274193548387	Long-range TFs
FOSL2	0.07779	Long-range TFs
CEBPB	0.08042159090909091	Long-range TFs
ESR1	0.08652295918367348	Long-range TFs
FOS	0.08673750000000001	Long-range TFs
GRHL2	0.0881625	Long-range TFs
NR3C1	0.09023928571428573	Long-range TFs
FOSL1	0.11616	Long-range TFs
TEAD4	0.11979545454545454	Long-range TFs
SPIB	0.12045000000000002	Long-range TFs
HNF4A	0.12886	Long-range TFs
TAL1	0.13528999999999997	Long-range TFs
FOXA2	0.13960999999999998	Long-range TFs
JUN	0.1494558823529412	Long-range TFs
JUND	0.16337	Long-range TFs
IKZF1	0.17675	Long-range TFs
SMAD3	0.18843999999999997	Long-range TFs
GATA1	0.21485384615384615	Long-range TFs
RELA	0.22444999999999998	Long-range TFs
MYB	0.22949000000000003	Long-range TFs
RFX1	0.23271999999999998	Long-range TFs
TP53	0.23455000000000004	Long-range TFs
RUNX1	0.2633166666666667	Long-range TFs
USF2	0.2917642857142857	Long-range TFs
PAX5	0.31171000000000004	Long-range TFs
IRF1	0.315525	Long-range TFs
USF1	0.3160833333333333	Long-range TFs
FLI1	0.36615	Long-range TFs
MAX	0.42941666666666667	Long-range TFs
BCL3	0.47032500000000005	Long-range TFs
SP1	0.4752125	Long-range TFs
MAZ	0.5136611111111111	Long-range TFs
NRF1	0.56231875	Long-range TFs
FOXM1	0.1962142857142857	Short-range TFs
ZBTB33	0.234675	Short-range TFs
ATF1	0.36706000000000005	Short-range TFs
MYC	0.39539117647058825	Short-range TFs
GABPA	0.40118125	Short-range TFs
YY1	0.42650294117647064	Short-range TFs
ELF1	0.45981666666666676	Short-range TFs
CREB1	0.467853125	Short-range TFs
TAF1	0.6059454545454546	Short-range TFs
