# Supplementary material for: Determinants of transcription factor regulatory range
Source: Nat Commun. 2020 May 18;11:2472. doi: 10.1038/s41467-020-16106-x (PMC7235260; doi:10.1038/s41467-020-16106-x)
Supplement: Supplementary file 12 — Source Data [file 41467_2020_16106_MOESM12_ESM.zip › Source Data/source_data_supp_fig_2h_TF_peaks_in_cpgisland.csv]

TFs	ratio	type
TEAD1	0.018819999999999996	Long-range TFs
AR	0.020043119266055044	Long-range TFs
FOXA1	0.02099166666666667	Long-range TFs
CEBPA	0.02853333333333333	Long-range TFs
PPARG	0.031392857142857146	Long-range TFs
CEBPB	0.03895909090909091	Long-range TFs
GATA3	0.04070483870967742	Long-range TFs
FOSL2	0.043859999999999996	Long-range TFs
GRHL2	0.04573125	Long-range TFs
FOS	0.0527	Long-range TFs
ESR1	0.05938826530612244	Long-range TFs
NR3C1	0.06082857142857144	Long-range TFs
HNF4A	0.07356	Long-range TFs
FOSL1	0.07622	Long-range TFs
SPIB	0.08241000000000001	Long-range TFs
TEAD4	0.08263636363636363	Long-range TFs
IKZF1	0.08841666666666666	Long-range TFs
FOXA2	0.093355	Long-range TFs
JUN	0.10819117647058822	Long-range TFs
TAL1	0.10839333333333334	Long-range TFs
JUND	0.11909666666666664	Long-range TFs
GATA1	0.15025000000000002	Long-range TFs
RFX1	0.15973	Long-range TFs
RELA	0.16167222222222222	Long-range TFs
SMAD3	0.17085	Long-range TFs
MYB	0.175075	Long-range TFs
TP53	0.18369999999999997	Long-range TFs
RUNX1	0.22633333333333336	Long-range TFs
USF2	0.2313714285714286	Long-range TFs
IRF1	0.24569375	Long-range TFs
USF1	0.26279583333333334	Long-range TFs
PAX5	0.28582	Long-range TFs
FLI1	0.34674444444444447	Long-range TFs
MAX	0.387525925925926	Long-range TFs
BCL3	0.41109	Long-range TFs
SP1	0.4635125	Long-range TFs
MAZ	0.4785999999999999	Long-range TFs
NRF1	0.54720625	Long-range TFs
FOXM1	0.15342857142857144	Short-range TFs
ZBTB33	0.18671666666666667	Short-range TFs
ATF1	0.29417	Short-range TFs
GABPA	0.34086875	Short-range TFs
MYC	0.35308529411764705	Short-range TFs
YY1	0.3700294117647059	Short-range TFs
ELF1	0.4051458333333333	Short-range TFs
CREB1	0.414259375	Short-range TFs
TAF1	0.5212227272727273	Short-range TFs
