# Supplementary material for: Determinants of transcription factor regulatory range
Source: Nat Commun. 2020 May 18;11:2472. doi: 10.1038/s41467-020-16106-x (PMC7235260; doi:10.1038/s41467-020-16106-x)
Supplement: Supplementary file 12 — Source Data [file 41467_2020_16106_MOESM12_ESM.zip › Source Data/source_data_supp_fig_3a_CG_ratio.csv]

cluster_1	cluster_2	cluster_3	cluster_4	cluster_5	cluster_6	cluster_7	cluster_8	cluster_9	cluster_10
0.35844871794871797	0.3928	0.43307142857142855	0.3795909090909091	0.39452777777777776	0.4572	0.48762	0.43018181818181817	0.6005833333333334	0.45019230769230767
0.3567638888888889	0.4068181818181818	0.3945	0.4016875	0.36483333333333334	0.4087352941176471	0.39985714285714286	0.413625	0.4501428571428571	0.44316666666666665
0.35363636363636364	0.3968269230769231	0.39484615384615385	0.4136764705882353	0.4098125	0.3895882352941176	0.4103421052631579	0.4219375	0.4505	0.4519285714285714
0.34955102040816327	0.39453125	0.39935	0.4000714285714286	0.3728125	0.4024615384615385	0.41067857142857145	0.40544444444444444	0.49135483870967744	0.4942105263157895
0.34470454545454543	0.4089423076923077	0.3504027777777778	0.394325	0.3632358490566038	0.38007142857142856	0.45055	0.40003225806451614	0.43895	0.42689285714285713
0.35928125	0.36811666666666665	0.36013636363636364	0.38634090909090907	0.3482065217391304	0.3877	0.4755	0.3949	0.5933	0.44
0.3841	0.3929393939393939	0.3978809523809524	0.40309375	0.3655555555555556	0.4105	0.4608888888888889	0.42046428571428573	0.5441	0.45335
0.36520967741935484	0.41030434782608693	0.44427777777777777	0.3737857142857143	0.3729375	0.40214285714285714	0.44	0.41035714285714286	0.510264705882353	0.4775
0.3577435897435897	0.3858857142857143	0.42526470588235293	0.3597916666666667	0.3729736842105263	0.37206666666666666	0.4	0.41504166666666664	0.4716470588235294	0.4621458333333333
0.3671891891891892	0.38255	0.3995	0.37277777777777776	0.41304166666666664	0.4485	0.4245	0.3802037037037037	0.4539761904761905	0.43992857142857145
0.3693181818181818	0.3716	0.49518181818181817	0.383	0.44416	0.3823783783783784	0.451	0.3767083333333333	0.458	0.4136111111111111
0.3708837209302326	0.36096666666666666	0.43816666666666665	0.38903846153846156	0.3654545454545455	0.4123823529411765	0.46525	0.3868	0.4784230769230769	0.4615416666666667
0.39635	0.39710416666666665	0.419875	0.4061	0.422625	0.4715	0.5119090909090909	0.4083529411764706	0.4918222222222222	0.458625
0.3701875	0.40245454545454545	0.41782	0.41595	0.43104545454545456	0.4264230769230769	0.4722142857142857	0.398875	0.46675	0.4530625
0.39582142857142855	0.4235625	0.38976	0.429125	0.41464285714285715	0.39705882352941174	0.46205357142857145	0.378	0.5438333333333333	0.5166578947368421
0.35112037037037036	0.3907291666666667	0.365536231884058	0.38483333333333336	0.43595454545454543	0.504	0.4602142857142857	0.41047826086956524	0.5197857142857143	0.460037037037037
0.3616575342465753	0.37127777777777776	0.4039185185185185	0.409195652173913	0.3994375	0.4282916666666667	0.42525	0.4112	0.4695714285714286	0.4376333333333333
0.36749462365591395	0.3651875	0.4437358490566038	0.4013974358974359	0.44271875	0.5200416666666666	0.40214285714285714	0.43664285714285717	0.567875	0.499875
0.3633939393939394	0.36992	0.41133823529411767	0.3690555555555556	0.39914285714285713	0.41	0.40584375	0.38548275862068965	0.50675	0.44653125
0.3639411764705882	0.35594117647058826	0.3699076923076923	0.37732	0.3694230769230769	0.407	0.4278571428571429	0.4617	0.4470217391304348	0.4836666666666667
0.348578431372549	0.3735948275862069	0.37115384615384617	0.4165357142857143	0.3812407407407407	0.3878888888888889	0.43345	0.5055	0.41125	0.45507142857142857
0.38572222222222224	0.384375	0.3833846153846154	0.3933	0.3811979166666667	0.43575	0.3971	0.44296	0.525	0.4751590909090909
0.38009756097560976	0.38521052631578945	0.4697857142857143	0.4142	0.42030434782608694	0.4744736842105263	0.40488636363636366	0.4274	0.45320454545454547	0.5022368421052632
0.3622297297297297	0.38247297297297295	0.376875	0.42159375	0.4047058823529412	0.4125714285714286	0.405125	0.4484090909090909	0.453	0.43025
0.36217307692307693	0.4137826086956522	0.45408333333333334	0.4191153846153846	0.3721153846153846	0.43183333333333335	0.42988461538461537	0.378	0.545	0.3733
0.36227272727272725	0.4133125	0.42454166666666665	0.41158333333333336	0.37113636363636365	0.4429	0.4400909090909091	0.45508	0.53505	0.5136470588235295
0.364825	0.35668181818181816	0.4280833333333333	0.38626923076923075	0.3983653846153846	0.4126060606060606	0.45965625	0.4570625	0.6185263157894737	0.5087857142857143
0.3829375	0.39603389830508473	0.4908762886597938	0.392525	0.42025	0.4251111111111111	0.46305714285714283	0.44861538461538464	0.6026666666666667	0.4923947368421053
0.3841875	0.43855555555555553	0.4647978723404255	0.3801428571428571	0.3806785714285714	0.4042631578947368	0.4585625	0.41005555555555556	0.5201538461538462	0.4896111111111111
0.3949722222222222	0.40814285714285714	0.4469090909090909	0.3618727272727273	0.404234693877551	0.4065526315789474	0.4401935483870968	0.4353	0.46295	0.49927083333333333
0.3925138888888889	0.4328148148148148	0.4746666666666667	0.38237037037037036	0.463702380952381	0.40795454545454546	0.4285	0.419	0.4890675675675676	0.46276
0.37260227272727275	0.40160526315789474	0.37927777777777777	0.3746338028169014	0.386	0.4404166666666667	0.3989615384615385	0.40034375	0.43846666666666667	0.5307727272727273
0.3689193548387097	0.42503125	0.37505555555555553	0.3997857142857143	0.37542105263157893	0.4255833333333333	0.41641666666666666	0.4144473684210526	0.4150714285714286	0.43006451612903224
0.37034	0.4620714285714286	0.39825	0.3966034482758621	0.3709375	0.4587777777777778	0.3924166666666667	0.4314468085106383	0.45175	0.3935
0.3537222222222222	0.4490416666666667	0.3982777777777778	0.3555714285714286	0.40904545454545455	0.38188235294117645	0.49066666666666664	0.4029	0.45403846153846156	0.39434375
0.37954	0.396875	0.48057894736842105	0.3935416666666667	0.391675	0.4727741935483871	0.4231666666666667	0.4043235294117647	0.48941666666666667	0.5127142857142857
0.39096153846153847	0.40870833333333334	0.5434629629629629	0.40464285714285714	0.41995	0.49241666666666667	0.42576	0.41870588235294115	0.44858333333333333	0.49996153846153846
0.37735576923076924	0.3733095238095238	0.3702916666666667	0.3992173913043478	0.4140625	0.3648823529411765	0.4218125	0.40732142857142856	0.525576923076923	0.45958
0.380375	0.382375	0.39945454545454545	0.4106	0.36641666666666667	0.3898974358974359	0.4175	0.434825	0.4630151515151515	0.441
0.3690681818181818	0.3729204545454545	0.4445	0.37155	0.4046111111111111	0.3885454545454545	0.4505	0.4392285714285714	0.5296363636363637	0.4331
0.36847169811320757	0.3785909090909091	0.45714285714285713	0.4264	0.3813793103448276	0.417275	0.40085714285714286	0.47765625	0.4791875	0.43725
0.35733333333333334	0.37272222222222223	0.41345	0.36633333333333334	0.38242857142857145	0.463125	0.4309117647058823	0.431	0.4429090909090909	0.4679285714285714
0.3647692307692308	0.3846969696969697	0.40495945945945944	0.4073157894736842	0.3495894736842105	0.432625	0.3968333333333333	0.3829375	0.46925	0.4865833333333333
0.3820123456790123	0.3794772727272727	0.38486	0.3804186046511628	0.38975	0.448325	0.42486842105263156	0.38698	0.47204545454545455	0.44025
0.37714285714285717	0.35444285714285717	0.4077777777777778	0.3747333333333333	0.4315	0.40553125	0.44505555555555554	0.3932826086956522	0.44759375	0.4875
0.3672894736842105	0.3858421052631579	0.4359166666666667	0.4332962962962963	0.4259278350515464	0.40145454545454545	0.4390625	0.39671428571428574	0.5033823529411765	0.4575769230769231
0.3484038461538462	0.375875	0.424775	0.4175	0.3932307692307692	0.4407857142857143	0.422875	0.42260714285714285	0.5411938775510204	0.4613846153846154
0.35450735294117647	0.36526315789473685	0.3781470588235294	0.386	0.3638888888888889	0.41135	0.4808181818181818	0.39205555555555555	0.4900555555555556	0.47985714285714287
0.3476444444444444	0.3923888888888889	0.4473	0.4079701492537313	0.4310625	0.4305555555555556	0.4764285714285714	0.3873611111111111	0.47873529411764704	0.41696428571428573
0.3565384615384615	0.37265	0.4131	0.4131836734693878	0.41675	0.43513636363636365	0.44305	0.3719545454545455	0.4792777777777778	0.5339583333333333
0.34591666666666665	0.387448275862069	0.3959259259259259	0.41823529411764704	0.39305555555555555	0.4201785714285714	0.536125	0.39644285714285715	0.5661212121212121	0.5412142857142858
0.3701052631578947	0.3937878787878788	0.39925	0.41869117647058823	0.402921568627451	0.4073333333333333	0.5374285714285715	0.3989285714285714	0.5759148936170213	0.5043461538461539
0.36234146341463414	0.3962727272727273	0.397125	0.3970483870967742	0.36806666666666665	0.394859375	0.4893888888888889	0.408625	0.5469655172413793	0.5127222222222222
0.36424285714285715	0.4182142857142857	0.41656481481481483	0.4161764705882353	0.3841290322580645	0.4325	0.5435681818181818	0.41115384615384615	0.5595333333333333	0.5360357142857143
0.3691090909090909	0.48473684210526313	0.4441	0.4016842105263158	0.3602222222222222	0.39089285714285715	0.5539830508474576	0.410625	0.48533333333333334	0.4605714285714286
0.35525	0.3625	0.4422068965517241	0.39665	0.3885862068965517	0.41788888888888887	0.5753	0.4182666666666667	0.50025	0.4848
0.37525	0.3865882352941176	0.45316666666666666	0.39226923076923076	0.391	0.4419642857142857	0.4567727272727273	0.43247619047619046	0.5018529411764706	0.4638076923076923
0.39784285714285716	0.35504545454545455	0.42213333333333336	0.37707142857142856	0.39114473684210527	0.4693888888888889	0.4174583333333333	0.47285714285714286	0.5027142857142857	0.469
0.3591964285714286	0.3757	0.4930833333333333	0.38755555555555554	0.4028333333333333	0.44066666666666665	0.4817916666666667	0.43273469387755104	0.4626458333333333	0.4099375
0.35396875	0.401675	0.5069375	0.4273125	0.385325	0.4241153846153846	0.4575	0.35564285714285715	0.454	0.4249
0.3412987012987013	0.37006578947368424	0.4373684210526316	0.4138181818181818	0.39715384615384614	0.5065	0.5500632911392405	0.40058333333333335	0.5645	0.4143181818181818
0.3634210526315789	0.4152777777777778	0.3631111111111111	0.4123846153846154	0.4099615384615385	0.48943333333333333	0.5765151515151515	0.4191666666666667	0.54775	0.4819230769230769
0.3537	0.43162	0.4271333333333333	0.3935	0.3776451612903226	0.46283673469387754	0.5307333333333333	0.418125	0.5506153846153846	0.45185
0.3770192307692308	0.3988684210526316	0.4402916666666667	0.42525	0.4532058823529412	0.435	0.5499583333333333	0.41473333333333334	0.5164444444444445	0.4114642857142857
0.3486981132075472	0.395925	0.43769565217391304	0.4399166666666667	0.4045	0.3976851851851852	0.48141666666666666	0.37214285714285716	0.4488888888888889	0.45825
0.3563452380952381	0.3923625	0.4222674418604651	0.42025	0.4015185185185185	0.4249	0.4575	0.3983	0.4404142857142857	0.4438125
0.3645	0.40692	0.4468947368421053	0.4026176470588235	0.4151578947368421	0.43425	0.4173392857142857	0.4155714285714286	0.5348529411764706	0.427125
0.36753061391467196	0.372	0.41369117647058823	0.47685	0.39625	0.4038421052631579	0.4563125	0.3893125	0.4839	0.4534375
0.36842857142857144	0.434375	0.45375675675675675	0.3983181818181818	0.4126875	0.4185	0.48706666666666665	0.421962962962963	0.5645294117647058	0.48223076923076924
0.3531111111111111	0.41996428571428573	0.46745	0.3775673076923077	0.41610714285714284	0.3693529411764706	0.44508888888888887	0.44095238095238093	0.5936	0.43357142857142855
0.3842083333333333	0.3865909090909091	0.3853888888888889	0.39986363636363637	0.39090566037735847	0.45740909090909093	0.42646666666666666	0.454875	0.52475	0.40555
0.35038709677419355	0.4393365384615385	0.39840625	0.409375	0.4384137931034483	0.5007	0.45475	0.39470967741935487	0.5019	0.4595625
0.36768181818181817	0.4490217391304348	0.44429545454545455	0.38985714285714285	0.3938235294117647	0.405	0.4445	0.39	0.45366666666666666	0.4868571428571429
0.3631351351351351	0.43571186440677967	0.48059090909090907	0.45465	0.4110810810810811	0.4179318181818182	0.4550416666666667	0.3758947368421053	0.50075	0.5690588235294117
0.35656666666666664	0.4184	0.47735	0.37916666666666665	0.44485714285714284	0.4275833333333333	0.45535	0.38664	0.5339	0.43175
0.369875	0.37024324324324326	0.42701724137931035	0.4093157894736842	0.42525	0.46008333333333334	0.4755	0.4808541666666667	0.52525	0.47855
0.37910714285714286	0.3865375	0.41871875	0.37226315789473685	0.4156875	0.43472	0.4849375	0.4	0.5648333333333333	0.43672222222222223
0.36120833333333335	0.34403703703703703	0.347525	0.385025	0.41051162790697676	0.4288	0.4059375	0.4451111111111111	0.45721212121212124	0.44333333333333336
0.3693695652173913	0.36082857142857144	0.4089615384615385	0.394875	0.4256666666666667	0.4475454545454545	0.47925	0.39448275862068966	0.44259375	0.4479
0.3853	0.36195238095238097	0.39335416666666667	0.39886363636363636	0.4272	0.44542592592592595	0.4864772727272727	0.39945454545454545	0.46478125	0.46335714285714286
0.375	0.3351578947368421	0.3732741935483871	0.3862307692307692	0.3625769230769231	0.43438095238095237	0.393575	0.46079518072289155	0.4517	0.4861666666666667
0.36310344827586205	0.36677777777777776	0.37940625	0.37957894736842107	0.4445	0.4082222222222222	0.3810625	0.410375	0.45523529411764707	0.5092222222222222
0.4158148148148148	0.3965128205128205	0.4197777777777778	0.3853478260869565	0.38960869565217393	0.40485	0.5042777777777778	0.4143295454545455	0.486	0.5198333333333334
0.36062162162162165	0.4052769230769231	0.49043055555555554	0.37083333333333335	0.41828571428571426	0.4189259259259259	0.45115	0.43959375	0.5356	0.46273333333333333
0.37967241379310346	0.37923809523809526	0.455	0.4071875	0.4838181818181818	0.458	0.5068787878787879	0.39636363636363636	0.5722285714285714	0.5162894736842105
0.350375	0.40462857142857145	0.4003695652173913	0.43944	0.40310714285714283	0.3974722222222222	0.4193645833333333	0.436875	0.44458333333333333	0.5061
0.35741216216216215	0.36566101694915254	0.4186923076923077	0.38576470588235295	0.40978846153846155	0.5087941176470588	0.43064705882352944	0.4617222222222222	0.4854375	0.48075
0.3647068965517241	0.36022689075630254	0.40385714285714286	0.3884433962264151	0.4232916666666667	0.43314285714285716	0.4363	0.46204545454545454	0.4846111111111111	0.5081875
0.35329166666666667	0.3720952380952381	0.408375	0.4057727272727273	0.3634545454545455	0.4047272727272727	0.4517307692307692	0.50765	0.49792105263157893	0.48733333333333334
0.3517272727272727	0.3593529411764706	0.4226785714285714	0.36770454545454545	0.39215384615384613	0.3814	0.42264285714285715	0.40025	0.5040833333333333	0.5034642857142857
0.3618970588235294	0.3707692307692308	0.4454230769230769	0.400625	0.366925	0.49326190476190473	0.406125	0.496625	0.5460555555555555	0.5057962962962963
0.3705833333333333	0.38460526315789473	0.42601666666666665	0.4026111111111111	0.4546	0.3928260869565217	0.40425	0.4496428571428571	0.5347916666666667	0.4621282051282051
0.35025	0.40355555555555556	0.447375	0.4248125	0.3955	0.4651	0.401	0.4128421052631579	0.4220625	0.4297037037037037
0.3765178571428571	0.38767241379310347	0.37955555555555553	0.4353	0.399	0.43980555555555556	0.4767105263157895	0.3995909090909091	0.49613636363636365	0.4484193548387097
0.39539285714285716	0.40630357142857143	0.502425	0.42228125	0.39061111111111113	0.473125	0.5107083333333333	0.46392105263157896	0.452375	0.585
0.3952857142857143	0.3915	0.55715	0.39886363636363636	0.37846875	0.4711851851851852	0.43744444444444447	0.42955882352941177	0.4609285714285714	0.39713333333333334
0.41535714285714287	0.398	0.4133181818181818	0.3828421052631579	0.41675	0.4423472222222222	0.4765384615384615	0.42854166666666665	0.41323809523809524	0.5325
0.40514285714285714	0.43898936170212766	0.3720769230769231	0.4041527777777778	0.3651714285714286	0.431125	0.4498076923076923	0.39754285714285714	0.4549285714285714	0.42282142857142857
0.36762105263157896	0.37719444444444444	0.4523809523809524	0.423	0.37622727272727274	0.43243333333333334	0.4396818181818182	0.40286206896551724	0.4908	0.42727777777777776
0.3663571428571429	0.3887241379310345	0.4612272727272727	0.4334310344827586	0.4155	0.38653571428571426	0.430575	0.4056206896551724	0.4993888888888889	0.4308181818181818
0.4279468085106383	0.4268913043478261	0.49252083333333335	0.37225925925925923	0.39884	0.40591666666666665	0.52425	0.3993888888888889	0.44521428571428573	0.45466666666666666
0.42179310344827586	0.4133372093023256	0.46308333333333335	0.402375	0.3963409090909091	0.3941911764705882	0.43975	0.43196153846153845	0.5123142857142857	0.4883125
0.4055	0.44432608695652176	0.4155	0.412	0.46219444444444446	0.4034090909090909	0.4803	0.4258636363636364	0.45654545454545453	0.4719375
0.3631714285714286	0.38993478260869563	0.4079	0.3989285714285714	0.445125	0.3829230769230769	0.470625	0.4217619047619048	0.4894090909090909	0.48315384615384616
0.35259259259259257	0.3663235294117647	0.4569	0.3998235294117647	0.417775	0.4006875	0.435375	0.40608823529411764	0.5621	0.46105
0.3321025641025641	0.37881818181818183	0.39546	0.3971304347826087	0.4041323529411765	0.4154	0.4486875	0.44177777777777777	0.48085	0.5035714285714286
0.36714285714285716	0.3636842105263158	0.48526470588235293	0.42284375	0.3926125	0.4299090909090909	0.46314285714285713	0.432875	0.4290434782608696	0.4756111111111111
0.36036036036036034	0.3788	0.48034313725490196	0.3795918367346939	0.42125	0.4093095238095238	0.6038421052631578	0.40828082191780823	0.41744444444444445	0.4151
0.3667254901960784	0.38128070175438594	0.42228571428571426	0.4229655172413793	0.3896875	0.3829	0.491875	0.42878260869565216	0.4711666666666667	0.46739285714285717
0.43008771929824563	0.40595	0.415695652173913	0.40797058823529414	0.3914107142857143	0.438	0.4726590909090909	0.43374285714285715	0.46275	0.4498125
0.3759787234042553	0.35	0.4316774193548387	0.4261	0.37775	0.437	0.5011818181818182	0.42928571428571427	0.5598333333333333	0.4450625
0.36771974522292994	0.3638157894736842	0.42392857142857143	0.41075	0.4345	0.4224	0.45344444444444443	0.3876428571428571	0.464625	0.48877272727272725
0.34916326530612246	0.3671842105263158	0.45842222222222223	0.40992	0.37543478260869567	0.39319642857142856	0.4936153846153846	0.43418181818181817	0.4641363636363636	0.4702777777777778
0.3706390977443609	0.3937	0.502	0.4151290322580645	0.3833970588235294	0.4348529411764706	0.48966666666666664	0.4198181818181818	0.5285625	0.45653571428571427
0.38229411764705884	0.3758947368421053	0.4728333333333333	0.3641	0.3940625	0.40775	0.5010769230769231	0.44126190476190474	0.529910447761194	0.4806346153846154
0.3992934782608696	0.37614583333333335	0.45155555555555554	0.4062368421052632	0.41525	0.39019444444444445	0.442	0.44345		0.4494375
0.3861914893617021	0.3754090909090909	0.4481607142857143	0.3803157894736842	0.40353125	0.46486363636363637	0.4819230769230769	0.4842727272727273		0.4712142857142857
0.38525	0.3666	0.4097222222222222	0.4048333333333333	0.3863125	0.4416896551724138	0.4297384615384615	0.41791666666666666		0.4230555555555556
0.36945833333333333	0.36643548387096775	0.40203125	0.38935	0.4016140350877193	0.4022	0.46219444444444446	0.403225		0.4657272727272727
0.3706279069767442	0.3809444444444444	0.4742	0.41933333333333334	0.40569444444444447	0.4505789473684211	0.5355833333333333	0.42564285714285716		0.4688076923076923
0.36244444444444446	0.3920625	0.36607142857142855	0.4266	0.4221666666666667	0.42263636363636364	0.4538333333333333	0.404625		0.5065
0.4133103448275862	0.3866636363636364	0.3816574074074074	0.39226315789473687	0.44312	0.3725	0.45771875	0.4102777777777778		0.50925
0.4018333333333333	0.3870925925925926	0.4866436781609195	0.383	0.46672131147540985	0.44558333333333333	0.42365	0.423375		0.4955
0.38913888888888887	0.3995851063829787	0.3610333333333333	0.381125	0.42541666666666667	0.397375	0.44436363636363635	0.42278571428571426		0.4235625
0.363	0.4192	0.4659583333333333	0.36516666666666664	0.40155555555555555	0.3987878787878788	0.41883333333333334	0.44886		0.42891666666666667
0.344375	0.4468695652173913	0.5146	0.41260227272727273	0.3723	0.439	0.4206590909090909	0.42323333333333335		0.45297727272727273
0.3769727272727273	0.4374	0.468125	0.37093333333333334	0.4261891891891892	0.393625	0.4513	0.46531944444444445		0.4905
0.3878125	0.38183333333333336	0.50075	0.42592857142857143	0.4521764705882353	0.4553	0.47845	0.44893333333333335		0.4079615384615385
0.4093	0.3811052631578947	0.3850689655172414	0.3415	0.44558333333333333	0.43233333333333335	0.5586428571428571	0.4253125		0.4092142857142857
0.37062	0.3745568181818182	0.45479411764705885	0.3663214285714286	0.4216	0.47605555555555557	0.5174615384615384	0.4604285714285714		0.42275
0.38022289156626504	0.40145	0.39985	0.40478	0.4111	0.47158823529411764	0.4679333333333333	0.479925		0.44668
0.39648837209302323	0.3897127659574468	0.48446	0.3737872340425532	0.497	0.4112166666666667	0.5192142857142857	0.438125		0.4437857142857143
0.436	0.396175	0.3704	0.3628372093023256	0.45440277777777777	0.4392083333333333	0.4684	0.48186842105263156		0.43522727272727274
0.3638472222222222	0.3746875	0.3711315789473684	0.38398387096774195	0.4568529411764706	0.484175	0.4988	0.5309166666666667		0.50125
0.39398529411764704	0.3760909090909091	0.38433333333333336	0.3892083333333333	0.4374166666666667	0.46	0.4700526315789474	0.4086341463414634		0.46608333333333335
0.38860526315789473	0.38496153846153847	0.47519047619047616	0.41335	0.457	0.4209375	0.5042272727272727	0.43533333333333335		0.46745
0.3934	0.3943333333333333	0.45625	0.40002	0.4286785714285714	0.42295	0.4540892857142857	0.4378913043478261		0.49439285714285713
0.37955555555555553	0.40839285714285717	0.36628846153846156	0.4413076923076923	0.3929375	0.41305555555555556	0.46819444444444447	0.39625		0.485375
0.400625	0.4007777777777778	0.40342307692307694	0.42065625	0.41363333333333335	0.40545	0.45766666666666667	0.39905357142857145		0.4506071428571429
0.37022972972972973	0.3678	0.38176923076923075	0.4121111111111111	0.3726470588235294	0.3893095238095238	0.4569	0.449		0.4647391304347826
0.3746935483870968	0.36345	0.516625	0.4315340909090909	0.36739285714285713	0.42283333333333334	0.46632222222222225	0.4158625		0.49686363636363634
0.3694545454545455	0.38085294117647056	0.5468333333333333	0.4228529411764706	0.39071875	0.4498	0.5292857142857142	0.3831111111111111		0.41379166666666667
0.3821818181818182	0.3897894736842105	0.38631818181818184	0.42174626865671644	0.3687	0.4174375	0.455125	0.39544117647058824		0.46789285714285717
0.39654285714285714	0.37932692307692306	0.39013157894736844	0.39435714285714285	0.4655	0.4424166666666667	0.46625	0.41532142857142856		0.4253571428571429
0.38125641025641027	0.41225	0.36720967741935484	0.38464583333333335	0.3762666666666667	0.41146875	0.44311904761904763	0.42525		0.45204545454545453
0.3506666666666667	0.42020833333333335	0.39785714285714285	0.39786764705882355	0.43825	0.3919375	0.48447619047619045	0.455		0.49222916666666666
0.35045631067961164	0.44019444444444444	0.3657222222222222	0.40764285714285714	0.397725	0.4455681818181818	0.4535625	0.46558333333333335		0.47583333333333333
0.3614888888888889	0.45119444444444445	0.40915384615384615	0.4121818181818182	0.38785294117647057	0.46075	0.4308571428571429	0.5151666666666667		0.4928888888888889
0.3481714285714286	0.4525	0.38336363636363635	0.42986111111111114	0.4278666666666667	0.4396470588235294	0.43266666666666664	0.42438461538461536		0.45644117647058824
0.36357575757575755	0.43366666666666664	0.38087755102040816	0.42528846153846156	0.4295	0.4525892857142857	0.4545	0.41135714285714287		0.49495652173913046
0.3578235294117647	0.4251333333333333		0.4034736842105263	0.4108888888888889	0.4838571428571429	0.430075	0.4633		0.4411875
0.3751041666666667	0.3937386363636364		0.3950714285714286	0.42333333333333334	0.445725	0.4942142857142857	0.4250909090909091		0.43511363636363637
0.3667888888888889	0.42635897435897435		0.37125274725274726	0.44855555555555554	0.3935344827586207	0.5035	0.42033333333333334		0.5072380952380953
0.3547571428571429	0.4018181818181818		0.38931818181818184	0.37124242424242426	0.43583333333333335	0.5346923076923077	0.381075		0.4916382978723404
0.40820833333333334	0.38616666666666666		0.3993	0.4045	0.43059615384615385	0.48142105263157897	0.37765		0.5195555555555555
0.3648939393939394	0.4393		0.3969259259259259	0.43784375	0.4516363636363636	0.5168225806451613	0.4098888888888889		0.47891666666666666
0.37914583333333335	0.40365384615384614		0.37090322580645163	0.39211111111111113	0.4916734693877551	0.5281153846153847	0.40586538461538463		0.49983333333333335
0.3450892857142857	0.3655		0.3976734693877551	0.45752777777777776	0.4799	0.5779583333333334	0.4411923076923077		0.4714318181818182
0.34983333333333333	0.41357692307692306		0.3999642857142857	0.42838461538461536	0.4632	0.40553333333333336	0.427875		0.48903125
0.3415	0.42383333333333334		0.40654761904761905	0.3944375	0.45516666666666666	0.49840384615384614	0.43416666666666665		0.49833333333333335
0.3508823529411765	0.4377884615384615		0.37860714285714286	0.42423333333333335	0.4723846153846154	0.44703571428571426	0.39771666666666666		0.50375
0.35401923076923075	0.40053333333333335		0.389	0.43835	0.4971621307280763	0.43459375	0.4185833333333333		0.5127777777777778
0.3890757575757576	0.39256410256410257		0.3986875	0.40108333333333335	0.47144444444444444	0.40195	0.4498125		0.5135714285714286
0.37470588235294117	0.451		0.4015	0.41682142857142856	0.45932142857142855	0.47025	0.4203157894736842		0.5043461538461539
0.35216	0.3944259259259259		0.3999	0.3874736842105263	0.4293157894736842	0.39553846153846156	0.4131964285714286		0.4705357142857143
0.3485121951219512	0.4306521739130435		0.40558333333333335	0.389525	0.42701	0.4061029411764706	0.4526875		0.4813571428571429
0.3453823529411765	0.353125		0.36629545454545454	0.40296875	0.3995714285714286	0.4226701030927835	0.4045384615384615		0.4868928571428571
0.34994285714285717	0.38285		0.40152777777777776	0.36176470588235293	0.45916666666666667	0.458	0.4576190476190476		0.5154736842105263
0.3475757575757576	0.371		0.4304117647058823	0.3764722222222222	0.4141818181818182	0.44381481481481483	0.48725		0.46535
0.39535714285714285	0.4368529411764706		0.4195	0.3455	0.4804	0.487	0.44092857142857145		0.47559090909090906
0.34640540540540543	0.41464893617021276		0.3972941176470588	0.38943333333333335	0.47465625	0.4765	0.4140967741935484		0.48104545454545455
0.39591666666666664	0.40235		0.3561	0.4165625	0.416	0.43273076923076925	0.5190625		0.4855227272727273
0.38516666666666666	0.4098421052631579		0.3962	0.4083611111111111	0.4216153846153846	0.49792857142857144	0.432375		0.4708125
0.36883333333333335	0.43070192307692307		0.3778888888888889	0.39652631578947367	0.39193181818181816	0.5786923076923077	0.44585714285714284		0.49683333333333335
0.3623636363636364	0.43619565217391304		0.4147727272727273	0.37260714285714286	0.42333333333333334	0.4406875	0.4471111111111111		0.5264545454545455
0.35825	0.46875		0.4028	0.36791463414634146	0.46975	0.4602058823529412	0.4240869565217391		0.5113928571428571
0.38255555555555554	0.4465882352941177		0.4289	0.37775	0.4955555555555556	0.4446111111111111	0.3964528301886793		0.434
0.3625	0.48543434343434344		0.39502777777777776	0.40604545454545454	0.5049	0.4345769230769231	0.401030303030303		0.4880769230769231
0.3546111111111111	0.394		0.4125	0.39714285714285713	0.3795	0.4236	0.4078888888888889		0.47775
0.385537037037037	0.40678125		0.4523333333333333	0.3985208333333333	0.41896428571428573	0.4355833333333333	0.4025		0.504
0.3505357142857143	0.4505454545454545		0.4210285714285714	0.3686153846153846	0.4240714285714286	0.4252258064516129	0.3879166666666667		0.4613
0.33641666666666664	0.40215		0.4254090909090909	0.38533333333333336	0.5063125	0.48214285714285715	0.49673809523809526		0.49448148148148147
0.3562142857142857	0.4083823529411765		0.39212857142857144	0.3943	0.4692	0.4191	0.42775		0.48354545454545456
0.3506666666666667	0.38860526315789473		0.39923333333333333	0.3788611111111111	0.4388	0.4040681818181818	0.4127		0.4929516129032258
0.4185	0.4261842105263158		0.41573333333333334	0.3702714285714286	0.46445	0.40008536585365856	0.4347		0.5149375
0.3591285714285714	0.424969696969697		0.3725113636363636	0.4134333333333333	0.42275	0.4445	0.42333333333333334		0.4249
0.36616666666666664	0.3728936170212766		0.38416666666666666	0.3992741935483871	0.43794444444444447	0.4783846153846154	0.4427		0.4997837837837838
0.3844375	0.37916666666666665		0.405125	0.38251851851851854	0.4163611111111111	0.47662608695652176	0.4256455696202532		0.4651764705882353
0.35809615384615384	0.3970161290322581		0.3998888888888889	0.37866666666666665	0.42375	0.44375	0.44775		0.4664375
0.3786875	0.487		0.41054545454545455	0.4123076923076923	0.41373529411764703	0.44592857142857145	0.4230769230769231		0.4250555555555556
0.39775	0.4906530612244898		0.37165789473684213	0.372027027027027	0.3999767441860465	0.4650925925925926	0.378		0.45251063829787236
0.3648636363636364	0.43238095238095237		0.4029333333333333	0.3925	0.37860714285714286	0.45145833333333335	0.3932857142857143		0.513325
0.38816153846153845	0.41854545454545455		0.37875	0.37146153846153845	0.395	0.40219354838709676	0.373		0.5021785714285715
0.3561666666666667	0.39204761904761903		0.3883478260869565	0.39476923076923076	0.45234090909090907	0.4066774193548387	0.41544444444444445		0.5001923076923077
0.36159375	0.4089473684210526		0.37428125	0.3999642857142857	0.42253703703703704	0.45765217391304347	0.426625		0.5171153846153846
0.36288888888888887	0.3892777777777778		0.39810416666666665	0.42060526315789476	0.43856521739130433	0.4012142857142857	0.39030952380952383		0.54946875
0.38452	0.4136153846153846		0.40789473684210525	0.39244444444444443	0.4554166666666667	0.4841875	0.3853		0.42927272727272725
0.414625	0.44044444444444447		0.4093125	0.4243125	0.3978076923076923	0.49123076923076925	0.4101875		0.6182777777777778
0.41075	0.40325		0.41176666666666667		0.3938125	0.44347619047619047	0.47994444444444445		0.5614347826086956
0.39406	0.42766666666666664		0.41136666666666666		0.3884722222222222	0.454625	0.41525		0.5471666666666667
0.3952777777777778	0.4321935483870968		0.41194642857142855		0.43007142857142855	0.411875	0.4285833333333333		0.5433055555555556
0.3751875	0.36925714285714284		0.42144444444444445		0.3778846153846154	0.45625	0.4063888888888889		0.537125
0.407875	0.3831		0.3791538461538462		0.5356666666666666	0.49745833333333334	0.40591666666666665		0.5725
0.3973333333333333	0.36507575757575755		0.4155		0.45396875	0.40158333333333335	0.4047307692307692		0.5112222222222222
0.4016756756756757	0.3777121212121212		0.43622727272727274		0.43667391304347825	0.4492083333333333	0.46057692307692305		0.53475
0.35588028169014085	0.38185		0.37342592592592594		0.4131764705882353	0.5186829268292683	0.42326785714285714		0.507
0.3538968253968254	0.391640625		0.39465		0.42035	0.504375	0.4382105263157895		0.48865
0.3606558441558442	0.3741923076923077		0.38805		0.4703333333333333	0.47278947368421054	0.48944444444444446		0.49843478260869567
0.37185714285714283	0.35121153846153846		0.393		0.4581923076923077	0.5291632653061225	0.43245833333333333		0.5666666666666667
0.3985	0.4327692307692308		0.396875		0.5005	0.3773	0.451		0.5302777777777777
0.37504	0.40258571428571427		0.39724		0.3988421052631579	0.39740740740740743	0.44803846153846155		0.5075555555555555
0.37760714285714286	0.3839821428571429		0.3856428571428571		0.4096666666666667	0.4840625	0.40573076923076923		0.5291379310344828
0.3860769230769231	0.3472096774193548		0.4081666666666667		0.42777777777777776	0.4261315789473684	0.43313636363636365		0.5554285714285714
0.38747916666666665	0.3545		0.3944761904761905		0.5286538461538461	0.39105555555555555	0.42491666666666666		0.5195
0.39497272727272725	0.35954166666666665		0.4098888888888889			0.43964285714285717	0.40531944444444445		0.5005833333333334
0.40320370370370373	0.44210714285714287		0.37023333333333336			0.44353333333333333	0.39425		0.5202391304347826
0.37216666666666665	0.4520681818181818		0.396390625				0.3949375		0.5224583333333334
0.3931372549019608	0.423825		0.39315				0.4006111111111111		0.5085
0.42382	0.4243024691358025		0.37333333333333335				0.39531578947368423		0.515
0.3873111111111111	0.4441		0.355725				0.43632		0.4887179487179487
0.3933	0.454		0.4225				0.40035714285714286		0.4955277777777778
0.3782820512820513	0.4171818181818182						0.4245		0.5562272727272727
0.356	0.4091578947368421						0.4359722222222222		0.5539285714285714
0.3483452380952381	0.38596153846153847						0.4237692307692308		0.5173888888888889
0.3663571428571429	0.37792592592592594						0.399125		0.4919642857142857
0.3724772727272727	0.3978269230769231						0.40607894736842104		0.5373636363636364
0.4405	0.3982						0.408984375		0.5337857142857143
0.36520422535211267	0.41433333333333333						0.3705		0.536
0.36107894736842105	0.40996875						0.37275		0.5544
0.3783478260869565	0.38160714285714287						0.3905		0.4570714285714286
0.37070588235294116	0.4145						0.40408333333333335		0.4916206896551724
0.38199236641221374	0.38614						0.3971153846153846		0.44821428571428573
0.36635	0.371725						0.43075		0.4791142857142857
0.3696379310344828	0.38640277777777776						0.40605555555555556		0.5023076923076923
0.4296	0.34825						0.4089		0.4509444444444444
0.39722068965517243	0.3705833333333333						0.4083913043478261		0.45275
0.3585714285714286	0.37432432432432433						0.42827272727272725		0.4651875
0.3599473684210526	0.4015						0.4134375		0.453125
0.35904918032786887	0.3695555555555556						0.4335483870967742		0.48797619047619045
0.37763529411764707	0.3914655172413793						0.3764090909090909		0.4785714285714286
0.3652105263157895	0.3976875						0.4283571428571429		0.4254230769230769
0.3615	0.40771666666666667						0.42383333333333334		0.4511071428571429
0.3582461538461538	0.38542857142857145						0.4654333333333333		0.46971875
0.3471315789473684	0.3588						0.48277777777777775		0.4651666666666667
0.36076315789473684	0.39043333333333335						0.4306875		0.464
0.389625	0.38806666666666667						0.41170833333333334		0.4673888888888889
0.3858333333333333	0.38676923076923075						0.44526923076923075		0.45642307692307693
0.35984931506849316	0.403						0.40571052631578947		0.4698448275862069
0.3638676470588235	0.37416666666666665						0.42778571428571427		0.5237962962962963
0.3909285714285714	0.432						0.4396875		0.4711
0.380775	0.44569230769230767						0.39814285714285713		0.5088529411764706
0.3933333333333333	0.42904285714285717						0.375		0.5273214285714286
0.3726842105263158	0.4271785714285714						0.4081111111111111		0.4708793103448276
0.4124583333333333	0.41415277777777776						0.41936111111111113		0.45866666666666667
0.3676875	0.37620945945945944						0.4358076923076923		0.5017916666666666
0.3523928571428571	0.40295454545454545						0.43088461538461537		0.505472972972973
0.36391666666666667	0.38506666666666667						0.4078333333333333		0.4696
0.3616666666666667	0.38879166666666665						0.4633125		0.4615625
0.3834444444444444	0.35496153846153844						0.4182777777777778		0.4553714285714286
0.40412790697674417	0.4096764705882353						0.478		0.4290833333333333
0.39838541666666666	0.40667424242424244						0.4515454545454545		0.44375862068965516
0.37334065934065935	0.4210714285714286						0.4152727272727273		0.49822222222222223
0.37375	0.38435						0.406		0.45789473684210524
0.3820925925925926	0.44037037037037036						0.47934375		0.526
0.39317857142857143	0.44710526315789473						0.4245		0.4595
0.3560422535211268	0.4325194805194805						0.45623684210526316		0.444925
0.3661333333333333	0.43558536585365853						0.43172222222222223		0.45429166666666665
0.3591641791044776	0.4352236842105263						0.4428409090909091		0.40274444444444446
0.346375	0.44710714285714287						0.4533		0.46779166666666666
0.3660217391304348	0.42564285714285716						0.4435		0.41
0.3773888888888889	0.4300089285714286						0.43372727272727274		0.42578571428571427
0.3617890625	0.43025						0.4573421052631579		0.4148076923076923
0.3618095238095238	0.43080555555555555						0.44789285714285715		0.47315
0.3473269230769231	0.43038297872340425						0.4002		0.4748
0.38793617021276594	0.44846153846153847						0.44926190476190475		0.46391666666666664
0.3748421052631579	0.42732258064516127						0.4424		0.4596071428571429
0.39994444444444444	0.44595833333333335						0.4425357142857143		0.4894
0.42817391304347824	0.4103888888888889						0.4376842105263158		0.4088
0.3992386363636364	0.4163						0.4408285714285714		0.4758181818181818
0.4169333333333333	0.432625						0.4103333333333333		0.47454166666666664
0.4038235294117647	0.4307213114754098						0.4246785714285714		0.4988
0.3629787234042553	0.4263125						0.44211538461538463		0.395375
0.386	0.40875						0.43328		0.45243478260869563
0.35557692307692307	0.4578913043478261						0.45319230769230767		0.4230555555555556
0.33853846153846157	0.41921875						0.443875		0.4655
0.3541309523809524	0.430640625						0.4615		0.5023
0.3594078947368421	0.42891666666666667						0.45985714285714285		0.48260714285714285
0.33877659574468083	0.43666666666666665						0.4630714285714286		0.486875
0.3418076923076923	0.4531428571428571						0.4198125		0.4508
0.34156603773584904	0.41689130434782606						0.40585714285714286		0.47807692307692307
0.3478148148148148	0.41205555555555556						0.4210714285714286		0.4619615384615385
0.35247169811320755	0.3871818181818182						0.4607777777777778		0.4677
0.35483333333333333	0.3926063829787234						0.5088461538461538		0.396
0.3478953488372093	0.39345						0.4815277777777778		0.47185714285714286
0.3455	0.4471428571428571						0.40940625		0.45715384615384613
0.34436363636363637	0.4067121212121212						0.40195652173913043		0.47805
0.32375	0.4035384615384615						0.44057142857142856		0.49215625
0.3409901960784314	0.40408333333333335						0.4358		0.49480555555555555
0.3502142857142857	0.36379310344827587						0.42991666666666667		0.4367666666666667
0.35504545454545455	0.36989285714285713						0.42308823529411765		0.4922
0.3693955223880597	0.425275						0.41266		0.46375
0.3908333333333333	0.38777						0.41625		0.49422222222222223
0.39805172413793105	0.426						0.44904		0.4507058823529412
0.37794444444444447	0.3826875						0.42964285714285716		0.4128125
0.3541111111111111	0.41222916666666665						0.44895454545454544		0.492
0.37661764705882356	0.4270909090909091						0.41245		0.49170833333333336
0.3682115384615385	0.3946875						0.4153076923076923		0.44157894736842107
0.3713235294117647	0.37966666666666665						0.43095652173913046		0.5038333333333334
0.3746060606060606	0.40692307692307694						0.5101818181818182		0.45665
0.34586585365853656	0.44701204819277107						0.506264705882353		0.48454545454545456
0.35923809523809525	0.46539285714285716						0.4466470588235294		0.49278571428571427
0.37048	0.355469696969697						0.48556451612903223		0.4895625
0.3585740740740741	0.41796052631578945						0.4521363636363636		0.43986363636363635
0.3592112676056338	0.40558333333333335						0.46941666666666665		0.4295
0.35764655172413795	0.4361138211382114						0.47794444444444445		0.40108333333333335
0.3697558139534884	0.43175						0.483		0.4537
0.38722222222222225	0.4493125						0.4471333333333333
0.3879642857142857	0.42635						0.47545454545454546
0.37725	0.4196875						0.5167
0.3662051282051282	0.5063333333333333						0.5061666666666667
0.3612109375	0.44014285714285717						0.49241304347826087
0.37871739130434784	0.4571470588235294						0.43080555555555555
0.40870454545454543	0.42583333333333334						0.42646875
0.37763157894736843	0.5268571428571428						0.4100714285714286
0.39272	0.35495238095238096						0.4514285714285714
0.37734285714285715	0.375425						0.46995454545454546
0.39821666666666666	0.3884375						0.4685352112676056
0.3925	0.38458333333333333						0.46034375
0.4043260869565217	0.4299545454545455						0.5000909090909091
0.4073888888888889	0.4157142857142857						0.4505
0.37092857142857144	0.41573275862068965						0.4813571428571429
0.4215	0.4318863636363636						0.41283333333333333
0.41430526315789473	0.4168676470588235						0.4362916666666667
0.39661111111111114	0.378375						0.4230405405405405
0.393875	0.4602156862745098						0.41944444444444445
0.4121346153846154	0.36328260869565215						0.48128571428571426
0.3769732142857143	0.37229032258064515						0.4633888888888889
0.36433333333333334	0.42683333333333334						0.5313235294117648
0.364375	0.43508823529411766						0.47154255319148936
0.35515517241379313	0.41224						0.42578571428571427
0.3532368421052632	0.44585						0.4616190476190476
0.36801923076923077	0.4460357142857143						0.4938571428571429
0.3958076923076923	0.45042857142857146						0.41055555555555556
0.4228571428571429	0.419765306122449						0.4999
0.4066818181818182	0.5172631578947369						0.4555
0.38090760869565216	0.43952857142857144						0.4085
0.3704186046511628	0.3981875						0.43515
0.3872285714285714	0.4137027027027027						0.4505625
0.4012361111111111	0.42328571428571427						0.552875
0.440375	0.44083333333333335						0.5007692307692307
0.4253125	0.4041315789473684						0.382609375
0.39378125	0.45730851063829786						0.4022
0.3927	0.3914298245614035						0.4341875
0.3620909090909091	0.39961290322580645						0.4695
0.35518181818181815	0.40153125						0.4169285714285714
0.3695588235294118	0.4349						0.43262962962962964
0.3744166666666667	0.42636111111111114						0.43492857142857144
0.34634615384615386	0.44089285714285714						0.5087096774193548
0.3583928571428571	0.46725						0.42020689655172416
0.3500357142857143	0.43045						0.44356521739130433
0.386625	0.42670833333333336						0.4878636363636364
0.3593875	0.4007678571428571						0.4203928571428571
0.3603875	0.41141666666666665						0.4006022727272727
0.3324285714285714	0.37342857142857144						0.396475
0.3864565217391304	0.417						0.432
0.3666379310344828	0.3903333333333333						0.4272222222222222
0.3416578947368421	0.3909285714285714						0.4459375
0.3625869565217391	0.38753571428571426						0.395
0.3584555555555556	0.39642307692307693						0.4052222222222222
0.33421428571428574	0.41785						0.39905
0.357625	0.39375						0.42657142857142855
0.3431875	0.3791904761904762						0.41564285714285715
0.3527948717948718	0.40493181818181817						0.382325
0.36313636363636365	0.442875						0.451525
0.3892162162162162	0.4114791666666667						0.46823333333333333
0.3310769230769231	0.439						0.4209782608695652
0.35268055555555555	0.386975						0.4398125
0.4047265625	0.39821875						0.3935
0.3508809523809524	0.4025714285714286						0.445025
0.34504545454545454	0.41483333333333333						0.41910714285714284
0.37480434782608696	0.4007777777777778						0.4028235294117647
0.40275	0.45367391304347826						0.40185714285714286
0.38713709677419356	0.39716483516483514						0.4159090909090909
0.3882462686567164	0.39265						0.3849705882352941
0.3975	0.39892						0.39516666666666667
0.397875	0.42915714285714285						0.3919
0.38403571428571426	0.4355833333333333						0.41905882352941176
0.3812549019607843	0.4204810610712469						0.451
0.34625	0.37798						0.38507142857142856
0.3486147540983607	0.43225						0.4704
0.356140625	0.38592857142857145						0.3896590909090909
0.37345	0.385474358974359						0.4216666666666667
0.43490322580645163	0.3857333333333333						0.44375
0.3843125	0.3911532258064516						0.47939583333333335
0.39425	0.4087777777777778						0.46803863259559464
0.39681578947368423	0.3979615384615385						0.42903846153846154
0.399175	0.4266216216216216						0.4038125
0.4020526315789474	0.4341774193548387						0.5133684210526316
0.38433870967741934	0.4356607142857143						0.4481
0.44466666666666665	0.3925						0.42991666666666667
0.3877125	0.4157272727272727						0.4073235294117647
0.3888488372093023	0.44313636363636366						0.436625
0.3785	0.4032631578947368						0.3861
0.354325	0.4647142857142857						0.43086363636363634
0.36728	0.45359876543209876						0.428
0.3702	0.44585						0.43966666666666665
0.36351020408163265	0.4355						0.45471428571428574
0.37038571428571426	0.38458						0.42384375
0.35415	0.3584						0.41615
0.39460416666666664	0.3868846153846154						0.4235
0.3822	0.39055434782608694						0.4415
0.4069	0.3703148148148148						0.3894166666666667
0.40290476190476193	0.4167142857142857						0.38508333333333333
0.4311	0.39108333333333334						0.37575
0.4006071428571429	0.3704411764705882						0.42132142857142857
0.38058333333333333	0.3619375						0.3911363636363636
0.3913888888888889	0.34783673469387755						0.3945
0.3831833333333333	0.3982631578947368						0.455175
0.39920689655172414	0.4035740740740741						0.42477272727272725
0.38765625	0.40156521739130435						0.4638
0.3888	0.4035						0.4028333333333333
0.3831111111111111	0.3773888888888889						0.422625
0.41344117647058826	0.4001111111111111						0.399125
0.4078684210526316	0.387						0.3536923076923077
0.41795	0.35317857142857145						0.42404166666666665
0.38534883720930235	0.3789444444444444						0.3943333333333333
0.3913804347826087	0.38406521739130434						0.404625
0.384675	0.3856764705882353						0.40805555555555556
0.355875	0.37734615384615383						0.3984642857142857
0.36317105263157895	0.4345						0.4385
0.3533448275862069	0.4491764705882353						0.4156666666666667
0.36020833333333335	0.4354166666666667						0.42975
0.3750681818181818	0.41159615384615383						0.44208823529411767
0.361265625	0.4162962962962963						0.47359375
0.3640238095238095	0.41105128205128205						0.4617777777777778
0.36065151515151517	0.4025						0.426
0.3494	0.3973235294117647						0.4757
0.35957692307692307	0.4038157894736842						0.4228125
0.34089285714285716	0.4218857142857143						0.3936428571428571
0.365575	0.35462962962962963						0.4180357142857143
0.3647758620689655	0.3434146341463415						0.4666176470588235
0.3583970588235294	0.35552						0.4245116279069767
0.36758870967741936	0.3626923076923077						0.42005555555555557
0.37314473684210525	0.37571666666666664						0.40515384615384614
0.4058888888888889	0.351625						0.41379166666666667
0.38139772727272725	0.39116666666666666						0.3785
0.3739090909090909	0.42866666666666664						0.39861111111111114
0.36886	0.39654545454545453						0.3821111111111111
0.39255882352941174	0.3774310344827586						0.41436666666666666
0.40267391304347827	0.42755263157894735						0.42457142857142854
0.3842407407407407	0.4209864864864865						0.38725
0.36023333333333335	0.36313636363636365						0.4218
0.38256666666666667	0.38975						0.391275
0.3747115384615385	0.3754						0.4407142857142857
0.4483333333333333	0.3767837837837838						0.39476470588235296
0.38396103896103895	0.368375						0.4519375
0.3760625	0.3600238095238095						0.397625
0.35713636363636364	0.36706666666666665						0.4353461538461538
0.3649191176470588	0.3923214285714286						0.4412142857142857
0.3538928571428571	0.5534						0.41523333333333334
0.3893235294117647	0.44977083333333334						0.528625
0.38805	0.44169444444444445						0.42764285714285716
0.40820833333333334	0.4064024390243902						0.45126470588235296
0.36325	0.3894021739130435						0.4295555555555556
0.39438709677419354	0.39964516129032257
0.39905555555555555	0.44013636363636366
0.35595	0.3873888888888889
0.37686896551724136	0.3792
0.3620434782608696	0.4056875
0.3730952380952381	0.4167941176470588
0.38334090909090907	0.38977083333333334
0.3746904761904762	0.42265625
0.3888333333333333	0.3604827586206897
0.4078	0.37333333333333335
0.41383333333333333	0.36253846153846153
0.36285483870967744	0.3804047619047619
0.3977142857142857	0.3658709677419355
0.35533333333333333	0.38203846153846155
0.394	0.38047916666666665
0.3775862068965517	0.4169375
0.37998076923076923	0.380025
0.39266666666666666	0.36010714285714285
0.39165384615384613	0.3744659090909091
0.38353333333333334	0.3736578947368421
0.41064814814814815	0.37142857142857144
0.38016535433070864	0.35496666666666665
0.38425	0.3781451612903226
0.39375	0.41591666666666666
0.3731052631578947	0.3702254901960784
0.3529705882352941	0.38226923076923075
0.3682916666666667	0.403
0.378	0.38710526315789473
0.3538833333333333	0.3991
0.34883870967741937	0.358015625
0.37346808510638296	0.4135625
0.35868181818181816	0.3697692307692308
0.3661041666666667	0.3738095238095238
0.3527211538461538	0.36655
0.3779347826086957	0.37727777777777777
0.36865315315315317	0.3894722222222222
0.3721607142857143	0.38776470588235296
0.387625	0.4733645833333333
0.39171428571428574	0.40559375
0.3701515151515152	0.41663333333333336
0.37322222222222223	0.42775
0.37813636363636366	0.40830357142857143
0.3761875	0.39807894736842103
0.3864
0.3781
0.398969696969697
0.40871551724137933
0.38080555555555556
0.3606551724137931
0.3528269230769231
0.36415909090909093
0.37688333333333335
0.38028260869565217
0.34253125
0.3493695652173913
0.3549795918367347
0.3549285714285714
0.3524047619047619
0.3713658536585366
0.3987391304347826
0.35414893617021276
0.3302
0.34089285714285716
0.3432777777777778
0.3666875
0.34895714285714285
0.35074390243902437
0.36832
0.3435657894736842
0.36746153846153845
0.3926532258064516
0.38265
0.35704807692307694
0.38002
0.38276785714285716
0.38103125
0.39516666666666667
0.37430681818181816
0.3683421052631579
0.3833452380952381
0.37769607843137254
0.37715
0.38486363636363635
0.3917307692307692
0.38408490566037734
0.3757551020408163
0.3861411764705882
0.36918367346938774
0.3638507462686567
0.34994915254237285
0.3527826086956522
0.34542056074766353
0.3466078431372549
0.3464390243902439
0.36033333333333334
0.3606716417910448
0.35273202614379084
0.3606333333333333
0.34965
0.3521153846153846
0.3736644736842105
0.37497619047619046
0.39144
0.35244827586206895
0.3577410714285714
0.39231818181818184
0.3468333333333333
0.3557361111111111
0.3600188679245283
0.3609076086956522
0.3576666666666667
0.39188636363636364
0.3912037037037037
0.37074528301886794
0.3769722222222222
0.36807142857142855
0.3727
0.38882051282051283
0.38584375
0.3460526315789474
0.35014507186563376
0.3457594936708861
0.36344444444444446
0.3569907407407407
0.3654433962264151
0.4256666666666667
0.39141935483870965
0.342475
0.3537959183673469
0.34695744680851065
0.3535492957746479
0.375375
0.33744444444444444
0.3521666666666667
0.378
0.396275
0.35814705882352943
0.36246153846153845
0.37285897435897436
0.36269444444444443
0.357775
0.3522586206896552
0.35364814814814816
0.37766666666666665
0.3532692307692308
0.3675
0.3638461538461538
0.3631891891891892
0.3400714285714286
0.341
0.36673333333333336
0.3923695652173913
0.37352
0.3519375
0.3692166666666667
0.3609807692307692
0.351297619047619
0.3449528301886792
0.35027884615384614
0.38476923076923075
0.377875
0.370875
0.3719027777777778
0.36156666666666665
0.37416666666666665
0.35918
0.3512733333333333
0.36523333333333335
0.37055
0.3404583333333333
0.34920689655172416
0.3596190476190476
0.3589
0.36065625
0.37264285714285716
0.3466111111111111
0.36324193548387096
0.35034615384615386
0.3833
0.4052642487046632
0.384175
0.37883333333333336
0.3894142857142857
0.3815192307692308
0.34741279069767445
0.35154545454545455
