# Supplementary material for: Determinants of transcription factor regulatory range
Source: Nat Commun. 2020 May 18;11:2472. doi: 10.1038/s41467-020-16106-x (PMC7235260; doi:10.1038/s41467-020-16106-x)
Supplement: Supplementary file 12 — Source Data [file 41467_2020_16106_MOESM12_ESM.zip › Source Data/source_data_supp_fig_3a_gene_density.csv]

TAD cluster	gene density
cluster_1	3.2723813693806997e-06
cluster_2	5.766771126361815e-06
cluster_3	6.480243524874529e-06
cluster_4	8.227783315224891e-06
cluster_5	8.695149424275608e-06
cluster_6	9.408457548835007e-06
cluster_7	1.5109718745639222e-05
cluster_8	1.2924023068403179e-05
cluster_9	2.365160676206297e-05
cluster_10	2.6177154574042595e-05
