# Supplementary material for: Determinants of transcription factor regulatory range
Source: Nat Commun. 2020 May 18;11:2472. doi: 10.1038/s41467-020-16106-x (PMC7235260; doi:10.1038/s41467-020-16106-x)
Supplement: Supplementary file 12 — Source Data [file 41467_2020_16106_MOESM12_ESM.zip › Source Data/source_data_supp_fig_3a_gene_expression.csv]

cluster_1	cluster_2	cluster_3	cluster_4	cluster_5	cluster_6	cluster_7	cluster_8	cluster_9	cluster_10
0.04836005190311422	0.9346590224913504	0.0	3.203947794117645	12.390651825259518	29.760837854671312	2.7720027422145335	0.008155830449826991	0.5723337370242221	17.724030181660897
3.9767700519031117	3.03489384948097	4.815264991349478	13.287056557093424	0.41153546712802774	3.1927446799307972	0.839364057093426	0.027589844290657452	0.8881441089965398	4.920318122837376
1.2879900692041528	1.1182383217993088	0.00014182525951557094	0.0	0.0011381660899653983	74.11207731833915	0.0077038667820069255	0.6733088148788928	1.79391544117647	2.300623425605538
0.002117975778546713	5.907809818339102	0.0019370847750865056	0.36071468858131495	14.028967214532871	0.10232933391003471	0.8552500086505196	6.482201565743946	15.383631185121102	1.8292251816608993
0.18932371972318343	2.518603140138411	0.027811522491349477	13.324220216262974	5.190324870242215	7.154812439446361	1.0410194290657446	2.72387910034602	19.228968788927368	0.3627583737024223
7.76359525951557	0.04700195501730104	0.4960056314878894	0.4979136245674739	2.5005987024221437	14.175857854671266	0.6433643252595155	0.3359882006920419	15.201930605536328	0.3882807179930796
1.6674286072664357	1.613134974048443	0.8394974480968862	0.20266649653979232	0.051433365051903115	2.471403408304502	0.0	3.8175698961937736	3.555755233564012	2.9017584515570913
1.9399538667820067	6.415274359861588	7.764591920415221	9.591013901384093	5.012168261245682	12.253198754325245	45.26993688581315	0.0	0.6113603287197231	14.119439031141871
0.6176247318339102	0.13944230103806224	0.9628138321799322	16.249678287197266	6.914207257785463	1.5758426989619372	0.34887304498269917	7.17364897058824	7.1999328979238815	16.781593088235276
0.03342762975778548	0.16508399653979255	0.00022942906574394465	0.4983566868512106	15.2389519117647	0.0005741955017301038	1.4722654584775081	5.267807032871966	0.5791465570934252	4.1441795415224965
43.3378440397924	5.932650813148789	0.03578184256055364	0.1242687543252596	1.1819192474048406	0.5573927249134948	17.488590726643576	0.007060631487889275	14.788506288927332	16.259321470588244
0.12686349480968862	0.00014044117647058824	7.572664359861592e-05	1.2824573269896204	1.4997708044982678	62.08119505190321	84.37074870242198	2.496125951557088	0.0164524221453287	0.02456996539792387
0.09097867647058828	1.974619956747407	14.460889264705884	0.06868317474048444	4.855989749134952	4.637719948096883	0.0017940397923875435	0.13378378027681664	0.27684144463667826	9.756556782006923
0.11277390138408318	0.518437396193771	0.008166410034602072	21.527210709342548	0.8366213494809688	20.505732301038062	0.042593711072664346	1.0322246712802774	6.565385354671286	0.3424044809688583
0.0020553200692041526	12.91864410034603	0.024068252595155715	0.9103113667820066	17.359997275086513	0.8002147923875429	0.006015588235294118	0.0013595588235294118	0.30594172145328724	49.59270562283735
6.030815752595156	0.07115852076124565	3.460066799307957	2.1771319550173076	70.98112173010382	0.7879806401384081	0.025071980968858144	3.474411816608996	7.75904782871972	8.994401038062275
10.758003010380632	22.134335363321792	12.55091775086505	2.0941283910034634	17.175145986159166	7.770715631487893	37.35461802768162	0.04090358131487885	43.02318565743938	56.254097067474
2.3888123529411796	0.5894671799307962	0.9119750778546705	5.057694593425614	0.0013853979238754323	0.19773443771626278	12.947794757785452	2.299170086505193	3.046655363321799	14.945864757785486
0.03228921280276816	0.0002494550173010381	0.00043384948096885815	18.029392102076123	0.012594904844290655	0.38717660034602125	2.579188451557097	3.346218287197233	0.001604688581314879	0.6791907266435991
112.8899171020761	0.5272188494809688	0.0027976730103806227	0.6170023875432527	3.6676862889273383	2.4814635294117657	5.885795769896194	14.390802880622847	72.86990189446371	4.9080917128027695
0.024403001730103784	9.748175389273353	0.6758826989619379	2.0929107612456743	6.7133257698961915	1.2838049740484432	0.0034487024221453283	0.17573183391003472	5.262114498269899	0.0024356141868512116
0.01674503460207614	7.493814723183389	21.35517807958476	0.00015224913494809689	8.931349948096884	14.835758546712789	0.0046607785467128	7.393633503460198	11.132643278546716	9.740601807958479
27.304618494809677	1.7386427941176479	1.4190229930795855	0.8763089792387546	3.8314446626297554	7.4054750173010335	0.4559029152249141	49.35596520761252	28.112860190311416	5.078937647058826
0.035034974048442906	1.1725051816608987	4.322982041522491	0.08639350346020763	0.7391598356401382	0.32260779411764695	19.127202768166075	112.8899171020761	17.217986617647057	1.0727165138408303
0.01126116782006919	13.983209697231825	2.0167515484429024	9.585647525951538	3.6768366435986146	0.6333489359861592	0.0195778027681661	4.928946418685121	0.9438705536332176	4.165918200692041
10.046361704152242	19.16974884083049	0.2583076903114186	4.629255371972312	0.08758674740484436	0.13351278546712797	15.061406167820074	22.87751991349478	1.027367577854671	22.650849697231813
3.421730657439448	4.121908719723183	0.9718102941176477	9.245140986159178	1.519527214532872	0.6639619117647051	28.629368243944622	9.852685320069199	0.522956237024222	5.425120346020768
13.90508788062284	0.3385257612456747	48.422904515570956	7.296281254325264	0.00036120242214532876	1.9843536937716275	0.19853361591695504	37.61382758650519	28.66117562283736	40.67095275086504
5.537845605536332	1.192129550173009	0.008355363321799307	0.3885044809688575	18.520543693771632	63.825891133217745	0.0004907525951557094	18.695404031141837	9.359274723183395	20.468236003460202
2.377932551903112	0.0	2.6537470934256056	5.574739359861592	2.257120147058825	1.9829039359861647	0.03485239619377161	20.913013685121125	0.9770725692041518	8.223504489619373
0.24613289792387552	1.7153682698961938	5.034602076124568e-05	1.3387078114186854	0.2403831574394464	0.000623901384083045	0.7316246020761249	20.452336306228354	176.07424067474025	42.92120435121109
3.35378607266436	25.898459290657463	0.12491252595155708	0.04152841695501733	12.217103529411764	0.0037673096885813173	1.9907802941176471	0.0058692647058823525	18.10859300173011	6.616086782006923
0.0024101730103806224	6.958035242214543	6.955929991349485	0.2909983650519034	0.30408472318339086	0.8882443771626302	4.235879169550178	0.001237863321799308	12.29909308823528	8.800270813148794
0.05199973183391005	0.00020951557093425605	6.385014783737011	6.188834100346023	0.02141405709342559	3.9434282179930777	3.044736652249134	0.37533714532871915	5.502234584775082	13.695883546712802
2.7973317820069203	0.1294724480968859	0.2875686851211072	2.02126280276817	14.53033824394465	0.3502220934256051	15.721096539792415	4.610651245674739	0.0031506314878892738	10.512193910034597
1.500535692041523	34.738737698961934	0.10336050173010371	0.7737101643598618	0.3979406660899653	5.8291378460207595	1.8215658564013832	10.834159143598615	5.4826989619377154e-05	5.876559671280268
0.06914397923875432	0.00011642733564013842	1.7411881314878892	0.702687993079585	0.3611091522491349	0.40261301903114205	1.1044262802768143	0.10789313148788916	172.2569390830451	435.4741445588234
0.9234083304498265	0.03512227508650519	0.4206374307958476	0.003661470588235295	4.001208520761244	2.3643745501730105	3.0337424567474027	108.50787385813145	1.575846124567473	3.2297396885813154
0.03679699826989621	8.60453294117647	1.1423053806228396	8.81662839100347	0.0010472491349480966	0.004972716262975778	6.646193771626303	0.44673862456747465	0.024332032871972324	5.702318356401375
10.498842716262985	0.0	0.10213987889273354	0.1501290397923877	0.03285887543252595	17.40573133217993	21.038225692041486	1.9172829757785463	25.279374108996542	1.6211749394463655
0.0006571366782006921	2.4581631055363364	0.1412506401384084	3.9836240743944584	10.773641349480979	1.3652732958477498	4.154790233564015	0.024383062283737017	7.725590813148789	0.011603140138408295
0.03480854671280274	4.735716314878892	0.029963174740484412	13.48531737024221	0.13611486159169542	0.00023247404844290654	0.013476349480968855	15.93454614186852	7.080227716262969	27.282026496539753
0.11412237024221454	1.7309987110726628	0.3106259429065737	0.27355106401384083	0.12241860726643598	0.17462301038062292	0.0014397837370242212	35.64178237889272	27.072145692041527	0.0
0.0013609602076124568	4.381255268166096	5.236708572664359	5.8365051903114186e-05	1.3686766608996528	0.13423346020761237	10.26738689446368	65.37720980103808	0.0929050692041523	0.41286778546712805
0.42667241349480967	0.2752353719723183	3.018888667820071	0.03462620242214536	1.2298757266435985	0.0005624480968858132	1.0325544896193763	0.04871929065743945	11.410250467128023	0.04213925605536344
0.0063022404844290635	0.9126080363321801	10.383838538062307	0.39901977508650505	1.1581617128027686	0.07573790657439444	6.251611176470579	3.3369495242214593	11.273264602076111	1.148997223183389
0.0	0.03303288062283739	20.103830951557068	6.544476704152249	10.03013657439447	0.0	0.5444180795847757	29.615178122837374	0.0026365916955017298	5.688394852941187
2.208486211072665	0.16104548442906566	133.95159467128025	1.4029865916955	0.5331530882352948	28.233113287197227	9.944532906574395	15.781348780276785	22.63358037197234	0.015606652249134946
0.00042753460207612466	35.46960558823533	0.0005327335640138408	3.6459750692041566	0.0004262024221453287	228.8618882612456	6.8953192387543165	3.370593650519032	1.12921758650519	11.351261955017309
2.5464658650519016	6.625032058823533	0.014533131487889274	5.387591565743943	0.2872042733564013	1.2771971626297582	144.8114173269896	2.8553940311418704	12.573340778546722	4.171027249134942
0.03664884948096886	8.25376128892735	0.29356650519031113	0.2569399307958479	0.006470354671280276	1.8443275692041567	4.940980017301054	17.175638114186864	0.053713070934256056	0.05424156574394467
0.0	0.26460119377162666	1.9451486505190316	28.05420208477508	0.011923356401384075	0.8991674740484431	5.828255570934254	37.033891608996534	118.0840032525952	3.701389653979242
2.608225086505194	0.687372517301039	8.047061557093429	5.55328478373702	2.2860231055363327	0.1993080276816611	11.396018745674747	0.17814368512110726	6.970910769896193	16.720255000000012
7.325050891003464	0.15262441176470587	14.538034013840822	1.076328468858132	0.034122629757785516	9.547503088235294	5.785170233564012	9.155926608996548	1.6827641089965408	146.6589682179929
0.11914166089965392	61.28304461937714	0.0	0.006205631487889272	13.044075380622845	5.979958062283735	0.5083921280276819	4.590621159169555	11.295571358131479	10.279859221453298
0.0009232871972318338	5.5488828287197185	0.00015354671280276816	6.748406513840832	4.417831185121103	8.153571366782003	20.88969053633216	0.7359907698961923	8.300057474048442	10.633547854671281
3.358122863321797	10.602794913494801	1.1799231574394469	13.59237643598615	0.7842495588235296	0.5863319809688587	1.3152517733563989	2.8770777595155725	0.31814025951557123	3.2149127681660876
0.00030750865051903107	0.4540645242214533	0.08833804498269891	321.1848649134945	0.12472446366782014	3.922049705882347	0.5628292560553627	0.17582372837370241	1.1771777508650527	25.318721418685115
0.20189173010380626	10.120747612456753	0.06075626297577855	4.946784610726639	4.905728062283726	7.83129345155709	1.9858682525951585	34.68691453287205	0.11914113321799308	41.22218669550172
9.86475957612457	5.704412889273362	16.47834464532871	0.00019213667820069204	0.881716366782007	0.4044405709342559	0.4762989878892728	0.6306461332179929	0.0009733737024221452	1.2445492387543244
15.684931816608993	0.26007426470588235	1.0059907179930798	0.8292881487889276	0.47664262975778604	7.860213823529417	4.7658532352941165	0.1420904325259513	7.2811720242214495	0.04683992214532874
0.7756155449826989	0.1517201384083044	0.0	0.04435267301038067	4.413458979238755	10.238306306228376	43.73613833044981	6.9718525432526	1.6301407785467132	35.561742456747375
1.704918659169551	6.663982491349471	0.5698546626297578	1.642142828719726	1.2033291435986164	23.20775171280274	0.025968858131487898	0.00018390138408304498	13.802495570934248	6.392389143598614
0.7809211505190313	0.0023786764705882365	0.00013842560553633217	1.0295166003460203	5.791080112456761	0.3163714013840831	8.215827422145326	0.16439355536332176	4.485031937716262	8.031670294117635
12.069170795847771	0.022353754325259514	0.0031892128027681656	0.5308574394463665	1.3181594982698972	10.874884221453293	0.0	4.078417171280276	75.69447423010386	1.6215781574394457
0.0017402162629757782	0.0005247750865051903	6.927309671280279	1.0713366262975779	0.4206374307958476	0.02996486159169549	0.0015178892733564019	6.066442958477521	17.11904679065742	1.2436161678200688
1.188901773356402	2.026649541522492	0.27142521626297555	1.2672394377162637	4.969428399653984	6.582928840830452	8.260792396193771	7.630393849480972	5.375804342560548	8.68661942041523
51.050140121107276	6.200692041522491e-05	14.560294999999988	0.45765429065743907	91.98261091695494	2.721271245674737	0.0470717474048443	1.541489385813147	1.6041894636678198	17.286064714532845
21.84173856401386	0.009689878892733563	0.0037841435986159166	0.010350173010380622	2.0989606401384107	1.2255787889273357	1.927460467128028	8.242467837370246	27.98766397058822	16.134698607266422
4.8303363321799315	1.9871315224913508	0.5887484515570935	1.48945573529412	57.17881705017307	2.3151929757785434	3.2570473615916926	0.015491833910034603	11.965969887543256	306.66872828719687
0.0045342128027681654	1.1596597491349483	23.06433542387544	23.524926401384075	6.6401384083045e-05	0.021785674740484446	2.2702533131487908	0.009284550173010378	6.0677978373702475	5.373275311418688
4.493062067474053	0.7205225173010382	5.542514619377161	0.007674186851211083	7.949060899653962	0.00042455882352941183	38.96915595155712	2.5236258044982725	12.136712638408312	0.15929871972318335
0.6439159169550186	0.48722297577854723	0.23763233564013878	0.5054220155709339	13.837220622837373	16.136738754325258	7.53688123702423	3.318881107266439	30.243694887543228	23.127423434256034
0.049490025951557035	0.11969532871972308	0.003486185121107266	6.115387093425612	0.35778317474048454	0.01622460207612458	47.626439974048424	8.714569074394479	0.193584160899654	20.87286502595158
32.48606275951555	4.097958304498265	18.038204697231805	10.91471589965398	24.31280991349477	17.340827915224914	0.001962456747404844	0.34449205017301043	83.6776098788926	19.5403550951557
0.20436665224913494	8.258650519031142e-05	0.005989403114186851	2.8284185380622877	50.82449535467127	22.1161712716263	0.0	4.445821167820066	139.83530780276814	18.278371487889274
5.241581730103806	12.781542257785453	0.7326103892733565	7.959492205882356	0.4629639359861587	0.00050780276816609	10.885037084775092	18.523647024221493	1.407268442906573	8.066780570934256
5.510898711072667	0.13681699826989643	0.17280481833910033	1.882883088235295	0.2191869809688581	2.273936375432526	3.611163935986161	1.8743847058823564	3.8256871539792465	1.5899014013840818
0.0004838581314878893	0.4354256920415228	12.46275065743944	0.2234664100346022	0.885353866782007	3.5052220761245683	1.8033479930795846	0.17901478373702437	0.7440794982698955	35.66625752595155
0.009460181660899646	1.114224506920415	4.551032326989622	0.6143869550173009	1.0517558131487879	0.5148569636678196	3.014456617647058	31.2836698615917	2.858313754325259	3.3602979498269923
0.00863198961937716	1.3180569550173022	0.29054598615916954	2.3631203114186854	0.019921842560553626	0.8145246712802756	1.5009093339100343	40.468199290657445	6.4055901211072666	0.21699447231833915
1.65453473183391	0.0063961591695501745	22.40308273356401	13.738120916955024	0.20604217128027688	1.0886540224913486	15.363517871972322	19.00409609861593	15.294024420415207	0.06671441176470591
0.004213347750865052	1.3163067647058837	0.0	12.360407283737034	0.062416245674740516	2.6521965138408303	1.3267060207612447	4.360964368512104	15.319641332179911	3.622032854671286
1.1364401297577849	9.931097093425603	0.0	1.4540480449826996	29.07388930795849	0.15138516435986174	0.00016120242214532872	0.27165002595155713	0.2391378460207612	0.2316026557093426
0.00017164359861591698	5.849802162629756	0.09264094290657446	4.402606531141871	5.408622638408308	8.083441686851211	9.005017664359853	2.2379930622837367	1.8180179325259518	0.006314550173010382
0.06822834775086506	6.906317941176476	2.7452876643598674	7.631933468858132	0.0	1.7975248702422155	1.8630879411764705	14.311452984429062	24.214087275086484	33.75501076124563
11.84221945501729	0.02384316608996538	0.05988372837370248	4.491275164359864	17.793779212802765	2.5496422664359915	11.327403806228363	24.881774766436024	231.69387063148784	16.256566652249123
1.0416160899653966	1.8304401643598598	0.007102828719723185	2.6300912024221414	0.6271775692041522	4.657813451557098	0.0005430017301038063	8.964450337370245	0.011280821799307955	12.261480493079578
0.0021612975778546716	0.04399094290657436	19.484751081314887	28.24153539792387	1.722256972318338	0.20263393598615925	7.187811254325249	0.04134434256055365	7.862067128027679	6.105326600346033
0.043748391003460195	5.127084939446364	3.5561540916955057	1.0504550519031155	0.0012389273356401384	1.4399844896193759	0.9228354844290656	66.03226251730109	8.151019152249127	24.16004697231836
0.03233662629757788	6.983048771626305	1.522969740484428	0.7867739532871981	1.4236432525951541	26.973273866781977	19.131792067474056	12.436353996539797	0.3054053373702418	12.222428062283738
29.314736790657406	0.3921495242214532	0.3365258737024223	8.104337491349478	5.946050631487889	12.073889160899657	11.188871885813136	22.195050415224888	3.4824491782006946	4.972767136678202
24.880278036332232	0.02212330449826991	12.183211107266425	3.8313775346020833	15.891958079584741	4.015616522491353	0.038780934256055395	0.25337043252595115	0.42379725778546773	5.191622993079585
2.7087276643598597	0.0	0.5962130017301048	0.3277023010380622	0.058720406574394444	5.471185640138408	2.7397616955017297	35.3735541522492	0.550298806228373	0.2520521366782003
4.860991807958488	4.7430795847750865e-05	0.04200301038062282	2.4780666522491357	21.083356003460185	3.9739467041522514	1.6696182439446376	181.17883882352896	0.008734437716262974	8.986400605536323
0.003264896193771627	0.8024661851211066	0.001387681660899654	0.0003846020761245675	14.91507984429066	1.0957236332179923	1.0353332179930799	2.5929989359861585	10.601498053633225	4.1178355622837435
0.056055112456747394	37.83167160034602	0.035827500000000054	3.4171605882352973	11.311970320069207	36.935526548442965	1.1064822837370247	0.5288389878892737	113.6393634775087	0.15157480968858122
0.006586565743944636	0.0002666782006920415	0.011290147058823531	8.711904870242211	7.887494498269896	0.0007844723183391004	5.118960406574391	6.1377711591695565	0.8052256747404837	2.596942145328723
0.5258519290657439	29.193129299307955	0.001369991349480968	4.954481937716267	0.6429921972318347	0.01558896193771627	5.059166730103803	13.517217448096888	32.34256878892735	15.729945977508667
41.51131691176467	29.668755181660913	0.011618442906574376	4.213676211072666	1.1595425865051914	11.279636401384082	58.25491734429066	14.799736911764708	0.0001496885813148789	73.62677423010388
0.036368321799307955	30.788610640138376	25.24332722318338	0.6845120761245664	0.014910216262975767	9.204500069204142	6.87926167820069	1.036044333910036	20.125220847750843	0.4365376903114184
0.11473623702422145	4.588472058823526	0.21354068339100354	2.975345847750861	10.784357404844288	0.029920657439446382	0.0	82.14881243079604	1.2803084429065736	10.9905786418685
0.3173194463667821	0.0	17.98851041522494	0.2777419809688581	0.0029164100346020755	3.243631799307954	12.64145605536333	1.8885666435986161	10.155629619377176	3.8735607439446382
1.5989237456747403	0.00018411764705882354	30.11331655709345	47.90089102076123	2.5025529671280298	2.672215371972315	0.24191262975778546	0.30807608996539776	10.815507621107269	15.10882692041522
0.017036963667820065	1.0463130536332188	0.0006112543252595155	1.259198685121108	9.99559004325258	4.505652828719717	2.316376773356399	4.060910043252597	0.00024180795847750865	0.004997318339100346
0.0010930622837370242	0.9318033650519038	2.343858840830453	0.00882101211072664	46.88618861591696	3.4718909602076105	7.69892843425606	2.9991520415224904	9.885904152249124	17.018528823529397
0.0009818425605536332	53.44956671280287	0.8582527595155707	0.34254222318339106	0.5442589100346017	0.26148084775086505	2.1600642301038073	0.05278817474048446	0.5029363754325266	11.588111064013844
16.47197203287202	0.30386971453287215	3.7388409342560576	24.51514690311417	0.012452733564013834	10.69155292387544	1.052311859861592	10.181342257785465	0.11588479238754334	1.4997375951557106
0.0014336764705882353	2.711238979238752	26.90617196366776	10.162588019031132	0.0007182525951557094	2.9274708564013774	15.029952456747372	0.4286957525951556	81.53109477508646	0.12118525086505197
0.057353313148788936	0.0007276557093425605	5.552044775086509	0.018608892733564034	8.03634545847751	4.077800769896195	0.915316738754325	0.2693020155709346	3.4299388927335586	0.6922917906574401
0.050989178200692015	1.9233362629757769	0.002659749134948097	8.822070596885808	0.0	7.31854271626297	0.09152865051903118	14.629682906574388	0.7610555276816618	10.024385942906575
2.4278511937716263	0.016213797577854665	1.052494065743944	15.474200501730104	1.5622458737024219	27.418898243944643	5.238723589965392	2.726070605536333	2.266794593425605	1.0915422058823532
0.8725213754325254	2.6453547145328735	0.090045259515571	2.745147119377162	0.38004499134948094	1.6478807958477504	4.55447535467129	1.448715458477509	0.618003460207612	161.39260495674722
0.058683719723183404	0.010151314878892738	7.952422145328719e-05	8.388932854671289	0.005951496539792384	8.973778062283744	15.915583217993104	0.08794621107266432	1.5650915916955037	23.33437665224911
0.04517270761245676	0.0021853200692041543	0.03643534602076127	8.570203140138409	4.500961115916955	0.08852404844290655	0.2129242128027685	11.110523797577864	1.1061773183391024	3.2793092906574413
0.0013697318339100342	0.025451531141868527	18.182981306228395	2.9310459861591727	14.287633373702416	4.720882205882363	0.0	23.337717231833913	0.007559584775086512	13.01868884083045
7.008650519031142e-05	1.526582093425608	0.0008919204152249137	0.27132611591695494	26.821683399653974	9.115677854671267	2.2237623096885843	48.7707358217993	4.02979321799308	2.6539059083044956
0.07360858996539792	5.081197015570936	0.5302594377162622	28.358116297577848	1.3917701903114186	26.00629764705882	0.39500892733563997	0.023814230103806233	15.617985934256046	3.6349348529411767
1.438572750865052	1.9052400173010378	0.2361965830449828	25.35300193771627	3.3155557439446364	1.5008941435986143	11.058535813148788	0.7435090397923876	118.9667870934255	0.7901591955017297
0.014707716262975777	0.15734172145328706	1.5472650778546677	0.0	93.05300622837355	4.795402975778552	4.094065622837373	0.13800535467128017	9.037566548442907	0.06959759515570949
0.23032307958477521	51.56922074394464	0.01478851211072665	17.810660787197204	22.50407107266435	0.03375843425605539	0.7419694636678205	3.8367231574394465	18.77474514705881	0.5891871626297578
0.0004330536332179931	2.250920138408307	1.4000111764705878	2.5960296280276878	13.344233451557121	0.4707823529411773	5.121708365051905	0.04261865916955017	4.451640527681666	57.687614178200626
10.298906003460209	1.2006287370242223	0.42197507785467103	0.1898520761245676	7.555546790657443	29.5592519982699	6.086341349480965	4.17540570934256	1.6816689446366775	44.32929766435984
0.3629497058823525	0.013975363321799314	0.0011816522491349486	0.4089501038062281	0.00014570934256055365	0.00019262975778546715	1.1172128200692046	5.549172603806231	5.296352716262973	32.99618943771624
1.8529259861591705	0.002050155709342561	0.00010248269896193773	0.0029362197231833915	1.242856297577856	0.21620707612456763	1.1997312975778542	13.936846531141883	17.948540034602107	0.0799100778546713
0.00844934256055363	4.722466012110727	0.5655026038062284	1.7142826816608974	34.0905644982699	7.934815268166098	43.74039926470585	1.9355040484429082	6.773100856401374	0.406664411764706
11.20260676470589	1.6373175346020772	18.33653553633216	0.7465359256055357	0.4504357958477505	1.4429592733564014	0.2974719377162632	0.02615926470588234	41.26680865051905	0.0027842214532871976
0.042810268166089946	8.647059948096889	0.8029044031141876	0.49046466262975813	6.313787846020765	2.1567943598615917	0.23134326989619372	0.10812789792387546	8.578313788927334	6.1959501557093315
0.00040196366782006913	9.648914965397923	2.6504812197231855	28.339415830449827	0.18963172145328727	2.0620025173010443	0.005169602076124568	12.233032759515572	0.012810657439446366	26.304050051903108
1.2338382093425624	41.94958666089967	6.387945233564021	0.0	11.212877474048451	0.18784146193771634	0.018336885813148778	137.52914737889273	133.07116910899677	6.878965666089959
0.026961228373702427	0.25089461937716273	32.89650724913491	7.145495328719724	0.827725138408305	6.252280994809701	0.23079836505190296	0.013118529411764706	1.5997589013840838	28.415864134948123
0.36839425605536336	0.038176193771626364	1.4115123788927346	22.630178901384102	3.453992655709342	0.046904160899653956	0.027157439446366796	6.893490934256055	6.462608979238754	7.895542318339105
0.42763836505190317	3.3160903460207614	0.02005993944636679	20.634077387543233	0.013581340830449833	0.10433166955017315	121.4913762543253	2.381697664359861	24.10292579584778	10.72305360726644
0.014470951557093426	0.4677089792387546	0.009891064013840833	8.718044844290675	5.269822474048443	4.725020865051909	54.0646100173011	24.81203214532871	2.1652608564013835	3.8030463408304547
77.64271370242221	0.1844355276816608	0.3675613148788925	1.6789491868512127	443.22959187716293	2.80759219723184	5.4749446539792475	20.32345449826992	23.126153979238733	160.85963833910034
0.004620112456747406	2.802947707612455	2.271448243944637	2.422640968858134	0.020779818339100337	0.6909121193771637	0.0	0.24907256055363328	4.938156998269902	132.86259028546704
0.00026271626297577855	0.6529822318339096	0.15617836505190313	1.2335483650519037	19.645084169550184	64.05656903114172	0.03620256055363322	0.010419446366782003	1.2933372923875432	0.08229924740484423
3.00366428200692	58.68155805363323	0.19113230103806234	0.020093538062283752	1.2315758391003468	0.4360606401384079	0.0035364446366781994	5.9629833564013754	0.3399383304498268	15.389579558823499
0.2650001470588236	1.571756107266436	11.286392491349464	13.590555960207631	0.5654217387543263	15.357023529411752	8.88920108996539	0.14179477508650526	25.24704445501728	71.59890721453283
1.3510405103806231	6.0274301470588245	2.504483840830453	0.0	1.658488062283737	11.32962916955017	0.5746980622837373	14.585651799307959	13.310773425605532	616.823398373702
1.484915475778545	71.99182126297579	0.002787378892733562	0.991340657439446	2.9705574480968857	6.237453365051898	0.6632142301038055	2.3280899999999973	0.17819431660899648	0.018312110726643585
2.012446332179932	0.00046789792387543253	0.38654876297577867	22.120909939446356	6.854386064013842	11.619731358131483	0.8395612024221468	3.810816081314878	3.031702050173008	0.015631254325259514
53.47196891868507	11.228497932525961	6.0167860726643525	0.2444304325259515	9.073828183391008	18.606417266436	0.9206876816608998	3.930732145328719	1.2019479584775101	18.145140164359876
2.0524698356401383	55.47626692041528	4.584796652249132	1.7028708131487893	1.2460170674740487	0.17975883217993088	1.18267670415225	10.944650034602079	45.86086682525955	25.574602378892717
1.4155694204152272	2.3886254325259504	2.481167906574396	18.015196903114187	0.5030082439446374	8.70402264705882	0.0020562456747404857	0.9491850519031146	1.7882767560553625	0.0029408217993079585
0.1808537370242216	1.499479472318341	0.9442134948096882	14.17639522491348	111.06581264705873	0.09566061418685133	255.74343940311414	0.027796219723183403	163.365057647059	0.0010995328719723184
1.0017628719723186	0.0	1.1852618339100343	10.083653460207627	14.231910683390996	1.8231284169550162	1.8416340484429075	2.777985121107266	0.04334493079584778	3.999488970588236
0.0025672058823529406	1.0340314792387528	2.184730389273356	32.660263174740464	12.25310720588236	1.5534283131487912	0.014473235294117641	264.9649007266439	55.25780609861597	0.7897396366782011
0.038147188581314884	0.11985301903114196	0.28648178200692065	0.07285347750865058	0.0018100086505190313	0.0069478979238754325	8.336946288927335	1.1799268771626301	2.988694385813145	23.35462070934259
22.56680254325264	3.7340324740484423	0.0064751038062283725	6.983734394463664	0.06362295847750869	10.099482837370248	0.2521185380622836	68.20689878027684	4.449005077854679	0.7003087629757786
0.42827216262975754	0.24030878892733565	0.4273127854671281	7.8827648096885685	0.0	30.416225380622798	4.576110856401386	3.4259958304498275	5.0581123269896215	0.001959567474048443
0.0020078806228373703	0.36779642733564044	0.0	0.0031642993079584775	5.523426288927325	0.07193718858131487	12.2253294550173	0.2164318858131489	0.5196975086505198	28.63657664359858
0.7072151557093425	2.9285129584775125	8.966234307958475	13.308011660899648	1.113808096885815	0.021314403114186826	5.249071678200692	40.79490935986167	6.680072698961936	12.913098607266452
0.015319550173010385	8.67604547577855	13.993861219723179	0.011899705882352939	21.770573901384076	12.702716029411771	9.243775493079582	9.34867748269896	0.6853789532871966	364.2652135726636
0.0031892733564013852	0.10789782006920419	1.9852567820069202	1.2806427249134953	6.167229723183392	5.304616643598621	0.036129593425605525	21.766278650519038	0.11316305363321794	0.014389844290657436
2.2348569636678177	1.6337010380622816	11.89744812283737	0.9938798788927338	0.0020895501730103815	9.410180761245673	7.483208503460197	0.0031396972318339096	0.8936366782006925	8.62390428200693
0.14314541522491353	0.12105685121107267	0.032546211072664345	2.9911189792387565	0.04710019896193769	33.45418493079584	11.239326176470591	0.7956421712802766	9.088345839100343	11.436564455017312
1.4742060640138401	13.329979731833905	3.733007889273355	0.0	0.6416924653979246	0.0014775173010380626	0.6504729844290644	0.060652231833910046	1.0476219723183395	54.63279475778554
0.009614498269896203	0.22434694636678182	0.09146878892733569	7.232302344290657	4.6690272750865	0.02426203287197232	0.0	35.42230152249144	46.58208444636677	0.33143104671280277
17.46867377162628	21.272454602076117	0.3568766782006923	0.36991357266436026	24.26001195501727	3.2826192128027687	0.13224867647058816	0.22466435121107287	0.5532889532871961	22.420844653979245
0.0004202335640138408	0.3487725346020761	5.982698961937716e-05	77.45026323529422	3.65872110726644	0.6473415138408306	50.74351875432531	9.499013572664351	25.08550201557091	9.016882240484438
2.318924212802766	0.5390541782006921	3.517872006920415	0.8629904584775079	3.4358571280276795	0.7598420501730108	13.560289385813139	8.325041877162635	0.04034563148788927	13.229257093425604
0.0039624134948096894	0.000618780276816609	0.027301012110726643	12.158110821799315	11.507999446366778	3.211956660899653	0.00014106401384083044	9.279256418685126	142.65565779411784	1.7068598615916948
1.4203699480968865	2.3751973788927354	16.132092335640156	8.664919273356405	0.7406311678200701	0.6977101903114187	7.381648667820055	6.30264575259515	12.07502178200692	17.33654888408308
8.568339100346021e-05	0.05536667820069208	0.7488641522491355	1.3502020155709347	0.04689878027681657	2.116406167820069	0.003960337370242215	0.22499184256055368	10.646554697231805	17.443126089965407
2.0288714792387568	0.007339385813148792	0.3387330536332181	1.148035960207612	0.0016154671280276818	0.0005155795847750865	0.0001292560553633218	2.2675349653979264	36.72977443771635	48.251266029411816
0.7870083650519027	0.00017914359861591694	0.3155620328719722	0.9921790830449827	29.419496704152287	1.7388352854671274	0.6396879065743947	0.33023079584775095	13.810599541522484	6.345356107266442
0.004956089965397923	9.646932456747404	0.22160890138408296	1.3615874740484413	1.9338897404844315	5.31748765570934	0.3261581833910033	13.073126159169549	1.3435438667820057	1.3316926297577862
1.072224792387544	3.253203624567476	8.614762335640151	4.430622448096885	0.07523399653979246	9.247626064013838	0.0	8.14257307093426	10.091245458477516	11.459208788927324
14.567552361591703	0.01126988754325259	2.3733492906574405	0.9943240138408287	7.173837975778542	26.637439359861606	64.94803160899654	3.7766808044982736	4.092088157439443	1.7448354152249124
0.54172232698962	8.789904550173002	0.0001942993079584775	0.06499929065743956	12.26361368512111	0.47158586505190264	7.72189162629757	8.315662396193774	260.74245286332206	0.004571747404844292
0.08571386678200696	0.09477343425605532	1.5856612456747434	0.00013071799307958477	0.008799117647058824	2.0553564359861602	0.003380346020761246	2.4653353287197204	22.3761552595156	0.011160285467128026
0.1420743252595154	0.05144089100346021	7.278916176470589	33.433766237024216	0.010724108996539796	19.073989757785494	6.096650510380612	2.3072408564013847	1.2157599826989633	5.788125086505195
6.251231600346018	1.0327569377162622	9.550037846020757	0.23780670415224922	0.002244221453287196	3.7976960726643645	12.599284965397933	0.00035851211072664363	1.2019916695501731	1.9340370674740472
0.18052800173010386	0.5470774048442898	2.362174299307957	0.17813822664359877	0.21268070069204156	0.19674032871972316	0.002914757785467129	2.28507660034602	9.220548157439445	3.891294749134943
0.7569118944636671	57.87691935986167	5.31068327854672	1.6174477854671292	0.7432548702422141	2.1363317301038074	4.818847491349488	105.0717339705883	20.722069031141853	14.89812547577855
7.549722551903115	0.7342960553633224	0.13588086505190314	0.6835299999999992	34.331648823529406	1.792330588235294	0.07911362456747406	1.8217824480968872	12.612328252595155	579.578068762976
0.735009913494809	9.895340138408306	0.0	0.5219271193771623	2.046488278546713	11.500342006920425	0.0001503719723183391	0.1013880882352941	0.0007743252595155709	84.2811169809687
0.08701275951557098	0.28107278546712816	0.5567632871972323	1.0653923269896188	0.24413528546712804	16.23092961937717	8.542424766435992	2.9229600086505148	0.03488106401384083	2.5052846885813143
0.04164977508650525	0.0023245761245674745	1.4412498615916953	0.09942371972318338	5.151487430795849	7.581122249134949	0.8028824567474053	4.356150640138405	0.035575960207612466	9.34867748269896
1.8937628114186862	0.0	0.0002651903114186851	3.444972275086507	0.0011266089965397926	0.2781377335640137	3.178469766435989	6.490511937716261	4.090731072664361	9.241339230103812
0.005664576124567475	0.012117897923875428	0.020726652249134964	3.849573667820069	0.6821354671280274	19.104696038062315	0.005070666089965399	18.229096634948096	19.518288442906563	78.84025285467143
0.0	4.767555224913493	0.0	0.04174763840830459	2.7672646539792383	1.173841894463668	2.9081887802768165	0.14192537197231822	10.470330216262976	52.957521851211155
0.13700139273356404	6.548442906574395e-05	0.0010773961937716261	0.33638055363321806	7.614718659169556	14.175450017301038	0.0070890830449826985	0.060959299307958445	17.3633676297578	3.684166107266432
0.0032267214532871974	4.467028174740476	1.2568135640138403	404.1450954844297	0.0007486764705882351	0.3349743598615925	0.01991036332179932	31.747170562283756	2.1648932785467125	23.044238564013863
1.8962980017301028	0.0004284256055363322	6.684427145328708	4.581133745674732	9.06254693771626	0.05463282871972319	7.258378624567485	6.781518235294112	0.8013802249134955	2.4676571107266447
0.07530412629757792	0.10354705882352946	1.5071531747404834	3.44213544982699	106.56000702422152	0.5613606141868505	3.2601616176470567	0.1901466522491353	8.056335069204154	9.564944160899666
0.0	6.725319212802764	0.09620016435986159	8.672383416955023	7.734107058823523	23.206941064013844	0.00026952422145328723	7.402911185121107	0.29514386678200694	7.540401401384079
0.11588479238754334	0.4664008650519036	7.876976384083044	12.66483154844291	0.0	0.0	0.003062543252595156	8.131150899653973	25.23877243079583	0.0006218079584775087
0.0016659429065743944	1.1110195674740482	0.3998858131487891	39.86569225778548	1.1736691955017307	3.036697958477507	0.0070651124567474065	3.697644230103809	0.13990358131487868	18.89624764705886
0.014883780276816605	0.2537618598615915	12.684540865051886	1.6334167647058824	0.07235047577854666	6.741382551903118	0.0005455536332179931	0.005825294117647058	21.31103196366785	0.2609794636678202
3.68756245674741	5.1548442906574394e-05	13.010876704152256	1.3958212456747408	23.90557058823529	1.0443179411764711	0.046107223183391007	38.244440008650486	0.969713269896193	3.336136366782008
3.2726411332179928	9.643091323529426	0.024394204152249126	4.7525085986159095	0.017275423875432527	0.3313701989619381	6.1340696280276825	31.053359818339125	29.211214965397943	0.03658686851211071
0.08620625432525948	0.1976197750865051	4.65679468858132	1.2720467820069203	0.27771891003460225	0.5718072145328721	1.7998455795847779	7.974515951557096	129.23050682525977	39.648397119377115
28.734717880622807	3.209512361591697	4.051192967128024	3.086158105536332	9.166012664359863	0.1878014619377163	0.0	1.6143146626297564	0.02766926470588235	35.585521764705824
19.426722413494826	0.0023464446366782002	1.1775247058823544	2.111253840830452	0.04484922145328716	0.5384946280276814	12.455369679930802	0.07304835640138399	36.73349672145325	2.5835619204152245
0.0	0.19474801903114197	3.9317530190311434	17.101121392733564	7.918002145328719	12.110189922145343	0.6616049653979247	4.088586565743952	0.000196340830449827	8.315662396193774
0.03622173010380624	211.10045688581303	0.3087536937716265	0.002733754325259515	0.5389978546712799	170.28485505190312	0.3614943858131486	0.218158970588235	38.516289740484396	0.23918474048442923
13.3035405017301	0.5051614619377158	7.747042612456745	2.957379178200693	0.38444497404844313	0.21770278546712818	36.025857733563996	0.08609230968858145	0.0001509948096885813	5.372458010380633
0.01239442041522491	0.6097563754325268	37.477531634948114	0.2443118685121112	10.374873019031135	57.68924807093436	7.881864602076128	8.628712058823533	0.07421750865051907	0.080120839100346
0.021401470588235303	2.612751825259511	0.0	1.274564948096885	0.2904423010380623	6.0521313148788884	0.35705760380622836	60.394066237024205	9.007886081314863	0.08216258650519034
0.19417878027681643	0.4904644377162626	0.15908373702422152	0.0	0.11688363321799311	0.0	0.013283780276816605	2.77146320934256	0.0002707352941176471	0.153187240484429
4.197125795847749	1.0224084429065734	0.0	4.225797240484426	0.008123693771626297	16.22058267301035	0.6529312197231834	6.127085605536336	11.81068327854672	5.634279299307949
0.012234013840830452	0.04734823529411767	0.03324070069204152	15.03352993944635	0.3832010986159168	1.6257778806228378	8.369377162629758e-05	2.576134091695503	6.199675769896186	0.0013868685121107267
0.0015380363321799314	0.01081735294117648	0.3679294550173012	7.815476652249135	4.597865112456737	49.50087090830449	1.9516220588235313	6.19750900519031	25.548974628027665	8.094622188581312
0.3769519204152249	0.0118585294117647	0.2896592474048441	0.07356227508650522	0.09803290657439448	0.15846826124567473	5.336567681660902	0.3298027249134946	31.674185614186804	1.775191825259517
1.3784466262975767	0.056258200692041536	6.894726358131496	11.15490721453288	9.132277370242223	1.1580949653979253	2.2148268079584814	0.712137846020761	0.4729214446366783	12.04858296712803
11.185738719723197	1.2301010553633218	0.0	12.191422309688575	9.806119273356389	1.5093549653979235	54.19709476643603	0.02267826124567473	0.0	14.191371652249149
1.4562882785467133	0.007713373702422144	0.8243735121107267	3.9265073096885836	2.6105718771626276	1.9197742128027693	5.187211323529417	3.1839928979238747	43.8430627076125	39.25331748269896
1.639859429065743	0.00375030276816609	0.0006356920415224913	0.025158330449826998	0.19145942041522468	2.4912688494809667	31.97474766435989	2.6204203373702413	44.46858464532877	21.006122404844273
0.4118825605536333	8.660893979238745	2.4403519809688587	0.830222283737023	0.08079958477508647	0.0031089532871972324	4.890230605536338	12.049888650519032	66.00694073529408	3.65702007785467
0.0029523702422145333	7.428589195501741	0.0	2.883283382352942	3.499799048442908	2.9103148961937686	4.774559411764705	1.8656228806228365	1.5447809948096907	52.717288866782006
0.4995293685121108	0.00045743079584775086	0.8108234775086502	7.574387500000011	1.7505829152249146	0.0052807006920415215	3.430005147058819	6.7135227854671236	0.04581022491349479	2.9416054671280274
0.10681741349480973	1.7897883044982692	0.15178296712802758	1.1897926643598609	0.0007635813148788928	0.07180571799307955	0.968071012110727	3.6484109429065774	6.9156167560553685	58.5075647837371
10.891215458477516	0.126208287197232	3.9549096453287147	0.03081010380622838	0.20671216262975775	0.4760986505190309	0.0457537456747405	9.545859048442917	14.887808693771625	15.330695934256047
0.0034333477508650505	6.117889532871973	17.50631643598619	12.46373218858132	0.13290315743944636	14.37017867647059	16.30947803633217	0.5209179930795843	1.7560904238754336	31.770786522491345
0.024171297577854654	6.698205882352936	4.3315994982698935	0.09189006055363325	1.0672793771626305	10.666097006920422	5.795662084775076	2.8194956314878903	16.12668270761246	17.404119757785462
0.5670402854671285	6.3702671799307975	22.03783705882351	9.911409204152248	1.2422572577854663	8.768016038062289	0.6093622058823533	39.17192196366776	2.850084256055363	0.3721630882352937
0.0010580536332179934	0.2595837975778545	7.591858235294126	26.376203823529433	0.3424055882352941	0.5127426557093426	8.772069247404854	20.782799697231862	25.05714518166087	0.42090983564013884
0.828670666089965	1.7934673788927316	2.1217042733563987	0.4242311678200694	14.022633754325257	0.010290423875432518	0.0008722231833910034	1.6130955190311422	1.0798099307958466	115.13988073529421
4.192754005190312	0.004556427335640139	5.6036609169550164	0.23741330449827028	7.4884554844290685	7.831668659169553	19.955098996539753	68.06178886678195	0.00215189446366782	14.24616484429067
0.1723436937716263	16.676170977508622	0.0005489705882352942	0.013145813148788928	5.437243503460206	0.1221530968858133	4.4630002335640215	41.536416487889234	12.821041064013839	2.1743277162629795
0.01214738754325259	15.474062698961914	8.074664870242225	7.2861944809688515	0.6527453892733553	33.50073323529413	1.4931369117647098	2.5741391868512107	19.7837346712803	9.120203650519043
4.059293823529416	0.04794631487889272	12.96831829584774	2.571489359861592	23.018360562283732	0.0023974567474048442	0.1791670242214534	2.3144748356401372	10.680090493079575	4.391966141868516
0.004586159169550172	0.04360205017301035	0.00027394463667820064	1.5295059775086486	42.08791944636683	44.44495529411772	2.1876643771626325	10.358815363321792	6.711865692041521	23.26261242214534
0.00011230103806228373	10.891215458477516	2.012691859861592	1.460474593425604	9.08637057958478	3.4709464273356456	0.010285544982698956	8.36444593425605	0.6431652595155707	5.174467967128023
0.06589290657439444	0.001861522491349481	0.7585594896193778	0.025136314878892712	3.6118244463667835	1.0769810986159154	0.04460845155709341	4.524738434256054	16.97629429930796	29.90807930795852
0.0012307785467128025	0.4584737456747404	11.760471072664359	5.531627076124565	0.36691464532871915	0.7323652768166102	0.0005065397923875432	4.979818425605539	10.309907370242213	0.49318721453287184
0.2573172491349483	0.0004222404844290657	0.07054606401384084	0.10475188581314883	29.187300925605484	0.0006060899653979239	7.326041531141862	0.002658217993079584	0.11231686851211066	0.9843247577854674
0.059752647058823535	0.0	0.9868632093425588	0.2656992387543253	7.742740086505188	0.916909489619377	7.947273304498268	5.964749411764707	19.582087491349473	77.85723222318343
0.0	2.8840126297577804	1.1218552595155713	13.126515769896201	4.616347361591698	0.0014593598615916953	489.94325044982696	1.2959597231833913	0.03269432525951558	16.22138748269897
1.0800404325259523	0.9225210294117648	0.4293052595155709	33.162679498269874	17.965562179930792	4.028214057093431	0.5219197318339102	0.00020137543252595155	0.0589067647058824	9.222698365051905
0.002794662629757786	3.530961262975777	1.3060939100346012	16.261778762975794	21.62689634083046	11.445585951557094	3.9513646972318344	9.881970311418696	11.744265536332186	11.28593934256054
0.21458539792387563	21.28260883217995	6.187716262975778e-05	5.534157378892732	5.489739472318352	3.0527914965397964	20.978840181660882	13.670207205882345	1.6582063408304475	0.7098809688581327
0.0	0.9712269463667831	0.0041443339100346015	0.0	0.5671712283737016	6.314259212802774	0.4783519031141869	0.005475942906574392	19.92925163494813	10.418705060553634
0.0	0.08876801038062282	0.1557060553633218	0.3257309515570934	0.0	1.0288101557093425	0.0034400778546712796	1.1663553460207643	13.981289083044988	29.634357534602056
0.05226446366782009	6.873397110726645	0.018995856401384067	4.745098295847748	2.6259114013840836	0.8329538321799302	0.011485060553633216	5.647182145328714	227.24826096020766	30.545788823529403
0.00012539792387543253	0.008688529411764706	0.5012906920415221	1.2119282785467136	7.67466871107266	2.179240285467128	20.300767309688553	0.31137136678200683	0.5861290484429066	0.23690827854671306
0.04282883217993082	0.0682566176470588	0.11299410899653965	4.82004211937716	4.160847776816616	5.2863012975778565	13.931975795847759	0.0	0.40943224048442867	0.11808929065743948
3.6353305103806277	0.06008339965397918	0.3755400173010379	0.00011567474048442907	21.562746038062265	0.000549074394463668	0.45837863321799255	0.3899748269896195	5.122451358131487	2.2466029325259496
14.212258633217996	7.493721107266436	10.593507404844294	0.7924065397923867	10.680582491349465	0.656654930795849	5.274742188581327	411.107799887543	4.43579476643598	49.437910752595194
0.008376115916955019	0.008852595155709343	1.2233642820069188	3.6222113148788897	0.009665553633217994	0.503728027681661	0.00021642733564013842	0.3823235899653978	3.017104576124572	1.442279126297581
0.0592192474048443	5.15921831314879	0.011178520761245673	1.0275779584775082	0.09528410899653973	3.066208096885815	0.05733973183391006	0.16744392733564015	4.1026182093425625	0.2981755449826992
6.269032698961933	1.3006511418685134	2.5063166003460227	14.065454705882352	34.79280646193771	0.003287179930795849	0.30241874567474125	5.418609316608997	0.1932810380622836	3.0937283044982724
0.0	3.227164385813151	0.0	0.0022552249134948103	3.78593262975778	0.3285468079584771	0.12116263840830445	4.823337794117648	6.082702292387534	1.0924998961937709
0.6005430276816611	0.0991184948096885	0.0	0.0011880190311418686	0.0032807698961937718	2.5961332439446387	0.015195484429065747	6.441886764705866	14.943990112456763	46.67341882352938
0.0908827508650519	13.572192629757783	0.0063309429065743945	0.5968263148788931	1.2841819290657435	16.806884705882343	0.0035535380622837374	0.02326362456747404	7.061446340830443	134.04664666089985
0.10333749134948098	1.8019728460207596	33.43101502595153	0.8922829671280263	0.5826521453287193	12.295154645328715	0.005853477508650521	1.0958172404844289	0.0005120674740484429	20.750020726643566
0.01685206747404844	3.090498806228368	0.1475144550173011	4.585438529411766	2.109368399653978	0.6903349394463668	7.275932240484429	0.39158318339100295	0.09556806228373697	0.3519176557093421
0.04316333044982699	3.927426712802772	0.40763153114186806	6.251381349480972	16.587612179930808	2.727428832179933	0.00032384948096885813	0.23664873702422157	67.43844713667816	0.00011764705882352942
9.172416911764698	0.2223951124567475	0.32615091695501675	0.12595697231833908	756.1364158737023	1.2762890484429064	0.011928192041522493	15.58682532006919	0.004193918685121109	44.10968524221452
8.481359048442926	2.8095070415224934	36.405784948096894	0.0007749740484429065	3.6157415138408298	226.18730418685112	49.01021869377164	0.048234108996539765	0.01804818339100347	0.029235207612456744
0.021921470588235292	3.206189057093427	0.9518533737024238	0.2404230449826985	3.991571487889272	79.49111320934263	9.487889273356402e-05	18.886996107266434	0.14287384948096896	9.918161686851205
1.1789268598615923	2.8483155795847757	15.607673261245685	58.40477221453289	0.449550553633218	0.42771080449826976	0.044799878892733555	0.0839251297577854	0.005415311418685119	0.09256842560553634
0.1801091349480969	44.80522856401384	0.04487737889273357	41.160969377162644	2.326758918685121	1.5848639965397895	0.9598641955017311	19.329323814878894	7.193010717993069	7.259084662629775
0.0007991435986159169	0.0028037802768166083	0.7939075692041511	1.3278599480968853	1.8224442993079608	0.5238847318339102	0.007943693771626296	15.062577128027671	4.266588823529407	7.177550501730097
0.0862570588235294	9.949486202422127	2.1273200086505173	5.688239896193765	19.72488481833911	0.005375501730103807	1.5539094377162619	0.12213490484429056	112.61897808823517	3.9131415830449825
2.962378382352939	1.6995496193771629	0.5928929844290665	0.1825285640138407	0.0	0.00453826124567474	12.264694904844287	0.06335384948096884	0.05885192041522489	9.487173304498272
0.09068487889273362	0.0	0.04401781141868511	0.20731726643598614	5.466243088235294	2.699210432525952	0.016895095155709347	17.117488702422143	0.3955138667820072	16.66556727508651
0.00975751730103805	8.926356202422154	4.67864583910035	0.5438145674740483	15.34566249999999	18.589954307958482	1.6030533304498282	8.278910077854674	72.49742230968864	8.80431717128027
0.09826312283737024	5.923437854671283	0.0	2.201717941176473	1.1395914186851235	0.053836332179930786	0.00010903979238754325	0.8358267993079583	2.025635588235291	4.823337794117648
0.8813737975778547	0.009610951557093425	0.022437802768166103	0.013589939446366774	2.6754201470588215	0.622779333910035	5.366208148788925	0.0002576903114186851	2.458249757785466	15.694724273356446
0.00020639273356401383	0.20390605536332188	0.0	1.2213931574394472	0.10725737889273361	3.0225330276816624	47.692031911764694	12.38862181660898	4.6049114705882355	118.20891062283755
0.3622869031141865	9.929352006920414	2.0490979671280276	9.122329429065747	0.00011174740484429065	6.284360726643602	25.04917471453288	7.170724048442904	11.673258538062274	0.10234012975778545
13.12033903114189	0.43634019896193754	12.856757724913493	1.4458347491349475	0.7591966435986149	38.11290431660907	0.06111136678200701	10.948794368512134	5.693509178200686	68.44295765570936
0.000726531141868512	0.15399996539792404	0.017699134948096877	62.89866700692038	45.868248806228344	0.9767090830449834	10.72727002595155	123.76714893598617	10.329408122837378	3.741618062283741
1.4605027768166088	1.7433823096885814	0.33391391003460213	15.712009480968874	0.0003831401384083045	14.43412010380623	0.1781072837370239	1.0056008823529414	0.0007947577854671281	0.013070449826989614
0.009819299307958477	0.11050702422145327	0.11477807958477511	19.653157067474037	0.018324532871972332	0.011699688581314881	8.952612396193764	0.010282871972318341	26.045636470588246	3.5091405190311415
5.920073814878884	6.593555302768175	0.0005493425605536332	7.180922724913484	15.29640724048441	2.2838013235294135	56.507670337370214	4.870185553633226	0.8420521885813145	0.021368806228373702
0.0008080882352941175	0.028422621107266448	0.005790155709342563	0.019943520761245673	1.3821433996539791	1.0387078114186854	23.656825934256087	8.907495008650505	1.2177626297577844	4.292172275086507
0.15775400519031152	5.951792621107259	0.0005388754325259514	0.09873936851211072	0.0018625605536332175	0.0	1.8283783131487892	0.04388935986159172	317.81689518166087	5.7852281574394455
1.8538072491349475	0.6194841262975782	0.6527469636678203	0.08871058823529406	0.48544808823529445	0.20758407439446352	6.216072050173003	20.16722068339099	55.76896438581319	0.0009337629757785468
0.03488106401384083	0.391564939446367	0.315698347750865	3.8024596799307937	6.629526211072669	1.1511264100346037	48.69907901384083	4.112798520761237	0.04322249999999997	16.444277906574392
5.150203979238759	0.012705787197231817	32.34725548442908	6.638887413494802	2.4574873183390964	17.11216045847751	11.948824922145326	0.27338822664359913	2.854403339100353	8.866072664359859
0.010356288927335644	1.3589716262975786	0.7961280709342567	0.03242052768166087	16.441874065743946	0.7482731055363326	0.06929376297577862	1.3092118771626284	0.5687455363321805	12.440249117647067
8.525086505190311e-05	19.301919134948108	1.589829688581318	0.004604472318339101	0.012387655709342566	34.887954446366805	0.6862937802768161	1.144664472318339	84.83447764705888	24.625796349480993
1.2537060986159174	4.399878693771621	0.5958078373702412	9.815820259515574	25.221025709342527	0.5832902249134941	1.0473394723183391	3.990346029411766	118.09130976643605	79.3158600432526
0.2518772404844292	0.07708905709342556	0.07269184256055372	14.959904256055372	4.366716314878887	0.9725558391003463	86.3328057871971	0.6754487197231834	0.0793664273356401	3.245184826989618
50.13246272491349	1.7892191608996526	75.94872189446377	0.8432786159169551	6.471220986159167	212.23841715397904	4.198882629757784	30.998136712802822	13.317223062283741	3.8405626816609004
0.09363391868512112	2.843608114186851	0.004835268166089963	2.8453542820069186	11.04532216262977	0.0	2.9911956833910045	11.333567958477497	2.549484256055364	13.620943209342546
0.02500993944636679	0.29179655709342583	0.0	0.0013414446366782008	4.6501312802768	0.044957577854671305	2.9743269550172955	14.838152698961931	0.0	12.47221045847751
0.23360306228373692	0.054643529411764716	71.41030312283746	7.484882093425594	0.5503252508650518	6.96252988754325	141.34785758650517	0.08285217993079588	0.19736054498269884	0.2870162543252594
0.0	0.00034274221453287204	0.5349295934256054	5.159113027681661	6.36249075259515	9.639697958477507	2.0721008391003464	51.95029926470587	30.07624872837375	7.695341340830451
0.1421506055363322	0.0009438667820069204	0.9478956141868515	0.0953211505190311	9.212325112456746	13.590368953287198	5.446081859861594	7.927151617647072	6.8792622750865045	4.830039930795855
2.061076392733562	2.8944950605536333	1.9692766522491387	0.2141780622837369	47.18458221453282	0.01358778546712802	1.3493723096885795	12.94504532871973	0.31481126297577855	11.501102214532855
0.547460415224913	0.14043973183390998	0.7797917993079584	0.1372032612456749	0.003273927335640139	6.153552422145328	0.4077522145328725	0.24477118512110727	22.114309982698973	0.12711666955017295
0.026782993079584774	14.680673970588243	0.005758486159169547	22.1624546799308	12.61401219723183	0.44441079584775095	16.845609195501698	3.5966737024221467	5.636022967128022	0.5581342214532877
0.35201016435986204	1.9564839273356405	177.65207098615917	3.295006340830453	0.26945158304498273	9.642301115916958	0.055777673010380606	4.675772439446363	8.91966812283737	6.293419558823527
7.5241554411764735	0.007142915224913494	0.4717975173010384	1.542728650519029	2.5834790138408343	2.9825172318339117	1.1397585380622839	28.99014134083044	0.00305409169550173	0.1589175951557093
0.06555099480968854	0.0	2.3487035813148776	6.964853780276821	0.7823560726643602	4.607594593425611	1.1737123269896197	4.495325337370239	16.383716513840834	0.002303347750865052
1.7406084948096876	0.6992244723183393	5.442740475778542	2.0221258477508695	12.544522335640146	8.653794031141864	9.013840830449827e-05	1.5736361159169574	0.11523113321799293	8.132852586505205
10.697751859861585	0.06930235294117658	10.654969463667816	9.453671608996547	6.6338884775086395	3.0311526730103777	6.503170588235299	19.654906894463686	4.162412828719717	66.40615663494809
0.07366869377162637	0.35220430795847746	10.44280293252595	6.7557602335640246	2.8511121280276828	22.04505737889276	0.00010461937716262976	10.875875596885827	0.23117197231833897	14.202428269896178
0.0032684602076124575	0.13163493079584776	7.282264074394462	0.8078794636678199	10.923315147058824	0.013752257785467122	0.00021165224913494808	0.20391077854671277	6.896438053633216	0.0019482006920415222
0.02271077854671279	4.143572153979238	0.4236352854671285	0.0036236851211072663	6.989811790657435	34.51711474048443	3.714011340830446	0.05250344290657441	17.350755302768167	0.9171434429065749
0.0	5.920073814878884	0.0	5.429054775086509	8.566602750865052	1.8836909169550187	0.003650614186851211	7.204144230103797	9.09445668685122	7.425318987889277
0.005755588235294119	0.00016718858131487888	0.0005296885813148789	2.1250386245674746	3.945983702422144	2.6497662889273372	0.6965239619377165	0.0027717647058823538	3.0439549221453266	14.095254472318333
0.004870233564013841	5.328937223183383	2.430575406574394	0.01877782871972318	11.153291634948115	0.45289594290657464	0.7659813494809685	0.8127990051903125	10.490138044982691	45.530687759515594
0.13963736159169549	0.0012003287197231832	9.28085963667821	27.345992975778532	0.17497537197231827	6.05771102941177	20.698722820069236	1.6615070761245674	0.007056868512110725	5.8622587802768145
0.596250069204152	1.4125513667820064	0.19148974913494832	2.9191663927335627	13.815209506920406	6.5878787110726655	10.65200384083044	1.2867008217993094	0.5594984948096887	0.007473659169550173
0.058101020761245646	0.03488106401384083	3.530397923875435	1.7763020501730116	11.34714556228376	0.10017375432525956	154.0758360986159	0.0003681228373702422	0.11181219723183387	32.97895845155706
34.31165237024221	48.838818676470574	3.8308723356401373	4.583509524221454	0.0	1.2647709256055357	0.0	18.143741539792376	0.15077030276816597	2.0584365657439467
0.007032188581314876	2.27037320069204	0.24392024221453285	6.562825692041532	0.05719747404844293	2.2599826297577836	0.20120943771626307	0.0046303287197231825	0.01712326124567473	699.418112110726
5.568134126297579	7.138438754325258	0.1666763494809689	0.7999224307958486	2.1803412975778538	16.080450086505195	5.687546089965392	5.860463659169549	0.08654867647058825	0.19833790657439404
26.897762318339133	7.876569489619392	1.7922117733564025	1.4106782439446335	0.4675111764705891	2.7023605795847767	3.445611358131487	0.17537276816609004	0.6359770588235298	0.12588713667820073
0.004240441176470586	6.335803304498269	0.32622654844290655	2.6966070761245704	0.00016504325259515573	6.226372750865055	3.8740912543252657	18.3052316435986	19.276986721453266	1.4048066003460233
14.926987240484427	0.3769235726643596	2.4731328114186817	3.6476374394463655	0.0006594377162629758	1.3099527595155716	1.5440898356401378	10.745941245674732	5.243453096885821	68.38406583910042
2.3808164273356414	0.10200402249134942	0.0035936851211072667	2.322355121107267	0.0007388581314878893	3.4817237629757813	3.0051637889273377	1.7446952076124556	0.00392303633217993	0.7678383044982692
0.0005240138408304498	0.5744446626297575	0.0001742733564013841	3.869131150519029	2.7554499826989627	8.995486366782012	12.953250709342562	3.033762015570938	11.433678313148786	25.403052577854645
0.24185435121107274	0.00017396193771626297	0.0001483823529411765	4.989006064013849	6.4878892733564e-05	0.03347431660899657	0.7663054498269901	0.008035891003460208	86.52550299307963	19.370100960207612
2.146023053633218	4.957353313148791	33.487820605536356	19.321246782006938	7.301527629757789	65.67988769896188	3.983616678200692	39.44408502595151	12.84147002595156	35.574698581314934
0.055224636678200684	12.677294074394453	0.6056023183390997	1.9339485380622807	0.1483101730103807	0.9259572318339098	1.20300053633218	0.11468714532871989	18.358345121107288	10.866457906574402
0.029985648788927333	0.0152822837370242	0.025119688581314886	6.756019083044981	6.097189826989618	10.7094809083045	14.56885184256057	2.4693951297577876	0.0031094550173010383	26.563946176470584
0.10110775086505197	0.000297136678200692	5.7267914965397795	0.19080153114186849	24.27192340830451	2.6072261678200688	0.00028453287197231834	13.433590536332183	4.251708226643591	3.6301673269896146
7.184219031141867	33.25460717993084	0.8884197231833911	89.08846257785466	0.4032541695501732	1.6285126470588247	6.699348001730104	0.44304512110726585	12.454972863321807	0.24994396193771612
2.746290700692046	0.2080914878892733	0.0007430709342560553	3.9358219982698963	0.006339446366782009	42.53968466262976	7.592726669550184	4.404171929065742	2.3287658217993075	0.26962926470588255
0.46405931660899674	1.3457097145328702	2.421082153979236	0.11930519896193767	3.549998728373702	26.156161617647065	0.05886852076124567	1.2113384688581321	7.820680968858132	0.0019491262975778543
0.025723970588235282	4.211697707612454	1.6932883737024214	3.782139238754332	3.9077834948096886	0.8747548529411759	0.03124451557093425	7.162060484429068	94.81221108996532	1.2457589792387556
0.0016193079584775087	0.7495204584775081	3.472600103806222	6.330821894463669	0.5725528806228375	1.5934002335640125	7.084691929065742	0.007264783737024218	0.0026327076124567452	25.004763122837346
0.13070268166089977	5.89670064878892	0.001515233564013841	0.2621899567474051	0.9285539705882353	0.017904896193771613	0.3841184169550176	343.99638615916973	30.123545640138424	1.4107123183391017
0.0024270155709342563	0.13594909169550182	0.005321487889273357	0.04671451557093425	0.12861946366782007	22.816347448096842	0.0	12.640485994809685	0.00020389273356401385	19.404777629757795
9.338539057093431	0.0020763667820069202	582.3983952162639	15.815903434256061	0.37218349480968843	0.8512577508650516	2.598140475778544	0.0007105276816608996	772.7915499740477	0.5541613148788926
0.302832474048443	4.431911686851212	0.3192211937716267	0.1068335640138409	6.408012828719721	0.43859887543252624	9.876264558823534	9.395713321799299	0.0010321020761245674	11.559097941176468
0.005797880622837372	8.739186868512114	0.871946643598616	2.586776384083044	0.17135366782006894	5.25246460207612	5.274365882352943	0.05884903114186853	0.014316332179930797	10.514926773356407
2.274541401384079	0.06448813148788922	0.00033606401384083046	7.613577283737026	5.8010386245674725	11.828087439446389	32.44220657439446	0.0006650432525951558	0.9360711245674733	11.425128858131506
0.014451150519031142	0.003689022491349482	0.008481894463667816	0.02811314878892733	8.742319134948103	9.795096410034594	1.154251790657439	0.0941180709342561	7.521590069204143	3.663676721453283
0.040172517301038047	1.19730589965398	6.74860687716262	2.6472447837370217	0.0018913494809688583	7.278528442906573	19.592030839100346	0.0001284515570934256	1.9776699134948077	28.805636435986152
0.8892386678200697	1.426105519031141	5.100943996539795	75.76512737024223	1.0000321107266434	42.36954839965402	23.009591340830443	14.37194546712804	0.005742465397923875	5.019507344290658
0.03426987889273358	7.657620579584774	0.1666084256055363	18.21886939446368	1.1741244723183393	61.56899857266441	75.92928560553626	0.13593828719723164	3.1414764619377196	0.11591470588235293
2.0776898875432526	0.022672560553633245	9.639919584775075	0.914269688581313	0.0012484948096885809	3.964091297577863	0.09243980968858134	1.296400103806227	0.21531600346020768	3.7976702681660903
2.276268633217993	4.493620562283739	9.533737024221452e-05	0.9028896280276826	0.01656524221453288	0.43339382352941147	0.8662223615916956	9.831999922145325	15.00440224913492	3.670575147058826
0.27697486159169526	0.0016857179930795847	0.042621375432525935	1.470293581314879	1.899073304498269	0.0023222577854671283	8.550140320069199	23.73838897923877	10.431673858131486	5.842359100346016
4.172775337370248	0.0002707352941176471	0.00014541522491349481	9.203301989619387	12.964724057093441	1.7454053460207621	0.05839461937716264	34.49205769896194	0.0	1.159534498269895
0.0025372577854671278	2.2049781660899654	0.0	0.04675540657439449	0.34525209342560526	0.865402690311418	2.3870422664359854	0.4612978200692042	33.399595873702445	0.0583490657439446
3.1828435640138424	0.013155709342560551	0.909695328719723	14.041288884083075	0.05980859861591694	0.02508462802768169	0.07958294117647068	0.008716401384083044	1.904558460207611	15.699629204152254
1.1302835121107269	0.14096861591695514	0.1814931401384083	4.78096925605537	4.970117188581315	1.3751728373702432	2.6614057006920384	57.18225582179931	3.3134544377162665	143.39737610726658
0.00285765570934256	0.1162953979238755	0.4066892301038064	23.292567041522474	15.901484290657416	8.675354385813153	0.7009359948096889	19.54097442906575	5.135486756055379	0.0007979498269896193
0.40856620242214503	27.162755769896172	8.865051903114186e-05	0.530956029411765	10.129525017301033	0.000719083044982699	4.009867906574393	0.00032942041522491345	4.91712689446367	3.651396946366781
0.41056160034602096	1.347799809688582	0.35729920415224875	0.37767597750865056	19.521231202422157	20.186833581314843	5.920360726643592	14.271318209342546	0.038572759515570904	32.82947327854673
2.2393230882352957	2.813705354671282	0.0002196020761245675	1.4837670501730107	1.7286873356401393	0.0005125346020761246	10.390983797577865	0.15770045847750855	8.770684100346015	37.11201084775087
0.2932479671280276	0.6506594463667816	0.0006578979238754325	1.5083738667820066	11.22795155709341	2.5885345588235316	5.578970657439442	10.482614913494821	9.284963953287189	34.652747266436016
0.5350281487889265	0.17248359861591697	8.255927448096886	0.49768654844290605	22.10154030276818	5.439867586505186	0.0607746020761246	5.762206522491359	0.36900874567473985	242.96831371972334
0.0026488667820069203	3.78249739619378	0.003789455017301038	0.00802068339100346	8.725717837370256	0.8169146799307945	5.677940060553645	0.010291894463667817	105.02829278546717	55.193970389273396
8.461108425605538	0.13080756920415232	1.8869099740484445	0.1050005622837369	0.006274160899653979	0.16088903979238742	0.5270761505190305	5.916214307958468	28.80165646193774	15.994315769896202
1.6479831401384089	0.8933748788927347	0.5227077768166086	30.272018520761197	0.2619589705882351	5.537512949826988	14.727623754325288	0.000116159169550173	18.90012666955016	2.1128560121107283
0.026814826989619362	0.37136038927335663	0.010889195501730104	0.0	8.317784558823533	0.3175423269896195	0.0	0.06834147923875428	3.1293737456747386	2.289287456747407
0.009056288927335638	3.9622933304498273	1.9259768339100365	0.44872961072664347	3.113752768166087	0.32026156574394476	6.708154031141858	7.394060562283733	0.8315537802768167	33.26419012110721
0.16532737024221436	3.4301221020761234	0.00023725778546712805	7.889324195501736	6.09978266435987	14.558724679930807	12.832799619377163	0.6891256747404848	0.6881210899653987	0.02614895328719724
0.00015798442906574394	0.002652681660899653	0.07046254325259518	1.875939377162632	14.579594636678213	34.98540184256057	12.477155181660898	1.4182613581314867	2.7044070761245678	0.7805128546712806
1.8413771539792383	3.0401609775086533	0.8808305795847753	4.409127655709348	0.009563589965397934	6.75402814878892	8.571144740484415	0.6635148356401384	5.348268114186852	24.709639238754306
1.2196485553633236	2.8145907266435923	0.03488106401384083	0.6448948356401389	0.3983460813148787	0.35036226643598606	0.2619608996539794	813.1089741003468	21.501993088235274	7.397923875432526e-05
0.13662322664359866	2.3314397750865035	4.981833910034602e-05	9.836423019031134	3.6033059688581304	1.6783147664359883	5.494016358131484	14.698511496539776	25.830733641868513	0.6600803114186856
5.349929584775091	4.333472846020766	9.253460207612457e-05	0.0011235813148788927	0.164772474048443	5.685387413494811	0.4549483564013845	6.425923486159177	0.1303472923875434	173.3953027854672
0.0002626903114186851	2.8651376903114154	3.9143108650519025	0.0001616349480968858	9.798839160899648	3.7959307612456703	1.3343999826989608	47.199167612456776	6.734505077854663	15.350800726643586
0.25523060553633203	0.016357915224913498	0.0	4.556431955017307	5.6235722750865085	3.175375354671277	8.857266435986159e-05	2.614372266435991	13.834708581314867	54.73936081314879
0.000909498269896194	0.388811349480969	1.6178806314878889	3.2032861072664396	9.014589852941166	0.9125886505190295	8.743024610726652	5.665287560553641	0.002716089965397924	1.8982716262975783
0.16758460207612444	0.604883096885813	0.005854861591695502	8.855287612456737	6.873941384083049	6.834321963667826	0.0013964186851211074	7.583891444636675	4.607160129757786	2.9271729930795853
217.39327112456752	0.3688335986159173	1.5876899999999996	45.73620249134946	6.280785700692034	31.14870921280274	0.0	0.7396829152249131	15.912564896193771	44.28675963667815
0.0033893339100346024	1.344262326989619	9.165525216262978	11.733982707612453	21.70236147923881	1.6033061764705885	0.006845458477508651	68.11051827854675	7.7062644550172985	1.8606029325259514
0.0	0.00012141868512110725	76.77532073529409	13.532382655709345	7.885065441176452	0.10436461937716268	0.11244636678200706	89.77104577854651	40.595600631487876	5.48730422145329
3.6890508564013866	11.012749757785473	0.011679316608996536	3.7393110294117675	11.184471089965394	10.989158114186845	0.00038427335640138407	19.972753243944695	5.582752344290656	13.97526242214534
8.763154403114171	0.12025960207612459	0.10013177335640135	1.891477119377162	0.001755778546712803	3.772545008650519	0.8647056314878895	26.481179809688594	1.1320267128027666	17.68313331314883
0.1378392041522491	2.934879022491347	0.04234503460207612	2.01807402249135	3.997447854671279	6.730318391003468	6.5757965830449825	4.052990008650521	5.984803762975767	9.662233434256057
0.011824108996539791	1.6230742128027682	0.5983528546712805	9.784816193771615	18.853877508650545	3.4771735813148754	1.544487681660902	0.20518408304498267	8.023463538062295	0.6056773615916962
51.06388675605533	1.0199961505190298	4.141444835640143	7.0034251124567515	5.016469377162637	10.619290960207612	21.903359403114194	6.8013471712802795	0.14447634948096888	8.810744904844285
0.02792880622837369	3.3376211245674767	0.25976402249134933	1.9206315311418698	0.05800836505190308	0.041906851211072634	0.00018788062283737027	0.3128745069204154	28.860744013840808	40.04501481833914
0.02178349480968858	0.0013458996539792393	0.5161915830449827	1.2920889705882348	10.684825432525948	0.6297868512110727	1.096114628027682	10.224346911764687	0.0002994290657439446	13.740382006920425
0.19329085640138405	1.0035779757785455	2.991771617647061	0.23399653114186844	0.072275570934256	1.9721146280276813	0.0740321366782007	2.7231075605536286	6.766305095155714	2.2571407439446367
13.436271686851201	4.2486036418685105	0.026140717993079578	0.644281029411765	13.727748702422133	0.016181124567474045	0.00443584775086505	10.306557257785471	1.610215769896193	8.209962854671273
1.0879541176470586	3.439616998269898	492.6247191955014	8.972722136678197	0.06416771626297574	16.181904991349466	32.42417055363319	10.78109530276815	0.018866124567474055	7.146724498269883
3.948482309688579	0.09748356401384078	0.682612534602077	1.059391228373702	0.9677161418685125	1.7714626989619366	0.0451261851211073	0.4516138235294118	0.0	2.9846501730103796
0.5234528633217985	0.008274826989619379	0.010014922145328713	10.833249264705891	0.11650142733564013	0.0945261072664359	0.0980760207612458	1.8239948010380613	0.026592292387543254	9.71239410899654
0.4935605363321803	5.812928581314876	0.0	0.7682439705882353	13.630903806228387	0.05241454152249136	2.2642838408304473	0.000296219723183391	0.19647142733564008	0.07593604671280282
0.003990968858131489	5.325708598615925	1.7597900692041522	47.8574053027682	0.15323067474048435	0.8021825865051898	0.007440302768166089	8.967898468858143	0.5247355449826985	10.666790986159162
0.04623246539792386	6.737412647058834	5.771626297577855e-05	11.62192809688581	0.15920934256055366	0.022890925605536322	4.1335561591695535	38.304254083044974	2.720117136678201	23.710704480968865
0.0	3.1678900605536335	7.838680051903106	3.5946342301038	4.219373884083046	0.10447983564013848	1.2383821366781986	0.013984558823529414	21.59294320069205	32.84852301038066
0.5181205882352943	4.649665406574396	0.0	9.833528261245675	0.048645882352941205	9.159942465397931	6.497715294117652	8.985193866782026	28.81752785467128	0.0004164100346020762
0.0946769031141869	4.129352292387538	0.005011254325259516	15.390752128027675	16.609882577854684	7.007785467128028e-05	1.078639212802768	18.829490371972323	19.526100934256053	0.007240882352941174
3.5566463927335623	5.503510726643598	11.822384515570945	0.000420795847750865	21.914744628027623	6.886520406574398	4.378775198961934	0.0	10.163178209342565	17.234407456747395
8.248717326989636	0.032177837370242206	0.0	0.16362411764705884	3.9370539186851254	0.015572456747404833	4.398911496539792	0.0	13.895875856401375	0.14633761245674737
0.0	0.031810977508650515	0.0	49.38663125432527	0.016026686851211072	0.06090821799307962	7.587507569204161	3.7519296799307935	1.053180493079586	1.0139891262975769
0.9471365657439444	6.463358373702417	2.845530493079589	9.92078230103805	0.00011433391003460208	4.824029169550173	4.080383192041516	10.59987928200691	0.4201761159169551	4.518373806228374
0.0008298356401384082	0.6584217474048448	0.12457570069204164	0.023247456747404804	5.376561479238744	1.5754291349480973	0.00015980103806228374	0.020966825259515567	21.08911214532876	3.061176920415222
8.715381020761242	1.0008540484429063	6.680662223183395	6.408427188581318	9.166393079584761	22.649478667820066	0.08760753460207613	22.27321365916957	12.6266890484429	6.589989134948089
0.047951038062283735	8.160496574394452	2.059784766435986	42.48013797577856	9.46315947231834	0.0005692214532871971	8.791682162629757	0.1372637716262976	4.487431643598605	3.3359031747404875
0.0008135121107266437	0.42005973183391015	0.11449481833910034	17.369304679930806	16.24457305363322	67.21552213667823	1.7479716089965396	16.53406400519029	24.76377482698961	42.38360083044986
0.46441701557093407	10.811351842560567	0.02503652249134949	74.37727969723174	3.0901030276816615	0.6206223875432535	5.071454956747396	0.0005708391003460206	14.938436678200686	0.0029955276816609
0.0016075951557093422	1.2896944550173002	3.1694933996539785	0.45977098615916967	0.006431842560553635	8.039792387543252e-05	1.4184986678200675	8.114085475778547	3.212715354671279	57.79727546712805
1.6623107785467124	0.2888158044982699	3.5925860640138487	7.383545570934246	0.06293608996539794	6.844385908304503	12.056324878892736	25.97280695501728	15.098050570934245	0.030212361591695523
1.2420930882352952	0.2359616349480968	11.660737006920403	2.2655005190311446	0.2187546626297578	0.7306913494809697	7.699489230103815	36.26073045847752	0.046801989619377114	3.4643082612456704
0.005299904844290654	0.450103849480969	0.005078062283737025	14.18151118512111	0.3670878806228374	0.27646397923875404	12.45324876297577	2.327556963667824	9.767797750865055	72.86327783737029
0.000932162629757785	0.004981340830449826	0.0	4.126433979238753	0.0005881487889273356	0.0	0.30432491349480933	56.45921320934258	0.4948111418685125	0.12740974048442893
15.63239573529416	2.625580942906573	0.0042158564013840836	1.8949991176470597	3.303996262975776	0.00015097750865051906	23.630163771626293	11.401480968858124	14.600981859861589	24.493341911764702
15.47835748269897	0.6748247058823534	0.11074332179930792	0.10067595155709338	0.0005181141868512111	9.622415882352932	6.549565311418676	0.31140926470588276	11.396058589965405	31.632409930795806
1.4555604325259528	0.3815027076124564	1.2580339792387556	7.649231946366774	10.163674169550175	18.36908193771627	0.011758408304498263	0.00621887543252595	3.8763842214532858	42.924992698961894
80.7059849221453	0.7774960640138407	101.497427698962	0.1021126384083045	0.006043650519031142	0.000229878892733564	0.00012384948096885812	0.007082802768166095	6.322641046712805	0.04097403114186853
0.034512136678200724	8.861146323529427	12.35325083044983	8.712771773356412	6.102421219723184	0.19793746539792398	0.0670364792387543	0.4214680103806222	16.602166825259538	1.526903442906574
0.3057281920415225	7.1632927076124755	0.00864764705882353	7.901394904844286	17.0973376816609	25.799359342560567	19.716444558823536	0.0403699826989619	0.0008961418685121106	12.993774446366796
5.074486159169554	36.59905246539791	0.9647990916955019	1.8916723529411756	0.6932493944636682	6.827648183391004	5.059707655709349	10.166052404844276	6.562490051903118	3.5155067733564005
4.827770579584779	0.3016504065743946	4.1142842128027715	0.001000743944636678	10.182065467128046	1.228270795847752	0.0038562802768166093	14.762838088235275	7.02752575259515	0.0010218079584775085
0.02522113321799306	1.751157205882353	7.277681660899654e-05	15.422088105536334	8.358996539792388e-05	2.136232309688581	1.9827814359861617	2.2979978460207633	0.0	30.178148287197303
0.0011046712802768165	1.2869461072664363	16.794901513840827	0.6174934515570935	3.298608373702424	0.0011085640138408302	1.6213139446366778	15.1635191782007	18.182981306228395	3.4540072577854706
0.0770807266435986	13.436271686851201	0.02660234429065741	0.4026893166089963	3.3172250865051933	5.180083468858127	0.0005456314878892733	16.151194939446363	27.19552415224911	0.046620977508650484
0.0	14.343053961937695	5.060220882352942	0.5907939273356415	0.0003192906574394464	43.08052206747402	0.02132628892733564	15.331523174740488	12.075009117647049	0.0002616695501730104
0.031481816608996495	3.061398745674744	0.29363559688581375	6.153911254325262	1.5301205536332196	0.008184982698961943	1.206486505190313	0.00022882352941176469	7.728519446366784	9.723028840830448
0.015181756055363324	16.147203823529413	0.9539309602076114	15.229805743944613	0.12982671280276822	2.8196772058823534	2.237500017301042	5.613978278546704	0.04941750865051905	1.7145579930795858
16.83074888408304	0.07533187716262979	9.264340328719712	0.6256002249134953	0.7247048961937717	2.4808486764705857	36.60112151384083	0.010490977508650514	1.1441161245674727	0.5493245847750851
0.0024704498269896196	77.59809471453289	0.11800237889273354	10.090306782006918	0.0003917128027681661	5.495622629757786	3.9324804238754316	97.66181803633216	0.618704628027682	0.0029523702422145333
0.0004340657439446366	0.7177215484429074	1.7781593166089948	0.016681038062283746	0.0014674740484429067	0.09665892733564017	70.72301197231832	2.7270182958477522	2.873553209342556	13.505051003460212
0.18558242214532852	5.036253010380623	20.02712948961935	0.0	1.0405232179930786	2.356191262975777	0.41743310553633195	0.10879720588235287	42.29232768166091	8.3796647750865
0.13406628892733555	1.9875836505190299	0.1750360034602078	30.17209432525955	0.09435417820069185	5.212723001730097	2.068645666089964	8.513626764705892	0.00018656574394463666	31.342722837370246
6.244136055363312	0.057000752595155725	11.316057318339102	46.80515571799309	3.7631556574394476	2.184148192041522	0.08521413494809678	16.355777949826965	29.212611159169526	6.801887119377166
0.13160608131487925	0.879349152249134	0.00016113321799307958	4.17143888408305	1.5039324653979236	2.5683738667820055	45.56307795847751	0.035476764705882353	3.7561693598615884	17.834463771626293
0.004564126297577854	4.1972287370242185	0.06703737889273345	16.54376064013842	0.3311199394463671	82.53304310553642	2.2251834342560577	11.067685397923876	22.16937412629759	0.19509830449826993
0.17038777681660894	0.12220614186851216	0.0	1.4583147491349482	0.0024485034602076115	2.3124856141868517	2.9573535553633197	22.194101505190307	2.8133235640138423	2.6189446885813132
0.9869320588235292	7.051347828719734	0.2637240743944639	0.04748793252595154	4.920537076124572	5.199584411764713	7.8726661072664355	5.28838160034602	36.260504472318296	2.345263659169549
9.37108239619378	11.123224100346023	0.26694553633217954	9.270032586505193	0.10585376297577852	3.3902200432525986	0.43967362456747405	29.07562517301039	9.381641479238755	0.0036829584775086516
0.06751724048442904	11.96517631487889	0.0005388840830449827	3.7124332871972325	1.5094910467128022	31.188580813148796	1.9923028633217976	0.6608998615916957	0.6089193079584773	13.205080363321796
0.0023693944636678206	52.55345226643601	0.2253507352941174	44.02270101211071	11.756143001730091	6.877356799307962	7.2809088581314905	0.026728719723183355	5.290050510380622	23.622822906574402
0.01305175605536332	3.125783399653978	0.4483581141868509	22.695590415224903	4.5577217647058825	0.2881649394463666	1.4425668944636674	20.669165216263	5.988610951557087	15.625465743944662
18.20883556228375	1.3777493944636678	0.0008374307958477513	3.987840328719723	0.05292922145328727	2.8766058391003444	1.6444914965397932	8.494474878892735	0.003898901384083045	3.5948987975778572
1.2367073961937711	0.020364039792387552	7.072109506920416	2.4093258304498266	0.25796694636678213	31.706389749134974	0.0	0.04115132352941181	0.000771089965397924	25.002869013840844
0.002653685121107266	9.045461280276829	0.0030111851211072653	0.21404936851211073	0.0	0.17337649653979248	7.763256513840832	0.13222149653979243	8.743373529411784	0.01066090830449827
2.233766089965398	0.06345240484429061	3.122127716262975	0.9186449480968848	0.21029018166089972	3.815304524221452	19.64174855536332	4.848397482698963	1.454724178200692	0.45421349480968903
0.0008314273356401384	0.0	0.00020034602076124568	0.12262646193771622	0.21645053633217998	50.59904946366785	0.018699342560553625	11.534479091695495	54.199615034602104	34.08868115916954
0.28133727508650547	6.825909792387535	2.4421364013840843	0.20292789792387553	15.209090553633217	0.006715752595155708	0.0016348269896193771	0.050168261245674764	5.509874264705892	17.599213131487883
0.009272058823529411	45.34875907439455	0.004098148788927335	0.7781434948096905	11.321328434256083	0.7276881660899662	0.012414532871972318	21.04461	57.20649331314883	0.009006392733564015
0.4804624480968856	16.174055579584778	1.1698132612456744	11.788440994809713	0.031196955017301048	0.004270458477508651	4.304979610726653	0.3187457352941176	4.121020519031139	21.43074825259516
0.014856782006920416	0.5820264878892728	0.0753017301038061	2.047975813148784	0.1361314965397926	11.403307820069207	105.02829278546717	2.9353142560553596	32.666437249135	4.809025077854673
9.84331328719723	0.003325813148788928	2.1544539965397913	6.509387923875434	26.721334368512107	0.35323689446366796	0.03199453287197232	2.8521344723183377	0.5800852508650526	0.024791081314878862
1.081554835640138	0.07667798442906568	0.013037119377162634	5.029455882352943	0.5276852941176468	25.05157301903113	1.4784597837370252	15.99584458477511	0.2452100259515574	0.07494509515570934
0.0006916868512110726	6.303006652249133	4.607621505190309	0.266276366782007	8.779545363321795	2.0317382871972334	20.258767577854663	77.51050413494802	2.4436527422145344	20.327102906574407
3.771101038062289	0.007266868512110731	4.887656894463661	2.1509181487889273	1.4657442820069189	0.5209742647058819	0.8040410380622843	0.0	3.419935821799308	21.03466335640136
0.0008682352941176472	35.47768685121098	0.004701444636678202	0.12722822664359854	2.2557846885813153	1.950146617647057	7.315504022491351	39.182865614186916	4.094046055363314	13.455969403114194
11.524379818339096	0.0	0.0	0.0419300432525952	5.786333797577853	6.203312456747407	1.4806814792387517	9.121168529411765	15.048788477508676	3.767862543252598
2.8787913062283765	0.14815382352941195	1.7936297058823527	6.429426911764696	0.20537966262975754	12.455916410034616	1.5564557612456749	0.03542973183391004	10.967540761245687	191.01535969723182
3.170202897923871	0.07521128892733561	0.31540309688581347	0.013425588235294125	0.15313320069204142	0.5969241435986158	9.388071574394456	0.6756268858131501	1.922834230103805	30.94587136678203
0.003821185121107266	0.0744644723183392	7.149234480968861	0.9185437283737026	2.7641532698961933	9.156820025951543	11.60603384083045	45.244379878892694	1.4060506920415223	2.3679955622837343
0.14478950692041523	0.3845566349480972	0.8731784169550181	19.727608996539825	9.898403987889273	1.788391358131488	4.902996868512108	516.0306070588243	1.2799649394463668	4.526995121107267
0.013108935986159163	7.2452381141868525	8.328680821799315	4.152816453287198	9.210163849480963	16.115268321799288	0.053267984429065725	15.82517661764707	8.876302162629754	61.04618493079582
0.2751885726643599	3.297389230103811	11.252194195501742	1.7884330622837359	5.4522394982698845	2.1270506833910043	1.7163348702422125	0.14684762975778534	15.01306685121107	16.145376756055377
0.0022196453287197234	27.631344593425606	5.8538062283737034e-05	1.750868131487889	0.14342552768166095	28.526701375432527	12.62514119377164	22.760532205882345	15.92273157439447	2.246967465397925
4.636749446366776	0.0020666955017301035	7.134428693771626	0.6855322231833907	0.0127642214532872	0.18958196366781982	0.6841651557093423	16.629334878892735	8.92530487024222	1.6602732958477497
0.0009344290657439444	0.006352500000000004	13.61113869377162	3.3474589446366783	2.6015177768166073	0.009897794117647069	27.930270224913535	0.008498806228373703	18.507408036332176	49.02940663494815
2.826364057093423	0.6610242214532875	0.3980613062283738	0.007426461937716259	16.364726107266463	12.995131055363323	3.565531358131488	27.067829956747406	5.649949688581312	0.015141444636678202
0.0026388321799307958	2.115522413494809	0.7222383304498273	0.026462716262975784	2.0962345155709357	63.678352283736885	1.2842194809688574	31.205129705882328	1.1225310726643596	311.06072259515554
0.009445769896193773	2.0073558217993086	0.2005513235294115	0.6040673961937713	0.3382915397923877	0.8130162629757788	10.644583901384092	36.14427122837365	9.100619956747401	21.38506000865051
0.005353667820069206	0.006955648788927334	1.8847905968858145	11.742826963667813	6.345405717993084	0.0030907958477508646	0.24768235294117605	0.15020470588235305	4.8547180622837365	10.501212422145327
0.18719673875432544	0.014748581314878887	0.14809966262975788	0.00032798442906574395	0.0	3.1008441955017267	18.956328927335633	19.596433477508633	19.082304506920448	16.97519570934255
0.11879161764705903	0.0027180017301038067	6.759656678200691	15.36798256055361	1.394660873702421	0.3573826384083046	0.14536378892733576	7.652972569204156	3.803503512110725	11.700166980968852
0.20240230968858136	0.0015082179930795848	0.2869187716262979	0.002275614186851211	0.0	3.641134593425609	2.2397848615916933	1.7308809429065766	0.00047698096885813153	29.570902820069236
0.009382967128027688	6.702103875432533	0.07271749134948088	4.974761946366778	0.5359648875432521	0.11361871107266434	2.962207145328722	1.2730684861591677	0.14666392733564027	0.30128371107266455
0.03819830449826986	0.8268401211072658	12.439206738754324	0.2584041435986159	4.914924558823531	0.36658860726643605	0.013281202422145326	0.0014092560553633222	16.883381937716262	5.319611029411756
3.8776583131487867	3.9705869204152244	6.2035328546712805	0.8434837889273363	0.15316196366782012	0.8577070847750877	244.82874684256046	16.400167681660882	1.9340290570934282	3.9528998961937747
0.637223252595156	0.3064887889273352	44.597044117647044	3.304717110726645	0.0	8.490931470588217	0.05724307958477505	8.030515657439427	13.247935190311422	4.869145268166087
99.24985096020754	0.5554703200692042	0.013937673010380618	43.56828948096888	1.084988010380622	2.3435802335640137	0.22131249999999997	9.933461237024218	0.7133149913494813	0.04065125432525953
1.620323598615915	0.7692631055363316	0.0003202941176470588	36.14114764705879	0.01660169550173011	0.015078027681660899	0.19708041522491354	8.507213728373712	0.00010339965397923877	12.675126816608987
10.239630994809687	0.0151533044982699	0.21597998269896232	7.090244403114173	1.732262474048444	61.09472915224908	0.010050475778546723	25.5726186245675	0.0005458477508650519	0.1211312802768166
1.9294346712802781	2.1274787889273354	0.10018203287197239	23.755908027681674	0.007871444636678207	0.003530761245674741	7.305064602076131	0.0005962024221453289	4.775334861591688	23.750682188581283
0.19373269896193754	0.0	0.09660977508650523	0.9651449394463668	0.0650853892733564	0.05528360726643601	15.540236626297574	11.999177283737033	0.4416881660899652	6.687076228373705
5.096017396193773	0.44405502595155705	6.2119911245674775	9.114404368512117	21.751927837370253	7.787917724913503	10.864941089965397	0.258351929065744	0.9374637802768168	4.75831943771626
0.021086098615916964	0.028835986159169557	0.17641182525951557	38.30237602941171	0.06693507785467126	13.980322015570938	0.005064515570934255	7.501739550173011	0.05473514705882359	49.16393762975783
0.021057058823529422	5.575767197231834	0.01675644463667817	5.865829896193771	9.235542629757791	62.382206418685115	0.3630451989619379	8.26882551903114	5.383214558823543	9.271773122837377
0.2411496712802766	6.626441297577862	0.3611589878892734	3.1261551297577848	0.060485570934256036	0.471006669550173	0.0025937889273356402	30.038446531141865	7.619847292387537	15.383203269896173
0.0	457.922480726644	0.2779843944636679	28.931221237024204	7.006536946366798	58.12936275951555	1.4163610034602039	0.7059261851211075	7.108137820069209	19.946048711072716
0.0	0.3642080622837365	0.02259867647058825	2.088755441176469	0.029762854671280273	3.7606178460207644	0.010444558823529404	1.6383647404844293	0.580058088235294	43.23681567474054
0.8358590311418677	14.877462707612452	0.001272266435986159	23.57912298442909	9.506321920415218	1.5596441176470595	0.30382487024221455	6.743696669550173	10.421782958477499	7.863801064013859
0.8981788494809693	7.152724342560556	18.477234956747395	28.7528588321799	3.691718356401388	1.5397765743944638	0.9204588840830447	0.0026710121107266453	21.135106712802774	2.7894146193771605
0.09315059688581312	6.949600086505193	0.024313399653979245	4.059775121107263	0.00023220588235294118	7.346885813148789e-05	0.26972902249134934	0.07059467993079588	2.218012820069205	10.871482006920408
0.003922871972318339	0.15988230103806236	0.18462864186851194	8.588456911764716	0.4356763927335642	0.0013883391003460205	3.6170396020761237	29.42975625432528	0.16173048442906585	109.92850527681637
0.017147811418685127	0.026042517301038053	18.950102621107266	0.0	0.003557923875432526	46.83173876297577	51.674753737024226	0.03488106401384083	94.18042506055353	4.92309849480969
1.38963679930796	1.450631064013844	0.6966796020761243	13.602697024221449	2.5496898356401387	7.242727603806225	6.28412015570935	0.011718468858131487	15.87570060553637	223.03945273356354
0.011548079584775089	0.39223278546712786	0.0	4.371181678200696	11.587410190311433	0.04726814013840832	0.11011796712802763	2.5561754584775063	0.0	53.150166020761304
0.5356239100346021	0.002410198961937718	2.2082997664359887	8.984165268166091	0.0013980882352941178	0.25255809688581315	3.3701176730103803	0.1135726038062284	2.212937759515571	13.920608243944637
0.04709967993079579	0.015448486159169557	0.5148833304498275	0.0025578719723183397	0.821923434256055	3.5781498529411797	10.953606946366765	0.5187030276816618	7.736900380622825	0.35848140138408274
5.878879982698963	5.426888070934262	3.4079142214532876	0.21982239619377178	3.8446298875432547	0.37273745674740505	14.118739714532861	6.060387569204154	0.9615600692041529	7.430867283737026
0.29334015570934274	6.9648095415225	0.20687358131487882	4.838825596885813	9.36034460207612	9.653082491349496	0.39497599480968854	0.3607432093425608	0.0003943166089965398	5.743373365051903
0.00796962802768166	2.2037080795847768	3.614022266435986	6.840453477508651	8.7209232266436	3.3425108131487904	0.5225841695501726	7.4466961159169545	1.4792873269896216	0.0003501297577854671
0.02986878892733563	0.0019065138408304496	0.18017651384083047	4.5461411418685005	0.14978431660899671	43.08411297577856	1.820442370242215	2.0583490138408327	0.17133626297577853	0.856757231833909
0.00020348615916955014	0.0	7.812356929065755	13.797319013840845	3.0284285726643656	0.021533079584775083	0.4395415397923874	5.703020588235291	0.36100290657439466	30.567006764705916
0.00924298442906574	1.9569133910034593	15.978653278546693	4.829612240484423	0.014474264705882362	0.29250403979238726	2.4575315397923885	0.7806923788927335	8.275859550173008	15.901003036332192
0.0026616176470588234	0.44487339965397893	0.0016374394463667822	0.016901980968858123	9.070602249134936	9.570960821799321	6.0464878546712715	0.17852213667820085	2.0101694463667816	3.0841825432525924
0.0010996107266435986	0.0	0.3805362629757789	2.709355112456741	0.0	0.18553954152249133	27.90567473183395	25.36513307093428	5.070098434256058	3.499575960207611
3.670925908304496	0.16659252595155702	9.578094282006933	19.447128347750866	36.0980508217993	12.184348737024216	1.3567229325259518	36.23366435121111	19.866269359861597	27.717816652249113
1.1232803546712786	4.502882318339106	3.450568217993078	0.009820778546712802	7.055358105536332	4.832132257785465	0.15152795847750863	2.2058400692041515	15.111969351211084	1.803876557093426
1.7329474567474017	5.4077851384083075	0.0037440311418685114	3.6073251816608978	7.496590164359866	32.76644326989616	0.003976487889273356	8.114822673010378	19.57280398788927	5.818549455017295
2.353037448096887	0.15905552768166056	0.1100087456747404	40.678909662629806	1.4494761937716274	2.9303625692041537	0.37380566608996535	46.24402051038067	10.431790544982677	0.15044143598615894
0.004484446366782006	8.01379642733564	1.008133183391002	14.302859870242214	0.013212958477508651	0.8436125778546709	1.2550668944636698	5.0871476816609	44.82680984429063	5.425428079584775
1.3091191176470593	2.4568402335640145	2.4790537024221484	17.90331484429065	2.1316628806228364	2.069212292387545	2.0114446626297573	0.0114110553633218	3.726973961937712	4.649747655709346
0.16073649653979238	0.014241643598615916	16.405622551903107	0.9276893339100348	6.160011704152246	3.596306522491349	8.953184532871973	0.5648638927335643	2.788067171280271	1.7071099307958468
0.4683439792387551	0.0001686332179930796	3.2093316003460233	0.010255311418685126	2.9838786764705842	4.390377378892743	34.296345138408284	13.368333538062275	9.998613304498267	0.6328671453287189
8.22318339100346e-05	0.0005466868512110727	2.2975538667820077	0.00023604671280276815	15.698312603806233	1.397751332179931	97.51308853806222	1.321136167820068	11.03859929065746	10.485577673010363
0.013670942906574385	0.005396089965397924	4.154882560553631	5.553324506920414	2.3174533044982706	39.899146211072654	10.320852309688588	0.0015679584775086504	2.4867286764705896	48.4625495761246
0.009117603806228372	0.8824889359861592	0.06681086505190315	0.4690854065743943	0.004616133217993081	2.331773884083045	0.9377044550173012	0.037761738754325286	8.072054238754328	37.74532821799302
0.23652728373702447	4.895235346020757	0.0	43.18371010380617	42.20811849480977	4.912104550173007	1.422426920415224	1.8238988754325274	4.024926020761244	9.086825891003443
9.328766453287216	0.00020298442906574392	0.8437820155709354	0.0	0.1232171539792386	30.48579671280276	38.498824316609046	6.3468537283737065	13.777269083044976	4.5726478460207565
0.006278174740484428	5.174351228373704	0.008242724913494806	1.0090295242214533	8.65916955017301e-05	10.518958927335644	0.44924727508650497	6.293252595155709e-05	13.865218261245666	7.049695423875432
0.007285648788927339	0.01922599480968858	0.24891928200692034	4.291061712802764	3.1461638321799303	15.28643373702422	18.331801314878913	9.953759826989607	3.381792811418685	0.08924995674740485
0.2973412629757784	0.5236342906574403	1.3631847058823514	7.789992050173019	18.765988408304484	0.16803951557093424	2.577914169550172	12.186409065743934	25.12685463667818	0.2559289100346018
0.12874782006920418	0.02078542387543254	0.6834381141868514	27.389199065743945	1.124196133217991	13.212071487889276	18.28445869377162	122.68602762110724	8.555866401384089	2.2435169550173
0.01514474048442906	6.2891900605536355	1.5101718858131488	3.1009216176470558	1.8185131401384078	5.274835129757789	0.27180397058823513	0.8591275605536333	1.0892698615916976	0.014638356401384086
1.0111726816608981	13.1537555017301	0.017174818339100312	11.188983564013846	0.011697266435986163	0.5184975778546709	0.0032078892733564015	0.0002116089965397924	18.39372273356401	11.159304809688573
3.0796805882352913	1.1216594982698953	0.01820970588235295	23.06696976643598	70.86176133217994	4.025904117647058	18.187231712802767	3.6669584083044993	17.196940761245685	3.385177352941174
0.6069464965397923	27.052389359861625	1.074308027681661	6.203024948096882	0.7842551384083053	1.7919215138408298	60.11978055363321	3.435248226643604	15.876648166089955	19.711995553633216
0.003669429065743944	0.0	0.645041098615916	0.03206144463667819	0.01987579584775084	1.75802142733564	5.452902776816603	48.61371614186853	35.315283840830446	8.671935735294117
2.3326018685121124	0.3313251124567475	19.025914636678205	19.89229952422147	122.91566176470582	70.88032966262979	0.026336392733564012	5.464122820069205	0.0008747577854671276	12.043768780276814
0.0	16.463926038062283	0.6261632093425604	0.2517727595155707	1.905225562283739	1.9743136591695531	94.3569093685121	0.001486903114186852	8.039803442906562	146.74482007785463
2.9159105709342614	0.31156874567474063	19.55965810553636	0.0058957785467128035	9.439648719723177	7.530798702422146	7.759222404844294	15.362718641868533	4.373986375432523	1.4999495674740506
0.7096715397923876	0.43931111591695565	0.04575515570934259	0.015927301038062287	0.025236358131487897	1.7775478287197233	0.003482690311418685	20.876590086505214	12.948506548442909	0.27627237889273365
0.008586306228373707	10.46909846020762	0.00014464532871972318	28.31805422145328	3.12959	1.865420475778545	1.669054351211073	82.42463075259518	4.362857145328723	1.0046847404844301
23.318234048442864	0.01053345155709343	0.7213230276816619	6.21010915224915	0.32468208477508664	1.3325899480968861	14.497730302768161	7.668139204152248	18.167502958477534	8.460849195501734
0.44039059688581306	65.67539557958492	0.2956695934256054	5.358357776816604	0.24183102076124566	10.845730069204143	0.19535730968858134	2.7670995934256064	7.784422335640138	14.214986228373714
0.22998148788927347	0.0	50.98610700692034	9.020696833910037	3.421799212802769	10.364470242214523	2.695380311418684	4.594353961937719	30.67322410899654	25.13552253460211
0.001100562283737024	33.748464506920435	0.0002473961937716263	0.0	94.49802978373704	3.509132153979241	0.04623701557093427	8.664574541522494	0.09541371972318334	0.2482271193771624
3.708778979238751	2.2935093252595156	12.395333719723176	0.41521710207612483	0.00019213667820069204	7.10535063148788	33.08923629757785	9.029893027681661	18.053281998269856	1.1169962110726632
0.0015207352941176467	0.020798192041522487	0.052186505190311476	0.0005158044982698963	0.038159039792387585	0.09439159169550168	2.9664120415224904	17.48056228373699	12.958397551903122	10.047998252595148
3.181231107266434	0.9659051989619378	0.000116219723183391	0.9812256574394463	0.553320553633218	5.262225328719718	1.0251634775086504	5.841057439446366	3.2482563148788928	17.172196747404843
0.09714719723183392	3.903662577854667	5.449826989619377e-05	0.008104169550173014	5.687635112456743	0.05593576989619377	1.6124979930795844	10.641331652249116	13.544388140138398	6.298027058823516
0.0	6.519086764705885	0.0	0.3544594463667822	0.7595436937716262	5.15035591695502	7.496539792387543e-05	3.7989651989619375	51.344660302768204	87.01381968858136
2.389317396193773	4.5305073961937765	0.17607976643598625	13.383475103806223	13.65112552768167	1.6817067128027687	12.656726219723172	0.3433188667820072	1.078091098615917	0.07277755190311422
29.42373589965398	0.9503025519031145	176.5140113581315	5.745311652249136	0.3755788408304498	12.627252162629736	5.257505501730097	0.4439524740484426	36.793397621107275	31.749590371972317
0.24704520761245669	0.2866285380622836	1.4871369204152267	4.748840899653973	6.9389078460207685	19.734016816608957	3.6091454584775065	0.6663508391003459	0.09658275951557092	12.973469316608986
0.0323265570934256	1.6445425605536337	11.675785164359853	0.00034503460207612456	4.284574878892737	8.283056340830443	29.45363410899652	0.44053025951557145	13.023276133218014	3.5576551211072647
6.506428780276816	25.018109524221458	11.601221885813153	0.08020148788927334	5.8389983304498205	7.492297110726644	0.6835245674740481	0.08692625432525952	5.633423304498265	7.294845726643594
14.090217292387546	0.08627613321799307	10.308989671280289	0.6129818425605534	0.30149576989619375	1.3127898442906596	0.5121714705882355	64.92365807093431	23.09222494809688	38.636764325259556
5.8759339532872055	1.8966032612456754	0.022266072664359846	0.002161833910034603	1.2881543858131486	25.0028570242215	0.5420555795847753	11.223909948096876	290.7913222145332	1.8458795934256043
0.0004090484429065744	0.03989980968858134	2.9929142647058753	2.650891159169551	0.015667223183391008	18.767142551903092	4.5664782785467155	0.00023408304498269896	7.3705089792387515	30.445914515570955
0.433376410034602	0.2384958304498271	0.010308079584775089	2.0858615224913484	0.03262067474048445	59.56664533737022	5.391702223183386	17.044146989619374	0.066641946366782	29.481999126297517
0.526546868512111	1.4399943079584785	4.091481271626295	2.6843358044982732	12.656609653979253	0.005162257785467128	3.253559792387546	6.9808745674740385	8.90099115051902	2.762869991349486
4.729526167820062	0.0018820155709342564	24.976229126297586	8.67626389273356	0.01133741349480969	0.1280258477508652	3.042697266435982	8.527658460207608	0.27684649653979315	4.158698365051904
0.17657348615916954	8.08711736159168	2.2294152076124543	4.088635423875429	5.832664256055358	9.079453572664347	0.025626790657439447	2.3215702941176484	1.3901016522491374	1.3217300346020755
0.00043080449826989617	0.17647595155709322	24.514845441176504	15.036320484429057	4.545673399653984	15.48434945501731	1.6944750951557102	1.1816116176470577	3.0286012889273306	361.649513979239
1.9344153979238778	4.388946816608994	24.359970605536333	0.1543143944636677	0.17049695501730117	31.094618849480977	0.12479144463667831	0.3860643166089971	0.7619903460207618	0.49562237024221406
0.022672145328719726	0.0	0.33065928200692046	3.6838169723183363	3.097448892733566	0.003155147058823533	29.330553226643584	0.5149166522491355	5.417387551903117	10.261624420415208
0.0	0.037799359861591685	0.015952776816608998	0.0	0.11637301903114176	1.6464218944636655	4.838609974048444	23.244416254325277	10.958387854671274	42.01906165224916
0.13272534602076128	2.068645666089964	0.7793794809688578	8.058216652249131	5.118849506920414	2.8898218425605546	0.042092050173010355	12.174323641868527	5.905347638408309	13.331728148788912
0.054393728373702425	0.707280467128028	0.06867915224913483	0.4275422318339099	0.03371849480968859	9.964889593425596	0.12203271626297577	15.921561522491363	18.568798157439435	3.6047038321799363
0.15707002595155709	0.0	0.0001921280276816609	0.8573978806228378	2.8820504844290706	113.82096199826984	7.426846262975775	0.7809379584775079	7.934629991349485	3.232797534602077
0.08219346020761237	0.8849142041522503	0.48361891003460167	0.060061124567474	0.05008857266435991	0.8746372491349478	21.822978996539817	7.071162984429063	60.56573619377167	0.5580134861591705
0.9828057525951569	1.592190510380622	1.863333581314879	0.006310570934256054	0.0	0.0002081487889273356	0.016583114186851215	11.514497698961948	7.490992846020764	64.02993007785467
0.00616191176470588	0.005951306228373704	0.04590826989619376	0.20056100346020767	12.508151115916965	0.6745463235294107	0.05852214532871974	11.83156691176469	13.108916453287186	0.5729204411764701
5.9524221453287194e-05	0.0034107266435986165	0.02601110726643599	2.6799270328719764	0.012448105536332181	27.391069195501714	0.3223166003460206	0.0	19.599128131487888	36.643360865051925
0.008568849480968857	0.020940155709342562	3.7701984775086443	10.829818512110721	0.5752509342560559	0.032175449826989604	0.006702145328719722	21.815154965397905	9.183103486159181	63.31752030276818
1.5555419031141888	0.21837121107266444	0.8711198183391006	10.352584861591705	11.262645233564012	0.10332594290657436	27.703436678200728	4.892258719723182	11.27008606401385	2.887320891003461
0.20833298442906562	4.253038961937716	0.0	4.738192897923875	16.59055692041524	13.255856418685122	0.06244718858131491	10.3256895934256	9.69306166955018	0.7402546453287194
0.3689692474048443	13.353723027681642	0.2605423615916953	1.1966627076124572	37.89217974913495	6.355049532871976	13.30055525951557	27.355740994809683	0.4470849653979238	0.0030680968858131483
0.039550302768166096	0.010111089965397916	0.007037915224913496	6.182646998269902	13.321577162629769	186.92694820934247	0.4956871712802769	9.013840830449827e-05	35.32369500865055	14.476520216262976
0.0018998961937716258	0.6907383391003458	0.000715181660899654	0.6740576211072657	0.0004888581314878893	308.7577339619379	8.466882863321795	0.39224725778546704	0.02186043252595156	13.063553780276807
15.800886064013818	0.0022670155709342563	0.6171336678200691	4.417853667820077	6.007860579584792	27.92900224048446	1.970341842560554	4.473182102076124	7.1447987370242085	0.6207100778546712
0.08029291522491351	0.3196992474048443	1.7831417474048425	0.022126600346020778	7.929472768166084	4.007310951557101	0.012647378892733565	0.15007408304498274	0.02409666955017302	7.923356159169554
7.749999636678203	7.02410423010381	0.010074636678200695	0.668162551903114	15.548090752595124	0.025483615916954996	25.432018044982694	0.04200200692041524	2.7990750951557075	2.8297753979238744
0.002801176470588235	8.581314878892733e-05	0.0	0.02386826989619378	2.0572980882352963	1.2597112802768151	20.843265103806196	0.8891645588235283	14.546962223183394	0.03818476643598618
0.3778412110726645	0.0076844117647058814	0.020870034602076135	2.2809936418685117	13.87992527681659	4.100810899653985	46.46287662629764	0.5990631833910038	6.3520687716263025	5.637784584775084
0.037811626297577866	0.6191142647058825	0.056977145328719704	6.596676505190317	8.666887024221454	13.316643875432552	10.977817560553632	3.3891764532871997	3.8113927941176513	5.6403302854671304
1.8398972318339106	36.10856703287198	4.1695501730103807e-05	3.5913222577854707	0.08071446366782017	16.912925311418714	9.21933246539792	9.040595441176459	11.921205432525957	0.03488106401384083
0.002303823529411765	0.0	0.33205787197231856	0.0004952854671280277	18.843861254325283	0.024484057093425608	2.9275194723183446	17.555546955017242	0.0	3.678864256055359
0.0035931141868512104	15.79727606401382	0.2469941782006926	4.636834074394469	10.80810518166089	67.29735154844285	0.36579509515570957	0.09885422145328704	3.0029883391003467	1.7873295674740488
2.828515752595159	2.858501617647058	9.048005493079591	1.2607079152249143	0.9329261678200691	0.16229301903114166	2.3756385553633224	0.0035130449826989607	15.526910060553629	7.1065446539792445
5.157987136678202	18.98446770761247	19.620445743944625	126.43378956747395	4.681782750865056	0.03474787197231833	11.246407690311418	3.987780043252598	1.1370644290657435	8.663096392733568
8.048242638408304	6.683020752595153	17.04212692041524	5.1396516349481	17.806195769896192	0.2056005882352941	12.684527231833911	12.147726565743941	8.500671038062286	6.060387569204154
0.0004894204152249135	5.60390811418685	1.2345592214532872	0.4849028200692045	0.019229039792387555	2.0462842560553614	3.3587186159169575	0.8117237456747405	17.916349896193793	50.269432551903044
4.696457188581314	1.5889190224913488	21.061569939446393	6.180136193771627	0.031294463667820085	0.0	31.396838200692006	0.04995806228373703	0.6655465138408315	0.13965967993079575
34.18848940311418	0.3192672318339098	0.0013992214532871975	6.956695423875428	4.042304835640131	4.255360432525942	4.801022525951553	0.002077482698961936	13.340701704152245	0.000542932525951557
0.2586129152249134	5.8413901384083005	0.0018230190311418683	5.120460294117655	25.976459956747426	0.055750207612456776	0.15624333910034627	0.0	6.936635830449839	1.4188062802768167
0.0001100173010380623	1.351046704152249	3.9744967647058855	33.249280121107304	7.947273304498268	0.06913215397923872	34.49406706747406	7.0690748875432625	3.6856907612456746	16.252087577854684
7.299373564013844	23.80026615916955	0.0004133304498269896	45.444513235294124	3.553514783737024	0.17953313148788932	18.2082449048443	8.866417560553622	0.013303243944636686	3.2244541349480964
0.6094963062283745	0.5722917560553631	3.2057015138408307	38.011341825259464	0.04411712802768167	16.528741946366768	0.1495895588235293	0.001189377162629758	14.050249610726636	27.032765008650493
0.5457841349480975	0.4031132612456752	9.917654186851223	0.6153116522491351	0.009859186851211071	0.13211859861591682	45.67361563148783	0.11246969723183381	0.9318251124567463	5.116020700692044
0.2724729844290656	5.070831479238756	0.626689489619377	10.201976427335644	10.940176790657434	4.670396833910035	3.1572092041522484	0.07634410034602072	23.793180830449792	6.425032811418688
50.01119490484425	0.13976553633218017	0.00036132352941176474	1.2373266868512098	5.608803468858133	33.46355700692043	24.984374238754338	0.0016701643598615917	8.351640380622836	15.070960588235296
0.0	0.00229272491349481	0.3286393512110726	0.17037287197231835	11.899813918685107	1.0702509169550174	0.7713826297577854	6.081541513840828	0.0011784688581314878	1.5309239359861615
0.009145865051903119	0.39412079584775056	21.95093989619378	9.589952266435978	4.563344264705881	16.729895839100347	0.009902448096885813	0.14229179930795866	0.11458967128027693	12.149250934256068
0.018439567474048436	1.5216489619377167	0.0	3.5978953200692025	0.24505024221453275	0.00022661764705882352	6.287785354671275	9.769026254325253	0.6652519550173017	12.131727205882342
0.0024046626297577847	2.0309206833910056	0.0	0.5545177162629754	11.700100008650525	3.0926480276816597	2.3727462283737024	6.420998572664368	3.8321821626297603	6.766085596885812
0.0015106920415224913	0.1453600778546714	9.982698961937717e-05	0.110548330449827	14.745165423875436	3.4903551124567493	0.5325609169550173	7.987761799307951	17.091584091695495	0.5981864273356389
8.721614671280285	2.065957197231836	1.6490656920415212	0.0	15.028236626297597	8.086260839100342	2.7772107698961936	18.58225124567475	0.5880857093425597	18.200806427335635
0.006617716262975777	18.235006782006916	10.046539913494811	0.00033888408304498275	14.46790374567473	2.0964575865051898	0.008791712802768172	10.789932361591694	3.0702906314878917	9.528843910034594
0.003939108996539793	5.691760994809687	0.02700561418685121	2.6198556833910005	6.870758615916962	12.2174016782007	21.296962309688553	6.134574723183391	0.20711880622837386	0.4027270847750867
0.0007668252595155708	4.760755605536331	10.50951418685119	0.48105568339100413	5.99602446366782	0.4512196280276819	1.821356574394464	0.3748485986159169	2.8556640224913465	5.330618737024214
6.302768166089966e-05	2.9633296280276835	0.0	0.01133741349480969	10.248572482698966	0.03488106401384083	5.797655051903117	0.3131630017301037	0.10187529411764712	0.007667370242214534
0.0	7.153928520761242	0.8809492647058822	1.275676133217991	0.0006517474048442907	5.871216332179938	1.0268439359861572	10.631277249134923	4.5188320069204115	23.432836262975812
4.4728324221453315	78.98969857266441	0.0	0.05392903979238758	13.309278408304504	1.2542453719723183	4.762322448096887	1.8298110207612461	4.731894826989622	12.977597647058795
16.137244160899648	1.363766046712806	10.478310164359883	0.8639235553633215	0.008091695501730105	0.3734785640138406	0.014189212802768164	431.21964895328705	11.847482084775084	6.560228927335632
0.005448252595155708	0.0	0.8516916435986165	24.371062041522503	17.10099588235294	5.849068607266431	18.62661101211069	0.010240891003460206	13.909530493079597	2.6253134342560602
0.7538590051903112	0.0027380882352941185	3.336353391003464	52.882167249135065	10.331638702422145	11.074995570934245	2.1345513494809674	2.0664762543252597	15.24834540657441	0.9930231487889272
0.0049056055363321804	0.3975453114186855	0.7204701297577851	7.7646617474048405	13.49713076989618	0.0003643166089965398	4.380392871972319	4.4724231228373705	6.779679576124572	0.08556693771626309
0.8361444463667813	0.47430856401384086	0.00023220588235294118	0.014872517301038076	0.0007404757785467129	1.7147135553633217	22.348246877162623	12.330930285467117	30.897371548442923	15.005287664359885
1.7845467474048435	0.08660044982698964	0.20890265570934258	52.83568171280272	1.5790460553633205	0.19641987889273352	3.6418595328719725	2.168093624567474	43.74348996539792	0.47792543252595204
0.2769024653979237	8.484779117647061	4.318330346020758	0.03727147923875433	0.42490053633217995	1.0414554671280283	0.0007781574394463668	9.295626712802767	26.092630510380626	4.0235473183391
1.1505396626297595	3.6127582266435994	0.26905833910034616	15.505005155709325	8.46992120242215	0.8401600519031122	0.6383294377162625	3.491400657439452	1.9898023269896175	0.9529917214532868
0.0010835726643598615	8.49406766435985	0.0	0.07134492214532868	1.0804371193771625	43.018011487889254	8.933595977508656	0.0007608823529411764	9.036636271626293	0.08246401384083052
0.004089394463667819	1.9285602768166084	0.0	17.024161427335653	0.17917905709342555	1.4143270674740491	1.1470265397923876	0.009932586505190312	0.0003077508650519031	53.609588304498295
0.0009041003460207614	7.755600458477516	9.481962871972325	7.409946332179923	0.17621763840830448	2.847210743944633	11.211254697231832	0.03461442906574395	32.3207091349481	2.2068671453287214
0.07453464532871977	2.9987678633218025	0.9383626211072655	13.141687119377147	0.00018817474048442905	0.4168203719723181	2.243931929065741	0.16259344290657443	1.047464861591696	42.333103892733554
0.029000778546712788	49.654667171280245	0.8576871885813147	0.35621797577854714	0.0030224913494809684	0.6598108737024226	25.351235302768153	41.01314677335632	10.06972705882351	15.9493905449827
0.01889787197231835	20.3821089013841	6.385553659169556	1.9584404152249124	9.406690856401378	8.436157326989614	46.26632431660892	0.08620321799307963	0.02612369377162631	1.294791332179928
1.650717828719724	5.002716461937713	8.480103806228373e-05	6.997576245674744	1.0164891608996547	0.6512122318339103	6.178008970588244	25.372823062283718	0.11644275086505208	0.06633684256055361
0.0	9.743807344290662	36.905490631487915	30.614639057093424	0.13192787197231834	0.000932162629757785	0.10980796712802765	13.888335337370261	5.478879757785463	6.279360596885811
0.0006658996539792388	0.0015473702422145327	124.71152653979239	5.489465596885812	52.836963927335596	1.2872864619377151	0.03596783737024221	5.601376081314881	1.6959669031141889	40.34871589965399
0.12705673010380636	8.195829584775094	0.0002690570934256056	0.004821643598615917	0.9318685467128027	0.04234503460207612	0.6428468252595159	4.92903730103806	30.785370709342562	6.83999253460208
0.008998814878892737	2.39472589965398	1.1800664792387547	10.025770631487907	5.949505726643603	3.661584705882352	0.00018246539792387545	0.0062062802768166085	15.002831115916942	4.865945856401382
0.047269048442906525	0.032819801038062306	0.7979982006920416	0.4771021972318339	0.6292381920415234	0.21623155709342562	0.051723979238754325	0.028470432525951574	6.0833940743944686	2.4327294982698966
0.00016840830449826988	0.005129091695501729	0.20227499134948096	0.03573564013840828	17.781757275086502	12.751640735294117	1.7118037889273374	14.540278295847761	0.0004353719723183391	2.551902846020758
0.0006796193771626299	10.046413564013847	19.641274939446316	2.1733363408304522	26.629125155709374	0.0	1.9952893512110739	0.08049014705882356	0.0409935034602076	1.6818067041522489
2.090476435986156	0.017089749134948092	318.0972938235292	22.08231322664357	0.40375941176470587	1.3938214273356413	15.407461098615924	0.029016972318339117	1.1285419550173006	2.629685666089964
0.021948451557093428	0.0650684948096886	1.3573215397923883	1.5980487456747399	0.7887576643598613	0.0009117387543252594	22.74173510380622	4.8392428373702385	14.911556366781996	0.028950709342560575
4.107478581314879	13.04667664359862	0.0010985986159169551	14.208308140138401	15.517193762975795	15.587296600346022	10.897938944636685	0.9175035640138418	17.199184446366782	1.1341439792387538
3.7381781833910037	2.5840931055363345	0.14504007785467105	0.014373053633217996	0.00018539792387543255	61.1369360553633	17.514000025951564	22.94243710207614	5.053100250865055	4.839341176470593
0.07431425605536332	0.2724729844290656	0.4563719463667818	0.11036340830449826	4.903575043252601	0.46475277681660915	0.5915495674740492	1.3979930103806226	1.7027336678200686	24.086204152249103
0.0007061418685121107	0.17313423875432518	0.0077467387543252615	21.81996919550173	8.999134948096885e-05	14.572411245674736	11.659414498269886	7.9685270415224965	12.821959256055365	15.19826544117647
0.003641885813148789	7.819009221453277	0.8358590311418677	0.00011597750865051902	14.282372145328708	5.717977084775084	0.016064636678200687	1.9609116695501756	9.929312283737014	0.055192577854671264
20.81085288062287	319.920955129758	0.05719990484429064	0.0	13.171260043252593	3.8575734429065816	54.231373996539816	0.816089697231833	10.327510121107276	1.2132019290657425
0.3780996885813146	0.0	3.121551946366779	2.9304559948096904	9.649532474048465	0.050752543252595095	11.925031980968855	4.4086209169550195	11.961145389273335	5.420423183391015
0.0008141522491349482	0.250581314878893	0.4943408304498261	6.880177102076136	2.036812153979239	0.9392971626297584	0.05753959342560549	0.42848985294117586	0.003488140138408304	18.301197197231833
0.006244169550173009	0.6533846453287203	0.00012584775086505191	9.709576046712801	11.244803313148784	28.858534264705945	2.2147336851211064	1.1562812110726632	9.182386712802769	0.06502211937716262
0.36109334775086516	0.5648577681660895	1.2520490138408278	7.3708082179930825	8.686961254325265	0.009139186851211071	0.1331057785467128	0.05227604671280277	0.0029820934256055377	17.662751098615928
5.929858339100343	8.463002119377155	0.44039012975778596	0.7265477422145326	2.693832093425605	3.9888967041522494	0.0010881141868512108	8.615736756055364	19.813721427335665	1.1226371799307953
5.83477508650519e-05	0.02019681660899654	17.161424316609015	0.7029178546712794	0.002925467128027682	0.46456442041522455	4.463111340830449	58.31922412629752	17.50717064013838	0.3844844463667819
4.1259875605536305	4.410819160899652	5.32527152249135	53.81898498269898	0.020938070934256068	0.04875766435986156	8.842683979238757	5.579841929065741	1.518924844290658	1.6962398010380644
0.671798979238754	1.431917638408303	0.9692283477508646	9.807464480968857	13.389504498269899	2.96012871107266	98.51597755190303	3.7723122491349512	80.91170675605534	0.8915977162629758
0.001100198961937716	0.07474373702422143	1.022056825259515	0.22427823529411767	0.12318859861591701	10.803470224913488	1.1925856747404826	2.6090530017301012	0.04117936851211072	23.6826469896194
0.00038858996539792377	0.8410025519031138	0.21061586505190288	4.807054887543249	6.64243085640138	3.4039530017301027	0.16513241349480956	3.165661159169553	18.21117974913495	37.44448472318334
0.21101045847750868	0.021797378892733595	1.7062613581314874	3.8144638581314947	12.42990288062284	1.8190478287197218	34.32175638408299	0.26790721453287186	51.55255122837379	0.6737173096885812
2.354062690311418	39.71892775086505	1.5341629844290667	7.958591487889273	0.0007192214532871973	5.614557240484435	32.43646617647059	26.76840286332186	0.3010522577854675	2.646478814878894
1.1750184602076112	8.80848967993081	0.6644066782006927	16.576869532871967	0.03488106401384083	41.36783743079579	0.4761204325259514	16.591027223183392	0.7436396107266432	4.2626103027681665
0.03152303633217994	0.002762102076124568	0.581687214532872	15.15096858131489	27.547298961937685	1.3483308996539791	2.496757275086507	0.002480666089965398	18.05328570069203	11.576139472318353
0.0	1.7519147404844289	6.390138408304499e-05	18.302846064013863	0.8899812889273352	0.00013394463667820068	31.771661479238706	0.056853659169550104	0.0947151730103807	0.7158566608996547
0.011325475778546715	0.024780198961937696	0.0005057698961937716	1.8599280363321804	0.22454653979238756	0.0	0.0003928719723183391	68.31406095155708	0.01293903979238754	0.6037412283737028
0.0003178546712802768	5.4938187283736974	0.6531022058823535	0.00013927335640138408	0.0	5.732064273356398	0.004182621107266436	6.060929472318332	2.0755847750865066	7.750097984429076
2.5777530103806243	0.7696842906574394	10.866233226643587	12.866704671280292	1.0930317128027691	0.4970501124567476	5.15992997404844	14.701683192041521	1.7081344809688597	5.001538832179927
0.9225086851211076	0.21408373702422132	0.06010583044982699	9.223103468858122	0.7326324999999997	7.371712491349475	6.024929463667819	0.35717527681660927	31.122744757785423	3.4159413148788955
0.7029809169550177	0.0	2.8943833650519064	39.71959528546711	0.012475371972318329	6.680331885813146	0.0002476470588235294	0.010966963667820072	5.218451669550166	0.118302794117647
13.226725839100345	0.10575181660899657	0.019910596885813148	1.5525667906574356	24.634760415224914	6.106077024221457	4.357838910034601	5.661094074394458	8.14469146193772	1.3749423615916967
0.0011671799307958481	0.11177578719723195	8.301466686851201	0.27598939446366777	5.508390717993081	12.615913676470575	0.39733433391003403	6.450800986159179	23.476305951557055	5.09327780276817
33.39266225778545	0.9550918944636679	0.5195566782006925	7.99037540657439	0.003831825259515569	0.5668995242214536	6.74248476643598	5.706390960207615	14.131555735294135	25.01258198096888
2.729217205882354	0.392245726643599	0.0004472491349480969	4.941676098615912	1.6446529671280288	0.6570558477508649	1.5046770674740482	0.3665609256055363	80.16790531141874	0.7313475259515565
5.43517353806229	11.720273304498255	0.4862740743944638	5.333745484429066	2.4884020242214535	1.8329208304498266	0.0	11.756908252595155	19.23781283737028	24.693111470588264
0.14120731833910022	1.645440614186849	0.00904152249134948	0.0	0.0	0.558702456747405	26.830460700692058	7.314609065743954	0.14371035467128015	35.727442993079535
3.316303477508656	0.032329325259515554	0.00023460207612456747	1.6210975778546688	0.04234503460207612	17.784879204152247	0.00016332179930795846	18.79692612456748	0.6827508304498264	4.464821591695504
0.007792093425605538	0.04181500000000002	2.1387511678200717	0.08749470588235292	7.021085700692042	614.5828026297569	1.2576565484429068	0.006650103806228375	0.7932529411764712	7.124245346020751
5.585310882352939	0.004943901384083046	0.007423676470588239	0.1577100692041522	0.08422218858131489	0.11661272491349482	8.03284110726644	2.14496462802768	19.17654798442905	43.94075850346017
0.05001134083044981	12.274027897923872	23.77103925605536	0.08849256055363325	1.141254342560554	0.8748628546712809	0.021292871972318352	3.0583688754325227	1.1216723183391002	2.664212171280278
4.76774352941177	3.988835216262973	230.7810175692039	0.06988624567474053	0.08429519896193774	0.012994653979238751	31.16872777681665	0.45297594290657406	0.7035878460207607	48.56448934256059
4.348928252595157	6.751946583044978		0.9552746366782005	0.963515268166091	13.418830986159161	0.09564437716262976	9.18205821799307	1.718365579584774	5.153765596885812
10.071275467128022	0.6516819896193767		6.1774023096885795	4.436275640138414	9.467018330449834	5.2510544117647	0.16905249134948092	6.556096046712813	0.07625346020761241
1.0281100346020755	16.181245155709377		9.000865051903115e-05	1.626141669550172	0.5409001470588235	69.88415582179924	48.765325017301016	2.535035051903111	16.185494818339095
0.0002993771626297578	12.93425829584774		1.1958492041522488	0.48250772491349586	17.938442240484434	2.1261763667820053	5.742791747404844	8.584152897923873	20.368455847750862
0.09849622837370245	0.5447632871972318		0.9578703719723182	0.3286086937716265	5.015960977508645	14.409607439446376	4.654511704152249	1.4101758391003465	44.88743955882348
0.05387429930795848	0.0		0.27826875432525944	0.004561799307958479	9.048978408304496	30.327282015570916	7.201660034602083	1.1060263581314875	12.096394463667808
8.26100493944636	2.670101972318338		0.0	0.017915778546712797	0.0009398615916955018	0.28590329584775115	0.05735374567474055	0.4446302162629758	6.480826937716269
1.5398149913494827	0.32451201557093395		3.161956608996542	0.11098642733564008	0.5787828806228373	6.542188053633216	7.125818261245668	61.09124352076113	0.2733065397923872
0.6108094636678202	4.904098434256051		6.482289083044984	0.009859117647058827	14.444003866781994	16.956211020761245	43.71708456747406	27.18171673875433	0.014129057093425601
0.09709241349480965	0.018635276816609		3.5554380017301037	0.0005482612456747405	0.37605066608996546	0.7738845415224924	3.556193814878891	4.287056124567474	11.05409259515571
3.1565918252595178	0.025504982698961936		1.152788728373703	16.496525043252596	0.028789896193771626	13.957632525951574	0.14250391003460197	29.445723771626298	45.33840156574392
13.776737439446372	4.803389230103797		3.5033889186851197	4.958985423875426	2.9690084256055385	7.987751314878891	13.208038806228386	1.671545008650517	0.07124738754325259
0.0015122318339100345	0.024556418685121126		2.369125346020759	11.210295761245673	0.006174299307958479	25.184550648788946	0.0010957525951557092	0.9616493166089969	0.46984643598615966
0.022214013840830462	0.5580476730103798		1.4807496366782005	8.121501098615914	2.0519530795847762	1.4235232352941178	4.174190536332186	0.9029615657439447	0.40260293252595136
0.38106143598615944	0.7748337543252609		6.884185475778551	0.21200632352941176	0.5672163062283739	1.3936135813148787	0.41978888408304504	8.253188667820076	0.4315112802768167
0.0	0.20319523356401362		1.0814153633218002	1.7448230017301052	0.00010018166089965398	0.32584052768166066	0.0320892214532872	11.936891903114175	0.028305960207612453
10.872913910034606	0.5566925951557096		3.6540015051903074	0.09203426470588237	12.07659583044982	0.03613205882352937	6.3762907006920395	1.9849517560553605	15.977070761245672
0.46678782871972335	11.643416167820053		0.0005796107266435986	0.16510944636678215	0.41740459342560593	0.6202896107266445	0.0032213667820069204	0.06728937716262973	79.40916534602063
5.2260355622837364	6.581653192041522		5.910997517301032	1.0809105276816608	17.04549845155709	6.009449195501726	1.4261569636678206	11.61551702422143	47.166789628027644
0.03346935121107266	4.797457015570942		2.4521268425605545	0.14198365916955016	41.33538218858127	10.725849506920424	0.00013974048442906575	0.9361784515570938	0.036294446366782
0.009390951557093422	29.5036877854671		4.954117197231828	6.436231323529412	0.3833107612456748	46.762379567474014	0.10743419550173014	2.86420089965398	19.439884775086494
0.008745077854671277	0.12352160034602087		7.438153849480978	0.6624428546712803	5.219594498269889	14.923217906574388	0.47702722318339014	9.338548910034604	1.5341439013840845
0.0003821193771626298	6.419745769896189		9.316054662629753	1.7703984169550167	2.638625942906579	10.347785181660894	0.3476840570934254	0.012304524221453289	2.6664547404844323
33.6348375086505	1.727708538062284		2.717476712802775	9.397923875432527e-05	7.460662301038069	1.9939800519031146	61.052344005190285	68.33627994809682	57.24517432525958
0.0006822145328719725	24.733792525951532		0.23326404844290646	1.6235227508650527	0.07822308823529417	26.75000570934257	3.624640795847752	19.433995043252597	26.745837733564034
0.012929956747404842	10.709780994809687		1.978124506920414	2.010870666089969	0.5336212110726646	44.97420505190309	18.759826003460187	0.37951190311418687	64.71367289792394
0.15918551903114186	0.14096376297577873		0.0002383910034602076	0.36491665224913505	0.6159698615916953	22.25237173875431	21.377189506920427	8.320465865051903	7.9763735726643565
10.797267084775086	0.0		8.233136833910029	0.0915293598615917	0.7070112283737028	1.76453454152249	13.560747984429058	1.3728408737024238	0.0011123615916955015
0.39175495674740457	0.15264987024221444		8.322834108996531	271.53322599480924	11.036339160899646	4.165781366782011	19.48914338235293	0.0002897750865051903	2.78332917820069
2.929714775086503	0.0003807266435986159		1.7440957612456742	0.13048601211072672	0.00029257785467128023	0.03405120242214533	15.163641963667807	0.30507962802768124	21.885176133217996
7.178330389273367	0.0		0.014843728373702418	0.2059541955017302	0.06071620242214535	0.0021089359861591692	0.01716225778546712	121.85523003460186	3.207511366782009
0.015590060553633229	1.2474666176470595		0.00010916089965397924	16.694178365051908	4.2924355103806215	0.048603892733564025	6.538452889273358	4.045381574394463	18.581655648788924
0.0290256141868512	5.109208702422138		0.0021561764705882343	0.00010376297577854671	3.0279825865051917	6.247558252595158	2.5324779498269927	0.7548408044982704	23.591234645328647
0.4297314273356398	0.0037076643598615918		0.24943420415224937	10.492627249134957	6.935548053633208	0.04622404844290659	0.0012756920415224913	2.657733148788929	12.116139506920412
8.592202664359863	0.7185743079584773		0.21346798442906556	1.0676951557093428	8.564071539792392	0.007540025951557093	0.4018542906574396	58.87217428200694	254.09210204152245
0.007709005190311418	1.6691436159169568		0.3270580103806229	0.26577391868512096	4.267881565743944	3.0775795069204164	6.828266773356404	15.879071868512092	0.29472539792387525
0.3838576643598616	0.3951421193771626		0.022929567474048437	0.3545426730103801	1.0547730536332187	1.1587325951557088	15.80077724048445	0.27916716262975794	13.083242482698944
0.00032711937716262975	0.6032768598615922		0.03488106401384083	8.09819277681661	1.147852015570934	0.23050188581314873	0.0006793425605536332	0.0003241522491349481	0.19309979238754327
5.249562024221449	4.212351617647057		0.06043946366782	3.7970367560553604	9.047811185121112	88.28334724913478	0.02741340830449828	9.098035726643603	987.9623861159149
4.433132387543257	0.008645847750865054		4.42411414359861	1.3444017128027668	0.6120445588235289	4.943566842560558	0.014541262975778553	9.522040891003462	0.8074026816608993
0.04178583910034597	7.141963910034598		0.08537769896193767	0.00046512110726643584	4.015369826989611	0.020680337370242215	8.6128670934256	0.058450164359861626	7.896418780276813
0.17855958477508643	3.5399994982698897		6.74964307093425	14.614543581314859	1.646974887543251	0.1334080795847751	11.363115077854665	0.00310044982698962	0.07571262110726638
0.22795320934256036	0.16709096020761255		2.840962370242215	9.350495813148786	0.300747188581315	5.53680112456748	4.817006064013843	0.24851603806228378	127.97557545847762
0.022501998269896177	12.64070485294118		0.001239342560553633	92.8688282785466	44.356742050172976	9.445136505190327	5.018126176470583	0.08512506920415222	5.773085337370251
0.4124501470588231	2.245158996539791		2.5201782352941158	5.99109116782007	3.5695568944636715	0.01778035467128028	23.98778662629759	34.14209533737022	5.94795689446367
1.2006298096885806	8.434803607266439		8.99540615916955	0.6328057871972322	3.772335173010378	4.564992612456752	2.0932538754325245	7.479198970588231	0.27172007785467134
4.334119688581315	2.729217205882354		0.006674697231833913	1.1453946453287192	4.972107188581316	0.10831610726643609	0.724842707612457	11.91914796712802	11.854038762975787
3.5092369636678202	0.010262084775086505		158.98097823529423	0.06050176470588239	0.0	0.7214989878892729	40.69526929930789	0.057451643598615945	23.58128286332182
0.0	0.04762826989619376		2.1181426211072645	0.025497906574394467	1.8912674307958464	0.0009831228373702425	7.611941807958459	0.004729705882352942	1.0503331747404825
0.08816908304498275	47.282764411764674		4.879525025951554	0.01238275951557093	11.094480285467139	4.885909948096883	12.870535882352938	35.73267944636677	17.829658659169546
0.00015265570934256057	1.7794168512110728		0.04234503460207612	4.936272249134947	1.5082873096885832	2.5154594031141864	61.27119562283737	8.627393944636664	5.187837621107265
0.15038257785467124	0.020025596885813148		0.24460461937716288	4.210435579584775	0.0	0.537649991349482	0.332314723183391	0.0005638667820069205	19.70754428200694
0.0043547145328719705	11.411963425605544		26.819339922145318	2.0539799480968877	0.03491570069204152	206.7264722145329	0.0038051730103806224	1.9641589792387515	1.2482665138408304
0.03313642733564015	1.1892696799307967		0.15043105536332174	0.019708667820069203	5.492611124567473	1.6970781920415206	0.09336914359861596	9.812748416955019	0.0890634515570935
0.0009692128027681662	4.863928209342558		0.041356479238754316	1.6966887716262973	3.0401609775086533	0.8365699999999997	6.84081655709343	0.044105579584775075	0.3780099134948095
0.0026377249134948095	1.2584393598615922		0.6362277335640136	0.8900712975778545	1.4861957958477514	10.928118780276822	7.168776237024222	4.161741003460208	17.482855795847737
0.023576505190311417	19.13870883217994		0.3186829671280277	0.65165232698962	0.5324077681660897	20.069225761245683	4.512530250865051	2.9852587110726607	1.5305902335640142
0.06361845155709336	0.012152759515570934		4.687730475778543	0.01579987024221455	18.420431652249142	0.3322062283737024	0.3589782266435983	38.54079591695503	0.6642475865051906
0.0	7.177498858131488		0.0010451989619377163	2.9075107179930737	2.342316029411765	4.195880960207611	18.02535839100348	5.9840840224913485	21.83638549307957
0.03312601211072666	1.507078079584778		19.58329517301038	5.6997980363321705	0.7372604152249141	17.595658884083047	0.023970709342560546	4.579433944636679	92.64257747404842
1.6476885207612446	0.755582993079584		3.6850804584775023	0.0	10.414471790657451	2.501974160899656	26.21651734429066	0.7270496885813148	3.6567852941176473
0.4033692387543248	29.564486193771646		0.3280466262975779	3.4405169204152193	0.0002379930795847751	15.526027638408317	8.162717266435978	9.588441565743938	0.6029898961937717
0.0001865484429065744	0.01889523356401385		0.1918395501730103	1.870559186851211	0.07733829584775087	0.002076167820069204	0.38046520761245733	2.2185352162629757	0.7094745847750854
0.7238369982698964	2.7931824740484417		0.010407846020761247	5.514753070934236	2.8679913148788883	0.0	5.250602508650524	9.49208127162629	8.736057093425613
0.0	0.00025338235294117647		0.0011268858131487894	8.337813745674737	6.235115475778535	15.235360346020766	2.6269816003460202	0.22135048442906605	32.75257805363319
0.011150942906574398	0.0014665743944636677		2.968723373702421	0.05064211937716266	1.193319204152248	12.237819584775073	10.126015882352938	0.27330764705882354	0.3189118079584777
3.095320631487891	0.08247534602076127		6.578761141868509	0.5189346972318347	0.22807474913494805	2.1215030449826995	7.512857560553636	0.001622975778546713	10.592070008650506
0.018874057093425607	55.44588876297584		0.17596472318339113	4.9412091349481	0.721166384083045	0.046288745674740436	0.1414651730103806	0.3048770847750861	18.98710193771625
0.5488043771626295	6.329217223183401		4.267404913494807	1.0287498269896198	0.0005050951557093426	1.2605524653979243	0.9618149653979237	0.0717600605536332	3.6090997750865044
0.03971630622837369	0.16128058823529376		0.10829737889273354	5.19019284602076	0.023921565743944627	22.993642076124562	0.012967361591695504	0.5968921453287207	0.00960854671280277
0.01642896193771627	0.0017780449826989618		0.34893101211072647	0.7609262889273353	0.0	0.6499658737024212	0.012533442906574392	13.105139256055358	47.65642318339106
0.046970795847750914	0.0003988927335640138		0.2957924653979239	6.269831401384087	0.2626124048442906	0.0003697318339100346	2.7494394204152273	83.72478860726645	9.021943667820084
0.0009191262975778548	3.7636153287197205		1.5265493598615942	0.15280343425605541	0.029707456747404836	20.46299981833907	3.1926266608996543	72.05497377162621	6.103305579584779
1.961257439446367	0.1352062024221454		0.0015460294117647059	0.007809212802768165	0.34422289792387556	61.09520533737015	1.6761173702422107	0.9542521107266428	50.97411545847751
0.37298349480968856	0.5384626557093428		8.608162716262962	16.339607871972316	1.6714077768166078	1.2209505103806235	6.208237664359857	0.6775277768166088	6.019797076124569
0.08009131487889269	2.49440226643599		11.273914039792393	7.163439005190304	5.126068598615923	0.22010440311418666	7.766826903114187	0.6384369636678207	21.171451617647048
2.9316424394463687	97.23371030276823		1.8652765138408325	0.01190188581314879	7.9914763321799365	34.4627033044983	1.0522651730103831	2.0128133564013817	217.39327112456752
11.418136825259511	0.0037952854671280266		0.4674399653979244	1.6005687629757774	36.83484678200691	14.726905994809675	0.03827059688581317	17.53211819204154	1.1235312975778542
0.03564828719723183	0.18599203287197208		2.727606548442905	0.27943927335640156	1.759457638408303	23.61920412629756	0.3977951297577854	0.05829151384083056	50.274503910034596
0.000219022491349481	12.758470346020767		1.2082238667820073	0.0	0.0008058564013840832	0.6429024740484443	0.030792006920415206	5.064872603806228	44.16250218858138
0.5847561678200691	0.006818122837370244		3.13011989619377	2.4762730190311384	2.840007621107267	0.2076926557093426	4.1335561591695535	13.312526089965399	3.9607239532872
0.8189816435986158	2.3366593166089995		0.02304435986159172	0.00849198961937715	0.011123278546712804	2.4358685726643605	0.11660238754325253	15.463379455017307	0.299934212802768
0.01952124567474049	0.39175495674740457		0.05014384083044988	0.393406444636678	22.47937826124567	3.4246117214532843	2.2550660034602026	137.93505115051912	1.945348148788928
0.0004205795847750865	3.1119999394463695		0.24376394463667783	25.833224108996568	20.92596790657438	11.588123935986157	0.6595567474048442	2.4369167387543236	2.1639576038062276
0.365155077854671	0.0001656574394463668		5.400729541522492	0.32510071799307955	13.573442586505177	28.605203737024247	5.191776245674744	0.38645592560553654	37.22814358996541
5.063106998269897	0.047589861591695495		0.15472127162629776	0.12549788062283737	4.490205752595158	3.8695143944636716	8.811573044982705	2.960106124567482	212.43674937716236
0.00025340830449826986	5.51948157439447		15.015992145328738	1.3875253719723182	3.4603478806228387	6.689705432525946	19.423889385813172	0.00030503460207612456	0.5598161851211072
0.5804090657439441	24.893136461937733		1.0900256660899659	7.38679348615917	2.350578927335643	0.0	1.1180294550173022	0.01826230103806227	15.215981643598605
0.5098268425605533	0.09081769896193771		1.129407690311419	22.664489420415237	0.03008942906574394	0.017880605536332177	0.009267275086505189	26.631130865051947	5.675634212802766
1.864307612456747	22.098745276816622		0.6268911764705883	0.004436686851211073	1.8157582698961945	0.0024967906574394467	4.8706157093425615	18.551267171280276	6.882167664359868
0.0	10.547286124567476		0.14331262110726642	0.4973898961937715	6.615494956747411	0.31620670415224944	0.053788356401384095	4.683423814878893	3.5297030449826954
0.8581855795847756	0.019531453287197235		8.730020865051914	0.001043434256055363	7.787802525951561	0.03828728373702422	7.231820406574403	2.788322093425607	34.46433715397929
0.0008906487889273356	0.23557478373702417		12.961882794117638	3.966070389273357	3.7059260899654007	0.08053109861591694	5.112740683391005	0.5597426989619368	5.24985153114186
2.4345516608996576	0.051214429065743916		19.76407866782006	1.3968419896193784	6.7589399480969	16.801245674740496	1.5542023788927326	10.020307880622855	26.169586548442894
1.868536885813148	1.9936961418685104		1.7673251124567477	2.0464431833910046	2.007500233564014	20.6537349480969	3.5859353719723233	19.06521200692039	27.54400624567472
10.085745986159163	1.8777656055363319		0.045247145328719714	0.0027844290657439447	22.4560774480969	0.0012843598615916952	4.3519180622837395	0.2586938321799306	3.8051817647058845
0.2371588494809688	0.0006323096885813149		5.8508209256055315	2.8172703460207624	6.069754204152249	21.729570960207585	0.049592352941176476	0.3397337197231834	17.056382084775105
0.25431803633217986	0.005063875432525952		0.0639144290657439	5.152204429065743	15.721929792387575	11.096767525951575	9.749500891003457	0.15918634948096885	10.448782482698988
1.5086402422145317	1.837877612456748		5.8377823442906625	7.2991439532872	3.5433622923875423	7.178018226643598	0.19068743079584752	0.0598904498269896	7.731151548442894
0.0	6.831299628027685		5.200056989619377	8.737081652249131	0.0026487802768166077	0.0	0.00016899653979238753	20.175447871972324	111.55174536332171
16.507760181660917	0.24071780276816587		0.03425544117647061	15.37915800173011	7.815842171280275	2.227704256055365	0.3761310294117645	11.966137638408306	4.989506989619379
5.0233587802768165	4.400151522491348		0.08686231833910026	0.2670986937716263	13.623687032871988	14.525439818339121	3.075741020761247	0.03763961072664359	0.5925413235294116
0.2672374740484429	0.5477256141868522		1.9110397318339098	29.856392361591645	8.766687897923868	1.0061965570934255	28.525076686851204	88.29611931660895	28.560251998269898
0.013566989619377174	3.688823987889268		0.03534576124567474	4.431131141868503	15.112007439446373	0.49104455017301024	0.006098079584775087	0.8995529930795856	4.9786303546712825
0.0	1.078971375432526		2.9053049999999967	1.0014295155709352	0.022532231833910035	0.0	0.21641841695501723	14.512570821799304	5.961878745674741
0.6652020934256061	31.180404385813127		7.325539697231833	0.4235366868512111	0.20987513840830477	0.28480519031141877	66.6201159775087	2.1914046539792342	16.861407681660907
47.259282041522475	25.34281426470588		9.736648693771608	1.0220277249134953	9.846130475778558	1.5287841349480953	6.435735259515575	7.641575614186844	0.8135002941176468
0.0	0.015806453287197247		0.006271306228373704	5.2475284515570895	0.00022819204152249136	18.09380007785465	40.400330692041535	0.1554295328719724	6.420038313148784
0.0005635380622837373	11.898090882352939		0.3167174567474044	1.9277092560553606	0.024166807958477497	0.663461435986159	6.190356064013841	4.563732214532873	0.004169212802768166
1.047997413494811	8.09947167820068		45.944566193771564	0.2732681747404842	8.293742067474044	0.004156531141868512	0.0003639532871972319	86.86440301903103	0.5705932352941181
0.06105227508650518	7.794690761245685		8.49373551038063	2.9712395674740497	0.12406260380622842	0.05777116782006926	2.4493148615916978	6.590199256055366	0.023957050173010367
0.2715466522491346	0.02921388408304498		42.64936660034599	4.497840778546718	2.492004039792387	3.3397637197231864	9.247492681660898	12.752090017301043	0.16743201557093434
0.40193282006920394	0.34855261245674735		24.57995993944637	0.0036126038062283742	5.93682833044982	13.302013650519022	11.810296903114205	7.464146202422156	31.41890888408306
3.6874440484429045	0.03326929065743946		0.018215951557093442	1.772640077854669	25.2418176470588	0.0002574826989619377	3.6790168425605514	2.5166172058823504	0.20858699826989632
13.202454472318346	0.05841044982698965		0.1959260121107268	0.019700605536332176	4.924825242214538	1.7152197923875467	8.681202707612458	53.33020195501727	48.5393662197232
0.2351429411764705	7.806480242214531		5.745023477508652	4.819835095155708	3.8483676470588257	0.3192548183391003	6.151336955017297	8.69871246539791	5.612553001730101
0.0031557093425605524	0.14259745674740484		11.958803892733567	0.05460923010380625	3.6016335899653913	16.138208001730096	23.307569480968855	16.32091748269896	0.07000999134948102
0.0003945242214532872	10.173267231833902		17.73851941176472	10.356443858131502	0.07246043252595155	2.9419097577854676	4.998093866782004	3.8771717214532835	5.890322249134941
15.649331513840842	0.05971519896193771		10.706093416955017	97.1881870501729	0.11745655709342555	5.6268040570934215	5.090851669550166	12.992254169550185	24.553529593425594
1.8491394896193785	6.385394878892733		23.663827595155716	15.24858555363323	1.097888546712803	1.4204806141868527	0.04202325259515572	28.51658892733566	13.73791194636678
3.3158179152249136	2.9644079584775103		20.06128224913499	3.342242664359856	6.531985882352935	0.0002726038062283737	38.99857294117646	0.08965032006920408	45.21056704152252
0.9159112716262969	0.051974541522491334		484.2758685640145	16.207877621107247	195.63274378027683	18.822718875432507	0.23916867647058823	0.9464161678200697	0.0587187802768166
37.84421931660895	3.8806487456747374		0.6581802768166092	67.75090973183387	1.8499645501730113	0.04664894463667819	1.8569465484429049	1.5036737889273348	23.379355916954992
2.8758975778546723	2.174192508650515		15.481771704152253	2.4632334602076096	14.531091366782002	19.96135381487885	41.87144101211072	25.143327456747436	12.645902820069205
0.004238382352941179	7.9110824480968835		0.05220902249134945	0.32150525951557124	0.4211257612456747	0.0002194117647058824	4.315765198961938	2.458207197231836	15.409254749134945
0.004290795847750867	6.481121911764704		0.002203581314878892	11.222449714532864	0.00018265570934256057	5.68829692041522	15.857062698961958	16.862256410034583	5.6375044723183425
5.716514818339104	19.47266492214536		0.0372475778546712	0.648887301038062	0.14188824394463656	0.04921029411764703	0.5667919290657436	0.026322785467128035	8.792698287197226
0.0005309861591695502	4.238406141868514		35.316101479238796	0.6283683564013847	1.3817698356401398	5.718893209342563	3.6648548961937686	0.2529034775086503	13.203510977508644
2.3391743425605527	0.001107430795847751		35.05629176470586	0.26427637543252586	32.25598179930793	18.74726014705884	6.3182677076124625	10.924899740484415	40.02792825259508
0.02263107266435986	0.02151888408304499		0.9020335034602082	17.378268641868505	2.0434382266435978	22.883899108996545	1.1689996539792376	0.9243879411764706	0.27599115916954975
17.64804594290655	16.851253079584776		45.58403987889282	10.699866833910015	0.05173918685121107	40.37027443771625	2.9103143166089978	5.068993174740485	23.56335019896196
0.05193189446366785	6.594398711072663		62.4247461245675	0.2612261159169551	23.938400830449822	5.29207101211072	7.138753814878885	5.123065891003464	3.324924394463669
0.20990115916955027	3.943364749134951		0.5503344031141869	6.66194118512111	18.275519325259488	0.14580958477508657	26.197582283737017	20.22716662629758	53.703921072664386
0.007816557093425606	3.280274541522494		44.01754125432528	0.17205601211072657	0.16620103806228415	0.023305458477508638	0.044215147058823526	0.26793048442906603	0.30327950692041517
0.0	7.50635686851211		0.6948003373702426	0.4859781055363323	0.14982391868512146	0.009449749134948095	3.6331080536332174	0.16806691176470576	10.08095057958478
6.452335	474.3178464186856		3.386733425605541	1.8386070069204181	0.09817454152249136	4.953847093425605	5.485504368512113	0.0005243425605536331	170.68455090830432
14.393749653979235	0.7739413408304494		5.938246219723183	0.5485644982698968	0.20478583910034612	16.239131738754313	90.25670826124559	18.377774610726657	42.712762309688586
0.0819062975778546	0.023203581314878877		13.679914844290646	21.20657154844292	0.022741634948096896	31.183354602076093	24.023539826989612	14.105006081314865	18.3903567301038
0.030054186851211074	3.698630216262975		0.0649939965397924	1.0392843339100337	19.172834316609034	0.8073026297577865	0.0829417647058823	0.6643472577854668	9.476491652249127
0.0008510726643598617	1.2741495155709337		7.892392214532861	0.1373952076124568	5.085943105536336	8.298542716262986	51.57362739619382	0.0063516695501730095	0.23472665224913491
5.945065389273363	0.04962237889273359		1.1546029152249133	26.189716297577853	0.0	26.550209420415243	1.5768083996539777	2.7619103287197246	208.3709109429067
0.7770874221453283	0.0		0.3033311505190307	6.2119911245674775	1.0276443166089977	5.051853096885814	12.41798891868511	4.12966641868512	1.5085934688581304
0.022444697231833927	2.284184230103804		5.845012283737018	1.0491891608996546	0.8162922837370242	13.652966903114185	2.1904501124567473	1.457263564013839	0.5650600173010382
2.10651462802768	24.714441392733548		14.785510553633204	0.5237841955017298	12.412483278546711	8.478461747404845	3.4291500346020753	19.282121505190297	1.5325287110726649
3.936589991349486	199.27083947231816		9.891945692041505	10.833312802768155	59.44297261245677	0.0007921972318339099	21.945495510380603	5.083730389273354	15.305396427335625
0.03631678200692041	0.0005851903114186853		0.32606262110726625	4.242955043252602	0.048953667820069185	1.8873465484429057	0.12459780276816596	29.14656752595151	106.34838198096885
0.00453560553633218	1.5623911072664358		0.9001801038062287	38.61296126297578	1.1578001297577865	1.1984603460207615	4.520441721453282	22.693490501730096	14.76551294117649
0.6923413235294118	1.0254324567474058		0.0026126384083044983	19.06210243079587	0.03137087370242215	11.73722942906573	0.005257318339100346	0.00010404844290657439	0.3925294290657438
8.72592189446367	27.70020091695507		18.30154479238752	0.025008910034602056	4.128307266435989	0.17978027681660894	6.192209264705878	0.33265383217993055	15.270615752595175
0.01728146193771626	2.411901410034604		1.776024057093425	5.263674333910033	0.14104424740484434	0.7161596539792388	0.09846165224913506	75.432584100346	1.7242654584775081
0.20573493079584793	2.3153926643598566		0.018927612456747414	4.237290709342564	9.439715069204144	4.862005700692039	4.563958711072662	7.999024463667823	0.23895017301038057
0.002067430795847751	1.1867992301038062		0.23899104671280275	0.15516827854671303	3.80651705882353	0.014464005190311414	5.456941323529405	9.107034991349483	0.20069635813148776
0.014853442906574383	5.0712953200692095		6.600921747404851	14.292044974048443	0.1718621539792385	16.501422145328725	6.379132577854673	0.9876058391003455	1.132544100346022
0.06705871107266438	0.12307853806228382		14.074608719723171	0.09113410899653984	0.008767750865051901	0.013484602076124567	4.891805579584774	61.5225408910034	1.0101106920415217
0.0012891782006920417	9.306740233564001		242.7218928633219	0.430479723183391	0.5450309429065743	7.283737024221453e-05	14.06941776816609	19.071191660899647	3.2098946539792395
0.07942954152249138	0.5472517128027685		12.170673347750867	1.08080660034602	6.569969480968852	0.284199991349481	19.02618494809689	1.423376297577853	23.266567733563992
0.0513605882352941	0.01795444636678198		1.395234749134946	0.0007292560553633217	0.0005544550173010379	0.00028377162629757786	1.0656308477508631	6.15997916955018	10.955607162629782
0.0001713062283737024	8.440890069204158		0.04116880622837373	5.1702463408304515	0.015718200692041523	0.023628468858131507	14.474671444636684	0.031155674740484453	10.153810354671283
0.007363633217993073	0.000219022491349481		0.0	9.51986759515571	1.2854604152249152	0.2789913927335638	3.0539707958477473	9.943894385813143	17.87837248269897
0.5110537456747404	0.17488098615916958		0.9668344550173011	5.140187024221452	0.008052993079584774	10.290228330449816	9.336083347750854	0.20273567474048465	0.8631183823529416
1.2974142733563998	1.0091989100346035		1.4507137975778557	0.449847647058823	9.10669121972318	0.02490295847750865	16.160191435986167	80.66187601211081	1.4155593858131492
27.34224167820069	19.007554653979245		1.0862504584775081	32.213818114186886	0.028765856401384075	0.5671209948096895	12.076234437716256	0.1545474048442907	1.0772427854671267
0.019203581314878884	0.060053503460207644		0.43510033737024173	21.22918150519029	2.547388468858132	2.05386962802768	0.016621349480968866	1.3355074999999978	17.409380994809677
1.345794671280277	15.212148615916936		0.10416116782006929	0.3467615484429067	5.537301323529406	2.842487802768166	6.2825047837370285	2.2097368079584805	0.613744117647059
12.099559887543247	0.45274492214532897		5.588525112456739	2.3836763235294143	7.906241669550193	5.548303910034605	0.0372036937716263	15.71492385813148	63.36280690311417
0.06518677335640137	11.188983564013846		7.823282846020757	0.20786966262975784	5.0795847750865056e-05	11.426192162629757	1.7580492733564002	31.448916193771616	1.0352408044982688
10.520670371972306	2.3871423529411806		7.66166641868513	7.739566435986153	0.13449047577854673	339.0679602681663	1.5727821193771625	25.24955605536332	13.55043217993079
0.13494605536332172	0.9789330968858129		838.0587651038059	0.8101206055363324	0.7803057525951563	0.00010825259515570935	33.76535969723185	0.1271609169550173	17.795560994809676
2.157591003460208	2.6976059342560537		0.0022145761245674737	22.23431517301038	1.0015160553633211	30.509310207612415	0.5946804757785469	1.5601117733564007	1.2008649134948088
1.0200416868512128	0.026012621107266442		0.21484595155709335	3.0222360467128024	0.32681702422145337	1.4589137629757793	29.398186418685096	3.720029757785464	3.6733670242214584
13.172273200692038	0.00755831314878893		0.01646070069204152	4.564389723183395	14.328747006920446	0.5267821712802764	0.5594897923875429	0.27509692906574396	0.18882513840830445
0.08369980968858132	8.41549752595156		0.6201002854671288	21.428096955017335	0.05424074394463666	4.508065025951557	0.4076721193771628	9.87831496539793	7.451289230103807
0.5400934256055363	1.9618522577854667		7.114709532871968	10.156934057093409	6.002503503460206	0.20272570069204146	11.061564740484428	40.77991308823527	12.368731920415222
0.019370622837370247	1.2681805882352966		7.315149809688584	1.1075422145328713	0.036373918685121076	0.0	64.04258198096885	9.07367246539791	0.09904487889273356
44.85482372837367	4.796086531141872		0.5813385726643602	5.709981669550176	16.808196461937715	0.0006434948096885813	10.859234126297572	0.2448022923875432	38.2194864446367
4.242390449826988	24.66781224913492		1.835016980968854	4.323893460207621	19.902799100345998	8.79994946366781	7.062504567474049	18.364719498269874	1.2283596453287204
0.21554662629757804	0.029669870242214593		0.09543347750865049	3.104252482698965	29.915544515570904	0.004042543252595156	0.00015362456747404843	19.765720250865055	2.813751487889271
0.10094026816608999	0.0		0.013670631487889271	27.187053918685137	0.01673449826989619	4.801202249134948	322.54816724913474	33.43994529411763	20.14397889273357
0.00017679065743944635	0.001489645328719723		4.669418486159167	0.05568311418685126	3.194997396193767	0.0020772404844290656	0.1826039013840831	1.0130587283737018	19.88952026816609
5.752595155709343e-05	3.290837750865053		2.421977863321798	1.6655985726643616	2.55817954152249	47.18570985294113	6.697316193771629	0.000912569204152249	30.564850095155766
30.201577110726628	13.527016271626309		4.124046115916964	63.44344092560554	2.910323737024225	15.86027568339102	0.026229714532871966	7.53369291522492	5.179692179930798
0.25574089965397895	3.980604999999993		37.023366444636714	5.820272283737032	1.6174970588235291	6.129816245674732	0.0	12.380288356401367	0.0010647923875432529
0.0	5.072335544982703		6.7454813581314905	64.2993164186851	0.2139435986159168	1.2206701211072657	0.6839794463667824	1.8155478979238753	11.93076022491348
0.003213910034602076	0.18553954152249133		16.17153944636678	0.0015298442906574396	0.18455814013840835	4.159142603806227	6.680536366782002	30.66494371972318	0.6346243425605538
13.499054005190313	0.02206574394463668		16.466495596885814	0.8141159948096889	0.00016725778546712803	0.026444818339100343	13.214697742214524	0.062145839100345976	46.973168581314866
1.1260302249134944	0.23352474048442903		0.24606250000000013	3.2633434256055374	2.597574420415227	2.2011236332179944	1.4949913148788931	83.54803287197261	23.63066755190313
0.19020367647058836	22.806406020761237		5.19861019031142	19.274976955017294	6.666442465397942	26.95037219723183	14.673525735294108	0.9730880709342546	46.095814230103734
14.354714610726644	0.7261929325259509		0.04720019031141868	12.208694420415226	0.02313728373702421	0.276350510380623	0.23020865051903128	32.756731531141874	0.055332102076124504
0.3085522923875438	8.395237794117634		11.778890112456768	1.9713648183390982	0.5156117214532869	9.578055406574384	19.626886738754326	0.9833621107266431	4.660528564013837
0.198226643598616	0.05478728373702421		5.3254314359861565	1.8337481574394454	6.432882370242205	0.01403065743944636	20.286593486159177	1.1555107698961935	7.952440899653983
0.10658907439446369	0.0014670242214532868		0.08227267301038058	0.15622887543252603	11.454792871972305	1.994770155709343	4.232693382352947	0.057521349480968875	5.474303044982698
3.4186181574394463	0.001153970588235294		0.0015126211072664358	0.630580544982699	0.7560769463667809	9.581495891003458	12.235903927335633	11.635059636678191	1.567977378892734
0.38781615916954976	1.802269930795846		4.931428849480972	4.487153304498272	0.4578807525951558	0.013564429065743943	0.24709382352941192	20.40357901384083	0.5549164446366788
11.3286308564014	4.809974134948101		4.0778546712802764e-05	0.6969198615916945	0.02138332179930794	12.244947517301036	679.0467046453291	1.8714244636678194	11.546211176470583
0.0036349394463667806	0.6030159861591694		0.265205250865052	37.65574480103802	0.0068594723183391	9.937268728373693	6.037654013840836	8.502446418685121	25.865250397923866
0.42073288062283803	0.00013992214532871974		15.533764550173014	0.05218316608996534	4.413097413494815	0.6689611332179924	2.2882243685121115	0.019668624567474036	47.58517652249129
0.0	4.8060253719723125		0.6682890743944639	53.92176512975775	12.760433512110735	3.586040380622838	1.6723837456747412	0.042436072664359864	0.2552602249134948
0.012214282006920419	0.00020866782006920414		40.548362456747405	1.3473000778546718	28.19713967993081	0.9800922664359853	0.0004968252595155708	10.493128347750863	1.547293001730105
0.029828442906574406	2.0799250519031154		33.86068493944633	4.8738134775086515	0.00034792387543252593	1.7321374826989642	136.48705837370244	6.883664714532881	8.162069870242219
3.779723754325262	0.0015617214532871976		2.068364005190308	2.435089766435988	0.4272373269896193	16.174920423875434	13.780898598615918	0.062236764705882394	33.17479884083044
0.37310846020761274	0.8847933217993078		0.06029737024221456	25.848719022491313	0.034643062283737	3.841827690311418	3.9270411072664313	12.32593144463668	79.89083499134944
4.85775272491349	7.996019870242204		32.07714713667818	5.557724506920413	0.43536136678200665	7.03074258650518	32.86579996539795	0.06793399653979235	15.372718693771615
0.003958416955017302	5.737916557093424		0.08905608131487903	0.12205832179930799	5.4992920588235235	0.7967917560553622	0.17032468858131478	15.009266721453283	29.35474263840826
0.22896157439446352	0.005188814878892734		17.700329307958498	11.989576228373709	0.13837247404844286	26.6212685380623	0.5721935813148787	5.5599664446366805	23.00533347750862
0.002158806228373702	11.007597655709333		17.968118944636668	0.5779362629757784	1.4632960553633223	34.416039558823556	3.0591431833910057	4.188989299307957	29.64904584775091
3.4080187889273414	15.22735987889274		18.73460557093425	0.18800785467128023	9.046328053633228	19.342504143598614	4.345127785467134	0.0	0.14096015570934264
1.477839134948097	19.96711453287199		9.267393365051912	0.012951098615916954	8.33843189446366	4.761332352941174	3.17784787197232	3.3879395155709275	1.6309763927335623
0.036447932525951576	0.998880709342561		0.01188492214532872	3.9709288840830474	20.05378991349482	21.306252993079585	2.3455327854671286	2.629955268166092	18.70932800173008
0.4033197491349484	4.104377318339103		5.205268615916955	1.7668969204152247	1.1584880882352941	0.018962698961937717	2.8256867906574374	0.0012429584775086506	4.017859186851204
0.16619661764705898	0.026130994809688595		0.5821404325259518	31.883979628027674	18.13156798442905	9.502820294117635	0.04432643598615914	0.5435558650519038	0.4588732352941177
11.891326219723188	0.002188849480968858		1.6102164792387568	0.24321118512110756	0.11965147058823543	0.0010030190311418688	0.12273567474048419	1.223779256055366	3.0427339273356377
1.914426444636682	0.1893123269896193		1.351303460207611	0.0004364359861591695	0.6496739532871981	2.8161690830449815	0.3752551816608993	0.020317050173010363	5.494429619377165
21.70380837370243	0.3378883823529413		0.04784179065743947	0.3398564532871973	6.862410415224909	4.242759818339097	0.8879365657439448	0.07727229238754325	6.192048114186855
2.6143269723183384	8.229170173010388		2.682155302768166	9.004191704152248	6.522054506920413	11.876505449826977	10.195493062283738	39.003886115916984	3.51440626297578
0.0	9.237054956747397		29.162150743944597	17.975455648788916	0.21976893598615926	70.49092088235297	28.147216133217956	8.429295415224905	0.00277159169550173
4.793561297577859	0.31543467128027664		0.3015043771626301	55.42353141868514	5.80856964532872	0.1876337283737026	6.009848641868516	3.5911981747404833	56.59974827854681
0.8337887629757773	0.002728970588235293		0.6816080103806229	0.00019730103806228375	0.49934135813148767	0.8149808737024241	0.904502318339102	0.9799817820069207	7.5900605795847795
0.1288592387543252	0.00989769031141868		0.8155836332179939	5.844085882352947	23.673121461937743	0.23662161764705866	2.6813058391003497	0.22496814878892737	7.148254887543257
0.0001369463667820069	1.4137736764705886		10.887185683390996	4.712806003460208	4.110873166089958	0.8742516782006905	77.60351442041525	2.370764558823531	38.564002430795846
1.7605769809688578	0.5308925259515576		0.23535665224913496	0.0040713927335640126	7.223690276816609	0.002538546712802768	6.0232464965398025	0.05632137543252598	1.9902183391003447
0.2736579152249136	8.98285576989619		0.0006128719723183391	3.499498546712804	1.7064416782006928	12.141515882352941	31.902179247404888	11.754348217993074	12.032023408304495
0.17281972318339087	0.018561262975778554		0.2948331574394464	0.03316728373702421	0.49856447231833895	0.6824498529411765	0.9794812024221456	22.162402768166086	81.71965262975779
0.0019353373702422152	8.804298408304508		7.9300840570934215	0.001044628027681661	6.665273140138404	99.00593169550179	10.827056435986137	24.652525051903115	0.14614532871972347
0.5559879584775086	20.491324160899648		20.585986358131485	0.0	5.275541505190313	0.1919197923875432	0.05413770761245675	60.405117534602105	17.32039234429066
0.7691517387543237	0.010713079584775086		6.730687430795849	0.07991019896193775	12.474570821799313	0.07219993944636678	13.044157629757787	14.378098036332169	28.79599183391005
19.190402266435996	0.5088744723183384		0.09604634948096878	0.004812352941176469	0.0004194290657439446	1.8985954411764734	0.07921423010380625	59.82786040657428	9.860343598615918
0.0	3.270298944636682		21.59521032006919	54.85519458477505	1.0481345847750874	0.0697460467128028	41.68565146193773	11.860931522491338	3.476301496539795
0.00016134948096885814	49.17439801903111		0.060313209342560556	5.138382102076128	0.00012672145328719724	0.6566976989619377	72.5797273442907	0.0035983304498269897	11.928269532871974
1.2058812889273363	5.818704653979233		1.0008540484429063	6.533931583044995	7.384811306228366	0.09057657439446361	64.80944980103797	0.21301146193771608	18.113909974048426
15.435857084775062	0.03924998269896195		0.7950157179930795	4.46774461072665	6.370221626297579	23.451120337370252	0.2773129498269896	0.0076797491349480974	27.10948563148786
0.12088396193771611	0.3599103892733564		27.51289779411765	6.678050493079586	4.692554653979234	1.6405073269896198	54.81195518166089	0.0	228.9118002595156
0.0003786851211072665	1.296165475778547		0.7440026816609001	0.06972469723183396	0.007023036332179934	1.2931690830449816	17.40546968858132	0.00011767301038062282	23.35384198961938
5.955143347750863	1.7223670847750867		17.151606738754325	0.4785499134948099	0.0	0.5625030017301033	50.63914254325265	10.845888711072671	2.1509747404844295
0.00045144463667820073	0.13344620242214536		1.0686312110726646	0.2198317214532874	3.982085960207616	1.2156172491349464	0.011907257785467138	1.057060302768165	0.22600441176470548
0.014144567474048445	0.4679408131487892		7.5877763667819975	9.767587240484426	1.4035067301038073	4.599911946366785	2.6000446799307957	2.6621646972318294	0.5894592733564024
1.8398129152249147	19.751127240484426		6.327471280276814	4.467659083044982	0.5684444636678195	0.04823756055363323	5.176724498269903	9.707113633217984	1.0907728287197256
1.0988769550173	1.4023758477508639		0.14135102941176472	0.0005453892733564014	0.37261279411764736	0.012375570934256052	0.03829067474048443	24.702405406574396	34.2307916608997
1.5837252076124568	4.41304665224913		7.095387534602072	0.018687024221453286	0.021335380622837363	411.7542847231835	22.972490397923895	25.435659922145298	24.140257586505193
117.62911937716275	1.8198867214532903		5.096455337370235	2.6872129325259544	2.929289429065739	0.07063565743944639	0.008755371972318342	0.05126304498269897	7.524769247404848
0.8012792820069204	0.0698212283737025		2.207572456747402	13.29097262110726	1.0576168079584776	30.531132846020796	39.66238031141867	4.073032024221448	2.4509391695501703
0.22406749999999984	0.36120214532871975		0.11470042387543265	0.24211360726643594	5.4054897750865125	1.541332084775088	0.2532456228373703	0.0064761418685121116	10.413779126297593
0.0006868339100346021	1.3057124394463688		14.233662906574402	97.5989928806228	209.95255429930793	1.1849411072664366	2.5620846193771607	34.48560265570933	0.33386026816609066
0.05579715397923874	0.19682793252595146		10.911027093425608	18.037121081314904	0.188402223183391	1.2314865657439444	63.88833953287197	0.00010102076124567474	10.10402883217991
0.018256920415224916	3.2377496280276836		4.451097750865048	1.9754412802768173	0.18721896193771628	9.134763382352942	14.564280839100348	1.364931877162632	2.538436678200691
0.01954334775086505	1.7395738408304489		0.3961872923875437	0.001882240484429066	11.734563806228396	2.1038527335640143	0.020937820069204166	8.72259634948097	33.318630224913456
6.815736392733559	1.3558069290657448		0.018987361591695496	13.715160544982703	3.6817729238754335	1.5838468425605554	6.24882039792387	71.52649325259517	0.6674784342560558
0.5223871453287198	0.4593383996539796		12.197972820069218	0.1708099048442909	4.96373728373703	11.348974636678202	0.35308205882352983	8.879262802768176	0.44014104671280296
0.7062583996539794	11.754889143598586		24.9929641782007	0.9191390051903112	20.86082867647058	0.03139938581314882	2.4080901470588234	0.35520469723183395	41.0310068425605
0.005969204152249136	1.3534152941176463		0.011669160899653978	0.0008004152249134947	3.0340443771626338	6.944822370242211	0.004010025951557092	0.5748019896193778	61.422860017300955
0.8904443944636685	0.18783386678200686		0.06160923010380635	0.0	12.764700795847743	4.159163538062291	0.2749640484429065	0.00042113321799307956	0.08114613321799316
4.67016184256056	41.397577517301066		12.2921966349481	16.023246280276823	0.002806548442906574	0.21917291522491342	183.69876455017305	0.0006838840830449827	0.3698840830449829
0.021173546712802752	2.7754392214532895		5.085943105536336	0.005466340830449827	0.850684385813148	2.78632243079585	10.942287621107276	30.682858901384083	6.92560553633218e-05
0.6171667387543257	0.0020875519031141876		33.828456955017295	1.1547631833910028	32.67828170415226	8.935321539792378	29.660522750865056	802.6280067301047	2.9773729930795807
0.02564241349480968	0.10728488754325256		6.246781764705885	0.5526697231833905	1.7057226124567488	10.386759307958473	2.491698261245673	0.3890386937716263	18.983937257785502
0.0102798875432526	0.5395666435986158		1.126302119377161	0.032785882352941144	8.042465346020759	1.311476513840831	81.35395039792398	9.315785674740493	0.7686481660899662
4.507231003460214	0.1599959256055364		0.689442647058823	4.911892802768162	9.043542361591705	0.008516833910034603	28.7693227681661	7.999178442906568	16.135263719723167
0.4683790570934256	0.04614240484429065		2.6010830103806226	13.702820095155714	20.82124041522494	0.29353703287197247	0.05678061418685119	25.21844046712799	34.41270226643595
9.718481427335629	3.0996975432525966		7.096469818339093	4.076757551903117	0.06473038062283736	16.971420527681666	4.7228520242214485	14.88880454152249	28.1461256141869
10.961644186851204	0.00020134948096885814		3.219025951557097	0.1501315743944637	0.2157000432525951	5.919333607266442	0.0	8.31147323529412	0.003473122837370242
0.0017778546712802765	0.04388929930795851		1.1810786764705896	3.913758832179932	16.913564160899636	2.696720000000002	16.24809696366782	8.154580804498279	6.556986825259521
0.03411898788927335	7.66955017301038e-05		3.9168098442906616	13.368225735294114	2.580829948096887	120.71871388408324	0.34021607266435977	0.00539562283737024	10.364583858131482
0.0064980103806228364	0.6915718858131483		26.818581548442886	8.995846574394452	2.586653996539794	0.4968473442906572	18.501049091695506	59.802860994809734	0.4732154325259518
17.62835421280279	7.68052771626297		0.01893983564013842	0.009376539792387544	2.3073826643598636	6.90311418685121e-05	0.5156364878892737	3.02459561418685	19.498100181660913
2.227704256055365	0.02266474048442907		3.568926712802769	8.200267802768161	1.0900389186851211	3.7985715743944626	2.63910865916955	63.26004132352938	3.255030700692035
7.236366115916943	0.02503652249134949		0.7924517301038073	0.19189382352941162	10.852064550173003	0.0006749913494809688	61.433309394463656	0.004459273356401383	0.001572136678200692
12.609202102076145	0.32797997404844326		0.00018656574394463666	0.0008098356401384084	2.8104244636678195	0.6103236764705894	6.174375328719727	0.45669660034602116	10.742351799307942
0.012091868512110727	5.419527188581321		0.025800432525951576	6.054245242214522	0.03047900519031141	40.5336785640138	9.889041496539775	0.009808780276816607	0.0071694031141868505
0.0007301730103806228	0.008757828719723186		3.2087274221453277	0.003773365051903114	7.223030709342561	0.013160371972318344	0.08404870242214534	5.313680051903114	0.24978670415224916
0.0026963667820069205	0.45154625432526013		0.9029028892733575	0.6260280449826998	0.033869870242214536	83.3418812975779	15.511708633218026	0.00010896193771626297	0.14350402249134964
0.007882076124567473	1.0249305709342567		0.016434930795847763	0.06409222318339097	0.9676361678200704	0.016953728373702424	4.136672698961933	7.932483365051897	31.784563174740512
2.840947249134944	0.45519802768166095		6.757598650519018	0.38878246539792416	0.05367493944636679	0.0061960726643598635	0.04290052768166091	0.00013551038062283737	5.168954757785466
4.829478503460203	0.24291837370242236		1.7079023788927312	0.0016347491349480972	1.0620675000000004	2.1466560121107223	11.16444209342559	0.002447102076124567	11.055835570934251
0.030602136678200696	0.0		1.8700733477508629	0.01303843425605536	0.6712056141868507	0.04953524221453281	17.550416470588218	7.213938416955019	9.85060619377164
1.5706805276816624	10.648002145328734		0.009184697231833908	3.1029283564013794	0.05645650519031147	2.0135360813148773	3.1114891262975783	0.02082190311418687	6.473295034602067
1.1412968858131491	0.11519249134948105		3.2086142647058846	3.863962759515569	113.90912238754325	0.1042822664359862	10.139244878892736	8.13286744809688	9.570987603806238
0.0003353806228373702	1.2373668944636684		0.7009359948096889	12.51173642733564	6.01502296712803	6.20328938581316	0.2572155968858134	6.281746254325253	29.87043823529413
0.6657607006920417	0.7388656660899661		20.12286673875434	4.314087560553631	0.03132511245674739	0.9977638148788907	0.6205601557093432	0.00020163494809688582	6.036883356401376
1.0696324653979248	0.00017038062283737023		6.056201712802758	3.7758880190311372	4.887503503460211	66.5012836591696	0.003368321799307959	0.18128647058823552	11.536859083044982
1.3072977941176476	0.19976775951557108		0.2668603287197233	1.5065622491349482	3.600830908304499	28.618719878892723	0.7191826816608996	0.09946852076124572	10.284859290657465
0.00047404844290657434	6.826237387543243		7.378027681660898e-05	8.896202647058818	25.631221435986188	45.990740648788986	13.487606989619382	0.6427008477508654	0.09308362456747402
0.005237223183391004	11.751706721453274		2.1445287024221447	0.602080406574394	0.6302513754325252	1.0617128806228364	4.855005925605529	6.6577327335640035	39.580843875432514
0.01932122837370242	4.1406145674740475		0.001782404844290657	5.824617958477521	2.9551134169550113	0.003969143598615919	0.021640268166089965	17.317100328719714	13.949481150519041
0.17937364186851204	3.5054545588235313		5.243327932525952	2.4376285380622864	0.48380248269896164	0.2598372318339105	11.68890168685122	20.063975484429083	60.65434500865055
7.501722621107279	2.1999422318339104		30.97139989619379	0.04221076124567473	0.0	0.027824870242214528	6.2243726903114105	1.2113969636678195	0.2880164446366783
0.0006416262975778546	0.8061091782006911		0.033962586505190295	0.1217676038062284	6.875011401384084	11.263547084775078	2.8423978979238753	0.031428849480968836	0.968322638408305
1.7935559342560574	0.0004701384083044982		5.1187049221453345	0.4875261072664365	0.09500995674740483	5.581173209342559	23.20616772491351	7.205721280276812	4.979120873702422
0.04340756055363321	36.52331712802772		0.0042441868512110735	0.2722395328719724	0.6032281747404841	12.49023013840831	11.23172948961937	10.058507006920411	0.7246827768166084
0.3497141955017309	5.413814956747403		6.665210449826975	5.448493070934251	0.00016189446366782006	3.7761900692041537	10.296676003460224	0.11923301903114165	15.689003564013817
1.2354921020761258	0.14060905709342553		34.450350986159116	2.6918095155709363	11.54454238754324	0.1004192993079585	0.0768808131487889	0.15523467128027665	16.10508226643599
0.001548295847750865	2.8045902335640136		0.4543525778546715	0.9786664100346004	5.359572638408304	0.6386315484429058	0.002845233564013841	34.263652110726625	0.5516493512110724
11.494503313148783	2.9792222491349425		0.0019071712802768166	5.051818347750858	6.56904461937716	0.1040717387543252	5.951516764705884	19.00447520761244	1.1446196193771643
14.369617863321809	8.884891678200683		1.349394619377164	19.081764930795877	0.7313924048442905	0.004696314878892732	3.849573667820069	1.1690503633217983	10.052201314878891
0.0	212.4215772923877		12.088081833910005	0.9894870328719713	9.838262257785479	0.04501332179930794	0.3200091176470591	7.889074610726652	18.901959126297555
3.3292907958477507	1.6289324480968883		0.15687858131487886	13.68495346885812	2.524026237024224	20.270871038062296	62.07683891003467	5.536063295847745	84.58182914359857
0.012813243944636671	0.7516949913494808		2.851901487889278	13.672141548442907	12.105095285467142	0.0036122923875432536	22.674953667820063	7.114709169550185	29.78460466262977
0.9986875173010368	6.548419904844293		0.0	1.7734862283737018	0.00045224048442906573	6.494784913494803	0.8060183737024217	0.7550370761245683	96.38042282006928
11.883667119377145	26.28799274221451		0.0	0.8216637802768163	0.26092019896193763	0.592661141868512	9.265233641868509	25.435310242214577	0.06214654844290657
0.6582631314878894	0.2901362370242214		2.493655519031141	2.5910470847750853	7.984501297577862	6.837361859861594	0.001019948096885813	0.6215718425605525	0.0002686245674740484
0.004518148788927336	1.1589167993079577		0.7580495242214538	5.38048141868511	25.01490828719724	10.413014593425613	9.697931885813157	0.6182120328719728	8.031940337370246
8.254638434256051	0.004653858131487891		0.23478029411764723	6.56904455017302	0.5254063235294117	0.9468714273356406	5.796194368512113	0.1197652162629757	1.4667214446366776
4.8313148788927335e-05	0.434930294117647		1.3130907266435985	0.4948138321799311	13.901004256055366	1.4898763408304474	41.03323963667819	0.45798922145328647	20.824006998269894
4.530890406574395	0.28007259515570937		4.019052906574393	0.0009162716262975775	3.031992326989617	8.67757389273357	2.2518447923875473	10.710299455017314	1.1758870934256058
0.006745570934256056	0.5991303806228376		1.6947465657439464	125.47163551903135	0.8457686678200687	2.4035744723183416	0.0003920069204152249	0.4570014532871977	1.6537417820069225
0.02828732698961939	9.555318044982698		19.668070441176468	37.56475410034602	4.096104204152252	0.5748222231833914	0.09540718858131488	0.009629584775086499	9.7984638235294
0.11249856401384076	3.0303140743944645		0.08368710207612445	7.825394887543252	5.841046877162623	0.01847139273356401	0.8255021193771622	12.401895043252592	20.210329610726635
0.0006812716262975778	0.03595772491349482		0.553068252595156	0.2646619723183388	18.086787647058806	0.00039030276816608996	20.02126227508652	31.89825087370246	6.380608460207614
0.007548685121107267	3.458231799307959		34.42987314013843	0.052749749134948114	6.294256081314885	10.588696314878902	32.240278598615966	0.0	5.160480354671283
5.004839688581313	11.429358866782016		0.2755680103806231	11.614398581314886	2.1250958131487896	57.550255242214526	3.789400622837368	3.4511854757785447	31.035898953287187
1.139357422145331	0.054428252595155685		1.5133992733564	5.359886435986148	2.234696574394466	34.07783805363317	19.471873581314853	24.347187482698946	9.121107266435987e-05
0.14724581314878882	4.829347205882352		7.976675138408303	19.12830817474047	0.11644310553633218	0.00024237024221453285	0.008147162629757784	0.1959795674740485	56.491777863321865
0.9265490916955014	6.232409766435986		0.6095322318339103	0.05290979238754328	16.8072642214533	3.1559178460207566	39.83297958477517	0.3461876038062281	27.600490795847726
0.00023117647058823533	0.25076458477508673		0.014011444636678192	0.0016134948096885814	1.260283806228371	11.05772672145328	2.890930735294116	0.00011258650519031141	1275.753051020762
4.084745709342562	0.08774497404844293		1.0420025951557097	0.13404374567474045	0.02425880622837371	0.00015145328719723183	0.8437047577854673	0.035088019031141865	28.926237153979248
4.637987257785462	2.708725173010381		6.3200135121107275	2.311286608996539	15.336396704152252	0.11809858131487883	8.229044593425616	1.112595536332181	11.10848566608997
0.0	7.939020198961936		1.744361479238756	0.9007281574394465	1.6121598269896207	14.871196167820065	1.3655140830449817	22.59273732698965	20.662874801038058
0.37448671280276763	1.132953053633217		0.9527076297577863	0.0022001730103806227	0.9056982352941183	0.15193868512110742	4.107478581314879	0.6375323096885817	0.335954420415225
0.15269282871972306	13.624422759515582		7.019453806228386	0.010727802768166086	0.0021392387543252593	0.018366574394463674	1.139330285467127	0.3214214705882351	0.09979558823529415
0.24197389273356398	8.530121366782009		35.501183131487835	2.2904934429065755	2.5639015138408303	17.587497707612467	2.9442833044982715	6.945832629757782	0.0010048096885813145
0.10550535467128024	0.474615276816609		0.0	0.15297134083044978	2.556472586505191	0.03101294117647059	0.12014665224913486	4.6437121712802805	18.97095234429064
0.0	0.004388295847750867		8.618546972318326	9.52453081314878	1.1561648356401397	15.362030761245691	3.0940462456747393	7.323379930795846	4.667820069204152e-05
0.0	1.101294065743943		16.231467975778536	78.31981175605526	15.111049628027683	0.14401269896193758	1.3596557612456743	26.126654013840803	0.03594765570934256
0.27885325259515603	0.6456647664359864		0.6497254757785472	0.719036081314879	6.618024705882347	0.0016992387543252596	1.7297830968858152	8.37322992214534	12.775398070934239
0.04565825259515569	1.3154021107266434		5.763657681660903	5.803282690311421	4.295799567474048	18.714838892733535	23.513313209342563	2.884313858131488	0.1713629065743945
3.0824563927335675	0.016228659169550172		0.6695883391003454	0.00011923875432525954	4.240669645328726	0.04076503460207608	1.7320749048442896	0.002474282006920415	170.51246931660927
0.9080545155709342	45.140793416955		7.279921167820079	0.0034311851211072655	0.47184216262975825	0.06174549307958477	0.057584472318339124	8.82727797577854	4.222968442906577
2.4234897491349496	0.11676179930795844		1.2763848010380625	9.36159169550173e-05	4.132423356401383	1.3314155795847729	28.420693408304533	201.61766865916945	4.937641141868513
1.763723261245673	3.0106050519031133		22.375587335640116	0.007092647058823531	1.1703306920415213	34.496290795847706	3.4063021626297565	46.73229864186856	12.837145553633212
2.8981000259515572	9.38432027681662		2.7535374221453286	1.5461380190311456	52.91368344290659	6.525783391003461	0.0007516435986159169	4.212059247404847	9.062615752595157
4.1946771972318375	0.00021465397923875433		0.2026432439446366	0.0021427422145328737	0.2817539619377164	3.2306983650519028	16.61313830449829	11.280421098615925	10.13535910899653
0.04723005190311418	0.061513754325259476		0.016138659169550165	1.9875072058823529	7.767149126297586	32.11152605536333	7.4773558477508635	4.585425173010385	35.47410512975779
1.0988929411764705	1.3583478287197233		2.226625501730103	3.6774019377162617	9.390393918685112	8.165923667820064	7.937157595155706	6.16104532871972	6.666006790657436
0.010878659169550171	0.7515508304498264		6.069482941176474	0.5886497577854677	0.0002049048442906574	7.4558333910034555	5.258344455017301	3.5301073096885816	5.380978027681667
0.008338019031141872	0.7660330276816604		0.04604128027681659	0.006473650519031143	0.4943408304498261	0.7470021107266437	0.2383148010380622	0.8073460467128036	0.05454071799307956
3.2504048702422135	5.867950692041518		11.94573749999997	0.10737005190311417	0.0068967733564013825	0.0542775951557093	0.32606830449826985	11.278070138408312	0.39263373702422166
0.5210310726643602	0.26449123702422117		0.001608953287197232	0.029825294117647057	4.497509333910032	0.416505830449827	97.51308853806222	4.2638695415224985	2.5027262024221457
2.0117407525951547	21.186448356401357		7.678226920415224	6.768931799307959	4.324744100346023	17.02683492214533	6.904956608996542	0.04375714532871971	89.2393185207612
0.10969135813148784	6.9416580968858055		16.44886350346021	1.6960099826989623	6.07247793252594	18.025768235294105	3.8210235294117667	6.907084359861594	23.695461704152255
0.0	0.0012038148788927334		5.387905389273356	11.665065743944654	0.011650821799307954	0.0033417214532871988	4.5644145847750925	1.5184022577854688	9.22295326124568
1.6635999653979245	0.06291510380622843		0.008861141868512118	0.37966917820069246	1.1401362975778564	0.8190185899653984	0.023593884083044983	0.026171799307958474	8.345582361591699
2.4096019290657447	0.011812993079584782		0.00526320934256055	10.319025588235311	2.48598410899654	2.977350181660896	8.409100276816613	0.000597993079584775	23.372444437716254
1.9903712716262978	0.3567889013840834		6.869283927335642	25.56861524221455	0.1342667993079585	14.063772647058826	3.2063439965397893	2.464261340830449	6.3965754844290705
0.00013271626297577856	0.0034969290657439435		1.5849357871972305	21.553892214532862	0.17778149653979272	4.197911055363315	8.749848953287193	9.864276384083052	23.18702824394463
0.0001246107266435986	0.11986485294117648		3.2430568685121073	28.997309550173007	2.951940423875433	0.0012273442906574393	5.688515198961929	0.003973044982698962	6.167481038062283
11.996586842560568	33.92786858131488		18.49789371972315	0.5343759256055367	0.8146478719723185	0.08031064013840838	0.4015037975778545	0.11391908304498267	20.69865456747402
0.0017173788927335634	0.011636089965397925		0.0	4.952439870242206	0.12638021626297571	0.17332457612456756	0.3228430276816608	2.710810008650517	0.0011308044982698963
9.017947205882345	14.73020469723185		0.1334382525951557	0.7078736245674747	1.242080259515572	2.912199057093424	0.018787162629757784	6.341222301038059	6.34776942041523
0.41090525086505186	16.142168685121128		57.06572625432529	0.2562145674740489	47.84230910899657	2.325194757785468	5.960386427335637	0.621216038062284	0.6004253200692039
4.3654780449827	31.600258814878917		0.7435767733564022	1.9826528806228372	0.0006973096885813148	21.55303730968858	1.9711771972318344	5.753068953287188	11.526834489619368
0.0058561764705882344	0.0		0.2734546712802767	0.9617939792387553	3.7752186072664355	0.0359343252595155	37.61351605536333	50.832664160899625	0.43178552768166023
0.03190255190311418	0.7114020761245677		7.590569584775088	0.005876790657439446	9.044856756055356	17.82146356401382	3.468218503460205	5.2080023788927345	1.1028575605536333
0.0014173010380622835	6.652032110726648		0.7168581487889272	9.164926643598614	4.183688676470593	0.27873136678200655	0.3784966955017302	0.15582892733564013	7.158939731833901
4.601726107266436	4.872598486159171		5.470993849480952	0.48254371972318344	17.87440163494806	1.6218476557093413	4.74624397923875	49.67736448096881	0.261093044982699
0.006425769896193779	0.0877622750865052		4.6713383823529435	0.22965596885813175	2.8195840484429078	4.581139048442902	2.906344264705878	13.430848494809688	12.702695994809703
0.0008521107266435986	3.5531894377162603		4.20049935986159	0.007735960207612455	52.1994567387543	0.608916764705883	12.57574654844291	9.650835743944636	0.44101019896193844
0.045866773356401394	1.100853321799309		0.0	7.620391695501724	0.7479278979238747	0.00022020761245674741	4.251049394463669	36.58537664359861	6.471708217993071
0.27062842560553646	0.009226712802768168		0.03533063148788933	2.2752889359861603	7.785700484429053	0.6885817214532868	8.075599628027678	14.288445925605531	0.053836989619377135
0.0	0.04294021626297576		1.118502456747406	12.604756046712792	13.598473564013847	0.21401647923875425	0.1787015051903119	18.460978217993095	0.10505606401384096
4.405728468858133	1.32113759515571		0.35038721453287225	4.711539204152254	4.233457352941178	0.10646317474048443	68.39063247404847	2.3340103287197174	144.63368526816603
3.8331246107266455	0.09216940311418689		1.1197853979238743	2.147841505190314	2.0167186418685135	7.410150190311424	15.116204411764688	0.809069593425606	0.7571927595155711
0.3555102508650519	0.20512194636678197		0.02766730103806228	0.06690600346020764	0.5028551124567481	11.737079290657421	2.971829887543253	12.608191929065743	433.26472334775053
0.01632097750865052	0.42271935121107235		0.07063737889273354	1.5977080276816602	4.654931730103806	0.42068433391003457	4.017019731833907	37.43748217993073	8.88176725778545
0.008759463667820076	1.892842586505189		0.009295138408304489	3.5348003027681623	0.5516146193771624	38.43392760380622	34.431882205882324	5.361419904844294	17.29362494809687
0.002558823529411766	0.00011897923875432526		9.116356193771624	19.85384496539793	11.340536859861603	37.238529057093466	1.6768655449827001	0.007471453287197234	93.78599742214539
4.479231185121109	0.01683504325259515		0.16544583044982694	6.31167153114187	0.013090285467128019	1.03681669550173	5.194636678200692e-05	2.0143866435986166	3.837307352941175
1.8263238667820063	6.306556470588241		0.06629813148788925	0.8187540051903116	1.3203571020761258	0.20069958477508637	997.4416253287188	39.79332541522493	373.0536813840825
0.47629097750865096	3.588066513840829		0.47809852076124526	11.805898961937723	1.0733799913494797	3.69480510380623	0.7557111159169563	0.5294658737024234	41.5680233304498
0.0005335034602076126	10.797696306228374		24.636252024221456	12.00003049307958	2.318409679930797	1.8335408304498273	0.6317321280276815	22.147859437716257	628.4964532871967
0.0003372404844290657	0.5747818685121111		0.06200009515570946	0.02577395328719723	2.252554359861594	0.029790311418685142	6.87940830449827	1.1167636764705882	38.32375027681655
3.718164005190308	6.421563183391002		1.1236937975778565	119.46101775951553	17.82532929065745	0.5336111937716258	0.12523783737024233	1.7278704411764703	11.194190743944633
0.2088213148788928	0.00036780276816608995		0.8241113062283736	19.339111686851226	11.627474429065737	0.002082932525951557	2.787101314878891	0.20995545847750854	1.684621626297577
26.159180787197226	5.340235709342561		4.148831505190314	0.00018666089965397928	0.0023907352941176466	11.572834264705904	1.177662465397922	26.433540839100353	0.08005466262975766
0.5067656314878887	4.041753685121102		0.17872569204152258	3.2608995242214527	0.129401410034602	0.1933722404844292	1.4514520674740472	5.164007621107261	0.04229856401384082
0.0	0.5745683737024224		0.149962525951557	1.266189766435985	7.393317214532865	0.14780863321799292	13.502950968858132	8.044297647058817	4.717645086505189
0.004581245674740485	0.6681317128027676		9.717525709342578	1.1353784083044984	0.8197497491349484	0.5275980276816614	5.8705769896193765	2.4744000259515593	8.025174065743956
0.0013196885813148791	0.05160513840830454		0.018585510380622797	0.2369260986159169	0.39963631487889223	4.7323282439446395	2.4625993685121097	8.415835250865069	26.68847599480966
3.6105513321799303	0.28894076989619355		0.00843718858131488	17.777227223183377	9.160286029411752	0.026191859861591706	1.3549440830449813	0.6914187197231819	0.0
0.03675942906574389	14.37079908304499		5.662556237024224	0.026535371972318325	0.008221695501730101	24.936820216262973	0.4841152162629758	5.025797041522486	28.415104143598654
14.278089610726651	5.279796029411765		0.020649628027681673	10.130973382352948	3.6488413927335652	0.028457387543252603	0.0004978287197231834	22.103506747404822	1.7610123269896232
0.0010221366782006919	0.0067976038062283715		9.587364645328714	0.09592650519031143	3.911058927335637	0.3248986418685119	0.659804307958477	0.0005940311418685122	8.055485830449827
5.8702422145328725e-05	4.725529506920412		8.72739567474048	19.089961323529415	28.534695804498277	86.5151805103807	20.64127622837371	3.377290164359865	0.9355849307958484
76.5731531574393	4.733625380622834		14.844468806228361	4.697014714532864	0.10920351211072672	0.028616115916955013	0.021671920415224904	0.15038213667820063	51.791227378892714
0.005854835640138408	1.5661974307958455		0.06286440311418696	0.03794945501730104	4.727924126297576	8.15038791522492	1.499418140138408	0.002633434256055363	0.20139059688581307
7.723904498269897	6.689399524221446		0.0	1.7011686937716282	4.761516747404845	10.690199446366789	0.009806228373702422	0.37371473183391	0.009527465397923865
8.951602153979234	11.084627439446383		8.55548734429067	0.1098807612456748	1.3519933823529418	0.003379610726643599	7.005411894463668	32.71826395328715	37.4148569290657
9.82006920415225e-05	21.302113468858124		0.19179481833910042	29.7715430968858	1.6926217993079586	11.12592698096885	2.4202901038062254	17.367974480968837	0.012745190311418684
29.67169782006919	0.8529487110726643		16.196955294117622	0.41715831314878893	22.030223235294116	1.0450408217993077	7.159530934256058	12.251793762975774	0.4771335640138409
0.3531704325259517	15.610950865051915		4.054493010380623	0.32356429930795827	19.561065787197222	6.535937413494806	12.875059982698948	9.473252231833902	0.05583057093425607
0.0013007958477508652	0.01111943771626298		0.05250261245674739	69.90315320934246	1.68577053633218	2.009694628027683	2.8666643425605534	0.006049299307958479	6.491859429065746
8.450779455017303	0.2727010640138407		25.185218044982705	0.002367517301038062	0.01221952422145329	10.10346851211073	24.67728858996541	28.992408174740493	5.878933391003456
0.6475098010380625	0.029080839100346024		12.478272240484431	0.16405024221453304		1.1692418339100328	9.18472044982698	0.736729861591695	15.83509588235295
34.6047858910034	13.158860994809684		5.105038313148786	4.176751185121111		0.09164707612456753	8.275565925605534	9.855624333910031	36.57651081314883
0.00018784602076124567	19.484564420415207		5.45603796712804	1.8528411678200685		1.9135315224913492	0.0	16.018717439446334	1.2410835380622838
0.5664733044982708	0.18788376297577844		1.868992621107267	0.00769660034602076		0.10516147058823527	2.047046064013838	7.604108053633209	0.2721445761245675
0.6326684861591693	0.011967084775086512		0.001422430795847751	0.000570103806228374		0.08646442906574398	0.1982985726643597	18.72743197231835	4.623962525951548
0.47980216262975767	0.0010210121107266437		7.223139411764707	315.0270372750861		0.6969502595155705	5.812686790657446	60.833434826989695	0.12104923875432533
5.8302252681661	14.602642231833894		3.7096911072664365	15.441022326989618		0.0076916349480968885	64.10880244809688	0.8373268598615934	5.299998174740485
0.08185661764705887	105.01366102941181		1.4398247750865056	0.07897557958477508		63.68328605536337	17.302465657439434	36.39195526816614	0.16572342560553652
0.5008603979238754	16.301613529411767		0.003992197231833909	10.742351799307942		1.3718373096885805	4.7537835986159145	7.730478659169544	4.9668071453287235
0.0004756487889273356	11.344250069204147		2.6977995847750873	1.3917870588235273		15.940470761245662	3.5257069550173044	0.0010693079584775088	0.7059883823529408
0.0005704152249134948	0.4894726038062278		12.593337318339097	0.5215885121107265		0.5230335294117648	0.2615725	99.13097417820072	83.82038150519024
28.4766767214533	0.08758384083044972		1.322620839100346	0.0004270242214532871		0.027013157439446364	0.05946032871972319	11.823999351211054	0.0020313927335640137
11.532677110726649	0.04307975778546713		10.208410960207623	10.738611833910028		13.096598589965394	0.14017888408304502	4.600201825259514	0.021695735294117672
0.7946814446366791	0.029343209342560576		15.788584134948099	92.70988877162638		0.599512188581315	5.514844653979242	1038.8179925086495	3.53979170415225
2.6967748442906596	0.5544666003460201		17.746429835640118	0.29094963667820056		16.813868987889272	0.0007228460207612457	11.163169679930785	14.978716262975764
1.3184239359861596	26.589859749134938		32.75986775086503	4.498237015570931		3.422662517301041	0.06622386678200688	1.6220134688581316	1.9134158910034598
4.642150086505185	1.159590406574393		5.402365916955015	0.159064679930796		69.16097850346019	15.805208693771636	0.00042717128027681663	0.03190831314878893
0.0009822145328719724	3.285440769896187		8.99067303633218	9.396772378892729		0.09206442041522489	18.8086246885813	11.693112119377153	9.353593555363329
0.0005436764705882354	14.446032205882368		1.5812461159169546	0.15271000000000007		11.296696003460228	0.2302598961937719	3.6217766262975726	2.1890638840830463
0.10214050173010379	0.0006107266435986159		2.6608079238754323	7.100313339100346		0.9317478892733567	2.9552603633217975	0.11175788927335634	56.493522759515606
0.21076060553633222	2.4204530449827044		11.223052456747396	5.252192179930795		0.0032155882352941176	0.693869602076125	32.13739544982692	11.05477512975779
0.001953304498269896	0.6073001124567475		0.10100515570934254	1.1911333650519034		0.7686363581314875	22.49772066608996	10.492647621107267	36.451015804498255
0.31257902249134906	1.64034446366782		6.1282352076124615	0.2251670069204152		0.0	15.83255602076124	2.559239333910033	30.25091870242217
63.41398160034604	0.007469645328719726		0.22874592560553633	3.9031862110726654		11.293169160899659	9.049844273356408	0.012488313148788927	6.0232464965398025
2.3251977335640133	0.36929401384083055		0.9763235899653985	1.0169752681660889		2.1952908217993095	5.109450951557099	3.1353837370242195	7.746795942906577
0.0	9.577490458477502		0.36998826989619366	0.3722430622837366		51.123480709342516	0.00018926470588235294	5.996075865051897	0.021496574394463664
0.0007467128027681662	0.8912326470588225		0.10539570934256053	0.02272004325259517		53.42143181660898	10.278749446366795	0.7400036764705881	8.021525224913487
0.00867128027681661	4.667274904844302		25.239629792387564	0.26847845155709354		0.002065493079584775	0.06607387543252594	0.0018471366782006923	11.446771435986163
0.6325984602076136	0.6074419550173007		3.6131872750865064	12.958792811418688		4.100355501730103	8.566396903114192	0.07385865051903122	23.685979238754314
6.346326245674739	0.07026717128027685		0.2873649913494805	29.821827223183387		19.48836259515571	14.890593010380632	2.8351513148788916	58.02130443771622
3.378354506920416	0.00048213667820069204		25.944363728373673	59.339598365051856		2.4446180449826986	8.648138027681657	1.5456983910034607	23.90308434256054
16.12671587370241	3.608005138408301		7.997472647058818	0.015874117647058834		0.0	2.8901597145328717	1.7708490657439453	0.014669342560553637
0.005180043252595159	1.3438494550173021		0.000241280276816609	0.00011433391003460208		0.28792121107266433	0.01373314878892734	20.1086589965398	12.48014094290658
1.11767964532872	5.469716903114185		1.429049515570933	0.022992517301038056		1.3101198010380637	3.522848667820065	154.63717557093403	0.32526265570934254
0.13791297577854664	3.8252818252595153		3.388696055363326	0.0009427076124567473		0.0	0.012430804498269896	12.793101150519027	6.171025614186844
0.21576488754325268	26.428644195501786		26.499280060553673	6.359943728373695		0.04898258650519032	0.11859394463667823	0.5688281920415217	1.3504622404844282
0.1432078200692041	4.880466046712802		5.139556989619371	0.158622759515571		0.24057842560553697	32.32141421280278	2.459763365051905	0.06011646193771631
0.003595371972318339	0.2022434861591696		0.0	11.29809343425606		15.859338771626291	0.03470707612456748	13.749886557093426	4.092709904844286
0.2551973183391002	0.4720675778546715		0.6539005103806222	0.0		0.00029201557093425605	1.0127973442906555	13.377163927335639	4.191326608996541
11.568673615916952	1.0517019117647066		3.9593629411764617	7.625375994809692		0.17242334775086499	2.6249304584775106	0.0	0.9850299913494809
0.7332725865051908	0.20914745674740468		18.233624143598604	1.9279210121107249		3.1802725951557074	150.73640634948117	17.93393149653978	2.12677098615917
0.0	1.2672816608996542		0.0014345761245674739	0.04598556228373705		4.504072647058821	9.69337395328719	4.665164048442908	3.5710382871972306
0.0011143252595155711	0.4814196193771627		2.080321401384083	0.034772214532872		12.392448737024246	29.970906738754344	1.6640266695501724	3.082434852941176
1.2649899480968878	1.3646233650519033		12.83273	52.185595276816585		30.13602497404845	17.717418771626317	0.6785197837370252	32.24945145328718
0.0009374913494809686	24.990054273356403		3.0674144031141872	24.984243243944643		0.10628460207612449	7.53209278546713	3.5703705363321787	20.131176029411776
0.5451056487889281	0.04884781141868512		2.9598175778546745	0.47892895328719726		8.634948096885813e-05	0.24755427335640137	0.15610862456747407	3.649935147058818
39.80237446366783	0.015254870242214537		0.08013749134948109	5.401590008650516		0.08869153114186862	15.95039989619376	0.0026161678200692044	0.12044307093425587
57.65541896193779	0.06451660899653987		5.715397923875433e-05	0.04225436851211073		0.02913022491349482	7.408711721453289	32.222172724913484	0.021650501730103817
0.24662204152249145	2.7082162629757787		3.0746307785467133	0.9513657958477502		1.0295561418685124	1.3546132179930772	2.5399089359861606	10.498094740484426
0.08170147058823529	3.9569919636678197		0.0	41.4595167647059		0.3715507525951558	6.582000501730104	6.041980579584783	1.882236704152248
0.4579037197231832	38.82836970588231		5.386789679930794	0.6183333304498269		0.9846718944636682	0.21546385813148788	17.836820147058823	0.016138096885813146
1.527335934256056	7.449168157439445		0.30539086505190305	5.336683538062284		8.515179048442915	5.775875839100339	0.0404479671280277	0.01126006055363322
2.8943763667820046	7.3758521626297595		0.28685847750865046	6.937760726643601		0.00016448961937716263	0.22712970588235293	2.2720750519031134	9.28249523356401
0.5627618425605532	17.422515467128		2.9117648269896215	8.013033477508642		19.925015259515575	0.3377537283737021	3.922568884083043	2.4745163667820047
0.007840666089965396	0.20362008650518984		0.0005112629757785466	9.455801660899652		0.002794558823529412	6.129513053633215	0.005806989619377163	0.12892461937716262
20.54455866782007	0.47279013840830425		2.79353085640138	0.06453266435986152		16.961923148788912	9.810847923875432	1.5500348269896191	6.407792292387541
0.0023157871972318334	22.485070726643606		14.091674835640157	0.0025908217993079585		4.716495769896195	11.245203840830458	0.22657942041522527	2.2402301903114195
3.171188442906573	1.7041011764705878		60.73977750865056	11.754167794117635		0.0013951643598615917	20.89922460207611	0.09571740484429071	0.7095909775086506
27.13472646193771	0.21306769896193775		4.290550380622833	14.379474169550154		7.865294143598627	12.782504705882342	2.300187993079587	15.618637076124593
0.005590795847750863	0.0019999480968858133		16.79206329584776	6.42792090830449		0.005763027681660898	0.3132010380622832	0.5974832958477507	0.8696900778546719
0.3632891176470588	0.004598217993079586		5.61923261245675	237.70818767301049		0.0005561764705882353	3.879107145328721	0.0013577162629757787	18.482713927335627
0.031152603806228352	8.676591929065733		4.432871435986161	1.2429496280276806		0.12654506055363318	1.3352667474048436	9.95573923875432	0.196371366782007
0.021517326989619365	135.30468889273362		18.061631297577847	8.676322768166086		17.914819982698962	0.09738397923875428	10.07860825259515	21.67625723183389
0.13651467128027683	4.895307603806228		0.6113652941176468	2.6458874913494816		0.5178051384083046	1.8573643339100367	5.889383226643597	224.36449487889288
0.03594871107266436	0.03318875432525952		10.922102422145308	1.4863862802768164		0.23920114186851174	0.08801469723183386	91.2785255709342	2.081264160899653
0.14342114186851224	1.4371745155709323		3.9509034602076176	3.226144282006923		4.816683953287195	6.768821591695499	9.978062863321814	5.090869645328723
15.44167288927337	0.7704442820069208		4.094670839100341	9.28116081314879		2.276233762975781	6.272972932525952	2.46303044117647	138.5546247750867
2.2429360813148804	2.172365761245672		3.591539775086508	6.881431444636682		6.117774904844288	10.611421211072676	45.42076525951559	5.619951046712808
0.02872038927335638	0.0017151989619377161		1.7955556833910036	2.3484894896193786		0.9359238494809694	0.0	3.7414827422145307	4.373298010380628
3.355191479238751	4.907816124567472		1.6785606833910023	12.472613321799322		7.725405423875436	24.028266288927313	460.8889292647057	4.5259023010380615
0.543378918685121	1.3673172231833934		4.063631565743949	11.06332086505191		2.345307396193771	24.183014610726605	1.15758301903114	12.375133788927345
0.27274661764705904	0.00015004325259515572		14.28912582179931	15.227148321799307		30.563131825259543	0.0	0.017237378892733565	39.261127110726676
0.524255666089965	1.6416257612456737		53.2816080103806	15.876947171280278		1.190751124567473	0.17105064013840787	6.098651842560553	0.737002430795849
0.000597915224913495	7.099480968858132e-05		7.605008122837368	0.24992737024221454		10.567424749134954	14.323450960207609	12.98686442906574	14.178844818339108
3.9019851730103756	5.429901660899656		57.110363261245666	0.0		7.17278930795847	11.907896989619376	71.61529162629758	1.0462051384083042
0.3375090224913495	0.3693222145328723		0.11813410899653977	0.29247728373702436		11.8165746885813	7.988947006920416	1.4327955709342581	2.9571549394463688
0.00014527681660899655	0.508537292387544		0.6494167906574395	23.84486997404847		7.539446548442907	0.8114469377162623	2.5322772491349443	12.621989541522511
1.4942706660899645	0.0		0.16103158304498266	8.085020674740484		48.68204359861592	39.299092231833924	0.9259060813148792	3.331906487889272
0.006673122837370242	5.503362889273356		5.963864195501733	2.862305129757786		4.77331942906575	2.400252673010382	6.56759865051903	4.9147219896193794
4.008539455017302	21.703182465397937		0.13443635813148774	0.0017663148788927333		4.851358408304508	0.00022723183391003458	2.1812143771626356	0.043222837370242226
2.0252288494809685	1.2304669463667819		0.5020342647058815	0.608658313148789		5.569594506920416	37.6327709083045	0.5001562802768149	1.1564257006920418
10.15829317474049	0.15679708477508644		0.07444959342560549	0.542221989619377		1.4292120588235278	0.24356108131487877	26.773381254325255	3.632701946366781
0.0	1.7366823961937714		10.396963780276797	1.0448941003460204		0.013505441176470588	3.8155406141868493	2.595649731833913	0.15519755190311416
0.262508892733564	19.44011911764706		0.16833457612456781	1.0512197231833915		1.2222387110726651	7.247228408304499	0.004318719723183391	18.20163632352945
11.836507629757783	0.08441714532871966		0.8871140224913494	0.3277194031141871		7.944539212802782	0.0890393598615917	1.3444589705882368	3.33438063148789
0.0	30.473548961937716		0.02799416089965396	66.91289494809682		1.1256885899653974	27.882959679930767	31.85745020761245	39.17065680795848
0.29841102076124604	0.09291109861591698		4.592701141868506	0.00022738754325259518		0.003853814878892734	11.797447923875435	7.876976384083044	22.706074359861592
5.166410380622835	0.02686627162629758		8.02485827854673	18.74978403114186		0.21666856401384108	54.93768196366786	1.1232868166089973	7.101122647058822
0.4164272404844295	0.4277989186851214		0.05832217993079581	7.5976532958477545		2.3006698529411764	152.22919064013848	13.796153019031141	4.339985216262973
0.0018643598615916952	0.6504158910034605		0.2502941435986159	10.933683520761242		114.63500263840835	2.3386163840830467	29.553545960207593	129.36873636678203
0.0007996020761245675	0.011073131487889272		0.08975911764705889	70.31037282006938		0.011327984429065742	1.3827754930795855	0.016798304498269905	1.1743930622837369
3.3144080536332217	1.2901596366782		1.5379797664359875	0.032312984429065765		0.002307941176470588	1.6138674480968846	0.32340403979238735	0.9583850346020757
0.0010087629757785468	0.007909705882352937		6.2894302681660905	5.067393659169535		6.243427949826984	3.528835302768163	2.8658980363321778	1.8700655276816591
0.01870241349480968	9.988126410034596		0.06225538927335643	7.260118373702424		11.747927577854664	0.6774234948096886	9.321709083044992	23.79968912629757
0.0	3.438948641868512		0.269946600346021	0.10957708477508661		104.83317301038072	18.331080250865075	0.16959719723183397	3.529604480968863
0.014565666089965405	4.626408780276816		6.083853529411777	13.190124826989624		0.001136159169550173	0.6942321539792381	53.84362518166089	16.591208866782015
21.084785328719768	4.898257707612453		8.582546046712785	4.148979005190309		0.37998706747404887	64.35177326989616	0.6381732006920416	4.4076581055363295
0.7914196193771629	0.11959133217993081		113.02344279411756	6.383477266435982		119.50127932525938	30.874058122837376	0.049890467128027687	0.7655757612456736
0.022376565743944643	0.23171119377162663		141.0415984775084	0.0003703287197231834		0.06407848615916957	4.221072110726637	48.65432898788926	14.583777153979225
0.0023429671280276827	4.925175527681668		13.345238166089983	0.007878261245674744		2.697461730103806	1.5188972058823524	0.3113359948096885	42.27394562283746
0.011978382352941165	0.008624852941176476		4.760457214532873	11.156292906574413		0.003173183391003459	3.5850418771626305	28.08155879757781	0.14633443771626287
9.056714065743924	8.076881513840828		11.161467880622828	0.06131934256055356		0.6480211937716265	1.8283161764705866	0.49195311418685056	8.878586219723177
7.2703084515570975	0.8088817560553639		0.0			207.94942371972317	1.2465028546712795	28.42011922145328	4.309461807958479
0.09507555363321797	1.1022501989619384		11.089299550173015			0.0	1.371119013840831	0.5669126730103804	3.7615355622837336
0.012281825259515574	10.371143157439441		0.11574929065743941			4.7868191089965375	2.8313308996539814	5.435272828719716	22.31289518166092
0.01902621107266437	12.215668823529409		0.017518693771626303			2.6154260380622794	2.3837162110726653	8.80023779411765	3.666289022491353
5.28607539792388	4.809861539792391		465.2977949567485			5.365911012110729	4.295271626297575	11.553453235294109	2.57703959342561
5.543762906574397	21.52345710207613		0.03696167820069204			0.032147681660899666	0.8777616349480967	0.1804928373702422	1.2851055536332172
6.7575227249135015	0.06654038062283736		0.29064720588235265			38.96493118512118	16.587748408304467	3.820852093425607	4.950708434256061
0.9277210640138408	12.613776064013846		0.6364465397923863			3.1534383823529404	0.027951228373702446	16.548134134948132	81.8179031401385
0.007151591695501724	4.984823157439443		0.3974771107266433			1.674166306228371	25.233044108996534	3.3085625086505233	7.7898364273356435
2.1845468944636703	34.68163097750865		20.902226652249126			13.274540475778547	11.694756833910056	9.717264550172997	0.00029496539792387544
0.0014193512110726645	0.08098297577854674		0.22221597750865021			11.228301107266429	164.0348859256055	47.01492237889273	0.5561317214532873
0.003682733564013841	0.000410181660899654		12.726320294117627			11.076537344290658	0.4722217993079578	9.82132264705882	0.3947466782006922
0.010734653979238755	0.04195532006920415		0.18468822664359838			15.749945778546733	0.15467519031141863	26.921227647058814	10.561055942906574
0.271848105536332	1.0040940484429055		0.31445861591695495			9.458276245674726	1.6958655622837353	17.43749000865055	2.301733538062283
3.3888382785467117	0.051843347750865104		16.993278650519024			1.8605324826989649	5.166605406574396	68.16389299307966	3.959215311418692
5.0227548788927345	0.5535330449826991		7.093177370242206			18.505503892733568	26.922535294117612	12.06119883217993	0.0036219290657439457
0.0015668771626297577	3.9053601903114115		1.0048286505190327			12.551967984429067	30.000493996539795	95.89924227508645	0.19434000865051893
7.589965397923875e-05	23.57839291522491		5.4815827335640135			2.145182776816609	1.2095834861591717	2.3207417906574417	27.73272769031142
6.010879100346029	11.162990198961932		1.2400647837370251			21.505342915224883	28.603731349480967	0.7439210899653976	5.302561712802769
0.04553395328719723	0.0		95.94333042387547			0.22876476643598612	3.7273433996539818	31.958996764705844	8.415000181660908
0.018690717993079583	0.10715698961937718		0.09657613321799305			11.502411280276839	1.6674107439446368	0.3462023702422142	0.15067753460207595
0.14271993944636693	3.8409545155709353		10.803713780276823			2.024887681660898	0.01408051038062284	0.25242825259515583	0.013909489619377173
0.1013220501730104	13.23511057093425		1.7441189965397932			2.43697571799308	12.476877569204163	25.791237335640183	12.935224385813152
0.19041393598615913	0.02020702422145328		3.675500147058824			0.0005012197231833911	11.262444679930773	3.9406358823529457	0.3215841262975788
1.8769794031141867	10.039802621107263		4.324891072664357			0.11810475778546718	5.4732582698961885	49.721656548442915	11.169745017301043
0.14352941176470574	2.691103114186853		1.1741698183390996			3.8409752335640164	29.998652456747376	0.20722014705882363	0.4130897491349481
3.3370825346020783	0.7899101643598605		428.7169286851213			0.059284022491349495	0.4131948788927338	11.966593365051908	26.107412802768156
0.0005084429065743946	0.0		19.78000302768167			0.0011366176470588238	14.40022278546711	42.86939454152253	0.27307847750865044
0.09223845155709341	9.808438910034603		3.714720276816604			13.44570848615917	14.424519844290655	7.929930795847751e-05	6.209009567474051
11.861132612456725	1.0752630449827005		44.533031384083074			2.1668702595155644	1.9836629757785487	161.14856791522482	12.43108193771626
7.348006176470586	0.047080951557093395		1.973768105536333			5.056535622837374	22.701985311418646	0.012645519031141875	0.6824612889273358
0.0007794896193771626	2.8449891176470614		1939.972152058824			38.69568080449829	9.61581274221453	5.15200011245675	8.187909844290655
0.627140674740485	0.33454201557093444		3.64163021626297			0.7532351903114183	34.38298883217993	0.24579733564013848	4.093508935986154
0.009407309688581314	0.35049794117647104		0.07888953287197233			3.5641439273356372	0.0624129411764706	4.6999057179930706	4.132075960207613
3.939864636678199	0.7045382439446372		1.3919750346020756			0.00041794117647058816	0.004795475778546714	0.13644470588235286	38.50629985294115
0.056196877162629756	0.3274128460207611		3.7649762716262978			0.15267808823529416	0.6860479238754321	7.238025640138419	1.1952363927335639
1.2805945501730112	0.25148757785467124		1.8843989532871976			2.40353355536332	21.083201937716286	154.39146558823515	26.741182794117638
0.02522703287197233	0.6685538581314889		10.285715743944625			24.808019749134967	0.0005523615916955016	2.662387517301045	0.12864563148788916
0.16624269896193755	0.3631100778546721		0.06130012975778544			15.505405640138417	12.965978979238752	1.1771125346020779	2.3834853027681677
22.913577430795836	1.5118246799307948		3.3900793944636636			0.22747836505190291	33.51580614186848	3.8387764705882317	0.32753064013840827
0.016514005190311418	1.308111583044982					14.21328980968857	0.0006573356401384084	12.683249489619381	6.19433205882354
0.30878222318339116	39.21335689446374					9.272394878892724	0.21789738754325258	2.393631314878891	0.005192404844290656
9.172732430795852	0.5020407179930798					5.465817110726644	0.012262396193771627	9.1083767733564	0.4884449740484425
3.389857820069204	8.981226271626296					0.435386314878893	3.3425108131487904	0.031873105536332165	63.60865416089965
0.002107975778546713	7.589100346020761e-05					51.1181543685121	0.4333241608996538	0.03166839100346022	1.351477958477508
0.23260137543252563	0.0004577076124567474					13.500955207612462	3.514014394463663	60.72034563148786	19.095758918685114
0.006867785467128028	0.14200403979238713					8.64237366782008	4.028268434256059	0.19233896193771624	0.06881211072664355
0.011582448096885812	0.17504990484429045					0.0	0.38700425605536265	0.3203529757785467	2.2531235640138383
0.6714490051903115	0.6859742733564013					0.901329186851212	11.452174307958487	12.452034160899661	2.613116444636679
0.11447492214532877	24.26155294117645					7.285891583044991	1.3146656055363313	14.753254134948097	0.5007347577854669
4.447553053633214	0.40672416955017354					0.16746198096885828	41.181565674740476	10.306445570934256	57.339362889273325
7.688804282006926	0.47043301038062274					17.61368108131484	3.0490976038062287	0.6830493252595151	35.39294196366777
0.9673505190311434	1.868852794117649					13.021034541522493	0.0	3.82082735294117	0.4821489878892732
7.604921695501728	1.6567858737024224					5.976369628027686	0.06081907439446368	4.5799873356401415	20.10723551903116
0.0003130968858131488	2.7459625346020746					0.016166626297577858	22.39076551903115	28.867433633217992	7.284967733564019
20.56583294982695	2.9475295934256036					14.216533330449826	3.7581610726643535	10.910111851211074	3.0195226730103784
1.0448048356401378	0.2724689359861597					4.372187301038058	4.644740674740484	15.707098754325267	8.418395103806224
0.006553001730103806	169.33110447231803					0.6684393166089962	0.7500268339100366	5.118831730103808	0.00336636678200692
0.738703079584775	0.07950475778546703					2.306928615916956	13.523097214532875	0.8919618512110724	19.678792508650513
0.24872502595155715	4.497927110726642					16.332731211072637	52.55710046712798	0.036447050173010365	32.660687093425615
1.9020593166089985	38.81267876297572					0.10334445501730109	36.606874282006835	352.6333089792385	24.160261029411753
0.05652515570934261	5.263899420415223					10.745184818339094	260.39529527681646	3.6572842128027685	3.395722586505191
11.664723918685132	0.0					65.5424892820069	0.810122508650519	0.8130777249134955	4.8416610726643565
0.09760596885813151	3.1403648788927327					0.1583670501730104	39.99327224913489	8.075974195501738	23.99745756055362
0.0	14.621370432525941					1.7653383131487899	16.24917974048444	0.2748518425605537	69.46816200692045
0.0019060467128027675	0.007579039792387547					0.9811432785467122	4.311169160899657	33.515200588235324	8.05945169550173
8.197412292387547	4.6258659342560495					44.39856839965395	0.6420451038062293	106.61166707612455	5.960386427335637
1.1131133564013838	1.3502020155709347					0.00847618512110727	0.040173339100346005	3.6626006228373713	2.1443054671280275
0.00029131487889273353	0.09705812283737028					0.32671919550173	5.724351418685118	0.45730446366781946	58.17061624567474
1.2739884602076152	0.6698359342560557					0.5881203806228373	8.523277318339082	106.08831309688586	45.57000431660897
4.72159803633218	8.74732678200693					37.028484671280246	2.727167776816612	6.485460112456743	38.85551067474046
0.0002666868512110727	0.6522274567474052					2.110131072664357	2.115881600346024	12.903061539792409	0.7423738581314878
1.0614934775086502	51.82735801038062					3.5625237370242195	0.7232092647058825	0.3928819377162628	43.768555363321774
4.870768079584769	0.5342890743944633					65.65952194636674	3.192716098615914	0.024090899653979238	0.5615202941176475
0.0020094896193771626	6.177911998269899					4.853637811418681	0.7647456747404858	32.95938338235296	0.5463349307958467
24.55578288927336	13.086519083044976					69.79345457612456	4.060234169550165	11.2486437283737	4.337424904844287
23.03992831314878	0.1565645155709341					0.003905043252595157	16.06823391868514	3.4166001470588223	53.14427459342554
0.42208996539792426	3.411128927335642					3.9015012629757764	0.6486492906574381	14.544388633217995	9.74485310553634
0.39370205017301046	10.433731885813158					0.47143878027681646	0.09520373702422151	35.08226948961945	0.8827938494809684
0.6352569377162628	0.017727430795847723					6.058357422145326	6.34623721453287	1.2403311678200686	5.837028243944639
0.9673134429065738	0.0007359861591695503					7.556443719723186	12.125975337370255	3.611332249134947	0.3464928287197232
0.01761897923875432	0.14884641868512105					3.381886046712804	0.0	3.808019489619385	4.154603823529411
0.09815681660899657	3.0181027941176466					0.028172370242214535	6.363235614186858	2.5217593425605527	32.684726133218014
0.02275843425605536	0.0					2.966317422145335	0.3552267820069204	63.09698084775091	3.8046657179930743
15.186441669550177	62.989716825259535					34.402993226643616	7.122090795847744	0.04234503460207612	2.965465216262971
0.26363897923875435	4.668279446366779					0.09679480103806232	15.933273486159177	1.0580424394463674	0.5127399913494812
0.0066942301038062264	5.790931980968863					4.1707989792387545	0.016365657439446395	33.48712323529418	0.011844238754325253
0.0	0.26037309688581284					9.296362283737013	1.9896736851211085	7.058039757785464	0.05958824394463671
0.00034369377162629753	16.804299385813163					13.61859365051903	6.027801228373698	3.197349420415225	12.474828252595143
0.7886962802768169	0.006382846020761246					3.23829615051903	0.11522087370242211	7.995212110726636	16.838883702422144
0.22469592560553653	0.19026966262975775					2.6076182439446414	0.5518581401384081	7.915184844290655	4.905073555363325
0.8167010034602079	11.643964005190314					0.12150844290657441	21.946769913494848	0.0038680017301038045	0.6666836245674744
0.0003977335640138408	10.071873295847745					3.3493385986159145	0.6575533217993087	1.1229647577854678	0.13532797577854674
0.003581773356401384	1.6327984602076109					7.31085653979238	0.06542266435986159	107.37791872837369	1.5557190657439441
0.7217845501730106	3.87469830449827					2.9900585034602076	10.026359100346003	50.701074178200706	19.816408010380645
22.996589134948124	2.866560726643602					0.000617681660899654	17.21132966262977	0.6502404411764697	5.067633027681662
2.327122880622836	15.918668442906581					6.240642967128027	0.6035678979238751	8.968125449826964	4.923185155709348
0.8385485986159184	4.672069818339103					13.584357612456749	5.871014801038067	0.18225298442906573	4.36202764705882
0.04267877162629754	10.302313745674738					3.6425957439446384	10.093412586505186	10.121364342560542	71.56429133218016
0.10580315743944642	0.37047703287197226					1.635393641868514	8.932109861591716	0.0012607958477508664	1.019219403114188
0.2831062024221453	0.004118131487889273					74.15052958477517	0.08457981833910042	1.3324675692041528	2.7092822058823516
0.393566704152249	0.13698457612456744					0.053275268166089976	1.5721761937716268	4.916583875432529	10.097253806228375
0.0001496885813148789	2.459108711072661					121.753379619377	0.18229737024221457	1.6716277422145323	8.923313823529396
1.1946403979238738	0.21657338235294146					8.643872724913496	0.556492750865052	16.07612341695501	20.760728633217987
0.0005606833910034603	0.0011442993079584774					3.3170712629757833	5.867773685121105	7.58361936851211	6.603851513840826
5.617499359861591	47.6833115830449					0.2525934342560554	11.136682102076144	17.039746660899645	1.8692974913494842
3.786317430795845	0.0006173529411764707					5.876696410034598	0.7616206314878882	0.3407717214532875	0.05709372837370234
0.0026288581314878883	1.5264250778546717					19.14919633217994	12.864438373702434	9.133469048442894	1.1562949740484427
2.751458788927334	0.00020610726643598617					2.386718010380622	6.511760752595154	1.4869123788927334	10.514104775086507
0.39464222318339154	24.204358875432526					10.66126993944637	6.232703979238756	10.194866730103806	8.523943624567467
0.6572848096885812	1.3212793598615917					4.289159498269896	7.908029083044987	18.186442162629746	1.890809671280277
0.016073771626297573	0.5269574913494808					0.21589373702422157	0.34874354671280167	19.979075700692054	5.568334316609006
10.473264705882354	6.969586833910036					0.7685724653979238	35.00371635813149	0.28132685121107287	13.071495493079608
1.586848970588234	0.6815019723183388					0.05183142733564012	1.0792693079584772	0.36322384083044984	10.998162465397916
11.470872785467114	0.7233978027681659					0.05107221453287197	8.72094785467127	0.21461358131487882	38.322650709342554
0.006343027681660904	0.14619945501730106					13.336649826989632	0.05015826124567469	7.376599610726647	0.3595544636678198
0.013207906574394464	0.004276626297577859					0.21984044117647072	15.026923572664355	0.19210587370242224	50.734815475778554
6.942419307958475	0.023939186851211075					2.276050320069207	0.9827857698961925	5.118991859861591	0.6296942560553639
0.8077136937716258	0.0059894550173010385					0.7770522664359856	0.5676940570934247	6.361120977508657	7.774514757785465
17.83269138408307	0.4378039792387543					14.54871028546714	29.53830348615918	41.52795857266433	3.1561933650519047
0.21419897058823503	0.02710083044982699					9.66234022491348	18.328097707612454	6.446045700692041	4.238798702422147
0.29115501730103843	0.18936389273356405					0.0	27.117642231833884	0.13535927335640144	7.626542993079599
0.5550402508650508	0.004646288927335641					0.11496988754325255	1.8612359515570946	123.11888661764702	8.630638728373686
13.23437323529412	0.03314904844290658					2.408857231833913	1.0603177335640144	13.746351228373712	0.2558195934256058
12.98051093425604	0.380768434256055					0.0069437629757785465	15.538711799307947	1.5771996366782024	0.02801992214532875
2.2441864013840815	17.307635553633226					0.2514386418685123	3.026205285467128	87.88086047577859	0.03843317474048443
1.4711714792387534	0.2505443771626298					0.0006679411764705883	0.5428171972318346	135.96909725778536	6.55240099480969
0.005710441176470587	1.2349077768166097					0.2578572664359861	4.600368174740479	9.935826946366804	1.2087860121107248
0.0010542647058823526	0.0017784861591695503					0.6674950778546722	11.894119628027694	25.054569117646995	0.0027887629757785463
0.0014473961937716264	15.227000942906551					15.764210017301036	13.260651929065741	6.627802231833905	1.617683243944636
0.33309006920415185	0.8537271107266438					50.71371360726648	6.7559384948096906	45.66461195501724	2.433162205882355
0.07300204152249133	6.79370423875433					19.032767629757807	28.4316781314879	4.230287344290654	1.6136960034602064
6.677335640138408e-05	20.681185328719742					10.17961545847751	0.018589368512110745	85.34229687716255	0.3740885640138408
0.0013500432525951557	6.953423148788927					7.495610562283739	7.7871956401384175	7.5312686159169635	1.5844756401384086
0.7012137889273358	0.004363451557093427					6.578224844290655	0.0	7.433490103806224	12.267927820069177
0.04516739619377169	2.013313261245675					37.19183519031137	16.648864005190283	16.76353679930795	7.957802690311417
0.36544430795847765	0.0018508823529411764					26.889862378892726	4.682040121107263	157.92151578719748	1.3543211764705894
0.002106384083044983	0.0					5.350385588235292	12.389899316608995	83.5306781574395	36.71544199826991
0.0032452595155709344	7.679373615916954					1.0075576038062264	1.5979743944636695	0.05463185986159169	7.991177301038078
0.015764576124567473	0.45995080449827036					0.07477160034602079	0.0062365916955017305	0.001018044982698962	9.316769835640136
6.828968745674736	81.9033970934257					5.831769948096885	0.10934096885813158	0.0371477249134948	11.3283965916955
1.2902325778546708	0.0319872404844291					3.457859801038066	5.415753771626302	1.1998522923875423	16.184135060553626
0.6030135553633212	0.7429833823529416					11.020366029411752	0.2109265743944637	0.8759977162629746	103.33208733564014
0.5049208304498275	0.9417976297577858					0.0	14.565536825259521	0.4677653114186844	0.34852766435986143
0.0021413667820069206	11.464193313148797					22.04248455017303	13.24763580449825	38.60827106401386	18.178432283737
1.2037351643598604	1.5531898183390984					0.052154809688581286	1.6998699307958502	26.45233304498271	0.04117916089965392
0.005485717993079585	0.001822742214532872					2.7819048269896185	33.335810596885814	0.4358974480968855	0.0009815916955017302
5.933159282006915	2.01497437716263					4.1764638321799294	16.883144878892736	0.10924089965397936	2.6652413408304474
0.11896976643598607	35.39500248269896					0.023696652249134965	1.0989015311418684	7.93730464532872	52.16546319204147
0.2886942733564014	0.0015221020761245674					0.04220558823529412	289.13184929065716	0.04823598615916955	0.05763231833910036
1.035539628027681	9.671132058823536					0.5985640224913497	20.028321392733577	0.12943599480968862	23.390856522491312
5.712771773356401	0.00031275951557093427					4.239043079584776	6.239895458477505	29.40336525086504	9.094428391003452
13.044647517301021	21.83011194636681					0.008196782006920415	1.0196422058823549	0.04626002595155706	6.439595544982701
32.405096937716294	5.719495207612464					2.0961626038062287	5.527269628027676	5.817737076124564	6.923171513840836
0.0	6.6093401816608965					0.21645606401384088	19.782367145328717	0.9559690570934261	8.093340622837363
32.56247345155705	14.737667846020784					0.000759515570934256	2.3306311245674762	0.016525051903114173	6.75622438581314
1.2733666003460218	0.7780810294117646					20.695264930795826	0.06012844290657444	0.0016798010380622839	0.0010701643598615919
1.0008821020761225	70.52374203287201					25.21702148788928	81.13029468858134	9.67435878027682	0.4091980795847756
4.2498822923875474	11.538715380622838					16.16326721453285	7.934375017301038	0.9113055536332177	0.6071255276816621
0.03770205017301039	1.2184486072664358					6.40210102076124	0.0006427595155709343	0.38805246539792343	3.9063563754325217
0.5688993771626298	4.281566929065748					4.230437871972316	12.608186055363324	61.67029320069212	0.6718229152249136
0.012863174740484425	11.269785380622833					0.0	10.366899282006912	0.06733674740484429	1.3408488581314881
4.379110121107268	0.38661670415224897					0.011849697231833909	9.237062733564002	9.1679762283737	0.6655437629757789
0.0010324913494809682	0.24875435986159175					1.0848316176470578	0.006363295847750865	10.273477110726649	0.521818330449827
6.957731911764709	1.0966876384083042					0.0	9.253615415224907	2.832020415224914	20.239345432525944
0.02543028546712802	0.0003404325259515571					6.292957370242226	0.04008397058823527	19.006540916955014	20.409222370242205
0.40506051903114204	63.573228711072694					5.967298269896188	0.029666920415224916	46.79247100346029	18.374504126297587
5.193894031141864	2.9035802335640075					4.1877162629757784e-05	3.33269962802768	16.220880086505193	0.0030143339100346016
2.744580605536335	0.09053103806228377					0.0006121453287197231	1.1031553719723175	0.29057967128027734	9.035677543252591
0.11654160899653963	0.03035472318339101					21.243843572664346	0.8741516955017298	4.534247110726651	17.697072396193782
1.5288053633217977	0.35638765570934233					0.49059820069204096	0.0027222404844290645	0.1786023615916953	1.626884904844291
0.012434065743944634	0.00106628892733564					35.466137923875465	0.864839169550174	44.30356033737024	15.88929608996541
0.24270936851211072	0.6699615138408297					1.277473788927335	0.3998001038062284	33.24920942041519	24.476382534602077
29.106382387543253	35.43522220588231					0.6459867993079584	0.0	37.04914809688575	5.197749307958483
0.0778682093425605	2.647037776816611					0.0018653979238754325	0.6560653373702419	16.426387923875428	0.6039961851211074
13.163470043252577	4.944118607266432					97.91833573529419	2.2200885813148794	5.027148884083045	1.3283692647058818
0.0007832352941176471	9.126873987889281					1.5695402768166105	19.751267128027667	20.797589126297584	0.12779612456747377
0.5106645242214524	16.799241038062288					0.01908352076124569	20.030481176470587	0.700134688581314	4.790108373702424
0.0005190570934256055	12.626750657439453					1.3174974999999998	0.0	1.387855103806231	15.584635821799283
4.680465968858127	2.4506699653979185					4.4805453719723225	8.011414878892733	2.138266989619381	10.719267006920408
1.6002789013840841	12.206135147058806					0.4402349999999999	23.41227662629757	16.023012076124576	33.790217569204124
0.022402430795847757	0.008035000000000004					0.4368478546712806	1.9813328373702421	8.183849455017299	16.29954413494812
3.698640882352942	6.864193927335634					0.0	4.341086920415225	0.0585155017301038	8.626890666089968
0.8760370242214545	37.69728317474047					0.05648663494809688	197.49833170415226	0.009434515570934254	11.604026185121093
0.0018856660899653982	0.003873235294117647					0.030311410034602103	1.4024709169550176	6.916613503460216	30.639115839100405
0.5298511851211077	0.3237346799307952					9.159534351211073	5.222847214532877	127.6676983737024	6.693627543252591
0.0067963494809688595	0.0035080968858131507					0.684310147058823	0.43053551038062254	0.02735429930795846	6.800049282006917
0.033362820069204144	3.4185909169550213					0.13087302768166076	10.638997024221435	1.5158180622837365	8.358190544982701
0.16730977508650532	0.02266044982698963					2.446532301038063	7.865916955017301e-05	0.03964378892733568	11.938993010380608
0.00016359861591695504	0.06510121107266442					0.1516389965397925	6.0491780709342535	0.9028276038062272	0.005093771626297577
0.49898551903114235	2.157259169550177					0.4995159515570935	0.7180878373702415	1.055769714532872	0.9280312110726653
0.566777846020762	0.1170854930795848					1.7094233996539774	0.9142194031141857	69.00035142733564	0.061565588235294094
3.7865708823529416	0.0					0.017310700692041527	5.627255103806234	10.735454333910035	0.003616366782006917
0.057576583044982706	0.022542214532871967					13.57457960207612	4.775081877162628	14.177057915224909	9.89670288062284
0.01228381487889273	464.39555601211094					3.5861228806228387	0.7836252508650502	29.61700584775088	4.613096081314883
0.0014031401384083043	2.4433939965397933					0.18284510380622854	0.20183880622837397	2.6517566522491345	12.086517638408282
0.0006718425605536332	3.30523448096886					0.011440743944636672	0.34291000865051946	2.789065250865049	8.26945774221453
1.275302664359861	0.0046016089965397935					0.8950077595155705	0.17261821799307964	14.854248217993087	4.079400821799314
0.0014279584775086498	0.7613192647058832					10.073702344290647	0.041207439446366755	16.662650475778527	41.43119823529407
0.6958577076124562	1.242329679930798					0.46516179065743934	8.250093520761242	3.640801280276818	39.232565588235275
0.07937502595155713	0.5737781920415228					1.9814255536332184	2.7022833391003416	11.639423399653968	1.4920879238754334
2.777386410034601	17.357768148788917					14.497990285467157	15.163611185121113	76.17549504325261	11.285426280276823
0.33425711937716274	1.0951629498269897					0.0	24.872227326989634	0.005116375432525951	0.20315456747404806
0.1539721626297579	0.0					0.04737025951557101	0.028533520761245684	3.2009150346020747	40.17770954152253
0.001459506920415225	0.00039715397923875434					0.0067350432525951544	131.13660131487882	10.974179956747397	0.17045982698961942
1.3221526989619357	0.22926306228373708					2.9312399307958454	0.04813284602076126	23.16852458477506	7.408929126297567
0.043480415224913554	2.2446252162629756					6.339916193771622	0.45989848615916945	106.66409735294113	21.527596522491308
0.0	14.537918140138409					0.06368860726643605	1.5582209256055366	11.64682993944638	2.936631859861585
0.18270025086505182	0.6930247923875428					7.607361513840833	0.8483031401384085	3.9911280968858196	76.66194045847745
6.2629462283737105	0.16576650519031152					4.824660925605529	0.00012294117647058822	0.007025501730103808	3.9670314619377223
0.12046164359861594	5.869503676470596					3.971787275086497	123.9801897923876	0.009489956747404844	21.33652542387545
0.00046605536332179935	0.46810083044982775					0.1157587197231834	8.00173128892735	13.42554026816609	21.488684489619363
16.129739697231845	2.609362647058821					23.885427828719735	6.0975636678200615	16.39147909169552	51.08178493079582
0.0	26.930937456747394					0.5598787802768174	2.53709901384083	16.415360986159165	1.6795163062283716
19.84958943771627	0.007207153979238755					44.60494231833912	10.07407281141868	32.946560839100364	6.353338814878887
0.0005914532871972318	0.0					1.556906384083044	19.756330129757778	3.6536686678200687	16.832345614186856
0.0014171193771626298	14.457748261245662					0.15854416955017306	1.9902284083044952	8.809766029411765	0.3892162629757787
0.008209922145328726	5.7906574394463665e-05					18.548413235294102	5.727553762975776	0.14300159169550175	0.02525237024221454
1.4081113667820093	0.003968676470588235					0.0008701297577854672	5.8414280363321796	7.3883648961937745	0.09036987024221452
0.12643537197231827	1.9795753806228407					1.1961806920415223	0.29518538062283756	0.0010485986159169548	11.600245960207609
119.5600206314879	0.034244394463667845					15.370171314878887	0.39283948961937726	0.3897267993079585	0.21331989619377162
0.0	0.007432058823529409					0.0634103114186851	26.157608122837384	6.686641211072664	35.67378645328717
3.9582837456747346	0.2855778373702427					5.7887173961937775	39.44700189446366	1.3515365743944627	12.877942422145336
0.0013968425605536334	0.0					9.836317949826988	0.656629083044983	7.44547376297577	20.464138243944664
0.012876660899653981	0.01746455882352941					0.034836496539792386	10.693157759515577	49.309100553633286	13.734800830449855
0.0053569809688581325	6.203312456747407					0.04659758650519032	1.5229910726643594	1.8106641089965376	0.1699990224913499
0.426205942906574	4.41536577854672					1.6300668771626312	30.473996384082987		22.296675095155738
91.41688513840845	0.2051528719723184					10.325651833910031	19.640942067474025		18.61143008650518
4.349391237024216	0.0					4.540724074394461	0.024765847750865065		24.330731955017278
1.7130190051903147	2.3867619290657442					0.2614883737024219	3.3088115484429097		0.9768718339100335
0.21478690311418677	13.582056012110735					6.257775198961935	1.8831509515570934		9.116585320069207
0.04615653979238754	0.3055237629757783					3.8857614273356416	1.3602497923875443		45.04817482698956
0.0038053979238754335	10.976149022491343					0.5414098961937711	0.9058474913494825		0.0002646539792387543
0.00466099480968858	5.867557958477512					0.045204186851211095	17.150793235294113		2.481629550173009
6.016985769896188	5.2745790916955					0.0049467647058823545	5.759125614186856		21.628086989619383
0.0029478200692041523	0.00013488754325259516					4.29495878892734	0.011520726643598612		54.26281382352939
0.1266002508650519	7.775410527681651					9.86413679065744	0.0		0.3508604671280275
6.0631384861591755	1.7547736505190303					58.730694394463576	0.7516434948096884		38.71945839100345
6.380452404844278	1.3131292820069205					2.267960726643601	0.03274166089965396		0.6653754671280273
144.78385027681654	0.6597618079584773					0.02825640138408304	10.578381435986154		15.207455415224903
0.017901704152249124	0.30699139273356435					3.1707221107266443	18.232707595155702		4.557424368512106
0.02053609861591695	0.04577124567474057					2.753708538062285	6.0823868252595075		9.542946678200696
0.2793208304498269	0.0					7.99955639273355	5.68662337370242		3.9733023615917
0.5518996885813144	0.09639160034602072					137.21578436851226	28.075384498269905		8.695005467128038
0.4047705363321794	11.692254506920403					0.0	0.24387508650519032		47.167542750865
0.07859429065743943	5.350815112456747					0.6844391782006913	0.2540158044982699		219.34886731833907
5.6166615916955	0.23720993944636704					0.003076358131487889	9.75299584775087		5.417474307958484
6.419534429065742	58.09634004325265					7.95920422145327	17.017345795847756		0.43077173010380604
11.602118564013844	1.7687197664359868					0.000718780276816609	4.36942599480969		12.058485596885802
1.6539643079584783	2.5061945934256085					36.02380477508653	1.3286883131487883		0.4615836678200693
0.4861143512110728	1.0497899480968857					8.9159541349481	1.2008290830449826		0.02863975778546712
0.08545668685121123	1.662856453287195					26.92200719723189	14.581666695501708		1.227996877162629
0.1014935553633219	0.02263814878892734					0.0	19.285033053633192		26.908829221453313
0.0004897837370242214	28.45389638408307					13.538417517301028	5.82512746539792		7.320905475778549
0.31079329584775084	1.6727494377162644					0.16884699826989605	8.921738503460192		11.048982681660908
0.0291592214532872	0.3369868685121107					4.990964757785464	13.8873507698962		17.229949307958478
1.3442095242214545	0.936400415224915					8.43762885813149	0.1797592128027683		19.465062162629746
3.0325694031141874	0.0006708131487889273					0.08564647058823521	5.758664403114193		0.0003418685121107266
0.0	0.007888243944636681					1.8138466349480975	0.5720101124567476		6.7552573702422265
0.0015256141868512105	59.25888742214534					0.00043676470588235286	5.632220726643601		6.112456747404844e-05
3.6602853979238787	6.097019714532883					0.08144811418685116	0.7208554930795841		20.112947326989588
6.4774959688581175	0.4021725692041528					0.0012773010380622838	0.0		0.00846897923875432
0.0	0.04272950692041522					0.1517488148788927	0.006014351211072666		8.47950777681661
0.0006075865051903115	0.029862534602076125					47.725206012110725	0.6099278460207612		31.12940966262976
10.585604065743935	3.910272214532871					0.6449886678200699	3.962655121107271		1.874755925605536
1.7685498356401381	1.1164345155709352					0.00039802768166089967	9.523134247404844		0.010668313148788928
0.011248036332179924	0.15191061418685134					4.61548379757785	12.14322576989618		2.6568300778546736
0.024454325259515568	0.00565477508650519					2.7370943252595166	0.003003269896193772		0.087859757785467
0.10937722318339106	5.3803412716263					7.974872292387544	18.62477299307955		5.713025423875432
0.003531955017301037	2.1829401211072654					2.8498931574394484	0.00025745674740484427		40.98341619377163
0.00031141868512110725	2.1406947664359883					0.00015981833910034602	2.0842783131487934		6.687387993079576
0.5198678892733558	0.4334938235294114					0.1653385121107265	3.6792735640138376		36.79058322664356
0.6770965657439444	29.029656998269967					19.21578108996541	98.59335921280282		0.5962858304498265
0.018606738754325263	0.0015333823529411759					8.43117955882354	0.057687897923875436		11.540471920415234
0.02525304498269894	0.0011485207612456747					9.241054740484444	5.902169100346011		109.02778639273365
1.1053715224913487	0.0					0.11829403979238776	2.625748546712799		18.187835942906574
0.08988130622837387	0.82057670415225					2.7431774307958507	1.9655071280276801		0.17116622837370252
0.010846089965397928	7.83693241349481					30.83886019896194	17.092018027681675		89.46206430795856
0.004718088235294118	2.46797765570934					3.059082456747406	0.021160717993079597		17.805261695501724
1.4289484169550168	0.1060851816608997					44.5388231055364	1.6268234948096874		9.467068451557097
0.0012284429065743943	0.0					130.09533166954998	2.8781783910034577		10.793200328719724
0.16360423875432537	7.324737387543251					24.13742814013839	4.476311643598616		2.6212521366782013
0.0	0.003939463667820071					0.4900289100346017	1.104500951557093		43.29480634083042
8.543477205882358	6.173875432525952e-05					0.22032753460207627	17.758481747404847		75.21181055363326
0.001951435986159169	2.073653442906572					0.44460281141868535	0.00671487024221453		1.959176193771632
0.08880990484429067	1.6547666262975795					185.81671585640146	0.14263501730103803		0.5075774999999989
0.9359703287197234	1.7375202508650491					8.164142041522494	1.5487982352941168		0.12037869377162633
7.127426254325266	38.195719480968826					1.5149337802768186	0.029912024221453285		0.19362831314878895
0.003478070934256055	2.9777967301038055					23.133179956747384	11.007569195501747		17.557359870242234
0.0004681660899653978	16.170231937716256					6.707416427335643	15.78056201557093		1.5666791176470554
0.5716778114186848	1.625221401384081					47.30297435121119	700.6210962283724		32.68458692906576
1.0603658823529414	2.3631468339100348					13.526771721453288	14.56897418685122		0.09384148788927332
0.00014630622837370243	0.028391141868512094					5.019152993079584	7.142750129757789		2.633751591695508
0.31665695501730085	0.0008498529411764705					0.014834939446366777	2.174593010380622		0.004878174740484427
0.002768019031141868	8.307509446366799					37.6660131401384	4.236138745674743		0.007475467128027681
2.8331051384083077	0.4952459256055365					0.004740458477508649	1.6454476384083048		19.948453538062267
0.30029647923875424	31.298964610726646					3.9073766176470577	0.04506038062283741		49.97939365916954
8.543213373702407	7.064558581314882					0.5427324999999997	0.8734167820069204		0.000141461937716263
0.1336520934256056	7.938436012110722					2.830873166089966	0.018048711072664377		1.0339135553633223
0.0015695674740484433	14.755767932525972					1.9739653806228346	2.324844835640139		5.616421513840834
0.7925951643598613	0.48620022491349474					0.000918416955017301	2.681182491349481		0.7647263840830453
0.1845424134948095	7.1973295155709325					6.961807612456745	8.0707885899654		24.71574260380624
0.03008487889273357	60.747995735294104					0.3777411505190312	0.00042673875432525945		13.119988304498243
0.055144939446366774	7.350448157439444					10.072772024221454	24.19859029411767		9.255610025951574
0.9392696020761255	0.003913070934256056					13.496491211072678	21.78954653114187		0.026787223183391006
0.0	23.18797089100345					0.11747725778546705	0.1832559083044981		24.43947426470587
0.001082205882352941	0.03260535467128028					0.9948351730103808	0.5690081141868517		0.9103521107266425
0.15820697231833944	0.21907942041522505					1.5740411764705893	0.011923434256055358		21.05576112456745
0.04433373702422141	0.0036421885813148792					2.351727768166091	16.395251340830452		13.686546366782013
2.835093391003461	5.076706807958472					0.0019694117647058814	11.083787811418693		0.602554074394464
4.2525951557093425e-05	0.1486882612456748					0.4697475173010377	0.00031338235294117646		2.517026505190313
0.0	0.10313784602076113					0.0010423875432525951	28.593212958477462		2.8369485986159133
0.5722773183391009	0.0034723529411764694					0.001619342560553633	31.529368036332194		0.16927815743944605
0.08064147058823531	1.7442080968858125					26.406020346020757	3.6874425346020763		28.300955856401394
9.664359861591696e-05	0.00017780276816608997					29.523561211072625	13.874171280276805		45.55854558823525
0.010220138408304496	0.2684478719723183					0.00013277681660899655	0.17887884083045003		7.354787370242208
0.06067530276816609	0.11842770761245683					4.377894282006922	0.3897810813148784		0.0
9.460781029411752	0.04902989619377168					21.187862370242232	4.4189259688581375		7.888561262975777
1.3674117820069205	7.241493788927338					8.977703036332162	41.856354809688575		9.375977162629738
0.005196245674740485	0.22673744809688587					18.55468445501727	4.42616746539793		4.995154749134945
0.02229111591695502	10.747210302768156					2.8107830103806255	76.93273236159179		26.385206816609
1.484100363321802	10.597618884083039					3.978674152249137	11.129464256055359		0.05108732698961937
0.0008326730103806228	7.273873788927341					0.05089403979238756	0.04431411764705883		0.22685868512110693
0.005377240484429065	0.004886098615916955					0.0003621020761245675	3.1923092906574406		50.95101950692038
0.12659602941176462	2.3911571107266454					6.210486764705878	14.52842144463667		5.029419074394463
0.38382782006920435	1139.3947367128028					11.617537863321814	14.416906262975786		0.001204463667820069
5.84021160034601	0.0					0.37430347750865034	6.118782543252594		0.3741764965397926
5.908469679930802	0.002665787197231834					0.00022660899653979236	0.0007344204152249135		1.0780302681660896
13.22889397058824	0.012006885813148786					0.08391591695501728	2.0368889705882354		4.951342430795846
13.86786362456748	9.50640549307959					428.28305442041494	0.4226283737024219		38.07731966262975
4.238398365051907	0.06397593425605538					0.5485816089965412	0.08548205017301036		55.35698476643595
2.617700986159171	0.00033483564013840833					5.578681816608999	0.07933703287197229		0.03908587370242211
27.432191660899683	6.088151020761234					0.6093063927335649	3.9893347664359884		2.6463953719723183
0.02189512110726643	0.16428983564013833					4.8825102508650575	0.01763730968858132		14.915440138408293
11.176319455017296	0.2251103719723185					0.0005564273356401384	0.8819227595155721		12.703350795847749
0.10684245674740485	13.96365064878894					5.061068512110722	17.296259212802777		0.2571531055363315
0.6811386937716272	13.254296721453278					0.9331808650519022	7.12663497404845		21.94382273356401
2.262218114186848	34.68123509515568					54.31283833910034	3.982085960207616		1.405157110726644
1.5461640916955037	1.602876487889273					11.38273927335639	0.15707808823529404		5.886138745674751
6.714532871972319e-05	3.277976072664364					0.1388740830449827	19.643464108996557		12.317915804498286
0.08161873702422134	0.06806871972318346					8.96242679065745	0.007097906574394467		3.9920533737024186
4.282593174740485	7.90269469723183					1.1480579498269903	0.04430860726643604		1.2341918771626301
0.1811056141868511	0.07193628892733563					0.0006846280276816608	20.343922058823516		0.2965242647058824
0.0026770674740484433	0.005980994809688582					0.0013039359861591695	23.510676686851177		255.07536495674768
0.06280523356401384	1.0609424480968863					65.44633626297579	4.892024169550174		0.3660026211072661
0.0015463062283737024	0.11916480103806215					0.7519142301038068	283.08573765570935		14.927810579584774
0.2267244982698962	10.706754861591687					62.86694234429061	16.03101025086504		157.54789720588255
12.693518261245686	0.099623607266436					0.2812978979238752	0.006406461937716261		0.06833979238754329
0.06674964532871977	0.1481055276816606					14.188944351211088	9.746567880622845		7.908461868512116
0.00406811418685121	0.0028136505190311406					4.307172820069194	0.007412145328719721		0.6013925432525961
0.3819296280276812	6.666888503460203					1.143025051903115	8.363769705882342		13.284318468858148
0.23201809688581315	0.02662506055363323					0.1663185726643599	0.5526315916955024		21.364545025951553
0.0	3.6949407439446356					19.108411513840824	0.0034541695501730083		0.7325814965397928
0.10519478373702418	0.5870333131487891					51.328483079584785	17.41727544117647		9.757820458477498
1.250484212802768	0.9482140138408307					3.2140640657439477	0.012014766435986162		5.2448096885813144e-05
0.0009254757785467124	0.16283354671280295					4.052282984429067	3.3521245242214563		0.00017733564013840833
0.0002489792387543252	76.06523557093423					35.67913636678199	4.957758693771629		0.011921937716262983
0.07821599480968867	16.324390207612478					38.491237750865025	10.728732698961936		50.327499074394396
2.791155605536329	0.05734457612456748					24.156338425605547	3.360802967128026		15.627344930795847
0.8463487456747405	1.112308892733564					2.9197757958477535	46.94525058823535		9.300530830449823
0.06950472318339099	0.9593384083044991					11.855047863321804	19.577891574394467		0.0027697750865051905
3.949077785467127	0.4334233304498268					0.16337553633217985	4.802909472318344		14.597252664359841
0.09443454152249137	0.18392131487889268					2.6073902768166133	5.632766288927335		47.15956890138408
0.0011587975778546708	0.00211757785467128					0.6894977941176468	4.228374506920418		0.5050447318339106
0.18402403114186852	5.203491453287194					3.609861591695502e-05	2.874477828719722		0.20568075259515578
0.34640372837370265	70.80466913494811					1.0728840743944643	6.308127655709338		20.72727223183392
0.0011979498269896194	1.7855681920415225					4.629973858131489	14.73939847750865		6.528471366782016
0.9957886418685119	0.7780968079584777					458.1823091868515	4.802495328719724		58.31720194636677
0.10091517301038061	59.9042992647059					6.199822456747413	2.8549359083044927		0.22691913494809693
0.0014551989619377163	7.505845865051899					3.184262785467131	12.962925484429071		7.345390527681667
3.7134910813148796	2.7409574480968875					0.6671377076124568	10.686716046712798		5.230996332179931
1.7024150692041535	1.1444211505190311					0.017594956747404855	1.342333235294114		17.397889506920457
0.0014823788927335634	0.42364711937716254					1.6580023269896191	13.820352698961935		42.969136141868546
0.0006390743944636678	0.09247679065743956					0.47596096885813216	2.5856756055363284		1.1407360899653978
0.0	0.03920373702422143					51.92752352941183	0.26480933391003464		2.082593140138408
0.00036676470588235295	2.320125363321802					4.3315996366782	0.0		71.78450286332175
0.004571894463667821	19.73152237889273					0.2173628114186851	6.155168183391002		1.3466958304498269
0.001933667820069204	0.005795302768166091					29.94615737024221	0.0007494896193771625		11.402248330449831
0.476495112456747	8.628925173010364					7.373994532871967	0.13002427335640127		11.863269930795848
10.946937153979235	0.036855					0.006954982698961938	14.339407188581292		2.739404186851216
0.0022356141868512115	3.076556565743943					6.206779238754322	3.2608995242214527		2.9983811072664355
0.16072175605536326	0.17620546712802765					4.471396064013825	3.2991462283737043		24.72725098615922
0.0202943079584775	0.002327698961937717					6.973212396193774	2.692312897923877		21.673352750865078
29.706722448096897	0.0849654325259514					7.097738347750863	16.871999368512085		0.00066780276816609
5.7897923875432515e-05	76.12221724048452					2.1324418858131478	14.24406621107265		44.79350089100348
0.00043664359861591683	0.015452811418685106					27.96574141868511	0.4119013754325254		4.499777326989622
0.007215735294117648	0.18542762975778523					0.11088592560553637	0.0		99.96434634948083
0.0	2.474344351211073					0.17390943771626297	5.941558243944638		2.8537771280276796
0.00043765570934256056	0.15765848615916953					0.5778564359861583	50.20808535467124		13.803694948096876
1.1179071972318342	2.026152153979239					0.37923722318339065	3.9758676730103786		9.550261167820091
9.04075380622838	26.77630346020757					0.0099359169550173	7.841156600346015		13.492722993079576
1.123488866782008	1.7756622750865048					5.241349480968858e-05	16.50205111591696		0.01943181660899655
34.98849346020763	0.8104307698961942					16.264727802768203	0.04440171280276815		2.7351377249134927
1.612999282006921	1.003475017301037					1.7531740311418678	6.49265532006921		7.769343806228371
0.00704381487889273	5.545956038062284					0.006884083044982698	15.77879641868511		18.881202664359854
1.5220284256055348	0.00035561418685121107					0.8937871885813142	6.408831167820062		25.97771344290656
1.377747050173012	1285.326517846022					0.03697035467128027	2.246581176470591		10.145914679930804
0.00022320069204152245	1.7622648096885787					0.0	0.01219259515570934		13.017621306228373
0.0	0.1430753373702422					1.3760464446366805	0.8651431228373703		8.98439833910034
2.131094342560557	4.735568538062285					1.0815032698961944	9.78585582179929		48.884829896193764
0.010308702422145327	36.82197335640138					13.32536096020761	190.97118621107268		52.56571724913484
0.15162016435986148	0.00446150519031142					0.02946956747404845	5.359671375432523		10.64696985294118
7.111480449826987	0.050924437716262975					1.3557050951557075	0.0114964446366782		7.369534809688574
0.4543751557093427	0.7266531055363326					11.1087479930796	3.0738455709342545		9.507225051903124
0.0034267041522491335	10.509126176470598					1.1079442647058826	0.012061548442906576		86.52686893598617
0.01953558823529411	0.0031815743944636687					40.32791358131492	11.85498950692042		73.10856160034591
3.191943961937714	1.0842008564013839					0.0014548356401384085	48.69712213667815		8.964481522491349
0.0	2.152147742214535					15.053711816608997	2.6989017387543215		7.119798174740485
0.28341433391003457	0.02976					0.2588881747404846	62.152531297577845		13.64898231833912
0.13528347750865052	1.005870700692041					0.025782690311418666	0.020464325259515578		0.6129017820069196
0.02116380622837369	0.016072742214532882					9.646904143598608	5.746312387543248		0.001396029411764706
0.0009269117647058824	3.8205417041522525					29.178299221453265	0.05909076124567473		0.11481688581314886
1.1127495934256075	0.006230700692041523					16.362960389273372	7.09710955882354		4.939474316608997
0.046579273356401364	6.708369108996538					8.739819005190316	42.34618477508656		42.26368004325259
2.5637519290657513	0.0021871366782006915					23.426615328719695	0.0007695847750865052		7.438558728373711
7.515276107266454	1.175567179930797					11.516889437716255	10.589321453287182		61.20752762975769
0.1291581228373702	0.03953385813148788					14.85658431660899	3.2188015743944622		8.125676237024214
0.18521522491349482	31.335649974048405					69.28318440311402	0.22781477508650544		0.038924022491349484
0.0033079238754325255	0.0014421712802768173					0.0	2.17689121972318		0.04372410034602072
0.0019347404844290656	0.0008750259515570933					13.344348494809703	3.247273027681661		0.0029056228373702422
0.8975730622837378	0.9474349567474047					3.2964187716262963	0.00047999999999999996		0.09378871107266427
0.005161989619377163	2.9796350865051875					13.312582266435989	0.0013043252595155712		7.005526055363315
0.0001824567474048443	0.047424169550172944					1.3586128719723178	29.384145432525987		1.9377816435986153
0.5120616003460208	21.602746998269907					0.8872044463667832	13.739841920415222		6.045763494809692
0.0031349653979238752	0.05792980103806228					0.0	8.245247733564018		4.821780804498279
0.12521294117647055	1.735445622837368					0.3265774826989624	11.937182024221446		29.434352179930784
0.0	1.9941444204152234					43.01385153979239	7.673074446366784		26.71659124567471
12.143868633217982	0.026826764705882362					22.345349593425638	0.0061341955017301004		0.6951089446366778
1.5129109515570942	0.009688062283737019					15.890785034602073	7.839073589965402		5.20646629757785
0.5683649221453295	4.337267024221452					1.0629859861591704	0.7498602422145318		6.53499888408305
0.0022826557093425606	0.00027225778546712806					2.2206658217993067	21.508055527681666		10.75764192906575
0.0	0.30045779411764695					0.06370256920415228	4.349713339100343		36.08439855536332
0.0018160207612456744	0.5420225346020755					0.7210370415224908	15.056043589965409		21.304684333910032
0.9594977249134963	0.0040410380622837375					0.0004792820069204153	11.506820069204162		7.917291297577848
0.08134132352941174	0.17545303633218					10.473386626297591	28.896132923875395		1.2446318771626295
0.028212335640138406	0.061865916955017294					1.5916858650519008	7.373257223183398		0.36708422145328695
0.00010823529411764706	1.7312107612456746					142.23827209342537	0.06847043252595157		21.56194807958477
0.1394528460207614	10.722135657439443					2.6817621280276804	0.1910426903114186		41.7262970155709
0.007503088235294119	0.05881028546712799					1.5393591089965408	3.152530017301038		30.31842250000001
0.07684765570934253	0.005681730103806228					8.780593321799323	9.457555700692039		35.80955841695504
6.237889273356403e-05	0.35440127162629786					0.18732833910034621	0.024985371972318336		0.6469326124567474
7.131958858131486	2.318078304498271					77.82886730968853	1.1784146193771625		28.963669429065792
0.0005012110726643599	5.124905025951562					7.944328659169553	0.1627861505190312		5.955257301038065
6.5445352422145335	78.17281965397929					16.672773702422163	0.7844793598615911		26.311599221453278
0.16380763840830453	0.33779254325259517					9.503454039792366	0.8954995674740472		1.058681366782007
12.189855190311429	9.658970553633237					2.157384506920413	0.9956614619377175		93.14903423010384
1.7905127854671274	4.15114864186851					1.915706237024224	15.108786435986152		9.263862335640138
0.006073235294117647	264.26481581314846					17.508353070934287	0.7847232006920408		5.5019540224913515
6.64994169550173	0.005954948096885813					0.002556271626297578	4.137352586505194		1.7154654844290669
0.035715605536332205	9.827350441176472					3.7026837889273363	0.231388953287197		0.5892682439446367
14.832824022491335	1.7066888148788943					68.24848160899653	13.759145328719708		0.09680790657439438
0.08442156574394465	0.029438667820069188					0.01960573529411766	0.885236358131487		8.080221669550184
0.0	0.13707319204152243					0.21606597750865061	0.8137409948096881		19.4874643944637
0.6199569463667817	48.096981193771576					12.193162638408303	0.6647175173010385		6.112159221453287
0.0037584948096885808	0.7041633304498276					3.2526536505190315	8.562921427335624		1.4672816435986131
0.001260363321799308	0.04621433391003462					0.0038214965397923885	0.03760440311418685		17.337811064013824
0.002963416955017301	0.0057305709342560535					2.0745733131487913	14.093546089965395		14.904377266436002
0.3051872145328722	1.9389683304498264					0.0008696712802768165	16.362295804498252		16.862230968858125
4.6552812629757785	8.468510631487876					0.026633062283737036	312.5317117301041		2.111051963667821
7.57002235294118	2.468060285467128					9.046468391003469	0.557442128027682		226.20047585640114
0.0010780968858131487	1.361899956747407					0.0023264705882352936	14.245763676470599		4.547992551903116
0.002004757785467128	3.6919558391003515					4.084221133217993	0.014614065743944638		8.100452301038057
3.39301850346021	1.3975266782006923					19.402538866782006	2.205715294117648		3.477873434256055
0.0013560034602076126	0.0008845674740484428					6.154123174740484	779.83448416955		8.598367716262986
0.4853944896193777	0.19080721453287222					2.8824064359861583	7.141483564013851		24.728017292387566
0.0011937543252595157	6.11192380622837					0.30146298442906583	7.48961937716263e-05		13.968393546712809
0.4828549740484428	0.02961985294117646					3.9000055968858147	16.45617109861594		15.928293477508655
7.320232361591703	0.6704216435986151					13.06666388408304	50.88307868512107		18.1149064619377
25.727622205882337	7.5887679584775					2.756107214532877	4.894465795847745		31.863201098615885
0.28847081314878903	1.7007577335640143					0.102278070934256	22.158749731833897		1.5439467214532858
0.02262794117647059	0.8436787456747407					0.12514181660899654	0.09242664359861587		16.762635060553606
0.002354982698961937	0.3467535986159172					0.2942482958477507	6.871559247404845		7.6715439359861675
3.133333373702428	6.014010311418683					10.963951513840827	41.85621442906575		27.241182413494798
19.11832788062284	14.598379766435992					4.28636140138408	10.324000657439441		74.18733773356401
0.18529249999999992	0.0024125432525951562					0.012613183391003462	6.090120441176477		0.024339290657439443
1.509202076124568	9.096517846020747					0.04991526816608993	0.12844313148788938		21.324935648788916
0.6166687889273362	18.118349273356383					3.147811479238756	0.003777448096885813		1.2403448010380607
0.04343089965397925	0.0					0.000543287197231834	12.67806153979239		1.603655242214533
0.0	1.7586728287197209					23.10837493944634	3.9192962889273333		14.704038581314865
0.07441850346020759	4.932087249134949					0.021449870242214533	0.07478083910034612		38.85804170415226
0.00023653114186851206	377.6599575605537					0.32978775951557077	0.0		11.417187846020767
6.0294117647058825e-05	0.17348854671280284					2.1742002681660892	2.0784556920415227		2.642141003460207
1.8351894896193774	0.6436668079584775					8.53020477508652	135.7868376297578		6.716576634948101
0.06396590830449826	0.18088934256055372					2.4841644031141867	0.9004340397923866		0.5070501470588245
0.33243015570934253	4.636348538062294					0.22963321799307945	37.29449194636683		32.91668507785468
2.498491652249139	6.8281997837370225					1.8602008044982707	25.85543119377162		7.3653914705882375
0.00808856401384083	16.398888589965363					0.016309982698961938	0.0003466003460207612		3.9965892733563986
0.04079897058823533	2.160688737024221					47.31122996539802	34.416039558823556		0.2647080968858132
0.03644451557093427	11.504708641868527					0.0020196972318339097	0.0		1.30887454152249
0.2623094117647059	0.973878200692042					9.53258584775086	0.050171833910034595		1.624471089965399
0.0010172231833910036	0.5438424134948094					4.291196159169554	10.109132673010372		0.008837275086505189
10.576802119377154	0.7157658044982702					1.878782802768166	0.25387967128027683		29.40241852076119
1.298652551903114	0.0					2.1727151643598583	10.769908866782		26.03624572664362
0.0014419290657439444	0.4943430795847758					2.505686435986159	154.38412910899663		1.1903989792387537
0.48780797577854684	2.855328737024222					0.0013293339100346022	0.011498114186851208		13.109890527681653
15.468258235294115	1.1747208477508657					0.007059420415224909	0.2802777768166088		37.363212846020744
0.045240043252595154	47.17780718858136					0.1659424134948095	21.24116748269897		9.54281739619377
0.2975300605536334	0.277248555363322					2.332751479238759	6.132100960207611		8.263177223183385
1.441119939446368	0.03557785467128026					4.864566245674733	1.422441747404844		0.0
0.0014212716262975776	0.06763297577854675					5.409802344290654	4.329626833910043		13.26621971453288
0.2323075173010381	0.5706011591695507					26.767159316608986	41.00406493079588		35.31066660034604
31.05724333910035	0.0001655622837370242					1.7822342647058844	4.8133180449827035		2.9173179065743935
0.09194667820069213	1.2730502941176483					2.9352123269896184	2.275791487889272		0.9279253892733568
0.0012949826989619375	0.043308451557093425					14.301857897923865	6.850226297577856		7.043047820069209
0.0018050086505190309	0.0023019550173010383					0.0	3.689368866782008		4.856095043252594
1.1246325692041523	1.254552370242215					0.35334704152249136	5.639002188581311		6.705412231833905
0.001830726643598616	0.5127150865051903					10.036183304498264	0.0		13.601422205882372
0.5928302508650515	1.2610002941176486					344.1635600086501	10.476103512110727		0.08887852941176473
7.456214342560549	5.3888612024221425					0.12627677335640136	3.575027128027676		17.904152352941157
5.486716531141873	34.34956286332177					9.144493131487899	5.268356695501732		18.0789231141869
0.5644293079584775	0.1782541868512111					0.40491205882352904	1.8460122664359875		6.348159134948104
0.011601669550173013	28.022897595155694					7.1231477854671175	0.3636535034602075		14.120313745674768
1.1754848788927352	18.985340147058835					0.018472179930795852	5.584603754325266		16.5077569982699
1.8618785380622866	0.004075804498269897					24.2280856747405	42.04116565743948		5.9426888494809615
0.0009699134948096884	0.06736421280276812					0.03592924740484425	5.175149602076127		7.420046366782005
8.915522171280278	19.78457414359862					3.227290415224915	2.4284864013840886		39.27171524221452
3.4166064273356387	3.2232929498269898					1.6007220415224936	0.0		19.498808944636686
3.6253978633218003	15.798933313148787					1.6076141608996544	1.2988170242214545		0.15299332179930797
0.3516119809688579	1.1935020155709328					4.868896288927332	7.699445899653982		20.442558728373704
2.4622803719723168	7.250404558823533					29.333343737024215	9.008996271626287		8.849769480968853
0.003294662629757785	0.13826460207612462					0.10625662629757791	0.7422844117647057		1.1167346020761244
0.0011236072664359863	2.9605107525951557					0.0018341695501730103	12.089679835640142		14.012021513840844
13.620391773356396	3.182478676470588					140.48092219723188	4.50792696366782		6.725717335640121
0.1580707266435986	4.5356252941176525					0.14213455882352935	0.05962397923875429		1.672143970588235
0.016000726643598612	7.278186626297578					4.671270510380627	0.08979820069204159		12.944698901384095
3.372507015570934	0.00022232698961937718					12.314415000000025	8.081602179930792		25.02340827854675
0.017794143598615905	4.118400752595148					15.10831833910034	4.8200736245674785		0.00019373702422145327
0.0011643339100346024	3.5302810640138444					9.72811110726643	12.822148053633189		4.5389300778546815
21.762893200692034	0.8919939359861597					9.260724567474044	0.7661865224913498		14.61948023356401
0.4829806401384081	1.8411220328719715					11.996828840830467	15.596263840830455		19.268812205882355
0.1235682785467128	0.5645195415224907					18.744343607266458	24.37772452422145		0.4926369550173006
0.132761704152249	0.4253695761245676					4.953054688581316	9.740191678200686		29.16547872837372
0.005270579584775086	0.0					29.28875636678198	16.44091115051901		11.756332128027681
2.1034313235294118	6.035452785467131					3.7382345242214505	16.968070224913497		114.2562454584775
0.11202375432525942	1.0892561159169567					3.7474220674740515	0.09828144463667823		14.873172456747405
0.0	10.592339801038063					0.04297369377162629	1.592586833910033		0.7350661591695498
0.9033006487889268	20.786110726643596					8.465029532871977	10.869412595155712		1.3985043252595166
0.0014984602076124566	0.0001571280276816609					0.08281652249134944	0.8360299567474047		23.61869140138409
0.0030195069204152253	6.26470588235294e-05					13.993741323529411	30.888513806228403		0.956102231833909
2.5506903373702423	14.256441202422154					8.61445309688581	2.101839584775082		7.461997586505179
0.00035974048442906576	17.742954057093417					0.00043961072664359865	1.3201555276816601		0.6629548529411766
1.6965150778546714	0.17498013840830445					27.440920544982674	16.714177854671288		30.067767465397953
0.030058875432525965	0.7218974394463674					0.20753146193771654	9.816680570934256		12.523037595155705
0.089300570934256	22.669116366782003					1.9450368079584766	13.356379826989627		0.2146735034602077
0.00041213667820069207	0.8950904757785465					3.753067491349481	0.0002678114186851211		42.73276903114188
0.0005124740484429067	0.013522880622837371					1.2947375519031148	5.185486479238755		0.008056678200692042
0.011073555363321797	9.592664896193776					1.1108634948096874	37.74306025086508		0.0018823010380622839
0.18661955017301032	17.204941859861595					0.02220828719723185	2.1332777335640123		0.2800875173010379
0.41037427335640153	3.6589736937716255					115.99393762975775	20.46253698961936		0.004693572664359864
0.00611122837370242	0.8675766262975779					14.063660034602085	1.9078727422145332		0.0023913667820069213
1.8888491089965402	0.005649636678200693					13.148092897923869	0.0005783823529411764		0.7537886418685121
0.900889057093425	27.656044169550192					0.0015364792387543254	1.8832907439446327		2.9126072577854627
0.021259593425605534	6.338336704152237					0.5930052595155716	0.49018439446366757		0.12637957612456766
2.4176967647058785	30.88475553633218					0.40428135813148813	8.847166842560556		73.58631579584763
2.573459602076127	1.1867295069204165					4.327351738754319	0.1826114532871972		6.641032915224905
0.046592197231833866	0.013414524221453285					1.0184691695501717	157.1286046972316		6.148860069204165
0.12877877162629764	0.9510707352941167					10.72618241349483	0.027979999999999977		0.7804990311418688
0.5141471626297573	0.25139600346020824					0.8041074134948082	15.689781029411764		1.765506885813148
0.00011905709342560556	0.000794212802768166					0.5803762889273362	3.907628442906574		192.85855965397934
0.004362889273356401	0.00851524221453287					0.16772369377162635	0.0016905363321799308		0.001465666089965398
0.006698442906574389	4.0998844550173015					44.854850847750875	6.006938442906575		7.966571306228383
7.138437534602082	2.0077056487889298					2.872734541522487	0.29827850346020784		15.332543486159194
7.0350278460207685	0.14538076989619367					8.639799809688578	0.3883145501730108		1.5852707179930823
1.0357270501730114	1.5435158910034608					36.03529110726642	3.793835899653984		141.46460009515545
5.3135976124567375	0.5048542820069205					21.762764282006906	0.9009832439446369		46.39740982698969
0.116981133217993	0.8854526384083051					0.6368776557093432	0.7861919377162625		8.73391562283738
0.0	1.5607728373702412					0.001481470588235294	1.404432949826988		4.134934948096882
1.3305794982698962	8.006638287197239					0.4201942906574395	17.853140640138392		29.05098523356396
0.22132843425605558	11.019194818339102					0.8170588235294112	11.946872647058827		29.875557084775085
22.50444214532875	0.009702326989619375					1.843872171280277	4.6473984083045		27.412418131487886
0.21568781141868504	1.92640474913495					8.635677837370254	8.549187802768152		18.942929178200654
9.636432491349488	0.0036797231833910027					0.47715630622837385	4.03794595155709		5.154141297577844
21.14822778546711	0.5485523356401385					0.2708701557093426	0.0002528979238754325		362.48773512110705
0.03344648788927334	0.3175404757785469					0.5820839273356402	16.155285519031146		17.64997679930796
0.0005533217993079586	0.0003484861591695502					30.612114653979244	0.05192025086505191		133.11336686851217
0.00042416955017301035	0.7846594204152246						12.340932569204146		5.319755726643606
0.022171202422145337	0.13686278546712805						5.249150155709347		28.85171130622836
6.936502897923875	0.0006600086505190311						6.424413434256064		10.585188209342547
3.411218884083044	25.8201662197232						0.3584187024221458		0.0
0.003548347750865052	0.013928174740484427						1.4852147404844294		9.36820871107267
0.011922352941176474	0.0						13.914176522491337		22.112041712802764
0.00048939446366782	6.01747458477509						10.820926340830471		41.68249796712795
20.813370389273352	1.9331013927335665						0.020971868512110727		304.1396899394465
4.122824342560553	6.874611955017293						0.2329434948096884		0.8834959169550181
0.4817171972318339	0.004304221453287193						0.017298287197231834		7.311861712802766
0.024371998269896188	2.7193325173010416						4.423180164359865		0.19438841695501735
4.910588650519033	0.013873192041522493						37.24742608131493		4.478634299307954
1.301174705882352	82.51707366782003						114.08147180795862		21.209000631487914
0.018220865051903127	1.547058823529413						5.568334039792393		0.5423166955017303
0.9717151557093423	38.02164252595158						0.000286098615916955		2.4706853719723196
0.1374799567474049	0.0008214446366782007						99.69077623702428		0.2859738408304501
0.051059031141868515	0.0016631401384083046						0.00955788927335641		1.2317443512110728
0.017599333910034605	0.0						7.653916868512121		10.585205968858121
0.9907219636678208	15.958033036332186						2.0309495501730073		3.5075438667820045
0.629210320069204	0.0016896799307958479						0.0009270242214532873		17.73554160899652
0.012497941176470587	5.584748918685126						0.2827465830449827		0.4307678806228372
1.1952936937716259	2.879576219723188						0.17065989619377156		0.9700557612456735
0.015144039792387542	1.03798008650519						0.40097515570934283		0.30954917820069205
17.948602136678215	0.12332992214532859						10.917104930795839		18.61409242214531
3.3904833391003404	0.11755884948096874						0.044560942906574405		1.1072984169550173
3.5114906401384096	0.10002230968858121						7.974288840830446		102.8370601816608
0.4757185553633215	2.7686742301038065						0.39134320934256045		16.574594282006935
0.001240164359861592	0.0						3.0419366695501715		27.795207344290674
4.9053080103806295	0.011891859861591702						4.013760259515571		0.12140373702422139
0.003300121107266435	0.38984111591695514						3.404632846020759		21.46822133217995
0.1226694377162629	16.359904299307942						11.992323693771644		0.17675443771626295
0.049138278546712814	0.6885210207612467						10.522501730103805		8.106226894463674
0.00017996539792387544	0.024551851211072655						0.005209671280276815		18.727796652249165
0.0010649048442906573	0.0022873010380622845						0.30476641003460203		6.147264290657441
0.0010498096885813149	3.129637768166092						3.497915960207611		26.918573044982697
0.22751256055363317	0.09593737889273356						12.472565674740492		22.36849262110729
5.878589749134951	5.085404714532871						26.13559138408304		8.075738209342568
0.000403961937716263	0.17036075259515548						0.1471754325259517		0.7223986072664361
0.8045023183391005	13.116792525951531						20.729497482698985		0.6727861851211072
0.003977482698961936	0.17162075259515566						170.90734235294127		0.4023763321799303
76.91724852076113	1.8691212456747424						7.433352802768167		15.996956124567484
0.008634351211072665	8.287880147058821						5.663195899653981		1.0432434515570945
6.810460475778555	0.08856282871972328						0.40497020761245694		0.963406211072664
0.03008876297577855	1.5744144723183422						0.015702880622837367		12.73376715397924
0.00840286332179931	0.12456038927335635						39.113424455017245		0.39559412629757806
11.766901288927334	2.09525384948097						0.0		20.74520592560554
0.06391821799307952	0.006108252595155708						1.2230857525951553		3.8222297145328703
0.9222523183390987	13.369188477508635						0.6671956401384096		5.583773339100352
0.27492050173010374	5.052809636678199						0.004742456747404843		3.500695614186852
0.07243292387543254	0.560551254325259						12.891068079584779		0.030536020761245685
1.0682452768166093	23.91320232698959						0.8008796972318335		5.435935198961931
0.4611228892733559	1.6421644117647083						0.00012843425605536332		0.9601430276816619
0.0	4.915641704152252						0.0005692128027681661		12.597688538062295
33.77726468858125	1.724915294117649						7.753695519031136		0.45955804498269937
0.05564487889273354	0.8664576211072664						0.01902217993079585		2.100152733564014
3.911886807958482	1.312543546712805						7.246422638408306		43.42373273356408
0.046921133217993086	3.639141998269891						24.268988814878913		2.460164472318338
0.05455455017301037	0.2453426557093425						4.706041842560555		0.1940461332179932
22.586258183391045	4.110800501730103						11.13601548442906		43.17887573529408
1.0803996020761233	0.07178251730103807						7.024727179930798		32.87223385813152
0.0525284688581315	0.8053037975778536						0.014206557093425607		83.92218131487888
0.07115919550173003	0.0012062370242214532						0.40909943771626267		3.277431245674741
0.45716317474048423	0.0						10.507710423875437		0.21841969723183396
0.3444989359861592	3.1249479498269888						12.162184013840841		6.1532432352941235
0.014373589965397915	1.3277627768166085						1.5844184342560557		0.006033512110726645
0.004261245674740483	0.02342398788927335						4.028249809688576		7.998269896193772e-05
0.018706115916955014	14.386751583044964						4.6096008737024246		151.5417907352941
0.004373243944636679	0.3788438321799307						9.706592707612451		0.007980363321799307
0.004853901384083046	0.000123780276816609						68.21538627162633		19.88697532006921
2.44714697231834	2.353865536332178						0.7052020847750861		8.779655198961928
11.5262751384083	0.9227049307958477						4.800652724913494		0.024932603806228384
0.15248465397923888	37.56922156574392						4.647011081314884		22.677411020761216
0.017616963667820066	1.9498513927335648						27.906032785467094		8.787540873702435
0.007089826989619373	2.0683773615916947						8.383886998269885		8.826115017301028
0.09655211072664359	1.4952528287197233						0.7221385121107258		7.0980111505190315
0.0006283823529411764	1.1331586505190292						2.535392041522495		0.12158102941176471
1.7714042041522515	0.6450831228373699						0.01568970588235294		14.254656055363307
1.1002820847750867	6.428042188581321						8.103236012110706		23.88087048442908
0.0009921539792387543	0.060523416955017326						0.27130814878892734		28.2399237802768
0.00020862456747404844	0.11972931660899652						13.777145700692015		21.05039429930795
0.025481583044982704	0.9581442993079581						4.875836548442908		21.241198140138426
0.012552500000000008	0.20988460207612458						0.2983834342560552		9.005692050173023
0.21260012975778547	0.18072474913494818						54.74250050173003		0.41477147058823477
0.00036241349480968846	0.8253633564013843						7.438783235294113		1.3787666608996554
0.0	9.282026055363318						66.11957652249134		24.785884048442874
0.09360198961937716	0.2137010726643599						0.07846007785467131		42.12839689446367
2.597498615916955	11.84548064013841						1.3965317733564018		8.16522491349481e-05
0.16296339965397935	0.03647030276816608						0.37434491349480953		9.40748546712803
0.005385328719723184	0.7000261505190309						10.008390899653978		6.40557467128028
0.0	0.0						13.319212673010373		18.473749757785438
9.859893451557097	0.2870325951557095						0.7189677249134948		0.020327205882352928
0.419230302768166	0.20036307958477553						0.2750438494809684		0.04793472318339101
0.0007468685121107265	0.0064746453287197235						0.5427688321799305		3.8154221280276825
53.290390761245774	1.4463351211072646						26.200918676470618		0.0585551643598616
0.672414005190312	0.011421963667820072						4.127997967128028		8.224237153979237
4.606016548442901	10.65281839100347						24.62206494809691		0.5770332006920419
0.00018131487889273357	2.1529424480968893						1.7389495847750853		2.024567820069205
1.119751600346022	2.4230432698961892						7.450553538062277		0.1701157352941176
11.065455968858137	0.004816003460207613						11.344364550173019		64.61143832179935
0.0005291176470588235	1.6644235034602082						0.5228571280276819		1.1492018425605544
0.014031479238754318	0.10004509515570927						2.646903927335639		0.9829932352941188
4.1078883044982675	2.9173208217993087						2.506517811418684		16.44271761245672
0.3220484169550175	2.7109166089965377						0.00039030276816608996		7.036556790657441
0.00025077854671280275	0.046640112456747415						76.26552481833906		2.0328461851211106
0.2643435034602077	0.0						0.07216270761245673		1.7618640138408306
12.294567067474041	11.715111531141861						7.372837370242214e-05		6.902358581314877
0.0019182871972318345	1.283773901384084						23.075935224913536		1.3577615830449823
18.06501813148791	7.859926375432526						3.31956531141869		0.36741862456747393
3.278531435986164	0.38264526816609007						0.01803877162629759		5.521086211072658
1.6547701038062297	0.0015439446366782015						11.448828166089966		202.71044091695526
0.027403425605536328	0.916909489619377						0.6711027508650519		21.943915942906592
9.826531989619383	0.006289368512110726						0.9784737370242208		6.600307828719716
7.08602391868512	28.157849749134915						14.59560900519034		3.485583217993083
0.0001336332179930796	5.468078114186844						34.27557084775085		2.4727904152249125
0.032043088235294115	0.38598021626297574						0.14145019896193775		0.003944671280276816
0.07109558823529412	11.149824264705885						0.536244775086505		6.128179783737027
2.157654031141864	0.001881920415224914						0.002594446366782007		4.0328694463667825
10.605478771626304	0.0011252768166089967						0.9417976297577858		9.58428352941175
0.21471455017301047	28.366355847750835						49.06810018166089		5.9957953287197165
0.004770337370242216	0.10515219723183386						0.19383962802768176		12.02316583910035
32.40654228373704	0.21568781141868504						41.33501871107261		35.57446198961932
12.91061209342559	0.08054676470588233						4.08978127162629		6.396985397923873
5.623218408304492	1.7426708217993083						34.61513734429061		3.283489835640143
4.26593954152249	143.41327863321794						14.215789809688602		2.1293052768166105
0.8642707179930798	0.006083979238754323						2.3729418944636658		12.255709982698953
0.281576894463668	2.6258623096885834						3.6548240657439433		4.120512214532871
3.98472544982699	8.2301214100346						0.9221970069204155		24.243679887543237
0.2092917560553633	5.300173010380623e-05						37.015966453287184		12.879642249134948
0.00164719723183391	0.16201791522491352						0.9112368166089974		1.744056375432525
13.694285787197238	6.867440700692038						35.783182378892754		0.0001218598615916955
1.7094659775086496	12.82400066608995						44.08574086505195		25.177316807958498
0.4381349307958478	1.1755970328719723						11.546386072664356		0.20076243079584785
1.9796445328719718	0.03449456747404845						3.379197024221453		16.43291030276813
0.003115743944636678	22.5318609515571						0.03410595155709339		3.0341807179930784
23.227925648788922	0.25071297577854657						4.663844403114179		0.28177532006920425
0.007131747404844292	0.32479194636678194						9.630197629757776		0.057763503460207574
1.566209792387543	0.07689888408304497						0.12404543252595149		5.62672224913494
0.2735866868512108	15.420318425605533						13.166199186851205		5.440559558823531
6.245980406574396	0.008743019031141868						2.0172836245674763		1.1490630622837363
9.836206167820059	4.687773685121105						7.375823192041515		62.60190589965399
0.580660631487889	1.687905830449827						0.13275581314878893		1022.5818060640132
0.5940593339100356	0.1849555795847751						5.809368512110728		104.44139958477514
0.08999606401384087	5.028964108996544						0.6838400000000001		1.8284197577854664
19.11063183391002	0.017879178200692028						0.7042894117647054		2.694889558823534
0.009417179930795851	0.32361625432525937						9.495324602076119		3.3455524394463683
0.00271621107266436	0.01821717128027682						2.6791041089965377		24.479086141868514
3.987198875432526	6.820896704152247						1.0064693339100357		69.23234703287198
0.709565856401384	9.651863641868513						0.43165365051903143		34.38392337370244
4.894997534602079	0.4443399740484427						19.73708824394465		30.293928382353016
0.012156029411764703	0.8569820761245674						0.8159143944636686		2.7017069204152224
0.5020550692041531	1.5039629671280266						30.033070233563954		20.80249446366782
0.010090328719723185	0.9511787975778556						3.0880812543252603		185.54619025086527
0.0	4.366448598615919						41.07857001730104		0.05168669550173016
15.780249325259508	12.782478460207615						5.301577171280274		9.753845207612459
0.005187231833910033	0.5672461505190307						1.1373901903114196		0.9779209083044981
1.2211208823529403	6.57054848615917						2.074574852941178		6.214105276816616
0.038353944636678204	3.599727716262972						0.0		32.34538782871974
0.05399632352941177	0.6385816176470582						11.632431505190329		0.13396782006920407
0.005092560553633217	0.7604136505190314						0.0016862370242214536		1.4548999307958492
0.03333124567474047	1.725754567474049						15.381870406574405		2.5046577249134976
0.060548607266435926	2.706140173010383						19.510452889273356		1.9210254498269914
0.4230452854671277	0.02001849480968858						0.0015878892733564016		0.7629143771626299
14.834520899653999	22.560615925605543						2.9671281660899695		5.693318953287199
0.21126754325259514	2.4534359083044963						81.34679170415232		0.10403843425605533
0.022214584775086504	1.4511560813148783						23.527545968858142		0.11673031141868494
0.12934451557093424	0.15106976643598627						2.6505996107266445		0.8462519463667826
6.041791634948096	5.891386557093433						18.865680164359866		25.56747559688583
0.0017391522491349487	0.0004835467128027681						0.5063609429065747		33.15451192906579
0.07631177335640141	0.11720003460207622						20.048925717993082		0.15906905709342564
2.308619134948098	9.52660560553632						95.07327112456764		6.755007456747409
0.00039733564013840834	0.19956787197231804						0.05661062283737028		0.923944515570935
0.07775801903114185	0.14703553633217997						4.7118689965397955		163.94871526816613
0.15966801903114183	0.0782140397923874						5.821084083044984		60.54325897923867
0.01216671280276817	122.74372341695506						0.03668082179930796		48.32655744809689
1.0226017906574405	0.7448559861591687						67.83459379757787		0.0009542820069204151
0.8595712024221465	6.780524723183389						1.136846989619379		11.468681747404835
0.0	5.992707785467126						1.428557396193772		9.80052672145327
0.0011075692041522492	16.832115977508675						6.931856704152252		3.6147634083045
11.60702538062284	7.9631217214532874						12.901755294117638		9.326286064013853
0.04234503460207612	0.35459205017301043						0.5622932525951558		75.71517089100355
0.00674681660899654	0.47207030276816586						4.630670856401383		6.069200510380631
14.349709870242194	0.3122078027681659						0.009211401384083044		1.6621746972318354
9.209252387543247	0.17744540657439437						15.828119506920409		99.47762429065745
1.8385827681660907	4.140119385813147						10.835583538062284		6.296619749134946
0.012457534602076133	11.652487136678197						12.241026980968853		0.00010549307958477509
0.3012400259515566	0.0						9.081544238754342		61.96174025951561
0.0015405449826989622	7.250865051903114e-05						1.2139918598615898		9.428308391003476
0.0017036245674740482	0.11074127162629753						0.07262034602076121		28.69332642733561
0.0023960726643598614	0.009792621107266438						0.26004538927335646		4.228374506920418
0.0013133910034602075	9.493141877162644						548.976511427335		2.380182387543247
0.08877249134948097	1.4950237197231837						23.989093356401376		8.50070243944636
0.5821698788927339	1.7200606660899669						0.15008416089965418		6.308127655709338
0.022618304498269886	1.4609472058823532						9.982829818339102		37.816309532872005
0.003991176470588237	9.894991903114205						0.0026894204152249136		5.076276591695505
2.500824022491348	0.012088070934256063						5.6322878979238675		4.903186349480968
3.5316527681660905	0.0014785467128027691						42.33491907439441		29.23878128892729
0.14493237024221456	20.62730592560555						16.321110285467118		9.981833321799309
16.949737283737036	0.784812093425606						13.330894178200706		7.311728564013836
5.364251513840829	0.00018131487889273357						13.628825475778536		13.244361704152265
56.87561799307962	2.9611815484429034						10.601348313148806		0.2260382871972315
0.07315148788927327	0.011940017301038063						4.670588434256051		10.67329892733564
0.03662584775086508	11.313526280276806						5.871764610726652		2.573107551903107
0.6518516782006916	0.0						1.041234956747404		8.736826825259522
0.014707171280276826	19.12412993944638						0.37624532871972316		14.836822776816627
1.6580748529411755	24.292652603806204						0.2495962370242214		1.2002503200692056
0.0	1.3597823442906574						81.32035462802753		1.9439427508650537
1.4176525605536323	6.430053607266437						0.0005432612456747405		0.3278660380622834
0.0	3.6332444290657455						32.38974865051899		7.739612283737013
0.5143803287197238	1.3486510640138376						0.000811583044982699		54.58164950692041
6.068023044982696	0.01992959342560553						31.790694394463635		0.0
0.20080192906574373	0.5286204325259516						0.14953857266436		0.6856462110726653
3.5118548875432523	0.2656652854671284						0.004802309688581315		5.754957387543256
0.005862076124567479	3.259601816608997						21.16894442041522		0.18566853806228367
0.1566090224913491	0.0028144031141868497						1.6398948702422145		1.0875055795847741
0.001832984429065744	56.899893044982655						28.76417301038059		40.77756463667816
0.001377171280276817	0.3446658823529408						3.733657456747402		0.09629076989619388
0.07598903979238754	2.6551344636678174						1.049562396193774		11.417831349480961
0.07935958477508649	1.2906394550173002						24.76467969723186		12.10050632352942
0.0010755709342560552	47.59123730968856						6.642976470588238		41.6171108217993
0.0015756314878892731	0.30607788927335716						0.604555449826989		28.654329956747393
0.5845862283737017	0.001281461937716263						0.26194299307958513		24.245046704152255
0.003372525951557094	0.10368252595155691						109.43005238754328		0.5065170155709344
0.07216331314878895	0.040066107266436016						1.4356991349480968		16.491992724913487
15.996625951557053	0.00379719723183391						23.51078149653977		5.673422474048429
0.7661622577854664	4.026798797577858						0.3326019290657432		0.2675461505190309
3.5568414532872	7.589629922145335						37.80457340830451		34.35764457612456
1.5572372145328714	0.49992733564013875						0.8512350778546705		14.995965942906563
0.31645184256055386	7.022505077854667						0.9928790916955016		24.12836660034604
0.0751411678200692	12.840291799307957						11.607332318339088		0.06605799307958479
0.12690074394463674	0.0015029325259515568						12.376017551903109		8.252106470588226
0.00030584775086505187	0.14443017301038055						5.396084896193774		0.29723127162629803
0.07347171280276815	0.00562022491349481						0.5662503114186858		59.23158249999999
0.5771415224913494	9.937401012110723						0.6766539878892732		10.921821868512101
0.9807141868512113	2.2882738494809702						44.744327828719754		112.30402924740488
5.474828304498267	0.3547648096885814						5.154053157439452		17.344272655709325
0.05917565743944638	9.436253114186849						1.0582417906574384		0.002820622837370243
13.199482560553623	0.01818874567474048						0.13939389273356398		22.083386911764688
12.393374048442906	0.41192866782006915						2.685433442906576		14.213507430795843
0.596977301038062	43.10218331314875						6.140194160899643		9.97906380622837
0.0	0.12552764705882352						10.44448400519031		64.65380825259506
0.004673217993079585	19.267289195501732						0.7463562197231836		0.0317129411764706
0.001643719723183391	0.216124948096886						1.2850602681660908		19.917481695501742
0.0026727076124567466	25.515964307958455						0.028618096885813158		8.752412508650515
0.0013597404844290658	1.1284638581314874						4.4870524653979205		0.03218884948096886
2.263138442906575	0.031334212802768165						0.0004323269896193772		6.450078771626297
0.6819746020761245	11.785397742214524						8.967862318339103		0.12281073529411778
8.731973192041536	0.0031785640138408317						4.5830449826989615e-05		9.00557120242215
2.2892568079584796	8.253305648788928						5.329193788927338		9.477218927335638
0.1886907093425606	0.2526923875432527						0.0030635986159169544		10.442928192041538
0.4279532871972316	0.18832636678200693						0.0004977941176470588		17.598030302768183
7.264878935986162	24.91480265570931						1.142819515570934		89.21997503460206
0.046058892733564005	22.24649053633216						6.556054532871958		39.08950282871979
3.563055873702418	2.521757197231833						0.0005645501730103806		12.743776583044975
0.06745699826989618	0.6958233996539788						2.6262509429065775		11.545333140138402
0.2562809342560554	0.276572136678201						0.19674513840830463		0.5097678373702421
2.2563676384083062	0.6582716782006922						22.71199098615915		1.1570764532871978
0.008909861591695501	0.005339766435986158						0.03726264705882353		11.72369330449826
0.18733044117647046	20.411253589965405						21.003225847750855		0.0005786159169550173
0.0	2.8561576470588275						0.5135448961937716		85.1246349048442
1.7533860726643633	0.23266759515570928						0.7490610207612454		13.78330382352941
1.085655294117646	0.00018710207612456748						0.1985744377162629		0.039673261245674725
1.7205013927335657	0.28174417820069164						3.137036262975781		0.8083325000000003
0.2570385899653981	17.643418693771658						2.695800389273354		0.2131026384083046
24.47324847750861	0.3911889705882351						7.358418243944631		0.8678423183390999
1.3473000778546718	0.14037493944636673						0.0		193.79335576989607
0.13573241349480963	0.00012466262975778546						3.113980181660898		2.7153189532871957
5.934281375432539	3.66872519896194						19.603002404844318		27.7222895415225
13.171202880622843	0.34108367647058807						6.93234101211073		0.5757757179930789
0.16030018166089974	12.416085320069188						11.011011591695503		17.772881470588224
0.0	0.0						2.9324258391003437		0.7234341522491352
0.1892276557093427	3.589415873702425						0.06027760380622838		23.884639904844292
0.00019576124567474045	0.0						4.581967093425602		0.6158258737024223
0.000359022491349481	0.3740795242214529						5.015418884083042		27.43073313148789
11.047420216262976	0.0004555882352941177						0.33243193771626306		24.88914442041518
0.5299116868512105	4.481450519031139						0.0		8.543039922145326
2.79993929065744	0.8957435813148791						0.00016516435986159168		0.31587004325259516
0.12382673875432508	0.11672451557093423						1.5557251730103796		139.04705425605536
0.005739636678200694	1.3236028979238756						0.0		6.356508243944631
4.68657884083045	0.5601461505190322						6.870758615916962		2.1396859515570954
0.3792503200692043	0.1223843685121107						28.135330977508684		3.8750452422145316
58.24844070069212	0.08010841695501729						0.3963676816608994		0.7101035553633226
0.033484749134948096	0.004014221453287199						2.3631468339100348		0.27417126297577865
3.199335700692039	2.1233194809688585						0.3316748702422148		0.9605234688581312
4.172969688581317	1.3032395242214543						4.264659446366778		2.850033667820074
0.6007475605536331	5.43062152249135						0.02516713667820071		0.1270890397923875
11.653848192041535	21.98401397058823						29.214971124567487		10.409570259515569
0.09597248269896191	2.6867774134948106						3.508425147058826		36.56572320069202
0.2744462456747405	0.7918298702422141						1.3907296626297594		1.6871406401384095
13.49157527681661	0.02238858131487889						2.882534896193771		5.255435060553637
3.9405582698961936	0.06325440311418681						14.730591980968843		7.357288996539791
[truncated: 2,046 more rows]
