# Supplementary material for: Determinants of transcription factor regulatory range
Source: Nat Commun. 2020 May 18;11:2472. doi: 10.1038/s41467-020-16106-x (PMC7235260; doi:10.1038/s41467-020-16106-x)
Supplement: Supplementary file 12 — Source Data [file 41467_2020_16106_MOESM12_ESM.zip › Source Data/source_data_supp_fig_3a_gene_length.csv]

cluster_1	cluster_2	cluster_3	cluster_4	cluster_5	cluster_6	cluster_7	cluster_8	cluster_9	cluster_10
1694208.0	1694208.0	1194150.0	1223877.0	674402.0	733330.0	708958.0	725792.0	448286.0	597556
1468616.0	1470157.0	967552.0	697947.0	633462.0	644700.0	677739.0	561298.0	418170.0	421549
1368337.0	1169817.0	864924.0	639023.0	614229.0	571240.0	507937.0	536087.0	292421.0	356068
1337910.0	1074370.0	685546.0	633425.0	605417.0	510252.0	475124.0	532815.0	247494.0	356068
1337910.0	951892.0	653841.0	556281.0	577008.0	503790.0	458281.0	510233.0	246836.0	301152
1226984.0	887042.0	588952.0	539254.0	527540.0	421443.0	440460.0	504726.0	242716.0	292505
1201515.0	839546.0	588361.0	527944.0	476922.0	407478.0	369444.0	467951.0	241577.0	282008
1195732.0	774616.0	571039.0	498277.0	476666.0	390280.0	360550.0	452654.0	232956.0	275285
1181195.0	752636.0	550191.0	486700.0	448039.0	385515.0	348153.0	450741.0	166382.0	266594
1021795.0	729084.0	547109.0	477020.0	446136.0	378421.0	315992.0	387513.0	165402.0	247935
979320.0	682815.0	531096.0	456403.0	432850.0	367469.0	285342.0	384633.0	160254.0	247009
946320.0	632893.0	531096.0	441423.0	418801.0	359114.0	270316.0	382386.0	155816.0	243344
906133.0	621277.0	477059.0	410689.0	374125.0	347001.0	267940.0	376171.0	153215.0	237702
890091.0	587340.0	426868.0	408758.0	371747.0	339260.0	255190.0	369882.0	148651.0	237508
884902.0	581065.0	426005.0	396380.0	341103.0	315142.0	245632.0	368743.0	148295.0	235797
882340.0	579901.0	426005.0	388779.0	337647.0	312009.0	244087.0	365630.0	148256.0	232512
880417.0	562471.0	413083.0	356068.0	334112.0	303250.0	230225.0	361075.0	148159.0	229538
856339.0	559594.0	406148.0	349880.0	333530.0	303073.0	222168.0	360799.0	147717.0	225559
856339.0	555142.0	392215.0	341223.0	329856.0	299839.0	210663.0	356068.0	140090.0	223633
819133.0	553902.0	387119.0	340016.0	318886.0	294221.0	206460.0	354493.0	137515.0	202153
819133.0	551952.0	385756.0	314822.0	314551.0	288889.0	206151.0	340475.0	134368.0	195564
791587.0	546973.0	350962.0	303135.0	303763.0	288394.0	205743.0	335093.0	134115.0	194169
787769.0	544374.0	345183.0	295071.0	297484.0	288156.0	203289.0	329072.0	129734.0	193419
785176.0	516559.0	333340.0	290991.0	281805.0	268727.0	203038.0	324160.0	125887.0	190285
753772.0	492465.0	318728.0	286101.0	278464.0	242006.0	198919.0	319983.0	124188.0	190026
748724.0	482525.0	316533.0	280589.0	276075.0	236182.0	197419.0	317417.0	121907.0	184485
738626.0	465209.0	303951.0	277368.0	272955.0	233940.0	197320.0	315458.0	121906.0	183436
738626.0	449485.0	296387.0	276263.0	272528.0	228332.0	196988.0	314598.0	117812.0	178366
686826.0	449019.0	270738.0	272470.0	265853.0	227738.0	196840.0	305101.0	117320.0	174395
685708.0	445663.0	256201.0	269474.0	260802.0	226115.0	196021.0	302672.0	114211.0	173510
682815.0	441031.0	254387.0	268075.0	257110.0	221629.0	192855.0	292505.0	111978.0	172761
671099.0	440513.0	249401.0	265340.0	240225.0	221467.0	192212.0	290992.0	111266.0	168804
663821.0	438134.0	248152.0	258270.0	237677.0	217428.0	190967.0	282751.0	109788.0	163856
624142.0	434784.0	243165.0	258114.0	233035.0	214777.0	187673.0	273188.0	109532.0	160979
624120.0	433852.0	233141.0	256622.0	232597.0	211027.0	187557.0	270957.0	103220.0	160520
615705.0	411762.0	223927.0	252723.0	226412.0	210954.0	182748.0	265005.0	100336.0	158633
590861.0	410505.0	220963.0	243801.0	222459.0	209456.0	180244.0	264912.0	98250.0	155021
589079.0	395153.0	217375.0	228155.0	211918.0	197827.0	178344.0	264026.0	97988.0	154616
588952.0	390176.0	216135.0	227308.0	206628.0	196205.0	177488.0	261871.0	97892.0	153865
586058.0	386879.0	213900.0	224549.0	201925.0	195363.0	176929.0	253133.0	95391.0	151094
582080.0	385650.0	209210.0	222266.0	199880.0	194909.0	176383.0	248092.0	95082.0	149889
578785.0	383305.0	201426.0	220861.0	196696.0	193587.0	171825.0	246437.0	94510.0	148804
577690.0	373363.0	201358.0	219761.0	195347.0	188077.0	171453.0	245538.0	92819.0	147765
575330.0	370700.0	188702.0	212500.0	189041.0	187921.0	168740.0	243683.0	87140.0	147700
569635.0	368933.0	185638.0	210252.0	179434.0	187761.0	168550.0	230403.0	86433.0	143894
559207.0	360942.0	176027.0	208315.0	178144.0	177264.0	165925.0	230249.0	85400.0	137918
541882.0	358354.0	175630.0	207909.0	177419.0	176675.0	165174.0	229311.0	85309.0	137402
541405.0	353347.0	171514.0	206154.0	174675.0	176122.0	163609.0	225816.0	84432.0	137209
527540.0	343876.0	171180.0	203116.0	171644.0	174223.0	163211.0	224418.0	83733.0	136667
516280.0	339590.0	167659.0	196552.0	168795.0	172320.0	158790.0	222233.0	81561.0	134963
504757.0	338684.0	166106.0	196522.0	167811.0	171713.0	157878.0	219823.0	80472.0	134039
500045.0	337576.0	163954.0	194471.0	167710.0	169475.0	154326.0	219178.0	80455.0	134022
488302.0	334403.0	160310.0	192855.0	166472.0	169030.0	153121.0	217184.0	80091.0	131882
486783.0	329172.0	158581.0	191425.0	165441.0	168807.0	151986.0	214936.0	78823.0	131487
485621.0	325919.0	155420.0	190907.0	158953.0	164398.0	151509.0	210643.0	78442.0	129979
476036.0	323235.0	153808.0	189016.0	156833.0	159414.0	150855.0	210626.0	77780.0	129598
473413.0	323187.0	153028.0	188932.0	154951.0	157655.0	148317.0	206460.0	74118.0	128317
471696.0	322641.0	146029.0	186119.0	153717.0	157261.0	144886.0	206210.0	73870.0	125578
447132.0	318294.0	134666.0	182486.0	151865.0	156972.0	138762.0	204593.0	73519.0	124527
438359.0	312807.0	131656.0	180009.0	151564.0	151462.0	133933.0	200363.0	72364.0	123689
437743.0	310048.0	126597.0	178990.0	150945.0	151176.0	133176.0	199165.0	72093.0	122413
423695.0	309008.0	122750.0	174047.0	150228.0	148302.0	131975.0	197740.0	71912.0	122043
423405.0	308132.0	122229.0	173381.0	149855.0	148020.0	130767.0	197000.0	71754.0	118466
410151.0	305497.0	121066.0	172407.0	147438.0	145749.0	130547.0	195467.0	71432.0	118466
408401.0	304257.0	120638.0	172290.0	146268.0	142012.0	129917.0	193032.0	70806.0	118189
400959.0	303039.0	116855.0	171197.0	145638.0	138043.0	127080.0	192854.0	70340.0	117978
392894.0	300330.0	115688.0	169638.0	145266.0	137347.0	126787.0	191594.0	70043.0	117295
386143.0	297601.0	114373.0	165282.0	145030.0	136531.0	126057.0	191173.0	69048.0	117061
383074.0	292967.0	113814.0	164691.0	144894.0	134754.0	125772.0	189263.0	68532.0	116469
381724.0	292464.0	113054.0	163929.0	142096.0	130491.0	125381.0	188903.0	67817.0	116391
379664.0	290764.0	111881.0	160530.0	139864.0	130412.0	124946.0	186648.0	67560.0	115502
374611.0	290095.0	111035.0	160082.0	139331.0	128476.0	124369.0	186225.0	66906.0	115460
374221.0	284206.0	106864.0	158236.0	137304.0	125982.0	124134.0	186075.0	66691.0	115417
371265.0	283372.0	106493.0	157517.0	136257.0	125659.0	122237.0	182939.0	66570.0	114956
371029.0	278776.0	103307.0	157061.0	135731.0	123909.0	122017.0	181560.0	66201.0	114003
368657.0	276050.0	102775.0	154432.0	134296.0	122292.0	121757.0	180198.0	65227.0	113858
363314.0	274797.0	102016.0	153221.0	132855.0	122133.0	121648.0	178200.0	64098.0	113474
347948.0	268468.0	100223.0	152541.0	132621.0	121038.0	120193.0	178175.0	63982.0	112455
345899.0	268265.0	98572.0	151309.0	130681.0	120626.0	118956.0	178043.0	63724.0	109826
341122.0	260827.0	94907.0	150047.0	129761.0	120173.0	117834.0	177688.0	63602.0	109655
338684.0	257702.0	94862.0	149821.0	129467.0	118105.0	117323.0	177674.0	63506.0	107144
336831.0	256446.0	93583.0	149605.0	122697.0	117903.0	117032.0	177285.0	63269.0	103915
335485.0	250962.0		146539.0	122345.0	117338.0	115635.0	175209.0	62971.0	101874
335485.0	248530.0		145006.0	121447.0	113802.0	115341.0	173098.0	62238.0	101473
331159.0	247863.0		140567.0	120358.0	112894.0	114808.0	172346.0	62120.0	101441
325984.0	246927.0		140500.0	120337.0	112367.0	114124.0	170455.0	62049.0	101361
323346.0	246708.0		138948.0	116711.0	111245.0	111572.0	170365.0	61584.0	100175
319502.0	241304.0		138043.0	109590.0	110513.0	109539.0	169451.0	60839.0	99942
319009.0	239438.0		136275.0	108138.0	108967.0	109443.0	168001.0	60602.0	99896
311552.0	235844.0		135826.0	107136.0	108412.0	108726.0	167636.0	58346.0	99056
310951.0	234362.0		134722.0	105898.0	107341.0	108584.0	166848.0	57076.0	98781
309046.0	231200.0		134580.0	105424.0	107092.0	107960.0	163124.0	56646.0	98719
306509.0	228336.0		134211.0	105122.0	104399.0	107633.0	162332.0	56573.0	98136
302822.0	227033.0		132247.0	104399.0	102207.0	106990.0	160724.0	56458.0	96610
296991.0	226844.0		131643.0	104077.0	99046.0	105178.0	160108.0	56147.0	93494
281105.0	225268.0		130688.0	102874.0	98086.0	104514.0	158530.0	55546.0	93161
280345.0	225257.0		129629.0	102815.0	97599.0	103731.0	158162.0	55503.0	92797
280278.0	224836.0		128506.0	99767.0	97210.0	103609.0	157686.0	55135.0	92791
279295.0	224162.0		127518.0	99477.0	96997.0	102964.0	155655.0	54807.0	92592
278274.0	220967.0		126285.0	99080.0	96453.0	102878.0	155215.0	54800.0	91987
275906.0	217096.0		124469.0	97584.0	95098.0	102251.0	155180.0	54626.0	90975
267403.0	215392.0		124071.0	97317.0	93223.0	100883.0	155151.0	53422.0	90335
266714.0	214305.0		121804.0	97043.0	91068.0	99339.0	154470.0	53393.0	89530
261994.0	214124.0		120862.0	97029.0	90344.0	98945.0	153837.0	53088.0	89313
257626.0	211406.0		119776.0	96897.0	89621.0	98026.0	153473.0	53031.0	88663
257110.0	210874.0		118445.0	96881.0	89122.0	97260.0	152978.0	52962.0	87468
254457.0	206590.0		118156.0	94767.0	87371.0	96270.0	152970.0	52544.0	87257
253911.0	206336.0		117851.0	94125.0	86273.0	95665.0	152735.0	52033.0	86898
250543.0	205561.0		117403.0	93482.0	86086.0	95269.0	152509.0	52023.0	86750
247365.0	203886.0		117079.0	92429.0	85995.0	93546.0	151758.0	51555.0	86464
244049.0	197242.0		115421.0	89537.0	84586.0	93235.0	151683.0	51442.0	86401
239644.0	196550.0		114696.0	89293.0	84316.0	92494.0	151025.0	51193.0	86271
236830.0	195989.0		112230.0	89051.0	83261.0	91162.0	150898.0	50967.0	86219
234104.0	195324.0		111994.0	87990.0	82833.0	90963.0	149882.0	50872.0	86080
231552.0	194623.0		111964.0	86187.0	82440.0	88982.0	149271.0	50266.0	85498
231126.0	194289.0		110630.0	85945.0	82243.0	88902.0	149233.0	50057.0	85453
230023.0	194243.0		110391.0	85835.0	81980.0	88652.0	149131.0	49806.0	85448
226563.0	193038.0		110109.0	85678.0	81154.0	88365.0	147937.0	49715.0	84844
224290.0	192342.0		109821.0	84813.0	80698.0	87138.0	147910.0	49327.0	84470
223053.0	192157.0		107985.0	84658.0	80423.0	86370.0	146775.0	48766.0	84179
218867.0	191544.0		107755.0	84603.0	79030.0	85487.0	146657.0	48591.0	84174
218175.0	190252.0		107153.0	83805.0	78791.0	84675.0	146594.0	47256.0	84124
217194.0	190145.0		106688.0	83513.0	77746.0	84231.0	146567.0	46876.0	83909
216462.0	189061.0		103935.0	80850.0	74906.0	84007.0	146176.0	46868.0	83560
215844.0	188790.0		103063.0	80575.0	73539.0	83943.0	145381.0	46603.0	83261
215361.0	187718.0		102975.0	80574.0	73481.0	83641.0	144128.0	45718.0	82905
213680.0	185752.0		102667.0	80162.0	72209.0	82855.0	144009.0	45610.0	82839
210201.0	183765.0		102246.0	78826.0	71430.0	81519.0	143504.0	45303.0	82507
208785.0	182238.0		102125.0	78579.0	71036.0	81365.0	142939.0	45129.0	82286
204398.0	181557.0		100084.0	77972.0	70985.0	81266.0	142703.0	45065.0	81823
202520.0	180314.0		100079.0	77388.0	70731.0	80680.0	140100.0	44811.0	81755
202514.0	180260.0		99917.0	77343.0		80357.0	139916.0	44657.0	81108
202179.0	179970.0		99661.0	76369.0		80245.0	139285.0	44657.0	80941
202132.0	179307.0		98927.0	75831.0		79664.0	139155.0	44147.0	80831
202052.0	179183.0		98480.0	75218.0		78974.0	138701.0	43982.0	80775
200095.0	177774.0		98184.0	74988.0		78868.0	137920.0	43847.0	80710
199644.0	177423.0		97229.0	74288.0		75669.0	137773.0	43785.0	80510
198619.0	176792.0		97205.0	73940.0		73990.0	137736.0	43745.0	80360
195547.0	175993.0		97002.0	73658.0		73945.0	137673.0	43652.0	80037
195547.0	175454.0		96674.0			73752.0	137453.0	43354.0	79973
194753.0	173666.0		96362.0			71857.0	136977.0	42884.0	79814
194495.0	173098.0		95631.0			69967.0	136899.0	42828.0	79530
193815.0	172588.0					69744.0	136829.0	42821.0	78865
189866.0	170952.0					68893.0	134963.0	42176.0	78035
186006.0	169669.0					68722.0	134948.0	41531.0	77743
181060.0	166094.0					68539.0	134909.0	41262.0	77383
180624.0	164288.0					68528.0	134444.0	40930.0	77135
178014.0	163743.0					68466.0	134123.0	40876.0	77045
176769.0	163333.0					68100.0	133833.0	40724.0	76779
176521.0	163253.0					67947.0	133691.0	40667.0	76740
175518.0	162986.0					67585.0	133650.0	40452.0	76650
168859.0	158138.0					67510.0	133552.0	40390.0	76402
167520.0	155165.0					67231.0	131770.0	40247.0	76283
166356.0	155109.0					67003.0	130755.0	40103.0	76177
165354.0	152151.0					66232.0	129888.0	39835.0	76126
164193.0	152017.0					65946.0	129837.0	39478.0	75590
164055.0	150761.0					64856.0	129484.0	39378.0	75193
163894.0	149814.0					64244.0	129447.0	39230.0	74819
161779.0	148810.0					63989.0	128383.0		74751
159772.0	148590.0					63281.0	127051.0		74442
158487.0	148419.0					63276.0	126210.0		74372
158028.0	146944.0					62868.0	125254.0		74230
157786.0	144577.0					62864.0	125104.0		74216
156400.0	144161.0					62517.0	124771.0		74063
153426.0	139619.0					62199.0	124708.0		73232
153277.0	138870.0					61982.0	124093.0		73055
152339.0	137360.0					61720.0	123649.0		72926
151803.0	136991.0					60745.0	123595.0		72403
150951.0	136913.0					59657.0	122963.0		72372
149472.0	134736.0					59285.0	122867.0		72354
147940.0	134542.0					59083.0	121772.0		72329
147091.0	133904.0					58780.0	121351.0		71909
145491.0	133132.0					58641.0	121320.0		70679
144855.0	132233.0					57954.0	121150.0		70664
144245.0	132228.0					57793.0	119832.0		70099
143819.0	131429.0					57229.0	119352.0		70075
139740.0	131244.0					57032.0	118984.0		69866
139278.0	130750.0					56849.0	118539.0		69595
138882.0	129857.0					56568.0	117320.0		69576
137873.0	129519.0					56305.0	115974.0		69480
137393.0	128724.0					56248.0	115963.0		68876
136830.0	127633.0					56126.0	115604.0		68858
136068.0	127402.0					55972.0	115407.0		68525
135492.0	127154.0					55806.0	114021.0		68435
135211.0	126437.0					54785.0	113574.0		68430
133878.0	125185.0					54589.0	112242.0		67268
132902.0	122707.0					54583.0	111384.0		67223
132300.0	122476.0					54520.0	110500.0		66982
130896.0	121324.0					54250.0	110478.0		66858
130018.0	120971.0					54026.0	110046.0		66806
129142.0	119386.0					53442.0	109813.0		66612
127031.0	117650.0					53393.0	109754.0		66451
126754.0	116995.0					53252.0	109497.0		66404
126285.0	115926.0					52600.0	109110.0		66151
126059.0	115758.0					52574.0	109088.0		65825
123955.0	114634.0					52421.0	108493.0		65487
123828.0	113279.0					52065.0	108381.0		65428
123239.0	113138.0					51846.0	108234.0		65233
123003.0	112230.0					51830.0	107997.0		64987
122947.0	112199.0					51692.0	107965.0		64801
121875.0	110308.0					51560.0	107875.0		64722
120741.0	110308.0					51538.0	106750.0		64363
117888.0	110274.0					51530.0	106531.0		64258
117679.0	108094.0					51261.0	106345.0		64172
117041.0	106917.0						106120.0		63977
116398.0	106772.0						106056.0		63158
116368.0	105784.0						105736.0		62863
116244.0	105133.0						104822.0		62700
115900.0	104946.0						104706.0		62220
115622.0	104799.0						104672.0		61969
113205.0	104668.0						104652.0		61480
112437.0	104496.0						104599.0		61267
112244.0	104083.0						104378.0		60628
111912.0	103443.0						104281.0		60576
110576.0	103373.0						104207.0		60384
110281.0	103108.0						103761.0		60128
109531.0	102280.0						103759.0		60048
108701.0	101927.0						103697.0		59865
108659.0	101800.0						103595.0		59805
108603.0	100806.0						103552.0		59677
108348.0	100701.0						103407.0		59404
108021.0	99286.0						103218.0		59402
106711.0	99211.0						102961.0		59305
106348.0	99046.0						102584.0		58854
106261.0	98927.0						102270.0		58734
106206.0	98906.0						102109.0		58672
105929.0	98821.0						102037.0		58645
105887.0	98107.0						101696.0		58506
105484.0	97778.0						101516.0		58363
105454.0	97763.0						101408.0		57846
104499.0	97392.0						101349.0		57753
103159.0	96362.0						100867.0		57581
103059.0	96199.0						100564.0		57380
102748.0	95912.0						100351.0		57358
102712.0	95747.0						100122.0		57155
102440.0	95688.0						99851.0		57070
101728.0	95665.0						99139.0		56955
100777.0	94657.0						99000.0		56803
99298.0	94182.0						98015.0		56535
98329.0	93316.0						97938.0		56441
98031.0	93238.0						96913.0		56380
97869.0	92997.0						96499.0		55424
97783.0	91918.0						96472.0		55393
97277.0	91312.0						95915.0		55200
96744.0	90550.0						95850.0		55158
95884.0	90326.0						94835.0		54748
95538.0	89847.0						94227.0		54281
95402.0	89211.0						94027.0		54192
95287.0	89164.0						93961.0		54113
95206.0	88754.0						93901.0		54083
94866.0	88590.0						93545.0		53897
94662.0	87987.0						93533.0		53881
93596.0	87212.0						93314.0		53841
93445.0	86917.0						93175.0		53724
92734.0	86847.0						93155.0		53627
92414.0	86463.0						93110.0		53161
91454.0	85687.0						92531.0		52842
90838.0	85628.0						92497.0		52725
90526.0	85463.0						92485.0		52452
89893.0	85431.0						92304.0		52436
89426.0	85355.0						92199.0		52424
89129.0	84719.0						92045.0		52167
87966.0	84268.0						91371.0		52016
87898.0	84104.0						91362.0		51912
87677.0	84102.0						91182.0		51894
87412.0	84070.0						90734.0		51270
87220.0	83450.0						90732.0		51196
87201.0	83100.0						90619.0		51152
87187.0	82989.0						90120.0		50987
	82847.0						89954.0		50768
	82795.0						89768.0		50715
	82788.0						89643.0		50647
	82284.0						89637.0		50644
	82087.0						89613.0		50638
	82085.0						89534.0		50622
	81659.0						89481.0		50524
	81437.0						89302.0		50448
	81281.0						89260.0		50438
	81206.0						88918.0		50370
	80715.0						88915.0		50230
	80393.0						88863.0		50100
	80209.0						88783.0		49916
							87667.0		49913
							87543.0		49910
							87091.0		49667
							87055.0		49608
							86590.0		49514
							86451.0		49266
							86342.0		49038
							86294.0		48975
							86082.0		48913
							85748.0		48709
							85412.0		48377
							85380.0		48357
							85045.0		47928
							84747.0		47867
							84724.0		47820
							84699.0		47716
							84572.0		47503
							84566.0		47269
							83944.0		47257
							83805.0		47187
							83570.0		47104
							83551.0		47052
							83533.0		46798
							83521.0		46792
							83447.0		46767
							83386.0		46737
							83378.0		46509
							83318.0		46422
							83306.0		46293
							82475.0		46042
							82391.0		45989
							82388.0		45957
							82326.0		45929
							82309.0		45674
							82238.0		45650
							82046.0		45217
							81813.0		44963
							81809.0		44921
							81625.0		44914
							81594.0		44896
							81417.0		44886
							81168.0		44786
							81092.0		44776
							80894.0		44741
							80887.0		44571
							80705.0		44468
							80436.0		44413
							80360.0		44298
							80086.0		44200
							80064.0		44183
							79999.0		44112
							79847.0		44111
							79654.0		44063
							79553.0		43870
							79330.0		43828
							78965.0		43809
							78869.0		43661
							78754.0		43600
							78481.0		43593
							77386.0		43562
							77022.0		43543
							76752.0		43305
							76725.0		43296
							76552.0		43279
							76517.0		43266
							76327.0		43210
							76013.0		43101
							75454.0		42965
							74991.0		42690
							74624.0		42657
							73974.0		42569
							73748.0		42439
							73743.0		42404
							73653.0		42225
							73221.0		42218
							73042.0		42118
							72698.0		41742
							72664.0		41723
							72370.0		41517
							72261.0		41461
							72166.0		41362
							71893.0		41100
							71763.0		41059
							71679.0		40947
							71234.0		40851
							71127.0		40735
							71055.0		40532
							70981.0		40478
							70960.0		40402
							70841.0		40280
							70790.0		40190
							70666.0		40176
							70489.0		40134
							70447.0		39948
							69970.0		39686
							69686.0		39674
							69683.0		39631
							69669.0		39481
							69512.0		39465
							69454.0		39419
							69350.0		39114
							68856.0		39023
							68700.0		39022
							68295.0		39018
							68244.0		38978
							68244.0		38850
							68217.0		38749
							68093.0		38549
							67972.0		38528
							67654.0		38364
							67500.0		38224
									38123
									38107
									38094
									38054
									38004
									37998
									37934
									37928
									37863
									37691
									37610
									37598
									37530
									37308
									37143
									37030
									36944
									36934
									36834
									36771
									36751
									36750
									36714
									36701
									36691
									36645
									36508
									36489
									36407
									36303
									36298
									36248
									36087
									36018
									36015
									35976
									35925
									35747
									35725
									35645
									35593
									35537
									35333
									35147
									35105
									35099
									34998
									34919
									34854
									34832
									34823
									34785
									34708
									34698
									34674
									34510
									34508
									34380
									34288
									34112
									34072
									34070
									33935
									33920
									33661
									33660
									33623
									33618
									33545
									33465
									33440
									33336
									33276
									33267
									33254
									33194
									33193
									33147
									33123
									33071
									32927
									32895
