# Supplementary material for: Determinants of transcription factor regulatory range
Source: Nat Commun. 2020 May 18;11:2472. doi: 10.1038/s41467-020-16106-x (PMC7235260; doi:10.1038/s41467-020-16106-x)
Supplement: Supplementary file 12 — Source Data [file 41467_2020_16106_MOESM12_ESM.zip › Source Data/source_data_supp_fig_3b_GTEx_tissue_gene_median_expression_A_type_TADs.csv]

Description	Adipose - Subcutaneous	Adipose - Visceral (Omentum)	Adrenal Gland	Artery - Aorta	Artery - Coronary	Artery - Tibial	Bladder	Brain - Amygdala	Brain - Anterior cingulate cortex (BA24)	Brain - Caudate (basal ganglia)	Brain - Cerebellar Hemisphere	Brain - Cerebellum	Brain - Cortex	Brain - Frontal Cortex (BA9)	Brain - Hippocampus	Brain - Hypothalamus	Brain - Nucleus accumbens (basal ganglia)	Brain - Putamen (basal ganglia)	Brain - Spinal cord (cervical c-1)	Brain - Substantia nigra	Breast - Mammary Tissue	Cells - EBV-transformed lymphocytes	Cells - Transformed fibroblasts	Cervix - Ectocervix	Cervix - Endocervix	Colon - Sigmoid	Colon - Transverse	Esophagus - Gastroesophageal Junction	Esophagus - Mucosa	Esophagus - Muscularis	Fallopian Tube	Heart - Atrial Appendage	Heart - Left Ventricle	Kidney - Cortex	Liver	Lung	Minor Salivary Gland	Muscle - Skeletal	Nerve - Tibial	Ovary	Pancreas	Pituitary	Prostate	Skin - Not Sun Exposed (Suprapubic)	Skin - Sun Exposed (Lower leg)	Small Intestine - Terminal Ileum	Spleen	Stomach	Testis
WNT8B	0.081715	0.0616	0.089785	0.061520000000000005	0.0601	0.051329999999999994	0.9981	0.04607	0.07071000000000001	0.093275	0.18535	0.2413	0.10099999999999999	0.09977000000000001	0.06192	0.1513	0.1737	0.047285	0.1082	0.06205	0.12175	0.13115	0.05658	0.081635	0.056470000000000006	0.04919	0.07716	0.05558	0.059070000000000004	0.054035	0.1214	0.02429	0.00811	0.3941	0.03971	0.1553	0.1936	0.055095000000000005	0.1827	0.1466	0.31415	0.3063	0.31365	0.1649	0.195	0.1245	0.16925	0.11	2.285
ABCC2	2.6475	1.516	0.59705	0.6096	0.8036	1.071	2.4419999999999997	0.11875	0.09318	0.16515	0.7371	0.8036	0.1442	0.1152	0.1348	0.147	0.1957	0.12865	0.2678	0.1583	1.4069999999999998	0.44695	1.093	1.131	1.0659999999999998	0.7931	0.7996	0.8642	0.4748	0.7213	1.482	0.2141	0.1257	5.892	61.25	1.179	0.8496	0.65755	3.6995	0.6739	0.77315	0.2278	0.82175	1.304	1.776	6.535	2.334	0.8427	1.788
NDUFB8	125.55	126.4	136.25	191.5	171.8	194.5	158.5	210.1	270.8	181.55	247.05	219.0	251.0	303.2	198.0	223.5	181.8	167.05	162.8	188.05	125.8	205.05	121.3	161.6	148.4	211.1	142.9	211.15	120.1	199.25	165.7	172.9	160.4	131.9	87.58	120.8	103.1	116.9	150.3	147.1	39.215	180.7	141.9	109.3	114.2	118.5	129.7	121.25	80.33
CWF19L1	14.605	11.47	7.6915	13.31	12.97	13.73	13.06	4.8505	6.225	5.869	21.69	18.36	8.19	9.456	5.5329999999999995	7.615	7.45	5.029	8.998	6.0695	14.645	26.07	15.19	17.295	18.12	11.18	8.794	11.06	9.145	10.435	18.11	5.888	4.185	5.638	4.053	15.78	9.212	6.136	19.14	19.32	5.225	12.22	13.31	14.44	16.32	11.37	22.985	8.2735	28.47
CHUK	10.155	9.959	8.346	10.16	10.64	11.49	10.28	4.0345	3.989	4.9745	10.76	10.03	3.918	4.755	4.255	6.678999999999999	4.882	4.2505	7.746	5.2315	9.5005	12.355	11.07	9.9995	11.12	9.43	8.0055	9.172	7.35	9.4985	11.32	3.862	2.793	5.681	4.91	10.54	8.293	6.75	13.4	8.684	3.733	8.635	8.8185	7.392	7.449	8.384	8.7235	7.2775	7.692
BLOC1S2	25.66	24.77	26.76	21.93	25.02	15.87	18.06	35.795	42.05	28.775	49.665	39.27	40.46	58.26	33.11	48.46	35.55	26.53	50.73	45.475	24.68	56.54	42.21	21.465	24.38	15.06	14.125	15.28	46.12	14.2	21.15	11.22	8.265	20.13	14.26	35.49	22.96	28.965	35.145	22.04	10.24	39.89	24.555	38.51	35.68	19.18	45.65	15.845	27.34
CPN1	0.0	0.0	0.0	0.0	0.0	0.0	0.05196	0.0	0.0	0.0	0.0	0.0	0.0	0.0	0.0	0.0	0.0	0.0	0.0	0.0	0.0	0.0	0.0	0.06337999999999999	0.0	0.0	0.0	0.0	0.0	0.0	0.0	0.0	0.0	0.05126	43.93	0.0	0.0	0.0	0.0	0.0	0.03269	0.0	0.0	0.0	0.0	0.0	0.0	0.0	2.841
CUTC	56.795	32.26	19.3	25.9	25.28	34.4	76.91	13.03	12.81	13.415	16.83	14.62	13.4	16.17	12.87	14.33	17.54	11.75	26.39	15.295	39.72	48.545	28.37	30.05	30.8	29.33	20.395	30.055	20.42	27.385	32.61	19.86	24.39	12.49	14.7	26.78	20.96	154.45	49.97	23.91	8.741	12.95	25.74	23.45	27.04	27.03	43.345	18.025	76.72
SNORA12	1.5645	0.8393	0.54905	0.8041	0.7072	0.9344	1.016	0.0	0.08377000000000001	0.17285	0.80145	1.245	0.2311	0.1938	0.1554	0.16899999999999998	0.1809	0.0	0.2962	0.14265	1.5895	1.34	0.5279	0.92	1.209	0.7844	0.7722	0.83205	0.5783	0.7675	1.133	0.2702	0.1382	0.3775	0.2413	1.3130000000000002	1.284	0.23645	1.692	1.636	0.51295	0.7167	0.6762	1.629	1.9280000000000002	1.32	0.9767	0.7465	0.7224
SNORA12	0.0	0.0	0.0	0.0	0.0	0.0	0.0	0.0	0.0	0.0	0.0	0.0	0.0	0.0	0.0	0.0	0.0	0.0	0.0	0.0	0.0	0.0	0.0	0.0	0.0	0.0	0.0	0.0	0.0	0.0	0.0	0.0	0.0	0.0	0.0	0.0	0.0	0.0	0.0	0.0	0.0	0.0	0.0	0.0	0.0	0.0	0.0	0.0	0.0
SNORA12	0.5181	0.5395	0.1697	0.5024	0.397	0.2996	0.813	0.3687	0.2862	0.3216	0.725	0.7538	0.2404	0.3157	0.3213	0.2777	0.3706	0.2206	0.2899	0.2075	0.6336	1.5615	0.3088	0.6615	0.8113	0.3811	0.32275	0.34685	0.3135	0.306	1.225	0.2238	0.0	0.2245	0.0	0.7549	0.4905	0.0	0.75605	0.9184	0.28925	0.5427	0.4409	0.5991	0.5438	0.5981	0.8987	0.2713	1.167
SEC31B	18.765	15.25	12.205	15.5	16.56	14.27	19.08	7.2875	9.215	12.54	64.785	78.52	19.505	13.71	7.996	12.53	14.44	9.113999999999999	11.46	8.721	19.245	19.195	10.06	17.525	25.68	23.94	18.54	22.685	8.317	21.22	21.81	9.53	6.459	11.42	8.258	20.53	14.36	8.388	32.595	26.29	2.9525	39.2	25.715	12.51	12.02	20.81	30.615	10.8	37.72
PKD2L1	0.139	0.10099999999999999	0.06427000000000001	0.08715	0.115	0.04496	0.1037	0.06265	0.5732	0.11575	0.04513	0.04125	2.55	2.891	0.2868	0.07238	0.1786	0.09414	0.1623	0.07616	0.088745	0.027235000000000002	0.0	0.03282	0.05822000000000001	0.0217	0.1353	0.03242	0.02584	0.029439999999999997	0.05004	0.009646	0.0	0.2096	0.1894	1.117	0.07025	0.010575	0.1006	0.0785	0.040425	0.08688	0.24555	0.03373	0.03348	0.1971	3.201	0.02853	4.249
ERLIN1	19.605	20.1	9.959	12.43	15.48	12.23	24.6	3.7185	4.062	5.2605	11.6	11.31	5.1475	5.0489999999999995	4.03	4.305	6.807	4.0055	5.736000000000001	3.6215	17.9	13.78	51.55	23.435	27.15	10.63	16.765	10.19	25.32	9.4775	19.2	5.394	3.1510000000000002	8.51	30.2	17.28	13.84	3.563	22.77	22.27	7.127000000000001	9.904	15.575	19.04	18.53	14.16	14.855	11.685	21.84
DNMBP	16.645	11.62	5.305	7.546	9.283999999999999	9.886000000000001	30.1	1.579	2.0269999999999997	2.002	6.8925	7.32	2.5655	2.354	1.585	2.275	2.602	1.6125	1.865	1.6045	13.195	16.45	18.67	22.52	20.04	14.0	17.44	10.81	9.806000000000001	10.07	18.93	4.398	2.7680000000000002	6.997000000000001	4.994	10.85	8.982000000000001	6.853	16.66	16.0	7.2625	4.5569999999999995	10.98	29.01	30.1	17.06	8.674	15.915	10.75
SCD	343.45	295.1	151.65	14.22	44.33	10.12	34.64	377.95	253.2	150.9	116.2	160.9	204.6	181.6	404.5	361.4	143.8	192.05	1239.0	413.65	79.795	143.5	106.8	18.69	13.21	24.33	27.02	15.615	119.8	14.09	7.702999999999999	15.24	2.165	5.154	139.7	80.12	49.1	1.6880000000000002	170.25	59.99	4.2625	14.57	34.16	22.8	27.25	25.74	17.485	16.48	73.98
PTPN1	48.655	44.15	42.945	67.15	55.51	63.1	51.74	11.055	12.49	13.04	25.145	25.0	15.935	16.03	13.79	13.17	14.28	11.47	24.37	13.675	48.885	133.0	51.22	55.22	61.3	49.3	39.31	46.285	48.55	46.07	55.05	23.92	18.94	55.83	15.85	125.2	35.92	26.015	52.515	60.35	11.09	40.34	53.595	42.48	46.68	41.72	93.85	27.73	50.29
TMEM189	44.305	38.82	27.825	35.53	38.63	36.82	54.25	17.055	15.42	21.32	15.475	17.63	18.295	18.31	21.34	20.58	20.29	21.275	79.54	28.545	34.6	24.06	55.77	45.095	32.94	54.26	30.085	41.825	68.25	38.51	34.84	19.97	14.92	14.6	14.64	53.93	34.26	20.895	63.035	20.59	9.017999999999999	23.98	38.99	70.45	72.68	23.63	29.17	26.8	45.05
CEBPB	173.95	259.7	156.65	178.3	175.3	207.5	127.2	14.36	17.22	20.855	5.0695	6.787999999999999	20.23	20.21	16.72	19.28	17.44	16.895	23.51	18.165	157.05	5.779	134.5	181.25	169.9	101.4	51.655	124.2	54.09	102.15	255.4	53.47	31.29	44.95	143.5	281.3	76.18	147.45	169.05	174.7	24.015	49.23	110.4	149.8	172.5	59.99	176.15	59.5	19.28
PARD6B	0.53715	2.6010000000000004	1.6825	1.022	1.4140000000000001	1.4909999999999999	1.7269999999999999	0.55915	0.6273	1.0265	3.0395	2.895	0.965	1.032	0.8358	1.005	1.222	0.7852	1.0070000000000001	0.71295	2.1405	1.2525	0.1479	2.3169999999999997	1.77	0.8318	2.283	1.0305	4.382	0.94225	3.83	0.5314	0.6216	8.753	2.937	8.469	2.702	0.25885	3.2135	2.059	2.467	3.199	2.25	3.387	2.955	3.739	2.0235	6.808	6.959
MIR645	0.0	0.0	0.0	0.0	0.0	0.0	0.0	0.0	0.0	0.0	0.0	0.0	0.0	0.0	0.0	0.0	0.0	0.0	0.0	0.0	0.0	0.0	0.0	0.76255	0.0	0.0	0.0	0.0	0.0	0.0	0.0	0.0	0.0	0.0	0.0	0.0	0.0	0.0	0.0	0.0	0.0	0.0	0.0	0.0	0.0	0.0	0.0	0.0	0.0
RP4-530I15.6	0.0333	0.0404	0.05616	0.0	0.03912	0.0	0.10400000000000001	0.0	0.0	0.0	0.0	0.0	0.0	0.0	0.0	0.0	0.0	0.0	0.0	0.0	0.0	0.0	0.0	0.05304	0.1251	0.0	0.035789999999999995	0.0	0.0	0.0	0.06638	0.0	0.01681	0.05826	0.02707	0.0	0.0	0.0	0.0	0.04289	0.0	0.0	0.0	0.0	0.0	0.06055	0.013775	0.0	0.0808
SNAI1	15.795	38.45	13.22	25.12	25.17	10.46	5.4479999999999995	1.162	1.03	1.861	4.6435	5.935	1.9305	1.4709999999999999	1.391	1.608	2.0180000000000002	1.6535	2.419	1.5895	18.885	1.0455	11.37	6.0525	12.91	7.021	4.268	7.6895	3.0439999999999996	6.3345	22.44	11.64	2.13	6.757999999999999	2.524	28.13	5.375	1.337	16.26	3.117	1.6780000000000002	10.67	6.5805	5.9110000000000005	5.132000000000001	3.345	15.08	4.4345	9.002
MIR1302-5	0.0	0.0	0.0	0.0	0.0	0.0	0.0	0.0	0.0	0.0	0.0	0.0	0.0	0.0	0.0	0.0	0.0	0.0	0.0	0.0	0.0	0.0	0.0	0.0	0.0	0.0	0.0	0.0	0.0	0.0	0.0	0.0	0.0	0.0	0.0	0.0	0.0	0.0	0.0	0.0	0.0	0.0	0.0	0.0	0.0	0.0	0.0	0.0	0.0
UBE2V1	64.34	60.54	49.685	56.17	63.11	67.1	62.65	42.91	53.63	37.73	66.12	61.87	54.395	71.66	35.59	47.89	46.37	30.35	33.48	38.355	56.795	90.355	106.5	60.085	59.69	76.79	49.02	71.9	64.67	75.36	56.95	34.38	26.09	38.7	24.36	70.82	47.97	33.92	63.54	55.18	27.865	44.92	66.755	59.97	67.87	48.36	63.22	41.475	53.54
FAM65C	31.22	31.77	16.48	1.389	6.41	2.6719999999999997	21.7	1.774	1.865	2.551	1.0270000000000001	1.5859999999999999	2.2325	1.973	2.185	2.392	1.5919999999999999	2.5675	2.4219999999999997	3.003	23.005	0.1434	8.962	88.915	67.26	14.49	10.885	15.93	6.787000000000001	16.935	66.02	5.104	9.162	22.03	9.906	10.9	11.96	6.2115	13.905	17.54	2.2225	17.43	10.315	7.86	8.687999999999999	17.36	12.985	6.7005	15.85
SLC51B	1.46	1.169	1.1420000000000001	8.479	5.976	11.46	2.4930000000000003	0.99995	0.7512	1.4405	0.48915	0.6487	0.4962	0.3722	1.494	3.035	1.712	0.9091	1.8780000000000001	2.9360000000000004	1.12	0.06246	0.05338	7.0325	7.285	2.42	43.975	3.623	0.8415	3.114	8.93	1.016	0.3368	8.838	0.7115	7.329	0.5892	0.21525	3.2715	1.895	0.2264	0.7134	4.5835	0.4872	0.5575	98.32	0.8370000000000001	0.7921	26.24
CLPX	20.1	17.76	24.91	16.93	18.31	22.3	29.11	9.999	11.12	11.4	23.9	19.09	11.685	14.46	10.74	11.02	12.26	9.7605	15.07	11.255	20.525	36.405	30.45	27.735	25.11	23.43	18.405	22.86	30.09	23.19	25.14	11.26	12.45	12.42	25.38	20.57	19.28	27.615	24.395	26.48	8.7225	12.92	19.61	31.27	32.82	19.08	19.13	17.24	34.16
PIF1	0.9534	1.314	1.35	1.5	1.865	0.8881	3.1660000000000004	0.5465	0.9269	0.7015	0.26045	0.3241	1.463	1.405	0.4834	1.7069999999999999	0.6317	0.51175	0.461	0.79095	0.8105	44.385	8.98	1.925	1.43	3.952	4.0569999999999995	3.867	4.698	3.62	1.5859999999999999	0.8349	0.4796	0.688	0.3668	2.131	1.001	0.2436	0.90435	0.8861	0.16899999999999998	0.9566	3.635	1.083	0.9446	4.755	8.477	2.168	6.891
RASL12	35.07	21.78	3.0165	206.9	208.4	454.3	49.7	12.23	9.545	15.9	6.5605	9.338	6.6195	4.716	13.47	31.43	15.89	10.0095	16.61	42.055	24.925	0.2597	0.6892	111.3	90.37	60.91	22.795	131.75	15.35	151.6	121.2	44.91	11.75	3.531	0.5816	67.76	10.62	5.251	51.24	22.0	1.4215	4.92	75.435	11.36	17.1	10.78	15.27	6.5445	34.61
SPG21	49.815	42.89	43.78	44.45	45.82	46.19	63.44	17.89	18.04	20.99	21.325	18.52	16.87	21.91	19.05	24.33	23.6	17.025	35.32	23.745	45.615	62.065	76.22	65.975	77.22	49.5	33.855	46.325	31.71	46.625	54.09	20.49	13.94	31.9	27.51	53.16	33.08	24.81	50.21	54.33	15.515	44.42	47.25	45.15	47.09	34.62	46.775	33.89	32.97
KBTBD13	0.35145	0.07964	0.0	1.246	0.4273	3.5860000000000003	0.2355	0.01455	0.01481	0.0099335	0.025789999999999997	0.03155	0.01459	0.0	0.0138	0.026139999999999997	0.008814	0.006078	0.018080000000000002	0.017965000000000002	0.17085	0.083735	0.0	0.51945	0.4077	0.0583	0.0606	0.07092999999999999	0.01968	0.07046000000000001	0.6249	1.746	2.556	0.04161	0.0	0.1057	0.03493	2.9565	0.24195	0.09537000000000001	0.0	0.016630000000000002	0.28245	0.06613	0.1501	0.07073	0.056589999999999994	0.016225	1.568
RBPMS2	27.79	28.25	5.7845	6.706	72.48	246.4	190.4	2.2655	3.028	2.44	1.4185	2.093	3.0045	3.42	1.9909999999999999	2.312	2.083	2.591	2.229	3.0595	17.185	11.665	0.2901	45.705	40.78	246.4	66.355	213.1	11.19	207.35	51.23	241.8	140.5	14.1	7.849	12.73	3.322	3.427	21.445	16.8	1.575	5.047	36.825	4.3580000000000005	7.114	8.956	6.587999999999999	23.0	14.21
UBAP1L	3.4345	3.2310000000000003	2.182	4.27	3.948	5.058	4.363	5.484	7.267	5.6165	45.395	45.18	10.38	9.877	6.563	10.0	6.938	5.6370000000000005	10.17	7.127999999999999	4.1015	1.751	1.376	8.6625	10.72	4.3919999999999995	2.468	3.7939999999999996	2.6489999999999996	3.592	9.182	1.2819999999999998	0.8415	2.1830000000000003	2.793	3.804	2.457	2.189	9.0895	12.64	1.2975	6.626	7.03	3.984	4.2989999999999995	3.5010000000000003	5.65	1.9805	6.452000000000001
MTFMT	9.3565	8.454	9.2245	12.01	11.61	14.58	15.0	4.1535	5.327999999999999	5.041	16.345	13.44	6.5805	7.532	4.144	5.779	6.494	4.087	4.538	4.5625	9.495	16.035	14.14	14.05	17.01	12.65	10.885	13.055	8.91	12.88	17.87	7.263	7.282	6.648	5.382999999999999	9.697000000000001	8.391	7.449	15.15	15.98	2.7185	11.43	14.045	7.811	8.347000000000001	9.677	10.555	7.0665	10.97
PARP16	9.9565	7.893	11.52	10.26	10.07	12.33	15.98	2.322	2.6660000000000004	2.7625	12.675	12.85	3.8125	3.286	2.403	3.115	3.014	2.301	3.412	2.4985	9.706	13.425	6.492999999999999	16.765	25.76	14.35	8.4185	12.555	8.247	12.58	17.52	3.447	2.068	4.7	6.757999999999999	8.356	9.251	2.2655	14.53	20.8	4.1315	8.498	12.47	10.19	11.62	8.433	8.774	7.4325	10.22
PLEKHO2	61.985	60.74	46.785	35.82	45.89	37.76	39.44	16.135	19.6	21.315	9.808	16.59	20.92	18.01	10.9	17.29	22.57	15.845	20.68	18.82	40.975	42.865	48.56	43.795	33.71	42.76	24.925	47.315	16.07	54.6	57.99	15.44	7.324	14.67	4.548	87.34	16.06	4.1485	69.985	31.71	4.2755	16.47	33.88	14.35	19.09	27.41	200.05	14.78	19.62
MIR1272	0.0	0.0	0.0	0.0	0.0	0.0	0.0	0.0	0.0	0.0	0.0	0.0	0.0	0.0	0.0	0.0	0.0	0.0	0.0	0.0	0.0	0.0	0.0	0.0	0.0	0.0	0.0	0.0	0.0	0.0	0.0	0.0	0.0	0.0	0.0	0.0	0.0	0.0	0.0	0.0	0.0	0.0	0.0	0.0	0.0	0.0	0.0	0.0	0.0
ANKDD1A	13.57	7.223	21.39	13.95	13.14	18.42	13.61	8.2045	11.55	9.6185	19.48	20.29	10.44	11.27	6.7379999999999995	7.822	12.03	7.164	6.4239999999999995	7.105	6.486000000000001	6.83	6.18	10.49	11.31	7.005	4.3095	8.525	4.077	9.0465	16.53	3.111	0.982	2.333	1.139	11.35	3.45	0.80745	17.245	16.33	3.6845	8.206	11.27	3.383	3.79	5.775	35.335	4.7355	12.91
PDCD7	21.36	20.4	16.82	26.87	25.91	26.57	28.84	12.155	14.52	12.025	25.57	24.3	16.195	20.13	12.7	13.88	13.74	10.35	13.87	12.4	22.17	41.335	29.1	30.815	36.62	29.31	18.19	28.755	25.06	29.19	33.45	9.469	6.94	9.637	8.811	20.48	16.46	8.377	28.8	36.36	7.2845	21.24	27.195	17.47	18.06	17.18	21.435	12.555	46.47
CILP	92.64	45.51	1.1765	2.655	22.32	14.93	31.79	0.2174	0.2171	0.3517	1.724	1.962	0.32045	0.2445	0.2016	0.3433	0.3423	0.2587	0.2673	0.1991	36.235	0.1548	0.9423	38.275	83.49	35.83	23.72	57.255	10.43	39.8	36.67	8.305	7.246	0.7704	1.117	4.295	13.7	10.12	37.51	11.79	2.2680000000000002	2.025	3.6685	16.74	23.38	36.27	1.149	6.7685	13.17
PPTC7	22.19	20.43	16.9	16.8	19.92	25.83	25.37	6.349	8.851	7.656000000000001	18.085	13.96	8.7355	14.35	6.25	11.87	9.525	6.3835	7.834	11.215	21.225	51.21	18.33	32.83	23.8	21.78	18.98	26.99	19.06	29.85	24.36	21.01	24.54	11.09	7.3660000000000005	25.53	24.61	54.705	21.77	21.63	5.3805	14.02	18.16	30.52	28.08	17.29	15.905	11.99	20.36
FAM216A	6.1375	7.4879999999999995	7.602	12.1	11.59	9.622	8.796	12.305	18.8	16.035	53.63	41.62	25.78	35.89	14.99	24.22	19.86	12.16	15.24	13.49	7.4095	44.625	21.82	14.34	16.88	9.414	4.982	9.5825	4.553999999999999	9.413	13.61	5.909	3.346	2.945	2.966	6.579	3.904	2.546	11.325	17.23	1.699	14.29	10.185	3.5060000000000002	3.448	7.426	11.435	3.6225	79.69
TCTN1	10.5	10.22	13.125	14.55	16.2	11.62	12.96	5.9235	5.608	9.19	5.183	5.46	6.5475	6.7010000000000005	6.106	9.064	10.16	6.251	7.276	6.694	13.965	7.0845	20.68	15.465	21.47	13.85	6.3875	12.345	4.843999999999999	11.76	17.01	9.859	4.2010000000000005	11.23	3.2510000000000003	13.42	12.52	4.0205	17.185	25.37	4.659	37.19	16.96	8.03	8.209	5.455	6.587000000000001	5.3195	32.36
CCDC63	0.0	0.0	0.0	0.0	0.0	0.0	0.022959999999999998	0.0	0.0	0.010315000000000001	0.0	0.0	0.0	0.0	0.0	0.0	0.008234	0.022835	0.0	0.0	0.0	0.0	0.0	0.0	0.055220000000000005	0.0	0.0	0.0	0.0	0.0	0.0293	0.0	0.08327999999999999	0.0	0.0	0.0	0.0	0.2019	0.0	0.0	0.0	0.0	0.0	0.04646	0.1255	0.0	0.0325	0.0	41.05
VPS29	54.735	46.3	39.585	64.97	68.16	84.67	55.49	26.995	29.9	24.19	39.04	31.44	29.56	39.91	23.0	30.29	29.39	20.205	36.57	27.64	48.835	62.25	53.64	48.72	56.34	61.4	50.0	70.565	51.21	74.65	55.59	26.33	23.91	28.24	18.49	55.19	39.99	39.045	58.465	50.72	19.635	46.1	55.96	38.54	39.69	50.75	63.44	36.065	34.98
RAD9B	0.5318	0.3325	0.2068	0.4083	0.6163	0.6781	0.7784	0.40755	0.3283	0.39625	0.29305	0.2931	0.30235	0.3316	0.3718	0.3614	0.3707	0.2794	0.9235	0.4356	0.59005	1.1945	0.4536	0.6172	0.8517	0.5477	0.28525	0.74925	0.3939	1.063	0.6274	0.4461	0.2159	0.1716	0.1447	0.4397	0.2938	0.61115	1.6925	1.012	0.10335	0.2959	0.639	0.4137	0.4928	0.3562	0.67045	0.24155	23.3
GPN3	26.285	24.78	17.9	30.89	29.71	36.3	25.0	7.9375	8.417	8.66	21.5	17.53	9.1845	11.6	8.192	10.12	9.747	6.971	23.14	10.76	27.11	44.975	27.75	25.59	22.82	20.13	12.295	24.235	14.04	24.055	28.65	15.33	13.91	13.93	10.36	23.54	17.28	24.465	28.78	31.68	7.263	15.43	20.645	13.49	13.78	11.35	17.83	13.885	51.18
PPP1CC	53.45	49.43	49.11	46.83	49.5	51.39	66.71	23.53	24.12	26.445	62.42	51.63	25.08	28.61	23.65	27.96	27.46	23.74	37.02	29.135	53.535	117.1	70.69	64.485	64.81	63.09	62.105	48.775	55.22	47.225	62.0	36.62	33.8	19.21	15.2	48.98	49.48	60.455	65.92	75.5	27.7	42.17	47.16	50.98	51.89	77.12	52.87	41.14	92.53
HVCN1	5.8955	5.3839999999999995	2.3735	5.82	5.497999999999999	4.113	5.459	3.763	4.053999999999999	5.6355	3.0189999999999997	4.151	4.0385	3.7319999999999998	3.898	6.87	5.606	5.9935	5.917000000000001	12.87	3.7895	88.535	2.075	7.2295	8.017999999999999	3.063	2.7960000000000003	3.3565	1.374	3.069	7.294	5.046	3.636	1.301	0.4935	6.477	2.173	2.2525	4.638	8.633	0.46275	2.436	3.9265	1.301	1.595	6.32	29.09	2.2505	41.06
IPP	4.986000000000001	4.053999999999999	5.0285	5.207000000000001	4.956	6.477	8.177999999999999	2.762	2.8360000000000003	3.133	4.131	3.608	2.6325	3.435	2.841	3.593	3.362	2.485	5.334	3.262	4.959	9.286	11.55	6.475	7.119	5.393	4.341	5.3545	4.75	5.465	7.38	3.16	2.312	2.617	1.9609999999999999	4.119	4.914	5.9805	8.2765	7.846	2.4165	4.916	5.3365	4.8180000000000005	5.167999999999999	4.352	2.9815	3.6455	13.13
RAD54L	0.5608	0.5397	0.69515	0.7983	0.7562	0.3982	0.7153	0.87	1.179	2.87	4.156000000000001	4.302	1.9255	1.85	1.1	1.33	3.1519999999999997	2.3385	3.174	1.2329999999999999	0.61785	32.165	3.3560000000000003	0.8774	0.7699	0.5742	2.0475	0.5347	5.406000000000001	0.5201	0.6894	0.4135	0.4118	0.9801	0.2216	1.3630000000000002	1.155	0.5710000000000001	1.617	0.8538	0.15775	0.9369	1.6405	1.5530000000000002	1.3730000000000002	2.35	2.8789999999999996	0.69945	27.16
UQCRH	111.2	141.1	79.005	117.9	119.3	121.5	135.4	114.65	158.4	109.95	266.0	201.1	161.4	232.3	102.4	143.8	151.7	96.965	97.8	126.05	117.1	373.35	236.8	132.15	133.6	146.7	154.85	127.75	168.0	126.7	96.55	244.3	284.2	118.9	44.38	101.9	116.2	145.0	86.945	142.2	42.9	123.4	120.15	114.8	106.7	114.2	102.85	114.75	62.74
POMGNT1	21.69	19.99	34.235	36.51	28.29	27.85	36.39	19.46	22.48	24.755	33.705	39.96	32.74	28.37	22.82	28.12	29.83	21.64	58.45	25.79	25.13	14.825	32.32	34.25	39.64	26.78	18.89	26.15	16.03	25.63	34.02	24.94	33.55	27.07	17.38	27.17	24.31	29.26	49.4	32.49	12.42	60.2	51.39	21.48	20.8	20.54	26.62	24.64	52.37
LURAP1	3.1545	2.133	4.132	12.0	6.897	9.722999999999999	7.069	2.4555	2.4090000000000003	2.833	11.465	11.84	3.1455	3.468	3.318	4.165	4.186	2.4285	13.7	4.718	3.3785	0.099875	2.6010000000000004	8.6005	10.26	4.625	1.8235	5.9165	2.298	5.178	5.702999999999999	2.9539999999999997	2.949	4.794	0.1444	2.616	3.179	0.43565	13.085	6.76	0.2258	3.66	8.2915	2.7260000000000004	2.889	1.19	2.0735	2.7235	11.81
GPBP1L1	33.4	30.24	22.975	36.58	35.07	37.06	40.23	10.95	11.87	14.665	35.26	32.95	13.725	15.61	11.99	14.93	15.28	11.94	23.45	13.695	34.715	46.875	28.51	45.94	45.63	36.32	39.4	35.615	41.13	34.875	41.55	16.72	13.86	21.51	20.19	43.96	37.75	17.765	42.68	41.0	15.995	32.06	38.955	43.87	46.57	40.01	40.905	29.18	59.53
NSUN4	6.599	6.443	8.8045	6.313	6.045	6.315	8.176	1.9675	2.478	2.6	5.9585	5.41	3.3955	3.9389999999999996	2.37	3.484	2.657	2.137	3.949	2.6255	7.147	15.705	7.296	7.7805	8.531	5.712000000000001	4.8045	5.718999999999999	5.984	5.5315	7.526	3.1860000000000004	2.455	4.501	2.722	7.36	6.156000000000001	3.784	7.4005	8.642999999999999	2.9895	7.4670000000000005	8.0745	5.999	6.053	4.963	6.5285	4.5985	80.43
LRRC41	30.845	29.08	28.665	36.13	32.54	36.85	43.93	9.7115	12.59	10.925	31.25	34.68	19.29	16.54	10.2	14.41	13.94	8.745	14.55	10.88	31.97	40.3	51.29	48.825	50.93	33.7	23.33	33.595	29.05	32.325	53.55	14.96	10.1	17.9	11.56	33.29	28.72	17.99	40.605	49.74	13.995	42.2	42.02	31.45	32.23	21.98	25.555	20.21	40.28
RP4-533D7.5	0.0	0.0	1.0865	0.0	0.0	0.0	0.0	0.1252	0.05608	0.0	0.2229	0.1414	0.0	0.1082	0.09689	0.0	0.04668	0.0	0.1592	0.06813999999999999	0.19705	0.2991	0.0	0.0	0.0	0.0	0.0	0.0	0.0	0.0	0.0	0.1928	0.056479999999999995	0.1545	0.0	0.1349	0.2793	0.0	0.0	0.0	0.0	1.4869999999999999	0.2169	0.0	0.0	0.0	0.1451	0.1633	5.76
MAST2	27.155	17.56	12.355	50.28	38.06	40.85	67.2	11.12	14.81	9.1435	27.1	27.91	18.05	17.88	10.1	19.27	10.37	7.2535	17.78	15.595	28.285	13.47	28.83	59.19	65.91	47.95	46.105	68.97	15.89	66.565	47.24	35.07	32.63	9.826	10.11	27.59	21.36	100.3	53.055	90.12	4.7825	39.26	57.89	19.13	20.02	38.53	8.6355	13.885	104.8
PIK3R3	35.93	33.39	11.76	6.632000000000001	12.75	9.752	16.75	7.1575	9.139	7.186	72.21	62.22	9.8915	12.02	5.414	10.33	6.537999999999999	6.172999999999999	7.972	8.879	32.505	12.21	0.6134	13.049000000000001	15.07	8.884	6.551	15.98	4.855	13.765	16.52	12.25	12.82	6.808	1.186	25.84	14.8	6.6015	18.45	4.697	2.2765	11.73	16.47	5.212999999999999	7.407	8.116	13.56	8.363999999999999	42.71
CCDC17	3.325	2.51	1.0665	1.9469999999999998	1.9140000000000001	1.6230000000000002	2.658	0.7146	0.3696	0.7741	1.821	2.096	0.51585	0.3749	0.8452	1.067	0.5057	0.53615	1.599	0.8255	3.4495	1.1845	0.3189	3.4819999999999998	5.311	2.251	2.8845	2.274	1.9069999999999998	2.0795	25.39	1.065	0.9492	2.333	2.8160000000000003	11.71	2.83	2.0675	5.0205	4.249	0.8949	2.077	5.2975	2.594	2.81	4.364	7.5089999999999995	1.87	3.67
FAAH	12.505	10.06	23.89	9.315	7.273	9.636000000000001	21.96	17.39	21.04	23.63	54.59	58.06	28.35	26.25	23.98	25.6	34.26	21.25	51.29	24.425	21.08	2.4525	1.946	14.835	18.11	9.913	38.13	9.559	15.37	8.951	10.17	5.2	1.986	28.23	28.5	19.97	32.24	7.0275	40.255	10.41	20.135	45.2	94.7	20.54	17.53	32.66	7.8895	27.5	107.5
TSPAN1	2.7605	1.494	6.619	2.693	2.135	1.871	92.44	0.3339	0.4245	0.307	10.985	10.88	0.9341	0.9002	0.3855	0.4737	0.4022	0.25895	4.93	0.82995	4.92	0.65315	0.5261	5.0555	6.7139999999999995	1.483	347.1	1.7055	2.9560000000000004	1.2209999999999999	18.04	0.6769	0.5983	178.2	3.167	15.78	94.12	0.81505	3.9125	0.6039	1.8085	26.57	162.55	3.367	3.812	110.0	1.6225	75.83	54.74
TMEM69	18.545	16.99	21.89	16.05	18.43	15.3	28.57	9.3455	10.78	10.59	20.61	17.11	10.275	14.24	9.549	11.7	10.78	8.249	14.75	10.735	19.915	56.025	32.2	23.535	23.18	17.89	17.395	15.635	26.77	15.405	20.03	13.19	10.3	12.06	8.476	16.57	19.45	11.295	19.76	29.33	9.4465	17.5	22.295	20.1	20.18	17.14	23.8	13.86	19.88
MIAT	1.17	2.222	0.60755	0.8764	1.215	0.2954	1.422	25.64	55.47	33.17	13.715	17.84	126.7	112.6	22.23	51.45	53.21	27.505	4.636	20.075	1.2919999999999998	6.3505	0.3519	1.6015	1.7819999999999998	1.8559999999999999	4.4955	0.87665	2.033	0.79365	2.838	0.8488	0.2686	0.4414	0.4425	10.88	5.659	0.1965	1.311	0.5558	0.2463	161.8	1.672	1.442	1.24	10.52	19.04	2.189	1.1340000000000001
CRYBA4	0.0	0.0	0.0	0.0	0.0	0.0	0.04912	0.14895	0.2219	0.09552000000000001	0.0	0.0	0.2592	0.2571	0.16	0.2007	0.1467	0.089985	0.2111	0.1721	0.067745	0.24965	0.0	0.0584	0.061770000000000005	0.0	0.1724	0.0	0.0	0.0	0.0	0.0	0.0	0.0	0.0561	0.1458	0.1551	0.0	0.11645	0.0	0.0	0.0783	0.04044	0.0	0.0	0.1788	0.6089	0.0	3.821
MIR548J	0.0	0.0	0.0	0.0	0.0	0.0	0.0	0.0	0.0	0.0	0.0	0.0	0.0	0.0	0.0	0.0	0.0	0.0	0.0	0.0	0.0	0.0	0.0	0.0	0.0	0.0	0.0	0.0	0.0	0.0	0.0	0.0	0.0	0.0	0.0	0.0	0.0	0.0	0.0	0.0	0.0	0.0	0.0	0.0	0.0	0.0	0.0	0.0	0.0
TFIP11	16.985	14.63	15.73	16.36	15.22	15.08	18.95	6.721	7.968	8.5645	17.85	17.22	11.03	11.37	6.409	8.107000000000001	9.238	6.449	8.644	7.5325	16.475	28.795	26.36	17.76	18.07	13.64	13.795	14.945	18.19	14.685	19.8	7.608	7.002000000000001	9.185	8.761000000000001	18.62	14.43	20.775	18.56	16.34	7.712000000000001	15.65	16.05	19.89	22.69	16.49	24.46	12.895	42.06
SRRD	9.199	7.975	6.2835	10.18	10.3	10.58	12.72	6.0635	7.35	7.32	22.145	18.95	9.918	9.619	5.206	6.705	8.863999999999999	5.662000000000001	7.317	5.727	9.3035	14.02	10.75	11.305	12.03	12.63	7.2815	11.08	8.211	11.1	12.26	6.057	5.837000000000001	5.587000000000001	4.465	9.089	7.034	14.78	11.51	12.63	4.834	11.65	11.215	9.512	10.69	7.183	10.29	6.349	12.94
TPST2	22.685	22.64	29.095	15.99	20.25	14.09	18.37	6.73	9.154	6.992000000000001	4.9395	5.433	12.525	13.41	6.897	8.124	7.3260000000000005	5.2685	7.315	7.882000000000001	22.875	21.0	16.26	20.615	29.16	7.393	9.476	10.625	15.59	9.74	23.16	11.19	9.335	15.55	28.47	53.35	10.81	14.935	21.17	10.7	152.05	10.77	17.935	17.28	15.78	11.7	38.61	6.5895	27.13
CRYBB1	1.3659999999999999	1.5530000000000002	1.0001	1.206	1.229	0.4542	1.2	0.647	0.9908	0.42185	0.1089	0.09508	1.7575	1.9769999999999999	0.5777	0.6473	0.4181	0.3351	1.32	1.198	0.8440000000000001	0.17055	0.0	0.53875	0.9303	0.5897	0.5067	0.68485	0.1416	0.64795	1.199	0.2458	0.1702	0.2195	0.1061	0.6618	0.5377	0.064855	1.035	0.3417	0.10800000000000001	0.9881	0.44895	0.2073	0.21	0.4295	2.8825	0.2768	0.5328
FLOT1	216.8	213.7	321.8	246.6	226.6	225.2	213.2	132.05	159.1	125.35	299.55	247.8	182.85	239.7	136.5	163.7	132.1	114.8	221.9	147.5	215.5	163.35	202.7	220.25	289.2	238.0	148.7	183.05	110.4	193.25	196.5	146.8	138.9	165.8	82.25	268.1	147.1	116.0	230.8	160.5	56.09	189.3	195.5	72.84	80.66	123.5	234.4	104.0	139.8
HCG27	2.715	1.985	1.1965	3.738	2.476	2.596	2.217	1.4805	1.645	1.3855	13.875	12.57	1.87	1.6440000000000001	1.464	2.046	1.489	1.2975	2.456	1.659	2.4825	6.3255	0.5278	3.0789999999999997	3.807	2.793	3.0010000000000003	2.5545	1.315	2.3665	4.283	1.136	1.094	1.4380000000000002	1.182	8.1	2.4090000000000003	0.7384	4.47	3.97	1.092	5.351	4.544	1.012	1.5130000000000001	5.646	22.71	1.6030000000000002	2.252
GNL1	24.76	21.98	17.885	28.57	23.95	29.26	27.72	23.8	30.28	31.79	71.3	61.79	38.64	44.2	24.38	32.36	36.09	27.78	37.71	26.305	24.605	21.0	28.02	41.0	41.54	23.81	14.965	23.685	15.14	21.675	32.08	8.824	4.706	13.17	6.314	30.74	16.67	9.232999999999999	34.35	48.84	10.695	34.23	28.175	24.13	27.01	16.3	21.435	15.985	61.26
DDR1	11.585	18.14	36.1	12.94	14.85	18.07	56.55	41.645	35.82	38.11	20.115	27.93	43.965	31.66	38.22	51.15	42.35	31.395	111.1	63.575	50.255	10.43	6.935	25.995	26.87	17.35	44.035	13.89	103.4	14.015	33.1	19.55	4.431	48.33	1.736	33.03	103.7	14.24	39.195	41.57	32.83	64.16	60.25	95.43	88.9	39.17	9.2305	43.83	16.48
HLA-E	1339.5	975.0	293.25	608.9	666.4	555.8	551.2	118.25	100.4	140.4	73.695	87.19	123.45	109.2	139.3	148.1	114.7	133.9	300.9	209.0	1047.0	1145.0	337.9	893.4	861.5	469.0	475.4	481.35	469.6	454.3	717.3	270.0	162.4	369.3	218.5	2146.0	417.1	127.9	923.1	422.8	107.9	202.1	471.95	795.3	901.0	637.1	1932.0	331.3	81.57
POU5F1	1.081	0.8664	0.0827	1.1059999999999999	0.4779	1.0959999999999999	13.67	0.2027	0.2112	0.179	0.8736	0.7758	0.2767	0.2879	0.2128	0.2541	0.2615	0.1692	0.3215	0.2263	1.3505	1.5105	0.2967	0.88635	1.177	1.005	3.5145	0.6215	1.182	0.5393	4.525	0.8306	0.7686	10.29	2.129	3.042	0.7568	0.4297	0.9574	0.3661	3.958	0.2763	5.6895	1.963	2.016	8.295	1.7875	7.6395	1.121
MICA	58.805	45.08	47.825	88.79	71.06	86.4	44.43	6.4825	6.975	9.628	12.705	14.12	8.6345	7.257999999999999	6.074	6.425	8.349	8.0735	8.679	7.33	58.59	23.555	51.22	67.505	84.54	68.65	41.705	61.18	28.01	53.715	55.45	26.89	14.61	35.89	18.2	88.6	34.38	7.8665	81.17	101.4	15.825	17.79	66.495	34.98	36.69	38.22	49.505	29.735	42.56
DHX16	34.68	29.14	28.47	32.75	31.9	34.93	43.54	7.41	7.981	10.125	34.29	34.41	12.95	12.28	8.148	10.54	9.971	8.7475	14.1	9.459	36.57	40.85	36.45	44.1	51.01	32.59	33.48	31.63	30.22	31.505	41.48	15.04	11.9	26.7	17.21	39.89	40.16	28.065	44.015	43.35	16.98	39.44	42.46	36.06	36.99	44.38	51.4	28.33	78.45
MRPS18B	73.565	66.93	90.555	59.14	64.69	64.42	76.19	32.735	34.86	34.61	53.74	50.25	41.94	46.28	31.03	35.96	37.28	29.14	59.61	36.65	78.495	151.85	99.73	71.805	78.33	56.76	64.765	59.515	65.77	61.71	80.89	59.55	90.42	72.67	67.14	74.39	59.93	138.3	94.185	88.04	43.205	67.05	59.64	76.51	80.88	60.35	81.325	64.44	57.54
PSORS1C2	0.42145	0.3877	0.2023	0.7536	0.3625	0.4487	0.7846	0.06439500000000001	0.08297	0.083035	0.21435	0.2158	0.13765	0.1226	0.06727999999999999	0.0801	0.1088	0.064265	0.1235	0.071565	0.5038	0.11825	0.6139	1.6909999999999998	1.075	0.5386	0.75835	0.4761	2.053	0.35965	0.4805	0.1756	0.0948	0.4795	0.06599	1.133	0.7152	0.08753	0.6029	0.6355	0.13085	0.1114	0.8761	127.7	163.9	0.8431	0.25135	0.6959	6.767
CDSN	0.0	0.0	0.0	0.2393	0.0	0.0	0.0	0.0	0.0	0.0	0.0	0.0	0.0	0.0	0.0	0.0	0.0	0.0	0.0	0.0	0.0	0.0	0.2637	0.3395	0.3817	0.0	0.0	0.0	0.0	0.0	0.2123	0.0	0.0	0.0	0.0	0.0	0.0	0.0	0.0	0.0	0.0	0.0	0.0	159.2	269.5	0.0	0.0	0.0	0.0
TCF19	8.64	5.504	2.528	9.291	7.152	8.387	11.23	1.4955	1.3130000000000002	1.2905	17.4	14.98	1.444	1.33	1.31	1.62	1.266	1.195	2.977	1.92	8.7265	64.925	10.18	16.22	12.61	7.471	8.2265	5.5825	18.2	5.1685	8.674	2.7769999999999997	1.962	3.662	0.8026	7.861000000000001	7.117999999999999	2.03	9.4945	10.11	2.1365	2.363	10.595	14.95	15.52	11.0	16.085	5.94	4.748
MIR4640	0.0	0.0	0.0	0.0	0.0	0.0	1.114	0.0	0.0	0.0	0.3214	0.3322	0.0	0.0	0.2375	0.0	0.0	0.0	0.511	0.28835	0.54955	0.0	0.0	0.0	0.0	0.0	0.29785	0.0	0.8325	0.0	0.6671	0.0	0.0	0.1814	0.0	0.3285	1.2690000000000001	0.0	0.4104	0.6387	0.0	0.5569	1.1295	1.145	1.012	0.0	0.0	0.1261	0.0
GTF2H4	28.925	27.31	21.085	33.52	32.43	33.77	26.55	9.674	11.9	14.6	50.825	56.36	19.605	17.02	10.07	13.28	16.98	11.17	14.72	9.7445	29.55	33.465	31.7	33.18	35.41	28.87	19.755	27.325	25.88	24.915	30.13	9.304	7.0889999999999995	21.5	20.94	28.63	18.96	11.75	41.455	36.91	9.9805	43.13	30.87	22.03	21.02	21.5	29.15	20.69	38.42
PPP1R10	29.565	36.34	37.795	36.0	37.0	44.47	55.37	15.125	16.89	17.52	44.92	47.68	24.365	22.2	14.9	19.98	18.28	13.895	21.35	15.73	32.2	47.43	41.79	50.835	67.32	40.04	34.62	37.485	36.11	34.805	49.83	12.32	8.526	21.03	24.54	37.34	33.32	16.615	46.165	51.78	20.1	55.91	47.63	32.81	37.76	35.01	48.285	36.49	55.91
PRR3	15.67	13.51	13.225	13.24	14.59	12.28	17.99	11.025	14.03	9.66	35.155	30.83	17.16	20.62	12.04	16.61	11.89	7.938	11.4	8.9605	17.09	27.155	18.04	26.45	31.22	13.86	9.934	12.975	8.782	11.205	25.54	5.515	2.991	7.502000000000001	6.386	14.09	11.44	2.4185	25.61	40.56	5.3845	26.14	22.02	15.21	18.44	12.25	21.365	8.724	17.17
TUBB	284.55	245.4	153.3	331.1	299.2	277.9	217.5	118.5	159.9	85.08	241.95	204.1	163.4	190.8	88.45	211.5	102.5	70.28	151.0	120.75	221.15	1256.5	774.9	379.85	359.9	313.1	214.4	261.65	239.0	267.35	308.8	116.8	89.36	85.76	109.7	279.4	172.8	81.905	310.6	554.2	65.635	117.1	181.2	179.0	187.0	169.6	257.4	138.2	129.1
HLA-C	1106.5	970.7	659.7	972.8	910.3	711.0	681.0	131.9	108.6	132.9	88.72	113.0	131.65	122.5	130.5	177.1	119.6	137.25	267.4	201.0	1035.5	2280.0	485.2	1102.65	1309.0	560.9	962.8	554.25	420.0	495.65	1065.0	339.4	244.9	594.5	393.5	2500.0	689.0	146.9	812.25	649.4	181.65	629.9	745.5	845.9	883.9	1385.0	3094.5	571.7	156.9
NRM	19.45	14.05	10.91	27.3	21.28	21.62	16.68	2.1005	2.0709999999999997	2.2215	4.994	5.59	2.6035	2.175	2.1959999999999997	2.7880000000000003	1.78	2.0295	4.1819999999999995	2.748	15.92	48.675	17.79	30.355	31.55	17.7	11.895	15.52	14.78	13.975	23.54	4.857	3.8560000000000003	6.527	3.1839999999999997	22.53	9.353	2.1245	24.425	26.52	5.46	4.955	15.71	18.13	18.17	14.17	21.73	6.5275	35.43
HLA-B	2174.5	1932.0	1037.5	1048.0	1288.0	790.9	938.1	189.95	157.7	200.5	207.0	224.8	168.25	167.3	211.3	306.3	186.6	202.75	536.7	353.1	1958.5	5285.5	503.2	1676.0	1930.0	803.2	1705.5	780.5	701.0	727.55	1342.0	526.8	375.3	967.8	467.5	4566.0	976.9	219.4	1490.5	778.2	226.65	738.4	1146.5	2035.0	1915.0	2705.0	6267.5	810.15	396.9
PPP1R18	59.545	54.66	22.59	91.59	70.13	74.01	45.67	8.515	6.56	5.681	6.372000000000001	6.862	6.194	6.071000000000001	6.909	8.575	5.43	4.8025	13.9	9.4245	45.555	113.5	93.51	53.735	56.85	59.93	32.415	50.065	24.68	49.075	57.61	18.2	8.391	10.54	10.22	85.09	23.73	6.6655	69.265	54.99	6.4735	10.37	33.975	30.28	34.7	40.68	113.45	14.215	13.61
DPCR1	0.055635000000000004	0.07717	0.05093	0.025	0.05156	0.02935	0.07577	0.027355	0.0223	0.035555	0.01462	0.02034	0.017605000000000003	0.0189	0.02665	0.03045	0.02828	0.031725	0.07597999999999999	0.03815	0.05165	0.09863999999999999	0.0164	0.18595	0.1355	0.058089999999999996	0.04696	0.07168	8.027999999999999	0.06305	0.09231	0.02138	0.01396	0.07321	0.021509999999999998	4.907	0.1005	0.026905000000000002	0.34325	0.07694	0.05347999999999999	0.06636	0.1042	0.03015	0.03342	0.07161000000000001	0.080845	62.65	0.5894
IER3	32.015	110.7	42.365	87.55	63.37	74.85	48.62	7.9025	6.181	9.6875	3.478	4.727	7.8105	6.405	9.283	11.91	8.472000000000001	7.931	26.29	10.485	41.525	89.585	78.24	29.675	40.9	56.84	67.48	34.415	169.1	30.04	83.97	84.98	20.43	110.5	24.04	110.9	71.74	4.806	33.125	32.13	40.955	32.99	60.245	92.7	78.11	34.63	73.965	121.1	6.569
VARS2	21.595	21.75	25.53	21.34	22.05	18.58	25.1	18.04	23.61	25.065	97.975	100.5	30.575	27.31	17.77	23.87	26.74	21.32	26.84	17.54	22.31	38.91	23.71	31.8	28.39	20.44	18.73	20.27	39.43	19.685	22.86	10.23	9.277999999999999	18.98	19.93	26.91	18.93	14.675	34.515	40.33	12.34	46.19	27.76	19.42	20.1	22.95	30.92	18.84	40.55
MUC22	0.00524	0.003807	0.0043100000000000005	0.0	0.0	0.0	0.008144	0.0	0.0	0.0	0.0	0.0	0.0	0.0	0.0	0.0	0.0	0.0	0.005804999999999999	0.004425999999999999	0.005679	0.01845	0.0	0.0132055	0.0	0.0	0.0	0.004443	1.942	0.0053560000000000005	0.010459999999999999	0.006770999999999999	0.02605	0.0063549999999999995	0.004025	0.02204	0.006186	0.01568	0.005853499999999999	0.0	0.01598	0.0038159999999999995	0.0	0.006851	0.006455	0.0057350000000000005	0.004686	0.008727500000000001	0.1673
ATAT1	7.6155	7.166	6.947	11.6	10.06	9.514	12.48	20.565	21.23	17.64	28.01	28.21	23.125	24.6	18.8	23.48	21.29	13.755	23.81	18.36	11.81	8.402000000000001	7.577999999999999	19.22	22.72	11.17	11.76	9.48	9.462	8.8985	16.84	3.865	2.314	7.566	4.487	10.3	11.41	2.59	20.41	25.75	3.554	34.63	23.71	9.397	9.071	12.14	9.3995	8.576	29.09
PSORS1C1	1.0385	0.9513	0.6703	3.556	1.359	2.168	1.52	0.3563	0.3282	0.25445	0.26585	0.2465	0.2807	0.3246	0.3137	0.3061	0.2896	0.27135	0.9157	0.42695	1.5005	0.06930499999999999	1.4609999999999999	2.2405	1.6280000000000001	1.892	1.6385	1.6375	1.04	1.301	1.4869999999999999	0.8999	0.6154	0.9265	0.05001	2.359	1.055	0.076225	1.376	2.02	0.15815	0.1747	1.444	6.369	7.795	1.6580000000000001	0.31595	1.258	46.73
MDC1	21.215	13.77	11.085	21.16	19.03	23.28	23.74	5.073	5.1	5.775	23.965	27.86	9.0615	6.96	4.936	6.087000000000001	6.472	4.83	9.282	5.872999999999999	21.43	35.92	14.53	30.265	31.27	21.05	14.995	22.875	10.15	20.94	32.17	9.685	6.02	10.38	8.51	21.57	15.24	8.113999999999999	32.95	39.63	8.246	28.35	23.625	15.18	16.74	18.26	24.485	10.575	65.51
PSORS1C3	0.71965	0.5303	0.049055	0.5387	0.2796	0.5684	13.61	0.013865	0.05144	0.048944999999999995	0.2486	0.2261	0.059895000000000004	0.04968	0.04087	0.06118	0.0683	0.04117	0.1487	0.09337000000000001	0.8491	0.3184	0.1328	0.42825	0.6135	0.5943	1.446	0.39125	0.3713	0.40735	2.336	0.5289	0.3722	2.861	0.8135	1.348	0.3054	0.2519	0.5928	0.2217	2.1390000000000002	0.1387	2.2035	0.8493	0.8959999999999999	3.988	0.6878	2.8775	1.607
SFTA2	0.22425	0.1946	0.19835	0.0	0.1066	0.0	0.1284	0.059204999999999994	0.0	0.07405	0.0	0.0	0.0	0.0	0.05959	0.06685	0.057210000000000004	0.0447	0.1199	0.087115	0.22615	0.065915	0.0	0.70425	1.07	0.0927	0.08373	0.1897	46.28	0.1691	0.2975	0.0	0.03162	1.893	0.1717	298.2	0.2369	0.23685	0.2837	0.0	1.9969999999999999	0.09099	0.30175	0.09995	0.1465	0.1794	0.20765	3.6135	1.607
ABCF1	46.2	44.96	34.47	44.16	41.59	48.67	52.52	12.935	14.73	17.63	37.295	40.24	24.975	22.6	13.34	16.84	17.16	14.565	19.98	16.105	46.645	78.945	66.64	57.065	61.1	52.61	42.55	52.81	42.64	52.785	47.84	24.42	21.3	29.25	20.42	53.84	42.68	67.655	52.05	47.22	21.015	44.1	53.065	57.42	58.46	45.43	50.695	37.395	75.28
CCHCR1	12.51	9.315	7.278	13.17	9.87	11.07	14.81	5.997000000000001	7.091	7.309	22.94	22.89	8.6785	8.341000000000001	5.74	8.184	8.397	5.7155	6.904	6.1705	14.38	22.335	12.81	19.09	31.86	13.05	16.545	10.87	13.76	10.145	20.09	6.1370000000000005	4.355	11.8	5.579	12.08	11.66	8.52	22.03	26.55	6.2265	11.97	25.545	18.82	18.77	16.01	16.35	11.32	191.1
HCG22	0.6639	0.2982	0.01486	0.1069	0.1457	0.0764	0.1441	0.48605	0.2611	0.2992	0.46225	0.6737	0.23075	0.1977	0.7170000000000001	0.8127	0.3783	0.2365	3.1260000000000003	0.7408	0.3549	3.699	0.0	0.2175	0.1389	0.1137	0.048595	0.1757	23.77	0.1864	0.2189	0.3242	0.1333	0.029910000000000003	0.01275	0.1609	0.1988	0.053225	0.3618	0.03698	0.014769999999999998	0.04118	0.086935	0.1052	0.1362	0.06371	0.09075	0.046945	0.03825
MINOS1	21.26	21.73	19.74	28.94	27.43	32.68	26.71	24.7	30.53	19.955	28.98	24.62	27.725	34.03	22.19	26.88	23.9	20.045	19.59	26.15	21.05	24.945	26.86	33.585	40.14	37.34	30.885	39.205	23.71	41.46	25.83	29.31	28.54	22.54	7.915	22.34	15.79	18.36	22.1	20.76	7.4045	32.72	35.49	18.15	17.78	22.77	17.5	20.405	17.68
CAPZB	146.3	127.2	114.15	212.9	184.9	244.0	188.2	67.38	75.28	61.24	106.15	98.25	78.06	94.87	69.5	76.65	66.19	49.97	106.4	70.46	134.05	250.3	205.0	200.7	207.8	226.5	149.6	205.1	156.2	214.45	188.7	79.79	64.63	68.49	37.19	176.6	96.13	104.25	146.65	167.9	25.735	94.61	171.35	122.5	129.8	136.8	158.8	89.67	198.4
HTR6	0.052879999999999996	0.042480000000000004	0.015090000000000001	0.08	0.05984	0.07831	0.0506	0.23125	0.7559999999999999	3.215	0.026385000000000002	0.028310000000000002	1.8719999999999999	1.692	0.2359	0.4653	4.83	2.2735	0.030160000000000003	0.113	0.05168	0.22725	0.0294	0.092525	0.303	0.1043	0.071825	0.075455	0.051770000000000004	0.06744	0.1292	0.013369999999999998	0.0	0.009524	0.0	0.0486	0.027489999999999997	0.0	0.041389999999999996	0.06104	0.0	0.2276	0.10985	0.0844	0.08077000000000001	0.09092	0.1024	0.029285000000000002	0.4096
NBL1	146.7	139.3	14.34	182.4	131.3	203.8	256.4	58.105	85.3	57.87	31.405	36.18	103.2	105.0	65.81	51.46	61.21	61.175	25.86	45.53	158.75	2.7769999999999997	79.04	636.65	884.3	187.2	208.35	296.15	143.3	296.35	226.9	47.92	25.47	36.44	1.8969999999999998	257.8	52.46	9.113999999999999	128.8	738.1	9.059	117.9	406.65	177.7	180.3	259.5	19.54	84.83	49.86
AKR7A2	55.76	48.9	91.86	54.62	47.35	44.27	57.49	36.915	36.28	39.935	36.095	36.65	36.68	34.2	32.45	36.63	38.39	37.815	42.93	42.395	56.28	68.76	89.65	107.095	105.4	51.93	62.795	49.865	62.44	47.655	63.98	27.51	22.63	66.62	40.71	47.12	42.83	36.865	61.655	94.22	31.575	60.03	58.795	55.2	55.64	60.4	49.08	52.215	74.63
PQLC2	13.36	12.31	24.59	11.8	11.79	9.381	12.95	7.749	8.976	8.277000000000001	41.205	37.56	11.63	10.7	8.502	11.04	8.826	7.6105	13.61	9.2095	14.175	11.095	17.42	15.9	21.44	12.57	12.635	11.35	9.761000000000001	11.045	14.33	5.585	4.535	11.66	13.6	17.05	12.07	7.58	20.22	15.32	8.79	29.06	19.92	16.77	17.66	20.53	17.735	13.51	30.57
AKR7A3	2.2255	1.2309999999999999	4.4285	1.318	1.182	1.188	1.561	3.0035	2.694	3.3715	5.763	5.235	2.678	2.351	2.42	2.501	3.115	3.3285	2.231	2.8095	3.548	0.57325	0.9956	3.991	4.324	1.645	31.525	1.2409999999999999	1.9780000000000002	1.1059999999999999	3.415	0.4759	0.226	31.38	75.1	1.431	1.839	0.2862	2.9875	4.513	122.1	3.96	3.3965	3.221	3.98	68.37	1.9575	216.8	4.316
PTPRJ	3.2060000000000004	3.267	1.3980000000000001	3.8930000000000002	4.1339999999999995	2.329	3.236	2.2265	2.741	2.5075	2.4685	2.481	3.1945	3.406	2.306	3.233	2.9560000000000004	2.0580000000000003	2.251	2.682	3.033	2.9845	7.087999999999999	2.146	2.9930000000000003	4.308	4.931	2.8215	0.8959	2.767	3.533	1.28	0.6709999999999999	4.013	3.089	9.195	8.606	0.82695	10.065	1.291	2.287	7.66	5.0915	2.0380000000000003	2.252	7.733	13.855	7.419	1.8119999999999998
MIR3161	0.0	0.0	0.0	0.0	0.0	0.0	0.0	0.0	0.0	0.0	0.0	0.0	0.0	0.0	0.0	0.0	0.0	0.0	0.0	0.0	0.0	0.0	0.0	0.0	0.0	0.0	0.0	0.0	0.0	0.0	0.0	0.0	0.0	0.0	0.0	0.0	0.0	0.0	0.0	0.0	0.0	0.0	0.0	0.0	0.0	0.0	0.0	0.0	0.0
CREM	9.767999999999999	19.44	25.575	13.03	11.72	12.86	8.552	8.2525	9.165	9.542	7.081	5.825	7.231	9.477	7.784	9.766	10.23	8.1705	10.85	8.0275	10.125	15.545	5.246	13.21	16.4	9.83	5.397	8.988999999999999	3.739	7.9785	14.97	6.582999999999999	6.1770000000000005	7.382999999999999	4.848	12.54	4.593	5.246	12.04	17.98	2.7655	22.53	12.535	3.904	3.966	5.043	9.892000000000001	4.784	93.45
CCNY	44.22	36.16	27.615	41.74	41.52	46.5	42.56	35.025	41.48	34.795	22.97	21.88	38.81	46.91	32.84	28.15	38.63	29.16	44.47	30.51	37.185	33.44	43.22	35.54	43.97	43.94	26.605	32.88	25.32	35.08	40.75	18.99	18.64	19.88	17.85	41.56	23.13	17.975	36.005	38.75	12.795	26.11	26.97	25.8	28.97	27.17	31.3	28.815	175.7
RRBP1	72.865	77.64	77.02	104.4	75.79	53.04	74.15	14.485	11.57	16.2	19.96	20.87	13.62	14.11	18.27	19.03	13.87	16.97	52.28	22.45	80.26	40.93	223.6	93.24	118.2	55.05	112.5	56.69	75.24	54.415	81.87	39.03	17.72	58.57	121.1	129.8	157.3	11.54	94.49	75.26	230.65	98.08	106.5	49.22	54.76	96.36	84.245	105.7	88.89
BFSP1	1.097	1.055	1.2145	3.069	2.09	2.971	1.954	1.403	1.859	1.9845	2.536	2.1719999999999997	2.4485	2.778	1.2830000000000001	1.7480000000000002	2.677	1.8395	3.812	1.4175	1.204	0.011165000000000001	1.097	1.4875	1.579	1.6019999999999999	0.64305	2.3725	0.9686	2.818	2.106	0.4196	0.1793	0.8737	0.1552	1.7409999999999999	1.4469999999999998	0.13135	1.0018	2.055	0.91675	1.001	1.5095	0.9426	1.081	0.5005	0.53315	0.60595	5.837999999999999
DSTN	262.8	178.4	146.55	1888.0	1452.0	2813.0	660.0	94.49	124.5	74.86	202.55	147.1	122.85	174.2	85.18	118.3	96.91	63.265	166.2	100.55	232.7	32.29	233.2	453.85	386.3	1137.0	347.3	1310.0	237.2	1506.0	489.1	221.2	162.2	121.9	46.68	365.3	190.0	35.395	243.25	222.6	106.0	129.3	352.2	185.2	213.6	122.2	65.13	170.75	87.4
MGME1	12.935	9.367	19.26	13.03	13.53	12.28	16.79	4.8180000000000005	4.777	5.2005	6.808	6.452999999999999	4.666	5.01	4.39	4.678	5.063	4.3575	12.63	5.9745	18.655	38.47	29.96	12.165	12.28	10.72	13.96	9.6245	19.65	10.505	12.18	7.295	6.729	10.79	7.749	13.27	15.51	11.065	13.555	10.85	6.1575	9.125	15.085	40.92	40.04	16.35	32.62	9.817	21.91
SNORD17	0.7954	0.8590000000000001	0.523	0.5397	0.7393	0.512	0.8472	0.3558	0.3967	0.42565	0.5978	0.6962	0.26605	0.3163	0.3935	0.2817	0.3208	0.395	0.4528	0.3887	0.7259	7.8065	2.44	0.75245	1.258	0.6224	0.81325	0.70525	1.033	0.68025	1.081	0.3497	0.1798	0.4611	0.2908	1.061	0.5976	0.48805	1.0325	1.776	0.25855	0.5045	0.9385	0.5366	0.4427	1.041	2.258	0.5115	1.1
OVOL2	0.0	0.0	0.0	0.0	0.0	0.020880000000000003	3.0639999999999996	0.11605	0.5363	0.0742	0.02518	0.025939999999999998	1.237	1.274	0.1285	0.08614	0.03714	0.07372000000000001	0.0	0.042089999999999995	5.87	0.0	0.0	0.044765	0.08596000000000001	0.126	7.082000000000001	0.0	9.351	0.01788	0.7777	0.0	0.0	1.5130000000000001	0.1056	4.431	15.18	0.0	0.015544999999999998	0.0	3.8089999999999997	3.44	10.595	11.36	12.34	5.176	0.0	9.482000000000001	12.71
SNX5	44.885	43.31	48.765	31.35	36.34	29.59	42.67	23.705	23.56	25.97	27.24	25.25	24.775	24.98	20.41	23.48	25.67	21.25	40.93	27.745	42.185	117.25	59.79	44.56	47.21	30.09	34.1	28.085	29.85	27.685	41.86	15.87	10.46	41.89	15.25	43.33	31.56	22.485	49.385	67.96	13.705	28.38	31.14	27.27	27.58	35.15	75.81	26.005	25.41
BANF2	0.0	0.0	0.0	0.0	0.0	0.0	0.0	0.0	0.0	0.0	0.0	0.06967999999999999	0.0	0.0	0.0	0.0	0.0	0.0	0.0	0.0	0.0	0.0	0.0	0.0	0.0	0.0	0.0	0.0	0.0	0.0	0.0	0.0	0.0	0.0	0.0	0.0	0.0	0.0	0.0	0.0	0.8118	0.06395	0.0	0.0	0.0	0.0	0.0	0.0	84.99
PI16	37.28	16.61	1.181	49.87	62.74	10.04	40.02	7.025	6.234	5.5755	1.6395	2.4730000000000003	7.197	5.0089999999999995	9.332	9.736	6.542999999999999	4.6795	36.07	19.08	25.545	0.1509	0.47100000000000003	123.805	149.6	11.59	6.3525	70.52	3.505	51.915	10.76	86.53	11.94	1.386	0.2182	11.07	10.74	3.8739999999999997	101.9	1.367	0.6593	14.02	25.715	28.08	54.39	2.513	1.8895	7.1905	18.85
PPIL1	11.03	20.47	47.185	21.66	22.41	14.89	19.97	17.64	21.4	21.37	32.075	30.42	26.0	28.89	15.34	25.89	28.81	16.27	26.03	18.955	14.785	56.67	39.04	29.075	22.31	18.93	14.53	15.34	24.8	17.545	28.0	37.04	30.42	14.79	12.13	17.9	18.57	10.28	17.985	26.93	11.19	31.42	23.88	11.41	11.82	13.75	18.025	14.895	44.63
PIM1	52.175	178.6	17.16	64.16	42.57	40.23	111.4	5.2605	5.277	4.6160000000000005	20.465	20.29	7.0155	8.1	4.795	10.03	4.343999999999999	3.1919999999999997	11.65	7.763999999999999	62.29	29.74	47.16	92.315	57.23	57.65	35.44	39.465	242.2	49.04	150.7	48.41	12.45	19.18	25.11	79.21	27.81	17.725	18.1	87.25	10.885	21.84	30.89	158.2	169.1	58.31	97.885	36.485	22.8
MTCH1	175.7	164.3	231.8	227.4	195.2	186.5	188.1	136.45	219.1	154.4	190.4	199.4	282.65	314.6	146.5	234.6	221.9	120.25	223.1	161.7	177.6	106.75	167.9	285.45	287.0	176.4	128.4	175.4	120.8	175.4	240.2	151.1	112.7	132.8	53.11	249.0	153.3	63.385	268.35	239.9	78.64	354.3	248.95	186.5	204.2	126.3	183.2	134.35	128.6
FGD2	17.705	14.43	11.675	9.096	13.68	4.045	13.65	2.98	1.6869999999999998	2.5865	0.7833	0.9536	2.0765	1.729	2.988	3.931	2.35	1.693	11.63	5.642	8.193999999999999	59.33	0.03972	7.3895	11.49	7.422999999999999	10.105	6.933	7.346	7.3655	13.63	3.322	1.963	3.0269999999999997	3.377	40.47	8.777999999999999	1.2585	16.09	3.319	1.9055	5.239	7.3455	5.742000000000001	8.115	26.08	206.5	4.5760000000000005	3.1910000000000003
TMEM217	0.3077	0.5892	2.741	0.7661	0.4613	0.3742	0.3095	0.26115	0.3483	0.42715	0.2002	0.2433	0.32635	0.3756	0.2494	0.3366	0.34	0.3077	0.4095	0.2932	0.34845	0.95895	0.8788	0.27295	0.3696	0.2102	0.2433	0.21255	1.733	0.21355	0.552	0.2469	0.09875	0.33	0.1941	0.8511	1.777	0.17635	0.2726	0.6138	0.2531	0.42	0.50535	0.7175	0.6095	0.2832	0.2887	0.2215	20.12
LRRFIP2	19.215	14.81	14.65	39.97	29.18	34.6	15.31	11.145	10.99	11.55	34.85	30.86	13.57	14.72	11.59	15.8	12.23	9.881	21.5	12.015	17.35	15.37	34.8	38.91	34.63	22.56	22.415	28.42	32.44	30.225	25.5	32.33	26.07	11.68	11.52	25.65	19.8	35.205	26.915	24.37	6.308	16.46	35.175	27.42	30.1	21.79	28.65	16.23	46.25
EPM2AIP1	18.395	13.72	13.32	23.4	20.78	21.95	21.58	10.51	13.22	12.365	57.37	39.39	14.275	22.19	11.52	24.76	14.42	9.2145	16.55	10.69	19.305	29.83	18.06	29.3	33.06	19.44	14.23	19.14	12.72	16.69	33.01	12.46	10.49	8.823	7.692	24.5	18.25	10.69	33.985	44.31	6.5615	34.81	27.72	15.92	17.06	16.88	20.605	11.215	18.77
MLH1	21.15	18.35	18.675	25.57	25.18	26.32	23.71	9.347000000000001	9.822000000000001	10.16	24.33	21.82	11.035	11.94	10.05	13.23	12.01	8.421	17.92	11.47	21.285	45.395	29.4	27.89	31.43	22.68	15.155	20.635	14.66	21.31	26.19	17.32	17.91	10.63	9.212	24.18	13.83	22.5	27.265	24.22	8.371	32.04	24.065	15.78	16.64	15.2	23.835	14.31	42.9
GOLGA4	29.1	28.98	26.205	30.64	29.7	29.82	28.37	8.799	8.961	10.745	29.005	30.76	12.41	11.55	9.767999999999999	10.93	11.31	9.369	20.37	11.685	25.99	22.57	38.16	24.08	25.62	27.59	23.67	27.865	30.48	27.545	24.71	25.93	22.14	15.84	17.91	29.57	32.6	50.735	26.615	26.51	17.045	38.17	30.51	38.86	40.09	29.84	20.68	26.925	49.52
EXOC3L4	0.9111	1.646	0.6727	0.2002	0.9079999999999999	0.2434	0.9943	0.050855000000000004	0.030539999999999998	0.01647	0.02136	0.02455	0.03703	0.04965	0.0527	0.01787	0.02387	0.018675	0.0316	0.018295	0.60255	0.032175	0.053829999999999996	1.5735	2.9339999999999997	1.351	7.147	1.607	0.7839	1.0925	1.97	0.7615	0.1826	6.02	45.41	4.637	0.3817	0.09266	1.1915	0.7377	0.50505	0.526	3.1285	0.5239	0.4677	16.92	10.235	5.856	1.187
EIF5	64.975	72.61	62.58	64.12	67.41	55.58	83.82	43.45	48.32	48.075	83.965	74.6	56.95	69.17	42.69	53.95	52.88	39.95	71.87	50.215	65.255	76.94	94.98	54.28	70.51	81.61	64.035	69.585	71.96	68.465	88.04	28.88	31.28	48.0	66.08	66.74	65.15	61.13	76.16	68.11	29.035	54.17	65.21	46.55	42.74	72.21	67.975	51.775	81.69
TNFAIP2	147.1	136.5	63.395	41.52	57.99	31.18	201.5	6.8365	6.644	10.13	3.0495	5.035	9.027999999999999	7.67	6.2860000000000005	15.83	13.63	9.371	14.53	9.916	104.3	47.385	38.23	66.945	58.68	48.92	37.03	62.71	100.9	55.575	125.3	26.54	15.26	58.77	29.85	194.4	93.19	15.625	81.135	19.97	13.52	18.13	68.515	42.53	57.9	58.06	221.7	28.78	59.8
LINC00605	0.051565	0.3249	0.074645	0.03177	0.06794	0.0	0.6392	0.01882	0.0381	0.1091	0.066615	0.08719	0.035835000000000006	0.03784	0.029519999999999998	0.01605	0.06621	0.1212	0.0	0.007659999999999999	0.16745	0.065785	0.036410000000000005	0.49200000000000005	0.3871	0.2199	0.1687	0.3127	0.2231	0.2787	0.3637	0.07393999999999999	0.042319999999999997	0.6969	0.18	0.2202	0.196	0.0	0.05074	0.2072	0.25325	0.1102	0.8819	0.1245	0.1194	0.6449	0.10745	0.18195	8.206
CKB	152.8	136.0	101.55	98.7	239.5	466.2	567.8	758.1	1052.0	1270.0	1596.5	1777.0	1498.5	1439.0	674.0	579.2	1175.0	1057.0	504.5	753.15	93.6	16.69	13.19	288.35	277.4	1527.0	965.8	1364.5	84.97	1447.0	545.7	270.1	245.7	221.3	7.867999999999999	169.3	41.36	46.405	181.5	140.7	30.465	177.7	783.8	148.2	170.2	59.04	14.19	770.3	421.0
SNORA28	0.4051	0.9702	0.30355	0.5022	0.3678	0.0	0.3891	0.0	0.0	0.0	0.18685	0.3359	0.21945	0.0	0.0	0.2006	0.0	0.0	0.2454	0.0	0.638	0.62515	0.3406	0.46575	0.5608	0.3356	0.37855	0.303	0.3747	0.0	1.016	0.2909	0.0	0.4677	0.8464	1.021	0.6245	0.0	0.48355	0.9124	0.20735	0.9576	0.8293	0.4609	0.21100000000000002	0.3456	0.40175	0.3579	0.8156
TRMT61A	20.46	17.05	12.835	21.54	26.85	30.56	31.48	11.46	13.25	20.065	24.1	24.42	16.235	16.84	13.77	13.51	18.05	17.62	17.7	13.89	20.09	13.23	18.18	29.705	34.01	46.75	20.59	41.195	14.2	45.55	46.8	6.678999999999999	4.0	12.26	7.445	17.67	12.26	7.558	28.31	23.39	8.066	15.29	35.555	17.85	19.84	13.3	13.965	13.96	21.15
MARK3	36.87	40.8	46.93	37.01	38.3	39.48	46.22	22.105	25.48	24.68	102.25	85.86	31.265	33.83	22.56	25.81	24.94	21.07	30.62	21.965	37.0	42.34	45.46	49.695	55.01	43.38	29.83	43.08	41.34	39.665	58.65	29.25	28.75	25.12	14.12	58.13	32.96	33.87	47.15	57.25	23.4	47.27	45.205	33.63	30.99	34.46	49.87	41.27	58.6
MIR9-1	0.0	0.0	0.0	0.0	0.0	0.0	0.0	0.0	0.0	0.0	0.0	0.0	0.0	0.0	0.0	0.0	0.0	0.0	0.0	0.0	0.0	0.0	0.0	0.0	0.0	0.0	0.0	0.0	0.0	0.0	0.0	0.0	0.0	0.0	0.0	0.0	0.0	0.0	0.0	0.0	0.0	0.0	0.0	0.0	0.0	0.0	0.0	0.0	0.0
MEF2D	54.24	38.27	36.05	79.18	74.94	163.4	61.28	15.685	23.31	19.005	86.505	90.12	42.08	40.42	16.62	17.89	27.78	15.98	14.17	12.325	45.9	42.82	35.68	91.38	100.2	71.01	40.73	71.695	22.53	70.225	70.43	36.04	31.31	17.6	9.857999999999999	65.29	29.05	104.4	61.185	74.05	15.4	45.97	52.51	42.93	51.08	39.76	45.98	28.825	30.21
GPATCH4	29.785	32.45	24.185	22.7	25.76	28.99	24.32	16.25	22.91	17.165	20.215	18.17	26.335	30.85	15.76	19.7	24.3	16.055	22.2	21.57	30.185	56.175	53.46	30.075	28.81	31.68	24.29	29.705	28.35	33.44	38.83	13.19	12.56	14.6	11.9	25.84	25.76	48.46	34.82	29.43	13.275	17.68	34.345	25.8	26.02	22.46	31.88	22.31	30.85
TTC24	0.07572000000000001	0.09346	0.04025	0.04657	0.058179999999999996	0.01642	0.1002	0.020819999999999998	0.05051	0.1583	0.03408	0.03582	0.1789	0.1473	0.026989999999999997	0.03525	0.1463	0.095555	0.05414	0.031415	0.069135	1.8325	0.0	0.1746	0.047689999999999996	0.031089999999999996	0.09612000000000001	0.020205	0.1022	0.020565	0.1698	0.01571	0.007304000000000001	0.051039999999999995	0.0626	0.3342	0.1061	0.16045	0.065205	0.08503	0.01598	1.1340000000000001	0.1234	0.0552	0.03622	0.7155	4.479	0.14905	0.191
APOA1BP	45.885	44.31	59.81	59.41	63.84	73.22	55.49	39.09	40.96	37.48	41.935	42.88	48.54	51.2	38.67	44.42	42.55	34.045	56.84	45.5	48.78	52.17	47.5	78.575	63.92	63.59	52.63	62.255	46.94	61.77	73.24	44.02	43.64	53.69	34.61	51.99	47.57	28.785	61.68	54.57	26.95	78.17	71.475	49.98	51.36	43.23	44.985	49.04	57.0
HAPLN2	1.6945	1.263	0.6099	0.519	1.3940000000000001	5.832999999999999	2.151	50.315	20.84	46.465	52.215	59.36	35.84	30.15	75.66	60.82	35.47	68.35	754.3	155.7	1.29	0.1296	0.09707	3.9455	3.153	1.281	0.6689	2.157	0.3035	3.0789999999999997	6.359	1.483	1.5190000000000001	0.8879	0.07718	1.113	0.4187	0.9621	6.6985	1.4809999999999999	0.15315	1.0979999999999999	7.955	0.9073	0.9767	1.3980000000000001	0.5888	0.4975	4.91
BCAN	0.2757	0.2392	0.39095	0.3149	0.2507	0.3731	0.1599	188.7	138.5	134.65	66.685	77.61	110.2	108.6	122.5	105.8	126.2	110.15	68.25	108.0	0.40015	0.3005	0.09237999999999999	3.0239999999999996	3.57	0.6142	0.30565	0.4248	0.08212	0.43525	5.957999999999999	0.2103	0.2351	0.2575	0.0436	0.2658	0.1967	0.1866	0.45765	0.3125	0.059875	2.542	0.4563	4.218	9.209	0.3664	0.12565	0.2249	3.187
NES	50.885	59.63	10.955	36.13	47.9	28.54	31.5	12.57	10.61	12.61	21.28	26.27	11.96	11.03	14.53	14.56	10.53	14.12	42.23	19.645	48.795	0.16035	11.56	51.395	53.83	30.03	16.37	30.135	9.227	33.16	77.59	107.7	55.63	34.47	2.908	82.32	13.51	31.945	121.5	16.54	3.8685	19.62	41.82	11.6	14.59	13.89	86.395	12.825	15.12
IQGAP3	0.5316	0.4858	0.7906	0.8099	0.9751	0.3191	0.509	0.07872	0.5771	0.05541	0.050875	0.06109	0.3416	0.4876	0.1015	0.08456	0.0492	0.036945	0.1312	0.069445	0.4092	12.355	7.568	0.19605	0.4953	0.316	4.0885	0.2884	7.407	0.27399999999999997	0.2283	0.2064	0.1386	0.4286	0.2022	2.1069999999999998	1.26	0.07118	1.0490000000000002	0.1602	0.10485	0.1686	0.49175	2.708	2.387	4.533	1.08	1.19	10.51
FPGS	46.795	42.87	46.695	47.08	43.69	39.53	39.34	9.024	9.719	8.2885	25.13	25.78	11.515	10.16	8.75	12.67	9.706	7.9285	14.04	11.47	43.57	46.85	43.04	42.67	59.44	25.64	21.15	30.95	22.66	29.395	65.74	19.44	13.52	20.6	32.72	51.97	26.21	22.555	53.905	104.9	15.605	32.81	42.69	17.02	19.08	27.9	43.735	24.535	24.48
ST6GALNAC6	164.55	129.9	46.225	166.8	173.6	190.2	98.89	141.15	150.8	126.55	139.4	146.3	163.9	157.5	114.6	67.51	154.9	112.65	32.46	59.54	114.0	38.66	84.81	104.07	117.3	95.84	69.93	113.9	44.77	107.8	138.4	49.38	25.16	44.73	39.25	127.8	39.57	28.585	185.35	169.2	33.585	42.89	74.9	46.5	59.89	47.75	103.65	38.9	37.77
RPL12	701.35	582.6	347.6	512.4	622.9	628.3	739.3	150.9	124.6	110.0	226.5	187.1	107.2	120.8	124.7	136.9	138.5	98.665	255.3	155.35	749.35	1362.5	1141.0	741.85	996.1	609.5	400.35	485.2	592.0	437.25	660.1	201.1	121.7	251.4	142.1	526.9	499.8	299.05	617.25	1258.0	429.35	359.8	611.85	869.7	824.9	383.5	520.45	359.6	168.9
SNORA65	2.0215	2.484	2.199	2.5340000000000003	2.6719999999999997	1.8969999999999998	2.6719999999999997	1.107	0.8749	0.96375	3.0010000000000003	2.978	0.8435	1.069	1.088	1.3330000000000002	1.171	0.7781	1.639	1.045	2.5695	3.0635	3.185	5.1625	3.247	2.485	2.4245	2.147	3.5269999999999997	1.9185	4.645	1.113	0.7626	1.588	1.828	3.972	2.108	0.95755	3.574	4.8660000000000005	1.527	3.698	4.357	2.8689999999999998	2.184	2.458	4.9030000000000005	2.2305	3.708
FAM129B	77.275	51.74	140.75	134.7	128.8	127.8	139.5	16.975	16.14	14.18	38.115	40.85	16.325	14.38	15.32	25.57	12.17	14.05	44.99	27.215	70.945	1.097	288.4	159.6	155.5	95.73	99.26	80.675	744.0	72.795	85.62	29.28	17.82	42.99	9.384	224.4	154.5	8.491	234.65	58.11	84.895	54.13	117.65	160.2	173.7	78.0	52.15	90.965	22.76
AK1	42.725	44.7	39.935	72.64	80.36	49.17	33.65	59.62	59.01	57.85	81.125	75.14	58.22	63.29	50.19	66.64	56.0	44.115	58.79	59.985	33.475	7.544	34.76	47.05	59.67	56.1	42.215	50.02	26.1	50.62	59.2	137.2	134.7	24.58	22.45	78.7	26.54	221.5	65.415	78.92	8.123	54.44	27.98	20.22	21.73	20.14	54.855	23.75	73.98
ENG	288.75	294.1	102.05	510.6	396.3	147.5	112.9	13.535	12.64	20.245	13.495	20.65	21.83	14.69	16.61	19.46	13.57	20.73	31.43	26.135	219.25	13.06	135.3	187.75	230.7	82.95	57.175	109.75	45.8	116.3	220.9	378.5	130.9	198.1	31.82	411.2	60.18	41.685	203.65	404.0	25.305	81.57	148.0	56.89	65.2	83.72	299.85	52.695	175.0
TOR2A	6.597	6.356	8.558	5.352	6.902	3.515	7.172000000000001	3.7775	4.791	4.251	21.245	23.43	7.3425	6.449	3.8169999999999997	4.821000000000001	5.023	3.65	4.2989999999999995	3.5439999999999996	6.843999999999999	7.1315	5.919	7.069	9.632	6.267	10.28	6.867000000000001	8.884	6.321000000000001	9.719	2.372	1.858	5.678999999999999	4.792	11.12	7.247000000000001	1.463	7.669	10.62	4.678999999999999	13.22	9.888	8.344	8.052	12.32	22.725	8.413	28.13
ST6GALNAC4	20.27	20.81	12.25	31.46	30.56	22.35	19.06	7.7725	8.656	8.075	18.63	19.8	10.56	9.402999999999999	7.042000000000001	7.3260000000000005	8.686	6.9765	6.9079999999999995	6.61	19.12	56.325	28.89	22.43	31.24	19.73	18.975	18.385	14.05	20.195	24.83	17.84	12.89	14.4	3.0060000000000002	40.81	13.13	10.95	21.17	39.01	30.92	26.38	17.415	9.968	10.11	21.79	47.315	11.84	7.957000000000001
TTC16	0.1816	0.1869	0.2136	0.1139	0.145	0.04887	0.1173	0.49385	0.5519	0.3977	0.099635	0.1249	0.41405	0.4257	0.4473	0.4412	0.4217	0.3203	0.2012	0.2435	0.14515	0.01427	0.07049	0.2355	0.1587	0.06525	0.06527999999999999	0.064575	0.08166	0.09282	0.8457	0.09472	0.1364	0.2404	0.1062	1.2570000000000001	0.1364	0.02493	0.20385	0.141	0.04435	0.474	0.1949	0.09042	0.09635	0.1595	2.2935	0.18095	30.4
CDK9	77.9	70.36	75.31	79.44	75.55	78.13	73.37	41.73	49.91	38.345	115.0	130.2	69.495	57.66	47.6	54.31	49.57	31.715	51.86	39.785	75.73	55.71	41.03	92.915	138.3	83.07	47.44	82.825	47.88	76.51	138.0	29.67	20.34	43.56	36.37	92.91	47.35	21.105	133.1	177.8	28.51	127.3	82.43	63.18	62.79	61.19	113.1	42.33	98.79
LRSAM1	14.35	11.98	16.975	20.75	17.91	18.38	30.43	11.87	16.85	9.889	38.0	37.13	22.97	23.81	10.24	19.17	12.66	8.3545	13.71	12.36	15.25	20.565	10.18	26.555	26.32	33.25	15.195	20.555	14.78	18.75	19.02	11.12	14.11	12.94	8.496	18.08	12.78	8.97	23.85	26.2	4.7455	21.93	24.49	37.35	38.54	15.59	23.05	12.52	12.66
MIR3911	3.468	2.6719999999999997	1.354	1.786	2.793	1.725	0.7853	1.8719999999999999	3.784	2.238	64.715	72.26	10.275	7.249	1.88	4.001	3.353	1.749	2.1790000000000003	1.9040000000000001	3.219	0.0	1.036	5.7295	5.124	2.946	1.057	2.4605	0.8149	2.286	2.908	1.3230000000000002	0.8011	0.8977	0.0	3.0989999999999998	0.8286	0.364	7.074	6.5520000000000005	0.61545	18.08	3.1675	1.4609999999999999	1.745	1.026	1.7625	0.9028	2.747
PTRH1	0.3891	0.2379	0.1905	0.3098	0.3162	0.3222	0.1448	0.1391	0.19899999999999998	0.18445	0.7084	0.7231	0.2772	0.2572	0.1653	0.1426	0.2501	0.1512	0.1064	0.11055	0.2884	0.07012	0.3008	0.57265	0.5285	0.2483	0.11485	0.27865	0.1016	0.2228	0.584	0.09552000000000001	0.05832999999999999	0.09489	0.027389999999999998	0.4767	0.1659	0.04493	0.47765	0.3393	0.1091	0.6003	0.2746	0.3343	0.4349	0.1695	0.21195	0.11900000000000001	3.324
STXBP1	43.55	44.94	27.475	29.1	37.85	30.07	26.68	91.67	156.3	85.305	673.95	613.7	313.45	395.4	95.24	139.7	134.6	62.0	59.52	73.395	38.405	0.5892	27.45	59.1	58.51	31.28	14.39	29.465	10.86	26.825	62.5	18.46	12.77	12.53	1.9509999999999998	48.68	13.42	4.5635	61.845	53.83	10.145	174.9	23.49	17.86	19.19	12.23	16.405	11.955	21.82
MIR4672	0.0	0.0	0.0	0.0	0.0	0.0	0.0	0.0	0.0	0.0	0.0	0.0	0.0	0.0	0.0	0.0	0.0	0.0	0.0	0.0	0.0	0.0	0.0	0.0	0.0	0.0	0.0	0.0	0.0	0.0	0.0	0.0	0.0	0.0	0.0	0.0	0.0	0.0	0.0	0.0	0.0	0.0	0.0	0.0	0.0	0.0	0.0	0.0	0.0
SH2D3C	30.83	27.1	5.8185	5.865	14.11	5.551	10.91	5.756	8.08	3.2430000000000003	18.02	17.87	12.335	11.34	5.135	7.949	3.318	3.0555	5.303	4.8389999999999995	27.8	26.005	0.1069	17.8175	16.05	7.27	6.2325	11.775	5.077	12.435	19.67	8.416	13.77	9.943	1.953	65.49	6.515	4.9325	16.465	5.446000000000001	2.0909999999999997	8.277000000000001	10.99	7.15	8.109	12.53	57.73	5.582000000000001	8.586
MIR1268A	0.0	0.0	0.0	0.0	0.0	0.0	0.0	0.0	0.0	0.0	0.0	0.0	0.0	0.0	0.0	0.0	0.0	0.0	0.0	0.0	0.0	0.0	0.0	0.0	0.0	0.0	0.0	0.0	0.0	0.0	0.0	0.0	0.0	0.0	0.0	0.0	0.0	0.0	0.0	0.0	0.0	0.0	0.0	0.0	0.0	0.0	0.0	0.0	0.0
COQ4	19.565	17.26	32.22	15.09	17.53	13.75	27.37	14.81	17.21	18.32	42.87	40.28	19.65	19.5	15.71	21.15	22.55	16.01	18.26	14.96	24.125	18.28	21.17	28.36	37.67	21.22	26.35	19.42	36.85	18.215	32.82	12.04	9.738	32.76	18.86	25.08	31.76	7.5815	36.495	36.81	21.435	59.54	45.61	43.51	44.14	29.4	27.97	22.995	30.69
SWI5	18.14	17.61	15.53	21.82	19.65	18.54	17.22	11.67	11.81	12.975	14.42	12.82	10.55	11.96	10.87	14.5	15.47	11.57	18.22	14.24	20.24	14.615	32.58	31.33	33.21	16.65	10.625	15.4	18.98	14.31	22.57	12.37	7.382999999999999	14.78	11.58	17.06	16.15	7.2815	26.195	36.46	6.0095	42.99	25.365	17.21	17.37	11.77	12.985	11.81	140.0
SET	109.75	105.8	87.8	105.9	111.8	125.3	134.5	73.185	69.5	64.71	140.85	111.5	67.9	84.44	72.58	84.75	70.26	58.05	122.3	79.43	112.15	356.15	220.2	162.05	144.6	126.9	93.555	109.35	122.2	110.05	141.5	56.21	42.09	60.42	34.76	127.4	102.5	73.23	146.65	160.4	53.03	91.65	109.5	123.8	124.4	92.56	118.65	77.635	77.58
GLE1	21.065	15.99	20.65	21.09	19.98	22.24	26.79	6.8115	7.7860000000000005	8.9535	35.49	29.99	10.04	10.99	6.766	8.857000000000001	10.68	7.1025	7.3260000000000005	6.098	20.115	52.095	28.18	25.6	25.04	20.0	20.01	18.46	23.83	18.995	23.86	10.01	8.144	10.39	10.41	20.95	18.26	16.72	28.235	26.19	6.619	26.72	20.82	27.33	28.82	21.18	26.93	14.065	65.49
ODF2	20.385	18.27	11.665	22.34	21.25	23.6	23.92	6.2635	7.199	7.766	46.005	45.57	11.26	10.39	7.581	10.68	7.689	6.6025	11.43	7.5535	21.51	38.03	28.83	35.76	41.24	21.89	15.395	21.985	14.57	22.945	31.43	9.318999999999999	6.07	8.771	8.429	23.29	16.07	4.545	23.245	24.81	6.952999999999999	49.94	27.46	16.49	16.57	16.36	26.35	12.685	363.4
WDR34	19.9	16.66	53.935	26.13	29.71	23.49	26.49	11.405	12.91	12.265	11.42	12.17	15.38	14.74	9.068999999999999	15.98	13.02	9.208	10.97	9.13	28.55	50.415	26.93	42.31	54.81	27.49	29.27	25.105	39.71	25.155	38.88	13.66	19.56	42.6	20.53	40.8	38.69	5.711	58.57	31.7	19.68	55.27	47.395	30.43	31.0	36.27	32.445	24.725	120.9
URM1	40.575	35.56	35.635	43.54	42.33	36.59	40.83	19.61	22.34	19.395	35.46	36.98	27.855	28.38	21.15	22.66	21.26	18.265	39.2	25.01	39.59	49.63	54.36	43.795	45.34	38.1	34.1	36.96	32.74	36.585	45.29	22.84	20.32	25.34	17.73	40.3	28.82	20.06	48.625	42.06	22.27	35.72	45.54	35.47	39.45	33.29	50.19	33.23	31.04
SPTAN1	80.41	76.71	50.22	111.3	100.1	100.8	86.91	82.475	121.1	95.14	325.65	299.7	169.2	188.8	77.38	111.1	119.5	72.085	87.04	72.76	71.44	76.7	83.42	85.495	85.69	87.83	59.325	89.11	53.88	88.8	113.3	45.36	32.27	40.94	15.27	98.77	52.47	10.74	182.2	102.0	14.96	72.44	70.98	93.64	101.7	54.6	62.555	33.6	102.7
CERCAM	19.665	20.69	6.25	49.96	41.01	26.4	20.41	106.2	33.31	126.3	32.295	53.88	85.485	58.71	183.3	96.64	62.19	180.25	326.6	167.9	23.185	2.8280000000000003	94.16	43.995	41.19	18.99	10.555	22.23	8.427999999999999	17.145	26.92	12.54	3.7030000000000003	6.278	1.013	15.74	16.47	1.4215	24.63	34.38	8.312000000000001	113.2	26.05	11.51	11.15	7.605	10.06	7.9325	13.96
SLC27A4	17.87	16.53	18.72	24.65	23.42	20.3	31.15	14.1	23.84	14.93	32.46	35.69	39.955	38.45	17.84	32.32	17.3	14.105	29.31	23.38	18.72	8.8485	21.28	31.07	20.34	21.13	28.46	21.91	74.64	22.89	26.15	10.81	10.56	23.05	21.55	22.22	18.29	11.69	27.33	15.18	13.45	19.8	21.525	57.07	61.25	35.54	17.85	19.62	50.04
TRUB2	19.025	17.83	35.045	16.53	17.67	15.51	24.26	20.04	24.21	20.79	31.44	28.46	30.15	35.58	22.22	28.35	23.48	20.775	26.94	26.35	21.47	31.915	37.34	22.705	25.52	16.67	17.715	16.055	26.74	16.045	23.54	14.82	18.05	19.29	20.88	16.45	20.04	14.445	21.71	19.89	9.425	35.44	21.06	22.29	23.28	16.7	18.715	17.595	21.35
DNM1	32.625	17.16	5.625	3.6519999999999997	8.783999999999999	6.831	12.26	99.855	195.7	82.02	526.0	530.5	421.75	441.5	115.4	122.5	124.9	55.03	14.68	60.125	20.605	0.33315	20.93	40.465	74.46	10.82	7.4655	14.935	5.776	13.72	16.6	5.132000000000001	2.537	12.12	2.134	6.808	11.11	1.7790000000000001	14.925	4.013999999999999	4.6655	58.66	12.98	18.68	20.8	11.21	1.33	4.06	3.9789999999999996
PKN3	26.465	22.89	3.708	6.652	11.73	6.9479999999999995	13.77	1.8245	1.929	2.3315	23.935	23.75	3.283	2.421	2.218	2.625	1.959	2.351	4.104	3.6505	26.995	20.595	5.176	16.455	15.83	8.184	7.3515	10.985	7.928999999999999	10.87	19.16	6.971	8.328	6.732	1.985	25.31	20.79	3.1335	17.62	6.062	4.213	3.407	11.235	9.628	10.66	10.6	18.2	9.713	7.303999999999999
GOLGA2	58.335	45.81	38.195	77.1	59.16	65.3	63.4	19.035	24.67	22.935	54.95	49.33	29.515	32.88	22.39	31.21	26.08	18.52	32.63	22.02	56.165	39.935	75.6	96.485	108.9	51.45	42.95	47.06	73.81	46.105	74.51	34.01	20.51	27.12	22.07	62.98	65.94	24.75	61.77	70.73	28.925	144.2	66.75	76.69	86.89	38.49	38.29	42.975	57.23
MIR199B	0.0	0.0	0.0	0.0	0.0	0.0	0.0	0.0	0.0	0.0	0.6522	0.7655	0.0	0.0	0.0	0.0	0.0	0.0	0.0	0.0	0.0	0.0	0.0	0.0	0.0	0.0	0.0	0.0	0.0	0.0	0.0	0.0	0.0	0.0	0.0	0.0	0.0	0.0	0.0	0.0	0.0	0.0	0.0	0.0	0.0	0.0	0.0	0.0	0.0
ATP6V1G1	112.1	102.5	157.75	145.0	138.2	144.5	126.0	62.175	80.22	66.225	120.2	88.59	72.335	111.7	66.65	105.8	69.22	53.455	85.93	89.395	130.3	80.75	139.0	150.35	153.0	99.17	78.8	100.395	152.3	93.255	129.2	70.76	43.31	109.3	55.2	142.6	143.7	72.485	114.9	174.0	40.275	216.5	177.75	131.7	122.5	82.51	140.65	120.65	134.8
DFNB31	4.5105	7.086	97.265	2.147	2.372	1.659	9.562000000000001	8.7585	4.495	10.88	15.39	21.19	8.238	6.632999999999999	15.19	16.36	11.41	9.8295	31.41	15.9	8.328	0.9301	2.6260000000000003	24.675	33.3	17.47	7.811	14.205	6.115	12.68	11.79	4.852	0.3513	6.435	2.6260000000000003	6.869	11.73	0.2861	4.8335	34.35	7.5535	61.42	22.15	11.97	11.85	9.981	30.89	6.356	78.01
CACNA1G-AS1	0.06672	0.1703	0.11405	0.1674	0.1074	0.1053	0.1751	0.37955	0.6537	0.23065	2.021	2.9739999999999998	1.099	1.087	0.1762	1.11	0.2457	0.2233	0.2481	0.47815	0.1736	0.0	0.1234	3.6430000000000002	2.189	0.1495	0.08409	0.1131	0.05415	0.09876	0.8116	0.1137	0.028860000000000004	0.06564	0.02423	0.09323	0.04734	0.0	0.10605	1.1	0.03268	0.2174	0.3094	0.1592	0.1441	0.06751	0.05955	0.07859	0.5889
CACNA1G	0.25465	1.944	0.1416	0.2976	0.2069	0.1567	0.1059	2.3105	4.617	1.288	10.44	34.76	12.045	9.525	1.228	7.571000000000001	1.224	1.1740000000000002	1.2209999999999999	3.8495	1.091	0.07343	0.5244	18.92	12.56	0.6236	0.2269	0.2043	0.3507	0.1334	5.622999999999999	2.16	0.06957	0.02185	0.01227	0.4371	0.2136	0.03997	0.13465	7.132999999999999	0.0467	0.2833	1.7515	1.3719999999999999	1.15	0.1319	0.10715	0.13655	1.228
TOB1-AS1	1.1115	0.8854	1.6019999999999999	3.123	3.096	4.002	1.7890000000000001	2.1905	2.609	2.6525	6.6825	5.715	3.38	3.801	2.1590000000000003	2.267	3.3360000000000003	2.0515	1.885	1.604	1.0895	1.5685	0.4079	1.3795	1.9140000000000001	3.4589999999999996	1.473	3.1489999999999996	1.141	3.0295	3.181	0.8495	1.02	0.98	1.046	1.124	1.054	3.426	2.628	1.355	0.40235	5.101	2.5645	1.163	1.205	1.2770000000000001	1.966	1.1185	7.428
TOB1	47.71	69.34	96.6	58.9	74.76	262.2	237.9	21.12	21.44	31.95	36.185	41.3	29.685	25.89	20.91	25.94	30.82	21.265	41.24	22.36	106.25	16.135	39.22	91.145	147.6	55.53	57.78	71.66	79.67	62.815	84.9	23.12	29.78	40.1	105.3	47.47	121.7	62.45	131.35	75.56	76.145	92.01	113.05	211.6	202.0	47.75	27.37	108.9	41.6
WFIKKN2	0.1005	0.1252	1.5759999999999998	0.3552	0.3306	0.1493	0.2195	0.35895	0.3156	0.38515	3.1595	3.1830000000000003	0.3655	0.3265	0.6603	0.3835	0.3075	0.24225	0.6447	0.451	0.13995	0.02155	0.03901	0.43775	0.9164	1.504	0.36145	0.6242	0.083	0.5699	0.3246	0.6089	0.1096	0.06948	0.0243	0.166	0.1475	0.53245	2.56	214.2	0.12235	2.075	0.60825	0.6712	0.5881	0.1394	0.1028	0.14425	4.334
ANKRD40	47.52	39.59	22.675	36.09	37.69	48.09	43.69	63.295	33.24	50.84	47.715	44.44	35.325	41.18	73.81	57.57	40.39	66.5	197.8	113.6	36.405	18.135	38.36	42.925	37.63	44.85	22.83	38.53	15.85	42.475	35.75	16.2	15.73	13.69	8.64	33.29	18.99	59.04	67.7	31.67	11.095	15.13	25.9	18.6	19.69	17.79	22.29	16.54	17.55
MYCBPAP	0.6672	0.5027	1.034	0.6579999999999999	0.5255	0.4277	0.5122	0.4238	0.5298	0.85275	2.3375	2.735	0.76915	0.6476	0.3993	0.527	0.7297	0.55505	0.6259	0.4113	0.695	0.45135	0.45	1.1909999999999998	2.8289999999999997	0.7399	0.54325	0.51975	0.1877	0.41375	2.201	0.2358	0.1215	0.4244	0.050589999999999996	0.8081	0.519	0.12225	1.506	5.5889999999999995	0.2238	1.479	0.95055	0.3058	0.41	0.4284	0.445	0.3059	109.2
EPN3	0.14865	0.2141	10.8	0.1793	0.139	0.08602	14.23	0.1888	0.7402	0.2375	1.3115	1.273	2.611	2.654	0.1363	0.278	0.2349	0.1718	0.3509	0.9856	2.642	0.04752	0.2039	1.25355	2.585	0.2962	9.9775	0.18695	47.96	0.18075	2.068	4.541	4.13	5.9670000000000005	0.07762000000000001	0.4417	15.04	0.086505	0.55365	16.26	8.6015	1.494	22.335	27.59	34.91	2.6910000000000003	0.097995	48.91	4.738
NME1-NME2	385.9	384.3	283.45	398.5	437.5	373.1	370.9	126.75	145.7	145.75	129.6	116.7	149.3	177.8	126.1	143.6	157.1	137.5	167.4	160.4	408.1	619.1	775.0	398.85	424.1	313.8	274.35	309.2	406.9	351.55	350.3	166.5	104.3	233.7	131.2	307.6	328.6	183.85	348.05	485.9	200.4	217.0	323.65	407.5	393.4	218.0	283.0	236.95	81.35
LUC7L3	76.02	61.55	54.675	105.4	98.11	107.8	112.2	42.87	41.05	45.485	302.05	307.3	54.835	52.88	46.43	52.95	51.78	40.005	75.71	49.35	81.08	81.89	59.8	117.4	171.7	123.0	73.19	113.0	56.53	97.885	113.3	38.92	24.04	44.34	28.07	108.8	67.2	35.9	155.25	226.8	36.45	140.7	118.35	80.8	82.07	97.54	109.7	63.185	68.88
ABCC3	9.2275	4.645	169.35	33.08	11.3	6.263	60.41	0.13865	0.1773	0.11255	0.2576	0.371	0.52725	0.3616	0.1684	0.2885	0.0834	0.09777999999999999	1.295	0.22365	12.265	0.20265	54.84	7.1185	9.142000000000001	1.492	73.02	1.7469999999999999	21.17	0.8514	5.056	1.016	0.1822	17.6	71.55	22.59	19.06	0.1757	2.707	2.8110000000000004	31.615	0.8316	34.055	18.41	19.33	42.07	15.89	43.505	5.008
NME1	27.17	36.35	48.325	28.89	33.33	18.81	26.86	36.195	53.47	30.865	48.575	42.14	58.435	74.88	42.48	54.3	39.66	27.225	34.37	37.15	31.61	148.15	124.2	35.06	22.31	18.31	20.94	15.135	54.71	16.54	25.53	12.91	7.653	20.25	20.49	25.91	29.52	10.18	33.89	27.39	19.97	40.66	30.28	38.19	39.25	17.2	35.19	19.77	24.59
SPATA20	38.06	34.11	99.4	52.26	44.36	37.47	72.39	28.16	42.9	24.315	91.265	101.4	49.7	42.77	21.54	38.05	27.66	22.895	27.84	31.74	42.56	25.15	73.1	59.115	93.34	55.22	53.715	49.34	20.12	46.815	73.1	32.97	26.13	43.06	26.29	43.03	29.94	17.035	57.33	98.36	29.54	60.16	89.59	24.49	26.56	41.84	61.715	54.91	285.5
SPAG9	47.57	35.72	22.01	45.85	41.83	51.7	44.44	34.195	29.37	32.7	63.81	59.24	32.95	36.43	35.56	36.12	30.68	27.09	79.7	40.935	38.695	26.715	48.01	50.095	50.69	35.2	23.305	36.645	20.5	35.89	40.05	18.7	10.22	15.26	10.49	54.09	21.38	42.655	82.565	53.02	14.11	32.2	25.155	32.37	36.47	24.17	20.735	15.34	54.37
OGFOD2	8.742	6.517	12.88	9.943	9.116	7.721	10.98	3.4530000000000003	4.13	4.6515	15.325	19.24	6.648	5.381	3.9160000000000004	5.541	5.566	3.7715	6.296	4.768	10.495	12.865	9.332	13.015	15.17	9.577	11.655	8.423	9.967	7.925	15.67	4.8260000000000005	3.697	10.34	8.165	12.93	13.94	3.4865	13.93	18.24	10.5	19.75	18.45	11.94	12.67	15.41	20.815	12.065	36.0
MIR4304	0.0	0.0	0.0	0.0	0.0	0.0	0.0	0.0	0.0	0.0	0.0	0.0	0.0	0.0	0.0	0.0	0.0	0.0	0.0	0.0	0.0	0.0	0.0	0.0	0.0	0.0	0.0	0.0	0.0	0.0	0.0	0.0	0.0	0.0	0.0	0.0	0.0	0.0	0.0	0.0	0.0	0.0	0.0	0.0	0.0	0.0	0.0	0.0	0.0
MPHOSPH9	3.0010000000000003	3.205	4.5455	3.035	3.208	2.563	4.322	1.7009999999999998	2.072	2.6965	11.99	12.04	3.194	3.0610000000000004	2.11	2.43	3.094	1.9165	3.5039999999999996	2.0985	2.7689999999999997	15.54	5.939	4.3615	5.08	4.138	3.5669999999999997	3.565	3.013	3.5180000000000002	4.749	2.62	1.9169999999999998	2.57	3.4330000000000003	4.512	2.642	2.412	4.5155	5.577999999999999	1.5959999999999999	9.023	3.897	2.177	2.121	4.692	6.252000000000001	2.5945	13.85
ARL6IP4	276.05	239.8	273.0	407.2	392.4	426.3	275.8	235.55	226.9	173.6	337.85	324.3	244.8	264.5	173.5	214.0	196.4	161.7	219.4	202.35	277.15	295.35	272.6	335.0	358.0	359.7	223.85	343.6	197.7	310.9	340.2	164.4	127.0	221.8	192.4	281.7	233.5	174.7	370.55	389.1	155.2	371.6	393.85	225.0	227.4	235.9	387.65	236.55	283.3
VPS37B	18.1	20.0	16.895	20.18	16.95	15.82	18.31	10.905	11.13	8.4725	11.225	12.58	13.625	11.99	11.51	8.58	10.66	6.5605	13.11	7.8055	20.635	20.79	18.33	17.81	18.38	13.27	27.39	20.085	53.24	19.495	20.72	8.354	8.175	16.33	4.369	34.66	33.56	3.3615	18.165	13.38	10.735	22.95	22.615	21.8	23.99	24.19	36.79	28.52	36.02
CDK2AP1	36.695	34.73	26.76	56.25	49.81	38.09	49.17	45.825	49.56	47.495	35.08	31.48	46.695	50.74	51.81	52.2	43.86	43.42	116.2	70.84	38.41	17.35	83.05	54.68	55.04	42.31	24.095	36.59	38.31	38.3	38.7	18.79	12.22	15.41	7.032	35.27	53.15	14.625	40.555	25.12	7.8745	33.4	41.44	23.92	26.38	15.85	17.18	22.73	33.23
RP11-197N18.7	0.03658	0.04775	0.08773500000000001	0.023180000000000003	0.02024	0.0	0.08566	0.030525	0.05099	0.046305	0.14395	0.1775	0.05437	0.06816	0.02586	0.04992	0.06045	0.028145	0.017230000000000002	0.026775	0.049510000000000005	0.030719999999999997	0.0	0.13235	0.07904	0.05467999999999999	0.054095000000000004	0.07672999999999999	0.03381	0.056905	0.029310000000000003	0.04034	0.04965	0.03802	0.09417	0.1145	0.033319999999999995	0.018965	0.066915	0.2305	0.015425	0.07185	0.041139999999999996	0.033030000000000004	0.020069999999999998	0.06567	0.06427000000000001	0.039310000000000005	10.92
ABCB9	2.5665	1.8780000000000001	2.2245	3.04	2.825	2.48	2.07	3.2215	5.605	4.645	13.28	13.58	8.356	7.381	3.182	5.046	5.361000000000001	3.8515	4.0169999999999995	4.2515	3.2515	1.61	3.0069999999999997	2.7025	4.321000000000001	1.9909999999999999	1.9095	2.2665	1.946	1.982	3.839	1.766	0.9838	1.845	0.7987	2.181	3.4989999999999997	0.4405	4.126	4.638	0.9809	8.249	4.1045	2.23	2.426	2.676	4.38	2.02	14.54
HIP1R	43.195	30.88	29.075	58.47	23.28	18.64	36.29	71.21	69.11	47.255	50.835	63.49	77.34	61.89	81.42	72.11	48.22	50.21	122.0	99.12	53.715	10.016	13.06	33.595	30.52	9.155	34.15	15.3	33.02	17.565	24.6	21.46	11.32	61.05	21.65	40.82	79.77	6.2425	16.775	14.67	44.245	95.72	54.595	90.83	109.8	81.48	47.43	130.45	24.51
PITPNM2	11.935	10.97	22.525	9.07	9.05	7.987	23.21	8.9325	15.28	11.905	25.95	33.62	26.95	21.04	7.459	6.894	19.48	9.137	2.861	5.7085	12.615	0.92375	6.555	20.1	19.82	18.45	12.43	20.485	10.75	17.645	16.54	7.318	7.586	15.26	17.02	31.39	6.093	3.2135	14.23	43.25	3.819	22.77	11.72	8.623	8.926	13.46	10.235	9.73	22.8
AC073283.4	0.11425	0.1056	0.11745	0.032619999999999996	0.052289999999999996	0.04163	0.1115	0.1894	0.1728	0.17165	0.6662	0.6721	0.20645	0.2065	0.2937	0.2901	0.1632	0.14225	0.8869	0.30425	0.2889	0.0128	0.0	0.1342	0.2124	0.1482	1.2335	0.091145	0.04512	0.084445	0.2046	0.04104	0.04601	0.1761	0.02984	0.2361	0.3804	0.042165	0.3566	0.5756	0.06706000000000001	0.5363	1.06	0.09986	0.1363	0.8196	0.2405	0.0889	0.5597
TTC7A	26.01	17.72	32.355	23.83	21.77	18.96	12.48	6.141	5.388	7.111000000000001	14.155	15.23	7.8445	6.803999999999999	6.791	9.412	7.4670000000000005	6.3085	19.85	10.12	19.37	29.06	33.09	19.84	23.67	14.6	12.75	16.115	22.0	15.705	20.18	6.1579999999999995	3.7	8.816	5.422000000000001	30.88	23.48	3.1995	24.815	15.99	11.76	15.66	14.77	22.64	25.23	24.21	27.66	10.78	96.23
CALM2	504.6	453.7	532.25	844.6	831.1	911.4	455.0	849.9	972.4	872.45	1509.0	1042.0	896.05	1527.0	894.4	1020.0	987.1	661.75	1215.0	872.8	523.9	561.4	696.9	538.3	612.4	793.3	581.45	758.8	331.4	798.05	701.4	234.3	200.6	305.9	177.9	624.2	432.2	129.35	1094.0	597.5	99.895	627.6	478.95	366.2	361.4	530.6	692.3	260.95	837.3
MIR559	0.0	0.0	0.0	0.0	0.0	0.0	0.0	0.0	0.0	0.0	0.0	0.0	0.0	0.0	0.0	0.0	0.0	0.0	0.0	0.0	0.0	0.0	0.0	0.0	0.0	0.0	0.85265	0.0	0.0	0.0	0.0	0.0	0.0	0.2153	0.0	0.0	0.0	0.0	0.0	0.0	0.2653	0.4276	0.0	0.0	0.0	1.212	0.0	0.0	0.0
EPCAM	0.2815	0.2861	9.3645	0.2507	0.2944	0.1783	19.25	3.8865	1.319	6.57	1.7295	1.53	1.1545	1.7730000000000001	2.907	7.107	10.12	5.5955	5.269	2.7095	16.355	0.26255	0.2103	0.44175	0.6806	1.642	445.0	0.52755	11.84	0.3898	5.159	0.2005	0.1325	106.3	1.082	68.75	130.8	0.1078	0.83855	1.102	69.235	138.9	33.945	9.501	10.95	391.1	1.899	69.76	25.85
AFF1	53.08	42.46	25.46	31.32	42.23	50.05	42.8	5.012	4.881	5.872999999999999	6.0055	6.763999999999999	5.91	5.861000000000001	5.303	5.372999999999999	4.93	4.5085	9.38	6.3870000000000005	41.62	66.97	25.58	40.7	53.37	45.86	29.575	37.76	25.19	36.375	51.89	18.58	12.42	26.18	10.66	42.27	27.77	42.235	52.755	55.82	14.975	24.56	29.75	36.37	36.35	28.64	25.61	18.965	10.95
HOGA1	4.129	3.609	10.385	7.021	3.174	8.163	0.5785	2.802	2.736	2.935	8.6335	9.16	2.6365	2.182	2.489	3.9989999999999997	2.9819999999999998	2.1205	9.887	6.4015	1.9265	0.319	2.252	1.3655	2.002	0.3037	0.2129	0.61845	1.178	0.75125	4.138999999999999	4.703	7.819	32.75	29.8	2.3169999999999997	0.7235	1.4769999999999999	4.3389999999999995	0.1472	6.6835	6.074	1.5455	1.594	2.0	0.3222	0.28015	0.1663	1.558
TM9SF3	66.535	58.78	45.18	77.68	72.83	83.85	83.29	22.34	22.62	24.505	37.635	31.57	22.35	29.8	23.8	28.39	25.51	21.07	46.29	26.76	64.04	53.155	106.7	78.58	85.78	64.62	68.19	60.425	52.72	60.48	81.46	25.68	16.23	26.69	28.68	68.6	86.25	17.865	73.825	83.89	33.07	41.78	70.075	51.67	54.2	66.95	38.0	68.49	34.96
ZDHHC16	14.155	16.72	14.23	18.74	18.58	13.32	21.34	9.7735	11.08	12.19	23.355	23.83	16.05	15.88	8.954	9.964	12.29	10.1	9.35	8.251	17.355	21.83	38.59	19.06	24.53	16.68	16.395	16.755	17.99	16.46	18.74	10.83	8.15	17.59	13.26	29.36	24.72	10.875	19.775	23.97	10.55	24.02	25.045	13.5	13.58	15.21	17.75	19.2	29.14
UBTD1	27.605	31.28	13.95	38.35	30.07	21.79	20.03	13.97	15.44	12.795	17.61	19.66	16.54	15.72	12.32	15.75	14.87	11.715	18.88	18.32	25.835	2.1895	42.38	33.33	36.18	18.11	7.2375	18.47	12.44	17.465	31.85	23.66	21.46	19.33	12.26	59.79	17.51	22.635	20.855	16.54	6.4685	30.01	26.21	75.55	79.27	7.0120000000000005	19.91	10.695	142.5
MORN4	3.762	3.09	7.443	6.542999999999999	7.15	5.337999999999999	7.281000000000001	18.575	26.94	19.915	20.415	22.49	34.785	34.77	16.11	31.6	29.12	14.375	11.55	16.14	5.9735	3.2865	10.17	11.27	14.25	6.983	3.5295	7.0205	2.158	6.3805	11.15	5.553999999999999	3.758	8.699	2.653	6.664	5.08	1.5495	14.395	14.86	4.712	35.0	12.985	5.012	5.313	2.405	4.178	5.327999999999999	11.44
MMS19	45.29	36.12	27.91	39.66	38.29	40.46	44.24	18.77	23.41	21.0	80.945	82.15	37.155	34.55	19.01	22.18	24.93	16.45	22.71	19.31	47.485	61.615	49.74	58.225	62.42	40.43	34.39	39.36	39.35	38.28	55.54	18.96	17.26	24.76	13.34	54.56	39.61	23.16	69.39	64.8	16.305	66.39	46.34	65.24	70.89	38.27	55.41	29.855	80.09
ARHGAP19	8.703	8.002	4.2955	5.101	6.544	4.09	9.252	4.256	3.725	4.602	6.025	6.175	3.9930000000000003	3.6719999999999997	4.332	4.7410000000000005	5.0280000000000005	4.4105	14.47	5.5505	11.205	35.09	6.112	11.905	13.79	8.847999999999999	6.938	7.006	8.106	6.2535	12.26	3.64	2.085	5.629	3.008	11.13	6.69	1.7295	100.6	18.14	2.3735	8.472000000000001	9.425	11.69	10.9	8.722000000000001	26.905	5.29	38.48
MIR607	0.0	0.0	0.0	0.0	0.0	0.0	0.0	0.0	0.0	0.0	0.0	0.0	0.0	0.0	0.0	0.0	0.0	0.0	0.0	0.0	0.0	0.0	0.0	0.0	0.0	0.0	0.0	0.0	0.0	0.0	0.0	0.0	0.0	0.0	0.0	0.0	0.0	0.0	0.0	0.0	0.0	0.0	0.0	0.0	0.0	0.0	0.0	0.0	0.0
RRP12	7.239	10.0	11.76	7.223	8.137	5.577999999999999	7.547999999999999	4.4125	6.274	8.679	7.327999999999999	7.481	10.535	12.46	4.375	9.356	9.26	6.983	4.852	5.9715	10.43	15.345	12.93	10.696	10.25	7.138999999999999	6.8705	7.114	11.66	7.72	16.75	7.845	6.0760000000000005	5.577999999999999	3.991	13.07	9.85	23.23	9.994	12.27	10.655	22.97	12.505	14.81	16.82	6.8	15.52	7.476	28.14
LCOR	4.7815	4.243	2.8695	4.004	4.394	3.681	8.308	1.7685	1.7519999999999998	1.966	9.3095	8.509	2.1405	2.562	2.117	2.605	2.186	1.6165	5.321000000000001	2.2675	5.081	7.229	5.1160000000000005	5.6465	6.615	4.703	6.317	4.4495	6.5	4.3375	6.013999999999999	2.229	1.597	2.745	2.492	6.399	6.513999999999999	2.6035	8.3535	8.956	4.077	6.744	5.9465	4.223	3.801	9.504	5.9135	4.2675	4.9910000000000005
FRAT2	7.5105	8.062000000000001	5.527	5.149	6.087999999999999	2.575	11.76	4.5295	4.898	6.656000000000001	13.915	13.63	6.999	6.957999999999999	4.706	5.9239999999999995	7.247000000000001	5.524	5.096	5.456	8.971	6.0315	7.397	4.976	6.334	12.49	25.305	7.9705	21.25	9.5125	11.97	3.45	3.779	6.649	11.83	20.55	18.63	5.2475	8.9195	6.145	10.545	5.864	15.995	32.33	33.64	21.7	54.475	12.54	35.77
ANKRD2	0.4131	0.5365	1.034	1.965	1.6369999999999998	1.101	0.264	1.2125	2.039	1.4535	1.785	1.8419999999999999	3.562	3.694	0.8867	1.673	2.225	1.148	0.7606	1.129	0.52305	0.16445	1.2890000000000001	0.44475	0.3278	0.4449	0.23855	0.44615	0.6961	0.7721	0.5277	14.04	152.1	3.074	0.157	1.092	0.7787	377.55	0.6772	0.3105	0.3083	1.155	0.7144	1.4369999999999998	2.714	0.1982	0.26785	0.2193	1.298
FRAT1	4.6795	3.7310000000000003	4.6105	3.134	3.636	1.597	6.449	2.1575	2.022	2.8785	8.652999999999999	8.663	3.6655	3.7430000000000003	2.294	4.226	2.9339999999999997	2.3195	2.945	2.781	4.906000000000001	0.9199	3.0639999999999996	4.792	7.8020000000000005	4.683	5.1915	3.7075	3.832	4.107	7.45	2.096	1.992	2.193	7.8	7.678999999999999	5.577000000000001	2.023	4.461	5.263	2.9385	4.355	8.6735	6.483	7.669	6.979	24.025	5.26	27.18
PGAM1	45.995	43.98	79.88	68.67	60.84	65.35	59.42	40.075	57.01	45.23	71.355	65.82	74.945	92.01	37.27	58.22	53.65	41.28	42.71	49.63	39.975	349.8	138.3	65.83	46.7	53.54	41.905	64.305	117.2	74.315	47.56	45.37	27.14	32.67	22.06	45.79	38.44	7.382000000000001	49.115	50.89	10.415	51.9	37.295	60.13	64.17	40.78	47.19	27.625	39.24
SLIT1	0.0	0.0	0.0	0.0	0.0	0.0	0.0	0.65905	0.8434	1.0855	0.05602000000000001	0.05195	0.69275	1.1179999999999999	0.5345	0.7038	0.9888	0.37535	0.03611	0.18375	0.0	0.023135	0.0	0.0	0.0	0.02391	0.0	0.0	0.0	0.0	0.0	0.0	0.0	0.0	0.0	0.0	0.0	0.0	0.029144999999999997	0.0	0.01915	1.5659999999999998	0.0	0.0	0.0	0.0	0.0	0.0	1.6640000000000001
EXOSC1	26.59	23.91	22.965	32.08	32.05	30.49	32.47	13.73	15.65	16.78	24.49	21.31	17.67	20.74	14.73	19.49	17.81	14.185	23.23	15.93	27.72	54.47	40.64	35.11	36.83	29.95	22.985	27.85	27.08	27.425	33.11	12.95	9.191	16.76	11.68	29.64	26.09	13.38	31.81	34.97	17.695	31.66	32.48	25.03	25.73	23.51	36.15	27.115	25.17
PIK3AP1	4.7475	4.6739999999999995	2.1045	3.665	3.964	1.449	2.1790000000000003	0.9012	0.7437	1.153	0.3397	0.292	0.5293	0.6848	0.8097	1.2990000000000002	0.8717	0.7056	4.335	1.8005	2.7935	92.21	0.05103	0.88935	2.169	1.3430000000000002	2.85	1.2075	0.6905	1.3130000000000002	1.7719999999999998	0.9971	0.622	3.4730000000000003	26.7	11.26	14.51	0.3226	2.3409999999999997	4.073	8.4505	2.289	2.129	1.197	1.571	6.352	51.01	1.403	2.405
PI4K2A	23.395	18.12	34.67	24.16	22.5	22.12	22.75	14.05	19.68	15.615	32.895	33.96	29.94	31.26	14.52	22.32	21.88	12.985	14.8	16.765	18.95	15.925	37.17	28.64	27.0	20.52	14.255	21.545	28.21	22.22	21.93	12.44	9.068	16.37	10.47	30.98	18.11	10.54	27.19	22.59	4.5969999999999995	32.28	23.415	25.92	30.7	18.52	29.27	11.885	27.79
IFNL3	0.0	0.0	0.0	0.0	0.0	0.0	0.0	0.041855	0.05549	0.0	0.2447	0.1823	0.089705	0.1026	0.03757	0.0	0.04307	0.0	0.0	0.0	0.0	0.05281	0.0	0.03705	0.0	0.0	0.0	0.0	0.0	0.0	0.0	0.0	0.0	0.0	0.0	0.0	0.0	0.0	0.0	0.0	0.0	0.0	0.0	0.06147999999999999	0.06327	0.0	0.0	0.0	0.4902
PAF1	64.665	57.8	62.955	71.36	65.2	76.41	73.67	39.2	37.53	39.51	87.86	80.19	46.58	52.71	37.91	47.17	40.39	36.325	71.23	44.525	66.33	63.865	73.1	85.405	88.33	72.98	50.745	79.06	62.69	74.23	85.3	42.59	29.16	38.64	33.24	65.19	57.76	45.72	92.065	102.8	21.16	88.25	74.645	53.61	55.56	55.17	79.75	45.695	152.9
IFNL1	0.0	0.0	0.0	0.0	0.0	0.0	0.0	0.0	0.0	0.0	0.0	0.0	0.0	0.0	0.0	0.0	0.0	0.0	0.0	0.0	0.0	0.0	0.0	0.09324500000000001	0.0	0.0	0.0	0.0	0.0	0.0	0.0	0.0	0.0	0.0	0.0	0.0	0.0	0.0	0.0	0.0	0.0	0.0	0.0	0.0	0.0	0.0	0.2171	0.0	0.1432
SYCN	0.1885	0.4276	0.7578	0.8401	0.5142	0.213	1.3119999999999998	0.06365499999999999	0.1004	0.05683	0.1265	0.4726	0.1648	0.060129999999999996	0.1025	0.06632	0.05252999999999999	0.051535000000000004	0.0	0.066345	0.50885	0.6838	0.4625	1.5705	0.7869	0.4073	0.616	0.3405	0.9866	0.57525	1.521	0.1268	0.09136	0.4258	0.6494	0.3373	0.3993	0.1242	0.35975	1.2570000000000001	7924.5	0.5951	0.68735	0.8838	0.7487	0.5482	1.0245	1.3935	49.03
SAMD4B	47.42	38.79	30.595	55.74	47.25	63.45	49.97	24.575	31.83	24.245	29.265	35.55	39.14	36.41	24.15	27.7	27.29	21.49	46.4	27.505	45.395	24.945	50.32	72.24	73.96	47.21	30.295	52.425	47.78	47.985	54.95	19.82	11.45	20.32	11.77	48.23	38.37	15.81	82.12	73.71	13.72	52.82	46.5	45.98	51.55	28.47	32.59	25.17	58.88
ZFP36	737.3	1717.0	143.1	889.8	797.4	799.5	947.4	34.17	27.32	33.89	19.685	29.86	39.98	24.28	32.64	47.17	27.49	23.755	161.6	48.27	672.1	223.75	228.0	685.0	644.4	623.7	370.1	586.4	563.4	516.55	1868.0	318.0	71.7	188.4	176.7	1410.0	308.3	150.7	1095.0	473.8	58.56	393.8	464.35	846.3	596.5	291.0	376.2	329.15	72.8
PLEKHG2	25.055	30.61	8.2715	47.86	39.51	34.39	20.15	2.18	2.126	2.096	3.5105	4.369	2.609	1.828	2.189	2.274	1.749	2.28	3.415	2.89	21.705	33.95	26.04	29.45	30.75	27.39	14.24	27.515	8.538	25.175	42.74	11.94	6.925	8.955	2.699	44.7	7.939	2.592	54.23	25.64	2.95	11.84	24.165	8.179	8.03	19.24	34.73	9.345	17.82
MED29	31.035	25.59	41.84	38.32	34.48	40.93	40.47	50.0	57.35	48.59	60.8	53.13	57.99	63.93	44.41	51.51	57.19	43.84	58.45	46.395	32.1	30.945	36.56	47.93	48.92	35.77	24.955	38.38	21.51	35.17	50.85	13.79	10.16	25.23	16.29	31.28	26.63	14.66	45.225	59.65	13.195	51.91	39.43	26.09	28.59	25.99	30.16	22.665	28.44
IFNL4	0.0	0.0	0.0	0.0	0.0	0.0	0.0	0.0	0.04275	0.0	0.07705	0.0	0.0	0.043989999999999994	0.0	0.06	0.0	0.0	0.0	0.0	0.0	0.0	0.0	0.043769999999999996	0.0	0.0	0.0	0.0	0.0	0.0	0.0	0.0	0.0	0.0	0.0	0.0	0.0	0.0	0.0	0.0	0.0	0.0	0.0	0.0	0.0	0.0	0.0	0.0	0.07624
GMFG	60.335	65.58	14.705	15.79	25.66	11.05	33.1	7.744	6.1	5.9785	1.932	1.8	4.9185	5.739	7.125	7.14	6.73	5.5975	12.28	9.2525	50.63	136.4	1.754	18.55	21.11	10.73	15.955	12.3	7.978	12.48	22.49	7.671	4.7219999999999995	15.99	7.082000000000001	105.6	12.52	3.0705	20.355	6.067	2.9965	9.102	15.055	11.19	12.68	35.47	270.75	11.79	6.529
NCCRP1	0.22725	0.3422	0.23055	0.2448	0.2363	0.233	3.7510000000000003	0.083385	0.08661	0.10195	0.4952	0.6433	0.16035	0.1363	0.09917000000000001	0.1061	0.09633	0.10035	0.1899	0.11075	0.9276	0.2238	0.2947	0.61825	0.8583	0.2716	0.37795	0.34485	649.3	0.35115	0.8275	0.15	0.09194	2.026	0.1452	0.3622	6.676	0.13785	0.31945	0.3987	5.5615	0.2641	1.2135	373.9	455.7	0.5933	0.3643	0.30255	1.419
MIR4530	0.0	0.0	0.0	0.0	0.0	0.0	0.0	0.0	0.0	0.0	0.0	0.0	0.0	0.0	0.0	0.0	0.0	0.0	0.0	0.0	0.0	0.0	0.0	0.0	0.0	0.0	0.0	0.0	0.0	0.0	0.0	0.0	0.0	0.0	0.0	0.0	0.0	0.0	0.0	0.0	0.0	0.0	0.0	0.0	0.0	0.0	0.0	0.0	0.0
PAPL	0.0247	0.0307	0.0	0.02181	0.03336	0.02271	0.4844	0.90205	0.2998	1.2009999999999998	23.19	21.82	0.6933	0.5348	1.21	0.8202	0.6958	1.4680000000000002	1.992	1.371	0.0376	0.008907	0.1672	1.416	0.6599	0.01427	0.01641	0.02219	0.5019	0.01851	0.04319	0.01027	0.0065439999999999995	0.020909999999999998	0.007898	0.06863999999999999	0.3946	0.012345	2.099	0.02093	0.032945	0.09953	0.32465	4.434	5.79	0.01346	0.019565	0.03046	0.09063
PAK4	7.7505	7.135	11.005	7.649	8.252	7.9639999999999995	15.34	5.444	5.034	6.571000000000001	8.981	10.63	7.3685	5.902	5.006	6.472	6.944	5.905	8.544	5.7170000000000005	13.175	5.9725	11.09	22.22	23.96	11.75	18.07	10.625	22.12	9.427999999999999	19.65	5.501	3.299	16.99	7.252999999999999	29.16	20.31	3.8480000000000003	23.195	20.29	8.3395	23.57	29.995	21.46	24.64	15.4	9.4805	13.185	33.6
IFNL2	0.0	0.0	0.0	0.0	0.0	0.0	0.0	0.0	0.0	0.0	0.0	0.0	0.0	0.0	0.0	0.0	0.0	0.0	0.0	0.0	0.0	0.0	0.0	0.0	0.0	0.0	0.0	0.0	0.0	0.0	0.0	0.0	0.0	0.0	0.0	0.0	0.0	0.0	0.0	0.0	0.10275	0.0	0.0	0.08117	0.08951	0.0	0.0	0.0	0.507
FBXO27	9.014	8.674	1.357	4.654	4.05	3.907	14.78	10.655	14.68	6.0865	32.585	29.02	17.935	20.09	7.689	9.885	6.155	4.3525	9.815	7.537000000000001	6.725	0.7084	2.272	6.392	7.212000000000001	5.272	1.6855	3.207	16.88	3.283	2.391	4.458	2.7939999999999996	3.8	3.885	3.5380000000000003	4.811	0.40915	6.37	9.635	1.6565	5.499	7.497000000000001	32.22	31.61	1.839	0.767	3.485	7.78
LRFN1	1.9735	2.6210000000000004	0.7434	1.022	0.9076	0.4703	1.564	9.4105	13.17	6.459	31.655	29.95	18.01	20.37	8.22	15.33	7.773	4.79	2.98	6.2995	2.747	2.78	0.6328	3.716	4.592	2.568	1.403	1.2545	1.2209999999999999	1.244	4.055	0.4929	0.1954	0.6559999999999999	0.6437	3.992	1.7930000000000001	0.15635	1.369	1.776	2.339	2.2640000000000002	2.36	2.147	2.07	2.229	8.427999999999999	1.6740000000000002	2.076
BATF	4.9705	6.724	1.4395	3.113	5.691	1.443	23.01	0.2976	0.2072	4.4035	0.11765	0.09521	0.1919	0.2061	0.2912	0.4475	0.4761	3.048	1.2930000000000001	0.7298	8.3325	159.75	0.1814	2.759	4.016	1.6469999999999998	3.094	3.3455	2.61	3.3945	3.722	1.6	0.4956	0.9994	1.216	13.44	6.88	0.2847	1.8695	0.7431	0.51345	0.7154	7.4705	3.806	4.093999999999999	8.5	42.75	4.535	0.8154
FOS	149.4	761.6	76.27	456.1	429.1	306.5	630.6	36.58	31.26	41.5	24.795	34.08	38.995	30.55	47.47	90.35	36.0	31.71	138.0	53.865	228.55	3.7560000000000002	128.5	145.87	136.5	179.2	160.4	153.4	139.8	123.55	1279.0	192.3	26.23	111.9	69.44	278.0	104.4	22.505	552.45	327.7	54.505	396.0	193.45	1036.0	320.2	121.8	128.3	148.8	24.36
JDP2	25.235	24.29	6.5655	14.24	17.03	14.45	10.55	5.0415	5.68	5.9735	12.015	11.53	7.981	8.898	6.295	5.35	5.117	4.8505	8.726	5.9270000000000005	17.88	6.912999999999999	45.66	14.79	16.84	16.31	10.53	15.285	9.463	13.49	15.87	9.526	4.739	5.6339999999999995	4.125	26.31	11.17	4.7635	27.525	10.99	3.0755	8.222999999999999	11.755	12.32	12.59	13.27	35.675	6.636	2.998
TMED10	114.05	115.0	113.55	179.2	168.2	151.9	119.7	46.785	44.98	50.845	51.555	46.52	43.09	54.73	46.48	62.35	54.87	40.335	106.8	51.1	127.25	112.65	207.3	186.9	231.3	95.31	89.445	89.685	115.6	83.365	173.5	83.69	50.66	49.47	69.57	132.7	162.6	60.72	191.3	182.6	110.75	127.6	113.45	105.9	107.8	81.18	81.36	82.535	93.67
SUGP1	17.605	14.52	21.495	19.92	19.23	20.44	21.49	14.71	19.39	15.665	41.85	40.44	23.28	22.9	15.55	18.42	17.57	14.16	16.93	15.625	18.665	22.065	21.58	21.935	25.04	19.93	16.0	18.055	20.62	17.57	19.97	10.16	9.283999999999999	13.99	9.584	19.03	18.42	11.62	27.88	22.52	7.8545	30.27	26.515	20.89	22.57	18.68	29.715	14.77	54.1
SLC25A42	17.45	13.25	11.81	18.95	16.18	22.95	22.77	12.805	17.03	15.07	38.49	40.69	21.885	21.83	12.22	15.73	20.41	11.425	10.86	10.95	16.085	21.17	8.377	32.5	36.07	16.56	11.79	18.75	8.162	16.885	32.5	8.863999999999999	10.83	25.67	55.64	14.97	14.29	35.08	32.05	41.42	8.14	30.5	21.475	11.19	12.48	15.17	24.77	10.68	18.32
NCAN	0.02483	0.018609999999999998	0.029355000000000003	0.03626	0.03222	0.036469999999999995	0.0157	42.025	57.28	47.04	15.24	22.46	61.585	57.11	32.88	21.32	57.31	36.665	3.79	14.895	0.024245	0.12325	0.021759999999999998	0.075195	0.06638	0.1312	0.069365	0.041975	0.01747	0.04335	0.047	0.01966	0.01268	0.01319	0.0372	0.034089999999999995	0.04682	0.014669999999999999	0.075295	0.04067	0.027985000000000003	0.2363	0.03859	0.02528	0.02918	0.06171	0.021665	0.02657	2.153
GATAD2A	25.935	23.57	17.61	29.81	25.8	28.39	23.82	10.775	11.01	11.26	16.87	17.55	11.25	11.74	11.6	11.24	13.52	9.724	15.81	10.79	25.45	38.605	31.99	29.25	27.61	18.92	21.695	17.585	26.28	17.7	26.04	10.07	5.855	16.82	11.64	37.5	19.99	10.81	28.78	21.75	11.025	25.71	20.765	40.47	42.86	24.54	35.82	16.725	55.55
YJEFN3	8.023	8.136000000000001	3.4615	12.55	11.07	11.18	15.74	85.55	103.5	204.1	99.885	120.1	120.9	116.6	103.5	50.23	259.8	189.75	14.08	30.57	8.5865	6.3055	4.707	10.015	16.53	19.54	15.415	18.88	5.8839999999999995	18.43	21.16	4.938	5.251	10.35	5.603	10.11	6.62	3.4275	17.28	16.62	3.8445	28.85	37.59	8.508	8.429	12.05	14.9	7.1075	109.2
NDUFA13	114.25	121.7	125.1	160.6	154.0	150.4	121.2	127.5	154.0	147.45	150.2	148.3	157.6	185.3	117.9	152.9	167.3	149.0	154.2	167.55	123.2	152.85	160.0	146.55	155.4	161.1	134.25	140.8	135.5	137.65	149.5	216.4	226.4	138.5	82.32	119.1	104.5	163.3	148.65	126.1	44.725	197.9	155.6	119.8	121.7	109.6	124.45	113.35	260.1
TSSK6	1.605	0.8811	1.6285	1.3659999999999999	1.3619999999999999	1.35	2.414	0.8288	0.7813	0.98495	1.6775	1.847	0.8866	0.8929	0.9584	0.8907	0.9691	0.9481	2.104	0.98455	1.7525	3.6845	2.627	1.8855	2.254	1.255	1.5725	1.2825	1.557	1.3165	1.8459999999999999	0.4741	0.3336	1.672	1.3619999999999999	1.227	1.4340000000000002	0.3364	2.957	1.744	1.2145	1.889	2.3185	2.48	3.6189999999999998	2.315	3.242	1.8145	317.4
MIR640	0.0	0.0	0.0	0.0	0.0	0.0	0.0	0.0	0.0	0.0	0.0	0.0	0.0	0.0	0.0	0.0	0.0	0.0	0.0	0.0	0.0	0.0	0.0	0.0	0.0	0.0	0.0	0.0	0.0	0.0	0.0	0.0	0.0	0.0	0.0	0.0	0.0	0.0	0.0	0.0	0.0	0.0	0.0	0.0	0.0	0.0	0.0	0.0	0.0
ARMC6	12.79	12.95	15.695	12.17	13.97	11.58	18.12	9.5935	12.63	10.775	26.495	26.48	16.985	17.84	10.25	14.1	12.73	9.0225	13.02	9.584	15.285	29.84	25.54	20.565	19.18	12.38	12.54	13.46	18.08	13.42	18.51	7.877999999999999	6.726	10.19	32.54	17.58	14.51	10.37	16.39	16.98	4.641	23.72	20.95	14.27	13.38	12.83	22.055	10.685	38.47
CILP2	0.39105	0.9109999999999999	0.06135	0.5126	0.7816	0.8321	0.5155	0.3288	0.4728	0.3534	0.23735	0.2868	0.5104	0.4952	0.3312	0.6562	0.4178	0.3022	0.07022	0.11525	0.58705	0.2382	0.7812	0.1984	0.3458	0.2113	0.1227	0.2562	0.09043	0.21515	0.8465	0.2852	0.09136	0.07568	0.09605	0.4683	0.1852	0.029910000000000003	0.27145	1.9909999999999999	0.03436	0.5685	0.4449	0.434	0.4124	0.1791	0.3802	0.07035	14.97
HAPLN4	0.2387	0.147	0.09440499999999999	0.5094	0.6024	0.153	0.2471	4.3015	18.75	3.534	14.835	34.5	93.87	81.79	9.952	17.78	3.34	3.9185	4.85	6.438	0.30855	0.018690000000000002	0.1049	6.849	8.13	0.2583	0.29600000000000004	0.2225	0.1006	0.21945	0.9052	0.1581	0.08456	0.5831	7.587000000000001	0.4813	0.1175	0.02621	0.20875	1.099	0.2485	1.2570000000000001	0.98745	0.1251	0.1119	24.2	0.10415	0.1729	0.3244
MEF2BNB	14.835	12.61	10.34	15.44	15.09	13.45	15.51	9.811	14.12	11.905	15.66	14.85	16.43	20.48	10.46	16.19	14.38	10.385	11.49	12.195	15.105	12.84	11.15	15.085	16.05	13.35	10.935	13.28	10.62	12.555	15.66	8.488999999999999	5.625	11.13	6.037999999999999	16.74	11.58	7.466	18.45	13.68	5.104	22.07	17.5	10.48	11.04	10.76	19.11	10.565	14.06
RFXANK	35.08	39.1	23.0	32.57	35.28	33.12	37.08	18.78	19.39	20.515	17.71	19.06	19.465	19.3	16.19	20.86	21.45	18.89	26.9	21.11	41.36	65.555	45.06	46.545	55.96	40.4	35.375	34.01	43.83	33.38	53.91	16.26	13.81	30.57	10.76	44.84	34.72	18.235	49.095	47.6	16.62	36.54	49.205	42.1	42.08	33.43	54.465	32.96	21.47
NR2C2AP	17.305	13.39	9.5695	17.21	16.01	18.62	19.46	5.697	6.303	6.0245	14.235	13.02	7.815	8.387	5.492000000000001	6.018	6.6610000000000005	5.08	10.7	5.6165	19.775	22.63	15.02	19.7	19.86	18.05	13.88	18.13	16.62	20.24	21.83	5.848	3.6069999999999998	8.362	4.75	13.73	14.88	6.5455	18.71	24.92	7.6979999999999995	11.08	20.33	22.03	22.67	12.99	17.23	12.375	9.92
LPAR2	6.7015	7.747000000000001	2.135	5.181	4.68	2.365	10.39	2.721	3.157	1.902	1.273	1.8119999999999998	4.4815	3.484	2.804	6.085	2.7239999999999998	1.734	4.221	3.3465	8.324	11.975	2.785	7.705	10.07	3.225	10.095	2.3525	11.97	2.3885	12.95	1.351	0.7357	4.348	2.127	27.94	13.98	0.4705	7.74	10.96	10.45	10.59	19.17	16.56	14.59	17.71	64.135	21.82	64.07
PBX4	2.9435	2.51	0.28225	0.593	1.004	0.3131	3.855	1.9215	1.78	1.7080000000000002	1.339	1.531	1.673	1.649	1.597	3.2880000000000003	2.353	1.5905	0.9209	0.9231	3.3345	7.5305	2.45	2.3665	3.878	0.8618	2.57	0.7637	1.5930000000000002	0.6825	2.4130000000000003	0.2998	0.06362999999999999	1.3780000000000001	0.3303	5.905	1.4909999999999999	0.1023	5.4695	5.015	0.4051	4.848	3.698	4.283	4.555	5.443	7.8235	2.696	17.92
TM6SF2	0.76385	0.5428	0.1634	2.182	2.416	0.5820000000000001	1.1540000000000001	0.55715	0.973	0.42445	1.324	1.3019999999999998	1.222	1.111	0.4515	1.699	0.5173	0.3419	0.377	0.4865	1.083	0.0	1.151	3.818	3.968	0.7418	2.475	0.81615	0.2808	0.74065	1.626	1.002	0.3966	3.408	33.35	1.274	0.4993	0.09627999999999999	0.9894	0.273	0.1757	2.255	1.9545	0.5458	0.4884	102.0	0.3949	0.8004	0.6236
MAU2	36.17	26.7	25.53	40.94	37.72	42.51	42.66	13.095	14.05	15.91	74.825	76.3	19.625	17.88	14.36	18.61	17.42	13.19	30.45	15.61	36.375	30.855	26.84	48.17	56.37	37.42	25.49	34.795	33.77	33.115	49.57	17.1	14.04	18.49	11.8	38.35	30.68	31.11	55.91	63.61	12.865	49.52	43.565	39.95	44.82	30.67	48.475	22.485	58.04
TMEM161A	20.24	21.3	32.235	24.24	24.21	21.32	29.72	8.3625	9.753	9.5955	25.595	25.54	12.95	13.73	8.552999999999999	11.13	10.1	8.448	12.68	9.1865	24.425	22.82	32.96	38.855	42.46	28.98	20.875	25.34	21.3	24.225	42.75	14.37	11.28	17.84	20.32	25.14	23.25	29.63	31.905	40.09	11.41	19.91	34.365	24.99	23.4	20.54	24.76	20.085	15.21
SUGP2	39.925	33.22	40.025	41.62	39.25	34.28	57.71	25.255	35.85	37.175	145.3	148.9	61.905	61.09	27.31	34.62	50.32	29.155	27.53	23.225	41.945	88.705	44.61	53.32	63.36	53.65	36.315	49.85	30.02	50.91	51.34	27.87	20.5	26.76	15.09	57.08	43.4	24.275	66.65	64.04	12.61	78.8	63.795	29.16	27.13	43.41	54.28	28.78	163.7
MEF2B	11.5	8.658999999999999	4.7895	10.72	9.328	10.47	10.55	3.073	2.611	3.6355	3.2015	4.071000000000001	3.3775	2.8989999999999996	3.392	3.674	3.285	3.4335	7.13	4.331	12.615	61.92	6.707000000000001	17.195	23.07	10.75	8.922	9.033	5.845	8.701	17.06	3.273	1.8980000000000001	5.529	4.881	11.18	8.469	1.71	16.355	19.97	2.6295	10.51	18.565	13.91	15.01	9.687999999999999	24.18	5.7305	14.84
SRSF7	79.405	103.2	54.725	69.93	79.03	69.8	77.73	26.565	30.03	32.41	79.295	73.66	37.58	42.54	27.73	36.31	37.86	26.995	44.87	28.42	95.315	133.35	77.25	98.66	119.8	94.37	77.835	82.23	70.78	73.2	135.9	30.22	17.41	42.54	41.65	92.46	62.79	20.145	99.695	125.2	32.065	86.95	99.89	64.11	55.89	92.95	120.45	64.51	72.5
GALM	15.015	11.74	128.8	20.69	17.38	17.02	21.14	3.14	3.4189999999999996	3.0345	1.2409999999999999	1.6840000000000002	3.1905	3.252	2.483	2.464	2.924	2.395	3.503	3.06	12.0	7.3415	10.96	16.0	19.86	14.96	30.0	9.968	4.9239999999999995	8.8195	12.64	10.74	5.864	31.83	28.45	18.56	8.602	5.6685	17.995	18.78	7.1305	5.148	18.27	4.828	5.0680000000000005	30.96	10.38	9.712	8.259
HNRNPLL	16.0	13.5	14.48	21.03	18.77	23.45	18.96	7.2139999999999995	8.28	7.7165	25.265	17.25	8.085	11.03	7.523	7.834	8.832	6.1585	10.83	6.6645	15.715	7.8375	19.92	23.66	22.85	19.88	12.185	21.075	8.75	20.74	21.0	7.412999999999999	3.897	6.757999999999999	3.324	18.21	11.61	5.3825	22.635	21.96	4.28	10.93	15.43	9.587	10.65	10.55	8.5885	9.2125	30.6
TTBK1	0.04402	0.0395	0.225	0.07653	0.1262	0.1646	0.0672	10.38	13.89	10.96	29.445	31.25	21.74	20.16	10.06	9.717	13.42	9.2955	8.446	7.232	0.048735	0.1763	0.01563	0.0798	0.06592999999999999	0.3839	0.38775	0.12275	0.04406	0.1679	0.2683	0.1195	0.0565	0.2814	1.054	0.07434	0.03322	0.018815000000000002	0.06855499999999999	0.03085	0.07216499999999999	17.04	0.2941	0.03105	0.03617	0.5317	0.1617	0.1355	2.064
TBCC	13.25	12.72	17.3	17.78	18.5	15.06	20.07	9.2345	11.36	9.251	20.58	20.3	18.37	21.58	10.46	14.11	12.02	8.125	16.49	10.035	13.355	30.565	26.74	12.53	16.75	17.66	18.805	21.43	17.94	21.87	26.17	5.412000000000001	5.7	9.501	6.864	16.8	12.39	14.52	14.585	14.16	7.3245	15.83	15.45	18.66	18.67	23.17	40.745	15.305	31.55
RPL7L1	36.155	36.71	41.42	35.46	37.68	34.34	39.07	22.255	27.63	22.225	53.365	39.84	30.53	38.6	20.88	24.69	26.36	18.055	27.35	19.03	37.72	67.835	84.45	42.73	47.81	34.2	26.05	33.06	37.76	33.37	45.12	16.08	13.37	22.25	19.92	32.96	30.71	20.36	38.9	43.3	15.89	40.44	39.315	35.87	37.71	25.7	33.995	23.705	22.51
DLK2	0.74715	1.238	0.7696	0.41	0.5576	0.3799	0.8320000000000001	2.101	3.7489999999999997	4.255	12.41	11.88	5.727	5.985	1.821	3.0580000000000003	5.466	3.533	0.98	0.87005	2.7805	3.498	1.123	1.859	1.733	0.7045	0.7748	0.53015	11.55	0.4694	1.365	0.3545	0.5815	0.4011	0.6688	1.024	8.654	0.16625	1.23	1.65	0.65655	1.284	14.64	12.76	13.27	1.1440000000000001	1.588	0.64775	1.9769999999999999
XPO5	15.0	13.58	13.65	14.64	14.98	15.94	16.88	5.4955	6.691	7.6005	19.965	19.16	9.081	8.767999999999999	5.43	7.025	8.785	6.2025	6.939	5.2855	15.98	47.47	23.84	19.375	18.6	13.49	11.39	13.525	20.26	13.215	21.05	6.227	5.207999999999999	8.548	6.079	15.82	14.45	9.424	19.3	15.52	11.62	17.5	17.545	20.68	23.25	11.99	15.83	12.725	49.24
CRIP3	0.90575	0.8592	0.5084	0.4887	0.7769	0.5367	1.922	4.72	4.604	6.185	25.22	22.18	5.876	5.586	4.053	5.457999999999999	7.815	5.0435	3.147	2.891	1.2495	11.06	0.06308	1.922	3.15	1.07	1.1255	0.90285	0.6209	0.90845	2.503	1.8090000000000002	6.39	3.594	4.773	0.8121	0.7539	0.14335	3.4125	2.9130000000000003	0.6747	3.438	7.778	1.382	1.2770000000000001	2.5989999999999998	9.2515	0.63045	37.85
KLC4	12.875	10.58	14.97	17.74	14.97	19.74	24.61	9.4255	12.04	11.685	40.87	39.27	16.665	16.94	10.32	14.15	13.23	10.245	13.88	12.005	14.29	9.603	9.324	18.24	24.57	20.66	31.185	15.865	8.35	17.16	15.98	10.6	7.553	16.54	36.44	15.04	15.41	7.4855	16.41	25.12	7.3715	29.65	20.625	11.7	12.54	32.37	13.66	16.09	33.84
YIPF3	84.835	78.78	118.65	98.18	86.31	84.93	94.63	37.15	44.77	51.845	74.97	79.79	60.185	61.76	38.66	47.12	53.36	40.985	64.76	41.19	89.005	50.635	136.5	106.45	123.0	77.08	75.04	75.56	75.22	73.875	93.07	46.1	35.12	56.69	48.28	101.0	119.6	39.23	98.79	111.2	61.965	121.7	100.85	76.2	81.72	72.64	87.87	88.12	78.22
CNPY3	53.7	58.93	37.62	85.63	74.32	57.87	65.82	32.38	31.13	30.245	39.755	38.37	34.96	40.33	33.86	48.63	34.83	26.805	85.0	43.42	60.215	138.85	63.34	94.09	108.8	51.14	42.31	50.66	34.61	44.665	79.66	27.3	15.75	34.23	45.66	99.12	54.4	7.9695	80.7	97.51	68.225	85.51	90.215	38.3	38.56	62.42	208.75	50.69	116.7
SRF	44.36	51.2	23.61	119.4	97.47	143.3	101.2	14.45	18.81	17.76	35.345	38.24	24.19	24.11	16.37	14.91	21.69	14.85	12.79	10.945	49.685	52.99	45.37	86.125	55.54	164.1	56.125	141.3	42.17	152.75	135.4	56.8	39.73	18.65	13.41	60.45	28.32	40.7	51.16	57.4	12.095	33.71	77.175	36.78	36.82	38.5	43.37	32.58	32.05
GLTSCR1L	17.175	11.87	6.3795	15.99	15.99	22.0	19.54	4.2615	5.002	5.3135	31.895	23.93	6.725	8.675	4.595	6.729	6.072	4.0155	8.294	4.5265	15.85	16.37	10.89	17.47	22.75	14.8	10.65	14.02	7.615	14.095	20.03	5.103	3.323	4.218	3.2060000000000004	12.12	11.72	5.485	21.47	21.48	5.0089999999999995	12.45	13.825	14.73	16.04	11.0	13.38	7.564	8.327
PTK7	4.482	11.92	2.3885	2.745	5.374	1.112	30.71	1.2765	1.819	1.8405	6.8375	7.34	3.362	2.66	1.193	5.189	1.949	1.4085	1.429	1.0695	18.475	1.1365	81.37	52.55	73.94	4.829	6.2595	3.3339999999999996	23.01	2.9765	51.63	4.056	0.8783	9.057	0.4355	38.89	26.52	0.19795	4.0175	99.27	5.3389999999999995	18.67	35.955	31.44	28.12	7.281000000000001	22.165	7.6175	35.71
PTCRA	0.09245	0.09143	0.05159	0.0853	0.08934	0.0	0.0	0.03022	0.0	0.00831	0.0	0.0	0.0	0.0	0.052579999999999995	0.03568	0.01831	0.022325	0.2034	0.1107	0.071375	0.11575	0.0	0.021644999999999998	0.0	0.0	0.07084	0.0	0.0	0.0	0.059739999999999994	0.0	0.015590000000000001	0.03127	0.08444	3.057	0.1324	0.0	0.0	0.0	0.0	0.0	0.07786	0.0	0.0	0.1737	5.5255	0.0	0.1245
PPP2R5D	49.62	38.36	34.98	59.6	52.38	58.97	56.79	23.52	36.87	40.225	94.935	103.5	67.625	64.88	22.9	34.87	50.52	30.21	23.98	23.17	43.875	48.52	54.62	81.96	81.19	55.31	45.045	56.285	38.01	53.225	70.52	26.65	22.52	22.99	15.47	42.9	36.4	35.895	66.28	64.79	15.395	37.06	54.415	49.79	54.79	57.77	40.9	32.915	77.29
PEX6	19.59	20.2	31.575	27.6	25.44	22.63	40.29	15.985	18.33	19.625	58.81	62.18	28.53	24.98	15.63	21.08	23.96	16.11	20.81	16.495	25.135	28.08	27.02	33.035	47.25	31.81	24.665	29.88	26.0	28.65	32.63	14.29	12.03	18.57	21.57	22.79	23.37	18.32	34.62	68.65	29.905	55.24	49.155	22.84	22.54	27.63	34.355	24.81	43.99
RRP36	34.46	28.95	30.445	38.17	37.89	35.89	34.58	13.605	15.74	14.89	26.655	24.01	18.805	20.87	14.22	19.55	16.56	12.64	19.65	16.875	32.985	37.305	53.44	38.19	38.19	33.08	26.07	32.2	34.91	32.23	37.96	14.86	11.38	21.47	16.43	34.39	27.93	21.83	36.135	26.27	16.56	41.34	38.65	34.65	37.66	25.99	38.9	25.175	27.67
LRRC73	0.30925	0.4163	8.6905	0.9981	1.854	0.8152	0.5609	6.497000000000001	9.673	7.2095	3.0585	4.828	17.315	15.39	7.267	6.683	12.16	4.9045	0.865	3.0645	0.6115	0.1033	0.5718	1.254	3.264	0.8297	0.5852	0.80495	0.3875	0.7664	1.58	1.23	0.9837	2.7030000000000003	0.3073	1.127	0.9411	0.06062000000000001	1.4635	1.845	0.8018	9.792	2.1115	0.5437	0.5693	0.38	0.86535	1.3215	112.9
MRPL2	31.755	26.42	33.64	30.86	29.34	32.99	33.22	15.255	20.48	17.93	32.97	31.65	25.605	29.88	15.59	21.42	22.0	15.815	17.64	18.695	33.71	47.835	35.84	31.555	34.95	31.03	32.67	30.74	26.98	30.245	34.08	26.81	27.11	29.42	30.88	26.2	26.88	38.98	34.625	32.16	15.33	35.51	29.475	28.03	30.34	27.54	27.075	24.655	44.3
SLC22A7	0.02965	0.023180000000000003	0.027594999999999998	0.02141	0.023	0.01855	0.04451	0.10745	0.1843	0.287	1.264	1.386	0.29415	0.2534	0.1344	0.2392	0.392	0.2191	0.09186	0.09412999999999999	0.029155	0.21165	0.0	0.041385000000000005	0.08365	0.040839999999999994	0.03245	0.036545	0.02429	0.041819999999999996	0.059570000000000005	0.029439999999999997	0.1525	12.24	200.8	0.023719999999999998	0.013090000000000001	0.009589	0.053489999999999996	0.08092	0.01941	0.4589	0.15875	0.052910000000000006	0.07276	0.09652000000000001	0.12300000000000001	0.02812	4.1
CUL9	12.45	10.67	12.01	13.28	12.54	13.12	21.45	8.1785	11.22	12.02	23.835	26.64	17.655	15.86	8.046	9.84	12.65	9.48	9.82	8.039	13.82	19.245	11.69	17.27	18.73	16.05	12.955	14.53	15.56	14.8	18.14	5.079	3.27	10.02	5.462999999999999	17.2	13.69	3.9195	19.325	20.52	5.551	21.87	20.255	21.64	20.95	16.59	24.44	11.12	30.09
MEA1	97.33	83.66	87.0	136.4	122.6	146.6	112.9	77.46	104.9	75.345	86.36	78.54	110.1	131.0	67.06	103.7	90.51	66.735	80.85	77.545	95.075	124.25	141.6	135.7	123.7	104.2	67.295	96.76	79.94	97.78	98.26	41.74	25.4	65.22	36.8	85.15	71.73	23.475	105.7	118.0	34.575	120.2	105.55	96.84	101.7	59.05	84.87	60.16	542.7
CUL7	17.935	16.82	26.835	20.85	15.69	13.48	28.48	5.85	7.394	7.354	38.22	41.57	12.195	10.81	5.234	8.378	8.68	5.4735	4.7589999999999995	4.6405	21.31	27.615	46.08	36.53	52.82	17.9	14.63	15.735	13.17	14.81	31.71	6.537000000000001	4.269	17.04	8.764	21.83	17.8	11.125	27.455	45.65	13.92	72.44	29.35	15.26	15.64	16.93	22.48	15.735	17.49
ZNF318	11.78	9.44	7.888	12.84	12.56	13.52	14.06	3.4995	3.785	4.3515	20.165	21.61	5.7645	5.518	3.852	4.521	4.8839999999999995	3.5989999999999998	5.474	4.121	11.255	91.39	13.39	19.025	20.43	12.12	8.4405	10.89	7.608	10.715	15.59	4.712	3.7	4.7669999999999995	4.569	11.66	9.705	5.0089999999999995	17.82	18.88	4.7215	10.72	13.99	10.87	11.38	10.72	16.375	6.199	42.46
TJAP1	23.22	18.28	22.375	24.55	23.59	26.31	28.55	12.275	7.721	14.565	28.545	33.39	14.44	10.76	17.15	13.43	11.24	14.985	43.33	19.475	24.755	18.36	20.65	31.5	36.36	27.39	18.19	25.81	12.36	24.655	31.54	10.16	8.515	11.73	9.729	23.66	19.85	18.045	40.34	41.27	12.12	26.97	34.23	15.28	16.96	21.63	31.085	17.51	31.29
KLHDC3	88.425	86.57	92.29	119.8	106.6	114.4	103.7	113.0	187.4	140.05	274.0	253.1	286.3	310.0	107.6	112.3	156.2	114.8	76.3	94.395	95.855	84.135	72.42	101.405	116.9	131.1	76.825	124.05	68.03	112.75	102.8	74.14	65.64	55.39	47.05	88.47	79.17	103.7	113.25	120.4	34.41	130.0	109.25	77.86	87.2	72.23	97.145	78.305	453.1
ABCC10	8.9665	8.452	12.52	12.48	11.61	10.38	18.47	4.433	5.612	5.45	28.27	30.87	9.4025	7.6979999999999995	5.027	7.077999999999999	5.973	4.3815	7.256	4.657	10.125	12.575	12.65	17.72	17.83	13.08	10.925	10.79	12.6	10.85	15.63	4.879	3.6060000000000003	7.12	3.3680000000000003	13.52	13.26	3.585	14.99	23.9	7.452999999999999	22.15	19.495	10.47	10.53	11.57	13.91	9.365	11.32
GNMT	1.6355	1.281	1.338	2.18	2.003	1.933	2.516	1.535	1.851	1.4795	3.8985	4.516	1.9	1.848	1.72	2.296	1.923	1.193	1.992	1.3730000000000002	3.1065	1.1185	0.7118	1.5365	1.399	1.406	0.87915	2.9205	0.9018	2.18	3.002	1.127	1.631	1.0	127.9	3.772	8.532	0.92995	3.1010000000000004	3.9219999999999997	295.7	8.925	29.1	1.395	1.61	2.254	5.473	21.98	2.01
PRPH2	1.0155	1.781	1.0485	0.9129999999999999	1.706	0.9415	1.798	1.291	1.82	0.8615	1.5119999999999998	1.537	3.342	3.6519999999999997	0.9433	2.615	1.338	0.7216	0.9041	1.0565	1.127	0.063525	1.982	4.4385	3.4360000000000004	4.092	2.27	2.0775	0.9133	2.155	2.7110000000000003	1.439	0.5418	0.7975	0.1591	2.935	0.7517	4.8469999999999995	2.889	6.733	1.3219999999999998	5.28	3.0515	0.6338	0.6092	2.0269999999999997	1.5415	1.4025	9.267000000000001
POLR1C	16.205	20.71	21.145	14.47	18.01	12.98	24.95	7.909	9.325	9.978	18.37	17.52	13.26	14.12	7.895	11.34	11.2	7.973	9.412	7.5565	22.14	41.26	34.47	19.145	25.47	16.87	17.305	16.72	27.03	15.605	33.11	7.807	6.42	12.8	10.5	20.01	22.33	8.2065	24.42	27.58	9.7595	28.28	27.925	25.17	23.18	16.63	24.57	17.465	42.06
DNPH1	28.2	39.91	80.55	25.98	33.12	17.98	42.73	41.8	45.83	49.39	29.665	26.33	42.32	46.54	34.93	42.29	62.84	42.125	31.8	36.685	36.495	97.765	61.25	49.16	54.01	45.59	51.635	37.77	46.43	41.04	45.89	21.5	14.25	77.03	48.89	32.73	36.95	24.46	51.91	44.3	35.045	37.94	42.385	36.04	32.17	71.19	60.675	37.845	12.7
HARS2	36.935	27.89	34.58	36.05	34.4	35.12	43.22	14.13	15.96	17.155	62.07	57.55	21.53	21.07	15.36	20.77	19.31	14.675	21.91	17.29	36.74	43.77	34.89	42.31	48.09	34.95	35.65	34.96	28.94	33.765	38.36	16.74	17.89	22.92	13.18	34.51	29.41	23.16	50.3	47.95	11.03	41.33	41.32	35.03	36.61	32.6	47.305	27.235	35.33
SLC35A4	56.45	52.64	63.7	49.08	54.05	48.67	49.67	15.52	17.27	18.76	34.695	40.14	24.68	22.5	15.5	16.79	18.58	17.105	26.36	17.955	54.81	84.905	49.02	53.285	54.94	45.92	52.075	48.275	65.74	49.215	47.96	34.61	33.78	48.27	27.82	70.81	61.74	65.615	59.805	49.59	20.39	32.11	59.345	65.7	75.02	48.51	64.28	45.22	77.36
NDUFA2	46.76	49.82	70.68	45.5	49.6	46.85	42.58	44.205	50.93	44.545	55.14	47.66	43.89	58.58	42.19	50.97	51.2	41.465	50.45	51.5	48.83	84.405	49.13	40.595	47.82	45.89	46.81	43.69	41.88	42.13	49.01	45.98	50.6	53.15	38.96	45.09	46.33	57.465	48.785	49.14	20.345	62.41	53.32	36.12	37.26	43.86	53.35	46.525	79.03
ANKHD1	39.565	31.36	34.78	38.04	35.63	42.04	48.32	9.3905	10.25	11.085	41.615	42.31	14.325	12.86	9.382	11.14	12.02	8.8645	16.13	11.2	39.89	58.315	34.97	52.745	53.81	37.09	34.51	35.575	39.21	32.76	52.12	16.22	12.1	19.74	18.8	48.07	39.88	24.2	49.26	61.06	22.68	46.12	42.845	47.26	48.17	40.09	45.195	31.08	40.41
SRA1	33.1	32.95	59.835	40.01	37.97	32.0	27.7	16.495	21.31	18.57	68.04	69.36	27.43	26.64	18.83	27.86	20.02	16.445	23.78	21.28	32.3	53.965	45.31	35.295	36.69	33.84	27.145	32.86	25.79	31.925	40.76	20.21	14.92	25.92	24.31	44.89	38.24	24.875	39.135	32.5	11.175	65.3	42.235	23.83	24.74	28.89	42.335	33.915	69.56
SLC4A9	0.1257	0.2305	0.05641	0.09687	0.09199	0.05646	0.1214	0.28235	0.1797	0.31705	0.2448	0.3324	0.29905	0.2246	0.4494	0.379	0.2571	0.3268	1.3530000000000002	0.5929	0.079975	0.03973	0.0	0.06813	0.04235	0.06806	0.077445	0.063295	0.2238	0.053704999999999996	0.07954	0.1001	0.04597	27.59	0.01634	0.2498	0.09102	0.041155000000000004	0.2612	0.03447	0.09479	0.5553	0.14535	0.1041	0.08793	0.06749	0.099705	0.08061499999999999	1.4080000000000001
EIF4EBP3	74.945	61.29	89.945	44.63	49.16	45.43	67.2	15.295	15.7	17.185	20.955	20.77	17.125	15.61	14.8	18.86	16.02	16.485	27.22	23.19	81.4	33.585	28.59	51.55	77.11	57.2	57.555	55.25	57.6	53.755	61.42	24.98	22.72	43.47	36.21	64.4	82.98	71.935	61.795	66.32	35.58	43.21	84.195	78.35	85.1	62.79	73.64	72.54	88.0
PFDN1	71.49	61.18	52.47	75.14	76.49	80.54	59.56	50.575	62.82	53.195	78.045	67.65	76.22	93.85	51.16	64.62	62.33	45.49	77.88	57.605	64.65	82.055	87.49	63.285	66.6	76.4	43.665	68.885	53.91	70.735	61.22	47.69	41.41	48.16	14.66	70.85	50.15	48.42	84.355	54.67	16.515	55.4	60.84	55.58	56.03	42.62	49.815	31.91	49.88
HBEGF	45.345	97.92	5.678999999999999	24.3	24.75	15.08	11.15	7.7410000000000005	6.4239999999999995	8.347000000000001	21.965	22.7	7.981	7.9239999999999995	10.72	11.42	7.612	8.6335	33.93	12.54	36.47	1.5415	2.419	12.74	12.58	18.81	11.17	13.655	33.78	11.68	16.42	23.78	15.83	8.636000000000001	1.683	72.31	16.1	15.36	62.56	6.151	2.262	15.78	18.335	24.24	16.47	10.42	9.241	31.48	13.4
CD14	92.985	114.0	171.85	106.0	93.12	34.61	45.48	9.6245	6.6	10.625	20.34	14.92	6.8015	7.111000000000001	10.68	18.39	9.383	7.9205	41.48	15.38	56.78	0.66415	3.4189999999999996	16.11	49.09	41.02	36.515	30.56	12.45	34.29	48.55	20.51	8.765	21.15	204.4	147.6	125.9	4.6930000000000005	81.17	32.81	10.51	51.97	24.155	12.56	16.82	35.74	136.6	16.29	11.94
APBB3	29.865	25.97	43.445	30.37	30.08	27.41	30.86	11.34	15.2	14.175	58.7	65.22	26.29	24.28	14.39	19.6	15.36	12.805	20.19	14.74	35.655	22.125	16.96	39.09	50.18	30.25	22.205	26.015	14.96	21.88	44.43	13.49	6.767	21.46	18.91	32.62	38.38	10.94	58.85	80.25	11.475	51.88	38.035	21.64	21.41	29.0	45.125	22.655	74.81
WDR55	24.435	18.75	15.255	19.15	18.3	17.81	26.55	5.2875	6.751	5.955	20.955	22.43	10.41	9.051	5.755	8.445	6.457999999999999	4.9545	9.781	7.4875	23.745	31.765	24.77	22.95	26.22	17.08	21.255	16.59	25.37	16.55	25.22	8.357999999999999	6.263999999999999	12.83	10.28	26.42	22.56	9.4485	24.4	22.02	10.86	21.68	22.89	23.86	25.94	24.33	31.345	18.135	14.16
IK	114.4	87.37	82.525	129.8	115.5	156.4	124.3	49.205	51.54	52.9	145.85	118.4	61.77	70.65	50.35	63.1	58.49	43.48	81.6	52.14	106.2	144.55	119.5	129.15	142.1	115.0	86.715	117.5	102.3	113.75	133.7	51.94	42.92	49.09	32.61	113.9	91.97	85.42	143.65	136.6	29.7	94.72	96.075	98.64	107.2	90.86	113.4	63.78	213.8
VTRNA1-3	0.0	0.0	0.0	0.0	0.0	0.0	0.0	0.0	0.0	0.0	0.0	0.0	0.0	0.0	0.0	0.0	0.0	0.0	0.0	0.0	0.0	1.111	0.3708	0.0	0.0	0.0	0.0	0.0	0.0	0.0	0.0	0.0	0.0	0.0	0.0	0.0	0.0	0.0	0.0	0.0	0.0	0.0	0.0	0.0	0.0	0.0	0.0	0.0	0.0
ZMAT2	91.07	88.54	84.265	124.1	102.6	117.9	101.8	71.415	95.71	94.06	133.8	102.3	94.735	142.1	62.89	74.31	123.1	78.985	79.27	65.725	95.505	146.55	121.2	104.9	105.1	89.84	75.215	90.655	102.4	85.72	96.7	42.2	30.9	65.58	36.75	92.67	86.05	71.56	94.345	98.5	26.89	88.4	84.255	99.98	99.33	73.65	106.6	65.565	71.03
TMCO6	14.525	15.11	20.31	9.382	10.91	8.894	14.82	3.0605	3.115	3.555	17.275	17.93	4.53	4.136	3.8089999999999997	5.175	3.8710000000000004	3.043	8.353	4.115	17.38	16.825	14.19	15.93	19.49	10.86	12.04	11.88	14.8	11.01	19.64	3.89	2.529	7.126	14.29	13.1	17.36	3.3305	22.23	26.1	7.6205	13.66	15.67	11.84	11.28	12.36	23.04	10.53	29.54
VTRNA1-2	0.0	0.0	0.0	0.0	0.0	0.0	0.0	0.0	0.0	0.0	0.0	0.0	0.0	0.0	0.0	0.0	0.0	0.0	0.0	0.0	0.0	0.0	0.0	0.0	0.0	0.0	0.0	0.0	0.0	0.0	0.0	0.0	0.0	0.0	0.0	0.0	0.0	0.0	0.0	0.0	0.0	0.0	0.0	0.0	0.0	0.0	0.0	0.0	0.0
MIR3655	0.0	0.0	0.0	0.0	0.0	0.0	0.0	0.0	0.0	0.0	0.0	0.0	0.0	0.0	0.0	0.0	0.0	0.0	0.0	0.0	0.0	0.0	0.0	0.0	0.0	0.0	0.0	0.0	0.0	0.0	0.0	0.0	0.0	0.0	0.0	0.0	0.0	0.0	0.0	0.0	0.0	0.0	0.0	0.0	0.0	0.0	0.0	0.0	0.0
VTRNA1-1	0.0	0.0	0.0	0.0	0.0	0.0	0.0	0.0	0.0	0.0	0.0	0.0	0.0	0.0	0.0	0.0	0.0	0.0	0.0	0.0	0.0	0.0	0.0	0.0	0.0	0.0	0.0	0.0	0.0	0.0	0.0	0.0	0.0	0.0	0.0	0.0	0.0	0.0	0.0	0.0	0.0	0.0	0.0	0.0	0.0	0.0	0.0	0.0	0.392
HARS	32.76	29.6	31.265	37.18	34.57	36.49	34.31	23.295	34.31	33.23	82.885	73.8	50.485	59.41	25.51	40.95	38.07	27.895	27.82	30.885	32.55	53.415	53.82	41.74	40.07	38.29	29.01	37.11	35.7	37.075	40.72	17.83	13.52	18.44	16.64	34.95	27.98	21.495	41.8	41.19	18.33	63.38	38.52	47.2	50.8	27.2	34.965	26.845	35.1
MIR4519	0.9803	0.6524	1.0965	1.281	1.261	1.263	1.85	0.6763	0.7345	0.93525	2.1715	1.798	0.9856	1.121	0.7175	0.8056	1.077	0.9805	0.8418	0.63765	1.0755	1.751	0.883	1.7445	1.5019999999999998	1.537	1.1605	1.2975	0.8361	1.3575	1.636	0.3828	0.359	0.7891	0.36200000000000004	1.183	1.3730000000000002	0.5987	1.3645	1.5919999999999999	0.40855	2.69	2.116	0.8534	1.014	1.2690000000000001	1.72	0.86165	6.544
BCL7C	15.6	13.2	9.315	23.87	21.45	24.36	16.95	6.2265	6.002000000000001	6.362	11.75	10.93	5.095	5.236000000000001	5.622000000000001	8.833	7.537000000000001	6.117999999999999	9.842	7.8735	16.18	8.888	21.03	30.555	30.72	20.67	12.675	19.115	12.36	17.125	21.68	8.54	7.072	11.83	4.638999999999999	14.31	9.787	4.8565	23.445	27.33	4.431	15.49	19.995	19.25	20.43	10.26	12.805	10.135	24.2
FBXL19	8.391	8.078	10.31	12.67	10.64	10.38	19.88	20.865	32.87	20.04	31.83	31.56	42.2	45.18	20.19	16.75	24.8	17.07	8.957	12.225	9.927999999999999	21.625	15.82	19.665	22.21	13.94	12.525	12.25	22.35	12.5	17.22	4.053999999999999	2.8810000000000002	9.662	2.826	12.42	14.59	1.811	10.83	18.03	3.9739999999999998	21.58	19.885	19.97	19.73	13.34	17.415	10.12	66.08
SNORA30	0.0	0.0	0.0	0.0	0.0	0.0	0.0	0.0	0.0	0.0	0.0	0.0	0.0	0.0	0.0	0.0	0.0	0.0	0.0	0.0	0.0	0.0	0.0	0.0	0.0	0.0	0.0	0.0	0.0	0.0	0.0	0.0	0.0	0.0	0.0	0.0	0.0	0.0	0.0	0.0	0.0	0.0	0.0	0.0	0.0	0.0	0.0	0.0	0.0
SNORA30	0.0	0.0	0.0	0.0	0.0	0.0	0.0	0.0	0.0	0.0	0.0	0.0	0.0	0.0	0.0	0.0	0.0	0.0	0.0	0.0	0.0	0.0	0.0	0.0	0.0	0.0	0.0	0.0	0.0	0.0	0.0	0.0	0.0	0.0	0.0	0.0	0.0	0.0	0.0	0.0	0.0	0.0	0.0	0.0	0.0	0.0	0.0	0.0	0.0
SNORA30	0.0	0.0	0.0	0.0	0.0	0.0	0.0	0.0	0.0	0.0	0.0	0.0	0.0	0.0	0.0	0.0	0.0	0.0	0.0	0.0	0.0	0.0	0.0	0.0	0.0	0.0	0.0	0.0	0.0	0.0	0.0	0.0	0.0	0.0	0.0	0.0	0.0	0.0	0.0	0.0	0.0	0.0	0.0	0.0	0.0	0.0	0.0	0.0	0.0
ORAI3	25.28	21.0	38.49	26.25	25.63	24.59	52.79	6.598	6.263999999999999	7.1055	9.353	14.23	7.8865	6.9110000000000005	5.541	7.761	6.776	5.8375	8.106	6.5675	23.84	40.975	34.97	41.62	53.34	34.36	18.345	33.055	17.33	33.13	38.89	10.17	7.4079999999999995	19.31	36.25	24.48	18.56	4.6765	32.45	34.83	9.788	27.02	40.775	19.74	20.93	21.17	32.645	15.86	37.24
CTF1	10.695	10.69	12.195	24.19	19.04	28.74	32.81	4.351	4.495	5.4175	1.6665	2.549	4.2295	3.588	3.63	3.932	6.039	4.492	3.24	4.0425	12.85	0.47825	12.32	29.74	38.45	24.18	7.566	25.83	7.553	26.9	25.25	12.16	9.68	8.083	0.7468	15.13	8.697000000000001	9.7025	25.285	39.16	2.385	9.118	23.05	4.487	4.628	3.8789999999999996	2.9875	6.737	7.997000000000001
SETD1A	19.28	15.86	14.8	18.58	17.52	21.02	21.99	5.6160000000000005	6.646	6.9110000000000005	28.65	33.45	11.195	8.862	5.736000000000001	7.395	7.17	6.142	7.277	5.394	19.83	17.16	13.51	24.65	27.21	24.01	14.08	21.835	13.51	20.595	25.44	6.847	5.28	9.531	7.516	18.21	15.46	11.835	24.945	28.01	7.6015	24.03	21.92	19.77	21.45	17.2	22.38	12.825	50.19
FBXL19-AS1	0.87565	1.14	1.5685	0.5714	0.9113	0.5109	2.227	1.0535	0.8407	0.9627	0.98845	0.9283	0.74205	0.9585	1.4680000000000002	1.025	0.7988	0.8693	4.152	1.4685	1.0905	1.4509999999999998	2.156	1.3019999999999998	1.495	0.905	1.444	0.96865	1.3459999999999999	1.0825	1.421	0.5307	0.4242	0.7811	0.4524	1.494	1.672	0.44205	1.2105	1.607	0.344	1.643	1.7795	0.5766	0.4936	1.705	1.861	1.37	3.86
PHKG2	10.48	10.86	13.165	12.68	13.11	10.62	14.17	7.712000000000001	9.068	8.3725	22.595	23.18	13.525	13.95	8.538	11.42	9.814	7.3645	9.494	8.5575	13.285	15.595	9.892000000000001	15.055	16.29	12.82	15.385	12.31	12.19	11.835	22.16	5.968999999999999	4.271	13.49	11.49	18.41	14.14	4.542	16.155	15.01	5.0465	23.35	25.075	15.7	16.21	15.91	22.23	12.61	126.8
RNF40	39.205	33.04	37.255	40.73	37.75	40.72	43.38	17.31	20.3	20.17	57.095	56.35	28.925	28.87	17.75	20.94	21.29	16.82	23.91	17.42	39.485	43.095	49.55	52.08	64.25	33.9	32.015	36.89	36.85	33.765	53.8	15.65	11.23	24.37	16.13	43.09	35.64	12.32	49.9	54.52	15.04	43.03	46.26	42.09	46.0	32.54	39.925	26.97	82.91
ZNF629	7.6855	5.6770000000000005	9.54	7.025	6.813	7.5360000000000005	12.27	3.3315	4.666	3.9989999999999997	12.66	11.32	5.519	5.882999999999999	3.1689999999999996	3.818	4.294	3.3760000000000003	4.284	3.397	7.5520000000000005	3.8455	15.84	9.5095	12.51	7.817	6.3525	8.295	5.372999999999999	8.85	12.76	6.265	5.355	3.8710000000000004	1.642	8.013	7.702999999999999	5.754	8.94	10.29	3.0155	7.476	7.8545	7.959	10.49	5.778	3.9725	6.955	6.265
SRCAP	30.015	26.17	28.025	34.03	34.29	36.63	44.56	10.63	11.43	12.775	53.075	60.65	17.87	15.67	11.27	13.97	13.23	10.95	16.72	11.645	32.755	34.64	29.46	42.61	46.28	39.06	32.315	39.92	34.24	38.73	40.8	15.29	13.07	17.33	12.52	39.24	35.84	18.34	38.46	43.86	15.89	42.92	44.68	36.84	39.46	37.7	47.185	29.61	44.44
MAZ	25.505	20.63	23.385	28.86	28.06	34.21	33.8	21.305	26.91	14.23	56.045	58.75	29.525	30.67	18.36	16.39	20.41	12.24	16.62	14.375	23.0	47.0	36.54	38.24	37.52	33.36	35.155	30.23	25.43	31.085	36.6	10.24	7.468	13.18	12.25	27.86	18.75	19.775	27.725	39.93	13.445	29.54	34.075	21.94	23.74	27.3	32.38	21.015	40.97
FAM57B	0.06929500000000001	0.043660000000000004	0.25865	0.0473	0.04703	0.04238	0.05931	7.7955	12.62	6.7185	61.33	69.3	21.125	21.14	8.37	8.129	9.642999999999999	5.122999999999999	3.483	4.231	0.11655	0.23405	0.09116	0.04564	0.05222	0.3261	0.21175	0.11505	0.05607	0.12455	0.055189999999999996	0.02866	0.01784	0.03715	0.03227	0.1077	0.1265	1.136	0.100395	0.04746	0.07656	15.76	0.10205	0.1364	0.1595	0.1405	0.10415	0.12165	77.91
SPN	1.1540000000000001	0.948	0.35315	0.6903	0.9406	0.4072	1.4609999999999999	0.34015	0.2046	0.3164	0.14325	0.1194	0.16905	0.1967	0.3754	0.49700000000000005	0.2438	0.2217	1.757	0.6607	0.7017	108.55	0.01672	0.74785	0.9302	0.4404	1.3545	0.5532	1.121	0.65005	1.3319999999999999	0.5894	0.2456	0.3795	0.5907	12.27	1.2409999999999999	0.1	0.9628	0.2435	0.24295	0.3699	1.055	1.025	1.013	3.989	13.665	0.98655	0.1504
CDIPT	104.75	101.4	100.2	135.2	121.5	117.7	122.5	42.385	55.82	47.86	192.2	201.0	75.56	79.87	41.54	61.82	58.75	43.135	57.11	46.985	104.35	35.4	135.5	132.5	142.7	132.3	76.11	121.45	56.48	118.05	112.6	63.91	41.0	61.94	52.84	93.22	72.61	24.405	115.4	167.1	40.04	95.35	108.15	86.78	95.21	72.08	85.585	75.47	78.06
ALDOA	401.4	355.4	415.55	511.7	435.1	582.2	638.1	264.15	392.0	322.45	432.95	460.8	602.5	611.6	252.6	362.7	388.2	258.45	273.4	296.95	360.6	975.95	652.2	443.45	405.2	559.2	452.55	647.3	728.7	691.9	384.7	751.3	693.4	323.0	52.63	341.0	516.2	2796.5	311.7	406.1	102.25	407.0	365.4	407.9	428.0	287.4	324.4	297.95	175.3
PRRT2	16.115	10.35	11.745	73.61	52.64	63.6	46.23	74.39	102.3	107.55	663.85	707.7	187.5	205.2	62.74	60.41	125.5	74.125	18.49	17.235	14.715	1.129	5.106	84.17	100.9	46.92	24.395	44.675	5.968	37.49	63.14	10.32	3.01	6.832000000000001	1.199	19.89	5.492999999999999	2.3135	72.79	210.2	2.356	136.5	60.09	5.8389999999999995	5.975	14.98	2.388	8.6355	23.5
MVP	110.75	94.28	193.25	126.3	100.3	80.81	128.8	10.555	8.719	12.98	18.77	20.44	12.955	10.72	10.98	14.79	12.84	14.68	34.87	18.255	95.41	85.255	179.2	103.68	150.6	82.2	175.65	85.405	75.75	82.365	106.1	39.89	20.62	92.47	35.85	182.3	89.81	22.17	126.45	156.2	49.625	56.8	78.015	66.16	71.21	177.8	150.45	79.115	61.36
SEZ6L2	2.0385	5.744	21.675	1.7169999999999999	1.084	0.5478	2.156	25.645	46.81	31.85	182.5	202.4	92.9	104.3	32.49	83.45	46.86	24.915	29.83	29.825	5.4625	0.1196	30.58	1.5659999999999998	22.58	3.219	5.7125	1.0455	1.055	0.9751	4.245	1.598	0.3699	6.382000000000001	0.2505	5.4510000000000005	24.67	0.43115	3.1210000000000004	6.023	14.8	176.6	14.235	1.879	3.47	5.696000000000001	2.4685	18.39	23.12
KIF22	14.545	10.75	11.365	14.23	15.38	17.47	17.59	8.7	8.907	11.52	22.1	20.65	11.095	11.21	8.626	11.5	13.46	9.427999999999999	12.24	8.7975	18.28	71.17	16.17	16.685	19.13	12.92	23.07	13.67	26.23	11.815	18.72	11.36	8.431000000000001	12.4	11.38	17.77	14.95	7.047999999999999	22.195	19.18	7.034	21.33	26.71	37.02	37.52	22.62	29.775	11.765	58.92
TBX6	1.385	1.043	1.7719999999999998	1.506	1.4509999999999998	1.147	6.627000000000001	1.0985	0.9812	1.103	1.6380000000000001	1.5819999999999999	1.2145	1.103	1.131	1.042	0.9425	1.0935	1.7719999999999998	1.2985	1.699	2.635	0.6303	2.7560000000000002	3.1239999999999997	2.0709999999999997	1.4469999999999998	1.6	10.88	1.601	1.588	0.6877	0.4555	1.4869999999999999	0.8831	1.8459999999999999	2.081	0.63115	2.336	2.62	1.7735	2.571	3.3195	3.4789999999999996	3.1239999999999997	1.633	2.8045	1.6135	2.9160000000000004
YPEL3	83.075	73.55	44.295	89.54	99.22	90.35	99.68	80.56	96.9	60.44	242.2	250.4	145.3	151.4	81.55	71.86	66.09	53.77	61.21	62.96	92.255	21.68	34.04	88.85	122.0	84.78	53.5	77.165	68.47	73.22	97.49	38.43	24.98	38.65	19.63	108.5	74.24	54.36	106.3	111.0	34.105	78.26	87.72	90.55	97.22	74.94	174.4	48.455	35.71
ZG16	0.04728	0.0414	0.048585	0.04761	0.05122	0.02738	0.146	0.011984999999999999	0.0	0.0	0.02957	0.05536	0.01353	0.01605	0.01198	0.01139	0.0	0.0	0.0	0.0	0.056365	0.03879	0.04013	0.12945	0.1827	1.17	368.6	0.03597	0.04793	0.04818	0.0651	0.01444	0.013309999999999999	0.04689	5.867000000000001	0.038110000000000005	0.05538	0.027975	0.027825	0.08363999999999999	3.6095	0.05126	0.07374	0.04068	0.02249	168.5	0.061435000000000003	0.057510000000000006	0.7211
INO80E	33.265	30.07	39.265	52.22	43.99	45.62	47.18	13.35	14.04	14.265	37.055	36.53	16.635	17.24	14.96	15.95	15.24	13.095	24.34	14.96	38.74	32.765	31.09	53.74	54.49	48.7	40.725	46.02	28.24	42.37	59.39	15.81	10.54	30.19	17.41	40.42	35.91	11.01	48.78	48.41	18.61	49.77	55.35	31.23	29.81	42.39	48.345	34.92	90.8
QPRT	4.7945	12.35	143.75	2.778	4.102	1.4709999999999999	27.76	13.635	16.17	12.735	5.1339999999999995	6.462999999999999	15.87	18.28	11.37	21.73	11.67	11.37	15.21	20.695	6.223	76.055	6.735	55.055	93.67	9.721	25.885	4.29	2.459	3.3960000000000004	51.28	23.76	13.08	62.2	121.9	19.03	3.108	2.266	30.44	68.1	25.595	11.41	10.63	4.553999999999999	3.7710000000000004	29.2	24.935	9.5535	5.5520000000000005
MAPK3	88.83	81.26	49.105	74.09	66.85	67.24	71.84	105.55	117.0	72.79	72.665	80.77	121.7	115.9	63.87	78.23	85.88	61.16	74.24	64.855	78.1	28.625	55.69	98.09	92.48	56.43	80.825	52.51	89.65	46.85	79.28	30.19	17.83	26.83	7.596	72.45	45.61	17.845	91.18	84.96	10.06	55.04	51.455	53.39	65.34	82.73	55.245	45.795	47.61
GDPD3	20.035	21.2	5.752000000000001	14.73	15.29	11.73	13.68	3.6630000000000003	2.9610000000000003	3.8710000000000004	28.305	31.13	4.2135	2.931	3.1639999999999997	4.75	4.136	3.5835	5.537999999999999	3.85	17.4	4.0745	5.551	34.665	26.8	15.79	32.865	12.3	81.6	10.75	19.57	6.57	4.2330000000000005	13.89	2.917	19.46	12.77	2.6639999999999997	23.455	22.36	1.742	17.72	17.78	20.86	25.53	25.23	27.275	12.25	8.682
PPP4C	72.0	69.83	76.165	70.85	68.15	63.45	77.9	24.39	24.82	25.71	64.78	61.2	27.205	30.25	23.12	28.6	26.73	22.74	33.86	25.73	74.68	139.45	125.8	102.2	85.1	66.71	69.765	63.71	117.1	64.915	83.38	28.69	25.12	54.05	53.44	96.8	66.53	42.945	68.52	63.59	26.655	61.78	75.905	92.85	94.96	77.52	116.8	61.69	142.4
TMEM219	80.465	73.45	85.66	93.59	86.97	79.15	82.7	68.28	62.21	67.155	53.14	55.64	59.99	60.84	57.88	63.33	74.16	63.665	91.73	68.77	80.78	49.795	72.54	74.215	93.22	74.21	72.94	67.21	59.08	64.04	70.63	37.09	24.89	66.17	47.44	97.44	85.21	25.885	90.325	82.41	40.45	72.51	100.68	74.26	75.3	81.23	93.1	78.885	172.0
ASPHD1	0.5743	6.6979999999999995	4.0835	0.4864	0.6022	0.2259	0.6077	77.22	82.42	74.17	130.3	123.3	88.2	96.32	92.2	55.96	80.76	93.66	108.0	96.635	1.1740000000000002	0.20875	21.09	0.57785	2.201	1.235	1.5675	0.45555	0.4438	0.4544	1.689	0.4651	0.1577	2.813	0.3374	1.794	2.596	0.134	4.5265	2.028	5.1370000000000005	50.53	2.492	0.4295	0.5032	1.278	0.5720000000000001	20.82	8.686
KCTD13	11.015	9.283999999999999	8.7845	13.45	11.12	13.15	13.55	23.265	24.7	23.63	26.6	25.01	23.795	28.39	25.26	16.13	34.04	18.955	15.62	11.415	11.88	13.195	8.482999999999999	16.52	20.17	11.4	9.5735	9.9005	8.564	9.5555	15.4	4.052	2.26	6.218	3.966	10.66	10.19	2.2159999999999997	19.77	20.12	3.8385	27.91	15.745	13.23	13.93	11.27	15.48	6.7445	73.12
TAOK2	38.935	32.39	34.23	25.56	28.94	23.67	31.05	18.255	23.8	20.875	52.415	57.64	29.53	29.11	19.04	22.43	24.44	17.93	22.14	17.17	37.435	18.985	23.09	35.985	40.62	25.84	23.08	29.21	20.46	28.7	33.22	14.62	12.52	17.24	8.876	47.18	22.9	10.545	41.12	37.15	9.33	40.99	32.375	23.66	25.52	27.45	45.23	19.92	56.64
CDIPT-AS1	0.099125	0.1129	0.1409	0.1086	0.1145	0.0	0.3315	1.7795	1.905	1.868	2.42	2.424	2.327	2.375	1.7109999999999999	2.359	2.7319999999999998	2.1055	3.4019999999999997	2.28	0.2271	0.34295	0.9817	0.6315	0.55	0.3013	0.14395	0.17185	0.4819	0.2122	0.4052	0.1048	0.06956	0.2996	0.06501	0.174	0.3431	0.10645	0.87455	0.4344	0.09484	2.46	0.4603	0.3635	0.4544	0.1369	0.11305	0.1208	257.3
HIRIP3	17.635	13.2	14.235	18.87	18.27	19.95	23.56	15.89	15.21	15.275	42.27	38.33	17.955	19.85	15.79	18.36	16.24	15.105	29.9	17.57	17.325	28.73	12.04	23.75	28.17	26.83	15.49	25.615	12.22	25.53	23.34	12.03	11.17	8.948	8.076	20.63	13.17	17.34	27.655	29.86	7.0115	23.79	19.585	19.48	21.02	15.46	19.81	11.41	95.9
DOC2A	0.2887	1.6059999999999999	2.0075	0.4879	0.7099	0.1781	0.6887	13.815	28.24	6.7925	64.84	65.01	59.56	56.2	14.33	10.66	7.388	3.266	2.8789999999999996	1.3945	1.04	0.1818	0.1554	1.8725	2.048	1.065	4.418	0.8027	0.9409	0.8876	1.774	0.3213	0.2491	1.7180000000000002	0.2079	2.405	0.8529	0.08971	0.75075	12.17	0.39125	8.006	5.906000000000001	0.3405	0.2173	1.5719999999999998	3.6095	0.3913	49.29
TLDC2	8.9645	4.618	1.6515	3.38	5.931	5.013999999999999	5.9910000000000005	0.49200000000000005	0.4108	0.4567	1.2435	1.091	0.46665	0.4531	0.5359	0.7314	0.4841	0.3507	1.5390000000000001	0.8082	5.287999999999999	1.28	0.9265	4.0855	3.792	4.825	11.2	7.337000000000001	2.2119999999999997	6.9845	6.398	2.502	0.6814	3.313	0.7875	10.48	3.228	0.6592	32.54	4.681	1.4405	2.117	3.2695	2.895	3.576	16.59	7.305	1.9769999999999999	3.931
DLGAP4	38.07	26.6	24.57	79.92	56.99	67.79	36.77	23.83	30.66	24.28	23.875	32.88	41.23	37.33	21.1	17.59	35.82	20.295	9.545	11.175	29.645	21.79	36.53	46.97	46.72	48.64	23.75	46.095	17.52	49.875	41.26	19.24	11.54	14.8	8.998	44.99	23.34	34.41	49.87	38.88	11.855	28.39	34.66	48.14	56.47	21.24	24.34	15.095	28.3
TGIF2	11.6	12.28	7.7605	10.31	10.87	11.62	12.38	2.0545	2.017	2.5795	1.119	1.768	1.859	1.599	1.86	2.362	2.7960000000000003	2.1165	3.196	2.7505	13.605	53.75	10.1	19.86	21.04	15.09	8.26	10.68	7.178999999999999	10.365	27.03	5.48	3.285	8.734	5.07	16.07	11.17	1.146	25.105	26.62	9.1115	4.573	16.85	8.015	9.357999999999999	11.44	26.39	8.66	24.16
DSN1	11.63	7.617000000000001	11.63	9.248	10.0	10.24	10.13	3.4945	4.3660000000000005	3.735	8.7995	7.178	5.3095	6.67	3.532	4.402	5.21	3.1375	4.529	3.5980000000000003	10.495	27.395	14.25	10.0355	10.77	6.901	9.0875	7.8945	12.18	7.392	10.63	4.699	2.861	4.026	4.529	12.81	10.23	2.823	10.72	9.765	3.4285	8.208	10.91	11.6	12.41	10.86	19.205	7.372000000000001	47.96
SAMHD1	126.3	113.7	56.255	92.8	189.2	109.3	119.8	11.91	12.47	10.445	19.415	15.35	11.76	14.94	13.31	15.31	10.18	8.0305	23.23	17.75	99.785	25.185	54.89	103.09	83.62	100.6	60.655	199.7	51.82	215.85	168.0	50.77	14.43	11.06	6.638999999999999	116.7	53.25	14.09	424.6	71.66	29.35	32.33	45.225	30.99	39.66	77.13	103.25	43.24	29.51
NDRG3	29.06	22.1	60.04	88.81	54.33	61.69	37.53	54.89	64.5	57.575	334.4	242.7	113.05	150.1	59.11	65.52	74.92	43.325	56.6	44.365	26.21	19.58	34.9	48.725	54.64	45.81	30.83	27.875	27.22	25.935	37.61	21.34	18.06	16.33	4.939	31.33	27.71	11.685	43.635	47.43	10.085	44.66	47.65	25.17	26.65	26.8	34.2	19.0	87.27
SLA2	0.86875	1.7009999999999998	0.37755	1.121	0.9229999999999999	0.3609	0.8696	0.1751	0.1656	0.24545	1.22	1.183	0.19435	0.1816	0.2141	0.2318	0.3554	0.2194	0.5689	0.2205	0.9181	1.329	0.03787	0.64065	0.6948	0.3801	1.19	0.3549	0.6934	0.3765	1.474	0.5738	0.2598	0.3766	0.4913	6.632999999999999	0.875	0.17105	0.69345	0.4224	0.1753	0.8399	1.179	0.4698	0.3997	4.087	12.21	1.167	1.133
SOGA1	12.88	10.42	18.335	16.51	19.38	21.01	21.34	8.4255	7.482	8.1545	147.25	150.0	9.558	8.616	8.649	10.66	8.536	6.6095	13.59	7.5295	12.28	8.076	15.7	20.485	24.92	23.67	9.766	22.16	10.54	21.93	24.66	6.23	6.027	3.907	0.5493	12.94	7.768	1.7365	17.74	23.85	1.976	9.635	17.86	11.49	11.4	6.851	8.353	6.1555	17.72
MYL9	1402.0	940.0	1139.5	8224.0	8274.0	14570.0	4812.0	27.59	25.47	36.055	16.48	24.21	31.695	23.79	26.79	38.42	32.64	38.795	45.22	45.545	1051.5	12.52	633.8	2348.5	1403.0	10910.0	2406.0	10012.5	636.6	12090.0	2926.0	1750.0	1052.0	287.2	45.07	1032.0	275.6	85.945	1517.0	1023.0	44.29	92.49	2150.0	267.2	382.2	380.3	306.85	377.85	420.0
AAR2	33.765	27.42	26.985	36.13	36.59	45.93	46.41	7.8555	8.328	9.346	17.15	17.85	11.06	10.57	8.073	10.26	10.62	8.346	16.27	9.5495	32.0	28.765	36.37	36.13	37.71	42.21	23.37	44.07	20.83	48.195	39.65	11.75	9.661	14.85	12.16	29.46	21.61	14.96	38.47	32.75	10.825	15.77	33.445	32.54	36.23	23.49	28.49	23.065	32.98
SWSAP1	3.08	2.873	6.4435	4.034	4.657	3.553	5.712999999999999	0.76885	0.828	0.96155	1.525	1.5859999999999999	0.97695	0.9431	0.9702	1.128	0.9874	0.79465	1.855	1.2109999999999999	3.997	5.8975	3.069	3.911	4.274	3.279	4.2115	3.573	3.8689999999999998	3.677	7.6	1.3969999999999998	1.331	4.14	4.447	4.728	3.4410000000000003	1.52	4.3275	5.8020000000000005	1.3875	4.7669999999999995	5.566	3.818	3.582	4.845	11.305	3.8465	8.11
EPOR	18.12	20.21	32.115	21.2	24.01	17.52	18.18	4.629	5.3260000000000005	6.909	6.8065	7.6129999999999995	7.792000000000001	6.557	5.195	5.199	5.921	6.007999999999999	5.088	5.0115	17.845	5.6739999999999995	6.817	17.65	26.23	5.736000000000001	6.2975	7.0520000000000005	2.594	6.209	21.31	15.34	7.246	40.82	14.09	29.77	11.52	3.076	12.565	8.922	13.815	37.33	17.585	4.085	4.065	5.36	38.575	19.735	6.178
TMEM205	65.575	61.5	143.05	65.71	66.07	61.23	95.59	62.65	73.51	76.62	112.4	116.0	89.945	92.36	63.69	76.72	85.45	69.575	79.92	70.11	76.775	59.69	59.91	84.545	109.5	75.83	50.29	82.155	41.97	78.545	111.8	56.98	41.22	92.73	114.5	80.72	74.7	44.16	104.35	102.2	42.52	120.3	118.1	63.25	67.26	51.54	71.32	59.345	105.9
RAB3D	7.5345	7.439	4.103	12.71	10.64	13.83	15.51	3.949	4.925	4.4855	10.94	10.47	7.8555	7.91	4.824	4.93	5.611000000000001	3.347	3.8939999999999997	3.3560000000000003	8.3735	8.4815	13.42	17.035	18.08	12.49	8.916	16.485	44.29	14.49	15.41	3.068	1.901	4.113	1.165	14.76	21.16	1.358	8.9165	6.79	29.51	7.287000000000001	17.81	40.89	43.7	7.152	13.42	23.145	2.5839999999999996
CCDC159	15.045	14.88	37.14	21.81	18.12	16.35	29.83	13.365	11.86	12.155	16.595	19.29	16.2	13.46	17.08	14.85	11.09	11.925	36.2	20.14	20.82	13.8	8.629	32.415	42.33	28.94	18.515	23.41	14.5	21.99	29.63	11.17	7.275	15.21	14.76	29.12	21.88	2.9730000000000003	34.405	43.9	10.14	44.1	50.68	17.01	14.33	23.1	46.04	21.475	64.29
CCDC151	0.6166	0.6464	2.551	2.625	2.576	1.079	0.4864	2.465	2.967	3.9219999999999997	3.9695	4.524	4.184	4.082	3.951	3.475	3.605	2.8465	2.253	2.5175	0.63485	2.9375	0.3971	1.3165	1.444	0.42200000000000004	0.3466	0.4497	0.249	0.37665	3.99	1.321	0.4099	2.395	0.5003	1.828	0.6809999999999999	0.11285	0.6142	1.17	0.272	12.65	1.1085	0.7031	0.7698	0.3303	3.5045	0.47535	27.46
TSPAN16	0.02882	0.02975	0.0	0.03765	0.034910000000000004	0.036039999999999996	0.0277	0.24795	0.0942	0.070875	0.05058	0.06238	0.08594500000000001	0.1017	0.2173	0.1323	0.0803	0.075225	0.02147	0.048465	0.030585	0.02136	0.0222	0.088585	0.08294	0.03145	0.025605000000000003	0.034995	0.04322	0.03203	0.08756	0.0179	0.0	0.02505	0.0	0.1006	0.04388	0.0	0.054770000000000006	0.031310000000000004	0.051289999999999995	0.06165	0.069595	0.096	0.09651	0.03028	0.29485	0.05463	154.9
ELAVL3	0.064185	0.06296	0.30255	0.08317000000000001	0.06984	0.08735	0.03163	47.385	64.72	46.72	296.8	282.1	74.93	83.91	61.78	60.36	54.46	41.25	103.3	50.08	0.055889999999999995	0.16775	0.0305	0.050395	0.06314	1.16	0.42295	0.2731	0.0441	0.3063	0.053829999999999996	0.1401	0.3044	0.06637	0.02362	0.2113	0.0548	0.056985	0.12335	0.08018	0.048675	11.58	0.4148	0.06613	0.06242999999999999	0.2234	0.04589	0.1079	1.892
RGL3	19.05	21.28	27.58	29.39	31.45	25.05	26.47	3.242	3.8289999999999997	3.8685	1.3375	2.14	5.0715	3.742	3.565	3.391	2.363	3.8115	4.486000000000001	4.346	21.045	0.2968	2.339	20.065	45.5	3.275	7.683	5.6345	2.438	4.887	21.68	15.79	6.724	68.31	15.66	34.16	17.42	2.6860000000000004	11.22	6.067	25.695	43.25	17.865	3.2889999999999997	3.097	4.658	28.34	34.775	3.2939999999999996
PRKCSH	119.9	112.2	99.14	127.8	117.7	109.5	131.1	50.3	54.14	53.06	106.2	109.3	66.995	64.81	57.5	66.63	57.84	51.685	129.3	61.57	128.7	149.75	241.7	173.2	179.5	108.5	111.9	100.2	91.74	89.145	139.3	51.95	32.51	78.96	75.63	129.6	122.0	32.005	135.55	241.6	76.56	143.7	139.55	121.5	123.9	122.1	131.15	98.44	130.4
NUCKS1	73.94	62.62	48.535	81.73	77.96	93.83	85.64	61.44	62.04	60.81	122.95	80.9	54.36	70.87	60.74	62.06	64.55	49.795	101.7	64.665	71.355	116.75	130.2	101.35	118.1	75.71	43.515	70.015	48.31	70.32	98.63	53.84	35.96	37.21	26.97	72.14	50.0	50.155	97.215	116.0	16.715	54.37	66.94	47.73	48.75	38.37	41.515	33.53	29.78
ELK4	16.84	14.26	6.5305	12.35	13.23	12.45	17.87	3.2445	2.8569999999999998	3.285	10.905	10.55	3.595	3.753	3.6630000000000003	3.365	3.383	2.987	7.317	3.9235	15.095	29.335	14.38	16.67	18.73	11.7	9.9445	10.97	11.11	10.615	13.9	5.877000000000001	4.282	7.223	6.48	18.48	13.38	8.345	18.78	14.59	5.5435	10.63	26.97	20.65	19.68	13.08	17.9	8.232000000000001	10.15
NFASC	3.5805	9.502	11.35	8.286	18.5	11.75	8.572000000000001	15.58	14.7	21.775	37.485	40.75	24.42	24.16	22.19	24.33	17.49	19.57	31.3	21.8	5.0415	0.059504999999999995	5.8420000000000005	9.45	8.892999999999999	19.79	7.6955	24.53	5.172999999999999	25.69	16.93	11.03	3.431	18.35	1.3630000000000002	7.752999999999999	3.2939999999999996	1.0685	28.05	17.38	1.4835	32.2	17.375	4.907	4.137	7.372000000000001	8.135	3.2555	2.545
CDK18	3.4245	6.5520000000000005	8.668	20.63	22.44	33.68	8.216000000000001	24.305	19.6	23.98	17.645	23.96	29.685	24.74	50.3	36.89	13.54	28.995	309.1	86.145	6.127999999999999	0.2246	0.33299999999999996	11.295	23.21	11.84	13.445	6.539	5.523	6.7465	8.258	49.84	46.38	18.9	5.164	15.94	12.45	1.5825	7.9905	20.64	7.6075	18.37	12.96	3.645	3.6289999999999996	16.52	11.61	27.0	3.698
RBBP5	10.53	9.197000000000001	12.085	9.269	9.786	9.76	12.5	5.21	6.281000000000001	7.153	19.925	13.89	7.84	11.44	5.718999999999999	7.061	8.326	5.3185	7.085	4.605	10.275	20.49	16.59	13.935	17.94	9.17	8.292	8.7605	8.787	8.3125	12.51	4.678	3.492	6.582999999999999	5.242000000000001	10.59	9.924	7.7675	13.25	14.17	4.9605	14.18	10.705	12.94	13.49	8.874	11.84	7.1845	11.18
NUAK2	2.0065	2.819	6.0520000000000005	1.124	1.442	0.7532	1.0190000000000001	0.6647	0.3978	0.81705	11.82	12.17	0.6778	0.5295	0.7814	1.246	0.6326	0.65755	2.056	1.113	1.682	1.074	10.66	0.7064	1.7	1.486	13.205	0.85895	55.53	0.8719	6.361000000000001	1.0090000000000001	0.4117	25.18	3.214	13.98	8.54	0.49745	5.5965	2.523	6.8825	5.386	3.8089999999999997	28.56	34.68	19.0	25.41	2.5145	9.079
CNTN2	0.2235	0.1214	0.1585	0.1577	0.6971	0.2499	0.2347	34.895	16.81	37.26	54.365	64.44	35.745	30.54	60.47	44.39	21.07	46.825	237.3	73.575	0.1654	0.02659	0.026989999999999997	0.50125	0.8057	3.627	1.224	1.7225	0.2251	1.7630000000000001	0.1328	0.632	0.09008	0.05488	0.04358	0.06942999999999999	0.248	0.040555	10.87	0.06899	0.08035	13.35	0.44925	0.9551	0.9528	0.7232	0.09626	0.2636	16.16
LEMD1-AS1	0.017634999999999998	0.013040000000000001	10.325	0.1867	0.033319999999999995	0.01707	0.0	0.039435000000000005	0.02164	0.06462999999999999	0.8805	0.8027	0.025994999999999997	0.02777	0.02422	0.1145	0.1218	0.044135	0.033760000000000005	0.016995	0.029475	0.0	0.0	0.02858	0.1287	0.02481	0.021025	0.0	0.03636	0.0	0.2301	0.0	0.0	0.0223	0.01514	0.03322	0.107	0.014455	0.0803	31.17	0.055639999999999995	0.2356	0.070365	0.03636	0.05584	0.02385	0.030535000000000003	0.045094999999999996	8.336
DSTYK	9.119	8.172	12.2	11.99	11.14	15.26	11.88	9.1095	11.02	10.03	35.615	27.1	12.865	17.42	9.202	12.5	12.4	8.354	14.34	9.1915	8.564	1.274	14.9	11.2	14.79	11.85	6.0145	11.75	8.923	11.595	14.28	3.5780000000000003	2.5839999999999996	5.0169999999999995	1.744	10.01	7.747999999999999	7.6435	13.45	15.46	3.2265	11.92	9.1975	12.38	14.1	6.662000000000001	10.37	5.1955	10.09
TMCC2	1.7735	2.273	5.649	5.489	6.084	6.599	2.367	42.1	41.64	28.355	105.15	100.2	46.51	52.2	51.4	41.49	35.54	30.38	74.21	52.55	1.831	0.2682	1.874	3.737	3.7969999999999997	4.94	1.786	3.1985	1.071	3.1175	4.355	3.861	0.7947	1.517	0.2793	5.0280000000000005	1.662	3.69	4.168	7.354	0.6385	15.78	2.3215	3.069	3.3680000000000003	1.4169999999999998	5.774	1.031	7.827000000000001
MIR135B	0.0	0.0	0.0	0.0	0.0	0.0	0.0	0.0	0.0	0.0	0.0	0.0	0.0	0.0	0.0	0.0	0.0	0.0	0.0	0.0	0.0	0.0	0.0	0.0	0.0	0.0	0.0	0.0	0.0	0.0	0.0	0.0	0.0	0.0	0.0	0.0	0.0	0.0	0.0	0.0	0.0	0.0	0.0	0.0	0.0	0.0	0.0	0.0	0.0
SLC45A3	2.8695	3.2430000000000003	7.747999999999999	11.17	6.739	2.7960000000000003	4.706	5.221	1.5430000000000001	5.3655	1.922	2.93	3.2	2.425	11.37	5.346	2.909	6.207999999999999	55.0	13.97	3.772	5.2915	1.08	2.95	8.259	1.5659999999999998	10.245	2.9619999999999997	3.0269999999999997	2.7305	7.74	1.901	1.577	3.9019999999999997	12.28	7.984	4.269	0.94085	1.962	8.081	0.76785	11.71	235.5	2.883	3.339	9.552	35.56	10.445	4.942
MDM4	18.43	15.55	9.6915	13.11	14.11	13.04	16.91	5.5825	4.8260000000000005	6.403	20.125	16.74	4.908	5.806	6.0729999999999995	7.149	6.518	5.3705	11.89	7.2115	18.885	23.84	10.01	23.845	24.34	15.79	13.225	13.98	10.65	13.055	23.97	6.974	4.76	7.862	6.625	21.35	13.76	6.205	26.165	29.87	8.811	21.94	20.4	23.06	22.13	16.86	28.96	12.59	16.5
LEMD1	0.0	0.061529999999999994	0.28275	0.0	0.0	0.0	0.09681000000000001	0.0713	0.1386	0.30305	6.4235	5.171	0.17055	0.184	0.04417	0.4729	0.3173	0.2659	0.1099	0.19215	0.22585	0.0	0.0	0.05175	0.46	0.0	0.028495	0.0	0.4936	0.0	0.1737	0.0	0.0	0.3048	0.0	0.3124	1.7280000000000002	0.0	0.0	1.192	0.0	0.682	0.16475	0.2334	0.3906	0.05861	0.01339	0.8567	154.2
TMEM81	2.81	3.352	4.5005	4.835	4.349	3.458	3.6260000000000003	3.8395	5.029	5.159	26.585	23.83	9.3535	9.851	4.643	5.356	5.433	4.562	5.268	4.3725	3.1035	2.187	3.1180000000000003	5.941	9.266	4.577	2.8325	3.7785	3.1889999999999996	3.432	5.3870000000000005	2.595	2.198	3.915	3.84	4.986000000000001	3.156	3.9189999999999996	5.222	7.239	1.465	6.855	6.457999999999999	5.43	4.474	3.055	7.862	2.8075	12.9
MFSD4	4.056	2.5639999999999996	0.29195	0.8946	1.034	1.0290000000000001	1.954	14.875	21.29	4.4645	63.92	54.79	37.495	43.83	14.81	8.808	7.3389999999999995	3.69	5.888999999999999	4.5255	4.303999999999999	1.9945	0.2576	1.489	1.851	1.851	5.111000000000001	1.5985	1.238	1.3245	1.861	0.46299999999999997	0.3478	12.7	0.3705	7.596	18.42	0.3148	3.3739999999999997	1.965	1.4435	6.182	3.1535	6.524	9.097999999999999	3.0180000000000002	1.6905	109.2	1.8769999999999998
KLHDC8A	0.08753999999999999	0.1032	25.995	0.08484	0.2395	0.1193	0.2213	5.211	4.745	5.0569999999999995	42.425	44.31	4.5569999999999995	5.42	5.563	18.94	11.43	2.7969999999999997	3.091	6.242000000000001	0.1709	0.01884	0.02543	1.375	1.93	2.9330000000000003	0.9109999999999999	0.74895	3.33	0.89055	18.04	0.3044	0.04603	0.1683	0.044180000000000004	0.1658	0.3299	0.027844999999999998	10.885	470.0	0.401	16.35	0.37605	0.3009	0.2569	0.4572	0.24775	5.127000000000001	10.1
LRRN2	1.069	6.039	1.9280000000000002	1.033	1.538	0.6908	1.8519999999999999	6.8365	8.806000000000001	7.332000000000001	11.575	14.05	11.925	11.36	6.428	10.77	11.2	5.2175	2.18	5.372000000000001	2.8810000000000002	0.47145	0.1284	3.88	3.202	6.624	7.0675	5.381	1.8219999999999998	5.051	16.97	4.516	0.8512	6.752999999999999	0.7197	3.699	4.253	0.7089	6.7989999999999995	3.052	1.1295	16.86	2.6215	0.5846	0.5977	5.582000000000001	12.145	1.4995	7.138
ARL4D	13.005	29.0	5.2265	11.51	25.32	13.81	51.68	4.343	9.737	11.115	14.445	11.99	13.215	18.93	3.658	5.287000000000001	10.08	10.061	2.582	2.2845	12.225	1.2795	27.76	29.215	34.83	50.15	15.65	33.585	105.2	31.09	45.57	11.47	4.064	31.24	32.98	24.06	14.41	1.2875	45.855	19.17	1.4580000000000002	24.98	17.47	61.36	57.85	4.113	27.23	4.0475	77.71
SOST	0.035315	0.03023	0.02677	74.2	4.356	29.44	0.0	0.015359999999999999	0.0143	0.012245	0.026314999999999998	0.02889	0.07244	0.08096	0.0145	0.033280000000000004	0.0	0.0145	0.02893	0.024730000000000002	0.03165	0.016275	0.02961	0.052000000000000005	0.0	0.0	0.015005000000000001	0.023325	0.016819999999999998	0.014215	0.029169999999999998	0.4353	0.0	4.349	0.0	0.1035	0.01658	0.017385	0.078835	0.02054	0.0	0.03659	0.044375	0.04564	0.08875	0.01629	0.0418	0.018555000000000002	0.1262
MEOX1	51.6	27.58	0.1586	2.745	9.552	4.881	7.4079999999999995	0.026760000000000003	0.01967	0.019805	0.03945	0.04274	0.027025	0.02477	0.021230000000000002	0.02531	0.03149	0.01934	0.03632	0.02435	33.815	0.20895	0.051320000000000005	15.5525	7.402	6.417999999999999	3.6875	9.4505	3.9160000000000004	10.355	16.57	8.537	8.262	0.09673999999999999	0.053689999999999995	0.7069	5.358	4.6175	12.23	0.2327	0.7261	0.6247	2.6675	7.165	8.805	5.879	11.555	2.1430000000000002	1.5130000000000001
DUSP3	50.025	47.26	37.855	110.3	111.8	116.5	77.25	28.67	41.82	22.955	54.17	52.52	57.24	66.65	27.61	33.21	28.69	18.88	31.76	26.4	42.615	16.075	31.28	59.585	59.01	105.5	47.465	97.26	40.34	103.7	59.42	67.23	90.3	48.62	40.02	72.46	34.99	119.6	40.895	23.15	21.885	39.52	62.01	26.94	30.32	33.98	45.92	37.995	40.59
MIR2117	0.0	0.0	0.0	0.0	0.0	0.0	0.1938	0.0	0.0	0.0	0.0	0.0	0.0	0.0	0.0	0.0	0.0	0.0	0.0	0.0	0.0	0.0	0.0	0.05385	0.0	0.0	0.0	0.0	0.1808	0.0	0.4977	0.0	0.0	0.07385	0.1879	0.0	0.1387	0.0	0.10435	0.0	0.0	0.1002	0.094305	0.4105	0.4821	0.0	0.1031	0.0	0.3372
ETV4	0.41745	0.4536	1.3275	1.791	1.768	1.044	1.225	0.60155	0.8388	0.39065	0.5149	0.8019	1.094	1.105	0.5984	0.594	0.5822	0.41445	0.4412	0.3801	1.7475	13.285	10.44	1.4535	1.845	0.8137	0.6986	0.54485	7.74	0.5969	1.2570000000000001	0.8054	0.5824	2.423	0.42	2.9789999999999996	4.186	0.19225	8.41	0.2791	2.7615	15.05	5.165	6.541	6.805	2.2569999999999997	0.40545	0.92935	1.449
DHX8	19.915	14.68	12.245	18.32	17.89	20.95	22.63	4.515	5.386	5.5085	15.625	14.79	8.622	8.24	4.967	6.307	6.0329999999999995	4.579	7.867999999999999	5.42	19.11	27.44	27.88	23.54	25.17	15.86	14.36	16.56	19.2	16.115	19.91	7.313	5.343	8.822000000000001	5.275	20.2	17.62	9.831	24.08	17.52	6.0545	14.87	17.095	23.13	26.33	16.16	20.875	12.2	23.93
NFATC2	5.2655	5.879	1.3030000000000002	3.86	4.205	3.696	4.291	0.89915	0.5802	2.362	0.35065	0.4351	0.7147	0.6924	0.9147	1.288	1.3559999999999999	1.8780000000000001	2.443	1.5665	7.461	3.301	0.1089	2.7885	5.582999999999999	5.877000000000001	4.5205	4.6505	1.8430000000000002	4.9255	5.3260000000000005	2.798	0.77	1.021	1.758	4.937	5.202000000000001	1.8755	7.1815	3.5410000000000004	1.76	2.747	4.2885	5.872000000000001	5.646	8.961	14.76	5.153	2.543
MIR3194	0.0	0.0	0.0	0.0	0.0	0.0	0.0	0.0	0.0	0.0	0.0	0.0	0.0	0.0	0.0	0.0	0.0	0.0	0.0	0.0	0.0	0.0	0.0	0.0	0.0	0.0	0.0	0.0	0.0	0.0	0.0	0.0	0.0	0.0	0.0	0.0	0.0	0.0	0.0	0.0	0.0	0.0	0.0	0.0	0.0	0.0	0.0	0.0	0.0
ATP9A	32.82	22.35	9.2855	40.5	30.71	39.17	29.96	43.03	58.78	51.845	116.55	88.01	62.455	93.46	41.33	59.95	68.05	43.535	48.93	40.95	24.33	0.15575	17.05	19.515	22.98	24.67	24.785	27.57	17.85	28.205	29.22	8.315	5.497000000000001	8.77	5.035	14.71	23.97	11.605	19.37	29.92	9.697000000000001	32.12	30.935	11.42	11.91	19.44	4.607	17.645	29.82
PRRC2B	48.58	41.43	41.71	59.81	52.67	60.43	53.94	33.485	42.18	29.43	97.315	102.9	53.685	50.38	28.85	34.03	39.98	22.565	30.25	24.63	50.685	59.8	56.19	66.56	73.9	54.56	33.885	53.36	38.52	52.735	68.93	25.78	20.02	27.61	13.78	53.15	44.24	29.085	69.425	88.57	19.5	60.44	56.375	54.35	56.26	41.06	51.14	30.765	38.43
UCK1	35.7	28.47	30.095	41.53	41.26	46.43	34.06	27.925	32.08	29.425	88.225	84.79	35.22	36.51	28.01	32.54	31.09	27.31	41.43	31.35	34.045	22.585	30.59	38.97	44.95	49.09	28.465	49.11	26.79	50.055	46.81	18.59	15.31	27.71	31.54	33.35	28.9	28.405	53.875	43.73	18.49	42.0	49.725	25.84	29.83	25.58	33.935	29.06	42.61
SNORD62B	0.73905	0.5034	0.34185	0.439	0.4259	0.4536	0.9264	0.0	0.0	0.0	0.6256	0.7797	0.0	0.0	0.0	0.0	0.0	0.0	0.0	0.0	0.87695	0.3993	0.0	0.2826	0.7012	0.5525	0.38555	0.49235	0.40399999999999997	0.54425	1.327	0.2759	0.0	0.0	0.0	0.753	0.5143	0.8945	1.025	1.158	0.0	0.522	0.50405	0.9976	0.8987	0.5673	0.47215	0.31085	0.4398
SNORD62A	0.0	0.0	0.0	0.0	0.0	0.0	0.0	0.0	0.0	0.0	0.0	0.0	0.0	0.0	0.0	0.0	0.0	0.0	0.0	0.0	0.0	0.0	0.0	0.0	0.0	0.0	0.0	0.0	0.0	0.0	0.0	0.0	0.0	0.0	0.0	0.0	0.0	0.0	0.0	0.0	0.0	0.0	0.0	0.0	0.0	0.0	0.0	0.0	0.0
POMT1	14.61	10.79	14.46	19.35	16.86	15.26	15.34	12.345	15.46	14.545	62.21	66.19	20.585	18.51	15.2	16.87	15.5	12.075	15.75	12.335	15.22	11.94	14.06	18.345	25.7	20.77	14.9	21.11	10.23	20.885	17.93	8.131	6.761	13.38	7.459	16.49	16.49	12.28	26.165	27.84	8.369	32.21	27.345	14.67	15.26	15.28	19.63	12.18	72.17
SLC29A2	12.92	6.865	2.108	3.766	4.928	4.173	9.225	5.165	7.497999999999999	5.315	48.695	55.88	12.04	10.16	5.912000000000001	9.675	6.077000000000001	4.798	5.0280000000000005	8.3235	21.575	15.22	0.4988	6.2725	5.685	2.57	19.72	4.76	9.289	4.9435	6.297000000000001	23.6	15.38	12.89	3.592	13.52	20.86	83.735	5.03	2.763	9.651	27.43	22.01	6.242999999999999	5.974	17.21	10.125	14.955	3.577
BBS1	18.03	13.72	21.1	28.76	24.85	28.42	34.19	15.69	21.45	21.02	42.02	42.23	27.255	27.68	12.87	18.91	24.95	14.505	11.49	11.365	21.61	9.397	17.58	37.81	40.97	31.91	16.65	34.17	11.0	32.09	40.56	8.998	5.474	22.37	4.888	18.98	20.49	5.5605	31.985	53.62	9.419	39.07	30.97	14.49	16.2	12.93	11.87	14.41	27.26
DPP3	15.49	13.63	20.51	16.99	16.07	13.68	24.59	4.686	4.8469999999999995	6.195	12.26	13.45	7.8185	7.37	4.862	7.309	5.606	5.7915	11.86	7.542000000000001	14.95	53.075	36.56	19.665	14.13	12.02	23.775	11.585	26.84	14.555	16.88	6.313	4.498	14.17	9.195	22.07	23.3	14.335	13.52	10.14	8.857999999999999	12.56	21.565	15.64	16.7	23.9	21.91	16.805	17.53
CTSF	104.6	94.65	101.45	184.2	157.5	125.4	123.6	59.53	82.43	78.025	259.55	277.0	113.4	107.0	57.31	70.82	86.81	71.265	86.78	76.625	118.3	0.97615	53.53	136.115	206.5	145.1	50.89	113.45	21.12	97.5	115.0	81.53	31.12	47.64	42.31	60.49	87.04	61.58	215.95	244.6	22.52	91.24	113.55	75.68	75.32	36.84	53.175	61.855	265.5
CCS	35.38	34.49	50.91	41.86	43.75	33.72	50.05	20.15	23.21	21.36	47.655	49.92	27.535	25.88	18.9	26.74	26.19	18.975	26.23	23.585	40.0	35.755	33.51	51.65	68.06	62.9	42.485	52.89	27.44	49.0	58.39	25.7	14.02	31.69	54.93	40.51	35.45	12.92	56.65	81.2	18.97	63.32	72.555	32.51	31.87	46.97	65.9	34.175	69.62
RBM14	30.45	29.9	26.265	40.72	34.33	34.49	37.45	12.7	15.28	15.315	59.415	67.32	22.14	19.29	12.82	17.06	17.81	12.315	17.65	12.875	32.48	57.38	33.63	47.395	67.76	36.5	29.725	33.975	31.7	33.575	56.21	16.44	11.14	23.49	15.96	38.56	28.25	14.69	46.185	69.5	14.88	43.86	46.965	30.77	31.37	31.46	46.95	25.59	72.36
ACTN3	0.33145	0.3317	0.100005	0.4065	0.4349	0.3539	0.48100000000000004	0.06230499999999999	0.08792	0.09193	0.5512	0.5698	0.1452	0.1256	0.07599	0.08494	0.08454	0.072835	0.1148	0.082035	0.25805	0.23875	0.1119	0.38005	0.2302	0.4372	0.1766	0.3461	0.1191	0.4126	0.308	0.1291	0.05914	0.0853	0.04633	0.2234	0.1751	123.0	0.514	0.41200000000000003	0.048735	0.1297	0.2815	0.1696	0.1908	0.2158	0.30575	0.1278	9.718
CTD-3074O7.5	2.8925	2.315	2.1705	2.818	2.697	2.708	2.988	1.9015	1.9	1.8265	4.194	4.297	2.3285	2.541	2.104	2.171	1.7080000000000002	2.0269999999999997	2.418	2.1919999999999997	2.7439999999999998	2.3445	2.659	2.407	2.491	2.895	2.444	2.9139999999999997	1.4269999999999998	2.858	2.877	0.9259	0.6087	1.9680000000000002	0.8463	2.099	2.397	1.2085	2.2735	3.236	1.564	3.105	3.84	1.796	1.811	2.072	2.1525	2.256	21.61
ZDHHC24	10.34	8.738999999999999	11.01	8.264	8.684	6.782	10.34	4.1445	4.54	5.2055	4.8245	5.284	5.5955	6.01	4.426	5.995	5.7	4.646	6.797000000000001	4.8465	9.638	13.315	15.92	8.951	10.3	5.132999999999999	5.6365	6.1635	7.852	6.4865	10.12	4.243	2.4090000000000003	8.498	3.0210000000000004	10.78	8.012	2.9205	10.025	6.127999999999999	5.4435	8.183	9.4825	8.573	9.079	7.067	14.045	6.7775	11.01
RBM4	37.075	40.49	43.08	46.32	42.59	42.49	45.03	18.34	20.84	21.295	70.35	70.94	25.31	26.07	19.05	26.19	24.07	18.055	25.85	19.605	40.42	56.63	54.33	48.36	53.6	50.83	37.4	46.66	42.17	43.735	50.16	21.31	15.59	28.86	19.8	47.15	40.74	23.425	46.55	64.78	21.655	51.83	57.795	37.71	36.26	36.66	56.795	36.025	59.29
MRPL11	20.39	20.67	14.495	25.63	25.73	26.38	24.97	7.4415	8.288	8.748	18.085	16.99	10.315	11.16	6.85	9.103	9.846	7.1055	8.145	7.809	21.815	52.115	36.72	27.96	27.6	29.61	25.39	26.99	24.09	26.835	28.28	14.42	12.84	16.34	14.12	19.53	17.19	18.025	24.315	30.66	11.66	16.36	22.96	19.11	18.77	21.45	23.835	19.605	21.97
PELI3	11.0	8.402000000000001	11.61	21.6	16.3	19.65	18.86	14.23	22.04	15.54	49.0	45.2	40.965	46.0	16.15	16.67	19.48	14.96	8.958	14.055	11.475	3.8245	7.29	20.625	21.5	21.4	8.238999999999999	25.565	6.61	23.565	18.01	5.763999999999999	3.3360000000000003	4.423	1.966	8.623	10.62	10.335	14.255	22.51	3.924	19.2	21.58	9.809	10.17	5.888	7.0675	7.2475	11.91
CCDC87	0.15785	0.1015	0.3698	0.1905	0.1994	0.1239	0.5472	0.18485	0.2471	0.26315	0.2691	0.3116	0.5479	0.4967	0.2162	0.3558	0.3368	0.2268	0.2175	0.2089	0.2202	0.13285	0.3833	0.2821	0.2729	0.3359	0.2166	0.34815	0.157	0.42125	0.7006	0.1971	0.07477	0.2528	0.1602	0.1407	0.295	0.1197	0.3749	0.2078	0.14795	1.03	0.3839	0.161	0.1919	0.145	0.16545	0.17835	37.13
RBM4B	7.056	6.864	11.625	10.37	10.12	9.173	13.45	9.8745	10.46	10.705	45.5	41.88	10.985	12.57	9.424	14.28	11.7	8.36	15.75	10.165	9.141	12.105	13.78	19.18	25.02	14.51	9.9155	10.975	10.15	9.952	18.75	4.371	3.141	7.377000000000001	5.268	9.231	12.78	4.138	14.945	28.63	4.8295	25.22	19.98	10.52	10.03	11.37	14.815	8.3965	20.22
NPAS4	0.3167	0.2169	0.097515	1.683	1.538	1.538	1.9809999999999999	0.1527	0.6508	0.42875	1.107	1.296	1.0355	0.7705	0.1716	1.679	0.7807	0.65835	0.09807	0.1592	0.31825	0.1196	0.08506	1.7235	0.7488	5.954	1.5685	4.893	0.3364	3.945	5.027	0.1705	0.02851	0.0999	0.06364	0.2865	0.1916	0.032744999999999996	0.24755	0.2835	0.04275	16.85	2.49	0.2306	0.2942	0.3622	0.16735	0.5541	0.4611
TMOD4	0.68445	0.6406	0.49285	0.7965	0.8947	0.6772	1.9480000000000002	0.25355	0.2871	0.3089	0.34600000000000003	0.3814	0.3477	0.2562	0.2696	0.3432	0.3663	0.25	0.3542	0.32055	0.71625	1.1825	0.6603	0.7602	0.8713	0.7070000000000001	0.9079999999999999	2.1415	0.6376	1.99	1.595	0.254	0.2047	0.5011	0.1521	1.181	1.5659999999999998	341.3	1.1175	1.54	0.31255	0.8686	1.1640000000000001	0.6328	0.5346	1.4140000000000001	2.3255	0.65315	0.8042
CDC42SE1	73.845	102.1	70.725	132.1	114.4	105.2	127.4	26.63	25.1	25.79	67.695	76.9	36.63	35.13	29.27	36.83	24.95	22.295	68.31	38.38	96.525	127.95	70.11	127.45	112.1	85.99	70.055	86.17	160.5	80.105	106.6	45.4	24.18	48.01	23.39	164.9	109.5	22.085	183.15	98.41	32.38	82.61	130.85	112.6	111.6	88.85	239.95	69.31	39.28
PIP5K1A	27.115	31.17	24.66	34.28	29.52	30.7	30.9	9.2645	11.59	11.29	32.175	31.26	16.37	15.54	10.26	13.62	12.91	8.793	13.51	9.2125	29.745	54.39	73.99	40.615	44.35	28.42	20.45	30.82	27.59	30.995	41.64	15.77	11.87	17.42	11.86	38.68	25.94	17.175	35.115	37.19	8.636000000000001	39.98	31.815	33.18	33.75	25.69	32.92	19.61	70.71
LYSMD1	8.1175	7.457999999999999	10.21	9.998	10.1	10.94	12.58	5.152	6.565	6.2515	19.635	17.02	8.576	9.886000000000001	5.305	6.885	6.8629999999999995	4.8305	6.899	5.416	9.1235	8.3065	8.314	13.15	16.92	11.71	7.022	11.98	6.901	11.47	15.22	6.985	5.807	5.6339999999999995	4.477	6.604	7.359	6.7170000000000005	14.325	21.37	3.1765	10.82	10.87	9.359	10.49	6.191	7.3755	6.761	9.937000000000001
TNFAIP8L2	6.027	6.401	5.216	4.78	6.694	2.428	5.047	2.2905	1.285	1.7495	1.218	0.9919	0.9722	1.2409999999999999	2.0780000000000003	2.503	1.6480000000000001	1.291	6.917000000000001	3.8575	3.642	26.385	0.1238	2.9975	4.965	2.688	4.1235	2.6910000000000003	2.0069999999999997	2.9010000000000002	5.3229999999999995	1.28	0.7579	1.161	0.9732	12.43	2.759	0.34445	5.7415	1.61	0.88985	1.743	3.735	2.017	1.965	8.373	72.52	2.1915	1.099
MLLT11	3.319	5.667999999999999	7.8075	15.8	9.062000000000001	6.555	9.876	40.585	67.15	18.995	131.3	100.3	81.33	116.8	31.42	60.84	39.44	15.06	21.48	30.11	4.8635	10.545	6.723	10.096	9.385	12.86	6.4645	8.304	6.771	7.6605	13.54	9.609	7.768	2.9619999999999997	1.49	8.367	6.513999999999999	5.6045	13.51	10.13	2.5555	19.08	9.2165	4.317	4.136	6.67	9.3965	5.0895	6.7379999999999995
PSMD4	143.2	113.3	111.4	159.9	152.7	187.8	152.5	97.46	118.9	90.705	142.45	128.7	128.05	152.5	92.77	119.9	113.5	82.885	115.4	122.55	125.35	186.65	144.9	151.05	134.6	167.7	101.5	160.65	113.1	166.8	148.4	88.08	78.46	73.38	72.82	125.4	96.49	205.85	154.8	131.8	51.305	104.2	119.7	115.9	123.0	95.59	141.0	92.99	234.5
SEMA6C	11.8	11.97	2.9819999999999998	8.852	8.998	6.629	12.57	5.5415	8.576	5.6705	71.74	82.34	13.505	11.38	5.885	10.28	7.87	4.8985	4.06	4.8225	12.775	0.5985	3.525	23.105	22.45	11.1	5.847	13.96	4.718	12.18	18.73	18.24	17.46	9.636000000000001	5.1160000000000005	8.527000000000001	8.036	81.25	35.835	26.88	2.0795	20.87	12.55	12.33	13.22	10.72	4.2485	4.5525	64.89
VPS72	44.375	35.15	30.945	50.32	43.28	60.98	55.81	30.635	34.11	29.84	73.245	62.13	36.195	44.73	28.83	39.02	33.33	26.32	47.13	32.03	43.06	55.88	47.25	66.225	65.11	48.81	33.585	57.565	35.71	58.285	52.03	20.05	15.65	22.5	12.58	41.17	35.31	46.235	53.735	55.42	15.195	38.04	50.31	40.32	41.7	32.32	44.12	30.685	45.71
SCNM1	16.44	13.16	10.76	21.1	20.41	21.49	15.91	9.1155	9.317	9.004	21.85	19.86	10.1	10.83	9.165	9.642000000000001	9.552999999999999	8.2815	14.45	9.8935	15.35	25.065	19.76	19.225	20.41	15.84	12.14	17.905	13.88	17.155	19.96	6.041	4.595	9.514	4.85	16.52	12.24	13.67	21.67	18.14	4.3915	14.56	19.25	14.62	16.08	14.32	26.95	10.41	16.16
GABPB2	8.309	7.877000000000001	5.977	9.123	10.42	11.15	11.0	3.3339999999999996	3.155	4.258	12.76	10.63	3.1245	3.54	3.741	3.489	4.532	3.47	7.395	3.7175	7.723	6.935	8.978	10.485	17.22	9.343	6.8215	9.683	6.245	9.176	14.91	4.9510000000000005	2.457	4.243	2.591	7.324	6.526	2.758	15.745	21.05	2.735	10.98	10.37	9.191	8.347999999999999	7.4510000000000005	9.1655	5.1935	13.75
NPR1	82.265	115.5	13.285	288.4	88.67	41.79	25.07	0.79605	0.7877	0.90335	0.90765	1.768	0.9476	0.6887	0.8767	1.248	0.8323	0.88825	1.375	1.369	88.975	4.3895	0.6383	24.245	23.98	19.63	13.675	41.87	6.199	31.31	90.78	17.08	8.004	42.75	2.639	59.05	6.693	3.648	27.45	63.12	3.332	8.968	8.148	11.0	10.71	12.02	4.4510000000000005	7.848	3.949
SLC27A3	51.19	42.31	10.08	69.63	49.69	39.22	33.0	4.9765	5.7170000000000005	4.6925	26.475	28.61	8.4795	6.865	4.114	6.251	4.364	3.7135	4.829	4.0775	46.1	6.87	8.439	36.62	34.2	28.79	18.755	31.065	13.97	24.325	44.13	8.972000000000001	5.096	16.05	16.62	51.74	14.3	2.9960000000000004	33.78	33.64	6.8355	24.73	24.075	30.08	32.0	20.16	23.855	31.59	36.77
SNAPIN	49.315	40.41	53.71	56.79	51.76	53.85	51.35	24.955	27.16	26.905	35.585	38.67	31.22	31.07	23.72	30.43	29.02	23.375	40.33	32.4	42.84	46.06	45.57	44.565	51.79	51.12	30.72	50.965	37.58	50.925	49.91	30.44	32.52	31.22	17.66	37.24	28.84	40.645	46.68	46.85	10.48	29.12	44.615	34.05	37.07	26.68	45.06	24.135	36.37
INTS3	71.69	64.44	67.82	109.1	88.68	80.85	82.68	26.91	32.92	33.085	74.405	83.31	51.63	44.93	29.01	37.09	40.13	26.135	32.54	27.405	79.65	90.865	60.19	105.7	136.3	94.78	51.31	94.57	43.24	83.855	92.61	32.4	21.67	51.87	27.42	84.83	46.73	19.38	120.5	146.9	22.82	140.9	96.675	53.2	48.48	51.97	85.055	48.14	113.5
ILF2	110.9	111.0	103.1	116.6	105.6	101.8	101.7	42.72	47.0	46.41	92.52	84.59	59.485	62.79	42.35	59.99	50.96	38.855	69.23	50.3	128.0	250.75	158.8	138.85	128.2	83.42	89.215	78.46	127.8	73.1	142.1	54.95	41.29	85.73	35.12	134.5	115.9	75.33	125.65	137.4	51.285	134.4	98.525	127.1	126.5	87.01	132.15	90.185	211.1
ZNF791	14.895	11.05	7.8135	13.53	12.53	16.25	17.57	3.713	4.292	4.292	14.71	10.94	4.846	6.487	4.152	5.246	5.187	3.484	6.457999999999999	4.519	14.51	20.54	14.63	15.935	19.66	11.95	9.4185	12.65	9.459	12.14	17.22	5.449	3.767	5.195	3.975	16.13	11.47	5.096	19.765	20.27	5.018	12.62	13.19	12.75	14.04	11.36	11.32	8.1045	5.343
BEST2	0.068475	0.04455	0.02444	0.04303	0.043089999999999996	0.04244	0.052239999999999995	0.026860000000000002	0.038860000000000006	0.046445	0.13305	0.1402	0.049585000000000004	0.05069	0.03719	0.049069999999999996	0.0579	0.045465	0.04306	0.03249	0.055335	0.080695	0.05296	0.09319	0.09166	0.1248	27.23	0.029335000000000003	0.08728	0.032889999999999996	0.058120000000000005	0.01703	0.024659999999999998	0.01901	0.01865	0.04432	0.05385	0.05459	0.1038	0.053070000000000006	0.02206	0.08494	0.0713	9.575	8.206	10.89	0.039735	0.029169999999999998	0.631
RTBDN	0.0	0.01277	0.03193	0.01754	0.01544	0.01709	0.02313	2.6305	3.148	0.21305	2.2265	2.162	4.238	4.575	2.089	2.057	0.2291	0.2234	0.2591	0.76415	0.016775	0.014209999999999999	0.0	0.019880000000000002	0.02545	0.4616	0.1867	0.087185	0.02129	0.083175	0.02396	0.008334000000000001	0.0	0.0	0.0	0.0131	0.01684	0.0	0.01674	0.01345	0.097295	13.83	0.014855000000000002	0.02585	0.02965	0.1382	0.0	0.19195	2.013
ZNF44	7.9555	5.682	4.3275	6.013	6.417999999999999	7.4	10.15	1.985	1.9780000000000002	2.804	9.07	7.3389999999999995	2.3325	2.439	2.281	2.6860000000000004	3.222	2.2665	3.463	2.511	8.087	6.8925	4.529	9.753	12.05	5.797999999999999	6.3075	5.6305	5.629	5.275	9.741	2.938	2.323	7.472	4.5680000000000005	7.693	5.666	1.9380000000000002	9.636000000000001	13.5	3.3805	8.027999999999999	9.107000000000001	7.521	7.997000000000001	7.02	9.3155	4.2255	15.5
CALR	359.15	456.8	362.7	700.7	540.5	435.3	332.0	131.0	137.6	149.7	196.15	166.4	121.95	177.4	131.4	184.6	167.4	130.5	295.7	157.1	409.75	838.4	1703.0	552.6	475.0	271.7	327.8	262.0	501.3	249.15	432.8	279.0	148.5	334.3	443.0	603.5	477.2	88.12	340.25	557.8	208.8	550.3	377.65	311.4	275.3	349.4	484.55	306.7	378.1
ZNF490	1.8455	1.5530000000000002	1.724	1.4580000000000002	1.545	1.287	3.082	0.79465	0.9973	1.1305	2.7475	2.852	1.4355	1.3980000000000001	0.8624	1.171	1.375	0.8151	1.383	0.809	1.8185	5.2645	2.5140000000000002	1.796	2.533	1.692	1.4580000000000002	1.564	1.518	1.765	2.718	0.7573	0.5427	0.9214	1.0979999999999999	2.022	1.588	0.50995	2.492	2.112	0.83995	2.339	1.9395	1.7619999999999998	2.0540000000000003	1.821	3.0505	1.2225	3.6210000000000004
ZNF709	1.263	1.126	1.347	1.506	1.536	1.2890000000000001	1.8119999999999998	1.0975	1.239	1.4425	5.656000000000001	4.448	1.3185	1.5659999999999998	1.121	1.953	1.983	1.0085	1.179	1.0175	1.6225	2.4730000000000003	1.179	2.4345	3.378	1.4769999999999999	0.98975	1.4525	0.8725	1.314	2.47	0.7023	0.4565	1.129	0.3085	1.347	1.615	0.3616	2.3165	4.55	0.6751	3.014	2.31	1.204	1.304	1.1059999999999999	1.6995	0.93435	9.168
ASNA1	70.78	65.06	82.13	78.78	76.0	75.53	70.11	45.405	59.84	51.72	88.235	82.37	75.45	84.45	44.68	55.15	61.3	42.13	60.45	46.66	70.88	90.91	112.0	84.63	96.34	58.3	54.82	69.815	70.51	66.295	84.96	40.83	40.48	67.47	24.63	73.96	61.35	40.29	74.79	72.78	29.675	79.94	57.96	78.01	83.12	52.12	68.63	55.53	124.0
FARSA	36.18	36.59	40.05	36.24	36.74	35.08	45.22	28.96	45.64	31.92	63.44	64.18	72.47	75.15	29.05	47.1	38.91	26.875	34.4	33.49	42.27	107.2	68.25	42.19	45.39	36.89	38.365	37.405	51.15	35.845	55.69	25.75	22.31	31.19	24.28	39.62	43.21	37.22	51.67	46.3	22.785	56.79	48.175	48.17	49.57	37.2	54.03	36.08	49.67
WDR83OS	69.52	65.19	78.505	82.8	80.85	78.33	74.75	31.65	30.7	34.395	66.03	66.84	34.915	37.14	30.53	39.86	38.27	29.55	53.26	34.845	73.85	65.585	81.66	98.055	114.5	67.94	55.22	65.11	67.65	61.595	88.49	37.29	31.37	55.68	35.29	77.4	62.9	39.275	90.03	111.9	36.185	89.99	95.865	85.46	86.52	58.98	81.175	57.59	56.26
RNASEH2A	15.96	12.14	9.7865	9.235	10.5	8.638	15.95	7.4755	6.3260000000000005	6.1935	17.52	16.21	6.8145	6.766	6.655	7.4510000000000005	7.162000000000001	5.5965	13.54	7.4295	16.39	79.945	34.04	24.625	19.0	10.0	12.52	8.3635	24.62	8.687000000000001	13.31	5.968999999999999	4.262	6.632000000000001	3.947	14.51	13.21	5.9535	19.24	19.46	6.44	11.02	11.475	18.3	18.75	14.12	25.695	9.396	49.84
ZNF799	4.276	3.273	2.2535	3.111	3.58	2.989	4.643	1.2225	1.157	1.4695	3.2945	2.8	1.3095	1.444	1.385	1.659	1.48	1.325	2.125	1.571	4.8839999999999995	5.7045	1.8940000000000001	3.523	5.513	3.2	3.3505	2.835	2.2640000000000002	2.7885	5.684	1.171	0.8822	2.426	2.205	4.28	3.0269999999999997	0.9775	4.8069999999999995	4.112	1.4135	1.973	4.3345	3.2460000000000004	2.9419999999999997	3.562	4.751	2.1045	4.236000000000001
MAN2B1	71.65	52.45	38.7	64.24	56.44	44.2	65.34	7.0265	5.778	6.9365	15.84	15.56	7.0	6.507000000000001	8.775	9.755	6.987	6.3975	18.89	10.39	51.415	136.1	69.66	40.03	47.02	49.26	45.01	50.535	30.55	47.335	51.51	17.35	9.802999999999999	20.82	16.1	83.42	59.54	10.015	50.725	43.51	25.645	28.77	53.715	47.05	54.02	58.25	142.45	46.655	16.25
ZNF136	9.238999999999999	6.178	6.112	7.768	7.43	9.889	10.28	2.278	2.613	2.3865	10.39	7.226	2.701	3.61	2.3609999999999998	3.08	2.818	1.9835	3.784	2.5785	8.969	11.4	5.36	8.943999999999999	9.857000000000001	7.394	4.3085	6.5995	3.1289999999999996	6.131	10.79	2.647	1.515	2.909	1.431	8.619	6.053	1.355	11.3	15.04	2.07	5.971	7.912999999999999	6.601	6.712000000000001	5.627000000000001	8.532	4.024	10.78
GCDH	15.69	15.38	17.835	16.8	16.47	18.72	22.88	9.432	10.02	11.62	14.395	15.68	10.975	10.99	8.168	9.254	11.97	10.575	10.67	10.61	19.995	29.075	17.34	17.245	20.17	14.39	13.775	19.495	14.39	18.105	26.97	10.21	13.39	12.65	35.71	14.42	14.68	13.215	23.145	24.55	8.055	15.58	20.535	11.49	10.81	14.93	18.31	17.15	7.86
JUNB	349.15	864.7	200.7	1043.0	646.1	1660.0	971.9	46.96	47.55	54.275	34.23	48.42	67.94	54.14	47.23	74.21	59.84	42.945	119.0	57.81	335.15	254.8	220.9	407.5	212.6	288.4	214.95	260.0	500.1	207.45	1285.0	277.8	62.24	151.2	145.9	626.4	151.8	74.465	567.35	1001.0	73.545	527.3	270.2	824.1	501.8	131.9	246.6	201.35	51.86
MIR5695	0.0	0.0	0.0	0.0	0.0	0.0	0.0	0.0	0.0	0.0	0.0	0.0	0.0	0.0	0.0	0.0	0.0	0.0	0.0	0.0	0.0	0.0	0.0	0.0	0.0	0.0	0.0	0.0	0.0	0.0	0.0	0.0	0.0	0.0	0.0	0.0	0.0	0.0	0.0	0.0	0.0	0.0	0.0	0.0	0.0	0.0	0.0	0.0	0.0
ZNF442	2.0575	1.575	1.02	2.0269999999999997	1.8159999999999998	2.766	1.8769999999999998	0.50085	0.4814	0.51955	2.572	2.1180000000000003	0.59645	0.5887	0.4282	0.605	0.4992	0.40299999999999997	0.8523	0.5942	2.1995	2.3065	1.08	3.32	2.862	1.226	0.88435	1.574	0.9871	1.4265	3.3489999999999998	0.7962	0.4424	1.329	0.9876	1.693	1.107	0.39535	3.597	5.337000000000001	0.67175	1.214	2.1995	1.493	1.435	0.8467	1.4040000000000001	0.74715	2.2359999999999998
ZNF443	2.3305	2.164	2.294	2.761	2.781	2.157	5.449	2.0695	2.092	3.077	4.591	4.02	2.371	2.506	1.7830000000000001	2.307	3.208	2.347	1.935	1.9165	3.4855	4.955	1.554	3.9895	5.22	3.3960000000000004	3.7560000000000002	3.1805	3.315	3.321	3.2969999999999997	1.0170000000000001	0.8841	2.6189999999999998	1.9980000000000002	2.569	4.462	0.58355	4.0595	3.966	1.6225	3.472	5.615	3.24	2.779	3.156	2.605	2.6435	4.034
MIR5684	0.0	0.0	0.0	0.0	0.0	0.0	0.0	0.0	0.0	0.0	0.0	0.0	0.0	0.0	0.0	0.0	0.0	0.0	0.0	0.0	0.0	0.0	0.0	0.0	0.0	0.0	0.0	0.0	0.0	0.0	0.0	0.0	0.0	0.0	0.0	0.0	0.0	0.0	0.0	0.0	0.0	0.0	0.0	0.0	0.0	0.0	0.0	0.0	0.0
FBXW9	6.504	4.9430000000000005	9.8075	5.221	5.513999999999999	5.166	7.957000000000001	3.6575	4.806	4.3915	7.711	7.984	7.8755	7.409	3.6660000000000004	6.0520000000000005	5.544	2.87	3.016	2.971	8.181000000000001	10.09	11.24	8.641	11.16	6.715	6.4055	5.541	12.11	5.997000000000001	10.12	1.8119999999999998	1.3319999999999999	8.162	2.783	6.931	10.09	1.757	8.914	7.229	4.2895	12.29	10.9	12.03	13.38	5.235	5.8135	6.1275	30.24
ZNF564	8.8275	5.3420000000000005	5.189	7.242000000000001	7.202000000000001	8.802999999999999	12.51	2.4530000000000003	2.6439999999999997	3.2495	7.01	6.164	3.551	3.365	2.6069999999999998	2.8139999999999996	3.7939999999999996	2.5885	2.983	2.55	8.923	7.234	5.178	10.825	12.41	7.899	7.6855	7.245	5.113	7.1415	9.745	3.181	2.736	4.9030000000000005	3.71	6.89	6.652	2.9245	11.83	10.15	2.764	7.6160000000000005	9.6885	6.457999999999999	7.803999999999999	8.177999999999999	11.48	5.745	4.602
RAD23A	165.9	153.6	107.9	189.2	182.7	218.4	180.2	81.62	96.57	79.63	148.95	145.0	110.05	120.6	76.82	97.16	89.81	68.215	111.9	77.235	157.0	204.6	152.4	165.55	155.4	192.7	113.6	185.95	107.3	197.85	168.9	103.1	106.4	72.14	61.64	165.8	101.1	598.3	177.45	149.5	53.6	122.7	143.25	146.3	148.2	96.4	127.8	93.705	142.0
SYCE2	1.402	1.056	0.67965	1.6219999999999999	1.472	1.675	1.8630000000000002	0.9015	0.9563	1.119	5.045	4.6930000000000005	1.0485	0.9801	0.9095	0.8562	1.268	0.94755	1.371	0.9596	1.536	3.0575	1.2670000000000001	1.785	2.211	1.7819999999999998	1.2505	1.8405	1.271	1.6455	2.456	0.6216	0.4376	0.7340000000000001	1.641	1.495	1.369	0.36725	3.6445	4.069	0.5701	1.9369999999999998	2.9789999999999996	1.611	1.7309999999999999	1.449	1.7895	1.2285	44.1
HOOK2	42.515	32.1	16.35	27.43	16.64	12.33	34.75	6.2415	8.932	7.527	26.6	26.93	15.88	12.69	6.13	12.02	8.939	5.8805	5.872000000000001	6.7170000000000005	53.19	8.3475	12.93	29.28	33.71	16.3	31.9	11.725	47.28	11.47	26.13	9.697000000000001	25.34	32.05	18.07	28.63	53.47	15.485	16.675	32.12	35.84	116.9	57.75	54.07	46.22	41.2	17.445	31.365	35.24
ZNF563	3.0460000000000003	2.194	2.8705	3.64	2.8939999999999997	2.935	3.2119999999999997	0.6705	0.7397	0.90085	1.694	1.495	0.89475	0.9737	0.8499	0.762	1.105	0.7763	1.3	0.8463	3.4735	5.6095	2.515	3.833	4.545	2.455	1.848	2.3025	2.49	2.3445	3.2769999999999997	2.503	1.411	2.42	3.27	2.479	2.908	0.90255	4.2945	4.824	1.021	3.0039999999999996	5.784	3.975	4.614	2.039	2.8425	1.433	24.48
TNPO2	40.12	31.35	37.88	38.63	37.01	41.5	42.68	49.26	68.16	42.975	81.595	88.05	78.29	79.14	39.97	43.23	55.79	36.485	39.39	35.8	38.35	48.27	47.66	56.575	58.83	41.44	29.375	44.425	35.21	42.3	57.12	17.72	12.11	20.01	10.54	38.57	28.16	14.975	53.28	71.15	11.235	53.88	44.83	51.21	58.19	29.68	38.49	22.23	62.89
DHPS	58.695	53.49	61.305	70.72	69.09	79.85	84.57	33.935	39.97	44.92	149.4	140.8	56.865	62.21	35.2	46.21	48.49	35.05	63.72	33.415	63.98	99.64	56.84	88.74	95.92	75.86	55.69	69.54	45.54	66.065	83.64	28.63	25.63	39.03	29.69	71.58	59.53	59.59	81.93	103.2	35.185	103.4	83.49	72.7	71.28	56.56	72.56	58.03	46.27
DNASE2	49.84	38.53	44.475	81.48	58.76	65.17	59.72	14.31	16.32	17.645	14.205	14.85	16.525	17.7	11.07	15.4	17.62	15.2	16.72	15.21	44.815	45.9	81.38	42.7	56.09	46.96	36.955	43.09	28.09	41.08	52.24	20.91	12.25	21.58	20.76	62.5	50.2	13.535	46.895	56.37	20.57	49.5	43.515	45.56	51.1	37.77	50.07	40.405	11.41
KLF1	0.055725	0.06891	0.037195	0.0592	0.07421	0.04432	0.0692	0.2008	0.2429	0.1906	0.1435	0.1892	0.1794	0.1892	0.1237	0.1217	0.1616	0.1368	0.09357	0.13455	0.072225	0.19505	0.02961	0.050105000000000004	0.07617	0.03465	0.05267	0.030795	0.060070000000000005	0.033339999999999995	0.04019	0.032119999999999996	0.028010000000000004	0.05989	0.1224	0.3959	0.05339	0.16515	0.06509	0.03745	0.037435	0.09122000000000001	0.07295499999999999	0.04867	0.05343	0.052320000000000005	1.4269999999999998	0.05126	0.2844
MAST1	0.1354	0.1379	0.7040000000000001	0.3193	0.2715	0.4554	0.5365	18.73	36.8	7.895	172.2	194.3	73.965	60.55	20.52	47.37	10.5	6.1365	5.72	19.12	0.2332	0.60955	0.1657	0.4427	0.3124	2.43	0.98855	0.80525	0.2931	0.88895	0.5228	0.1245	0.047310000000000005	0.1139	0.3533	0.2061	0.4981	0.045465	0.2862	1.147	0.43845	43.66	0.67855	3.887	4.332	0.5357	0.21845	0.7875	13.09
WDR83	13.115	11.21	13.405	15.21	13.59	13.65	17.35	13.465	16.78	12.06	39.45	37.58	17.965	20.43	15.68	17.1	13.99	11.12	14.08	15.57	14.595	16.825	12.17	19.5	21.29	17.44	11.3	16.395	9.807	16.16	19.63	6.688	5.733	12.06	5.894	14.33	12.97	3.827	20.655	22.54	7.1545	18.51	21.485	18.19	19.26	12.38	17.02	13.005	29.48
SNORD41	0.0	0.0	0.0	0.0	0.0	0.0	0.0	0.0	0.0	0.0	0.0	0.0	0.0	0.0	0.0	0.0	0.0	0.0	0.0	0.0	0.0	0.0	0.0	0.0	0.0	0.0	0.0	0.0	0.0	0.0	0.0	0.0	0.0	0.0	0.0	0.0	0.0	0.0	0.0	0.0	0.0	0.0	0.0	0.0	0.0	0.0	0.0	0.0	0.0
SNORD41	0.0	0.0	0.0	0.0	0.0	0.0	0.0	0.0	0.0	0.0	0.0	0.0	0.0	0.0	0.0	0.0	0.0	0.0	0.0	0.0	0.0	0.0	0.0	0.0	0.0	0.0	0.0	0.0	0.0	0.0	0.0	0.0	0.0	0.0	0.0	0.0	0.0	0.0	0.0	0.0	0.0	0.0	0.0	0.0	0.0	0.0	0.0	0.0	0.0
PRDX2	161.65	191.8	604.8	194.2	180.0	188.6	233.7	184.65	244.4	209.25	409.45	427.5	337.75	366.9	178.3	270.1	264.8	189.85	146.2	236.3	185.3	142.8	195.2	247.05	238.2	241.1	211.15	238.0	258.7	247.1	207.7	366.1	343.4	206.8	139.7	144.8	176.7	279.8	170.2	302.7	90.28	402.7	220.35	268.0	265.7	176.0	135.95	187.6	46.68
POLM	22.39	14.71	13.715	24.25	22.19	24.87	25.34	4.3305	4.065	4.6930000000000005	22.4	23.19	6.249	4.899	4.479	5.535	4.574	4.044	8.084	5.587999999999999	23.78	28.17	15.93	28.235	36.61	17.25	16.815	18.695	20.08	16.985	25.66	11.54	6.2860000000000005	16.5	13.45	23.57	19.98	7.0125	28.36	32.7	9.6915	23.56	32.205	19.91	22.28	22.22	43.92	18.41	14.28
DDX56	43.935	44.2	43.255	43.81	44.28	41.03	50.6	16.81	19.54	20.145	105.85	102.1	26.575	26.29	18.9	23.42	21.84	17.41	24.58	19.47	47.865	47.775	48.36	55.46	65.7	44.96	38.28	44.18	43.51	42.835	67.54	19.5	14.16	45.02	26.06	50.18	41.97	22.805	60.815	73.14	20.21	66.98	73.305	49.35	51.78	51.16	69.685	35.19	65.3
POLD2	49.36	49.07	50.645	59.61	63.0	69.31	50.39	29.54	29.96	28.95	56.635	57.93	34.555	34.18	27.04	32.06	35.77	24.495	36.61	29.66	52.085	99.57	105.1	73.935	83.06	43.82	37.77	61.645	78.62	58.32	82.77	47.43	34.04	35.38	49.26	47.91	41.85	51.235	74.16	83.48	32.13	66.81	60.38	62.35	61.1	33.92	43.275	38.92	75.49
CAMK2B	0.2962	0.1283	0.26965	1.9709999999999999	0.4266	0.2878	0.1209	42.025	66.79	90.12	282.0	249.8	87.635	110.0	64.1	47.78	96.25	76.76	9.016	23.95	0.74305	0.1947	0.1675	0.100935	0.1692	0.9413	0.38435	0.67705	0.3387	0.50535	0.2731	28.74	23.08	0.727	2.358	0.2594	0.3762	37.765	14.33	0.2479	0.84895	53.68	2.04	0.7604	0.7804	0.4792	0.28895	1.4069999999999998	2.585
DBNL	25.625	23.89	17.31	32.52	31.4	29.87	29.0	12.255	15.62	11.25	21.98	22.43	20.34	19.88	12.51	16.12	13.59	9.847000000000001	19.21	13.69	24.48	42.82	29.01	34.59	35.01	26.53	21.74	28.41	67.24	27.31	33.77	8.573	6.632999999999999	15.54	10.38	37.35	22.94	6.278	29.575	22.03	8.527999999999999	32.33	30.78	28.17	28.44	26.62	67.41	19.435	16.22
NUDCD3	23.585	19.08	20.965	35.07	28.5	35.01	27.13	19.825	28.91	27.46	58.92	54.66	49.15	51.51	20.58	23.89	36.17	21.345	21.99	18.61	23.755	24.455	24.62	32.765	33.28	28.22	17.055	29.25	21.89	28.06	33.11	15.3	13.11	11.78	9.245	22.42	18.36	24.68	32.045	32.35	8.2835	24.84	29.54	24.49	26.66	16.57	20.815	14.225	28.45
TMED4	48.92	41.96	54.16	91.03	71.39	78.85	66.09	22.415	25.2	27.065	82.885	74.03	29.775	34.12	24.53	34.33	29.78	22.185	45.86	26.355	52.845	59.385	52.37	70.74	88.72	57.57	51.115	57.285	39.24	51.775	74.55	31.88	23.23	53.3	23.72	64.69	59.93	31.34	76.04	106.0	35.065	94.62	66.05	50.11	51.02	72.79	54.52	50.07	54.11
NPC1L1	0.8649	0.5063	0.12585	1.8730000000000002	1.4369999999999998	1.44	0.7094	0.044395	0.04249	0.134	0.4566	0.6222	0.084415	0.06777999999999999	0.06663999999999999	0.04145	0.1015	0.10295	0.05694	0.050089999999999996	0.5399	0.065505	0.0598	1.045	1.045	2.661	0.72015	1.3055	0.4412	0.8609	0.5458	0.1069	0.07425	0.5092	30.83	0.2894	0.2061	0.10025	0.546	0.7583	0.36265	0.08619	0.68035	0.4036	0.2817	0.5874	0.0816	0.54505	2.7889999999999997
MYL7	0.73145	0.9674	0.33625	1.719	1.8330000000000002	1.5819999999999999	0.3924	1.104	1.297	1.046	3.8185	3.842	1.7955	1.4669999999999999	0.8202	3.8489999999999998	1.598	0.7699	0.9981	1.0565	1.376	0.7366	0.3644	0.5811	1.058	0.8859999999999999	0.4352	1.073	0.4385	0.7485	0.772	7148.0	440.1	0.4189	0.4	0.7669	0.4552	0.55225	1.1875	1.123	0.36575	13.13	0.84605	0.9545	0.8068	0.4778	0.3878	0.4359	0.8634
YKT6	50.06	43.72	44.3	67.64	59.42	56.92	45.6	42.8	48.11	39.03	59.695	61.83	51.57	55.05	45.45	55.17	46.39	36.285	62.57	52.62	46.285	58.545	102.5	50.155	43.42	52.29	49.165	51.865	69.65	52.71	55.45	30.0	24.22	38.16	16.7	57.49	48.77	34.925	62.125	42.55	36.87	67.54	56.84	50.35	54.56	52.16	63.35	52.945	67.86
OGDH	62.87	55.08	89.145	70.99	65.5	86.05	83.58	32.8	43.71	43.91	69.53	76.34	58.69	55.97	30.98	45.6	45.16	36.315	39.21	41.255	50.64	64.375	57.46	68.63	59.15	86.29	72.9	94.985	70.0	107.6	70.76	124.0	206.7	74.23	24.25	79.02	55.42	225.75	66.415	44.03	17.1	58.63	57.97	74.0	84.29	77.75	63.575	60.08	74.46
ZMIZ2	51.02	38.52	50.92	56.02	53.56	51.02	62.87	46.75	62.45	42.855	79.225	90.16	87.315	76.06	44.45	34.6	50.22	35.34	42.99	32.735	54.965	93.22	32.45	59.515	68.37	50.82	47.74	56.555	48.35	53.19	88.49	26.33	21.85	49.63	20.11	83.8	63.23	16.77	76.395	72.46	33.44	106.7	79.22	65.18	63.97	54.24	96.495	43.13	84.79
GCK	0.4775	0.5006	0.14245	2.244	1.4169999999999998	1.6569999999999998	0.8999	2.169	2.291	1.4945	7.24	7.077000000000001	2.4755	2.4859999999999998	1.5230000000000001	6.749	2.185	1.1655	1.895	2.1215	0.5178	0.044265	0.5112	1.985	2.734	0.4346	0.2524	0.70995	0.2372	0.6153	1.058	3.1180000000000003	0.3495	0.1872	0.7651	0.3696	0.2046	0.040895	1.1855	1.548	0.6859	33.99	0.76955	0.3021	0.3004	0.2913	0.4646	0.32965	0.9064
AEBP1	343.8	261.9	68.815	2285.0	1480.0	1475.0	258.7	15.015	15.03	23.535	4.2015	7.852	22.855	12.68	13.27	25.08	22.82	12.995	41.95	24.43	292.3	2.3675	117.6	670.15	668.0	179.4	111.95	231.5	49.82	178.1	345.2	139.0	17.37	71.87	14.09	298.4	80.38	11.65	280.8	510.6	14.845	79.94	243.65	115.1	156.8	104.7	101.3	58.88	97.36
TUBA1A	102.55	102.7	74.74	178.8	190.6	155.7	173.5	365.2	366.4	332.8	561.85	515.5	379.9	420.5	405.1	708.9	398.7	310.65	1749.0	610.55	104.45	35.77	225.4	163.955	143.3	485.0	166.35	428.55	47.9	487.05	418.8	71.24	48.78	34.42	5.319	142.4	73.46	8.603	463.15	177.1	16.205	180.9	99.71	95.17	93.47	64.73	86.335	41.145	97.66
C1QL4	0.03501	0.2429	0.01292	0.03537	0.03173	0.020040000000000002	0.0	0.4645	0.2704	0.0683	0.062835	0.1036	0.25525	0.265	0.1653	0.8615	0.2586	0.032845	0.177	0.4002	0.21275	0.053035	0.0327	0.8491	0.1168	0.03784	0.044315	0.0	0.014180000000000002	0.0	0.06498	0.0	0.0	0.2249	0.0	0.01736	0.09201000000000001	0.0	0.026885000000000003	0.030189999999999998	0.003964	0.5035	0.10295	0.4578	0.535	0.0437	0.0	0.024845	9.87
TUBA1C	30.135	31.69	22.225	58.81	53.2	35.22	31.25	3.6185	3.424	2.6675	7.256	6.745	4.0145	3.917	3.5780000000000003	4.47	2.6039999999999996	2.35	12.11	5.7205	24.17	108.65	118.6	34.905	23.4	22.18	41.65	30.85	192.4	32.85	29.28	14.4	7.404	26.48	8.763	38.98	56.28	9.3845	22.625	22.28	8.9765	7.05	19.14	67.74	63.23	40.88	20.55	32.825	15.88
FMNL3	15.91	13.26	5.0925	14.77	20.74	19.11	7.332999999999999	5.5385	5.586	4.4855	9.4595	11.47	7.8895	6.522	6.0089999999999995	6.684	4.35	3.7575	10.72	8.057	14.095	41.8	11.64	13.155	14.49	10.57	5.6945	8.5395	3.69	7.479	11.43	6.726	4.072	6.246	1.209	22.08	5.224	2.285	46.77	25.05	1.6825	5.3	8.5345	5.106	5.718	9.863	14.015	4.9795	17.88
MCRS1	39.565	33.5	39.125	49.06	50.02	46.36	48.09	25.145	30.74	26.48	46.575	47.53	43.02	40.92	27.32	26.08	27.58	23.62	38.85	24.98	41.74	49.825	46.33	53.105	56.27	48.96	43.545	48.495	44.99	50.005	53.68	43.57	44.3	36.3	18.11	48.08	41.89	31.49	56.78	48.01	21.72	44.87	59.975	40.56	40.66	47.79	58.455	40.09	74.59
PRPF40B	8.789	6.971	12.0	19.03	13.64	17.54	18.2	6.0355	7.223	6.0755	16.54	18.48	11.12	9.735	6.322	8.445	6.485	4.9615	7.433	6.1055	11.69	5.7655	6.104	21.045	30.89	14.11	7.1405	14.65	7.513999999999999	12.665	26.09	6.678999999999999	5.146	10.99	2.923	8.949	11.63	9.308	15.365	29.47	5.746	24.33	17.095	9.446	9.805	5.886	8.1585	9.5005	35.39
TROAP	0.54405	0.4569	0.8390000000000001	0.4545	0.6253	0.2085	0.5281	0.059185	0.04168	0.058504999999999995	0.12565	0.1337	0.05242	0.0442	0.06375	0.06492	0.04797	0.04591	0.1263	0.057535	0.68685	27.94	5.027	0.2785	0.5139	0.2797	5.1135	0.2211	10.06	0.2114	0.4694	0.1891	0.1317	0.4462	0.3114	1.5590000000000002	1.454	0.076265	0.4898	0.7948	0.21805	0.35200000000000004	0.8556	4.468	4.124	6.002999999999999	5.69	1.254	37.55
SPATS2	8.1565	7.257999999999999	5.8765	8.285	7.353	6.526	10.24	4.5855	7.068	3.9235	25.33	19.35	10.52	12.67	5.169	4.835	4.571000000000001	3.236	3.5989999999999998	4.1145	8.5055	34.11	16.85	13.145	13.54	9.297	7.5255	7.2	5.412999999999999	6.98	8.301	3.563	1.8559999999999999	5.003	1.8769999999999998	8.849	14.44	4.096	6.1905	9.128	3.7430000000000003	14.9	10.975	13.93	13.04	7.5889999999999995	9.9795	8.92	24.4
FAM186B	0.32675	0.2186	0.46175	0.3313	0.306	0.3405	0.4796	0.058435	0.0753	0.072395	0.18005	0.2864	0.098845	0.07895	0.07126	0.09035	0.0849	0.059145	0.1279	0.07923	0.34535	0.75065	0.3086	0.5732	0.6269	0.3993	0.2785	0.302	0.2749	0.3005	0.5397	0.16899999999999998	0.1242	0.3077	0.2673	0.2835	0.4595	0.2081	0.5591	1.052	0.37235	0.4713	0.45475	0.42700000000000005	0.4775	0.3238	0.31625	0.23795	60.03
DNAJC22	0.02324	1.258	0.26655	0.32799999999999996	0.3667	0.07022	0.0	0.3814	0.1362	0.35325	0.12625	0.1673	0.2837	0.3234	0.4461	0.3207	0.2232	0.3323	0.7709	0.6188	0.31985	0.05967000000000001	1.2930000000000001	0.016605	0.5146	0.08449	5.1755	0.037435	0.04067	0.04165	0.6957	0.09227	0.02125	2.99	13.71	0.1859	1.53	0.016909999999999998	0.048325	0.1032	3.3710000000000004	0.2993	0.30845	0.1641	0.1838	6.071000000000001	0.29335	3.168	1.3
RP11-161H23.9	0.088795	0.1135	0.016845	0.1808	0.306	0.09928	0.0249	0.01432	0.0161	0.011065	0.20225	0.2371	0.01715	0.015059999999999999	0.015590000000000001	0.033260000000000005	0.01292	0.0	0.07264	0.030035000000000003	0.10305	0.01696	0.0	0.15855	0.45299999999999996	0.1874	0.085575	0.055639999999999995	0.02135	0.05012	0.6829999999999999	0.032389999999999995	0.0	0.03809	0.0	0.2172	0.062329999999999997	0.0	0.08679500000000001	0.059129999999999995	0.027569999999999997	0.266	0.08417000000000001	0.061779999999999995	0.08156000000000001	0.07249	0.0704	0.042345	2.659
KCNH3	0.2221	0.5582	3.279	0.5769	0.3661	0.2452	0.1854	60.505	74.99	48.38	29.665	31.73	125.2	106.5	48.9	8.968	43.0	42.715	1.724	2.3085	0.72825	1.01235	0.1076	0.7043	1.337	0.499	0.30935	0.84395	0.225	0.8039	3.707	0.8223	0.2953	2.9539999999999997	0.2514	1.466	0.5575	0.1382	0.58935	0.7977	0.9379	52.52	1.605	0.5710000000000001	0.5014	0.5909	2.248	0.47675	7.864
PRPH	3.3689999999999998	3.569	0.34145	1.9669999999999999	4.2	1.169	1.444	0.35405	0.2301	0.1399	1.6715	1.5830000000000002	0.27825	0.243	0.3932	0.6428	0.161	0.077935	2.116	0.46165	2.184	0.028895	0.043680000000000004	3.966	4.456	24.79	10.245	5.438	0.3101	6.107	4.876	0.6993	0.1201	0.3021	0.06287999999999999	1.198	0.7189	0.12895	2.7505	0.8603	0.6143	3.4930000000000003	2.128	1.018	1.514	4.676	1.9625	1.0485	45.9
DHH	1.1	1.01	0.3054	0.4989	1.776	0.5843	0.8286	0.10635	0.1338	0.1278	0.33115	0.5243	0.16485	0.13699999999999998	0.1753	0.2403	0.11900000000000001	0.109	1.14	0.2356	1.0465	0.02595	0.04973	0.60865	1.18	0.6002	0.3733	0.93845	0.3951	0.8509	0.9590000000000001	0.5055	0.2577	0.1835	0.06257	0.9277	0.4395	0.085775	55.75	0.3965	0.06572	0.6702	0.7218	0.4571	0.4595	0.4493	0.43525	0.25075	40.06
LMBR1L	38.84	29.05	28.58	38.93	32.97	36.17	42.08	8.5045	10.72	9.8905	57.63	63.14	18.02	14.56	9.908	13.12	12.61	8.827	14.45	10.675	40.225	21.215	24.25	40.865	60.38	42.06	28.4	41.0	25.44	36.47	45.1	13.93	10.45	18.49	10.79	43.37	24.91	9.64	62.16	64.32	10.105	64.82	48.73	30.34	33.48	35.59	52.71	16.94	126.0
TUBA1B	223.95	233.6	125.4	437.4	381.3	303.3	176.8	214.25	466.1	115.15	367.2	294.4	574.0	696.9	183.1	353.9	145.5	92.66	548.8	234.45	198.7	897.25	499.7	248.55	189.3	228.6	198.8	287.65	222.2	295.1	250.1	125.4	78.68	86.43	28.83	293.9	145.7	52.43	463.1	182.0	34.605	150.1	111.3	120.7	124.3	150.6	208.35	124.7	207.3
PTOV1-AS1	6.1155	5.072	18.585	6.307	6.825	6.521	9.655	3.93	4.173	4.236000000000001	10.165	11.18	5.5920000000000005	5.066	3.984	6.068	5.1610000000000005	3.585	4.14	3.8155	6.8145	6.6160000000000005	6.255	9.3165	12.04	9.648	6.1455	8.502	5.949	8.6015	11.54	3.824	4.303	5.0	1.6019999999999999	8.774	6.4879999999999995	10.3	11.86	19.33	2.977	24.76	10.995	7.482	7.831	6.4079999999999995	9.1265	6.449	34.5
MED25	36.98	35.11	106.3	39.54	39.97	38.61	58.11	20.56	22.92	19.585	59.895	65.35	31.755	29.14	18.51	29.11	22.77	15.23	27.16	19.22	42.71	52.93	34.12	59.23	64.33	50.41	41.155	43.31	46.26	40.205	60.39	26.04	27.41	33.14	12.41	54.39	40.96	59.935	56.06	90.36	21.9	79.27	47.685	44.5	43.02	42.09	56.14	50.53	186.7
MIR4749	0.0	0.0	0.0	0.0	0.0	0.0	0.0	0.0	0.0	0.0	0.0	0.0	0.0	0.0	0.0	0.0	0.0	0.0	0.0	0.0	0.0	0.0	0.0	0.0	0.0	0.0	0.0	0.0	0.0	0.0	0.0	0.0	0.0	0.0	0.0	0.0	0.0	0.0	0.0	0.0	0.0	0.0	0.0	0.0	0.0	0.0	0.0	0.0	0.0
FUZ	12.555	14.74	23.845	13.61	15.59	12.93	19.72	15.735	16.36	18.675	29.99	31.02	21.66	20.7	15.63	15.68	19.07	15.74	27.46	16.83	17.405	10.18	14.09	17.325	26.23	21.62	10.365	17.28	9.363999999999999	17.47	25.35	8.423	7.582000000000001	15.91	4.373	15.19	11.83	12.345	27.58	35.04	8.392999999999999	27.29	22.35	11.93	10.51	11.17	16.57	12.895	113.9
PNKP	29.01	26.91	58.345	30.54	30.7	25.03	34.65	10.1825	13.45	10.045	26.12	30.13	17.125	15.34	10.95	14.2	11.91	8.8305	14.47	11.25	33.82	26.285	24.27	39.25	44.54	24.62	28.32	25.4	24.53	23.46	47.51	16.91	12.35	27.27	14.61	41.32	30.23	9.558	41.385	44.91	18.26	67.62	48.32	24.91	24.68	31.09	63.79	26.95	40.85
ADM5	13.51	6.246	0.9735	2.512	4.632	2.013	5.175	1.6025	1.669	1.9415	4.5185	5.33	2.032	1.841	1.4580000000000002	2.344	2.16	1.7469999999999999	2.205	1.8235	9.825	4.823	0.7402	5.5489999999999995	10.19	3.675	3.241	4.9115	4.542	4.981	15.67	0.9428	0.7551	2.93	1.227	7.23	4.064	2.733	11.635	3.866	1.2765	5.635	7.2265	8.072000000000001	8.279	4.3839999999999995	10.885	2.7105	7.395
TSKS	1.7005	1.689	0.1884	0.5135	1.3769999999999998	1.092	1.329	0.098925	0.0594	0.1114	0.52095	0.5059	0.071275	0.07627	0.07781	0.09559	0.1049	0.09652000000000001	0.1214	0.091025	1.4069999999999998	0.0846	0.6577	1.4175	1.3980000000000001	0.3939	0.2809	0.7969	0.2446	0.59445	1.452	1.117	0.3802	0.1245	0.1393	0.7473	0.4683	0.21425	1.646	0.6834	0.12675	0.1621	0.59785	1.7	1.5619999999999998	0.2974	0.8432	0.1718	276.0
PRMT1	54.425	57.83	60.54	59.93	56.49	58.34	75.81	31.9	34.41	37.35	86.39	82.62	40.685	42.98	33.23	49.87	41.67	31.54	44.82	33.46	63.555	208.0	106.4	99.22	116.2	71.18	52.855	63.7	58.63	63.195	110.7	47.76	35.09	33.58	18.83	72.63	50.06	68.46	76.19	106.0	20.56	92.47	75.63	54.76	54.78	50.91	77.17	36.555	83.96
MIR5088	0.0	0.0	0.0	0.0	0.0	0.0	0.0	0.0	0.0	0.0	0.0	0.0	0.0	0.0	0.0	0.0	0.0	0.0	0.0	0.0	0.0	0.0	0.0	0.0	0.0	0.0	0.0	0.0	0.0	0.0	0.0	0.0	0.0	0.0	0.0	0.0	0.0	0.0	0.0	0.0	0.0	0.0	0.0	0.0	0.0	0.0	0.0	0.0	0.0
TBC1D17	80.49	59.26	65.92	85.95	80.31	104.3	102.8	40.805	47.44	44.65	112.55	123.5	69.87	59.77	41.11	45.78	49.14	39.72	62.62	44.42	79.905	43.72	38.68	96.8	127.3	92.52	48.89	94.43	41.5	90.145	100.1	34.98	28.37	37.82	40.1	72.45	56.8	93.935	126.05	125.6	35.765	88.54	92.8	95.08	100.4	56.66	72.745	49.23	41.23
AP2A1	68.325	62.27	107.45	69.64	68.72	75.21	70.04	33.95	47.23	33.175	102.3	113.3	82.185	74.87	31.13	45.66	38.24	27.685	37.5	32.46	61.595	59.105	104.4	101.56	91.28	62.36	43.975	68.36	53.4	64.11	85.52	35.16	25.66	32.04	28.58	62.24	38.3	52.025	78.535	100.4	19.96	56.75	53.565	64.1	74.69	43.79	71.135	33.835	166.4
BCL2L12	13.67	12.36	10.995	11.36	12.18	11.42	17.8	2.0135	1.591	2.156	1.4755	1.798	1.7415	1.6980000000000002	2.052	2.11	1.879	1.9685	4.579	2.6915	16.2	69.81	22.5	17.88	18.69	17.39	15.7	13.42	15.92	13.195	19.3	7.21	5.446000000000001	8.154	10.02	17.97	13.97	11.075	14.91	21.9	9.0865	4.645	19.97	12.82	12.46	14.93	26.55	13.425	23.58
PTOV1	35.98	36.37	71.985	50.79	44.13	45.25	56.65	34.48	40.44	38.875	108.5	107.2	51.525	54.0	35.63	52.98	46.86	32.215	50.59	34.56	43.055	24.315	39.2	76.98	94.7	58.62	36.15	46.905	30.34	45.09	73.12	27.54	18.21	32.02	21.85	41.5	46.51	36.365	66.005	107.2	21.815	115.7	77.42	41.01	41.33	34.13	47.575	37.595	98.14
SCAF1	46.485	36.51	31.38	56.38	50.24	62.62	56.48	34.405	45.76	34.4	72.18	76.17	62.25	58.33	35.62	38.82	40.21	28.835	34.3	30.46	45.18	44.815	50.66	65.535	64.39	54.65	34.79	51.44	38.03	48.925	57.8	22.16	17.86	24.6	18.35	44.18	35.23	33.915	63.145	61.35	14.755	58.79	54.195	43.91	47.63	33.8	44.025	27.795	69.37
IRF3	54.075	49.14	47.28	62.78	53.89	50.09	73.91	15.44	15.47	15.935	31.18	31.96	21.42	20.6	14.05	18.01	16.85	14.255	26.51	18.29	63.52	84.375	36.27	80.17	117.2	52.75	56.655	49.26	47.98	44.135	81.59	23.22	14.57	43.74	29.26	80.08	61.78	9.8735	71.915	90.58	33.04	74.76	107.95	71.17	64.71	74.33	128.1	53.145	45.31
CPT1C	2.49	6.303	2.1305	4.164	4.629	2.141	3.6689999999999996	20.28	29.18	31.64	72.42	82.16	43.845	38.72	22.49	31.13	37.16	25.275	19.2	15.935	4.0345	0.09597	12.8	16.635	16.12	5.374	2.7575	4.086	1.979	3.5785	8.779	3.681	1.03	1.4969999999999999	0.5642	3.72	1.716	0.41125	3.9145	12.3	0.91745	59.69	6.9275	2.963	2.36	2.131	8.738999999999999	1.445	11.38
RRAS	281.1	257.3	74.055	713.3	609.3	787.2	286.5	23.665	20.07	21.71	10.675	13.25	21.385	18.86	20.49	22.48	16.37	23.8	33.0	25.475	208.55	18.2	249.0	278.65	364.2	377.8	152.3	480.2	73.79	448.4	344.2	125.6	101.5	100.8	24.99	309.4	76.44	33.875	418.2	132.5	19.205	44.89	243.95	82.15	81.94	94.0	155.4	75.92	75.94
AKT1S1	27.095	21.34	29.96	25.56	24.72	26.65	29.51	10.955	11.8	12.265	18.53	20.24	14.32	13.89	11.56	13.41	13.05	10.8	17.06	13.41	24.085	14.76	39.53	29.255	31.89	27.54	20.87	26.22	27.66	26.095	29.54	13.0	11.01	16.24	16.38	22.09	21.35	31.675	30.085	27.03	10.135	26.22	27.535	31.45	34.34	18.38	18.545	20.25	22.78
PDE8A	38.575	31.63	34.175	23.44	24.72	29.28	30.38	17.56	9.398	17.075	4.3145	6.561	13.34	11.27	21.64	16.17	12.94	21.085	40.19	25.32	29.175	30.51	23.12	32.125	39.87	25.41	36.57	28.305	10.83	23.995	29.53	12.24	8.427999999999999	19.78	20.14	33.5	12.95	7.187	44.82	34.29	12.505	24.39	27.165	16.6	18.79	30.89	22.355	21.415	29.76
SEC11A	144.45	128.1	104.4	119.6	118.4	117.2	102.7	23.92	18.8	25.545	26.88	24.57	18.905	21.66	26.5	34.02	23.45	22.435	67.68	35.905	131.75	115.8	206.7	144.4	155.5	78.36	77.715	75.53	68.84	66.045	112.0	44.54	30.62	70.62	41.03	118.0	77.65	60.465	130.1	157.6	49.27	96.24	80.625	69.36	72.14	66.68	83.67	66.845	73.57
ALPK3	7.476	4.123	10.885	47.72	28.56	35.56	6.7010000000000005	0.94855	1.022	1.237	0.8553	1.125	1.676	1.4969999999999999	0.8852	4.106	0.8806	1.0490000000000002	1.301	1.6325	4.862	0.1007	0.2127	3.412	6.489	14.14	4.2785	16.85	3.323	11.185	3.3160000000000003	35.55	46.09	8.904	1.827	10.83	1.9269999999999998	159.1	3.264	1.179	5.7755	56.52	3.6375	0.6881	1.0979999999999999	1.4609999999999999	0.9679	4.7065	2.54
ZNF592	20.8	16.55	13.475	25.6	21.81	25.83	20.21	8.5165	9.048	8.9585	20.865	22.7	10.94	10.46	9.822000000000001	9.8	10.06	7.9185	17.31	9.0715	20.25	14.995	14.38	24.775	26.35	19.5	15.575	17.905	12.96	16.985	23.8	9.624	6.831	9.404	8.247	22.64	13.54	20.0	27.985	26.64	8.487	17.63	19.8	16.9	18.73	19.27	22.345	11.305	23.75
ZSCAN2	6.2235	5.584	4.1395	4.869	4.311	4.242	5.946000000000001	1.807	1.775	2.309	5.7410000000000005	5.327999999999999	2.2255	2.153	1.77	2.58	2.658	1.956	2.8819999999999997	2.1795	7.1325	3.272	3.2960000000000003	6.662000000000001	8.199	4.95	3.3985	4.0825	1.632	4.0705	6.277	1.954	1.714	4.273	3.011	3.299	4.401	2.522	5.0905	7.822	5.433	5.267	6.8595	2.228	2.5660000000000003	3.7969999999999997	6.4	4.8955	11.74
NMB	47.975	53.78	19.095	15.86	18.32	8.971	13.76	6.1775	5.421	5.1425	5.395	7.261	5.971	5.462999999999999	11.05	22.4	4.506	5.9815	14.07	11.615	31.3	2.197	10.01	15.425	15.9	8.73	5.056	7.1055	8.267999999999999	5.1455	16.03	3.734	2.06	10.93	1.5619999999999998	9.967	9.499	1.626	30.45	13.04	5.204	16.05	8.99	6.169	7.055	4.376	7.8535	6.071000000000001	13.03
SLC28A1	0.094205	0.1149	0.054560000000000004	0.7123	0.2156	0.2144	0.05432000000000001	0.018430000000000002	0.015569999999999999	0.03304	0.008252500000000001	0.02391	0.02232	0.01275	0.03783	0.04768	0.031580000000000004	0.031415	0.1421	0.052360000000000004	0.16465	0.0102185	0.0	0.2931	0.2625	0.061220000000000004	0.03107	0.06254	0.02882	0.038465	0.4088	0.1993	0.3332	17.75	47.45	0.040310000000000006	0.1016	0.33695	0.077555	0.05015	0.032780000000000004	0.3516	0.068535	0.028030000000000003	0.03007	9.118	0.062855	0.026695	0.1887
WDR73	17.52	16.75	24.44	22.25	22.84	19.2	28.99	7.499	8.373	9.9455	26.875	26.65	10.445	10.06	7.638	10.27	10.71	7.7085	10.11	8.179	21.745	15.205	24.26	29.225	36.45	25.43	17.9	24.34	18.11	22.135	37.43	10.35	7.729	16.63	8.936	23.84	20.69	6.9765	30.14	39.73	11.315	44.61	38.285	17.36	17.55	18.18	26.42	17.46	35.88
DYNLL1	71.02	83.68	74.35	141.7	133.7	125.9	86.69	146.6	200.7	124.3	124.0	98.53	166.4	226.3	143.8	172.1	153.4	100.66	180.0	129.8	74.24	89.245	157.2	127.75	94.68	102.3	83.725	97.8	213.9	107.15	162.4	44.58	20.61	65.94	31.08	84.96	52.06	9.5705	177.3	92.01	25.805	122.8	82.465	164.0	183.2	59.48	65.99	61.8	170.7
P2RX4	21.4	17.48	17.935	25.12	22.16	19.07	23.03	5.983	6.103	5.0280000000000005	76.56	71.3	7.9745	7.445	6.178	7.193	5.402	4.8385	12.5	6.768	23.215	27.885	19.67	23.81	37.65	18.26	41.715	15.34	6.7010000000000005	14.065	27.36	6.285	3.1889999999999996	20.1	11.73	41.0	39.23	1.4315	22.975	34.67	27.26	28.59	29.385	10.11	11.94	37.6	36.205	25.635	15.47
OASL	2.6595	2.475	0.48095	0.7847	1.0270000000000001	0.4002	1.381	0.4886	0.3537	0.5045	0.42755	0.5252	0.44545	0.3822	0.4435	0.6492	0.4897	0.6504	1.067	0.6971	2.3465	19.745	0.6208	0.6561	0.5361	0.6522	3.005	0.72655	2.176	0.6878	1.6130000000000002	0.3449	0.2714	0.8334	4.176	11.21	0.7168	0.17885	1.1765	0.4077	0.2247	0.5504	0.59495	0.8943	0.7637	1.633	5.205	5.138	4.665
POP5	27.29	29.27	46.805	32.48	35.94	29.26	29.34	15.055	15.93	15.09	18.22	18.22	17.31	18.08	14.04	18.61	15.78	13.01	22.01	15.495	31.3	41.465	32.73	30.905	36.55	26.04	24.975	25.3	23.82	24.075	35.22	20.72	16.47	28.31	20.41	28.94	27.06	10.075	36.255	28.3	12.945	44.14	37.46	23.69	21.75	26.74	41.355	22.2	18.59
ACADS	68.545	67.56	76.33	21.18	23.39	20.26	37.3	13.95	13.65	15.66	9.026	11.26	15.465	14.31	10.96	14.39	14.42	15.61	15.91	17.445	63.6	30.88	14.62	24.15	27.61	40.19	106.15	35.54	19.74	38.14	23.1	34.4	58.43	46.64	155.4	29.57	28.77	109.4	32.625	18.77	23.405	18.06	27.8	20.39	23.32	92.65	58.2	42.455	48.07
SPPL3	31.225	23.39	18.46	30.2	27.91	32.4	31.21	15.455	19.01	16.755	30.81	28.72	23.195	26.24	16.65	22.69	18.53	14.14	22.58	16.53	29.465	24.545	26.06	50.615	45.71	29.6	24.83	26.1	50.34	25.225	33.26	11.35	8.22	15.92	9.243	27.5	24.93	8.74	40.04	44.35	8.8665	26.88	28.555	76.95	82.07	24.95	36.51	16.78	56.78
HNF1A-AS1	0.0	0.0	0.0	0.0	0.0	0.0	0.0	0.0	0.0	0.0	0.0	0.0	0.0	0.0	0.0	0.0	0.0	0.0	0.0	0.0	0.0	0.0	0.0	0.0	0.0	0.0	5.6605	0.0	0.0	0.0	0.0	0.0	0.0	4.515	4.44	0.0361	0.0	0.0	0.0	0.0	3.2769999999999997	0.0	0.0	0.0	0.0	3.8080000000000003	0.0	11.59	0.04492
COX6A1	268.65	297.0	294.1	341.6	319.8	352.3	296.7	644.35	658.4	440.45	388.45	337.4	560.05	681.4	530.0	512.1	507.6	436.2	428.3	673.7	279.8	362.2	335.4	303.4	274.0	308.0	422.35	312.0	423.7	333.6	279.3	93.93	60.33	345.1	255.8	287.0	237.2	20.735	248.15	219.5	113.75	336.7	268.7	304.4	316.0	348.4	240.45	323.0	274.6
COQ5	29.565	27.66	35.825	20.78	23.51	20.23	23.71	15.625	14.99	18.465	30.82	25.84	16.935	19.71	15.71	17.6	20.01	15.225	25.66	17.555	29.7	60.405	46.37	30.91	31.59	25.48	27.375	22.58	24.29	22.68	25.24	20.18	21.99	23.84	28.49	25.03	21.36	37.65	40.955	34.7	11.88	28.77	29.905	23.82	22.93	24.54	30.13	20.36	44.98
UNC119B	16.33	20.0	52.49	25.72	28.41	25.0	22.3	14.18	14.52	16.24	31.58	32.06	16.715	16.45	12.61	21.78	18.55	11.56	12.67	14.6	23.14	32.3	37.42	20.735	31.59	22.97	20.255	27.035	16.2	26.465	48.43	9.301	6.178999999999999	25.13	6.5	23.64	13.64	5.5165	29.675	51.42	12.48	48.38	29.47	14.48	13.37	19.67	25.11	21.205	40.11
HNF1A	0.2044	0.2176	0.22125	0.281	0.2842	0.2822	0.5449	0.44715	0.8386	0.40399999999999997	0.85975	0.8726	1.245	1.226	0.4653	0.5491	0.5622	0.3448	0.2871	0.3303	0.23305	0.38305	0.3275	0.23555	0.5112	0.7405	6.3385	0.4556	0.2475	0.3976	0.37799999999999995	0.09461	0.09241	8.982999999999999	15.06	0.2628	0.1895	0.10345	0.2895	0.3781	4.805	0.3313	0.44145	0.1886	0.2239	10.99	0.31735	5.435	0.773
CAMKK2	32.145	26.28	15.54	30.68	29.6	29.13	29.09	31.26	51.61	44.23	494.95	450.3	106.25	114.4	16.63	10.4	36.3	34.77	15.54	9.835	28.215	25.245	28.78	29.965	33.6	25.3	21.65	26.13	16.21	24.8	35.58	9.738999999999999	6.071000000000001	11.08	14.25	30.85	19.43	4.7295	29.285	35.92	7.837999999999999	13.82	34.695	18.03	20.12	23.44	47.655	20.7	10.23
SIRT4	1.29	1.499	5.8705	1.554	1.598	1.095	2.741	1.859	2.545	1.889	8.687000000000001	7.34	3.3755	4.129	1.8159999999999998	2.213	1.9340000000000002	1.4735	1.435	1.3995	1.8030000000000002	1.1405	1.969	2.839	3.8539999999999996	4.974	2.2805	2.9785	1.296	3.2515	3.093	2.459	3.202	2.662	2.9339999999999997	2.295	2.273	4.412	1.4909999999999999	3.702	1.285	1.985	2.4419999999999997	2.8339999999999996	2.753	2.421	2.9810000000000003	2.7689999999999997	17.31
DYNLL1-AS1	4.3375	3.767	5.9945	5.84	4.961	5.056	6.143	6.1635	6.9	7.8185	5.4365	5.917999999999999	8.199	9.389	6.121	8.176	8.97	4.781000000000001	5.994	5.7515	6.393	7.346	9.339	7.51	9.411	5.471	4.781000000000001	5.6095	11.9	5.831	7.54	2.832	1.806	7.9910000000000005	2.52	6.757000000000001	7.154	3.0805	6.558	7.402	3.036	11.43	6.5665	8.763	8.992	3.075	2.61	4.6365	112.8
TRIAP1	27.2	26.57	28.445	24.63	26.9	19.67	20.59	10.88	12.04	11.205	19.505	16.06	13.76	17.44	10.95	11.07	12.45	9.933	17.36	10.97	26.2	70.995	71.09	20.185	20.07	23.56	20.22	21.305	27.92	21.86	23.52	9.582	10.11	15.01	25.52	25.06	24.22	28.38	26.38	18.07	22.385	19.58	27.045	35.67	35.86	19.52	23.765	21.23	22.06
P2RX7	3.888	2.7880000000000003	3.1885	1.69	2.832	1.7009999999999998	2.7560000000000002	6.6979999999999995	4.752	5.987	8.626	10.69	9.9875	8.013	10.49	5.672000000000001	4.206	5.999	23.85	11.115	2.5425	5.5145	1.608	7.072	7.515	4.9719999999999995	1.9909999999999999	1.7625	1.631	1.6465	4.406000000000001	0.8792	0.3996	0.4671	1.235	8.751	3.02	0.20445	11.03	10.91	0.71475	2.608	2.3745	11.73	14.54	1.9769999999999999	5.8935	0.70625	2.833
RNF10	89.78	87.52	94.16	99.16	101.9	111.4	99.88	45.185	51.1	52.635	111.0	99.65	64.595	69.95	45.98	53.61	57.04	42.405	67.22	46.67	86.38	69.555	88.7	103.75	113.0	105.4	69.055	104.15	93.79	119.75	90.47	77.35	77.95	63.47	35.62	105.3	73.63	143.95	125.5	94.84	32.08	90.99	93.615	80.11	89.1	63.96	93.755	65.56	132.7
RNU4-1	0.0	0.0	0.0	0.0	0.0	0.0	0.0	0.0	0.0	0.0	0.31885	0.0	0.0	0.0	0.0	0.0	0.0	0.0	0.0	0.0	0.2727	0.5519	0.0	0.0	0.0	0.0	0.1991	0.0	0.0	0.0	0.4258	0.0	0.0	0.0	0.1407	0.0	0.0	0.0	0.0	0.0	0.52655	0.3473	0.0	0.0	0.0	0.2188	0.0	0.0	3.911
MLEC	43.115	55.34	144.5	42.41	51.99	42.63	47.59	22.855	24.91	27.735	24.525	29.12	29.355	31.2	22.4	30.51	33.63	22.475	35.73	26.02	46.445	105.1	94.27	47.39	57.22	42.66	81.2	37.09	27.21	38.97	69.94	55.08	35.74	42.83	49.92	44.65	42.03	28.1	45.93	66.01	44.495	72.52	73.505	26.8	25.4	61.64	52.53	49.235	71.32
MSI1	0.1366	0.8240000000000001	5.084	0.1981	0.2766	0.059329999999999994	1.012	6.8425	7.747999999999999	7.5360000000000005	6.114	7.537000000000001	8.5095	7.056	6.13	7.278	7.2	5.5955	4.553999999999999	5.4945	1.334	0.027989999999999998	0.04842	5.4455	5.803999999999999	1.252	2.4455	0.55945	0.5214	0.4877	7.627999999999999	2.303	2.025	0.8804	0.1376	0.9149	0.9884	0.0503	2.0469999999999997	3.161	3.298	26.46	8.865	0.7587	0.7248	3.315	0.031405	5.3255	37.11
PLA2G1B	0.57335	1.03	5.9365	1.9069999999999998	1.3119999999999998	0.6459	3.534	0.28975	0.3278	0.22675	0.40335	1.207	0.5596	0.4227	0.4054	0.5067	0.2214	0.23195	0.3399	0.40595	1.295	1.7685	1.3530000000000002	3.7939999999999996	2.93	1.204	1.4095	0.86735	1.604	1.476	3.495	0.4646	0.3007	1.4869999999999999	1.855	14.14	1.19	0.33605	0.9642	9.95	19075.0	4.0889999999999995	2.1035	0.8451	0.5508	1.734	2.3795	5.2265	6.933
RNU4-2	3.6335	1.381	0.48455	0.4853	0.6809	0.7108	0.5651	1.216	1.034	1.4165	3.5435	3.2510000000000003	0.93435	1.041	0.7251	0.9669	1.2429999999999999	1.2345	0.7671	0.7031	4.137	0.7607	0.2305	1.0759	0.8458	0.7543	0.8363	0.47155	0.0	0.5105	0.9076	0.4188	0.2961	0.588	0.4466	1.143	1.11	0.71685	2.2215	0.8287	0.7175	1.893	1.0105	1.3030000000000002	1.2	0.8029	1.4715	0.46845	4.737
GATC	14.41	13.91	13.185	10.71	12.14	11.69	16.05	6.2605	8.139	6.446000000000001	19.995	17.9	8.056000000000001	10.31	7.582000000000001	8.089	7.569	5.0375	16.36	8.539	14.015	30.37	31.36	14.36	18.23	10.8	10.49	10.135	11.78	10.38	13.98	5.267	3.42	8.613	6.27	14.67	11.27	6.324	15.69	15.94	11.89	9.259	11.83	11.6	12.66	11.51	12.16	8.9575	9.027999999999999
SRSF9	116.15	121.3	170.5	122.5	122.6	114.3	116.9	61.505	69.82	62.06	126.15	115.9	74.95	87.82	60.15	80.79	70.38	55.69	87.36	77.675	129.55	285.9	227.8	159.3	159.2	91.0	107.65	91.42	181.6	83.86	156.5	38.94	24.93	104.8	64.9	153.0	130.9	27.27	144.9	170.5	83.405	164.7	145.35	147.9	147.4	114.2	188.3	106.05	232.4
PXN	93.23	77.41	43.26	58.87	51.39	37.85	96.63	6.92	6.235	6.6065	30.99	41.63	10.25	6.742000000000001	7.686	10.94	6.359	5.8025	13.82	9.8425	87.725	13.04	85.24	107.245	114.7	86.86	62.085	71.075	24.75	71.085	111.8	39.55	26.28	41.17	10.44	94.04	48.54	61.795	144.65	39.78	13.265	36.3	77.97	36.46	42.6	60.61	74.89	34.07	34.47
CABP1	1.2155	7.435	0.72895	0.9099	5.331	7.535	3.181	34.575	96.63	12.105	44.775	46.71	197.8	226.8	39.96	9.318	15.22	12.285	3.679	7.29	3.1965	3.873	0.34	2.1315	2.041	2.245	1.626	2.3005	0.7131	2.109	3.889	0.8577	2.9389999999999996	2.603	0.07517	0.4914	0.3687	0.49105	1.22	0.9095	0.4922	3.11	3.2430000000000003	0.5335	0.6608	1.348	0.90505	1.5935	1.507
UBQLN4	31.215	26.51	23.04	35.84	34.53	36.32	47.31	29.32	42.76	40.44	52.075	52.87	54.73	54.41	26.32	27.74	38.76	30.71	31.11	27.01	31.75	31.695	28.27	60.42	64.76	39.01	28.81	33.395	41.41	33.19	55.28	19.48	14.59	23.34	19.07	37.46	32.75	40.455	55.625	39.81	19.68	18.33	44.36	38.45	40.23	25.25	30.29	32.68	39.92
SYT11	12.79	10.39	5.7115	82.42	46.58	51.31	25.52	106.7	119.3	145.15	241.0	228.6	180.45	196.0	103.2	126.5	154.3	122.25	177.6	117.65	9.9205	27.88	25.08	34.53	35.12	26.8	9.689	19.42	3.513	18.4	19.9	11.18	6.482	4.942	0.6806	16.29	3.865	1.8485	70.145	25.03	1.4880000000000002	75.7	16.55	3.5	4.2860000000000005	7.617000000000001	11.47	4.8260000000000005	13.26
GON4L	15.3	10.48	7.744	13.18	12.56	14.74	15.4	3.5380000000000003	4.2139999999999995	4.789	12.3	11.94	6.521	6.4639999999999995	3.6310000000000002	4.609	5.166	3.7055	5.276	3.8975	16.065	16.06	14.23	15.89	15.79	13.12	9.86	12.295	8.783999999999999	12.04	16.2	5.569	3.641	6.53	3.99	15.36	10.76	6.7410000000000005	21.925	15.69	5.337999999999999	12.6	13.83	13.39	14.62	12.08	15.04	8.719	14.08
RUSC1	23.805	18.54	17.675	47.75	37.79	42.74	24.52	12.665	22.47	15.435	96.445	106.6	46.735	40.96	12.02	30.14	19.95	10.92	8.901	12.345	20.69	8.5055	19.04	38.195	39.87	27.34	28.595	24.765	30.52	23.875	29.71	12.66	7.277	16.96	3.955	23.08	23.89	4.7095	40.41	28.05	7.0125	46.95	31.975	27.31	28.65	22.48	14.865	16.69	7.23
SCAMP3	53.695	48.89	68.965	44.68	46.15	38.62	46.83	20.08	21.15	23.365	44.465	49.69	32.105	30.53	20.29	29.16	25.99	21.145	47.32	26.105	54.455	71.63	70.98	52.44	57.32	38.49	37.145	37.225	48.17	36.22	47.26	32.44	29.47	37.86	23.41	59.2	51.0	41.415	70.025	51.36	25.05	44.43	52.115	62.64	66.57	40.53	60.27	40.57	44.51
HCN3	3.8065	3.14	5.7075	3.5439999999999996	3.361	3.562	7.791	3.1445	6.428999999999999	4.6625	48.565	55.25	9.4915	8.359	2.7680000000000002	12.3	6.197	3.285	4.288	5.1105	4.649	3.6595	2.7310000000000003	9.033	12.97	5.902	10.955	4.0	8.232000000000001	4.806	4.824	1.2409999999999999	0.8808	8.227	9.176	3.77	7.718	0.6584	6.6105	9.241	2.213	19.99	8.0575	12.47	13.32	12.23	3.5375	4.066	5.627999999999999
LMNA	196.15	168.2	111.35	297.5	208.8	236.7	140.7	10.34	8.523	11.185	20.885	24.24	11.045	9.932	12.52	15.69	9.601	11.405	25.64	16.005	184.65	88.985	366.5	206.7	164.5	126.7	110.9	153.1	162.3	130.4	213.6	78.71	49.59	51.45	27.77	152.5	118.9	59.65	223.7	164.2	25.71	56.86	101.3	283.7	268.1	83.58	64.94	80.05	58.36
TSACC	0.3668	0.5344	1.141	0.3623	0.4239	0.18	0.5527	0.21405	0.2516	0.2918	0.55535	0.7399	0.2692	0.2557	0.2951	0.3982	0.2662	0.2493	0.7689	0.4641	0.4344	0.78895	0.7288	0.62365	0.5883	0.4096	0.45075	0.387	0.7719	0.4069	0.4846	0.2628	0.1924	0.4411	0.7452	0.4811	0.5188	0.2795	0.4827	0.5068	0.3528	0.8329	0.8544	0.3806	0.3485	0.4559	0.70835	0.47385	894.0
ARHGEF2	43.245	39.34	7.018	63.34	50.98	59.02	28.41	17.515	19.75	24.54	70.125	72.76	35.845	29.99	23.67	15.52	22.54	22.49	68.03	20.865	37.18	45.575	49.73	43.795	43.87	22.56	32.63	35.165	16.29	29.995	43.37	15.2	10.48	10.83	3.306	83.75	19.93	6.0195	64.465	27.86	4.3635	12.2	24.405	10.93	14.57	32.66	57.44	22.71	39.63
SLC25A44	10.84	12.14	9.138	10.94	11.09	9.371	10.79	8.942	12.28	9.8475	25.57	24.58	18.935	20.81	9.109	12.87	11.18	8.3675	12.01	9.5025	10.87	18.06	11.45	11.404000000000002	12.79	9.53	9.9745	9.6485	10.09	9.271	14.59	5.761	5.088	13.07	12.96	15.62	8.904	7.229	12.99	9.291	3.7155	14.69	11.525	11.29	12.39	14.25	18.565	8.48	18.36
FDPS	34.835	27.44	37.03	26.78	25.88	27.01	24.61	12.44	16.36	11.38	26.755	26.25	21.505	23.04	13.54	20.66	12.95	10.32	26.55	14.63	33.81	116.3	43.61	30.955	32.64	22.64	30.115	22.54	49.31	22.455	32.29	14.86	10.39	17.8	29.2	51.67	35.44	10.54	41.03	29.18	15.505	22.49	27.34	40.41	40.74	35.37	33.99	26.285	24.71
RIT1	20.215	19.72	13.01	23.92	22.98	19.62	28.12	6.1205	6.157	7.625	10.825	9.759	6.061	7.042000000000001	5.807	9.045	7.805	6.3065	10.69	9.1835	19.025	32.425	16.52	20.815	21.22	17.71	13.0	16.4	32.3	16.255	18.56	8.208	5.791	13.3	4.3839999999999995	31.84	16.0	4.32	21.095	16.38	4.5535	15.3	18.74	15.7	15.49	14.84	29.205	16.925	15.76
ASH1L	22.425	17.17	14.94	25.36	23.84	34.94	31.69	10.265	13.16	12.04	42.945	37.36	16.23	19.36	10.42	11.52	14.8	9.32	13.42	10.0025	21.615	19.025	22.45	24.505	27.63	25.98	15.8	24.005	15.67	23.815	28.51	10.46	7.279	7.577000000000001	4.706	21.46	19.33	17.73	34.87	32.82	7.2139999999999995	18.41	20.585	21.8	23.09	16.66	13.22	12.425	18.07
MEX3A	0.36905	0.5374	0.2554	0.2208	0.2925	0.1173	0.7221	0.87335	0.6953	0.6043	1.67	1.6840000000000002	0.5655	0.6264	0.6399	0.7808	0.6918	0.47155	0.8111	0.5889	1.1355	1.089	2.072	2.2135	3.237	0.7464	0.6938	0.3831	1.133	0.45545	1.6980000000000002	0.1627	0.07322999999999999	0.7134	0.7835	0.8081	1.8530000000000002	0.049355	1.0835	7.8260000000000005	0.2528	0.5407	1.5830000000000002	0.7724	0.7804	0.5576	0.4012	0.4922	1.411
SEMA4A	4.329	5.122000000000001	0.9615	6.209	4.713	4.551	15.1	19.665	21.4	17.3	5.2205	6.007000000000001	18.575	16.19	8.635	15.02	22.46	13.71	3.302	7.1739999999999995	9.7375	69.26	1.365	10.2545	10.21	3.167	4.836	2.9425	37.54	2.3995	8.542	2.09	0.7901	9.427	0.9733	23.14	23.76	1.6880000000000002	5.787000000000001	7.7829999999999995	2.0005	5.2010000000000005	25.845	39.14	34.06	4.762	35.58	6.7989999999999995	8.009
PKLR	0.050980000000000004	0.04564	0.032605	0.04325	0.04161	0.043289999999999995	0.021480000000000003	0.072135	0.324	0.1069	2.8939999999999997	2.278	0.3859	0.5083	0.05126	0.7428	0.1595	0.053360000000000005	0.08837	0.102125	0.05089	0.026494999999999998	0.050839999999999996	0.03032	0.023119999999999998	0.06848	0.40435	0.03163	0.0589	0.034585000000000005	0.058960000000000005	0.01441	0.0101	8.948	31.61	0.06781000000000001	0.03903	0.013019999999999999	0.29815	0.04263	0.014219999999999998	0.04069	0.051535000000000004	0.6591	0.4613	7.292000000000001	0.090915	0.032875	2.185
CCT3	88.24	94.35	137.05	116.3	108.0	114.0	127.1	48.745	54.18	55.795	122.2	111.1	67.39	78.7	49.13	72.0	64.96	45.345	86.33	55.28	97.925	233.0	201.0	127.7	112.2	124.4	92.07	118.8	119.6	122.3	138.7	57.07	46.42	66.77	52.0	91.11	83.35	76.495	104.7	133.0	49.62	106.8	103.6	99.7	100.5	82.43	98.56	79.565	187.3
VHLL	0.0	0.0	0.0	0.0	0.0	0.0	0.06204	0.0	0.0	0.04689	0.5545	0.5072	0.0	0.02907	0.027569999999999997	0.04985	0.058460000000000005	0.0	0.03475	0.0	0.0	0.0	0.0	0.0	0.0	0.0209	0.0	0.0	0.0	0.0	0.05629	0.0	0.0	0.0	0.0	0.0	0.0	0.061915	0.0387	0.0	0.0	0.04216	0.0	0.0	0.0	0.0	0.027989999999999998	0.0	0.2262
BGLAP	5.5835	8.045	7.7105	7.52	8.338	7.205	7.192	9.6365	8.855	10.855	24.74	23.83	9.9045	10.0	7.575	9.695	11.12	9.593	12.72	9.4785	7.0305	3.4410000000000003	6.582999999999999	9.5335	16.31	19.78	8.287	9.557	5.006	8.3395	11.76	6.876	5.773	6.917000000000001	5.317	7.591	6.031000000000001	3.7345	8.288	17.72	3.0125	17.22	20.01	6.277	5.343999999999999	5.825	11.84	5.6115	6.917999999999999
CLK2	43.35	38.85	51.195	42.63	43.91	37.4	53.62	10.295	12.26	12.93	58.3	67.2	20.535	15.25	11.42	13.27	13.48	10.8	18.18	11.95	50.11	61.145	43.2	61.95	77.95	44.56	39.63	45.105	40.53	39.575	74.43	15.7	11.53	34.7	25.7	51.85	46.56	10.655	58.44	80.45	22.88	80.65	76.265	42.75	42.74	52.36	92.405	38.11	42.65
MTX1	16.91	14.38	15.595	15.08	14.02	13.17	13.55	5.1979999999999995	6.087999999999999	6.195	7.135	7.103	7.6185	8.097000000000001	5.087	5.917999999999999	6.8870000000000005	5.2175	7.087999999999999	5.4105	16.655	21.755	24.93	17.375	18.42	11.6	12.4	13.03	15.17	13.295	20.64	5.468999999999999	4.211	10.88	8.222999999999999	16.95	13.52	4.2755	16.29	14.82	6.1695	13.37	13.34	12.78	13.85	12.2	17.22	11.89	73.2
KIAA0907	36.21	26.99	25.5	43.26	37.05	45.77	47.97	10.09	11.83	13.46	64.045	58.49	16.685	16.5	11.48	13.49	15.21	11.205	18.72	12.165	39.33	45.67	29.66	59.195	83.21	39.47	36.41	36.55	27.38	33.345	53.73	15.98	10.5	24.62	14.22	48.88	44.83	16.49	63.05	72.79	15.215	62.03	54.69	34.81	39.52	39.95	45.71	34.11	38.86
MSTO1	12.345	9.151	6.939	10.23	10.75	8.404	8.552999999999999	2.9755	3.895	3.5469999999999997	9.2875	10.44	6.0765	5.334	4.217	5.115	4.132	3.2005	4.6160000000000005	3.969	12.845	11.74	11.87	13.945	13.46	6.791	5.86	6.962000000000001	6.928999999999999	6.4510000000000005	15.3	3.977	2.628	5.685	5.837999999999999	9.304	7.7	1.66	16.765	15.16	5.1925	15.31	13.77	6.598	7.0489999999999995	8.174	12.525	6.2125	35.79
SSR2	164.15	174.7	219.85	171.6	171.8	153.4	163.4	40.455	42.71	53.95	73.865	68.59	47.285	54.22	38.45	43.3	57.94	44.55	63.35	44.69	189.05	237.25	312.4	319.5	349.7	147.4	134.45	116.5	107.8	104.8	200.3	62.95	37.98	96.12	80.65	218.6	179.2	38.33	179.2	340.9	195.15	152.4	173.85	145.9	156.5	135.6	210.45	156.1	145.0
PAQR6	3.1495	3.125	2.1445	1.401	3.215	1.595	2.972	409.05	235.9	213.1	137.5	145.1	205.25	212.7	544.9	401.0	217.7	318.4	2968.0	1025.5	4.7475	7.2065	3.1919999999999997	5.84	7.571000000000001	12.72	5.712999999999999	5.6885	6.629	5.2620000000000005	8.012	2.0869999999999997	1.008	6.865	3.98	5.496	4.766	1.1045	120.5	3.398	1.3145	20.23	12.655	17.01	18.03	5.041	6.537000000000001	4.099	9.466000000000001
RXFP4	0.08752	0.1108	0.0	0.1193	0.06529	0.08607000000000001	0.4519	0.0	0.0	0.026115	0.36145	0.3257	0.027460000000000002	0.01989	0.0	0.02323	0.0242	0.0321	0.0374	0.0	0.092325	0.09016	0.03327	0.15875	0.0	0.07281	2.7105	0.057865	0.03999	0.068655	0.05492999999999999	0.02071	0.0	0.06286	0.0	0.1264	0.08461	0.0	0.073245	0.037360000000000004	0.04471	0.028460000000000003	0.04417	0.03477	0.03391	1.591	0.1382	0.046845	0.2168
PMF1	47.275	42.0	37.58	40.32	44.89	49.44	50.93	18.915	18.82	19.005	39.24	36.53	19.735	20.01	17.5	22.24	21.7	16.88	34.06	21.195	52.05	59.29	33.0	71.05	69.36	46.97	37.0	45.055	43.61	42.525	55.09	34.12	30.57	43.76	28.85	53.61	43.97	43.01	51.615	64.57	18.905	50.86	65.01	56.26	57.88	38.41	63.865	38.28	25.72
FAM189B	22.73	21.47	24.7	35.08	32.47	34.39	41.77	15.78	18.94	15.95	47.985	51.12	31.365	29.21	13.9	18.13	19.0	12.85	16.03	12.325	22.075	26.37	43.95	31.795	34.21	43.24	22.14	36.39	27.17	38.45	28.01	10.12	7.212999999999999	15.48	7.523	24.15	20.21	18.62	33.325	29.01	7.5935	30.02	33.12	22.32	23.29	17.73	18.68	20.73	32.48
SMG5	47.435	46.64	69.085	62.99	60.29	60.93	59.3	34.585	41.0	38.46	85.23	94.1	54.955	52.82	36.4	46.83	43.57	33.705	64.86	45.345	50.685	73.98	58.85	59.995	59.78	71.2	56.875	65.92	60.26	70.735	58.87	43.15	41.78	58.04	37.88	76.92	48.33	52.315	81.58	59.93	21.53	86.41	80.325	62.66	67.06	57.62	67.465	50.195	73.63
LAMTOR2	38.945	40.13	46.73	39.83	44.38	36.25	39.0	25.075	28.95	24.875	27.27	26.35	28.505	32.43	23.41	28.62	27.72	22.005	25.53	26.68	37.905	51.95	56.56	36.72	38.57	39.8	36.17	34.09	40.03	37.955	37.99	23.54	22.25	34.86	42.85	44.38	35.29	23.47	41.985	22.07	23.665	33.08	38.69	35.69	35.95	33.45	46.845	37.82	26.83
GBA	19.995	18.64	33.405	30.96	26.83	21.62	27.98	8.639	11.07	12.115	12.235	11.74	13.745	16.33	9.221	14.91	14.31	9.684	18.77	11.845	21.34	14.22	48.97	26.575	29.35	14.64	19.69	15.42	20.42	14.09	19.03	8.79	4.388	17.81	7.059	27.67	20.25	3.305	28.705	17.9	9.7485	46.93	18.01	20.66	25.89	18.09	27.135	14.73	11.66
YY1AP1	37.14	31.75	23.665	41.47	39.03	51.51	43.1	14.435	15.76	16.38	55.74	51.82	22.33	22.91	14.24	17.79	19.37	13.38	22.56	16.5	38.89	48.735	26.57	53.745	52.04	47.0	28.53	42.37	34.14	41.11	43.31	19.56	15.67	17.94	13.54	46.05	31.96	39.74	51.815	52.1	11.815	43.98	44.215	39.39	42.6	28.04	40.375	22.505	76.39
RHBG	0.011555	0.01067	1.27	0.0	0.018009999999999998	0.0	1.604	0.026514999999999997	0.03609	0.02544	52.41	51.32	0.04242	0.03627	0.035710000000000006	0.04585	0.02244	0.020375	0.1449	0.038794999999999996	0.046585	0.03676	0.0154	0.067565	0.03636	0.009452	0.015944999999999997	0.013640000000000001	3.9939999999999998	0.012675	0.02179	0.02309	0.01137	28.08	3.1710000000000003	0.03918	0.09253	0.0	0.01614	34.79	0.4872	0.1069	0.16399999999999998	8.481	10.87	0.06352999999999999	0.3402	0.13605	4.982
TMEM79	4.5995	4.072	6.3325	4.526	4.691	3.09	17.63	2.8365	2.654	3.6689999999999996	6.9665	8.078	3.557	3.055	2.872	3.5580000000000003	3.727	3.1995	5.922000000000001	3.4730000000000003	7.207000000000001	8.008	6.626	9.228	9.187000000000001	4.581	5.002	4.3365	196.0	4.399	4.918	1.962	1.446	2.877	4.055	5.236000000000001	14.99	1.0685	7.522	5.651	2.133	10.44	39.49	143.9	142.0	5.99	11.105	5.385	6.8660000000000005
DAP3	41.755	38.06	40.265	34.99	36.0	38.06	49.91	15.755	17.18	17.895	30.52	26.29	19.03	22.93	15.97	23.45	21.99	14.315	26.72	20.785	42.23	70.255	56.03	44.04	42.32	44.03	34.415	36.275	36.37	38.32	41.03	27.5	27.29	26.82	23.01	41.05	34.92	39.27	38.63	35.25	22.29	37.71	43.945	44.16	46.24	32.43	44.28	35.51	42.77
SCARNA4	0.25515	0.1806	0.0	0.0	0.0	0.0	0.38	0.0	0.0	0.0	0.0	0.2135	0.0	0.0	0.0	0.0	0.0	0.0	0.0	0.0	0.31985	0.37895	0.0	0.18355	0.0	0.0	0.2036	0.0	0.2574	0.0	0.0	0.0	0.0	0.0	0.0	0.3374	0.4191	0.0	0.34600000000000003	0.4001	0.0	0.2292	0.0	0.3851	0.3304	0.2619	0.0	0.2028	0.2217
SCARNA4	0.0	0.0	0.0	0.0	0.0	0.0	0.0	0.0	0.0	0.0	0.0	0.0	0.0	0.0	0.0	0.0	0.0	0.0	0.0	0.0	0.0	0.0	0.0	0.0	0.0	0.0	0.0	0.0	0.0	0.0	0.0	0.0	0.0	0.0	0.0	0.0	0.0	0.0	0.0	0.0	0.0	0.0	0.0	0.0	0.0	0.0	0.0	0.0	0.0
MIR555	0.0	0.0	0.0	0.0	0.0	0.0	0.0	0.0	0.0	0.0	0.0	0.0	0.0	0.0	0.0	0.0	0.0	0.0	0.0	0.0	0.0	0.0	0.0	0.0	0.0	0.0	0.0	0.0	0.0	0.0	0.0	0.0	0.0	0.0	0.0	0.0	0.0	0.0	0.0	0.0	0.0	0.0	0.0	0.0	0.0	0.0	0.0	0.0	0.0
RAB25	0.2545	0.2014	0.1256	0.2558	0.2369	0.2185	46.17	0.14315	0.1707	0.14805	1.3980000000000001	1.411	0.41115	0.381	0.1722	0.2183	0.1733	0.14095	0.2841	0.15275	19.505	0.1973	0.2338	0.65225	1.2919999999999998	0.5273	75.935	0.2737	406.7	0.2475	6.399	0.1132	0.08263	20.52	0.6261	48.78	84.06	0.1322	0.50045	0.5595	28.405	40.73	48.935	215.1	225.9	44.92	0.37285	65.705	0.82
PAIP2	54.405	55.14	71.61	56.86	57.25	69.89	53.62	42.36	51.76	45.24	117.85	74.14	47.345	77.64	42.32	59.02	46.4	34.36	81.86	57.42	52.34	84.655	47.19	55.505	63.24	54.53	29.23	56.225	32.57	58.29	57.82	40.46	28.64	29.48	15.78	47.43	36.11	46.205	53.18	73.12	13.935	70.74	41.325	33.41	32.33	28.7	44.34	25.985	105.3
SNORA74A	0.0	0.0	0.0	0.0	0.0	0.0	0.4952	0.0	0.0	0.0	0.0	0.0	0.0	0.0	0.0	0.0	0.0	0.0	0.0	0.0	0.2012	1.0590000000000002	0.3632	0.0	0.3062	0.0	0.1832	0.0	0.4467	0.0	0.0	0.0	0.0	0.0	0.0	0.2198	0.3084	0.0	0.0	0.0	0.0	0.0	0.0	0.2044	0.2375	0.0	0.18495	0.0	0.184
MATR3	70.56	63.43	57.2	85.75	78.02	91.22	85.76	68.72	80.29	74.385	207.35	105.5	64.965	127.1	68.62	83.92	88.88	56.065	84.54	57.565	71.825	129.1	96.47	109.05	114.2	72.73	48.39	71.285	47.48	68.075	93.99	39.17	27.9	33.12	17.15	71.88	52.81	48.075	91.47	120.4	24.77	73.58	68.72	48.08	47.41	48.92	60.52	38.005	67.48
SLC23A1	0.47365	0.4156	0.32765	0.3821	0.3589	0.247	0.4845	0.2239	0.1559	0.2631	0.88305	0.767	0.20600000000000002	0.2057	0.2222	0.3061	0.21	0.1422	0.3207	0.21755	0.65845	4.135	0.4009	0.85545	1.055	0.3711	2.694	0.33865	0.5474	0.2902	2.4619999999999997	0.1665	0.1086	8.34	14.8	1.052	1.095	0.0952	0.6707	1.178	0.76405	0.6716	4.387	2.158	1.9669999999999999	37.88	2.141	0.4913	0.4871
PROB1	2.0140000000000002	1.835	6.086	1.86	2.627	1.824	3.0580000000000003	1.659	1.48	1.9295	0.94495	1.325	1.99	1.6159999999999999	1.5830000000000002	2.008	1.463	1.4035	1.614	1.921	2.495	11.585	3.861	2.8335	4.731	0.8088	2.7239999999999998	3.88	1.4569999999999999	4.959	4.115	8.146	12.56	1.482	0.3509	1.8519999999999999	2.843	48.075	1.594	1.1340000000000001	0.27715	4.871	6.2215	0.9502	0.9929	2.3	2.615	1.504	1.835
LRRTM2	0.98415	0.47700000000000004	0.096955	0.1658	0.2198	0.2315	0.2116	6.0125	8.758	8.1435	13.925	11.47	10.47	14.38	6.572	9.767999999999999	8.957	6.3785	4.131	4.3875	0.5926	0.08844500000000001	0.1704	0.35600000000000004	0.5337	0.449	0.29395	0.22275	0.1213	0.1935	0.4355	0.08048	0.03896	0.06921000000000001	0.04958	0.2671	0.1617	0.1436	1.463	0.4526	0.27365	0.7779	0.18485	0.2133	0.2254	0.3123	0.3671	0.19035	0.1063
SNORD63	0.0	0.0	0.0	0.0	0.0	0.0	0.0	0.0	0.0	0.0	0.0	0.0	0.0	0.0	0.0	0.0	0.0	0.0	0.0	0.0	0.0	0.0	0.0	0.0	0.0	0.0	0.0	0.0	0.0	0.0	0.0	0.0	0.0	0.0	0.0	0.0	0.0	0.0	0.0	0.0	0.0	0.0	0.0	0.0	0.0	0.0	0.0	0.0	0.0
SNORD63	0.0	0.0	0.0	0.0	0.0	0.0	0.0	0.0	0.0	0.0	0.0	0.0	0.0	0.0	0.0	0.0	0.0	0.0	0.0	0.0	0.0	0.0	0.0	0.0	0.0	0.0	0.0	0.0	0.0	0.0	0.0	0.0	0.0	0.0	0.0	0.0	0.0	0.0	0.0	0.0	0.0	0.0	0.0	0.0	0.0	0.0	0.0	0.0	0.0
SNORD63	0.0	0.0	0.0	0.0	0.0	0.0	0.0	0.0	0.0	0.0	0.0	0.0	0.0	0.0	0.0	0.0	0.0	0.0	0.0	0.0	0.0	0.0	0.0	0.0	0.0	0.0	0.0	0.0	0.0	0.0	0.0	0.0	0.0	0.0	0.0	0.0	0.0	0.0	0.0	0.0	0.0	0.0	0.0	0.0	0.0	0.0	0.0	0.0	0.0
SNORD63	0.0	0.0	0.0	0.0	0.0	0.0	0.0	0.0	0.0	0.0	0.0	0.0	0.0	0.0	0.0	0.0	0.0	0.0	0.0	0.0	0.0	0.0	0.0	0.0	0.0	0.0	0.0	0.0	0.0	0.0	0.0	0.0	0.0	0.0	0.0	0.0	0.0	0.0	0.0	0.0	0.0	0.0	0.0	0.0	0.0	0.0	0.0	0.0	0.0
SIL1	19.905	19.95	38.55	30.99	25.6	22.43	21.11	5.0705	5.968999999999999	7.3015	4.0505	3.78	4.9705	6.912000000000001	5.569	8.479	7.542000000000001	6.4385	10.56	7.4239999999999995	19.53	21.015	41.48	20.94	21.74	17.48	13.865	15.725	11.94	14.32	23.17	13.61	8.479	11.35	22.5	22.73	18.31	13.25	21.72	20.18	20.435	31.58	20.625	19.21	18.39	12.13	16.51	17.935	59.18
CTNNA1	172.55	130.7	130.95	218.9	167.8	226.0	158.5	47.19	40.41	52.3	30.955	32.18	44.745	50.63	48.32	48.17	53.5	47.355	105.6	58.425	151.45	64.235	144.3	173.15	166.9	137.1	121.75	151.2	195.1	159.25	146.1	90.77	85.44	79.49	32.7	189.6	134.6	43.41	257.0	131.0	36.91	70.21	109.0	135.6	152.0	101.3	79.115	97.01	48.26
MZB1	0.44435	1.329	0.38355	0.7106	1.13	0.1349	0.479	0.08276	0.06327999999999999	0.1056	0.1195	0.1358	0.08262	0.07975	0.1014	0.1403	0.06975	0.072375	0.1625	0.09602000000000001	3.8139999999999996	250.5	0.0589	3.264	19.37	0.1993	31.82	0.16715	3.517	0.2111	6.757000000000001	0.2363	0.2098	0.9147	1.929	15.54	63.51	0.11855	0.4609	0.5069	0.21835	0.8041	7.8465	0.29	0.158	35.41	217.0	10.775	0.594
ITGA3	35.195	29.26	50.475	178.8	159.3	183.3	78.71	5.8045	8.649	7.557	40.105	40.19	13.705	12.81	6.091	14.59	8.647	5.8015	4.333	6.0105	39.76	2.2095	48.43	40.77	48.35	35.42	46.965	57.945	42.5	38.43	61.24	13.58	7.478	83.68	1.671	149.7	33.64	6.6805	58.945	33.61	11.935	60.03	54.6	57.52	58.99	42.62	27.37	32.66	5.976
SAMD14	1.661	1.442	1.805	8.575	6.269	3.76	2.536	24.085	30.72	22.49	128.3	129.4	37.995	34.44	19.82	17.52	32.69	20.315	6.311	10.44	0.9086	0.9497	2.046	3.423	2.531	1.9469999999999998	1.264	3.3465	0.7091	2.187	1.419	1.175	0.6476	2.775	0.568	8.99	0.3143	0.8057	1.4605	2.593	0.18885	6.232	5.278	0.5517	0.7188	1.4669999999999999	2.6495	1.2055	4.716
PPP1R9B	46.54	40.96	44.545	74.35	57.62	53.31	39.75	96.13	119.1	75.325	181.35	178.6	130.0	133.1	90.77	51.43	90.58	65.63	37.75	40.83	40.095	99.835	53.08	65.0	65.56	32.28	25.88	35.845	42.52	33.23	47.1	19.25	13.26	25.5	8.402999999999999	81.02	30.76	8.4215	56.035	59.12	12.94	40.66	46.46	41.52	42.37	38.96	103.3	24.235	60.02
DLX4	0.24425	0.3641	0.2028	0.3266	0.2444	0.3952	0.3119	0.052335	0.1077	0.11375	0.1244	0.1729	0.30215	0.19699999999999998	0.06245	0.04736	0.1296	0.082075	0.04407	0.02868	0.4092	0.2059	0.1287	0.248	0.4018	0.1514	0.19575	0.08168500000000001	0.6969	0.055854999999999995	0.1564	0.09166	0.02051	0.1041	0.02086	0.9635	1.389	0.0227	0.1051	0.05682	0.1434	0.145	0.2723	2.612	3.398	0.2833	0.57565	0.1304	0.5899
RP5-1029K10.2	0.14825	0.3524	0.19735	0.4028	0.2933	0.1627	0.1081	0.0	0.0	0.0	0.2157	0.2719	0.035345	0.032389999999999995	0.02997	0.028939999999999997	0.0	0.021485	0.08809	0.052879999999999996	0.22315	0.03628	0.0	0.33605	0.2926	0.2428	0.10465	0.21345	0.1194	0.16755	0.395	0.2736	0.07889	0.0568	0.04622	0.04028	0.2997	0.0	4.3265	0.05882999999999999	0.059739999999999994	0.1692	0.64175	0.1603	0.1569	0.07226	0.3463	0.06176	0.4502
SNF8	29.43	25.71	26.685	34.17	32.44	34.52	28.33	14.515	17.22	16.65	27.275	24.38	19.185	21.23	14.52	17.62	18.5	15.22	20.57	17.215	27.095	35.17	40.16	30.17	28.69	30.13	23.63	31.105	22.0	31.52	28.06	17.37	15.24	21.44	12.47	27.36	20.68	16.24	31.03	25.21	10.415	24.09	26.155	22.35	23.9	21.43	26.49	21.6	30.21
UBE2Z	56.12	48.91	59.49	76.31	66.06	66.09	64.5	24.55	30.01	22.435	53.51	47.08	39.355	45.63	27.55	33.21	29.55	19.425	45.52	25.575	55.625	110.3	123.2	77.14	85.92	55.57	46.665	52.555	56.31	53.015	73.29	26.36	17.73	36.4	17.71	64.66	52.85	20.37	70.25	66.66	20.515	52.22	70.19	63.75	69.09	49.31	67.945	41.425	60.08
FAM117A	16.765	12.46	7.502999999999999	21.55	23.02	32.15	29.34	3.437	3.318	4.779	14.06	16.15	3.475	3.3789999999999996	2.924	3.698	6.591	3.6060000000000003	2.359	2.3335	16.1	41.295	4.308	15.005	18.95	30.59	12.925	22.825	9.498	20.98	27.13	7.739	5.11	7.686	5.746	13.81	12.73	2.0355	18.155	30.38	7.9615	21.19	14.03	22.63	23.26	20.4	45.185	10.55	33.86
XYLT2	13.07	11.7	13.97	19.1	17.21	14.09	22.95	5.537999999999999	6.867999999999999	7.656000000000001	22.55	23.39	9.2035	9.283999999999999	5.5089999999999995	6.683	7.824	6.3605	5.817	5.4925	14.85	14.3	25.59	23.86	25.56	17.62	12.4	15.975	12.2	14.22	24.24	8.273	5.435	10.55	5.562	15.48	15.37	3.8065	21.04	29.04	7.7055	13.51	29.185	21.43	20.79	12.69	19.005	112.95	44.49
DLX3	0.3168	0.3003	0.27915	0.7729	0.4297	5.568	0.6823	0.02659	0.03888	0.031645	0.033175	0.03992	0.17095	0.1732	0.05801	0.05637999999999999	0.01976	0.01586	0.044719999999999996	0.019719999999999998	0.6706	0.023540000000000002	0.1392	0.8814	0.2443	0.1802	0.19105	0.19425	3.911	0.21095	0.2595	0.1584	0.031689999999999996	0.2315	0.013999999999999999	0.2646	0.6487	0.030639999999999997	0.23335	0.4811	0.13255	0.4111	0.70215	64.52	84.03	0.1852	0.035385	0.076565	1.311
SGCA	8.721	4.87	0.66485	226.4	146.8	163.9	59.21	0.5654	0.6252	0.79245	10.515	10.33	0.7606	0.491	0.6007	0.5968	0.9639	0.92025	0.9327	0.7283	3.0325	0.93315	0.9189	8.1165	21.72	61.81	18.27	96.34	6.525	85.295	14.16	70.93	61.37	1.6340000000000001	1.656	34.3	1.732	226.1	12.25	2.045	0.4398	0.9779	26.015	7.31	11.7	5.859	3.363	6.58	14.9
RP11-893F2.6	0.0	0.0	0.0	0.0	0.0	0.0	0.0	0.0	0.0	0.0	0.0	0.0	0.0	0.0	0.0	0.0	0.0	0.0	0.0	0.0	0.0	0.0	0.0	0.0	0.0	0.0	0.0	0.0	0.0	0.0	0.0	0.0	0.0	0.0	0.0	0.0	0.0	0.0	0.0	0.0	0.0	0.0	0.0	0.0	0.0	0.0	0.0	0.0	0.0
GIP	0.0	0.0	0.0	0.0	0.0	0.0	0.0	0.0	0.0	0.0	0.0	0.0	0.0	0.0	0.0	0.0	0.0	0.0	0.0	0.0	0.0	0.0	0.1306	0.0	0.0	0.0	0.0	0.0	0.0	0.0	0.0	0.0	0.0	0.0	0.0	0.0	0.0	0.0	0.0	0.0	0.0	0.0	0.0	0.0	0.0	0.0	0.0	0.0	0.7954
NXPH3	7.245	5.301	0.56615	105.9	39.07	66.73	13.97	3.3875	6.483	4.8225	77.765	69.21	11.795	12.15	5.199	3.702	1.298	7.0889999999999995	2.745	2.5615	5.4365	1.2675	0.4335	20.2085	26.8	22.38	6.5475	15.36	1.776	11.59	13.69	2.7680000000000002	1.699	0.382	0.1065	5.272	2.463	0.88685	11.015	11.6	0.25225	15.9	10.1	3.1919999999999997	4.027	1.4409999999999998	1.6035	1.7675	3.7910000000000004
ZNF652	8.7255	7.153	8.363999999999999	8.695	8.807	8.818999999999999	11.75	6.1255	4.522	5.74	12.53	11.44	4.949	5.099	6.888	7.007999999999999	5.6	5.7815	15.72	9.1845	11.15	7.0115	4.753	12.47	14.14	19.75	10.815	13.455	6.3020000000000005	13.285	12.28	3.6010000000000004	2.289	5.088	5.398	11.92	16.24	4.485	16.885	12.2	4.5545	12.61	15.5	15.5	19.03	11.92	15.2	10.405	17.1
KAT7	24.37	17.9	15.9	33.45	30.38	44.69	40.28	11.515	13.34	13.78	54.845	45.46	19.075	22.21	11.24	18.34	16.21	10.275	18.23	11.785	23.505	31.24	23.51	32.5	35.85	27.24	17.63	29.395	22.24	28.785	32.69	15.5	12.32	12.79	6.131	23.53	21.97	20.86	35.61	34.73	6.965	25.0	26.415	28.82	32.22	19.04	21.78	14.43	68.04
PHOSPHO1	0.61255	1.093	0.82555	0.4455	0.6642	0.2237	0.6622	0.8175	1.675	0.74425	0.97885	1.214	3.793	4.2010000000000005	1.339	1.137	0.7007	0.92015	1.45	1.949	0.7016	1.308	0.121	0.6364	0.8034	0.4107	0.536	0.40705	0.5565	0.42235	1.653	0.6427	0.4904	0.8381	0.4246	3.2319999999999998	0.6579	1.0855	0.7396	0.3044	0.13795	0.8261	1.27	0.3524	0.3738	1.436	12.575	0.4132	171.8
RP11-1079K10.3	0.095805	0.115	0.2003	0.1764	0.1837	0.08689	0.5503	0.50225	0.5055	0.64145	0.71965	0.7158	0.6138	0.6393	0.9482	0.7361	0.7619	0.55155	2.65	0.93465	0.19915	0.6063	0.2728	0.2863	0.4309	0.6856	0.30225	0.3189	0.1003	0.2638	0.2303	0.09645	0.03047	0.07751	0.03533	0.2964	0.311	0.04198	0.5848	0.3414	0.0	0.3498	0.3046	0.1231	0.1598	0.6601	0.95455	0.1613	0.7947
SPOP	35.1	28.21	21.68	62.63	49.6	77.52	43.68	16.675	18.97	22.24	62.98	51.76	24.06	27.02	17.78	20.87	19.21	18.62	23.33	16.43	32.33	35.955	32.97	56.2	53.49	105.0	39.165	68.395	22.44	76.275	53.64	18.07	12.02	13.18	12.55	38.26	24.22	18.75	42.11	44.0	10.35	31.87	52.295	22.49	24.55	25.69	29.925	19.75	19.73
NGFR	21.845	42.52	23.145	18.74	36.56	23.65	10.54	0.9805	0.8401	0.9654	10.285	13.66	0.90635	0.8226	1.739	2.9619999999999997	0.8158	1.4905	22.75	3.832	31.785	0.58765	0.3679	16.875	26.94	24.51	11.165	21.075	7.031000000000001	19.385	30.06	29.9	6.858	5.781000000000001	12.64	3.529	28.69	1.6535	290.2	3.113	6.237	14.63	28.42	18.88	20.68	6.193	29.21	3.9730000000000003	14.46
PHB	106.55	118.1	129.3	108.1	113.6	109.0	126.4	52.97	61.3	57.145	64.04	59.33	64.675	78.59	53.05	70.78	64.67	49.345	83.33	65.79	124.45	260.95	228.2	104.15	114.8	119.3	136.9	120.15	117.1	125.5	108.8	109.0	103.4	119.4	57.9	109.2	157.7	93.915	131.5	116.0	40.49	77.33	108.65	92.53	94.99	94.49	93.335	93.84	65.52
B4GALNT2	0.0	0.0	0.1363	0.0	0.0	0.0	0.0	0.0	0.0	0.0	0.0	0.0	0.0	0.0	0.0	0.0	0.0	0.0	0.0	0.0	0.0	0.0	0.01715	0.0	0.0	0.0	12.48	0.0	0.07558	0.0	0.0	0.0	0.0	0.8926	0.0	0.08825	0.1996	0.0	0.0	0.0	0.0	0.0	0.0	0.6038	0.307	1.713	0.0	2.978	0.495
ABI3	11.29	12.17	8.5485	4.959	10.58	3.7430000000000003	7.655	2.0115	1.3030000000000002	1.7315	0.79135	0.807	1.4925	1.34	2.372	3.1	1.5919999999999999	1.3945	10.15	4.249	10.5	78.45	0.1225	10.4325	15.59	5.422000000000001	7.796	6.314	5.266	6.08	13.05	4.768	4.17	6.392	2.2	26.25	5.2589999999999995	1.3415	12.865	4.436	1.9535	4.69	12.235	3.964	4.2330000000000005	17.77	98.64	5.6815	2.255
IGF2BP1	0.0207	0.008276	0.03134	0.01796	0.05727	0.05247	0.005299	0.005254	0.003833	0.0042565	0.004876	0.005069	0.0034994999999999996	0.004089	0.004815	0.006815000000000001	0.003389	0.002334	0.00409	0.0052715	0.01018	0.42995	5.4270000000000005	0.013280000000000002	0.01372	0.01086	0.021294999999999998	0.006175	0.0051649999999999995	0.006945000000000001	0.005801	0.00387	0.002997	0.4468	0.008601000000000001	0.02289	0.008059	0.006920999999999999	0.017165	0.01258	0.004614	0.01051	0.010985	0.0053490000000000005	0.01065	0.011940000000000001	0.0067775000000000005	0.01127	7.996
PDK2	35.29	28.11	66.81	44.23	39.26	56.69	41.46	22.53	30.57	33.285	146.3	148.7	48.04	44.51	19.16	22.6	44.44	24.835	18.55	19.97	30.175	3.5675	17.93	29.02	44.58	42.7	36.145	48.0	15.32	41.075	37.79	55.25	54.24	33.46	15.16	17.45	20.8	82.19	46.19	56.99	20.715	18.48	25.25	23.46	28.61	31.19	19.65	27.73	20.56
TAC4	0.2455	0.2383	0.3747	0.406	0.3731	0.4111	0.4408	0.0	0.0	0.047685000000000005	0.2496	0.3602	0.05317	0.053439999999999994	0.0	0.055229999999999994	0.0	0.0	0.0	0.04566	0.35555	0.1669	0.08542000000000001	0.79325	0.7508	0.2929	0.2842	0.37025	0.2919	0.49095	0.43200000000000005	0.7285	0.2165	0.2771	0.1265	0.3978	0.4419	0.044455	0.31585	0.348	0.21845	6.532	0.46935	0.3727	0.3875	0.4503	0.6107	0.2964	0.6623
TMEM92	0.14845	0.1367	0.023030000000000002	1.3969999999999998	0.2257	0.1932	2.07	0.07538500000000001	0.03988	0.058335000000000005	0.065385	0.09101000000000001	0.07336000000000001	0.04214	0.08902	0.1046	0.02768	0.047175	0.1617	0.072285	0.2238	0.060105	0.3174	1.2735	2.802	0.2123	1.181	0.19765	0.3623	0.154	0.6006	0.048839999999999995	0.013069999999999998	0.056170000000000005	2.248	2.491	1.318	0.011434999999999999	0.9499	1.815	0.27575	0.05186	0.5670000000000001	0.203	0.1759	13.78	0.16475	14.8	0.3623
GNGT2	1.1615	1.944	1.1305	0.8659	1.555	0.4744	1.611	0.48225	0.5853	0.51005	0.2849	0.2735	0.73615	0.9635	0.7377	0.6502	0.4436	0.4953	1.811	1.109	1.2865	35.715	0.07138	1.2535	1.187	0.8245	1.1345	0.99315	0.8046	0.9055	1.4809999999999999	0.7023	0.5988	1.065	0.4296	4.852	0.7119	0.17315	1.2405	1.2409999999999999	0.32025	0.8078	1.6275	0.4071	0.3362	2.342	14.09	0.85035	0.7361
COL1A1	219.85	237.0	65.085	427.1	497.7	323.6	387.9	1.082	0.9871	3.56	1.138	1.715	1.4069999999999998	0.8758	1.207	1.5519999999999998	6.987	2.9535	2.463	1.094	197.15	3.2885	3561.0	1140.0	1024.0	433.5	198.4	170.4	51.79	117.0	469.4	75.74	26.37	34.81	14.63	169.1	62.26	7.5665	186.25	743.6	19.435	141.4	278.85	187.4	208.2	99.88	84.355	98.545	50.74
ATP5G1	59.38	62.16	91.715	80.93	83.51	70.03	72.95	80.29	98.44	94.955	100.7	88.54	99.605	132.3	80.51	87.83	108.9	81.8	80.31	81.525	64.785	186.45	111.7	79.58	76.39	88.86	131.5	84.935	112.0	90.185	71.0	226.0	225.2	95.1	57.22	60.84	67.0	168.3	87.54	71.93	31.76	96.58	80.565	83.61	84.7	87.33	70.05	98.245	46.64
RP11-1094H24.4	0.31575	0.147	0.38885	0.9997	0.8609	1.085	0.6334	0.14905	0.1997	0.22735	0.71445	0.7089	0.29325	0.2648	0.1435	0.2248	0.405	0.1592	0.1291	0.093325	0.2823	0.0	0.2695	0.8881	0.2633	0.526	0.27035	0.7246	0.3739	0.4689	0.7681	0.1936	0.1329	0.7442	0.02075	1.9240000000000002	0.5623	0.11945	0.89905	0.2917	0.092365	0.6973	1.1485	1.237	1.724	0.2244	0.5903	0.2334	0.1351
RP11-1079K10.5	0.0	0.0	0.0	0.0	0.0	0.0	0.0	0.0	0.0	0.0	0.0	0.0	0.0	0.0	0.0	0.0	0.0	0.0	0.0	0.0	0.0	0.0	0.0	0.0	0.0	0.0	0.0	0.0	0.0	0.0	0.0	0.0	0.0	0.0	0.0	0.0	0.0	0.0	0.0	0.0	0.0	0.0	0.0	0.0	0.0	0.0	0.0	0.0	0.1124
SLC35B1	32.79	31.39	24.9	31.51	36.67	25.94	25.63	17.875	20.64	22.26	34.13	32.98	26.025	29.96	17.38	25.68	24.65	18.2	28.03	21.24	34.985	33.36	51.51	32.475	36.03	20.86	25.255	21.795	31.96	20.245	31.92	31.45	28.35	29.55	36.69	45.14	38.85	39.105	44.395	29.08	22.275	57.49	35.565	32.66	34.86	43.11	41.91	29.655	35.03
GPR19	0.1557	0.1488	0.43425	0.08404	0.1246	0.062189999999999995	0.1147	3.1715	3.8680000000000003	4.045	10.0195	8.708	4.165	4.993	2.786	5.353	5.487	2.8205	5.487	3.302	0.17815	3.0635	0.2622	0.085905	0.1616	0.2625	0.23505	0.10300000000000001	0.1542	0.1048	0.2289	0.05466	0.030239999999999996	0.07687999999999999	0.038310000000000004	0.2337	0.1857	0.033125	0.212	0.07765	0.0678	10.74	0.1049	0.1837	0.1873	0.4464	0.75475	0.11045	3.248
CDKN1B	91.21	62.54	49.835	83.07	82.13	145.0	60.73	41.72	44.25	45.875	195.3	127.1	43.955	66.04	48.55	52.3	44.32	39.8	102.5	54.735	93.895	65.78	28.38	117.83	108.8	76.32	49.595	62.055	41.89	62.355	83.72	26.98	16.68	23.53	24.33	74.7	48.45	40.115	135.35	105.8	17.05	45.76	53.775	66.35	75.97	53.99	77.185	33.385	50.37
CREBL2	47.695	42.68	129.2	37.01	39.57	40.35	40.97	29.495	32.74	30.86	49.41	38.0	30.085	40.2	20.97	33.23	39.4	23.185	36.27	27.9	43.26	24.21	33.69	36.08	45.73	32.53	22.82	30.62	14.48	29.22	33.5	13.71	8.213	28.34	17.18	37.1	27.71	6.3925	53.92	48.44	12.555	65.52	37.645	30.3	31.05	22.79	35.01	21.14	30.57
DUSP16	11.5	13.5	43.785	12.89	11.13	12.98	23.25	6.015	4.761	6.5255	16.475	14.58	6.2405	5.982	6.761	6.199	5.817	6.034	10.11	6.1065	20.085	52.405	5.195	21.18	17.27	9.181000000000001	12.87	9.472999999999999	15.45	8.832	17.73	5.8870000000000005	3.117	6.632999999999999	15.18	20.24	19.81	7.542999999999999	18.695	19.25	10.605	17.55	25.095	15.27	15.34	15.7	8.586	13.52	13.59
APOLD1	173.8	148.5	4.093	14.21	33.05	68.08	26.45	19.895	18.69	20.265	13.16	15.24	22.895	23.23	22.44	27.32	15.01	18.775	33.64	32.61	123.95	2.728	2.7569999999999997	44.67	24.6	17.96	9.38	21.655	6.919	18.105	69.27	20.23	18.06	6.912999999999999	1.472	28.61	12.83	23.465	65.145	6.167999999999999	4.1945	15.25	17.3	15.31	26.68	10.28	7.205	12.525	6.675
LOH12CR1	6.361000000000001	5.327999999999999	6.5215	11.91	8.531	8.991	5.649	4.5565	5.683	6.0995	6.072	5.727	7.0495	7.97	5.25	8.244	7.646	5.156000000000001	10.49	6.8315	6.372000000000001	15.23	8.327	7.5965	7.206	5.292999999999999	4.656000000000001	5.792999999999999	7.361000000000001	5.7625	6.24	3.437	2.371	3.278	3.219	7.0360000000000005	5.726	3.525	12.06	6.096	3.2505	8.273	6.36	8.704	8.318999999999999	4.258	6.406000000000001	4.253	13.35
FAM96B	100.45	107.0	125.5	143.7	138.9	138.9	100.8	97.125	100.1	100.62	157.0	134.2	93.67	116.8	99.81	118.3	107.2	95.275	156.9	115.8	101.65	168.8	151.2	117.5	137.2	122.6	100.35	119.2	156.7	117.15	127.3	96.87	96.34	122.0	73.41	139.0	72.2	188.45	166.8	144.0	34.655	162.6	113.75	74.57	73.69	95.89	111.65	74.68	139.7
CDH16	0.0286	0.0201	0.02022	0.03013	0.08292999999999999	0.1283	0.027460000000000002	0.0088455	0.010879999999999999	0.0057020000000000005	0.031725	0.03857	0.01747	0.01004	0.009245999999999999	0.007486	0.008013	0.007645	0.010159999999999999	0.0065945	0.021730000000000003	0.015969999999999998	0.015369999999999998	0.08615	0.1327	0.02399	0.17995	0.04777	5.346	0.046135	0.5855	0.354	0.0775	409.9	0.03197	0.06734	0.03839	0.1059	0.1662	0.03461	0.015165000000000001	0.0307	0.030160000000000003	0.0846	0.07583	0.9773	0.01641	0.03291	0.4047
LRRC29	3.332	3.403	5.126	4.305	4.333	3.4189999999999996	4.4719999999999995	3.7325	4.25	3.3105	3.1085	3.384	4.527	4.251	3.93	3.5869999999999997	3.858	3.094	5.121	3.5075	4.5025	2.943	3.839	3.8265	4.124	3.431	2.1865	3.915	1.742	3.2595	5.711	1.3230000000000002	0.6879	5.247000000000001	2.508	3.946	2.7430000000000003	0.63935	5.132999999999999	4.861000000000001	1.7115	15.88	7.71	2.906	2.596	3.091	4.954	2.1795	9.681000000000001
CES4A	5.0360000000000005	7.604	14.105	9.329	10.23	5.8020000000000005	10.47	19.0	23.81	21.35	83.0	94.52	46.71	31.75	23.99	23.26	23.91	18.365	22.05	19.04	12.85	2.7625	2.188	8.6455	12.26	3.752	5.506	5.755	9.316	5.41	27.48	7.112	2.8310000000000004	9.806000000000001	14.65	12.01	11.99	6.6065	15.56	21.09	5.2545	77.72	15.135	39.86	51.98	7.894	7.7105	5.0265	12.44
CA7	0.020665	0.04547	0.033075	0.0508	0.062110000000000005	0.02715	0.05515	3.4019999999999997	6.364	8.939	3.3215	8.274	11.16	11.31	6.401	0.5407	6.921	7.4910000000000005	0.2535	0.35085	0.025905	0.0	0.025580000000000002	0.0	0.03317	0.2055	42.27	0.02422	0.01707	0.01747	0.08459	0.027880000000000002	0.0	0.0383	0.0	0.02962	0.051620000000000006	0.03063	0.06538	0.1026	0.029814999999999998	0.1598	0.081965	0.018609999999999998	0.0	7.52	0.02395	0.01619	1.349
ELMO3	3.2260000000000004	4.788	2.8110000000000004	2.8569999999999998	3.4930000000000003	1.795	23.83	0.7616	0.9938	0.9448	10.68	11.91	1.5590000000000002	1.311	0.9601	1.883	1.084	0.83165	1.5830000000000002	1.1835	17.17	5.099	1.651	4.54	5.136	2.461	44.16	2.3755	39.89	2.0675	10.82	1.3419999999999999	0.9784	26.43	5.987	19.56	34.93	0.70945	6.197	3.9210000000000003	30.63	62.08	40.055	56.65	53.51	37.73	10.815	38.545	29.13
EXOC3L1	4.7525	9.687999999999999	6.894	1.472	2.802	1.3130000000000002	2.591	0.79585	0.9403	0.93125	2.985	3.188	1.156	1.041	1.064	1.179	1.2570000000000001	0.8504	0.8351	0.9248	6.82	0.08567000000000001	0.2002	3.9715	7.229	1.5190000000000001	2.3365	2.2535	2.177	2.3795	5.377999999999999	2.204	2.54	6.763	1.482	18.22	2.7	0.76975	2.5165	12.87	1.217	4.692	4.973	2.685	2.66	2.695	78.97	2.009	8.636000000000001
B3GNT9	7.685	11.82	11.49	37.37	26.82	20.75	20.39	4.4915	3.658	3.0380000000000003	1.3275	1.6219999999999999	4.8615	4.542	4.817	4.115	2.2319999999999998	2.5885	7.21	4.8180000000000005	10.665	5.7835	37.62	29.905	30.54	13.5	7.612	21.46	7.068	19.02	32.31	12.26	4.448	6.801	1.4680000000000002	17.46	12.04	1.2345	13.385	29.72	2.1585	37.82	21.18	8.607000000000001	9.472999999999999	7.143	8.982000000000001	6.5575	13.21
TRADD	23.76	21.46	23.085	32.29	29.94	26.12	30.5	5.167000000000001	5.063	3.9805	5.0395	5.047	5.8815	5.814	7.912999999999999	4.4639999999999995	3.343	4.0725	11.28	5.7355	25.275	43.835	24.16	33.625	47.84	19.42	22.485	23.845	32.45	26.205	27.64	8.607999999999999	4.817	19.53	10.45	30.72	32.87	4.013999999999999	19.365	18.94	10.385	20.71	36.64	31.53	31.41	23.82	45.46	20.115	9.635
E2F4	72.51	78.84	60.51	77.3	80.71	70.81	85.68	20.11	24.01	25.355	76.605	85.91	37.305	33.41	22.87	26.6	28.19	21.435	29.86	21.32	77.24	118.1	89.71	90.335	91.33	78.94	75.63	74.96	74.04	75.385	110.3	34.19	24.58	45.3	26.14	95.66	56.1	40.525	83.6	85.45	27.26	101.2	90.745	61.4	61.32	81.27	116.1	60.08	91.47
CES2	26.005	23.9	58.245	31.55	29.09	29.1	34.01	20.51	26.36	16.6	48.235	42.78	27.685	28.95	20.17	21.6	17.88	14.9	23.45	19.335	26.28	25.075	33.15	39.91	36.8	24.16	141.9	25.89	194.0	25.21	36.17	21.44	34.54	40.61	109.2	27.16	22.91	22.09	26.345	34.08	10.31	33.11	33.54	33.26	34.31	275.7	21.775	21.16	26.65
HSF4	29.29	32.32	37.97	42.67	39.9	21.86	59.9	18.165	26.79	19.4	128.4	143.8	50.15	35.66	20.73	26.92	23.34	17.2	18.23	16.19	41.835	12.72	6.257999999999999	51.445	86.35	34.19	24.205	73.935	24.29	58.415	98.6	20.85	13.73	21.06	18.47	31.11	41.41	33.025	44.355	72.95	30.415	127.0	101.35	45.0	37.53	15.12	16.3	25.845	21.7
NOL3	34.66	32.47	60.72	46.28	51.71	42.63	33.46	17.17	13.96	13.22	28.58	30.69	17.355	16.86	16.51	20.9	13.0	16.49	19.19	22.305	38.295	18.455	21.38	40.935	52.43	33.46	22.81	55.07	36.55	48.57	47.83	37.94	31.98	17.35	17.72	36.07	47.76	54.645	32.09	35.91	21.03	67.39	75.28	71.16	65.72	15.41	15.765	22.57	9.887
PDP2	4.122	3.659	2.359	2.3680000000000003	3.258	2.285	3.06	1.3530000000000002	1.919	1.4480000000000002	4.4319999999999995	4.575	2.376	3.0239999999999996	1.412	1.857	1.528	1.137	1.755	1.6875	3.5625	6.8265	6.875	2.0695	2.524	1.492	1.995	1.9805	3.134	1.976	3.7319999999999998	0.8663	0.6109	2.253	1.399	3.699	2.557	1.0395	5.08	5.6339999999999995	1.4155	2.7889999999999997	2.2635	1.65	1.771	2.265	1.2229999999999999	2.13	3.429
FBXL8	9.46	8.714	15.12	10.51	10.23	6.61	13.06	1.4909999999999999	1.6909999999999998	1.396	7.0045	8.146	2.262	1.685	2.0869999999999997	1.341	1.516	1.4169999999999998	3.51	1.8255	13.88	10.225	9.274	13.01	24.47	5.761	11.06	10.55	9.913	10.475	18.7	4.294	2.9610000000000003	7.657	5.26	13.78	19.49	3.4645	8.533	14.53	16.965	20.13	27.11	20.13	17.43	9.106	11.425	13.12	4.096
CES3	1.224	0.5932	0.41495	0.4209	0.5507	0.3044	0.45799999999999996	1.0859999999999999	2.322	1.52	3.572	3.698	2.6775	2.397	1.9869999999999999	1.8219999999999998	1.7069999999999999	1.1320000000000001	0.8552	0.9747	1.208	1.9269999999999998	0.2251	0.6155	0.5041	0.4647	47.25	0.35295	4.668	0.3119	0.7765	0.5005	0.361	5.996	27.34	0.7089	12.29	14.375	0.5708	1.078	2.5669999999999997	3.127	0.7041	1.695	1.516	19.89	0.4393	0.59355	2.5
KIAA0895L	21.21	35.43	50.725	21.67	26.88	16.89	41.28	23.55	35.71	26.52	237.35	247.0	49.555	42.64	24.61	30.93	30.11	19.83	23.03	19.48	29.13	22.275	14.22	44.465	63.82	22.25	25.51	44.63	24.37	40.61	95.42	14.62	8.507	31.03	10.22	40.44	22.62	4.756	23.965	123.2	10.975	137.1	50.42	20.32	17.48	24.48	40.655	24.36	70.62
DYNC1LI2	82.32	64.04	44.185	74.89	89.05	111.5	82.82	102.35	58.47	76.835	106.6	90.99	56.94	75.13	115.8	106.5	63.01	91.56	260.2	147.05	74.43	28.185	86.99	74.38	91.08	97.29	73.86	86.215	53.09	88.255	71.82	32.04	19.95	27.02	17.45	74.07	70.9	28.85	128.55	68.01	28.49	53.09	65.95	58.4	66.49	57.38	41.855	53.695	47.62
NAE1	29.505	23.15	24.595	26.67	27.99	30.44	33.11	13.465	16.02	16.015	50.445	47.95	20.62	23.01	15.18	21.68	18.16	13.665	23.36	17.29	29.435	46.165	43.0	36.21	38.04	29.27	22.475	29.395	25.99	28.55	38.01	12.72	10.1	13.74	9.222999999999999	24.43	24.97	16.715	38.62	43.53	12.27	33.07	28.74	25.62	26.11	23.03	21.535	17.64	46.83
CCDC79	0.06352000000000001	0.0254	0.02159	0.02494	0.033460000000000004	0.03798	0.05115	0.013090000000000001	0.02027	0.022945	0.1139	0.0894	0.027955	0.02541	0.01575	0.03744	0.04027	0.02306	0.02114	0.020045	0.052414999999999996	0.046915	0.03408	0.078165	0.019459999999999998	0.03461	0.035085000000000005	0.02806	0.02129	0.029764999999999996	0.060629999999999996	0.0	0.0	0.01618	0.02036	0.0421	0.02729	0.01085	0.1083	0.035230000000000004	0.02197	0.05256	0.053654999999999994	0.06184	0.08517000000000001	0.05147	0.04788	0.02122	17.12
RRAD	78.665	21.36	16.615	80.73	103.3	170.3	40.14	2.9005	2.146	2.8680000000000003	11.375	11.45	2.904	2.2430000000000003	2.984	4.845	1.995	3.0839999999999996	6.624	5.4305	33.155	5.582000000000001	3.214	77.855	59.22	26.45	12.12	60.17	112.1	46.63	67.22	168.3	88.64	40.92	1.912	80.57	11.73	330.35	76.3	27.8	1.4415	11.75	19.58	13.35	25.87	11.56	3.6260000000000003	6.8405	14.08
CBFB	27.475	26.12	13.425	30.19	30.95	30.31	25.1	11.245	8.975	9.6685	10.75	8.854	6.916	8.544	12.72	13.42	8.335	8.353	29.31	14.935	28.09	58.095	37.93	35.015	39.19	16.61	14.2	16.935	27.77	16.655	32.54	13.56	7.888999999999999	10.89	8.408999999999999	32.88	30.28	24.145	48.465	32.62	9.3595	25.81	25.19	26.07	25.79	17.07	29.685	11.825	14.44
MIR3064	0.0	0.6166	1.0659999999999998	1.171	1.0590000000000002	0.0	0.0	0.0	0.0	0.0	0.83445	0.8522	0.0	0.0	0.0	0.0	0.0	0.0	0.0	0.0	0.0	0.0	0.0	0.0	0.0	0.8484	0.5846	1.072	0.4822	0.9305	1.2590000000000001	0.0	0.0	0.7238	0.0	1.084	0.629	0.0	0.4771	0.8174	0.0	1.849	1.0395	0.0	0.0	0.884	1.9255	0.6376	0.0
GH2	0.0	0.0	0.0	0.0	0.0	0.0	0.0	0.0	0.0	0.0	0.0	0.0	0.0	0.0	0.0	0.0	0.0	0.0	0.0	0.0	0.0	0.0	0.0	0.0	0.0	0.0	0.0	0.0	0.0	0.0	0.0	0.0	0.0	0.0	0.0	0.0	0.0	0.0	0.0	0.0	0.0	15.2	0.0	0.0	0.0	0.0	0.0	0.0	0.4071
CD79B	9.1455	11.83	2.201	3.2680000000000002	9.695	2.7119999999999997	5.507000000000001	0.38585	0.3976	0.42425	0.6355	0.7445	0.3729	0.3939	0.4951	0.4538	0.2935	0.49405	0.6338	0.5217	11.755	238.95	0.5502	10.177999999999999	9.939	3.0269999999999997	6.6185	5.021	4.333	5.3145	8.492	2.092	5.156000000000001	2.792	1.709	6.526	13.62	2.519	11.455	1.023	0.7124	53.1	7.3275	9.162	5.574	27.51	278.25	3.603	2.247
CEP95	25.83	19.9	12.035	22.09	21.21	26.31	26.95	7.859	7.791	9.4455	43.595	37.24	9.8955	9.91	8.359	9.67	9.883	8.148	13.34	8.6845	26.51	21.305	18.24	36.86	50.88	29.49	21.185	22.885	16.12	20.43	38.16	9.889	5.882999999999999	16.55	9.383	26.19	19.89	8.9565	44.455	58.72	11.33	28.43	32.93	29.06	28.48	24.34	26.305	16.485	43.59
RP11-214C8.2	0.2037	0.271	0.023594999999999998	0.04415	0.09699999999999999	0.043789999999999996	0.07463	0.19685	0.1914	0.32895	0.04335	0.09265	0.1889	0.2337	0.2342	0.5486	0.3738	0.135	0.1029	0.2909	0.21985	0.046285	0.01989	0.0445	0.1502	0.06344	0.05585	0.057515	0.02815	0.053270000000000005	0.2924	0.03542	0.04311	0.050539999999999995	0.013340000000000001	0.3426	0.06863	0.08703	0.1078	0.04392	0.019530000000000002	0.9687	0.075975	0.04086	0.04427	0.06947	0.486	0.039055	3.4939999999999998
MILR1	5.124	5.195	3.4785	4.803	7.496	2.925	2.9339999999999997	1.383	0.7672	1.1805	0.43285	0.3357	0.5794	0.7339	1.431	1.599	1.1079999999999999	0.9439	4.791	2.7515	3.03	2.188	7.691	1.7985	3.9539999999999997	1.891	1.6969999999999998	2.1975	1.075	2.312	2.674	1.989	0.6416	1.089	0.5051	9.675	2.529	0.26245	6.1495	2.3369999999999997	0.52335	1.216	2.254	0.6792	0.7645	3.2880000000000003	18.195	0.9176	1.268
TEX2	20.275	19.75	30.845	30.93	53.15	25.2	23.46	23.165	20.97	26.19	42.135	33.71	22.81	28.9	26.4	28.26	27.77	25.485	45.21	35.625	21.78	8.568999999999999	28.82	30.165	39.07	22.26	13.195	20.1	18.93	21.015	20.77	14.33	12.19	9.345	12.07	26.4	14.08	25.775	31.275	20.85	12.02	19.63	18.2	19.39	23.13	9.917	11.62	15.735	55.13
SCN4A	18.27	29.76	0.6549	0.5576	1.37	0.5942	0.5720000000000001	0.0732	0.09788999999999999	0.1656	0.14165	0.285	0.1196	0.07207999999999999	0.1115	0.1097	0.13	0.2153	0.095	0.098735	21.34	0.2912	0.03439	0.2824	0.2857	1.568	0.53065	0.39295	0.1062	0.3549	0.5459	0.7119	0.358	0.396	0.1371	0.1879	0.894	80.405	1.0024	0.6908	0.1615	3.227	0.5743	0.7346	1.0390000000000001	0.469	1.617	0.6313	4.42
SNORD104	0.0	0.0	0.0	0.0	0.0	0.0	0.0	0.0	0.0	0.0	0.0	0.0	0.0	0.0	0.0	0.0	0.0	0.0	0.0	0.0	0.0	0.0	0.0	0.0	0.0	0.0	0.0	0.0	0.0	0.0	0.0	0.0	0.0	0.0	0.0	0.0	0.0	0.0	0.0	0.0	0.0	0.0	0.0	0.0	0.0	0.0	0.0	0.0	0.0
DDX5	402.15	417.4	453.0	536.8	501.7	446.3	394.5	86.825	84.34	108.3	367.05	356.7	115.7	115.1	96.15	117.2	121.8	87.47	185.1	111.3	402.8	300.25	272.4	380.5	518.2	475.9	304.1	511.55	268.5	524.35	599.5	162.9	121.1	207.0	131.2	577.8	325.1	112.2	425.2	396.7	131.4	568.5	445.1	286.5	266.5	379.9	637.35	277.15	260.1
CSHL1	0.0	0.0	0.0	0.0	0.0	0.0	0.0	0.0	0.0	0.0	0.0	0.0	0.0	0.0	0.0	0.0	0.0	0.0	0.0	0.0	0.0	0.0	0.0	0.0	0.0	0.0	0.0	0.0	0.0	0.0	0.02008	0.0	0.0	0.0	0.0	0.0	0.0	0.0	0.0	0.0	0.0	8.253	0.0	0.0	0.0	0.0	0.0	0.0	0.2622
POLG2	9.7815	8.847000000000001	8.241	8.391	9.295	8.046	10.07	2.3040000000000003	2.19	2.475	10.675	9.497	2.6205	2.693	2.441	2.636	2.577	2.002	4.94	2.7335	10.21	19.465	9.067	12.9	16.46	9.264	7.4685	7.635	6.539	6.659	11.66	4.39	3.1310000000000002	5.632000000000001	4.103	10.39	7.662999999999999	3.9885	14.555	22.25	4.4595	8.972999999999999	11.365	8.689	8.498	10.08	16.045	6.356	29.06
GH1	0.67855	0.9309	1.68	0.6659	0.6734	0.354	2.753	0.3173	0.2632	0.087465	1.199	4.7010000000000005	2.2985	0.2419	0.2371	0.1623	0.08213999999999999	0.15115	0.1021	0.10303499999999999	0.721	0.96755	0.1517	1.7195	3.5239999999999996	0.5596	0.90565	0.4804	1.4169999999999998	0.6728	3.335	0.2348	0.1969	1.641	1.4040000000000001	0.7817	0.8723	0.2846	0.86505	2.166	0.9519	48790.0	1.7069999999999999	0.7827	0.4095	1.227	3.0725	0.9031	2.161
CSH2	0.0	0.0	0.0	0.0	0.0	0.0	0.0	0.0	0.0	0.0	0.1646	0.1753	0.0	0.0	0.0	0.0	0.0	0.0	0.0	0.0	0.0	0.0	0.0	0.0	0.0	0.0	0.0	0.0	0.0	0.0	0.0	0.0	0.0	0.0	0.0	0.0	0.0	0.0	0.0	0.0	0.0	1.3130000000000002	0.0	0.0	0.0	0.0	0.0	0.0	1.618
MIR5047	0.0	0.0	0.8469	0.9285	0.8748	0.0	0.0	0.0	0.0	0.0	0.0	0.0	0.0	0.0	0.0	0.0	0.0	0.0	0.0	0.0	0.0	0.0	0.0	0.0	0.0	0.6855	0.0	0.87435	0.0	0.76415	0.0	0.0	0.0	0.4607	0.0	0.9470000000000001	0.0	0.0	0.0	0.0	0.0	1.105	0.2645	0.0	0.0	0.599	1.126	0.0	0.0
ICAM2	59.96	62.99	5.289	12.47	23.91	11.93	15.02	6.4335	6.539	9.676	4.362	5.073	8.0695	7.832000000000001	8.656	10.01	6.382999999999999	9.1995	13.39	12.155	54.805	41.61	1.8090000000000002	21.345	22.79	15.71	12.625	17.46	5.169	17.135	19.16	15.77	18.66	12.34	2.5639999999999996	67.98	10.76	11.2	27.14	8.715	4.244	8.557	10.37	9.34	11.63	19.93	112.7	8.7855	3.0189999999999997
SMURF2	15.22	13.93	8.3965	17.07	15.21	15.91	13.95	7.252999999999999	6.946000000000001	7.8305	17.33	13.85	6.3045	6.916	6.643	7.056	9.099	6.521	9.806000000000001	5.893	14.155	6.831	32.75	14.1	18.72	13.34	8.861	15.14	6.5120000000000005	16.465	17.38	5.718	3.153	6.242999999999999	2.0709999999999997	25.9	9.98	4.2915	16.93	18.48	4.194	9.748	16.135	13.4	12.69	14.49	12.02	9.3595	18.05
ERN1	6.91	9.841000000000001	32.635	7.087000000000001	8.062000000000001	7.28	10.88	0.96535	0.9199	1.0985	4.206	4.114	1.077	1.15	0.986	1.811	1.212	0.90445	1.845	1.2625	8.19	10.026	5.699	25.755	48.38	4.729	6.358	4.9515	8.942	4.4965	21.53	3.26	1.723	3.278	10.19	20.64	16.68	3.2680000000000002	6.7755	17.99	19.565	21.69	12.425	12.69	12.63	11.72	17.4	14.84	4.548
CSH1	0.0	0.0	0.0	0.0	0.0	0.0	0.0	0.0	0.0	0.0	0.0	0.0	0.0	0.0	0.0	0.0	0.0	0.0	0.0	0.0	0.0	0.0	0.0	0.0	0.0	0.0	0.0	0.0	0.0	0.0	0.0	0.0	0.0	0.0	0.0	0.0	0.0	0.0	0.0	0.0	0.0	18.16	0.0	0.0	0.0	0.0	0.0	0.0	0.1448
GATAD2B	20.3	14.39	10.88	21.34	16.79	21.75	19.24	8.2945	9.387	10.895	39.45	37.69	13.08	13.47	9.316	9.744	12.13	9.252	14.29	8.4575	20.35	25.62	11.08	24.69	23.43	19.83	11.455	17.98	11.66	17.07	21.19	8.669	6.0329999999999995	7.359	6.063	22.97	13.75	13.48	25.905	25.68	5.61	16.15	17.285	23.09	25.02	14.99	20.78	10.025	17.23
SLC39A1	83.24	75.32	79.595	103.6	87.11	78.85	81.91	15.05	13.42	17.485	18.43	21.78	16.52	15.25	14.01	17.36	15.31	15.815	30.16	19.625	81.21	92.64	106.7	86.65	91.92	64.74	52.18	64.54	49.68	63.335	82.1	38.62	23.9	57.5	36.24	126.5	58.91	22.875	90.57	80.69	22.59	36.77	77.03	66.14	75.65	52.53	72.865	52.295	34.7
TPM3	80.77	77.14	58.205	39.45	53.17	32.37	49.78	36.94	50.05	34.115	42.56	38.71	46.245	59.74	28.57	37.95	44.12	28.505	50.77	38.83	67.13	186.9	120.4	51.2	46.53	26.48	61.42	29.66	68.84	27.995	49.43	67.51	14.96	33.84	19.5	119.6	53.61	766.75	87.555	33.63	20.015	31.57	39.995	55.78	57.18	69.51	114.2	42.545	50.19
NUP210L	0.073585	0.05939	0.03445	0.1277	0.1452	0.09804	0.1216	0.050315	0.04197	0.059570000000000005	0.15155	0.1522	0.055139999999999995	0.048510000000000005	0.05766	0.062360000000000006	0.06607	0.052414999999999996	0.09272999999999999	0.06094	0.074235	0.035039999999999995	0.043210000000000005	0.11435	0.1872	0.054939999999999996	0.03756	0.05315	0.05939	0.052595	0.1427	0.041389999999999996	0.013619999999999998	0.04005	0.01973	0.1464	0.05461	0.032560000000000006	0.16185	0.07314	0.027760000000000003	0.1055	0.094695	0.06315	0.0659	0.05971	0.11215	0.035925	29.15
JTB	154.95	158.7	142.9	206.4	193.4	166.5	155.3	80.26	87.27	98.09	191.9	179.0	108.05	113.5	76.09	93.69	113.7	87.9	97.84	83.675	169.7	227.1	200.3	186.85	225.1	159.0	156.9	146.85	138.6	141.5	197.6	91.16	61.14	109.6	126.0	201.7	216.0	109.45	181.0	183.5	143.7	318.9	230.55	147.7	148.0	161.9	224.0	186.45	99.19
RPS27	1726.0	1523.0	789.45	1605.0	1555.0	1760.0	1858.0	463.95	342.0	602.9	440.05	426.4	347.05	360.9	388.1	444.7	739.3	558.85	627.2	592.5	1937.5	2971.5	1747.0	2495.0	2790.0	1548.0	1139.5	1445.5	1209.0	1239.5	1980.0	581.5	348.0	682.4	432.7	1489.0	1233.0	673.0	1663.0	4299.0	925.35	1296.0	1662.0	2125.0	2087.0	1285.0	2086.5	1159.5	768.5
RAB13	93.75	95.25	80.33	104.8	105.4	93.68	86.38	19.665	17.64	18.275	9.7685	11.0	14.63	14.27	18.51	24.38	15.47	16.325	44.12	26.91	89.98	32.445	206.5	99.415	99.68	88.36	53.185	86.365	59.25	80.53	76.54	32.52	21.23	58.87	32.55	93.21	61.79	13.27	98.27	99.12	32.54	24.19	94.7	61.28	61.57	45.78	69.545	62.77	63.55
MIR5698	0.0	0.0	0.0	0.0	0.0	0.0	0.0	0.0	0.0	0.0	0.0	0.0	0.0	0.0	0.0	0.0	0.0	0.0	0.0	0.0	0.0	0.0	0.0	0.0	0.0	0.0	0.0	0.0	0.0	0.0	0.0	0.0	0.0	0.0	0.0	0.0	0.0	0.0	0.0	0.0	0.0	0.0	0.0	0.0	0.0	0.0	0.0	0.0	0.0
CREB3L4	8.9085	7.603	9.7975	7.144	7.521	6.584	12.73	1.767	1.528	1.655	10.08	9.554	1.8255	1.591	1.641	1.922	1.682	1.5205	3.408	2.2565	22.195	11.16	7.519	11.98	16.05	7.39	9.9085	5.8875	7.779	5.9435	14.71	3.128	2.0540000000000003	4.845	7.06	8.677999999999999	36.62	2.9735	15.335	27.04	6.7105	10.54	76.81	11.75	12.17	10.8	10.885	17.545	10.54
DENND4B	45.415	39.29	26.92	34.53	37.44	29.94	41.06	22.67	33.38	21.555	73.325	90.04	51.25	44.86	20.02	25.96	26.92	16.74	29.29	19.87	40.17	63.485	22.2	50.415	49.86	37.36	28.99	32.77	20.55	31.475	41.73	20.58	19.0	18.66	13.06	67.42	25.44	42.175	55.015	54.04	15.725	34.86	35.745	23.9	24.89	38.26	112.0	23.595	27.4
CRTC2	62.015	47.14	39.625	56.73	52.68	58.88	60.58	15.735	15.27	19.71	67.75	71.15	22.275	19.73	17.21	20.42	19.43	17.425	32.34	18.94	57.885	86.445	32.77	69.12	85.6	55.17	40.46	50.225	35.84	48.825	65.22	23.77	14.82	29.05	23.62	80.61	44.58	31.195	80.32	93.1	17.46	52.63	61.25	54.36	60.27	49.17	103.1	36.415	63.71
PIGZ	12.49	8.469	1.7455	8.132	7.982	5.85	25.32	6.532	11.27	9.4165	50.88	49.33	18.19	16.71	7.222	11.71	12.8	7.001	5.736000000000001	6.4375	10.35	5.497999999999999	11.52	7.829	9.71	11.85	41.74	10.595	5.855	12.205	8.242	5.192	4.485	2.099	1.869	7.257999999999999	7.369	5.5475	18.52	1.345	1.8259999999999998	7.882999999999999	11.625	7.754	8.171	13.25	3.5269999999999997	5.9135	4.169
PIGX	8.809	7.709	8.843	10.96	11.17	10.75	10.71	11.065	13.55	12.515	17.135	12.62	12.845	19.68	10.3	13.75	15.3	10.0445	12.99	10.92	8.9115	19.97	12.78	11.9	13.91	11.29	8.6985	11.56	8.32	11.635	11.45	4.753	3.4739999999999998	5.92	2.69	9.025	8.113	5.891	12.8	9.111	4.042	14.14	11.575	8.457	8.346	8.148	6.6625	5.9585	8.721
PAK2	45.62	40.68	21.555	32.91	34.65	37.46	34.93	15.23	12.67	14.39	21.48	17.15	11.715	14.58	15.54	18.71	15.34	12.885	36.81	19.14	36.575	68.05	55.82	36.805	39.65	31.79	26.575	30.355	28.44	30.5	36.96	18.42	11.61	14.96	17.83	40.91	25.8	22.92	47.53	32.21	9.6555	16.71	26.45	23.34	23.96	30.07	42.405	18.425	20.6
SENP5	14.375	12.7	8.9165	15.73	14.9	16.22	15.6	9.26	11.55	9.8465	31.505	26.85	13.525	16.4	10.42	14.55	11.17	8.436	14.59	11.54	13.765	21.965	15.18	18.54	18.85	17.4	11.85	16.35	11.41	16.35	17.36	7.148	4.703	6.856	5.704	18.51	12.06	8.2525	24.01	20.88	5.3195	19.51	18.385	13.54	16.07	12.21	17.735	9.5985	26.4
NRROS	14.97	11.56	3.61	4.9110000000000005	7.557	2.7739999999999996	7.1739999999999995	1.4369999999999998	1.31	1.2595	1.7169999999999999	1.7619999999999998	1.546	1.629	1.518	1.838	1.226	1.02	3.3989999999999996	2.2535	9.081	65.25	1.5390000000000001	5.106	5.271	4.396	3.7565	8.8815	2.1430000000000002	7.58	6.502000000000001	2.0140000000000002	1.624	2.5340000000000003	1.256	16.75	3.822	0.97805	9.747	2.423	0.77085	2.378	3.986	3.0780000000000003	3.773	7.102	31.7	2.51	3.478
RNU6-42P	0.0	0.0	0.0	0.0	0.0	0.0	0.0	0.0	0.0	0.0	0.0	0.0	0.0	0.0	0.0	0.0	0.0	0.0	0.0	0.0	0.0	0.0	0.0	0.0	0.0	0.0	0.0	0.0	0.0	0.0	0.0	0.0	0.0	0.0	0.0	0.0	0.0	0.0	0.0	0.0	0.0	0.0	0.0	0.0	0.0	0.0	0.0	0.0	0.0
CEP19	2.2335	2.762	2.91	1.963	2.8360000000000003	1.472	2.401	5.0	6.169	6.3495	8.4415	7.3839999999999995	8.276	10.46	5.202000000000001	6.829	8.29	3.998	3.761	4.2219999999999995	2.1385	8.0385	5.358	2.5555	4.279	2.6919999999999997	1.462	2.4705	1.76	2.311	3.6039999999999996	1.334	0.7454	1.963	0.4843	3.2039999999999997	1.642	0.47785	4.7695	3.198	0.51615	8.471	2.9465	1.127	1.05	1.445	5.308	0.95065	21.49
NCBP2	43.93	42.75	42.73	39.99	44.3	41.78	53.91	33.52	34.32	37.61	61.325	47.36	32.78	39.97	30.07	37.61	42.44	30.675	41.57	34.99	42.4	100.45	81.25	40.455	48.82	47.52	37.83	43.47	31.44	45.505	50.19	18.84	13.57	25.95	14.0	41.08	30.73	21.67	48.84	48.78	14.365	38.21	43.9	31.68	30.67	36.73	46.185	27.58	39.02
FBXO45	4.891	5.1370000000000005	3.017	3.7439999999999998	4.6419999999999995	3.855	6.3	8.5285	9.065	7.582000000000001	24.27	16.94	10.325	13.87	8.738999999999999	9.05	8.592	7.325	11.86	8.0045	4.386	12.825	8.812999999999999	6.0215	5.824	6.07	5.2829999999999995	6.3435	9.052	6.2735	5.87	2.289	2.066	1.9280000000000002	2.239	4.6930000000000005	5.202000000000001	6.5995	7.821000000000001	4.933	2.2525	5.702000000000001	5.2945	10.54	13.23	4.3069999999999995	5.4405	4.0625	15.89
WDR53	8.277000000000001	7.224	5.9735	8.369	8.27	8.033	8.767999999999999	3.0195	3.108	3.778	8.6535	6.622999999999999	3.502	4.325	3.213	4.131	4.254	3.2855	5.305	3.42	7.8725	15.445	13.01	9.0965	10.13	8.939	6.27	8.604	8.023	8.586	10.52	3.1719999999999997	2.6010000000000004	4.048	3.8960000000000004	8.399	7.2	5.2475	10.385	9.946	2.3145	8.142999999999999	8.6075	11.59	13.16	6.957999999999999	11.345	5.2645	84.82
CPNE2	34.835	28.99	6.4165	19.29	26.61	20.28	19.18	17.055	12.59	14.06	12.0	17.63	13.0	11.83	20.47	28.98	17.52	13.225	45.63	16.83	26.57	3.4125	13.06	24.99	32.02	22.57	24.515	16.955	13.74	16.715	23.22	6.564	4.797	9.988	3.0860000000000003	36.9	10.51	5.274	39.495	13.68	3.2539999999999996	8.079	17.94	11.36	12.5	20.7	23.945	5.7379999999999995	24.96
POLR2C	56.755	47.1	52.99	78.61	71.32	81.47	63.57	24.54	32.05	30.635	80.45	75.91	42.85	46.79	26.27	35.23	35.68	23.73	40.55	28.54	55.605	59.935	71.67	69.505	82.02	57.31	42.47	59.165	40.26	55.135	73.18	30.05	25.34	45.48	27.77	65.84	43.51	48.41	74.54	83.84	23.92	80.3	56.335	46.88	52.37	44.86	50.045	40.625	50.62
RSPRY1	15.215	13.49	12.27	18.28	17.49	18.61	18.75	7.532	8.49	8.0505	17.59	14.91	8.072000000000001	10.5	7.896	9.446	9.674	6.1585	9.726	8.008	14.94	34.78	33.66	18.525	23.61	16.93	14.69	15.115	14.53	15.1	20.15	6.16	4.459	8.224	8.35	17.25	13.87	6.4085	19.345	22.66	9.522	18.09	20.01	16.4	17.7	16.12	13.195	13.16	30.02
DOK4	9.9925	10.68	8.1615	40.37	34.69	27.53	20.86	6.3175	9.389	4.4955	36.5	34.79	10.7	11.12	5.771	10.15	6.287999999999999	3.4010000000000002	2.404	4.3445	10.525	3.7345	26.83	26.57	30.29	8.945	31.815	14.41	29.38	13.485	19.43	7.968	3.612	26.63	12.95	26.01	12.63	1.0659999999999998	16.76	26.99	7.365	23.53	23.365	34.77	40.49	28.93	11.24	21.59	10.55
CCDC102A	10.13	9.073	6.696000000000001	35.0	26.63	29.2	26.41	1.5805	1.493	1.5635	0.77	1.068	1.47	1.298	1.699	2.032	1.767	1.3895	2.235	1.87	11.16	7.968	12.98	27.225	29.98	23.88	7.5635	23.085	5.909	24.52	25.14	7.02	3.806	6.06	1.236	10.41	7.2139999999999995	1.347	16.755	20.72	2.8505	3.99	19.82	9.73	10.07	7.072	10.93	5.107	8.802999999999999
PLLP	8.639	15.5	2.147	2.476	7.819	3.34	20.83	92.675	40.9	84.755	24.555	29.36	53.48	50.19	130.2	83.12	51.9	123.45	197.8	104.75	14.085	1.4180000000000001	0.14400000000000002	7.441	11.35	3.471	6.7170000000000005	9.677	43.37	8.1335	14.23	5.3020000000000005	3.1660000000000004	42.21	5.043	90.97	22.07	1.797	349.1	2.855	33.41	5.644	17.08	130.3	138.3	35.25	29.01	95.175	11.53
ARL2BP	66.61	58.03	50.425	71.79	73.72	62.64	48.69	37.725	44.78	45.82	68.8	44.49	38.61	63.37	37.52	47.85	50.82	37.815	35.85	42.85	57.02	33.565	94.75	62.065	59.12	62.28	34.215	56.35	58.83	55.375	71.15	30.53	25.47	35.46	15.54	65.33	33.57	19.615	69.425	64.06	16.585	53.36	48.255	47.67	49.01	36.84	59.76	26.28	87.06
CIAPIN1	29.89	26.39	38.79	23.77	28.41	24.39	29.36	14.135	20.78	16.945	46.27	42.39	30.29	36.53	14.82	23.29	18.5	14.245	19.12	18.285	30.455	42.095	41.17	30.235	30.54	27.6	29.595	26.955	37.72	28.63	27.99	25.83	22.92	27.54	15.74	37.54	28.25	25.23	32.545	23.95	12.46	30.06	30.46	37.96	41.39	29.55	35.015	26.8	130.2
NLRC5	14.095	11.44	7.4015	5.789	7.644	4.9430000000000005	8.056000000000001	1.3515	1.062	1.5119999999999998	0.6501	1.083	1.456	1.089	1.3880000000000001	1.9280000000000002	1.474	1.4605	3.823	2.54	10.74	49.725	9.854	11.535	8.5	7.456	11.805	5.3535	6.76	5.55	8.747	2.655	2.263	4.42	3.7880000000000003	23.97	5.431	1.416	7.8785	6.206	1.7055	17.45	8.487	18.11	17.0	18.78	65.655	5.572	1.46
CCL17	0.21125	0.1387	0.051914999999999996	0.1183	0.1831	0.1304	0.2824	0.06977	0.09385	0.07576000000000001	0.31805	0.3396	0.095685	0.09679	0.06412000000000001	0.09508	0.1089	0.056205	0.0568	0.064855	0.2613	6.6610000000000005	0.0	0.17715	0.1961	0.1072	0.1606	0.060915	2.861	0.06125	0.1856	0.028260000000000004	0.0	0.2113	0.1353	3.8710000000000004	2.6260000000000003	0.040780000000000004	0.1793	0.0	0.0	0.08242999999999999	0.18885	1.167	0.8565	0.8401	0.58185	0.11415	1.185
FAM192A	35.8	28.87	26.83	37.85	38.61	39.66	42.32	34.745	40.12	33.365	67.14	60.44	45.395	50.4	35.85	43.66	40.32	30.105	55.75	45.48	37.615	61.885	41.75	45.66	47.17	39.7	37.9	36.705	33.42	37.025	47.43	19.63	15.49	25.38	15.62	44.08	33.29	18.405	50.44	46.48	13.625	48.65	50.365	40.98	39.61	43.54	62.645	30.65	62.82
CX3CL1	52.88	35.97	2.932	72.84	56.24	62.67	25.42	16.1	25.71	27.37	6.4975	9.501	44.005	48.64	20.61	23.45	31.44	24.51	9.726	11.805	74.07	0.43185	0.1564	20.485	30.37	13.86	6.626	23.015	8.673	25.935	22.07	9.439	8.771	21.17	4.831	76.85	52.05	5.1455	24.365	4.872	4.397	9.083	44.735	13.77	22.98	8.668	1.2825	7.8315	6.638999999999999
CCL22	0.4952	0.1384	0.1195	0.1175	0.1541	0.1061	0.1674	0.04068	0.025889999999999996	0.04552	0.020335	0.0134	0.022484999999999998	0.02513	0.03059	0.03337	0.0316	0.032375	0.06654	0.04797	0.78415	726.9	0.03283	0.32165	0.1629	0.08622	0.3295	0.06902	1.659	0.064165	0.205	0.04283	0.02187	0.061360000000000005	0.049510000000000005	1.4680000000000002	1.047	0.015795	0.14615	0.05582	0.03883	0.05615	0.3558	4.737	4.096	1.5030000000000001	2.0780000000000003	0.149	0.09926
COQ9	37.02	40.08	76.03	34.53	40.54	40.78	76.13	30.76	37.35	36.63	61.155	61.99	43.58	45.5	29.45	35.51	37.75	31.25	30.25	30.22	40.175	48.035	43.02	45.895	55.2	98.45	86.055	91.675	62.03	115.35	51.2	76.94	124.3	78.28	50.95	40.36	50.7	119.0	43.275	46.08	22.33	51.59	65.95	49.07	48.85	61.03	36.985	57.285	82.44
HDHD3	14.7	17.43	199.35	20.94	19.92	17.41	37.13	9.491	11.22	13.815	28.28	27.89	13.215	12.92	8.561	13.43	18.02	10.295	7.356	10.1	29.935	20.74	10.25	35.8	37.45	25.79	81.84	20.485	50.91	19.1	30.62	12.93	11.81	43.46	67.32	19.01	43.76	5.482	20.335	35.02	29.62	37.49	50.505	36.65	35.93	89.28	27.495	55.595	13.2
CDC26	14.33	14.92	10.44	14.41	16.14	14.81	14.75	6.095	6.431	6.6979999999999995	10.48	8.75	7.0	7.816	5.727	7.654	7.4479999999999995	5.4965	8.427	7.8675	15.075	19.7	19.77	11.99	15.85	14.03	11.225	13.495	10.61	13.09	15.26	8.572000000000001	7.331	9.728	7.1770000000000005	15.35	11.06	8.1245	16.735	15.72	4.484	12.97	14.945	12.54	12.6	12.72	15.855	9.264	12.08
RNF183	0.1282	0.121	0.1125	0.1163	0.1448	0.1087	0.2622	0.0629	0.07105	0.10645	0.12865	0.1655	0.08964	0.06514	0.060239999999999995	0.06468	0.1468	0.084505	0.0817	0.0645	0.4166	0.13485	0.05067	0.2325	0.6984	0.2406	0.33195	0.15465	2.6260000000000003	0.1277	1.645	0.04799	0.02037	3.615	0.07247	0.2516	4.312	0.010112000000000001	0.44225	0.3288	0.1121	1.7369999999999999	0.5515	0.3666	0.3193	0.2419	0.06715499999999999	0.7945	6.279
SLC31A1	11.99	12.16	19.515	12.17	11.45	10.16	12.59	4.9335	5.372000000000001	5.8535	7.098	6.537000000000001	5.877999999999999	6.4479999999999995	5.1160000000000005	6.093999999999999	5.846	4.9865	7.686	6.1885	12.52	23.515	40.53	12.41	16.33	7.632999999999999	13.185	8.1195	16.61	8.0265	10.92	6.023	4.388	10.62	32.66	21.53	31.25	2.6010000000000004	9.741	9.038	7.187	10.7	16.65	28.25	29.73	19.6	11.725	15.81	11.5
RGS3	16.375	18.07	9.3565	46.57	24.37	23.12	11.98	3.0835	3.508	4.0835	2.6535	3.395	4.806	4.24	4.121	6.035	3.313	4.0489999999999995	11.34	9.0945	14.95	11.555	8.707	8.082	9.999	12.67	9.8045	15.76	4.19	13.59	8.895	17.75	13.55	13.74	7.36	25.32	4.676	2.6775	7.4525	4.3069999999999995	4.455	6.667000000000001	11.47	5.295	6.355	8.564	15.825	9.5	23.39
WDR31	1.496	1.2919999999999998	5.647	1.02	1.429	1.2819999999999998	3.7439999999999998	1.9865	2.7060000000000004	2.765	1.7045	1.6969999999999998	2.35	3.051	1.585	2.508	3.2260000000000004	1.8425	1.6880000000000002	1.9965	2.1985	0.9689	2.9330000000000003	2.7645	3.142	2.7319999999999998	1.4825	2.1390000000000002	2.135	2.283	2.958	2.4730000000000003	3.677	1.75	0.8374	1.6019999999999999	3.1289999999999996	0.47975	2.4735	3.583	1.25	5.66	2.696	2.125	2.117	0.8648	0.6294	1.629	10.5
PRPF4	19.225	18.37	17.335	16.84	16.94	18.26	23.58	6.3715	8.72	7.9285	21.09	18.76	11.35	12.17	6.683	9.195	9.374	6.757000000000001	9.326	7.1979999999999995	20.215	46.655	39.91	22.705	24.9	18.81	14.775	17.205	20.12	16.19	24.41	7.707999999999999	6.587000000000001	13.08	10.01	18.27	15.8	12.635	22.14	29.1	7.996	22.11	23.66	22.44	24.03	14.88	19.97	12.66	26.29
BSPRY	0.5554	0.2892	5.8025	0.2525	0.3254	0.2553	5.742000000000001	2.2335	3.9789999999999996	21.9	7.239	19.82	3.088	3.037	1.601	1.969	30.6	15.775	1.44	1.804	12.53	8.27	0.05939	0.38865	0.4899	1.621	17.77	0.7688	50.24	0.7224	1.4069999999999998	1.082	0.8391	15.32	0.6556	12.56	52.42	0.05194	0.43335	0.1747	36.845	21.28	10.85	45.73	54.47	8.839	1.187	40.495	7.268
ALAD	30.52	28.38	188.75	35.41	34.51	29.56	39.05	44.325	36.76	45.795	61.96	58.42	39.595	43.11	48.84	56.21	46.35	42.865	134.0	77.715	31.58	17.57	28.1	35.48	33.38	31.84	29.27	24.3	42.8	25.375	25.94	17.61	26.68	23.95	50.34	26.36	30.25	11.62	76.365	47.9	25.71	29.41	34.565	38.46	39.01	26.72	19.555	50.62	26.02
FKBP15	17.875	14.59	11.835	15.62	15.81	14.9	18.8	5.377999999999999	5.422000000000001	6.4315	15.95	16.18	7.879	7.461	6.1339999999999995	7.211	7.02	5.343999999999999	12.77	7.374	15.565	24.67	16.59	17.78	18.74	14.61	11.645	14.285	13.24	13.69	18.87	6.903	5.374	7.152	6.044	26.66	15.57	7.187	19.71	18.3	5.6155	15.92	16.295	18.07	19.07	13.97	31.985	10.305	8.346
POLE3	40.685	34.16	43.025	41.62	43.54	52.75	46.0	19.03	23.05	20.145	83.455	61.15	23.485	32.23	17.68	20.92	25.31	16.85	29.62	17.52	39.435	69.75	58.24	46.02	49.09	43.92	35.33	40.425	50.4	41.435	46.17	15.25	14.1	18.29	15.66	41.69	34.25	43.725	43.38	37.42	17.12	18.63	35.815	54.38	56.01	36.67	54.375	28.29	65.6
ACTR2	104.2	90.46	54.215	117.1	113.2	145.8	84.65	57.025	75.78	62.635	117.15	74.47	68.965	117.5	56.44	67.94	70.44	47.865	107.5	61.61	80.505	338.35	267.2	98.735	92.7	70.04	78.165	73.1	102.0	73.375	70.84	33.66	22.73	33.47	28.12	108.7	71.22	36.845	84.225	53.66	22.815	46.17	62.375	57.79	64.25	80.09	110.45	50.77	39.69
RAB1A	162.9	166.1	151.65	206.4	186.6	182.3	141.7	70.08	90.01	72.27	160.75	121.3	93.225	135.2	64.44	103.3	81.9	56.27	88.6	82.31	155.8	139.4	267.7	190.1	193.2	129.7	128.55	125.45	157.7	123.1	166.3	86.49	58.32	100.6	91.41	199.5	141.4	53.39	144.6	138.5	70.085	151.8	133.35	117.1	118.5	116.5	109.8	121.25	149.1
SPRED2	29.14	29.11	8.3135	27.41	20.12	21.6	20.29	10.375	16.4	8.728	17.86	18.8	17.18	20.78	9.32	9.472999999999999	9.266	7.3575	8.59	8.7	30.085	4.3905	32.16	18.45	25.41	12.37	13.665	14.835	11.12	14.175	20.29	9.238999999999999	5.904	9.878	8.17	28.7	18.48	4.368	32.99	21.65	7.2285	17.36	18.34	12.42	15.3	12.07	6.8295	11.18	6.104
CEP68	23.42	16.1	5.5565	12.93	14.41	17.43	18.75	6.655	8.38	7.615	29.59	22.66	10.38	12.74	6.632000000000001	8.46	9.335	5.745	8.503	7.0185	21.785	8.1285	8.822000000000001	22.825	27.8	17.29	8.6905	14.64	7.015	14.86	19.27	5.556	4.88	4.038	1.4869999999999999	10.2	11.91	14.84	19.115	22.43	4.387	9.071	12.42	13.21	13.69	8.087	9.1	7.5889999999999995	9.886000000000001
DPH2	17.255	16.38	18.46	17.37	19.52	16.28	18.36	8.2305	10.46	10.375	16.21	19.12	16.01	13.77	9.318	9.55	11.93	8.906	11.76	8.757	19.645	40.205	20.81	16.55	20.39	18.79	17.92	18.25	19.25	19.83	23.22	9.992	8.726	12.55	9.866	18.28	16.82	24.225	22.81	20.08	14.285	24.7	22.615	17.63	19.03	17.64	27.865	16.445	22.55
SLC6A9	3.8485	4.312	20.785	8.152000000000001	4.841	4.555	17.34	7.1405	5.472	8.2755	5.5545	8.812999999999999	6.376	5.539	10.11	16.36	9.067	5.9975	72.87	24.485	5.6285	2.0025	7.814	10.495	8.844	11.33	11.45	7.792999999999999	23.15	8.7845	15.94	1.239	0.5849	2.092	0.6287	16.12	9.141	0.33715	3.3885	2.951	2.4019999999999997	2.191	5.71	48.55	57.22	6.196000000000001	2.1919999999999997	5.0569999999999995	1.536
ARTN	0.6259	1.537	0.4928	0.6745	1.781	2.101	1.964	0.3474	0.4384	0.50215	4.0985	4.746	0.72355	0.5964	0.3229	0.9069	0.7197	0.47275	0.4044	0.42785	1.2335	0.96695	0.2542	3.7035	3.9930000000000003	1.3030000000000002	1.4280000000000002	2.29	2.046	1.26	2.2359999999999998	0.6664	0.1804	1.71	0.2	1.65	1.021	0.2307	2.3125	1.11	0.71785	5.869	7.2705	0.7893	0.7664	0.7431	0.61065	0.90105	3.19
CCDC24	3.447	3.158	7.8355	8.042	6.255	5.875	10.8	8.8065	10.77	6.9805	11.335	11.34	13.075	13.32	6.651	11.85	9.63	4.4505	5.151	6.212999999999999	7.7535	2.3905	2.68	8.9925	13.63	5.6370000000000005	8.366	6.1445	4.428999999999999	5.669	11.01	1.4240000000000002	0.5638	13.93	2.8760000000000003	7.33	9.995	0.7135	7.6315	7.5760000000000005	5.2895	41.38	20.3	4.795	4.956	5.922000000000001	6.4935	5.784	46.92
IPO13	15.82	14.25	23.985	22.97	21.91	20.84	22.47	31.425	29.6	38.835	49.605	57.92	38.7	35.57	38.01	30.04	38.16	38.755	79.86	37.84	15.43	15.99	18.45	23.44	24.86	27.44	17.545	25.91	21.66	27.095	22.76	13.13	21.37	21.55	8.847999999999999	19.58	17.52	71.98	35.695	19.8	6.401	36.03	25.975	17.4	18.22	15.37	18.745	15.265	90.14
B4GALT2	30.395	25.05	13.235	37.15	32.61	27.82	32.47	41.79	44.71	26.54	17.83	19.91	46.51	44.21	31.15	31.35	33.49	23.43	32.46	28.775	25.37	22.295	55.29	31.79	32.7	42.94	22.02	36.65	26.12	42.01	29.77	16.86	13.35	14.16	14.44	22.28	21.08	25.525	34.625	22.92	19.94	28.3	34.4	29.4	31.65	11.5	12.53	13.76	30.96
ATP6V0B	52.47	55.96	89.635	67.41	65.43	54.22	53.12	50.495	64.54	55.565	114.95	108.0	84.77	100.7	54.87	87.96	64.98	48.3	92.16	68.26	56.31	55.46	58.55	62.235	63.33	50.61	62.55	55.015	60.72	50.205	63.84	34.17	25.56	105.7	44.4	107.9	77.07	40.62	73.615	50.21	48.685	129.1	85.375	70.35	69.03	61.74	118.25	66.81	57.54
FCAMR	0.0	0.0	0.0	0.0	0.0	0.0	0.0	0.0	0.0	0.0	0.0	0.0	0.0	0.0	0.0	0.0	0.0	0.0	0.0	0.0	0.0	0.3616	0.0	0.0	0.01659	0.0	0.3778	0.0	0.02398	0.0	0.0	0.0	0.0	6.0329999999999995	1.165	0.01886	0.05209	0.0	0.0	0.0	0.0	0.0	0.018000000000000002	0.0	0.014580000000000001	0.409	0.08115499999999999	0.011784999999999999	0.1887
MAPKAPK2	65.595	72.44	73.49	88.22	79.38	87.18	63.48	15.9	13.66	15.325	25.51	29.79	14.82	13.68	15.9	18.82	14.06	15.15	37.98	23.67	72.525	77.24	80.7	83.225	87.54	65.04	54.94	64.625	58.29	61.78	87.37	100.0	95.97	66.53	31.42	117.1	68.99	102.95	64.355	65.51	27.54	79.09	62.525	60.35	69.37	68.01	108.65	62.895	83.67
IL24	0.7777	3.6430000000000002	0.14335	0.34700000000000003	0.6533	0.1231	0.9276	0.04007	0.03694	0.038835	0.0	0.02024	0.043635	0.03539	0.03319	0.09861	0.02628	0.028860000000000004	0.1178	0.09491000000000001	1.156	29.215	3.47	0.71505	0.8227	0.3132	0.9804	0.33645	0.7005	0.66665	1.881	0.294	0.2605	0.4909	0.4142	3.029	1.3719999999999999	1.328	0.40865	0.4196	0.15045	0.7743	1.1055	0.3054	0.3119	6.915	43.355	0.63445	0.2633
IL20	0.0	1.002	0.0	0.0	0.0	0.0	0.0	0.0	0.0	0.0	0.0	0.0	0.0	0.0	0.0	0.0	0.0	0.0	0.0	0.0	0.07459500000000001	0.0	0.04774	0.016669999999999997	0.0	0.0	0.0	0.0	0.03343	0.0	0.1963	0.0	0.0	0.03125	0.0	0.03835	0.2045	0.0	0.0	0.052770000000000004	0.0	0.1095	0.04564	0.4575	0.3582	0.0	0.059829999999999994	0.0	0.4275
RASSF5	7.3195	7.381	14.86	8.929	9.797	6.294	18.42	2.193	3.495	1.7775	2.5335	2.695	5.5485	6.59	2.9019999999999997	3.531	2.024	1.2935	5.426	3.002	6.74	67.495	1.163	5.7845	7.97	3.2039999999999997	5.0215	6.249	37.74	5.782	8.136000000000001	6.437	1.692	2.559	7.567	30.4	32.24	2.9165	12.595	4.94	5.193	14.68	11.42	28.57	32.18	11.91	74.79	8.5225	1.855
DYRK3	3.385	5.974	1.492	2.812	4.255	3.253	1.95	0.99155	1.148	0.9259999999999999	0.49375	0.7901	1.136	1.2009999999999998	1.185	1.614	0.9205	0.5394	0.7829999999999999	0.7835	4.6160000000000005	4.82	8.975	3.1205	4.658	2.1390000000000002	1.204	2.6289999999999996	1.3019999999999998	2.2159999999999997	6.157	5.765	4.034	1.59	1.204	3.72	2.823	0.3719	2.3165	4.9430000000000005	1.222	6.331	2.1785	1.2590000000000001	1.304	1.22	1.1535	1.6655	43.45
IL10	1.791	5.092	1.514	1.663	1.534	0.2906	1.2429999999999999	0.11995	0.06892999999999999	0.1303	0.061185	0.06346	0.075005	0.08017	0.17300000000000001	0.2918	0.08956	0.100875	1.0659999999999998	0.31215	0.9651	9.82	0.0	0.4576	0.9096	0.9968	1.056	0.9466	0.2891	0.88385	1.74	0.5263	0.1712	0.1999	0.1932	2.456	0.4851	0.053689999999999995	0.9479	0.5635	0.10805	1.161	0.39575	0.2466	0.1959	1.473	7.7795	0.6009	1.734
EIF2D	43.175	39.69	36.605	46.33	44.74	51.91	50.14	11.235	10.61	13.365	16.67	16.97	12.075	12.15	11.36	11.81	14.51	11.39	23.06	12.865	44.86	89.455	66.85	48.55	59.16	51.03	31.53	44.64	35.48	44.07	49.47	14.97	11.5	22.62	15.26	38.27	38.21	26.55	55.31	69.97	21.645	37.01	44.855	40.03	40.66	28.51	33.165	35.27	34.1
FAIM3	4.2860000000000005	10.1	0.69925	1.743	2.804	0.6146	3.597	0.1916	0.2359	0.2031	0.10355	0.1241	0.23045	0.1814	0.1858	0.4646	0.1601	0.16045	0.6996	0.36225	5.0385	262.35	3.9419999999999997	2.524	3.46	1.1159999999999999	4.6525	1.2465	3.0639999999999996	2.0725	7.001	1.376	1.4969999999999999	1.7819999999999998	1.837	10.51	6.647	5.9615	1.6769999999999998	1.5619999999999998	0.67405	3.342	4.3405	1.3419999999999999	1.3359999999999999	40.68	217.5	2.9385	1.229
IL19	0.0	0.03174	0.0	0.0	0.0	0.0	0.0	0.0	0.0	0.0	0.0	0.0	0.0	0.0	0.0	0.0	0.0	0.0	0.0	0.0	0.0	0.6899	0.058629999999999995	0.028595	0.1019	0.0	0.0	0.0	0.03833	0.0	0.0	0.0	0.0	0.1101	0.0	0.0	2.053	0.0	0.0	0.0	0.0	0.07831	0.0	0.0	0.0	0.0	0.062595	0.0	0.3648
PIGR	0.15405	0.1526	0.22955	0.2545	0.2256	0.1029	7.716	0.07143	0.06348999999999999	0.06826	0.10201	0.19699999999999998	0.09197999999999999	0.07883	0.07166	0.07571	0.05342	0.065555	0.1476	0.08506	9.9005	8.2795	0.1867	0.8311	1.399	1.724	1671.0	0.1755	0.6369	0.213	2.608	0.07339	0.07198	95.34	12.99	88.78	1765.0	0.08177000000000001	0.1772	0.37799999999999995	6.6635	1.1520000000000001	3.532	0.7727	0.4324	411.9	0.8122	75.84	0.278
IKBKE	3.5485	3.1889999999999996	4.8265	4.055	3.404	1.605	8.558	1.2035	1.115	4.231	2.1319999999999997	2.359	1.0605	1.0859999999999999	1.155	2.026	3.841	3.6875	2.53	2.149	3.813	20.425	11.35	3.1210000000000004	4.401	1.996	6.401	1.739	16.8	1.9155	2.878	1.105	0.4496	2.9419999999999997	0.9094	7.085	9.76	0.1916	2.4735	2.3480000000000003	2.051	3.035	5.8505	12.37	11.03	8.904	22.225	4.269	1.177
DUSP1	1156.5	1479.0	189.85	1857.0	1161.0	1751.0	922.9	56.905	54.55	67.4	85.145	107.0	85.52	64.63	69.98	90.87	55.41	57.375	209.9	86.32	986.7	9.0365	291.1	757.55	842.9	392.2	258.35	611.6	421.7	464.65	1576.0	309.1	114.0	270.0	408.9	1313.0	415.6	158.6	1073.0	901.5	88.99	570.3	789.6	1397.0	1057.0	180.9	501.55	238.75	133.7
CTC-308K20.1	0.43135	0.5568	0.47055	1.4	0.6649	0.6182	0.6326	0.40655	0.5433	0.414	1.321	1.34	0.6496	0.6601	0.3717	0.7029	0.4532	0.3047	0.8109999999999999	0.49535	0.53245	0.31365	0.9446	1.226	0.8323	0.5266	0.26	0.50755	0.3539	0.5548	1.256	0.2351	0.1144	0.4063	0.14300000000000002	0.9849	0.4222	0.1135	0.66915	1.01	0.12685	1.521	1.187	0.5451	0.5219	0.2998	0.4055	0.31485	4.691
RPL26L1	18.145	19.37	28.975	21.43	21.3	17.62	18.66	13.605	15.54	15.43	16.075	12.88	15.255	19.78	13.52	17.53	17.6	12.05	16.1	14.46	18.825	50.76	62.57	21.835	20.55	16.03	15.13	17.075	23.99	17.135	26.75	12.19	10.23	20.27	14.17	19.88	16.57	11.87	21.895	23.48	7.2385	25.36	21.13	15.45	15.93	14.75	21.0	14.895	94.81
ERGIC1	44.225	40.14	77.995	69.35	46.13	46.2	42.73	9.3305	11.55	11.185	35.335	35.96	14.455	14.43	9.64	12.28	12.68	8.907	13.25	11.38	40.795	47.065	113.9	41.745	52.16	44.7	43.81	47.2	28.58	42.205	55.22	19.1	13.69	24.8	48.68	60.44	53.57	20.66	40.975	45.33	20.35	35.44	63.035	26.95	30.15	41.48	50.81	51.805	21.43
KDM6B	20.07	31.83	14.575	16.92	20.28	21.39	29.41	4.6015	5.682	6.013999999999999	38.37	42.07	8.412	7.456	4.95	8.606	6.897	4.8045	5.962999999999999	4.2795	24.3	26.44	8.062000000000001	28.83	30.82	28.17	21.995	24.67	18.57	21.82	34.43	13.31	8.173	15.28	9.466000000000001	41.83	18.85	8.945	19.52	60.95	7.939	40.38	27.5	26.99	24.97	28.59	41.405	18.835	39.78
SCARNA21	0.0	0.0	0.0	0.0	0.0	0.0	0.0	0.0	0.0	0.0	0.0	0.0	0.0	0.0	0.0	0.0	0.0	0.0	0.0	0.0	0.0	0.0	0.0	0.0	0.0	0.0	0.0	0.0	0.0	0.0	0.0	0.0	0.0	0.0	0.0	0.0	0.0	0.0	0.0	0.0	0.0	0.0	0.0	0.0	0.0	0.0	0.0	0.0	0.0
SCARNA21	0.0	0.0	0.0	0.0	0.0	0.0	0.0	0.0	0.0	0.0	0.0	0.0	0.0	0.0	0.0	0.0	0.0	0.0	0.0	0.0	0.0	0.0	0.0	0.0	0.0	0.0	0.0	0.0	0.0	0.0	0.0	0.0	0.0	0.0	0.0	0.0	0.0	0.0	0.0	0.0	0.0	0.0	0.0	0.0	0.0	0.0	0.0	0.0	0.0
SCARNA21	0.0	0.0	0.0	0.0	0.0	0.0	0.0	0.0	0.0	0.0	0.0	0.0	0.0	0.0	0.0	0.0	0.0	0.0	0.0	0.0	0.0	0.0	0.0	0.1641	0.0	0.0	0.0	0.0	0.0	0.0	0.0	0.0	0.0	0.0	0.0	0.0	0.0	0.0	0.0	0.0	0.0	0.0	0.0	0.0	0.0	0.0	0.0	0.0	0.0
SCARNA21	0.0	0.2409	0.26335	0.2093	0.0	0.0	0.7053	0.0	0.0	0.0	0.0	0.0	0.0	0.0	0.0	0.1568	0.0	0.0	0.0	0.0	0.27105	0.37465	0.0	0.61015	0.8677	0.3198	0.3021	0.3226	0.574	0.2633	0.9058	0.2022	0.0	0.2678	0.0	0.4302	0.8592	0.0	0.47055	0.4427	0.1304	0.6303	1.7619999999999998	0.2822	0.0	0.3172	0.7897	0.25835	2.249
TMEM88	19.765	63.97	20.45	10.93	24.29	6.297000000000001	23.52	4.6365	4.927	5.6979999999999995	8.117	9.498	5.8315	4.996	5.949	8.624	5.763	6.787000000000001	6.807	8.3485	29.805	1.2965	0.7908	23.485	27.64	19.94	11.695	25.225	5.337000000000001	29.25	41.37	21.99	34.42	27.88	2.617	19.84	9.622	11.875	24.535	10.37	4.6585	30.13	24.11	3.98	3.517	12.88	22.745	13.68	9.787
GUCY2D	0.074075	0.08018	0.03003	0.03951	0.05193	0.033710000000000004	0.1021	0.03955	0.1035	0.06297	0.076905	0.07616	0.1599	0.1812	0.049839999999999995	0.1393	0.05354	0.06064	0.06612	0.11265	0.17185	0.01608	0.1284	0.078915	0.0645	0.03536	0.08190499999999999	0.031755	0.5674	0.033345	0.1461	0.0865	0.02048	0.07241	0.04576	0.292	0.2536	0.012875	0.09426	0.07845	0.060635	0.1469	0.38285	0.1617	0.22699999999999998	0.1062	0.16745	0.1317	3.822
CHD3	39.925	45.38	47.36	61.57	40.13	37.46	94.5	40.135	61.55	29.04	53.575	52.11	68.845	65.4	36.52	43.77	63.01	30.205	14.19	18.675	52.835	61.47	75.49	144.05	154.6	106.7	55.305	63.585	52.5	66.42	113.5	18.43	7.041	34.19	3.968	66.08	52.22	4.3725	89.57	119.9	23.845	98.49	146.25	47.32	43.5	45.91	57.27	41.435	52.16
AC025335.1	5.1055	8.773	4.4435	3.5980000000000003	3.905	3.483	5.336	4.1645	5.559	4.9405	18.72	18.57	6.4355	7.426	4.26	5.441	6.6579999999999995	3.7745	4.673	3.267	6.2195	6.216	5.7410000000000005	8.3595	9.243	5.888	4.33	4.7995	6.904	4.864	13.0	1.714	1.011	3.115	0.637	8.292	5.645	1.0395	9.751	9.695	2.5405	8.367	6.2860000000000005	79.67	118.4	4.888	5.8855	3.466	8.602
KCNAB3	1.685	2.7319999999999998	0.72275	0.7731	1.015	0.3666	1.989	3.2805	7.401	2.3475	64.4	68.1	12.315	11.48	3.325	3.623	2.656	2.201	2.8510000000000004	2.0685	2.258	2.414	1.335	3.767	4.89	1.4880000000000002	2.207	0.835	1.367	0.74785	7.182	0.4406	0.27899999999999997	1.911	0.8868	3.0460000000000003	1.985	0.24725	6.857	4.467	0.94905	6.617999999999999	6.1535	2.198	2.269	2.915	5.2945	1.7125	4.117
NAA38	12.375	9.777999999999999	6.522	10.87	10.56	9.98	9.49	1.9415	1.7169999999999999	2.213	4.3975	4.547	1.8155	2.02	2.052	2.471	2.249	2.0125	5.092	2.6605	12.575	23.195	14.06	12.08	13.56	8.508	8.7685	8.235	9.05	7.9479999999999995	11.77	4.573	3.0380000000000003	4.97	3.947	12.3	9.856	3.4530000000000003	12.72	12.85	5.263999999999999	9.044	11.965	9.535	8.809	10.42	16.04	7.7275	9.897
DNAH2	0.2006	0.311	0.04125	0.07279	0.09306	0.04862	0.4667	0.5356	0.5623	1.7515	1.3125	1.3659999999999999	0.7872	0.6541	0.591	0.4279	2.1790000000000003	0.88395	0.1152	0.10985	0.42595	0.017495	0.061989999999999996	0.1453	0.3003	0.08897999999999999	0.1068	0.06765	0.06386	0.07542	1.09	0.044680000000000004	0.014730000000000002	0.07827	0.1374	0.6333	0.08976	0.027775	0.066745	2.245	0.076545	0.4628	0.29085	0.08492000000000001	0.08061	0.08482999999999999	0.081345	0.05856	8.122
TRAPPC1	104.35	109.9	131.35	166.4	166.7	129.6	128.1	86.02	98.17	93.955	95.43	96.62	120.4	135.9	84.01	112.0	94.56	84.505	107.0	92.555	110.3	272.55	236.0	131.7	131.0	116.2	105.0	119.3	132.3	129.9	132.5	73.57	70.41	109.3	51.36	165.9	96.22	59.365	131.6	108.2	43.87	147.4	112.75	105.5	111.5	112.6	183.2	92.525	106.4
CYB5D1	13.8	21.24	22.0	14.34	18.3	14.86	17.09	10.089	11.25	14.08	32.95	27.36	12.14	15.16	9.459	16.47	16.72	10.0025	10.49	10.19	17.965	8.7845	19.56	19.975	29.08	19.87	14.535	19.045	14.05	20.31	28.81	10.06	10.04	18.07	10.04	16.07	16.86	6.455	20.875	26.99	9.9705	37.93	26.43	17.8	17.85	11.57	12.09	13.035	17.56
CNTROB	20.245	19.97	13.04	20.32	17.91	18.25	23.16	7.722	8.732999999999999	7.8645	22.22	22.52	10.185	9.692	7.584	11.17	8.845	7.505	13.06	8.899	22.8	30.08	21.14	36.365	40.64	27.49	22.04	19.605	18.69	18.27	36.6	7.875	4.651	11.31	7.815	43.77	18.37	4.987	31.145	35.72	7.018	25.41	28.275	27.35	29.21	18.16	22.84	13.775	84.58
MYL6B	18.515	21.2	22.335	24.67	20.39	18.07	21.93	77.06	92.79	85.41	72.61	65.48	91.93	103.5	62.28	75.95	109.6	72.135	43.84	57.435	23.815	53.09	57.21	39.85	48.59	24.51	12.755	17.91	20.43	16.155	29.88	19.72	15.28	21.53	5.9479999999999995	18.67	17.59	204.2	28.03	53.8	4.8955	78.03	32.365	19.72	19.96	13.33	17.575	11.79	197.2
BAZ2A	47.94	35.16	31.045	37.49	38.92	43.87	53.45	9.1715	10.39	10.095	45.005	52.39	14.31	12.93	10.12	12.49	10.56	8.667	15.4	10.655	47.195	63.26	34.58	51.985	58.7	39.21	34.745	40.375	37.94	37.775	48.21	15.33	11.14	18.28	12.93	60.22	36.76	17.87	66.52	62.97	17.86	51.59	41.97	44.03	47.27	41.79	58.255	27.81	68.54
PA2G4	89.85	83.5	59.0	81.11	86.88	102.4	90.7	35.02	39.08	36.335	84.82	67.7	40.4	56.37	35.89	43.9	41.59	29.97	64.11	37.14	84.925	242.5	131.8	106.75	91.09	85.06	71.365	79.825	129.6	77.995	98.59	45.22	35.99	42.5	30.7	86.27	70.07	72.675	99.605	90.9	39.605	47.77	68.24	120.0	131.3	61.13	78.035	57.79	97.96
APOF	0.02769	0.026160000000000003	0.03418	0.02436	0.030989999999999997	0.0	0.02323	0.02653	0.02223	0.01694	0.035105000000000004	0.03211	0.02961	0.0223	0.03271	0.04178	0.02217	0.031085	0.1019	0.05168	0.044864999999999995	0.17065	0.0	0.044635	0.0	0.02068	0.021685	0.0	0.01438	0.018965	0.1793	0.014780000000000001	0.01212	0.03071	161.1	0.028110000000000003	0.1163	0.0	0.034730000000000004	0.03191	0.029810000000000003	0.1474	0.35795	0.013580000000000002	0.0	0.05155	0.1039	0.03268	0.9990000000000001
NABP2	26.215	19.48	39.105	34.11	31.15	32.54	31.75	25.175	35.0	33.17	47.805	43.38	43.9	49.13	25.09	31.58	36.89	28.35	29.76	26.94	25.32	49.13	38.1	34.495	34.82	32.69	24.885	29.835	20.68	30.56	31.53	13.86	10.06	18.75	10.72	23.06	18.63	24.64	31.46	35.59	16.495	32.54	27.605	20.56	23.38	24.1	22.61	19.195	32.39
ZC3H10	6.9495	4.518	5.6615	7.412000000000001	7.1979999999999995	9.601	8.582	1.639	1.636	1.9785	4.3595	4.431	2.3875	2.1959999999999997	1.702	1.9340000000000002	1.952	1.621	2.642	2.003	6.367999999999999	5.0165	6.182	9.3695	11.52	8.31	4.4515	8.7325	3.495	8.669	8.671	2.255	1.7269999999999999	3.153	2.313	5.2	4.24	3.8765	9.894	10.55	1.9505	5.337000000000001	6.414	4.423	5.29	4.175	7.27	3.1555	19.36
IL23A	0.92595	0.9997	0.8571	0.6667	0.7541	0.4588	3.12	0.4572	0.4448	0.5166	0.6934	0.7254	0.556	0.5174	0.4546	0.7022	0.5717	0.4669	0.7475	0.5305	1.005	12.1	2.673	1.1505	1.561	0.5443	0.73115	0.49285	1.771	0.4686	1.275	0.2769	0.1736	0.799	1.1440000000000001	1.8430000000000002	1.8230000000000002	0.1092	1.195	1.079	0.6673	2.329	1.3769999999999998	0.9522	1.081	1.825	4.3465	0.71415	28.87
CS	124.05	119.7	142.35	83.44	94.37	97.53	120.9	38.695	53.23	45.185	147.7	142.4	75.015	83.0	35.36	56.24	52.37	37.415	50.38	44.315	103.25	154.65	99.41	116.85	104.1	112.4	116.85	104.95	133.2	112.4	111.1	164.3	191.0	68.6	33.42	109.7	100.9	236.05	90.95	95.29	46.11	73.78	86.875	116.0	120.0	96.93	82.325	86.3	48.51
COQ10A	11.1	8.743	35.27	12.52	12.49	12.42	13.02	10.33	12.03	14.975	33.28	32.51	14.865	14.64	10.21	15.03	14.08	13.42	8.81	13.4	11.45	6.4805	8.345	15.275	18.0	14.19	7.9245	14.705	5.66	13.36	19.91	52.83	78.12	13.43	17.79	11.63	12.81	62.49	14.715	18.41	10.66	41.02	18.565	6.52	6.994	12.86	19.185	8.8865	11.51
SLC39A5	0.26425	0.2591	0.26335	0.4485	0.358	0.332	0.4192	0.10805	0.13	0.151	0.75185	0.8611	0.20565	0.1689	0.1258	0.1365	0.1737	0.147	0.1739	0.12245	0.40695	0.1817	0.1275	0.3827	0.8557	0.8094	88.295	0.40945	0.1845	0.35635	0.8264	0.1217	0.08012999999999999	36.26	106.5	0.3506	0.2183	0.08363999999999999	0.68855	0.8312	210.05	0.5178	0.65545	0.2414	0.2057	127.4	0.4149	0.31705	0.522
MIP	0.03096	0.027999999999999997	0.19885	0.01819	0.02698	0.018359999999999998	0.02146	0.095545	0.16899999999999998	0.10375	0.16745	0.1458	0.1653	0.205	0.1108	0.24600000000000002	0.1535	0.075395	0.2179	0.11655	0.03705	0.0615	0.047	0.008115	0.04389	0.02342	0.06094	0.01656	0.05122	0.01658	0.01042	0.1092	0.02075	0.026789999999999998	0.4896	0.039639999999999995	0.03636	0.028455	0.036725	0.029339999999999998	0.07312	0.1275	0.05519500000000001	0.030789999999999998	0.028069999999999998	0.048960000000000004	0.08957999999999999	0.027510000000000003	1.993
RBMS2	28.46	27.29	8.151	22.43	18.56	18.71	15.02	3.3625	3.55	4.166	4.6145	5.785	4.3355	3.687	3.7510000000000003	4.11	3.313	3.5905	6.86	4.787	25.62	2.6135	26.88	23.865	28.15	16.47	10.51	17.12	7.984	18.08	19.18	9.457	6.667000000000001	9.549	1.42	56.95	13.22	3.685	30.01	20.98	3.786	7.505	15.31	9.573	10.97	8.672	11.49	7.2055	7.309
GLS2	1.0455	1.018	1.286	2.249	1.3619999999999999	1.28	3.948	8.1825	15.14	15.295	83.52	75.52	33.31	34.71	7.867999999999999	17.78	19.47	10.55	2.64	4.7860000000000005	1.935	4.8469999999999995	0.6481	2.559	3.773	1.743	1.253	1.4605	4.71	1.3915	2.7489999999999997	0.6109	0.3339	2.449	77.92	2.5580000000000003	3.383	0.2648	2.239	3.983	27.695	41.09	5.35	6.797999999999999	5.933	1.824	2.423	3.7705	2.838
MYL6	551.5	537.8	311.45	1068.0	1054.0	1200.0	564.2	99.95	95.41	78.83	168.2	169.1	93.825	101.9	93.52	135.5	85.98	80.1	174.7	119.45	533.0	226.7	485.8	747.75	577.8	1473.0	587.8	1239.0	385.6	1235.0	836.3	192.5	102.4	275.3	116.0	580.9	267.6	60.035	460.4	380.0	119.95	267.3	531.15	309.2	324.3	313.3	442.9	260.55	194.8
ESYT1	135.35	128.9	66.535	114.1	104.3	118.0	101.4	8.7935	10.81	7.9295	26.045	29.36	23.905	25.36	9.277999999999999	21.31	7.877999999999999	7.0520000000000005	18.06	12.365	112.5	82.57	83.84	105.6	105.0	92.17	53.24	122.45	43.07	117.45	105.9	24.53	15.26	31.72	34.27	81.63	50.14	30.465	93.09	94.88	33.305	21.2	58.815	47.57	49.37	49.36	75.775	33.895	27.95
STAT2	90.815	66.59	46.385	71.11	72.94	61.17	75.51	17.895	18.98	21.2	76.64	84.71	33.46	26.25	21.99	30.11	23.43	17.625	84.03	31.115	82.595	95.38	130.2	104.45	111.7	57.84	47.595	51.265	43.74	49.03	76.95	22.69	14.49	30.75	61.41	104.4	62.91	13.805	133.9	110.9	22.08	140.3	75.87	55.63	64.28	62.02	133.75	41.1	37.54
RNF41	28.87	29.48	26.715	37.66	34.15	38.38	24.04	18.355	28.44	19.515	67.125	59.06	37.475	47.09	16.62	28.17	26.38	16.025	18.31	17.315	26.11	27.865	40.19	29.43	29.13	32.78	19.22	32.48	17.72	34.42	28.97	17.48	16.23	14.41	6.8229999999999995	30.32	17.75	18.155	29.97	28.96	8.212	34.13	38.185	16.36	17.87	18.94	23.395	13.825	26.24
ERBB3	0.83275	1.767	0.6072	0.6799	3.2030000000000003	1.244	35.2	12.4	4.958	12.74	2.8395	3.6	7.5055	6.025	17.35	10.35	7.35	16.445	48.84	19.32	20.845	0.09208	0.1807	11.524000000000001	23.76	18.62	45.73	13.34	63.08	13.005	6.9510000000000005	3.8819999999999997	0.8186	16.26	33.82	20.23	61.7	0.56215	114.1	1.0270000000000001	21.005	1.9980000000000002	39.465	64.96	70.29	49.16	0.17755	49.515	2.7969999999999997
CNPY2	39.995	47.66	64.775	67.39	62.93	50.8	48.53	28.395	29.65	31.405	54.62	45.75	31.67	39.89	29.47	41.77	35.29	28.73	52.16	31.675	50.135	51.875	87.66	62.34	73.4	40.7	40.715	42.735	40.28	37.455	65.35	21.76	12.26	35.82	46.64	53.18	67.67	13.37	71.955	74.83	35.715	117.2	62.6	34.09	31.72	45.89	54.32	45.14	39.3
TIMELESS	8.0205	7.289	7.821000000000001	4.532	5.73	3.7960000000000003	11.86	1.975	1.673	1.9295	7.861000000000001	8.548	2.504	2.168	2.0869999999999997	3.1239999999999997	1.544	1.7315	5.9079999999999995	3.488	8.667	48.0	10.49	12.11	10.47	5.563	7.6745	4.641	14.44	4.5715	10.15	2.444	1.581	5.447	9.757	11.28	9.124	3.3805	6.7025	5.962000000000001	5.5945	16.95	9.592	8.312000000000001	7.25	11.44	18.91	6.785	19.94
SMARCC2	76.945	59.86	59.09	78.6	72.32	92.55	122.1	41.215	57.55	49.825	144.15	139.6	65.465	74.37	39.97	47.66	52.22	37.355	52.85	41.785	80.94	68.0	68.71	102.22	134.2	79.45	56.415	79.1	53.79	74.7	93.85	28.41	18.43	39.82	16.23	71.75	70.09	34.465	112.55	128.4	26.3	73.94	80.895	63.1	62.79	62.78	65.77	49.11	90.1
ATP5B	466.95	479.0	721.4	367.2	386.3	439.6	576.1	203.7	293.7	278.2	772.2	743.4	470.75	519.1	203.6	286.1	329.1	226.0	250.5	268.0	429.75	882.95	675.4	485.25	442.3	553.5	768.4	541.5	663.0	571.9	439.8	961.9	1450.0	533.1	278.0	457.4	473.5	1088.0	443.15	367.8	174.7	435.8	356.55	553.5	572.9	554.0	441.5	541.75	435.0
SPRYD4	9.452	10.33	24.865	13.66	13.52	12.18	20.62	5.172999999999999	5.225	5.505	10.67	9.252	5.292000000000001	6.41	4.448	7.441	5.807	4.5325	8.98	5.4765	13.59	18.11	13.6	15.145	18.6	11.37	14.885	11.505	19.88	11.775	18.0	12.24	13.0	16.82	57.98	11.34	15.31	15.42	12.49	16.96	10.645	19.09	18.25	13.0	13.9	12.67	15.74	10.91	11.33
ANKRD52	17.88	15.44	35.08	21.61	21.97	21.44	27.38	8.6295	12.27	11.01	38.51	44.46	18.745	17.75	9.375	15.21	13.16	8.7025	12.04	10.185	18.415	29.17	33.3	28.96	31.29	24.49	19.135	24.575	17.12	25.03	28.35	10.22	9.006	14.19	6.141	22.19	19.5	15.6	29.335	30.93	9.997	29.03	25.815	19.86	21.27	23.03	22.16	15.065	19.61
RPL41	591.15	587.8	488.85	567.6	583.4	638.1	574.3	225.8	226.5	163.0	258.6	243.2	228.65	239.3	162.9	227.8	231.5	138.7	227.6	240.8	696.1	1113.0	877.0	696.55	781.0	611.3	509.0	622.7	650.4	535.15	709.8	258.2	161.3	320.4	220.3	584.3	580.3	325.8	638.7	1499.0	490.3	601.4	668.8	907.9	838.1	462.2	623.5	490.15	218.7
PAN2	37.935	33.16	40.9	32.58	34.44	31.62	48.81	11.545	10.53	16.38	85.62	103.9	19.89	14.8	13.68	15.6	17.61	13.825	27.38	16.38	44.77	38.87	21.07	42.94	72.44	46.22	34.525	42.575	24.75	41.395	41.72	20.4	15.66	29.81	39.26	43.18	36.25	16.0	72.515	93.06	25.795	95.22	51.09	33.78	31.77	42.61	58.95	36.01	84.92
EXOSC6	18.495	15.92	23.37	16.85	16.72	16.04	19.12	5.7010000000000005	7.82	8.3725	17.84	14.07	10.09	11.98	6.167999999999999	9.014	11.56	6.519	8.503	6.8260000000000005	18.12	30.575	22.38	17.02	19.05	15.19	13.45	16.425	16.18	16.04	19.99	7.308	5.494	11.35	9.043	16.53	14.27	11.775	20.285	19.73	8.138	22.59	17.325	22.17	21.87	15.89	20.91	11.43	16.94
IL34	5.216	4.466	23.67	48.13	27.62	8.743	3.102	13.025	17.24	11.71	6.9270000000000005	6.9910000000000005	16.685	16.92	13.33	14.51	16.84	9.862	3.576	6.0089999999999995	14.225	0.12225	1.128	15.745	16.78	5.415	3.1945	5.909	30.55	5.135	5.104	1.942	1.516	4.456	1.276	8.513	24.38	3.2645	184.25	2.435	1.0315	20.56	9.0085	97.24	89.49	6.978	154.8	1.6325	6.419
RP11-529K1.2	0.8439	0.7524	0.7282	0.6514	0.6873	0.6988	0.8007	0.6273	0.4462	0.6368	1.651	1.524	0.5651	0.5111	0.6884	0.6561	0.5677	0.6064	2.128	0.9465	0.96815	1.975	0.4883	0.8543	1.219	0.6067	0.5111	0.58405	0.4902	0.59115	1.2890000000000001	0.3885	0.3524	0.5346	0.4046	0.5318	0.8057	0.51755	2.0485	2.347	0.3393	1.234	1.0885	0.8565	0.9399	0.5923	0.8735	0.59515	4.578
RNU6-23P	0.0	0.0	0.0	0.0	0.0	0.0	0.0	0.0	0.0	0.0	0.0	0.0	0.0	0.0	0.0	0.0	0.0	0.0	0.0	0.0	0.0	0.0	0.0	0.0	0.0	0.0	0.0	0.0	0.0	0.0	0.0	0.0	0.0	0.0	0.0	0.0	0.0	0.0	0.0	0.0	0.0	0.0	0.0	0.0	0.0	0.0	0.0	0.0	0.0
VAC14	14.435	11.93	14.98	13.84	14.77	15.28	17.77	7.832000000000001	9.863	7.687	13.59	15.64	14.055	13.19	8.035	10.39	9.005	6.7595	12.45	8.2885	14.35	16.185	18.66	15.96	17.52	14.27	11.72	14.67	12.21	15.76	16.73	6.865	5.513	12.37	7.16	18.55	12.54	8.1195	16.46	14.41	6.0615	15.46	15.57	15.1	16.86	13.86	21.35	11.64	15.15
FUK	8.9815	7.225	12.61	10.59	10.04	9.527999999999999	13.24	5.218999999999999	5.544	6.395	24.69	25.97	7.7525	6.099	5.215	6.872000000000001	7.5760000000000005	5.6745	9.273	5.64	11.535	11.455	5.497999999999999	13.365	16.13	10.66	14.465	10.53	9.386000000000001	10.175	12.94	4.707	3.378	11.51	7.297999999999999	13.53	10.83	4.6725	18.595	17.82	7.3475	25.32	17.875	13.05	14.2	15.84	15.3	9.793	13.54
COG4	35.775	33.99	45.56	47.06	42.68	41.5	42.06	19.105	21.58	21.305	57.025	56.99	26.84	27.44	19.35	23.31	22.05	18.795	33.38	22.275	36.56	52.505	55.8	46.375	45.91	39.96	39.245	38.955	51.87	37.715	40.58	19.38	18.4	27.69	21.16	42.1	38.9	38.63	54.675	48.7	13.29	55.48	46.26	44.4	45.37	41.3	57.995	30.895	86.11
MTSS1L	26.575	20.96	31.055	43.41	38.57	67.38	50.5	167.15	160.0	134.25	227.95	253.2	148.8	147.6	146.3	157.1	145.4	109.5	228.9	155.35	27.18	0.32455	81.6	60.11	66.05	81.53	26.935	56.805	32.33	55.435	49.45	15.89	15.17	14.49	40.06	48.61	20.53	34.635	59.27	37.18	4.4865	23.83	41.635	27.25	30.63	13.79	54.59	9.9245	12.43
AARS	81.725	75.31	85.25	95.4	84.23	95.57	86.64	60.275	80.04	84.775	175.35	164.9	141.75	161.8	63.83	93.6	91.18	64.005	116.9	79.055	81.485	199.0	178.7	114.75	118.2	94.5	62.835	92.51	44.76	96.42	98.08	44.77	34.51	53.94	53.35	91.54	77.01	48.545	114.55	83.93	50.16	106.7	91.4	49.18	52.59	53.89	73.7	69.365	63.09
DDX19A	30.705	26.57	23.685	34.89	31.89	37.18	35.23	10.6	12.52	13.325	32.51	29.59	16.175	17.77	11.01	14.27	15.24	10.83	17.79	13.21	29.135	36.065	37.02	38.225	40.24	33.94	20.33	34.445	20.97	34.77	34.76	13.93	11.49	14.9	12.57	27.24	20.08	32.26	36.125	35.17	9.649	24.17	27.19	23.94	25.68	18.77	23.255	16.71	17.86
SF3B3	35.725	33.69	28.13	28.43	32.18	32.65	43.6	10.46	11.37	11.925	42.96	39.34	16.565	17.04	10.5	14.46	13.31	9.3415	17.32	11.47	41.7	87.745	67.97	60.19	57.26	29.24	26.47	29.705	51.27	28.115	50.06	18.48	13.54	13.88	12.05	36.44	34.01	21.22	49.79	64.16	14.1	34.57	34.1	51.35	52.18	28.43	41.24	22.055	33.32
ST3GAL2	12.04	11.24	9.182	15.36	12.81	12.69	11.06	5.7625	8.087	8.217	20.75	21.41	10.36	9.797	6.51	5.016	8.516	6.9585	3.7260000000000004	3.4725	10.295	44.415	16.67	12.845	15.74	13.02	7.22	12.395	2.883	12.705	15.46	5.968	4.593	6.745	5.612	14.22	3.853	7.8015	13.805	11.7	1.932	9.782	10.835	5.0680000000000005	5.625	8.76	18.895	3.5665	12.38
SNORD111	0.0	0.0	0.0	0.0	0.0	0.0	0.0	0.0	0.0	0.0	0.0	0.0	0.0	0.0	0.0	0.0	0.0	0.0	0.0	0.0	0.0	0.0	0.0	0.0	0.0	0.0	0.0	0.0	0.0	0.0	0.0	0.0	0.0	0.0	0.0	0.0	0.0	0.0	0.0	0.0	0.0	0.0	0.0	0.0	0.0	0.0	0.0	0.0	0.0
SNORD111	0.0	0.0	0.0	0.0	0.0	0.0	0.0	0.0	0.0	0.0	0.0	0.0	0.0	0.0	0.0	0.0	0.0	0.0	0.0	0.0	0.0	0.0	0.0	0.0	0.0	0.0	0.0	0.0	0.0	0.0	0.0	0.0	0.0	0.0	0.0	0.0	0.0	0.0	0.0	0.0	0.0	0.0	0.0	0.0	0.0	0.0	0.0	0.0	0.0
DDX19B	17.12	12.25	10.39	13.87	12.58	15.1	15.18	3.4125	3.782	3.8375	11.48	10.59	4.694	4.702	2.971	4.388	4.114	3.0925	6.403	3.9275	16.605	19.925	14.37	13.565	13.59	12.01	10.085	12.805	9.376	13.055	13.11	5.412999999999999	4.0889999999999995	6.681	6.746	14.47	11.26	7.2395	15.87	15.04	5.6305	12.22	12.26	15.07	18.4	11.05	12.415	10.835	32.9
PUM2	44.73	35.77	32.795	45.16	45.94	57.52	62.42	20.5	26.08	20.54	84.13	64.16	28.385	37.08	22.21	23.87	24.12	16.27	28.53	20.935	43.105	63.33	43.27	54.545	58.75	53.15	39.175	54.02	40.42	54.48	53.99	19.03	14.03	18.61	20.28	46.64	40.86	17.285	53.725	61.97	18.615	34.3	52.28	57.71	56.06	40.94	51.14	33.7	33.48
HS1BP3-IT1	1.1025	0.9833	0.88255	1.016	1.055	1.145	1.0270000000000001	0.1097	0.1515	0.1951	1.7855	2.3209999999999997	0.29685	0.2926	0.1294	0.1797	0.2573	0.1206	0.2289	0.1269	1.0125	0.083665	0.4859	1.0849	1.7890000000000001	0.9841	0.5275	1.12	0.2426	1.0135	1.046	0.273	0.1421	0.4497	5.848	0.6822	0.4328	0.07165	1.145	0.8291	0.34905	0.5847	0.79045	0.7026	0.7058	0.6925	1.96	0.51245	0.1644
HS1BP3	9.1425	7.51	11.37	18.13	13.65	17.81	13.64	2.6695	2.784	3.4545	2.9935	3.437	3.4385	3.175	3.4130000000000003	3.687	3.137	3.1755	6.487	3.841	7.995	3.7760000000000002	11.05	14.475	13.65	16.55	8.177999999999999	18.54	5.888	18.4	12.0	5.9079999999999995	2.975	8.253	4.519	10.68	6.89	2.648	11.135	9.878	2.7	8.465	14.025	9.446	10.67	6.848	8.9785	7.6255	8.266
WDR35	6.8465	5.61	6.68	7.5760000000000005	8.622	9.006	9.571	3.4855	3.2539999999999996	4.3575	4.1395	4.744	3.9715	4.0889999999999995	3.275	5.382000000000001	4.994	2.995	5.193	3.6805	8.283	7.937	10.58	11.4445	15.81	9.247	4.0375	9.5235	2.986	8.9865	15.89	2.952	1.6980000000000002	3.758	1.162	6.421	4.531000000000001	1.9509999999999998	16.835	18.01	2.845	17.72	8.577	4.843999999999999	4.968	5.052	3.4560000000000004	4.04	20.5
MATN3	3.2025	3.306	0.5069	3.668	3.3360000000000003	2.591	1.766	2.7555	2.575	2.106	1.3445	1.328	1.845	2.101	3.387	3.158	1.2209999999999999	1.7925	7.047000000000001	6.8445	4.75	0.01815	4.9510000000000005	3.3725	5.101	1.08	0.5638	1.2915	0.8545	1.3905	6.377000000000001	0.2838	0.1786	2.045	0.03482	12.58	0.9378	0.20065	20.42	1.355	0.2714	0.53	2.411	1.253	1.2890000000000001	0.5219	0.23255	0.96205	1.5130000000000001
RHOB	960.1	909.1	444.2	1533.0	1114.0	3040.0	995.1	175.75	175.7	242.9	227.65	264.8	204.9	229.0	202.6	297.0	210.7	225.85	624.0	345.15	785.1	19.985	98.33	1258.9	1176.0	1133.0	451.1	1175.0	157.4	1065.0	1855.0	296.3	135.5	167.9	269.8	645.1	188.9	236.15	923.05	745.3	70.48	223.1	620.9	600.4	599.0	182.4	212.15	328.0	116.7
LAPTM4A	520.25	407.4	416.85	622.5	442.1	476.2	422.2	87.5	81.71	93.62	98.595	81.04	73.74	87.41	71.58	94.54	85.33	75.35	112.0	92.605	471.9	71.07	648.1	636.25	770.0	403.7	255.65	391.9	253.4	355.75	603.3	185.7	142.4	229.5	137.9	443.2	315.6	89.45	534.45	571.8	153.6	319.7	311.25	329.8	330.5	224.1	206.65	237.45	518.5
SDC1	1.5945	1.137	21.255	1.923	1.281	0.8075	273.0	0.5472	0.7667	0.43695	1.2175	4.738	0.98845	0.9783	0.4009	1.643	0.3944	0.3251	0.4684	4.404	13.64	5.6355	6.077000000000001	8.6795	13.51	1.002	67.485	0.9771	575.0	1.095	9.771	0.3255	0.2163	83.68	298.0	85.12	65.35	0.25725	1.6625	2.318	10.25	2.7260000000000004	75.425	651.1	576.0	59.24	24.895	36.145	7.071000000000001
IAH1	38.655	29.9	35.82	42.11	41.26	49.38	27.3	16.91	19.36	17.645	23.33	20.38	22.79	26.77	15.74	20.15	20.33	14.425	27.4	16.32	29.945	48.99	49.79	31.235	36.77	38.6	23.675	38.015	17.16	38.415	30.16	21.81	21.12	22.16	14.67	27.39	18.47	16.635	45.24	35.79	8.3465	28.37	25.325	16.4	17.09	20.27	20.405	17.26	74.97
YWHAQ	202.45	163.1	162.85	260.2	238.9	312.5	220.1	168.8	167.5	133.15	424.65	280.5	144.75	210.6	163.5	221.2	149.8	126.6	268.6	170.8	191.25	238.15	292.9	308.75	274.7	222.9	151.3	213.75	205.6	221.15	246.6	86.42	57.57	94.05	40.11	191.2	127.1	30.09	231.3	243.0	97.36	168.3	169.35	149.9	148.2	121.3	106.6	119.45	191.9
ADAM17	15.085	16.55	7.871	13.41	13.97	11.64	12.14	4.402	5.229	5.4315	16.96	15.89	6.8105	7.6129999999999995	4.6930000000000005	6.325	6.888	4.078	7.697	4.525	15.05	17.595	32.27	13.49	13.72	8.166	7.395	8.3725	14.57	8.152999999999999	11.19	6.17	3.489	4.235	2.272	26.9	10.32	4.9345	20.28	17.92	3.2560000000000002	6.69	7.9165	15.21	15.43	9.1	11.5	5.729	16.84
CYS1	2.9595	2.5580000000000003	0.59995	27.51	12.02	18.38	4.9110000000000005	6.2955	7.1370000000000005	2.88	10.65	11.24	8.0455	7.632000000000001	3.609	4.417	3.545	1.944	3.318	3.145	2.4475	13.31	0.326	15.5605	18.19	15.96	5.185	18.525	1.01	21.145	6.6979999999999995	4.281000000000001	1.307	110.7	0.6725	3.8680000000000003	1.2329999999999999	0.22475	7.8315	14.55	14.975	11.74	5.553999999999999	1.222	2.0	2.089	1.8965	1.5235	2.36
KLF11	42.485	39.28	13.645	16.44	18.83	34.18	26.08	1.6995	1.864	1.806	14.995	10.54	2.1945	2.3890000000000002	1.8459999999999999	2.248	1.4369999999999998	1.482	3.283	2.255	34.625	2.4705	6.19	26.65	28.43	26.86	12.71	21.195	6.7410000000000005	19.64	25.71	8.596	5.777	10.73	10.47	26.59	13.11	8.042	21.745	25.04	14.135	3.694	10.57	34.25	29.86	10.33	16.625	12.175	43.86
TAF1B	6.7829999999999995	6.712999999999999	4.6295	4.793	5.3660000000000005	4.694	5.794	2.451	2.574	2.4515	6.401	5.494	2.4275	2.978	2.315	3.727	3.253	1.6115	3.092	2.533	6.558	8.8315	16.5	7.555	8.29	4.086	3.075	3.8595	7.1370000000000005	3.3925	7.7410000000000005	2.144	0.972	3.52	1.5419999999999998	6.609	4.342	1.6225	8.038	6.571000000000001	1.7080000000000002	5.0360000000000005	5.754	5.906000000000001	5.529	3.362	4.763999999999999	3.017	9.376
GRHL1	2.375	2.8810000000000002	0.79115	0.607	0.7834	1.964	22.71	1.138	1.5959999999999999	0.70825	4.0	4.194	2.7289999999999996	2.71	1.075	1.9769999999999999	1.909	0.50415	0.5166	0.81015	16.815	0.30005	0.5595	0.9169	2.2769999999999997	1.661	0.90075	1.369	156.4	1.5215	2.253	1.402	0.39	3.173	7.24	5.781000000000001	57.18	0.645	1.53	0.4142	1.456	6.14	17.515	119.5	111.8	0.7626	1.1845	3.2119999999999997	5.934
KIAA1257	0.29645	0.2858	0.08655	0.07402	0.1462	0.04904	0.2883	0.40515	0.4322	0.5406	0.52995	0.54	0.64095	0.6257	0.479	0.6961	0.8365	0.3171	0.1076	0.1355	0.4174	0.0	0.0	0.23235	0.295	0.1827	0.2261	0.2924	0.1663	0.20415	0.2214	0.1008	0.06679	0.1586	0.04127	0.7324	0.1582	0.041675	0.1766	0.7391	0.11035	2.398	0.57025	0.3189	0.3041	0.1998	0.6551	0.2588	28.37
EFCC1	5.968	4.937	1.2695	0.8642	2.525	0.9538	4.195	0.87415	1.159	0.7541	3.6875	4.328	1.6065	1.5390000000000001	1.838	2.383	0.6649	0.7662	1.16	0.7044	6.4665	0.01069	0.01464	4.9835	6.386	11.78	6.8715	9.232999999999999	2.559	9.1485	5.307	1.5119999999999998	2.01	2.623	0.7264	23.16	2.022	1.093	3.1375	14.49	0.9315	6.619	8.015	4.165	4.2330000000000005	8.61	12.715	5.096	3.116
HMCES	49.73	37.56	23.11	39.09	35.14	47.79	39.27	22.285	32.46	33.94	53.98	47.21	39.41	45.42	20.62	30.49	38.89	27.635	22.87	23.995	45.64	60.825	27.68	39.825	38.48	34.92	33.215	39.875	39.89	37.115	42.09	25.46	19.74	19.07	20.38	39.6	32.54	30.715	48.05	44.13	8.186	30.8	36.31	45.0	46.61	32.55	38.635	23.65	69.0
H1FX	185.45	134.8	62.01	178.2	149.2	191.6	248.7	52.605	64.62	62.36	244.05	239.2	93.15	87.9	53.63	64.29	74.31	48.74	50.5	35.66	229.2	73.695	83.47	344.0	303.2	178.4	133.75	178.95	123.4	164.3	278.6	54.46	35.75	60.36	58.68	179.7	121.6	61.06	237.85	295.3	56.08	189.2	208.6	306.2	273.5	145.0	203.2	115.75	80.21
CNBP	504.1	429.8	385.3	610.6	529.3	711.3	588.4	180.9	191.4	177.3	432.4	339.9	178.6	230.3	163.0	200.5	201.4	149.3	289.6	205.15	488.5	529.75	426.8	588.65	595.7	530.4	311.0	511.5	326.3	466.15	630.9	318.4	284.7	207.7	208.2	495.5	330.7	817.4	542.4	693.7	212.6	320.0	431.35	447.6	471.7	287.6	307.4	299.3	240.2
COPG1	95.01	90.22	104.1	129.9	108.0	95.72	91.18	28.635	38.82	37.73	86.13	79.4	60.355	72.81	31.9	51.54	39.15	29.81	51.98	34.165	99.14	132.7	247.4	106.16	144.2	63.8	88.35	65.765	84.98	64.08	125.7	55.05	37.12	58.99	55.37	116.9	127.5	39.005	102.7	110.0	66.805	161.7	117.05	71.57	81.63	87.92	93.125	91.25	67.93
RAB43	5.9765	5.202000000000001	5.122000000000001	9.052	6.811	7.2379999999999995	6.591	1.3325	1.4609999999999999	1.9345	5.0280000000000005	6.005	2.1485	1.805	1.3940000000000001	1.501	2.149	1.695	1.5230000000000001	1.3135	5.968	5.647	6.099	6.4765	8.011000000000001	3.2430000000000003	4.729	4.3565	2.8480000000000003	4.1195	7.777	1.844	0.8347	4.987	9.792	11.16	5.9	0.56925	4.3839999999999995	8.781	2.315	5.199	7.5335	2.781	3.4410000000000003	4.468999999999999	8.7865	4.3225	6.278
ISY1	21.99	17.61	13.925	19.09	17.4	19.03	21.92	7.5729999999999995	8.435	8.0355	19.995	16.82	9.5935	10.59	7.545	9.477	9.152000000000001	7.131	10.88	7.722	20.665	36.075	28.07	27.455	26.41	23.02	16.315	20.375	18.06	20.39	23.34	9.258	7.541	9.992	6.205	22.04	15.31	10.96	23.29	25.73	7.827000000000001	12.95	19.975	20.03	21.86	17.01	24.94	12.245	19.2
GP9	0.12945	0.1435	0.0	0.0	0.2085	0.1358	0.0	0.062585	0.0	0.0	0.0	0.0	0.06671	0.06981	0.0	0.04556	0.05247	0.02926	0.0	0.0	0.12975	0.072995	0.0	0.0	0.318	0.0	0.31655	0.090135	0.0	0.045614999999999996	0.2389	0.055310000000000005	0.06767000000000001	0.060570000000000006	0.1067	3.846	0.0	0.0402	0.09866	0.06216	0.0	0.06796	0.1221	0.0	0.03698	0.06939	13.305	0.084975	3.84
MMP19	35.17	74.27	6.781000000000001	52.37	32.45	10.24	15.06	0.075535	0.08854	0.10395	0.15545	0.1865	0.125	0.08739	0.1259	0.1033	0.08523	0.091365	0.2258	0.11845	32.28	0.1529	46.95	26.325	30.57	9.782	11.935	10.0	3.7230000000000003	7.13	84.43	9.582	2.155	3.5410000000000004	1.514	60.4	5.807	0.9391	9.7005	33.26	2.2159999999999997	2.117	9.3295	10.67	8.453	14.2	67.975	13.105	1.882
CDK2	18.72	21.06	10.67	22.66	17.34	18.86	21.31	1.6469999999999998	1.547	1.795	2.8445	3.177	2.004	1.436	1.911	2.094	1.4240000000000002	1.4509999999999998	3.653	2.5305	24.82	63.975	16.41	28.09	30.12	17.89	15.125	24.195	17.66	32.085	26.39	7.6739999999999995	4.272	8.613999999999999	7.542000000000001	32.09	16.24	3.9715	18.255	31.91	5.8455	7.553	22.54	28.45	27.67	16.31	24.405	12.75	11.41
SUOX	18.305	14.95	30.88	17.45	16.06	16.22	28.8	8.565	10.86	10.22	10.905	12.16	12.395	12.4	8.155	9.568	10.56	8.1375	9.587	8.568999999999999	19.295	11.2	9.356	18.775	23.97	19.91	18.25	17.865	17.74	17.94	26.88	10.39	11.71	20.54	27.96	15.49	14.76	10.585	21.155	25.64	6.9415	19.52	23.88	8.495	8.193999999999999	13.93	14.58	16.095	9.777999999999999
IKZF4	6.756	6.1160000000000005	11.76	6.6339999999999995	6.749	6.861000000000001	8.515	3.1719999999999997	3.4939999999999998	3.6135	12.125	14.22	4.8555	4.244	3.4610000000000003	4.503	4.091	2.7425	6.522	3.3965	6.3155	4.1475	4.781000000000001	8.917	11.53	7.5889999999999995	4.7105	8.06	3.552	8.167	14.8	3.174	2.5380000000000003	3.714	1.974	6.728	4.181	5.403	10.54	15.32	1.909	12.88	7.193	3.835	4.329	4.618	4.8465	3.5915	9.503
DNAJC14	18.95	17.94	20.6	19.14	15.91	14.91	23.69	8.181000000000001	8.333	9.576	20.845	19.18	12.095	12.98	9.595	9.622	10.59	8.203	15.01	9.832	19.85	42.29	42.28	23.625	30.62	16.71	16.815	17.06	16.77	17.11	26.41	8.383	6.8660000000000005	10.95	6.716	24.09	18.48	8.4555	22.38	21.9	8.816	19.52	16.995	17.6	18.55	20.44	24.505	14.975	50.56
WIBG	23.255	19.49	23.765	23.94	22.61	21.08	26.14	9.574	10.65	9.517999999999999	20.5	16.84	10.905	13.45	9.025	12.24	10.54	8.052999999999999	12.61	9.7685	24.16	33.68	31.18	24.67	24.02	17.84	21.485	19.1	57.36	19.09	23.81	7.968999999999999	6.59	13.02	15.85	24.5	24.02	9.261000000000001	26.28	18.6	9.977	21.28	29.59	33.99	37.05	25.2	30.45	16.695	31.78
PMEL	0.8005	1.156	0.6257	1.063	0.7576	0.6659999999999999	1.5759999999999998	0.07418	0.06867999999999999	0.073995	0.11805	0.14	0.083135	0.06907	0.08436	0.08112	0.07625	0.054560000000000004	0.3393	0.081615	2.2055	1.6105	0.5975	13.1865	3.6310000000000002	0.4938	1.274	0.56795	0.7946	0.5904	1.6380000000000001	0.3721	0.1648	1.09	1.883	1.023	1.6969999999999998	0.098485	0.68295	3.411	1.2485	0.8436	1.104	36.64	38.66	1.754	0.88575	1.0735	7.496
SARNP	71.725	61.51	60.635	90.55	80.55	101.7	75.61	43.125	46.4	39.81	77.42	62.45	41.045	53.96	39.15	60.79	46.28	35.5	65.2	52.66	71.42	128.6	104.7	90.84	87.66	79.49	49.88	77.1	62.99	76.195	70.98	46.93	35.74	43.05	20.16	75.4	51.85	47.29	98.995	90.9	18.055	65.1	77.925	61.73	66.22	45.93	66.71	41.92	118.3
RAB5B	42.91	33.16	38.8	60.07	49.39	86.15	71.59	27.495	30.89	29.225	56.25	45.07	33.24	40.81	28.91	31.43	34.86	22.36	58.18	31.985	39.235	55.28	53.66	71.075	75.74	50.64	40.32	60.31	66.07	67.875	55.36	28.28	20.24	20.29	9.415	45.35	45.27	37.34	54.4	57.99	13.58	22.23	36.175	53.44	63.33	33.43	23.365	31.425	45.49
GDF11	3.7785	5.402	4.143	6.149	5.0360000000000005	2.6060000000000003	7.872000000000001	15.935	13.9	14.74	13.49	15.71	13.8	14.48	14.53	17.44	12.29	13.965	19.35	15.56	3.572	8.101	13.52	12.81	12.01	10.23	4.5525	5.936	1.911	6.434	9.492	7.355	4.603	2.66	0.8014	6.273	4.01	1.256	8.8775	10.09	0.96595	8.524	11.63	1.7469999999999999	2.141	4.865	8.797	2.51	2.557
DGKA	15.46	15.77	10.79	36.4	22.64	14.39	43.22	5.9935	7.896	6.831	20.735	20.91	13.145	11.53	4.68	5.032	12.2	3.897	4.874	3.3110000000000004	17.05	23.35	21.78	26.185	25.51	13.27	28.44	14.595	106.6	14.32	20.98	6.064	2.245	4.067	1.841	27.75	35.8	1.06	21.19	18.89	8.5705	9.652999999999999	31.49	84.48	77.8	70.24	77.05	11.345	14.96
RDH5	74.05	61.88	4.3965	24.97	31.14	25.72	8.123	3.0715	2.501	3.2555	9.9655	9.994	3.1385	2.8139999999999996	3.386	3.28	2.867	3.0245	7.132000000000001	3.93	38.35	2.4795	9.907	8.1695	8.219	27.67	24.115	20.06	7.169	21.16	16.83	15.09	8.309	9.978	30.76	7.904	5.989	6.7795	27.27	11.94	2.171	8.466000000000001	14.375	8.585	9.87	24.05	13.26	8.9315	11.28
ORMDL2	25.485	30.83	27.925	37.67	32.75	24.06	28.2	5.555	5.027	5.722	7.182	7.235	5.254	5.736000000000001	5.6610000000000005	9.15	4.857	5.7375	18.02	8.828	27.83	29.685	37.79	35.03	26.45	18.65	26.865	21.395	56.48	21.82	29.49	10.13	7.591	20.71	14.66	38.15	31.62	7.159	31.41	17.46	12.015	27.07	27.295	29.86	29.5	25.28	29.6	21.935	50.9
RPS26	411.4	443.6	596.5	459.4	457.1	440.5	484.7	168.3	147.9	145.75	206.9	188.5	158.7	165.9	132.3	180.3	169.9	143.15	240.6	189.3	466.4	970.65	645.2	319.15	596.4	436.4	417.8	393.8	481.1	352.45	528.3	209.8	165.5	237.6	241.7	402.7	365.1	221.2	436.05	981.0	289.35	382.4	444.3	531.5	486.8	418.5	590.6	363.2	195.9
CD63	638.5	580.3	478.6	805.5	698.2	635.4	483.4	139.7	137.2	121.05	89.89	87.18	119.2	144.9	128.2	166.1	108.7	109.1	219.9	187.1	509.25	107.9	1047.0	619.55	650.8	531.5	421.4	467.05	209.1	451.35	533.8	418.5	194.6	216.5	114.6	674.2	517.2	254.0	582.0	482.9	222.3	335.1	354.35	204.2	253.1	316.9	399.55	362.3	184.0
STRIP1	25.465	20.12	19.68	25.17	24.06	27.25	29.1	11.635	15.52	9.4045	51.195	51.84	25.51	25.03	11.36	17.86	11.19	7.462999999999999	12.05	10.62	24.055	20.93	25.1	31.815	41.44	25.24	20.755	23.975	20.81	24.345	34.16	9.68	7.316	11.4	6.365	24.46	21.5	9.4145	31.955	35.98	8.4	30.25	24.735	25.09	27.29	30.52	38.79	16.77	42.18
AMPD2	13.67	20.64	26.21	41.21	29.17	20.18	18.44	29.115	41.69	48.6	43.585	52.14	49.55	47.46	31.76	35.71	73.71	38.03	19.58	20.945	18.41	29.73	32.04	36.02	35.44	15.12	14.23	18.395	12.76	12.79	34.15	8.547	3.6910000000000003	14.83	18.19	33.05	16.75	2.24	24.66	41.03	8.618	135.6	34.43	16.51	16.5	21.24	56.485	14.385	17.09
GSTM5	7.5625	7.712999999999999	1.775	7.476	7.188	6.057	12.88	17.835	15.61	18.905	10.21	13.57	14.865	12.81	10.45	5.157	17.89	10.39	8.491	4.209	7.4345	0.07851	2.918	19.235	31.38	6.71	3.4375	11.33	2.386	7.8765	16.05	3.509	0.5919	1.3630000000000002	0.5588	8.922	3.198	0.69215	11.255	94.73	0.68525	5.035	14.175	4.602	4.041	3.895	3.904	2.7939999999999996	6.819
GSTM2	39.26	34.4	29.955	56.0	46.81	44.45	66.28	18.93	17.63	28.02	13.765	19.47	19.965	15.92	14.13	22.07	35.16	20.935	17.23	16.32	51.49	9.6455	19.87	72.585	95.32	64.1	28.07	58.895	28.81	46.965	76.4	16.95	11.28	23.21	8.244	30.28	28.49	28.18	88.99	145.9	12.94	67.73	97.8	51.75	40.05	36.0	30.21	37.98	31.05
GNAT2	0.1174	0.136	0.2301	0.195	0.2035	0.09941	0.1234	0.048010000000000004	0.07001	0.07606	0.16855	0.1921	0.1127	0.1308	0.07272999999999999	0.09124	0.1144	0.061895000000000006	0.06519	0.05994	0.1114	0.5285	0.5856	0.099235	0.1351	0.1267	0.1317	0.1361	0.2229	0.1228	0.2389	0.1522	0.1421	0.09767	0.196	0.2635	0.1634	0.07706	0.1369	0.1206	0.1332	0.5029	0.1297	0.1808	0.1923	0.1971	0.3178	0.1226	3.468
EPS8L3	0.030180000000000002	0.027389999999999998	0.027325	0.03694	0.03997	0.02156	0.4373	0.0194	0.020309999999999998	0.019515	0.043495	0.04376	0.024659999999999998	0.02215	0.01873	0.0177	0.02214	0.013665	0.02222	0.013725	0.043414999999999995	0.015525	0.02206	0.037745	0.1756	0.4056	116.15	0.03728	0.03897	0.02835	0.1039	0.028630000000000003	0.04941	0.07968	0.08317000000000001	0.045860000000000005	0.029480000000000003	0.0086645	0.03553	0.4056	0.18445	0.0317	0.14425	0.03953	0.031439999999999996	141.7	0.07017999999999999	20.61	5.335
GNAI3	60.75	53.97	31.585	49.72	53.05	60.26	48.91	14.77	14.47	15.025	32.52	25.37	13.905	16.27	13.18	17.88	15.41	12.18	31.36	16.89	51.575	87.38	101.9	70.285	53.58	43.29	39.565	41.46	90.05	40.72	51.74	13.58	6.619	20.78	18.77	47.04	39.25	8.6355	54.91	45.45	16.19	29.12	37.58	78.0	84.09	33.74	42.645	24.765	36.3
CSF1	91.11	75.99	43.26	47.36	67.86	36.27	42.51	7.877000000000001	5.792999999999999	8.037	7.5245	10.01	7.629	5.694	7.4239999999999995	8.671	7.136	6.466	23.84	11.725	59.205	20.265	175.7	43.7	39.38	33.61	25.93	32.425	15.53	30.64	50.2	18.69	9.758	11.5	9.099	62.37	20.46	5.834	60.315	31.37	7.7435	9.122	28.81	17.92	22.17	26.88	58.725	17.93	5.129
AHCYL1	82.36	82.41	80.49	74.06	70.0	77.55	96.18	139.5	157.1	172.0	143.1	170.1	186.4	175.0	87.33	162.7	202.9	125.0	167.6	182.7	77.205	75.0	100.0	96.69	109.4	87.61	62.815	89.825	58.85	87.53	98.88	28.96	19.97	70.83	24.61	79.92	56.77	63.77	75.395	98.72	33.105	90.13	66.595	57.23	58.47	67.81	46.485	60.85	45.95
GSTM3	17.895	18.96	13.745	31.55	27.0	24.3	35.76	30.515	32.86	38.395	27.105	25.26	37.13	40.5	19.44	27.94	43.29	26.41	26.29	14.755	22.055	0.9605	12.89	47.56	42.72	36.21	15.29	32.735	17.33	28.325	34.9	21.16	14.46	28.18	2.1630000000000003	17.72	9.07	14.785	43.475	90.68	9.309	25.47	29.57	25.87	24.58	12.35	8.309	33.655	268.3
GSTM1	20.2	0.5396	27.63	26.14	0.9164	15.56	0.8027	0.41365	0.2224	0.54445	0.5764	7.62	8.1104	13.14	0.2882	0.4044	0.6598	0.3122	4.292	0.4063	17.26	41.84	33.71	1.0352	65.97	1.125	11.76	0.6424	1.136	15.94	53.59	8.152999999999999	0.8369	2.568	6.345	1.464	21.55	12.285	2.7060000000000004	65.45	7.7415	13.88	9.0985	24.13	22.25	9.289	0.4445	22.445	37.13
MIR197	0.0	0.0	0.0	0.0	0.0	0.0	0.0	0.0	0.0	0.0	0.0	0.0	0.0	0.0	0.0	0.0	0.0	0.0	0.0	0.0	0.0	0.0	0.0	0.0	0.0	0.0	0.0	0.0	0.0	0.0	0.0	0.0	0.0	0.0	0.0	0.0	0.0	0.0	0.0	0.0	0.0	0.0	0.0	0.0	0.0	0.0	0.0	0.0	0.0
GPR61	0.1405	0.06602000000000001	0.2103	0.203	0.1932	0.2085	0.2577	1.2135	2.02	1.6680000000000001	5.5165	6.367000000000001	5.0925	4.686	1.3730000000000002	2.7489999999999997	2.813	1.3619999999999999	1.112	1.148	0.15455	0.21565	0.09315	0.18205	0.2265	0.1753	0.15795	0.1414	0.1231	0.12335	0.3322	0.1203	0.07125	0.1025	0.08909	0.1374	0.1321	0.12735	0.55775	0.2166	0.066565	8.142999999999999	0.28285	0.2477	0.2837	0.2309	0.26655	0.14335	2.231
GSTM4	11.655	10.13	12.975	13.72	13.06	15.71	24.55	7.694	9.584	11.37	17.925	18.04	11.68	12.11	6.218999999999999	8.84	13.06	9.4455	9.027999999999999	7.925	12.345	12.32	9.728	17.18	18.11	21.03	19.97	18.92	12.15	18.385	15.97	8.13	7.273	13.58	8.067	9.179	10.2	12.975	17.72	30.2	5.438	12.33	16.47	9.884	10.49	31.39	16.005	11.065	14.39
RNU6-28P	0.0	0.0	0.0	0.0	0.0	0.0	0.0	0.0	0.0	0.0	0.0	0.0	0.0	0.0	0.0	0.0	0.0	0.0	0.0	0.0	0.0	0.0	0.0	0.0	0.0	0.0	0.0	0.0	0.0	0.0	0.0	0.0	0.0	0.0	0.0	0.0	0.0	0.0	0.0	0.0	0.0	0.0	0.0	0.0	0.0	0.0	0.0	0.0	0.0
PRR14L	7.611000000000001	6.779	6.7725	7.343999999999999	7.346	6.309	8.974	3.3080000000000003	3.909	4.151	15.7	14.88	5.7585	5.734	3.426	4.213	5.24	3.202	5.132999999999999	3.4685	7.005	18.895	12.57	8.664	8.318999999999999	7.235	8.142000000000001	6.8355	10.48	6.973	10.41	3.676	2.4819999999999998	4.079	3.7689999999999997	10.21	8.047	2.6275	10.875	11.25	3.5555	12.9	8.113	10.04	10.66	9.249	11.045	6.6275	12.17
PISD	34.415	41.47	28.79	22.86	24.84	16.69	27.34	12.25	17.07	17.68	197.85	191.1	29.86	29.28	12.62	18.68	23.93	12.555	14.58	11.735	37.385	40.89	27.97	27.585	29.94	24.25	20.24	16.865	22.18	16.215	37.58	10.02	6.291	25.79	10.97	38.23	21.86	7.0555	30.45	30.24	10.205	42.53	31.625	25.55	25.81	20.88	55.035	19.27	52.54
DEPDC5	6.3235	4.577	6.975	5.63	5.079	6.351	8.492	2.5445	3.4389999999999996	2.945	10.24	9.537	6.4025	6.26	2.73	3.0780000000000003	3.134	2.2695	4.29	2.7145	6.107	10.075	4.928999999999999	9.8405	8.749	5.914	6.8245	5.297999999999999	6.36	5.122999999999999	7.78	2.735	1.781	3.835	4.229	5.994	6.041	2.363	8.4615	16.27	1.8015	7.666	6.9510000000000005	6.282	6.898	7.269	10.93	4.874	12.8
SFI1	8.794	6.746	10.185	10.76	9.336	9.522	12.87	4.1505	5.114	7.263	74.63	73.84	8.603	8.023	4.2219999999999995	7.965	8.744	6.0915	7.182	4.6845	11.175	33.56	5.457999999999999	12.335	20.47	11.27	10.875	8.646	7.1	8.2345	10.87	3.005	1.58	8.123	2.8689999999999998	14.03	9.683	1.1515	14.445	15.26	4.3135	25.69	15.08	11.94	12.69	19.79	24.415	7.901	29.14
YWHAH	132.5	123.8	56.86	288.1	259.6	385.6	98.09	349.1	457.3	155.75	348.45	367.5	534.6	905.0	259.2	297.3	250.7	111.55	117.3	132.5	104.25	114.4	112.4	99.985	98.69	139.5	100.1	143.75	63.57	160.7	112.4	53.6	34.59	57.26	31.64	172.2	67.14	36.44	139.05	79.14	39.465	97.25	83.49	69.03	83.19	77.28	84.565	78.635	29.57
PAFAH1B1	61.235	49.15	44.035	90.08	79.74	90.59	65.27	43.26	56.75	47.885	175.9	131.4	74.41	98.49	44.33	68.66	57.7	39.78	65.62	48.24	55.87	61.0	74.88	74.22	79.58	75.41	46.475	69.43	51.74	68.31	70.91	34.34	28.86	28.7	15.18	73.92	49.49	59.985	86.01	68.83	16.285	64.54	54.115	65.51	69.03	52.54	51.36	36.61	122.8
METTL16	9.862	7.307	8.5325	11.0	10.11	13.78	13.32	4.3935	3.855	4.9955	10.11	8.685	3.9019999999999997	4.56	4.5089999999999995	5.016	5.2379999999999995	4.4365	6.697	4.8235	10.065	18.84	10.87	17.165	17.25	11.96	6.814	11.135	7.039	10.935	13.88	4.539	3.641	4.515	2.667	9.74	7.766	4.721	13.315	18.43	3.8089999999999997	11.43	11.22	10.43	11.35	6.8870000000000005	8.0415	5.308	11.5
CLUH	44.34	41.25	71.44	26.22	30.44	34.94	62.04	15.565	22.11	20.555	64.975	70.92	31.52	28.83	15.44	20.49	22.94	17.025	14.18	17.455	48.575	63.715	39.09	40.805	33.41	49.37	66.935	41.2	89.33	45.84	43.6	43.29	56.58	52.58	90.52	37.77	47.99	88.015	32.915	33.11	32.855	37.48	44.575	68.25	74.95	53.5	44.05	42.305	57.07
AKAP8L	65.625	50.04	72.86	67.65	61.93	71.84	72.51	33.115	38.32	42.14	171.55	186.0	54.23	48.27	36.09	41.77	46.26	38.995	51.15	30.925	69.665	57.015	37.3	81.18	126.4	81.07	46.965	65.45	43.35	58.125	80.22	38.87	26.71	49.78	35.36	79.77	52.85	42.945	105.9	93.69	25.98	126.3	112.95	66.0	70.19	60.88	98.66	47.72	150.2
AKAP8	39.49	27.74	24.25	27.36	28.42	37.35	41.42	8.0615	9.509	10.71	33.115	32.38	14.02	13.45	8.266	9.467	10.09	9.01	11.18	8.2635	37.97	32.965	27.8	39.04	43.81	32.72	28.3	29.925	25.93	28.89	45.22	12.7	9.925	17.5	13.24	33.41	27.95	21.925	44.3	43.59	13.305	27.56	36.89	34.87	38.75	32.8	46.1	22.855	31.02
NOTCH3	165.95	79.88	7.8245	237.6	217.0	418.6	60.37	9.105	9.436	11.645	5.1515	9.363999999999999	13.285	8.963	8.73	8.782	8.542	11.98	6.106	12.13	97.955	0.24495	23.81	102.845	84.02	27.57	15.12	40.585	120.1	42.055	74.5	19.94	25.48	18.13	1.9509999999999998	79.77	38.14	20.84	97.615	24.64	7.353	20.1	43.48	133.8	154.3	18.23	29.97	12.005	8.796
EPHX3	0.44345	0.6794	0.37725	0.9767	0.8623	0.9398	6.2620000000000005	0.21005	0.1884	0.36045	0.12795	0.1689	0.22415	0.1986	0.2089	0.5358	0.3268	0.25475	0.3294	0.24405	0.61125	0.0965	0.1059	1.8219999999999998	1.7890000000000001	0.43799999999999994	0.32985	0.33975	86.03	0.31565	2.043	0.33399999999999996	0.2277	1.693	0.1538	3.162	2.472	0.089925	0.7104	1.157	0.1236	3.285	1.6775	105.5	109.0	0.4249	4.2095	0.5389	4.611000000000001
ILVBL	41.855	40.24	56.465	35.78	35.96	33.12	58.76	16.995	18.13	22.355	33.085	35.3	22.665	22.26	16.89	21.63	24.53	19.33	33.77	21.255	42.625	31.8	51.51	55.27	53.77	62.24	60.365	39.77	50.92	36.935	47.17	45.66	41.77	44.5	34.31	36.06	33.63	11.095	48.775	53.06	21.32	59.45	44.34	56.0	64.42	52.23	28.815	45.88	51.1
BRD4	30.485	26.09	21.81	36.67	33.26	41.31	31.35	8.293	10.46	8.749	28.14	30.33	15.45	13.83	8.133	10.47	9.996	7.131	12.1	7.961	30.625	31.615	23.56	42.055	41.82	29.52	20.84	26.605	26.15	25.05	31.76	14.37	11.2	14.2	14.33	36.88	25.91	28.46	36.985	42.5	11.99	26.13	32.44	37.87	39.31	24.27	35.235	17.925	37.91
WIZ	26.995	23.86	18.81	34.54	31.0	33.62	35.29	20.345	22.36	14.38	16.71	20.76	24.975	21.1	15.21	11.58	17.16	11.9	11.13	11.57	25.7	15.08	29.94	38.135	36.73	30.98	18.53	33.45	20.27	33.17	35.93	12.78	9.485	12.29	9.531	25.32	18.03	12.1	30.185	32.57	10.34	17.48	28.87	22.98	24.98	16.31	21.375	16.355	51.09
SYDE1	36.04	29.09	15.53	70.83	55.7	62.41	37.67	3.7375	3.339	4.6	1.6455	2.845	4.332	3.0410000000000004	3.2969999999999997	3.653	3.679	4.507	4.231	4.2410000000000005	27.525	0.1114	63.92	57.22	57.79	44.14	17.17	45.04	7.492000000000001	45.725	45.58	13.54	9.673	13.85	2.742	30.19	7.721	3.1125	44.835	42.71	3.484	7.019	29.435	9.412	12.48	11.12	19.49	7.9525	8.698
OR1I1	0.0	0.0	0.0	0.0	0.0	0.0	0.0	0.0	0.0	0.0	0.0	0.0	0.0	0.0	0.0	0.0	0.0	0.0	0.0	0.0	0.0	0.0	0.0	0.0	0.0	0.0	0.0	0.0	0.0	0.0	0.0	0.0	0.0	0.0	0.0	0.0	0.0	0.0	0.0	0.0	0.0	0.0	0.0	0.0	0.0	0.0	0.0	0.0	0.0
OVOL1	0.07805	0.056870000000000004	0.032835	0.06667000000000001	0.06362000000000001	0.04701	19.91	0.057525	0.08187	0.1064	0.41605	0.4319	0.13005	0.1217	0.04919	0.06556000000000001	0.1427	0.09527999999999999	0.08567000000000001	0.053385	0.6715	0.2702	0.052489999999999995	0.099205	0.2338	0.09476	10.101	0.05882999999999999	43.04	0.048255	0.06733	0.02465	0.01444	3.952	0.054270000000000006	0.4062	3.554	0.025639999999999996	0.079125	0.07336000000000001	1.014	0.1592	1.06	42.56	41.38	5.834	0.12255	1.179	58.47
AP5B1	7.256	6.972	4.602	9.804	8.706	9.599	11.78	1.4215	2.135	1.7795	13.175	12.79	2.852	3.185	1.641	1.913	2.222	1.3575	2.6889999999999996	1.5985	7.232	10.835	7.893	8.0975	8.022	7.376	6.138	7.9505	10.11	8.101	9.285	2.9010000000000002	1.8869999999999998	4.2589999999999995	2.164	11.98	6.525	4.732	5.093	4.212	4.296	4.5	6.5489999999999995	8.214	9.357000000000001	7.348	11.735	5.357	3.127
CATSPER1	0.3323	0.2237	0.1815	2.404	0.8061	0.6018	0.1925	0.036095	0.06201	0.15085	0.4468	0.4466	0.07775499999999999	0.08094	0.054329999999999996	0.029439999999999997	0.1292	0.1802	0.05194	0.03145	0.1593	0.041525	1.003	0.1444	0.3224	0.1188	0.11515	0.18365	0.1011	0.19	0.2349	0.0817	0.05388	0.1137	0.03121	1.3519999999999999	0.1328	0.05691	0.19825	0.04931	0.04533	0.06429	0.1851	0.2988	0.3533	0.1298	0.76985	0.13165	45.43
CST6	0.46285	1.535	0.23715	54.76	12.37	13.07	2.7739999999999996	0.17125	0.1592	0.2233	2.5985	2.189	0.25255	0.2459	0.1544	0.6984	0.2973	0.19375	0.3916	0.1389	1.1835	0.16965	3.398	0.8526	1.271	0.6335	0.3742	0.7002	36.92	0.49295	1.679	1.8319999999999999	0.2438	1.764	0.1099	30.15	2.436	0.43745	1.1255	1.053	0.3278	2.312	0.77055	726.7	519.4	0.3934	0.36075	0.42335	3.7289999999999996
RNASEH2C	30.145	32.23	35.965	58.05	56.4	50.75	43.32	17.285	19.13	17.175	68.75	70.97	25.555	23.46	18.76	18.47	20.17	15.635	22.75	16.355	33.895	32.195	25.17	51.435	55.0	55.42	28.96	53.92	18.2	46.885	49.21	22.33	12.71	22.18	11.57	30.99	24.15	9.215	48.22	59.51	11.48	52.95	57.625	19.98	19.18	30.46	49.11	24.365	31.66
FIBP	57.945	54.56	67.34	82.87	72.18	62.76	53.25	51.475	65.08	43.155	101.15	100.5	95.71	98.05	47.65	66.06	48.48	40.18	52.97	48.48	58.8	107.45	135.3	69.37	64.46	51.11	44.47	49.255	47.49	45.885	84.61	37.19	34.05	55.83	23.26	66.97	42.2	35.725	72.02	63.41	26.16	64.14	62.68	66.18	72.1	56.07	80.835	47.325	143.9
FOSL1	7.6315	21.51	5.0885	16.42	9.374	5.2620000000000005	3.697	0.5841	0.546	0.43655	0.54445	0.6036	0.57655	0.5298	0.5746	1.071	0.466	0.3506	1.281	0.8609	6.9145	6.4625	117.7	3.4345	1.406	2.695	2.0445	3.509	23.1	2.8205	9.068	3.918	0.8649	1.83	0.3292	15.08	4.793	1.3205	4.0215	0.9636	0.5975	3.4739999999999998	3.819	11.74	5.712000000000001	1.993	1.642	5.0135	1.774
CCDC85B	92.845	104.1	66.465	158.0	121.5	103.0	116.0	164.8	213.1	137.45	130.25	120.7	209.95	241.5	185.3	92.2	144.6	138.25	59.89	118.3	86.255	116.9	194.3	97.36	117.2	93.37	42.83	108.35	42.91	96.125	123.7	85.21	40.31	29.25	17.71	112.1	27.96	37.19	94.54	107.8	20.495	62.0	83.435	76.6	71.18	43.48	123.6	34.685	63.63
SIPA1	28.345	33.87	24.575	31.91	34.71	25.64	33.8	8.3275	6.54	8.274	3.5380000000000003	5.132000000000001	7.7725	6.273	8.472999999999999	9.119	6.906000000000001	8.059	16.37	11.68	29.015	88.495	17.46	36.625	45.11	39.01	24.01	35.49	20.39	34.035	40.85	11.89	11.96	18.71	11.36	69.77	20.1	4.8935	71.16	25.41	6.0765	13.77	33.68	14.69	15.42	39.89	170.25	19.62	11.33
KAT5	34.32	24.46	27.64	42.83	37.45	54.31	50.55	14.725	18.06	17.165	48.49	44.41	24.33	23.94	13.73	18.92	19.51	13.715	24.27	16.25	35.69	36.775	26.8	54.02	55.56	43.84	29.23	44.48	28.49	42.145	54.82	16.76	11.24	19.46	8.382	36.36	28.09	18.28	46.735	49.11	13.105	36.92	34.115	39.57	42.41	28.8	32.18	25.235	46.66
MIR4690	0.0	0.0	0.0	0.0	0.0	0.0	0.0	0.0	0.0	0.0	0.0	0.0	0.0	0.0	0.0	0.0	0.0	0.0	0.0	0.0	0.0	0.0	0.0	0.0	0.0	0.0	0.0	0.0	0.0	0.0	0.0	0.0	0.0	0.0	0.0	0.0	0.0	0.0	0.0	0.0	0.0	0.0	0.0	0.0	0.0	0.0	0.0	0.0	0.0
EIF1AD	14.83	14.03	13.365	17.6	16.66	15.34	15.44	5.892	6.327999999999999	6.5645	15.735	13.35	7.789	9.308	6.039	9.107999999999999	7.331	5.2775	8.84	6.4315	13.935	24.955	21.53	15.025	17.98	14.46	13.91	16.365	17.55	15.445	19.81	6.597	5.681	9.044	7.565	17.67	15.78	11.1	14.675	22.53	7.186	18.87	15.895	22.94	23.7	15.84	22.53	12.975	23.63
CFL1	218.25	217.7	143.45	376.1	322.8	300.8	197.7	157.35	203.4	155.4	263.8	243.7	237.55	281.6	174.7	193.2	183.5	135.35	251.8	158.4	207.2	414.05	442.5	238.4	179.8	229.9	298.75	230.65	234.8	225.8	227.2	96.69	64.04	147.0	72.37	309.5	165.7	40.67	253.6	154.7	39.86	146.1	202.25	190.5	195.8	302.6	330.6	165.1	147.4
TSGA10IP	0.05611	0.026539999999999998	0.04388	0.04994	0.05869	0.02928	0.03195	0.07287	0.0511	0.11	2.1069999999999998	1.767	0.0568	0.06808	0.06748	0.8939	0.07904	0.09527000000000001	0.17800000000000002	0.13935	0.033525	0.02875	0.04136	0.026885000000000003	0.06125	0.023569999999999997	0.02713	0.025725	0.03947	0.028745	0.034069999999999996	0.0	0.0	0.01996	0.01829	0.08934	0.03791	0.01086	0.07535	0.025660000000000002	0.013244999999999998	0.09039	0.068345	0.1471	0.1581	0.04709	0.2238	0.02534	26.08
BANF1	79.925	88.33	102.45	195.9	144.9	153.0	102.8	69.04	69.03	65.465	104.2	91.25	66.07	79.95	64.87	78.95	71.97	55.42	93.91	64.975	94.31	156.85	169.1	151.4	162.8	124.1	85.415	106.2	92.01	106.15	144.0	75.24	64.45	64.18	51.09	93.18	73.61	124.4	115.5	156.1	39.84	102.1	122.2	81.14	74.21	69.9	94.3	62.945	129.7
MUS81	30.84	28.03	20.13	49.14	47.37	49.73	45.65	13.11	15.05	14.03	42.38	45.14	19.515	18.16	14.84	15.53	15.31	12.89	21.91	13.46	34.565	35.825	25.84	56.675	55.73	49.53	35.96	46.73	21.17	42.985	53.6	16.55	12.8	20.16	11.85	40.77	24.64	15.325	49.985	53.17	12.415	35.73	44.615	21.85	21.3	36.55	50.285	26.575	38.39
SNX32	0.50745	0.7212	0.23645	0.8595	0.7188	0.4513	1.084	11.92	20.33	23.4	12.465	14.73	35.92	31.89	14.71	9.185	30.27	18.135	3.865	4.744	0.7482	0.75	2.102	0.96945	1.126	1.3730000000000002	1.7035	0.9576	0.3682	0.9276	1.653	0.3076	0.1174	0.4078	0.04428	0.3946	0.2392	0.07377	2.0465	2.016	0.12935	1.018	0.53565	0.8747	0.7887	1.122	0.58985	0.4455	8.604
EFEMP2	91.69	88.09	38.025	220.4	167.7	137.4	80.17	24.62	25.77	25.91	28.685	34.34	25.435	20.88	19.2	23.29	25.17	24.405	21.26	25.59	81.81	10.14	266.6	147.1	152.7	124.0	43.59	114.15	17.75	101.85	132.7	82.73	36.88	37.77	6.817	92.52	31.22	13.325	100.2	164.5	11.225	38.88	106.55	29.99	35.08	25.66	40.5	21.83	33.79
CTSW	3.823	4.84	0.94855	3.384	3.2539999999999996	1.207	5.567	0.3937	0.3161	0.3801	0.52675	0.5131	0.3619	0.3564	0.4458	0.6136	0.2815	0.38705	2.013	0.72445	3.137	1.6545	0.3237	3.7815	2.5869999999999997	1.028	2.8955	1.569	1.808	1.7515	2.9589999999999996	1.25	0.4707	1.107	3.3339999999999996	21.16	2.764	0.3616	2.5745	1.324	0.39495	1.561	3.1289999999999996	1.886	1.5959999999999999	5.352	59.235	3.141	2.3569999999999998
DRAP1	126.25	123.0	103.7	208.0	167.8	185.2	111.0	109.8	135.1	113.4	234.25	209.9	138.85	170.2	107.2	125.2	128.3	103.55	135.1	107.0	125.3	218.65	351.9	165.75	175.1	160.9	94.02	151.55	119.7	142.1	124.9	80.51	70.72	73.81	45.17	129.3	72.06	97.285	167.0	117.1	35.01	139.0	120.5	153.9	157.3	79.81	134.25	63.345	343.1
MIR4489	0.0	0.0	0.0	0.0	0.0	0.0	0.0	0.0	0.0	0.0	0.0	0.0	0.0	0.0	0.0	0.0	0.0	0.0	0.0	0.0	0.0	0.0	0.0	0.0	0.0	0.0	0.0	0.0	0.0	0.0	0.0	0.0	0.0	0.0	0.0	0.0	0.0	0.0	0.0	0.0	0.0	0.0	0.0	0.0	0.0	0.0	0.0	0.0	0.0
RELA	85.29	72.46	40.295	105.6	88.41	112.2	82.75	15.105	14.43	17.335	34.735	42.94	21.055	16.12	14.98	17.72	16.74	14.095	27.03	17.465	84.68	60.15	59.04	97.78	98.7	81.03	52.525	80.67	61.6	78.415	93.43	30.35	19.21	33.64	30.46	94.65	61.21	41.13	98.765	95.51	24.655	44.41	80.215	71.91	77.79	52.46	77.25	47.91	40.32
SART1	49.76	39.96	27.8	57.27	46.71	57.95	55.46	21.68	22.19	21.635	58.3	52.54	27.885	29.14	21.73	25.71	23.3	20.44	37.8	23.855	48.48	57.325	49.83	77.04	72.51	51.48	39.355	50.86	36.73	48.34	61.14	22.11	16.33	23.15	17.71	53.38	39.57	31.335	63.145	70.08	20.245	48.55	49.225	55.12	60.73	41.15	68.165	35.185	63.5
ZNF75A	11.63	9.359	9.646	9.552	11.25	11.39	15.09	6.4445	7.535	8.2395	25.37	21.31	9.0015	9.946	7.287000000000001	8.383	9.074	7.189	8.576	6.1235	13.06	12.225	13.58	16.185	16.18	14.83	10.755	11.575	8.872	11.24	22.1	5.266	5.004	8.232999999999999	6.079	11.46	10.76	5.5155	18.445	20.37	5.0005	19.53	21.04	10.87	10.58	13.58	19.645	8.5725	19.13
ZSCAN32	8.5255	7.525	8.596	11.52	10.85	9.326	11.36	6.473	5.417999999999999	6.7989999999999995	13.04	13.44	6.662999999999999	6.605	7.061	7.754	6.994	6.8025	13.38	7.93	8.811	13.095	11.51	10.735	12.43	11.04	7.6979999999999995	10.88	7.483	10.82	12.85	4.056	3.302	5.6339999999999995	4.02	8.764	7.831	2.7085	14.145	15.98	3.9325	14.69	12.57	7.847	8.24	8.769	12.165	7.357	16.3
TIGD7	2.355	2.242	1.733	3.721	3.6689999999999996	3.56	3.69	1.7955	1.9380000000000002	1.8565	5.696000000000001	5.374	2.4485	2.452	1.86	2.565	2.185	1.5145	2.907	1.9765	2.6039999999999996	2.544	2.324	4.078	4.802	4.015	1.8325	3.1855	1.252	3.2035	4.5969999999999995	1.954	1.514	1.955	0.8096	2.365	2.231	1.6680000000000001	4.1895	7.952000000000001	0.95075	6.355	4.9375	1.22	1.1320000000000001	1.829	3.1715	1.5965	6.968999999999999
MEFV	1.3325	1.857	0.9523	0.8869	1.08	0.3466	1.1340000000000001	0.1283	0.2647	0.1179	0.0972	0.1334	0.30585	0.242	0.121	0.1578	0.1034	0.11475	0.2771	0.1595	0.76255	0.11805	0.07562999999999999	0.49145	0.5785	0.5922	0.6940000000000001	0.60485	0.4054	0.6031	0.8894	0.5952	0.2998	0.4326	0.7138	10.38	0.5522	0.1629	0.8003	0.2978	0.124	0.4371	0.6011	0.2515	0.3099	1.058	20.885	0.43115	4.041
ZNF597	2.818	2.77	2.338	2.78	2.9360000000000004	2.5989999999999998	3.13	0.65125	0.8114	0.82465	1.8885	1.633	0.97785	1.229	0.6948	1.056	1.08	0.638	1.335	0.74055	2.7680000000000002	4.1785	3.173	2.6039999999999996	2.9960000000000004	2.0180000000000002	1.6515	1.956	1.3940000000000001	1.9569999999999999	3.5410000000000004	1.176	0.7709999999999999	0.9049	0.7332	3.654	1.709	0.65185	3.0325	3.73	0.8817	2.202	2.2435	1.859	1.808	1.867	2.256	1.5715	9.131
ZNF205-AS1	0.77885	0.5639	1.2615	0.7893	0.67	0.64	1.173	0.9006	1.043	0.9939	7.257000000000001	7.257000000000001	1.2705	1.246	0.7602	1.274	1.0959999999999999	0.7323	1.053	0.6986	0.90715	0.3708	0.5338	1.16	1.574	0.6346	0.5648	0.7013	0.408	0.643	1.486	0.4855	0.4195	0.8755	0.3979	0.8427	0.7144	2.497	0.99585	1.403	0.47795	2.353	1.4945	0.7351	0.8017	0.8896	1.185	0.63945	2.639
MTRNR2L4	0.10875	0.08334	0.1149	0.1592	0.157	0.1869	0.3441	0.09978	0.09278	0.1293	0.46745	0.6427	0.10915	0.1106	0.1086	0.1183	0.14800000000000002	0.09522	0.1747	0.08051	0.14865	0.090905	0.1032	0.3978	0.4409	0.2316	0.10123	0.18395	0.05364	0.17075	0.08625	0.1464	0.1078	0.06215	0.0281	0.1254	0.1579	0.06927	0.49315	1.696	0.082245	0.7705	0.3345	0.1041	0.111	0.1047	0.12905	0.08609	0.6963
ZNF213	10.21	7.4	12.01	13.59	12.99	15.6	16.4	10.34	13.12	11.02	26.44	23.41	16.38	17.59	11.03	11.55	12.1	10.0065	14.4	9.237	10.92	8.267000000000001	14.2	16.16	18.04	13.01	10.43	12.905	12.61	13.71	16.33	5.485	4.6610000000000005	5.437	2.52	9.264	12.52	10.53	14.805	18.17	6.5545	15.75	15.115	15.78	17.37	12.28	11.63	9.2675	66.12
OR2C1	0.093155	0.059660000000000005	0.08098	0.0	0.05355	0.06138	0.1154	0.1121	0.1146	0.1249	0.2359	0.214	0.12075	0.1513	0.1133	0.128	0.1502	0.0856	0.2494	0.071585	0.093825	0.16785	0.1295	0.09737	0.11699999999999999	0.07252	0.05221	0.0471	0.0	0.059815	0.1025	0.0	0.0	0.037939999999999995	0.0	0.03752	0.07504	0.0	0.25665	0.1108	0.034015	0.077	0.100715	0.04016	0.04237	0.07254	0.10605	0.041745	0.3153
ZNF174	8.834	6.223	7.0625	11.51	10.78	12.44	14.15	4.1955	4.873	5.0325	12.845	12.07	7.002999999999999	7.252000000000001	4.644	6.015	5.811	4.0015	7.515	4.984	8.28	9.626	8.138	11.005	14.44	13.74	7.364	11.63	5.494	12.04	14.8	5.01	4.54	4.5569999999999995	3.089	7.011	7.132999999999999	4.9095	12.46	13.88	2.585	12.59	11.54	8.057	9.128	6.359	9.246	5.44	15.08
NAA60	0.0	0.0	0.0	0.0	0.0	0.0	0.0	0.0	0.0	0.0	0.0	0.0	0.0	0.0	0.0	0.0	0.0	0.0	0.0	0.0	0.0	0.0	0.0	0.0	0.0	0.0	0.0	0.0	0.0	0.0	0.0	0.0	0.0	0.0	0.0	0.0	0.0	0.0	0.0	0.0	0.0	0.0	0.0	0.0	0.0	0.0	0.0	0.0	0.0
NAA60	2.0535	1.8840000000000001	3.125	4.724	3.9010000000000002	3.2510000000000003	2.7	0.84025	0.9574	1.2545	4.5285	4.832	1.4409999999999998	1.254	0.9699	1.157	1.651	0.97915	1.097	0.83875	2.1025	1.9905	2.708	2.1875	3.8360000000000003	3.049	2.593	3.0965	1.3940000000000001	2.6865	3.9930000000000003	1.173	0.9738	2.0269999999999997	1.4280000000000002	2.614	1.5490000000000002	1.1015	2.3415	2.526	1.025	4.918	3.2125	1.4609999999999999	1.401	2.859	3.7875	2.9145	3.102
ZNF200	4.2175	4.793	3.6830000000000003	3.264	4.325	2.781	4.94	1.8330000000000002	1.986	2.1035	7.3525	6.414	2.4645	2.8080000000000003	1.766	2.281	2.3040000000000003	1.675	2.299	1.7975	4.5395	7.8595	5.395	4.5089999999999995	5.305	4.396	3.5705	3.9775	3.5380000000000003	3.9965	6.205	1.672	1.571	2.182	1.765	5.104	3.627	1.197	4.9105	5.502000000000001	1.2885	4.169	4.816	2.806	2.8080000000000003	4.091	9.4635	2.8365	33.76
ZNF205	15.4	12.0	12.17	16.85	15.57	14.84	16.23	9.3455	10.26	9.088	24.455	23.36	11.795	10.99	9.773	10.94	9.559	8.817	10.98	9.522	16.23	5.5545	12.67	16.74	19.14	16.9	12.26	15.785	11.9	15.31	22.3	6.813	6.155	10.85	8.325	16.17	14.05	3.1195	23.12	25.9	9.859	18.56	24.855	20.0	20.46	10.45	11.29	13.445	8.045
IL32	21.14	35.16	7.6535	19.2	27.01	6.8260000000000005	7.529	2.371	2.324	2.9930000000000003	2.471	2.8960000000000004	3.0295	2.767	2.883	3.7889999999999997	2.496	3.4755	6.756	4.648	23.91	167.35	5.019	6.3285	7.853	14.99	43.445	13.74	6.975	14.825	12.76	32.35	18.86	90.03	111.9	120.7	19.56	24.455	9.1875	10.99	102.85	8.094	21.67	8.537	6.45	120.5	166.75	10.77	7.945
ZSCAN10	0.04375	0.02603	0.014280000000000001	0.0234	0.02469	0.02072	0.0	0.02276	0.02544	0.023495	0.5034	0.5299	0.051645	0.04337	0.03045	0.02146	0.025869999999999997	0.023985	0.032080000000000004	0.01937	0.035725	0.037235000000000004	0.01237	0.01965	0.02084	0.020419999999999997	0.014955000000000001	0.018690000000000002	0.015369999999999998	0.016475	0.03582	0.01006	0.008218000000000001	0.0	0.010920000000000001	0.05631	0.03975	0.054505	0.040125	0.039760000000000004	0.01043	0.1961	0.032655	0.04972	0.06087000000000001	0.03045	0.073125	0.014275	0.38
ZNF263	13.0	11.76	8.9295	12.85	12.66	13.39	13.7	4.7605	5.58	5.6465	16.94	16.44	7.756	7.865	5.109	6.585	6.867999999999999	4.9495	6.78	5.0415	13.445	14.73	12.99	15.635	17.84	13.26	9.6465	12.96	8.331	12.325	18.86	5.0089999999999995	3.227	6.521	5.024	13.34	11.56	3.8095	18.69	23.62	4.2875	16.84	17.545	13.42	13.94	10.54	18.425	10.29	13.47
OR1F1	0.0	0.0	0.0	0.0	0.0	0.0	0.0	0.1925	0.4588	0.53735	5.4835	6.0360000000000005	0.5159	0.7231	0.4458	0.565	0.7542	0.37185	0.06439	0.16555	0.0	0.05996	0.1403	0.0	0.0	0.0	0.0	0.0	0.0	0.0	0.0	0.0	0.0	0.0	0.0	0.0	0.0	0.0	0.0	0.0	0.0	0.0	0.0	0.0	0.0	0.0	0.0	0.0	1.506
AP1M2	0.14885	1.117	0.056620000000000004	0.06719	0.1083	0.05798	23.42	0.31655	0.1298	0.07234	0.07071000000000001	0.09493	0.3273	0.3762	0.059629999999999996	0.0708	0.07282000000000001	0.05629	0.04216	0.100745	14.18	0.072465	0.1467	0.36165	0.4195	0.2083	48.99	0.07544	54.74	0.081755	5.75	0.05844	0.03027	38.45	0.3868	22.95	48.33	0.034285	0.09272999999999999	0.1371	25.59	52.26	36.545	45.96	44.16	36.25	0.48435	48.315	15.01
MIR4748	0.0	0.0	0.0	0.0	0.0	0.0	0.0	0.0	0.0	0.0	0.0	0.0	0.0	0.0	0.0	0.0	0.0	0.0	0.0	0.0	0.0	0.0	0.0	0.0	0.0	0.0	0.0	0.0	0.0	0.0	0.0	0.0	0.0	0.0	0.0	0.0	0.0	0.0	0.0	0.0	0.0	0.0	0.0	0.0	0.0	0.0	0.0	0.0	0.0
MIR199A1	0.0	0.0	0.0	0.0	0.0	0.0	0.0	0.0	0.0	0.0	0.0	0.0	0.0	0.0	0.0	0.0	0.0	0.0	0.0	0.0	0.0	0.0	0.0	0.0	0.0	0.0	0.0	0.0	0.0	0.0	0.0	0.0	0.0	0.0	0.0	0.0	0.0	0.0	0.0	0.0	0.0	0.0	0.0	0.0	0.0	0.0	0.0	0.0	0.0
MIR638	0.0	0.0	0.0	0.0	0.0	0.0	0.0	0.0	0.0	0.0	0.0	0.0	0.0	0.0	0.0	0.0	0.0	0.0	0.0	0.0	0.0	0.0	0.0	0.0	0.0	0.0	0.0	0.0	0.0	0.0	0.0	0.0	0.0	0.0	0.0	0.0	0.0	0.0	0.0	0.0	0.0	0.0	0.0	0.0	0.0	0.0	0.0	0.0	0.0
KRI1	27.4	26.63	21.805	30.45	29.02	31.45	40.25	10.67	9.81	11.64	40.94	39.02	13.125	13.21	11.63	15.03	11.97	11.18	16.72	12.785	30.565	39.435	34.07	43.805	46.25	32.62	24.79	31.31	32.78	29.185	40.63	12.51	9.461	16.27	13.52	33.41	28.18	19.08	42.34	44.54	14.99	33.87	46.865	44.25	41.31	29.92	56.765	20.84	77.92
DNM2	62.315	44.48	60.95	54.98	49.32	53.25	99.78	17.255	15.33	19.795	44.345	49.5	23.065	18.09	21.58	25.88	18.69	19.575	69.56	25.575	53.62	67.4	46.65	64.075	61.96	47.25	90.83	48.305	55.97	47.84	60.43	40.8	32.61	46.81	22.85	109.7	54.35	41.095	70.435	48.41	29.085	50.95	58.015	84.27	95.26	97.76	90.395	67.88	79.62
MIR1238	0.0	0.0	0.0	0.0	0.0	0.0	0.0	0.0	0.0	0.0	0.0	0.0	0.0	0.0	0.0	0.0	0.0	0.0	0.0	0.0	0.0	0.0	0.0	0.0	0.0	0.0	0.0	0.0	0.0	0.0	0.0	0.0	0.0	0.0	0.0	0.0	0.0	0.0	0.0	0.0	0.0	0.0	0.0	0.0	0.0	0.0	0.0	0.0	0.0
ILF3	65.31	65.95	58.98	66.88	65.01	68.12	86.87	25.81	28.92	28.045	116.0	105.1	35.935	36.98	25.46	34.78	32.75	22.995	36.76	27.515	77.005	122.35	85.81	104.8	109.4	77.26	65.3	69.905	67.15	68.635	123.8	35.75	23.27	39.15	20.91	90.15	64.95	44.43	84.32	132.6	29.355	103.4	94.385	81.8	81.03	67.99	105.45	49.57	92.44
SLC44A2	124.0	101.7	49.045	167.3	173.6	207.2	127.4	50.37	47.79	58.645	77.59	99.13	65.35	51.58	40.9	49.4	58.05	50.16	108.2	57.335	126.85	100.95	64.67	142.05	136.0	68.49	71.88	71.925	119.5	65.735	98.41	54.94	34.77	76.18	6.5760000000000005	174.3	81.49	77.72	305.9	61.55	26.22	36.78	91.49	111.2	126.6	77.03	239.75	100.15	177.5
QTRT1	49.96	47.31	56.595	47.01	52.06	43.01	58.99	38.795	44.78	49.38	117.25	117.4	56.96	51.12	41.41	47.81	58.91	44.18	47.52	37.88	62.69	43.385	43.32	65.885	95.79	57.76	53.705	48.875	44.54	47.315	79.49	22.97	15.21	55.6	36.28	44.16	50.78	19.885	94.435	104.0	64.785	89.59	91.62	56.67	53.6	47.97	56.16	43.515	38.63
KEAP1	37.875	32.07	38.125	42.13	38.15	37.91	58.22	20.535	23.82	22.795	44.76	41.39	28.92	30.78	22.35	29.75	24.77	20.885	42.93	27.585	36.23	36.355	52.56	49.455	55.29	42.47	32.215	41.055	50.87	42.735	43.91	21.4	22.43	22.23	22.02	36.34	38.55	87.205	42.625	36.36	13.33	35.41	44.615	41.38	44.34	28.44	36.53	26.695	31.07
ATG4D	14.55	13.83	23.175	14.94	16.66	17.32	26.37	8.711	13.15	10.06	45.46	46.21	19.725	18.35	10.38	13.16	10.95	9.605	12.08	11.42	15.665	16.36	9.818	19.445	25.69	23.01	35.88	21.31	42.58	22.9	23.32	21.43	23.31	28.72	9.333	23.31	27.8	37.23	18.35	24.44	13.92	38.32	30.29	46.24	48.64	37.11	27.77	20.865	127.0
S1PR5	0.61025	0.821	0.43325	0.6109	0.5426	0.4453	6.831	10.8	3.2489999999999997	7.932	2.7880000000000003	3.165	5.055	4.846	18.48	10.04	4.2589999999999995	14.62	53.26	22.125	0.71155	0.052185	0.3431	0.27435	1.04	0.1276	0.32885	0.0978	15.13	0.1078	0.2904	0.2264	0.1682	0.5163	0.6865	3.127	2.287	0.10335	0.1846	0.3354	0.55655	0.5291	2.9545	22.78	16.54	0.4062	13.925	0.25115	1.556
CDKN2D	15.405	15.69	10.095	28.37	19.66	26.64	14.9	77.22	103.4	65.815	80.19	67.18	97.355	125.6	62.67	58.72	86.25	56.6	22.02	42.885	12.94	18.235	11.75	14.84	12.46	17.92	12.59	16.375	13.82	17.61	17.61	7.319	8.173	9.093	3.574	38.88	9.105	10.26	22.04	9.815	2.9175	22.12	10.97	21.33	20.66	14.82	56.11	7.065	67.1
ILF3-AS1	38.31	21.91	21.29	33.33	31.12	44.34	46.73	23.15	23.68	28.69	66.815	54.85	23.165	24.92	22.28	30.77	41.7	23.19	29.31	19.835	39.11	17.745	18.38	58.92	57.17	37.44	24.94	40.265	16.44	39.365	58.09	18.67	12.98	24.47	9.592	33.93	28.55	33.02	62.59	76.4	15.14	74.54	49.25	36.91	45.57	26.9	41.385	21.265	35.91
RASA2	14.13	11.9	6.068	13.18	12.78	13.28	13.33	4.4725	5.718	4.515	24.31	23.3	7.3075	8.788	5.056	6.739	5.652	3.445	7.095	4.5515	13.58	12.04	16.03	17.575	24.24	11.17	9.964	10.1	11.29	9.095	18.4	4.103	2.1390000000000002	5.37	3.1919999999999997	18.65	13.59	2.875	23.525	20.8	3.8625	12.67	13.64	14.28	14.35	12.11	22.44	6.7885	10.92
ATP1B3	99.61	155.5	94.23	155.2	138.5	110.3	86.66	32.81	44.18	39.09	144.65	112.9	55.865	71.95	33.82	65.03	43.54	35.955	56.84	47.465	86.39	122.9	128.9	142.5	97.48	80.96	113.6	64.015	161.9	59.12	108.5	43.63	20.65	61.6	6.928999999999999	175.5	79.38	16.445	130.95	88.43	14.455	90.35	90.17	221.8	223.0	123.1	61.275	38.35	110.5
RNF7	35.42	33.78	46.545	56.61	49.55	57.1	40.62	20.11	21.12	25.295	26.405	22.45	18.95	23.36	18.9	24.59	29.09	22.345	26.39	21.115	35.96	41.495	60.71	42.435	39.29	52.3	38.53	38.995	36.82	39.705	40.72	22.03	20.28	27.25	16.81	37.9	31.01	33.75	43.84	49.07	17.595	47.37	45.66	38.01	37.61	32.13	32.595	25.91	60.09
ZBTB38	17.55	14.7	19.61	28.96	27.47	37.44	25.69	5.3685	6.263	7.045	25.07	20.84	8.312999999999999	10.28	6.437	7.031000000000001	7.085	5.843999999999999	12.32	7.106	16.285	33.27	57.03	21.5	29.89	23.76	17.655	21.78	5.903	22.71	25.2	8.895	8.367	7.809	4.931	22.27	19.57	19.22	22.25	16.86	5.645	10.26	15.74	9.057	9.6	17.19	10.65	8.8395	21.54
GRK7	0.07544	0.06649	0.053015	0.08905	0.0692	0.07762999999999999	0.08534	0.038375	0.04183	0.05037	0.21715	0.1667	0.040835	0.04533	0.04009	0.054029999999999995	0.055760000000000004	0.035595	0.06337999999999999	0.039455000000000004	0.067465	0.022835	0.03887	0.1084	0.1091	0.05823	0.040935	0.04397	0.04029	0.036635	0.1185	0.033	0.01942	0.03273	0.01505	0.09996000000000001	0.05058	0.13475	0.1717	0.168	0.01622	0.06337000000000001	0.10665	0.1075	0.1295	0.07156	0.11315	0.02546	0.3756
MIR29B1	1.4325	2.083	1.3455	0.8732	0.7781	0.7222	1.155	2.082	3.615	1.3605	0.90865	1.317	4.105	4.114	2.421	5.821000000000001	2.126	1.034	0.9587	4.459	1.375	1.482	2.148	1.0935	1.235	1.014	0.7885	0.7594	0.6396	0.6828	1.848	0.616	0.2798	0.7401	0.3371	2.287	0.5682	0.429	2.0555	2.8339999999999996	0.2433	6.171	1.58	0.5682	0.5618	0.768	1.869	0.4739	2.951
MKLN1	16.925	12.57	10.775	14.11	14.28	17.4	14.58	4.4325	4.328	4.9555	7.104	10.35	5.456	5.16	4.316	5.136	5.202999999999999	3.6919999999999997	8.601	5.9945	14.685	16.59	19.78	14.685	16.96	11.46	7.912999999999999	12.255	8.361	12.355	15.78	6.987	4.436	4.921	4.357	15.05	11.9	8.6995	22.535	16.27	3.9095	10.91	14.305	10.51	11.13	8.695	7.6345	7.556	12.04
PODXL	50.7	68.51	19.15	16.61	32.7	15.93	27.22	14.75	19.29	20.84	9.133	15.67	28.605	23.2	19.58	22.67	18.8	20.26	26.31	29.46	58.04	0.90305	4.055	17.47	25.55	26.55	16.48	23.965	10.89	23.57	80.98	26.1	32.89	146.3	2.2359999999999998	132.1	48.95	9.7755	34.86	26.28	35.94	20.51	29.655	13.09	16.72	20.93	13.215	15.615	6.221
TCF7	2.127	2.699	3.8825	0.7672	1.5319999999999998	0.5819	4.54	0.82715	0.8037	0.87425	0.782	0.9478	0.75535	0.6990000000000001	0.9159	1.064	0.8245	0.74805	3.5989999999999998	1.173	3.2665	38.04	1.325	1.91	3.4010000000000002	2.061	2.693	1.1025	2.9010000000000002	1.2185	3.7739999999999996	1.2229999999999999	0.5358	1.534	1.944	5.289	3.952	0.21515	7.165	2.251	3.825	3.602	4.766	3.285	3.458	10.75	20.775	3.9725	6.1979999999999995
PPP2CA	45.625	50.95	48.68	52.08	50.83	59.02	55.85	49.17	63.46	49.43	120.65	75.62	55.485	101.9	48.66	59.56	52.57	40.21	58.55	47.92	48.35	74.69	69.08	60.465	49.42	49.63	40.63	44.835	66.23	46.165	59.23	35.95	31.13	28.26	21.36	55.76	41.2	39.555	52.575	45.69	17.495	42.27	44.28	66.17	67.04	40.86	45.895	34.96	44.92
AC005355.2	1.038	0.7752	0.73805	0.039060000000000004	0.1965	0.0646	0.2024	0.03373	0.02636	0.04779	0.0	0.0	0.030010000000000002	0.0	0.04378	0.04746	0.027589999999999996	0.039965	0.03671	0.050625	0.7744	0.0	0.06639	0.11431	0.2724	0.09738	6.8655	0.14315	0.04974	0.14215	0.3704	0.1609	0.1709	0.9829	2.358	0.3839	0.1088	0.090155	0.3005	0.0	0.38415	0.08829	0.089245	0.08335	0.10300000000000001	4.167	0.0	0.71105	0.3112
CDKN2AIPNL	19.135	15.36	22.7	18.11	19.07	19.51	20.06	15.37	23.25	15.41	35.45	28.98	27.345	36.57	15.13	21.37	20.12	13.08	20.2	16.97	16.935	36.15	26.34	15.58	17.57	20.4	15.235	18.18	12.25	18.98	16.95	17.96	16.78	13.07	7.956	15.84	13.66	28.53	19.2	18.24	15.745	24.57	18.31	16.07	16.86	17.31	17.585	16.84	31.16
TXNDC15	30.99	30.05	33.64	61.32	53.71	49.48	34.06	17.085	20.09	22.1	49.055	35.82	17.34	27.28	17.21	23.23	25.81	16.735	26.75	16.99	30.32	22.425	53.46	49.66	49.15	34.66	20.59	32.14	12.5	31.045	44.61	21.97	13.63	14.35	10.57	33.62	32.35	13.785	46.585	38.92	14.265	50.35	33.705	17.64	17.78	19.55	30.675	19.175	20.53
RP11-215P8.4	0.0	0.0	0.0	0.0	0.0	0.0	0.0	0.1106	0.2015	0.61995	0.0	0.06326	0.19075	0.2203	0.08562	0.0998	0.5262	0.53255	0.06844	0.082855	0.0	0.44675	0.0	0.0	0.0	0.0	0.0	0.0	0.0	0.0	0.0	0.1072	0.03852	0.0	0.4137	0.0	0.0	0.090365	0.06284	0.0	0.0	0.3031	0.0	0.0	0.0	0.05195	0.0	0.0	0.6606
SEC24A	12.535	12.17	13.99	15.94	13.76	15.06	11.82	2.178	2.439	2.4825	7.664	8.036	3.0455	3.3539999999999996	2.464	3.758	2.76	1.911	4.466	2.623	11.68	45.77	26.91	15.76	14.59	9.29	9.7795	8.443	14.1	8.003	11.99	4.836	2.572	4.355	13.24	13.36	18.22	7.542999999999999	14.94	10.39	6.9375	14.08	10.81	8.582	9.251	12.33	12.37	11.31	7.167999999999999
CDKL3	1.801	1.339	2.0325	2.033	1.963	2.2569999999999997	1.86	2.237	2.3480000000000003	2.3075	3.5395	2.948	2.3445	2.97	2.133	2.895	2.499	1.7590000000000001	3.44	2.6905	1.661	1.1505	2.124	2.272	2.421	2.23	0.7996	2.051	0.5773	2.002	2.609	1.3780000000000001	0.7882	1.034	0.3781	1.514	0.9391	1.632	4.3580000000000005	2.9019999999999997	0.3553	2.615	1.9915	0.9191	0.9423	0.7070000000000001	0.9362	0.6996	20.82
SKP1	47.615	45.56	54.365	88.07	78.45	90.63	60.67	45.3	54.99	42.615	103.3	80.21	58.81	75.09	45.38	57.75	52.57	36.56	72.6	54.395	51.155	38.47	52.18	68.29	74.75	61.11	36.325	63.28	38.79	60.345	62.95	37.77	29.63	36.34	15.95	47.18	37.36	47.575	66.52	71.19	12.905	64.76	52.97	47.19	48.56	36.17	37.335	27.745	57.87
UBE2B	57.8	57.46	50.535	78.92	75.43	78.39	50.41	32.55	39.82	34.85	64.7	47.42	35.99	52.72	32.91	40.68	39.99	28.18	34.59	29.94	58.79	45.015	45.73	60.61	57.18	61.09	36.74	54.185	46.96	53.135	53.75	50.23	46.55	28.6	24.64	67.99	45.42	90.155	66.485	66.67	26.135	59.41	50.03	53.16	52.78	35.18	55.845	33.535	55.29
DDX46	28.61	23.51	20.385	28.12	27.2	31.85	31.94	7.2375	7.785	8.7305	43.14	35.1	11.28	11.7	7.974	9.789	9.172	6.9715	13.45	8.737	27.95	46.47	31.08	36.805	38.13	27.67	22.71	26.895	23.54	25.15	33.11	11.16	8.199	11.16	10.79	30.03	25.7	22.955	34.12	34.48	12.275	22.69	25.615	29.26	31.41	25.72	32.03	19.875	25.77
CAMLG	63.875	44.67	35.575	62.73	55.84	79.64	55.87	37.23	46.33	33.525	71.705	57.19	48.155	64.79	32.46	49.01	41.55	28.38	48.49	39.36	53.49	45.61	65.94	62.85	85.58	66.3	32.31	51.87	28.33	51.085	49.3	16.4	9.927999999999999	19.78	11.58	38.51	31.6	37.56	59.265	101.5	17.585	49.97	39.695	41.64	41.83	30.98	29.235	29.325	87.23
MIR3661	0.0	0.0	0.0	0.0	0.0	0.0	0.0	0.0	0.0	0.0	0.0	0.0	0.0	0.0	0.0	0.0	0.0	0.0	0.0	0.0	0.0	0.0	0.0	0.0	0.0	0.0	0.0	0.0	0.0	0.0	0.0	0.0	0.0	0.0	0.0	0.0	0.0	0.0	0.0	0.0	0.0	0.0	0.0	0.0	0.0	0.0	0.0	0.0	0.0
SAR1B	15.08	14.07	22.605	18.8	17.72	15.7	17.9	10.515	10.16	11.885	18.02	13.94	9.163	12.13	11.88	13.16	11.25	10.805	26.77	13.32	15.285	13.43	16.86	17.295	16.9	15.49	14.565	14.235	15.39	14.505	16.95	9.943	9.206	8.695	28.15	16.11	21.49	42.23	17.41	12.57	8.795	24.7	18.665	14.17	14.56	20.4	14.76	17.43	14.82
TMEM201	5.0905	5.502999999999999	4.7575	4.061	4.18	3.134	5.544	4.645	5.577999999999999	4.7475	10.105	12.14	7.5265	6.642	5.026	6.987	5.111000000000001	4.455	6.797999999999999	5.6955	5.8875	9.5575	6.938	8.602	9.023	6.02	4.6845	5.5585	5.601	5.4795	8.825	5.716	5.696000000000001	4.408	1.3419999999999999	5.086	4.979	16.435	10.76	12.37	2.4285	17.54	7.832000000000001	6.186	6.097	4.437	5.647	3.3975	14.35
H6PD	51.97	49.25	47.07	45.95	40.76	35.3	39.47	5.335	4.936	7.6845	11.355	13.55	6.6855	5.635	5.671	6.482	8.011000000000001	6.45	9.927999999999999	7.1125	45.25	23.105	57.17	50.04	64.37	29.82	22.15	35.11	21.95	30.295	71.29	19.02	12.13	13.69	72.29	47.13	42.33	33.15	50.48	106.5	13.97	25.49	41.075	52.01	57.67	29.6	30.28	26.765	20.25
GPR157	3.2585	4.013	5.3745	4.467	4.471	3.842	6.013999999999999	0.28625	0.3364	0.45335	0.2424	0.4179	0.43705	0.4431	0.29100000000000004	0.4583	0.3813	0.3999	0.3967	0.3668	4.4115	12.585	3.0860000000000003	6.8705	8.211	3.196	3.6025	4.0925	38.65	4.053999999999999	6.1370000000000005	4.507	6.915	2.833	4.406000000000001	11.91	10.64	14.765	5.624	7.973	2.792	2.503	6.7495	29.33	32.31	4.046	4.2675	3.325	4.335
SLC25A33	7.0165	8.305	2.8555	3.467	4.177	3.534	4.8839999999999995	7.9695	10.6	13.09	4.053999999999999	5.501	12.995	13.13	7.273	12.54	8.818	11.46	12.75	13.525	7.871	8.599	6.119	3.6705	3.3	4.516	4.765	5.6225	3.7239999999999998	5.5315	7.355	4.154	2.252	5.154	7.486000000000001	4.922	7.364	9.769	6.666	4.564	1.855	9.27	6.0925	3.675	2.92	3.5380000000000003	3.886	4.9885	29.38
SPSB1	61.67	46.08	6.832000000000001	85.36	52.52	74.16	28.97	3.5545	2.717	6.881	1.3359999999999999	1.9880000000000002	4.3715	4.236000000000001	5.939	5.914	5.045	6.541	17.21	7.43	37.035	2.8215	15.06	41.95	57.56	33.3	26.875	51.1	31.95	54.92	34.62	13.08	5.062	14.65	20.29	36.34	21.56	22.52	30.355	39.5	14.925	13.87	30.18	34.03	38.73	37.98	5.6075	13.21	17.56
MIR34A	0.0	0.0	0.0	0.0	0.0	0.0	0.0	0.0	0.0	0.0	0.0	0.0	0.0	0.0	0.0	0.0	0.0	0.0	0.0	0.0	0.0	0.9211	0.3363	0.0	0.0	0.0	0.0	0.0	0.0	0.0	0.0	0.0	0.0	0.0	0.0	0.0	0.0	0.0	0.0	0.0	0.0	0.0	0.0	0.0	0.0	0.0	0.0	0.0	0.0
PIK3CD	8.7535	11.27	3.536	9.657	9.339	8.822000000000001	10.02	4.06	5.462000000000001	3.136	6.266	7.2139999999999995	7.921	7.485	4.8839999999999995	4.686	3.033	3.0715	4.689	4.887	7.1235	117.35	7.69	8.32	11.95	8.722999999999999	6.2185	8.647	6.63	9.1955	11.82	2.633	1.548	5.94	2.182	23.12	5.864	0.77575	9.74	13.9	1.7830000000000001	4.926	7.954	4.35	4.633	13.53	84.715	4.84	9.078
CLSTN1	49.955	51.82	42.99	115.4	82.53	84.72	97.69	94.24	142.8	98.365	425.6	401.6	283.85	311.1	95.21	103.3	107.5	75.375	81.18	72.865	63.685	45.905	102.2	158.0	130.3	80.09	80.815	76.09	78.01	70.685	108.1	37.6	22.87	49.71	5.718	64.88	115.4	17.03	110.4	146.7	39.29	128.8	107.4	119.6	120.2	67.48	51.905	37.15	38.02
MIR4425	0.0	0.0	0.0	0.0	0.0	0.0	0.0	0.0	0.0	0.0	0.0	0.0	0.0	0.0	0.0	0.0	0.0	0.0	0.0	0.0	0.0	0.0	0.0	0.0	0.0	0.0	0.0	0.0	0.0	0.0	0.0	0.0	0.0	0.0	0.0	0.0	0.0	0.0	0.0	0.0	0.0	0.0	0.0	0.0	0.0	0.0	0.0	0.0	0.0
SYF2	51.075	35.11	31.625	55.0	48.67	68.15	52.3	14.725	14.29	15.955	27.675	21.85	13.595	16.69	14.47	18.76	17.65	13.78	24.7	17.91	47.575	40.93	42.49	49.63	64.25	47.9	33.33	42.365	27.76	41.665	41.99	17.41	12.37	24.91	10.63	35.95	31.32	25.58	49.29	74.23	16.775	26.22	35.535	37.65	38.18	34.45	39.0	30.66	25.53
SRRM1	64.65	46.37	34.695	59.66	54.58	70.17	68.79	19.84	18.84	23.835	103.95	108.3	26.38	25.34	21.34	25.1	25.2	19.835	43.24	22.27	68.83	84.105	55.79	90.695	103.8	72.26	44.435	65.88	41.93	59.71	80.28	29.02	17.39	21.98	16.79	63.45	51.78	32.035	116.8	142.7	18.67	55.31	84.815	66.64	72.49	51.93	58.615	36.025	71.94
CLIC4	220.4	192.0	54.715	717.1	493.6	793.4	375.1	41.65	22.34	44.2	11.675	14.08	23.31	24.24	48.82	42.15	27.6	40.835	123.1	57.095	153.55	63.72	404.1	290.0	284.8	256.0	94.12	308.95	52.01	311.2	225.1	107.9	97.95	79.2	23.25	230.5	73.24	22.225	379.5	75.75	18.58	19.94	109.2	46.88	55.92	50.31	44.95	64.0	35.83
RUNX3	3.4655	4.574	1.1105	3.24	2.41	4.332	2.898	0.4846	0.3614	0.62265	0.263	0.3719	0.4293	0.3894	0.5221	0.7191	0.4161	0.6441	1.6030000000000002	0.9099	4.454	158.45	2.765	2.5860000000000003	3.71	0.8314	3.553	1.1775	3.154	1.2109999999999999	3.3339999999999996	0.7639	0.3198	0.8288	1.3459999999999999	15.67	6.167000000000001	0.24835	1.4409999999999998	0.4948	0.39005	0.9866	2.7835	13.7	16.78	12.51	55.94	2.673	4.998
ITPR3	31.905	30.46	18.865	9.78	22.32	12.43	25.4	3.179	3.6239999999999997	3.96	5.4879999999999995	7.1370000000000005	5.53	3.9810000000000003	3.451	4.428999999999999	4.226	3.5	9.124	5.247000000000001	32.595	36.125	45.41	34.905	36.06	22.43	45.055	23.07	31.12	21.37	37.59	11.23	8.68	12.94	1.848	74.33	33.36	3.8485	129.05	31.33	9.575	16.46	32.135	101.7	102.3	66.06	75.315	38.6	44.48
GRM4	0.032314999999999997	0.03447	0.02076	0.02304	0.02244	0.033530000000000004	0.010190000000000001	0.9690000000000001	1.9340000000000002	10.305	415.35	404.7	2.0145	2.528	0.7983	2.693	14.74	6.68	1.765	0.5226	0.055760000000000004	0.07056	0.04948	0.2647	0.3366	0.07198	0.08341	0.035894999999999996	0.03193	0.032415	0.1184	0.01772	0.0136	0.028010000000000004	0.01222	0.06217	0.1358	0.02974	0.04628	0.1033	0.2747	0.6017	0.14265	0.05965	0.04743	0.07037	0.059715	0.062095000000000004	2.17
UQCC2	15.485	19.14	32.305	19.14	24.27	17.16	25.31	29.21	31.38	32.225	42.855	41.28	29.93	33.48	25.72	37.02	42.65	27.105	35.94	30.365	20.15	39.37	47.4	35.9	35.05	27.51	21.755	20.605	26.94	20.265	28.76	55.27	47.8	20.97	16.88	22.09	21.08	38.32	28.01	24.04	14.22	54.67	37.82	22.59	18.88	15.63	25.71	21.81	75.83
PFDN6	20.535	20.46	26.77	25.71	24.71	25.3	23.72	27.1	31.4	28.2	30.865	27.27	29.39	37.85	26.37	32.85	28.71	24.005	31.11	25.145	22.95	62.5	35.55	27.885	26.29	25.93	22.095	26.495	26.75	26.93	30.91	14.67	13.8	19.82	16.72	24.34	20.74	23.255	27.04	27.72	9.6925	34.17	27.875	21.61	22.18	19.71	27.16	20.33	62.54
MLN	0.0	0.0	0.0	0.0	0.0	0.0	0.0	0.0	0.0	0.0	0.07753	0.08097	0.0531	0.0	0.0	0.05874	0.0	0.0	0.1857	0.051645	0.0	0.0	0.0	0.0	0.1065	0.0	0.0	0.0	0.0	0.0	0.0	0.0	0.0	0.0	0.0	0.0	0.0	0.0	0.0	0.0	0.0	0.1248	0.0	0.0	0.0	0.3133	0.0	0.0	0.2957
DAXX	37.27	38.58	39.085	48.95	39.79	44.16	41.92	15.135	15.55	15.43	37.71	38.11	20.01	21.04	15.55	16.65	15.37	13.995	22.2	16.135	40.895	59.655	51.69	50.19	54.23	42.45	33.965	40.29	37.35	38.955	51.38	15.09	10.31	17.23	13.56	42.92	33.1	23.225	44.47	44.01	13.275	36.83	41.315	39.67	40.34	36.4	67.975	27.095	70.51
CUTA	110.15	111.8	202.45	187.3	149.7	159.9	141.7	92.875	103.4	123.9	165.4	158.3	128.15	144.5	95.54	122.1	144.6	106.55	148.4	103.6	128.2	213.05	209.6	177.05	223.9	151.3	120.55	131.8	82.67	126.25	170.3	71.81	49.05	111.9	78.16	135.4	148.1	57.795	157.75	220.5	69.33	383.6	159.6	132.8	132.8	112.8	151.65	123.85	108.8
IP6K3	1.018	1.0090000000000001	0.5236	0.7018	3.032	1.54	1.65	1.683	0.5143	2.108	0.57365	0.9778	1.2525	0.8341	3.252	2.182	0.8667	2.497	14.55	5.416	0.76155	0.1029	1.409	3.3539999999999996	4.564	9.43	3.7905	3.1875	2.06	2.738	1.7830000000000001	11.07	17.16	2.571	5.973	8.7	0.7276	216.45	2.154	0.3905	0.3305	0.3628	8.725	0.3901	0.4669	3.022	5.4595	1.7005	0.3659
MIR5004	0.0	0.0	0.0	0.0	0.0	0.0	0.0	0.0	0.0	0.0	0.0	0.0	0.0	0.0	0.0	0.0	0.0	0.0	0.0	0.0	0.0	0.0	0.0	0.0	0.0	0.0	0.0	0.0	0.0	0.0	0.0	0.0	0.0	0.0	0.0	0.0	0.0	0.0	0.0	0.0	0.0	0.0	0.0	0.0	0.0	0.0	0.0	0.0	0.4571
SYNGAP1	13.055	14.34	12.57	22.53	19.99	20.34	24.83	19.59	27.31	24.155	33.905	42.25	37.665	35.44	26.71	14.24	34.4	16.43	5.938	6.584	13.63	13.385	17.48	35.695	42.11	22.31	13.28	23.125	11.16	20.61	36.88	6.81	3.279	8.007	2.037	22.9	9.044	1.466	19.705	47.7	4.0855	77.21	19.125	12.07	11.58	17.22	20.51	8.38	26.78
KIFC1	0.9805	0.9788	1.2735	0.8491	0.887	0.5374	1.045	0.1627	0.1582	0.2198	0.25965	0.2705	0.1752	0.2093	0.1984	0.2281	0.2154	0.18675	0.47700000000000004	0.2029	1.742	88.1	13.53	1.493	1.149	0.5245	5.106	0.49245	14.51	0.4551	1.0759999999999998	0.2685	0.1662	0.4403	0.2618	3.003	1.9040000000000001	0.1493	0.9123	2.839	0.32325	0.8354	1.18	5.93	5.729	6.303	6.646	1.3259999999999998	27.73
MIR1275	0.0	0.0	0.0	0.0	0.0	0.0	0.0	0.0	0.0	0.0	0.0	0.0	0.0	0.0	0.0	0.0	0.0	0.0	0.0	0.0	0.0	0.0	0.0	0.0	0.0	0.0	0.0	0.0	0.0	0.0	0.0	0.0	0.0	0.0	0.0	0.0	0.0	0.0	0.0	0.0	0.0	0.0	0.0	0.0	0.0	0.0	0.0	0.0	0.0
LINC01016	0.019745	0.026510000000000002	0.0083215	0.04195	0.2233	0.1392	0.029019999999999997	0.0	0.007324	0.005092	0.023615	0.0302	0.0077765	0.007686	0.0	0.0	0.007306999999999999	0.0	0.006047	0.0	0.08036499999999999	0.009961	0.011770000000000001	4.806	3.5180000000000002	0.02336	0.059895000000000004	0.017755	0.008937	0.01404	0.8571	0.0	0.0	0.03984	0.03241	0.05293	0.01162	0.0	0.010315000000000001	0.06535	0.018085	0.0	0.042194999999999996	0.012490000000000001	0.015040000000000001	0.0369	0.01486	0.01264	45.13
RGL2	61.705	63.49	58.965	89.0	76.24	75.93	90.78	19.89	19.9	28.31	72.925	88.76	30.135	24.06	20.18	25.97	32.11	22.56	26.74	24.065	88.525	17.665	22.91	84.395	117.5	71.61	42.31	78.93	69.7	68.765	100.2	27.89	24.73	41.43	16.33	93.54	76.45	29.52	77.87	97.58	23.98	145.9	126.6	66.01	59.28	50.64	183.8	63.825	57.02
LINC00336	0.0	0.01636	0.07501000000000001	0.0	0.0	0.0	0.027710000000000002	0.11995	0.2106	0.26705	0.044155	0.05521	0.25165	0.2295	0.07822	0.2568	0.3885	0.2223	0.03582	0.12395	0.01661	0.14675	0.0	0.01349	0.061	0.0	0.1513	0.0	0.01025	0.0	0.0604	0.0	0.0	0.2105	0.0	0.06783	0.04779	0.0	0.07134	0.08335	0.029615	0.4851	0.026255	0.04547	0.04253	0.2554	0.31865	0.048985	1.7080000000000002
LEMD2	37.11	31.23	30.285	44.28	37.87	38.74	41.49	14.695	15.99	17.14	69.71	70.53	21.59	20.11	16.03	20.88	19.3	16.015	29.69	16.855	37.06	28.85	39.61	46.92	64.3	37.94	32.98	37.835	34.73	36.52	48.61	17.04	11.91	22.98	15.96	50.97	34.03	15.16	52.37	59.87	17.225	53.68	51.165	41.84	45.29	35.69	58.175	29.025	57.98
BAK1	10.67	11.93	30.205	13.91	14.77	10.86	18.44	4.8105	5.428	6.0945	12.175	13.57	7.99	7.146	5.474	6.5120000000000005	6.303999999999999	5.575	9.097999999999999	6.202000000000001	10.945	55.39	21.14	14.95	16.61	16.27	36.96	14.85	33.48	16.785	17.29	9.863999999999999	11.0	14.55	5.496	21.68	14.55	9.4225	15.485	12.02	6.912000000000001	16.95	17.275	21.84	24.91	38.0	42.33	15.68	14.42
PHF1	92.72	78.54	61.805	164.1	130.2	183.4	120.2	50.62	62.44	53.345	110.05	117.0	76.015	71.64	48.9	74.82	61.01	45.91	64.26	61.69	104.1	42.89	33.87	162.75	206.2	128.7	67.31	123.05	38.75	109.6	142.8	53.3	33.7	62.24	25.37	112.4	81.28	43.905	141.35	290.9	49.21	225.1	148.9	57.99	63.73	85.75	126.65	68.03	303.8
MIR3934	0.5605	0.4445	0.8931	0.488	0.6588	0.3295	0.541	0.29295	0.3329	0.50065	1.7619999999999998	2.114	0.45435	0.3714	0.2803	0.3801	0.7194	0.40575	0.3869	0.2533	0.8865	0.8468	1.06	0.9186	1.405	0.8826	0.81875	0.70535	0.6915	0.5468	0.9923	0.4498	0.3823	0.3674	0.3501	0.8422	0.7496	0.2729	1.237	1.3969999999999998	0.6036	1.8559999999999999	1.381	0.7205	0.7759999999999999	0.9103	1.567	0.82355	1.682
ZBTB9	4.518	5.223	7.156000000000001	2.8810000000000002	4.164	2.464	7.18	3.532	4.157	4.4645	6.6125	7.287000000000001	6.0585	5.461	4.078	5.002	5.297999999999999	3.574	3.718	3.3835	5.153	11.62	10.27	5.099	6.772	4.244	4.4175	4.4425	6.735	4.62	9.434	2.077	2.136	3.593	2.503	6.321000000000001	5.359	1.358	6.5995	9.253	2.5285	26.12	5.858	6.73	7.487	4.9830000000000005	8.1335	4.2035	20.64
TAPBP	79.06	78.81	101.5	82.8	77.54	65.37	88.51	28.65	37.08	33.675	62.545	70.95	53.795	46.94	28.58	29.47	33.85	30.615	29.48	24.93	81.79	167.5	61.9	77.96	106.5	86.63	98.105	74.86	74.55	75.455	98.14	45.03	34.95	67.15	70.28	164.1	96.07	19.255	90.15	69.44	29.89	70.72	118.95	88.28	82.91	130.5	230.5	67.83	35.16
ZBTB22	18.96	16.09	22.73	28.63	22.19	28.01	25.23	10.565	14.98	11.735	22.94	21.56	19.81	20.65	10.78	11.48	13.02	9.3895	14.55	10.0175	20.03	19.105	20.82	32.525	37.49	16.6	16.115	19.125	19.71	16.755	29.63	9.507	6.527	12.85	6.962000000000001	25.71	19.04	5.822	23.545	32.78	8.6245	20.27	24.205	31.89	30.04	18.07	25.4	15.99	14.49
SMPD3	2.2315	6.138	1.6280000000000001	1.719	1.6640000000000001	1.386	2.7489999999999997	4.302	5.835	13.9	23.05	24.45	11.725	9.994	7.479	5.901	14.63	12.84	3.1710000000000003	3.7805	4.052	1.3485	0.551	2.995	4.499	4.143	17.81	2.0365	2.146	1.8459999999999999	4.675	0.9386	0.4966	1.012	2.6289999999999996	3.72	3.88	1.127	5.8535	8.972000000000001	1.4769999999999999	28.52	7.4505	16.48	17.81	36.75	4.8365	12.84	16.75
PLA2G15	20.04	14.29	11.855	18.93	13.6	8.773	9.557	6.0285	7.165	6.018	26.93	29.0	10.58	9.958	6.22	8.583	7.52	5.15	8.17	7.3275	12.9	7.718999999999999	20.36	9.111	11.66	9.375	8.9055	8.662	6.495	7.7605	10.94	14.57	14.75	24.16	8.707	22.38	10.58	28.445	14.635	12.09	3.662	16.11	11.94	14.74	17.47	7.62	28.44	8.0505	18.58
ESRP2	0.4023	1.251	0.3814	0.276	0.2687	0.2076	27.59	0.0882	0.08693	0.14	0.8258	1.018	0.1347	0.1129	0.07912999999999999	0.1303	0.1561	0.1071	0.1011	0.07994	11.295	0.3084	0.1728	0.54625	0.3458	0.3398	35.21	0.24425	109.7	0.2348	3.623	0.1998	0.139	15.39	40.91	25.88	36.04	0.15665	0.64875	0.7289	23.315	9.267000000000001	33.105	64.81	58.68	12.46	0.2366	37.9	32.35
SLC7A6OS	9.943999999999999	7.961	6.437	9.361	9.211	9.871	10.59	4.144	4.751	4.7575	10.685	10.24	5.2205	5.751	4.404	5.372999999999999	4.975	3.841	9.091000000000001	5.337000000000001	9.369	21.31	14.99	9.505	13.49	7.928999999999999	6.9910000000000005	8.286	6.8420000000000005	8.402000000000001	8.698	4.637	3.947	4.882	2.185	8.387	8.004	5.1665	12.615	10.82	3.4085	6.2139999999999995	8.344	6.204	6.6579999999999995	7.709	10.28	6.231	9.709
DPEP2	3.4025	3.135	0.57925	1.345	2.4330000000000003	0.7444	3.471	0.55705	0.4511	0.6075	0.34365	0.514	0.618	0.4918	0.7403	0.8099	0.535	0.64645	2.383	1.1159999999999999	1.7065	2.2335	0.03329	1.03195	1.8090000000000002	1.7109999999999999	2.342	1.6225	0.9636	1.5675	2.103	1.031	0.5207	0.8094	0.7896	12.96	1.41	0.5217	2.7815	0.4174	0.2352	0.6994	1.4985	1.131	1.024	6.809	30.74	1.0705	3.596
NFATC3	9.0865	7.415	4.9525	9.199	8.343	9.875	10.85	1.354	1.274	1.9075	5.242999999999999	5.025	1.6030000000000002	1.604	1.6440000000000001	1.626	1.6880000000000002	1.6095	3.8289999999999997	1.8430000000000002	7.497000000000001	16.78	10.14	8.315	10.51	7.127999999999999	4.794	7.162000000000001	4.819	7.381	8.536	3.273	2.092	3.3289999999999997	2.7760000000000002	10.17	5.856	11.715	13.33	8.872	1.7835	4.346	6.0295	7.154	7.5760000000000005	7.119	8.21	3.2315	24.9
SLC7A6	42.73	26.62	11.275	15.12	14.47	11.1	9.795	2.1465	2.61	2.444	14.1	15.75	4.2395	4.008	2.3	3.358	2.825	1.9455	3.013	2.6439999999999997	26.945	29.185	24.14	12.465	13.63	11.85	10.44	14.51	5.559	14.03	17.59	13.33	11.72	4.94	0.8398	16.63	9.271	50.15	36.995	4.558	2.3185	17.2	11.445	12.82	12.37	13.58	14.645	6.0645	13.96
PRMT7	12.99	10.43	10.74	10.16	10.2	9.687999999999999	14.99	6.247000000000001	8.119	10.13	38.825	41.12	13.285	12.0	7.4910000000000005	8.911	11.45	9.666	8.454	6.0875	14.66	14.915	11.83	15.53	17.25	13.25	9.618	10.54	7.412999999999999	10.105	15.43	5.9270000000000005	4.572	5.744	5.143	9.706	9.79	8.559	21.03	20.01	4.4285	18.53	16.235	12.06	12.04	10.55	13.45	8.3295	15.42
DDX28	10.0195	8.772	17.41	7.149	8.346	6.197	15.73	4.1339999999999995	5.352	5.8645	7.689	7.334	7.1505	8.049	4.231	5.9910000000000005	7.352	4.7885	3.486	3.843	11.025	27.25	16.34	8.7715	10.72	7.809	9.15	10.56	13.09	10.395	13.82	4.212	6.478	6.1979999999999995	6.46	8.825	8.386000000000001	11.7	9.6415	11.62	4.291	7.858	7.898	16.1	15.91	10.94	18.625	9.279	23.86
DUS2	7.4595	6.745	6.746	6.37	6.875	6.321000000000001	10.37	3.2569999999999997	4.045	3.7275	8.0525	7.756	5.3855	5.736000000000001	3.373	4.675	4.396	3.445	5.832999999999999	4.288	8.061	28.49	13.73	9.085	7.667000000000001	6.596	7.337000000000001	6.6775	12.45	6.7835	7.796	3.278	2.6319999999999997	4.372	4.32	10.06	6.529	3.8739999999999997	9.264	7.917999999999999	2.0855	6.855	8.02	11.94	13.49	8.269	18.855	5.7410000000000005	48.58
DPEP3	0.18865	0.245	0.066885	0.1196	0.1777	0.05284	0.0995	0.13755	0.149	0.2136	0.102075	0.1329	0.15835	0.1155	0.07019	0.13	0.1791	0.16865	0.1837	0.183	0.1393	0.114	0.0	0.093645	0.1803	0.1451	0.22585	0.091925	0.05268	0.092435	0.3111	0.044660000000000005	0.0403	0.0717	0.06917999999999999	0.6446	0.1249	0.04874	0.20175	0.06096	0.032835	0.0728	0.13685	0.05513	0.05463	0.7609999999999999	3.2995	0.11365	115.4
TMOD2	7.4835	10.23	3.0665	5.747000000000001	9.781	6.2860000000000005	8.382	44.895	62.85	41.07	80.05	62.29	66.605	92.95	36.82	40.66	47.18	34.545	30.36	31.245	7.12	5.4485	6.655	19.775	20.34	22.46	6.76	14.235	4.689	14.11	13.35	5.462999999999999	1.751	2.168	0.6541	7.5520000000000005	5.332999999999999	1.2515	84.87	9.523	1.652	12.48	7.999	5.318	4.766	6.813	6.692	3.03	3.0869999999999997
SCG3	0.1971	0.2262	0.2302	0.08531	0.1564	0.1057	0.09502999999999999	76.47	121.9	58.005	87.82	115.4	135.75	165.7	61.48	75.32	64.65	65.55	34.6	39.36	0.18755	0.08398	0.06371	0.122	0.07568	3.17	1.439	0.72685	0.1466	0.679	0.2566	0.08636	0.04625	0.07338	0.04056	0.2662	0.1224	0.061064999999999994	0.2996	0.09795	3.8675	74.25	0.17145	0.1893	0.1922	1.005	0.0911	1.604	3.406
BCL2L10	0.2231	0.3503	3.714	0.04808	0.055970000000000006	0.0	4.257	0.5756	0.6273	2.105	1.6145	1.409	0.76685	0.9463	0.4067	1.261	3.8089999999999997	1.51	0.0978	0.1882	0.4927	15.42	0.1266	2.748	1.125	0.1962	0.8866	0.067455	4.6819999999999995	0.063975	0.5441	0.04245	0.0	1.8769999999999998	5.022	0.06976	0.6589	0.0	0.0	0.5755	0.3549	2.123	0.63725	9.24	8.095	3.037	0.90735	0.7933	0.4295
MAPK6	15.025	15.8	8.827	13.83	12.85	13.8	23.22	11.32	14.4	14.53	54.87	26.09	11.365	23.04	10.32	16.0	18.11	13.685	17.38	10.545	15.725	70.21	36.28	32.51	24.39	13.49	14.83	11.05	44.92	9.9	13.62	6.835	3.8369999999999997	8.062999999999999	14.94	18.02	23.17	18.865	13.88	13.79	5.236000000000001	16.9	13.815	39.98	33.66	23.08	11.035	11.52	37.92
TMOD3	22.405	19.74	9.539	15.36	16.45	15.4	15.73	4.4510000000000005	4.3660000000000005	6.769	5.477	4.169	3.7205	4.919	4.27	4.551	6.688	5.603	7.722	4.959	17.29	26.86	34.59	18.405	18.66	9.345	13.375	10.115	58.1	9.1345	15.94	6.635	3.245	7.499	6.779	29.86	18.39	2.3405	19.95	12.67	4.4775	6.901	10.745	18.61	20.11	14.69	13.21	8.9825	7.169
LEO1	12.925	14.69	17.575	14.83	14.67	12.54	18.65	9.2355	10.53	11.53	35.715	27.76	13.5	15.92	9.729	13.41	12.87	9.145	14.36	10.27	16.3	52.66	43.04	23.49	17.56	13.26	17.385	12.175	30.1	11.265	17.37	7.7	5.162999999999999	9.357000000000001	12.49	15.66	27.24	8.6555	18.345	16.41	5.9255	17.76	15.36	27.66	25.28	18.65	18.33	12.045	20.25
LYSMD2	9.3155	11.03	11.43	12.46	16.38	11.44	9.924	16.935	23.43	17.915	43.15	33.26	27.4	38.33	16.64	22.45	23.88	14.24	9.812999999999999	15.285	9.3375	31.205	6.432	14.48	16.39	13.24	7.7945	9.951	7.232	9.1955	16.18	3.511	2.0269999999999997	6.441	6.672000000000001	14.85	6.377999999999999	4.4455	15.805	10.22	5.2615	28.63	10.445	5.317	4.4110000000000005	11.25	20.29	6.0125	17.53
IRF2BPL	48.35	42.81	41.035	42.17	45.39	65.18	68.51	12.795	18.89	13.77	48.625	43.22	20.5	23.55	13.3	20.33	17.6	10.37	12.38	14.09	59.035	27.56	33.76	45.56	56.61	61.51	27.8	44.585	20.46	46.185	99.39	22.76	13.38	21.56	13.47	46.57	31.93	11.87	42.885	70.27	13.31	50.56	40.18	44.22	46.85	22.87	41.355	22.845	35.41
RP11-7F17.3	2.5145	1.9240000000000002	0.36405	0.2872	0.6488	0.3026	0.7034	0.084885	0.1093	0.092185	0.11915	0.1384	0.11895	0.1278	0.08104	0.1361	0.09452	0.10225	0.0849	0.11005	2.3605	0.01465	0.3929	1.5019999999999998	2.56	0.3943	0.4206	0.53665	0.1881	0.5532	3.088	0.4285	0.3436	0.573	0.3098	1.8359999999999999	0.545	0.3337	2.019	0.7307	0.14595	0.4357	0.6536	0.4898	0.6589	0.5909	2.1395	0.45645	1.122
RP11-7F17.5	0.61125	0.3879	0.19065	0.2141	0.2382	0.2059	0.3475	0.0684	0.1048	0.05894	0.1909	0.2126	0.13995	0.1432	0.053329999999999995	0.09559	0.08995	0.054970000000000005	0.05131	0.065215	0.68775	0.08995	0.1713	0.4955	1.156	0.1451	0.2057	0.22145	0.09502000000000001	0.209	0.98	0.1363	0.09881000000000001	0.157	0.1418	0.7373	0.2841	0.096175	0.74295	0.3207	0.11335	0.3707	0.3139	0.2736	0.4027	0.3654	1.1520000000000001	0.2078	0.6157
USP10	25.285	25.48	24.385	25.78	27.44	33.47	36.15	13.745	16.36	15.245	42.125	37.34	20.27	23.04	13.36	18.19	18.8	11.285	21.54	14.635	28.575	82.255	43.64	35.665	35.31	32.2	25.69	30.825	29.51	31.165	36.58	14.71	13.23	16.66	13.45	30.25	22.98	29.945	32.33	33.34	9.675	24.8	34.11	30.26	30.14	27.18	36.09	20.105	32.68
KIAA0513	3.7655	3.5189999999999997	8.002	8.04	5.027	4.871	29.1	34.075	64.79	26.965	213.4	211.1	97.875	97.08	33.81	30.51	54.84	22.05	14.53	17.07	3.7	3.292	4.083	14.23	14.78	17.05	10.675	10.445	5.336	9.748	7.37	3.3310000000000004	2.441	2.969	1.2109999999999999	11.53	4.522	6.2715	5.1735	4.21	9.126	52.02	15.355	10.35	12.14	9.463	12.19	11.6	9.492
KLHL36	15.76	13.79	10.085	16.07	14.18	19.4	20.72	3.2305	3.842	3.7430000000000003	9.596	9.713	4.5355	4.695	3.61	4.272	4.575	2.912	4.917	3.4035	14.835	29.18	24.13	13.1	14.03	11.86	11.14	13.295	13.39	13.355	15.45	6.809	5.876	8.948	8.445	17.29	11.66	3.667	14.23	19.79	6.155	12.09	14.44	13.27	13.25	14.42	16.985	11.755	25.62
COTL1	39.49	38.09	14.35	19.02	23.09	15.14	34.38	18.42	19.18	16.105	22.365	23.94	17.36	19.51	18.9	30.58	17.07	15.075	40.37	31.1	26.1	156.6	105.3	17.75	18.62	26.07	24.505	12.0	8.673	14.015	24.99	6.144	2.5580000000000003	31.69	4.518	61.11	10.23	2.1755	46.45	13.7	4.995	27.34	25.51	7.237	9.244	36.85	175.75	45.39	13.35
ZDHHC7	56.87	44.47	37.51	52.37	49.15	51.05	81.5	12.175	14.11	13.63	37.19	37.65	19.455	20.15	12.3	16.43	14.93	12.01	20.59	14.785	47.905	35.5	86.86	71.075	88.34	66.6	61.725	53.33	37.56	51.775	57.13	24.22	20.41	29.04	16.03	74.16	37.97	38.03	59.795	53.73	15.815	33.59	60.035	42.05	44.95	51.13	58.545	54.505	31.15
CRISPLD2	57.185	88.97	25.055	26.35	70.43	65.03	147.6	2.6785	2.249	2.188	1.4685	1.6340000000000001	2.092	2.575	2.613	3.387	2.2769999999999997	2.251	4.4	4.0325	68.99	0.1988	131.0	186.5	154.0	95.42	46.21	98.17	19.89	109.8	246.9	18.82	11.77	14.46	3.477	118.0	19.38	7.1945	60.61	61.23	9.3265	18.0	131.3	32.41	41.23	42.46	31.825	42.075	20.45
PPP2R5C	19.535	15.46	15.84	22.52	21.01	27.43	25.92	17.815	20.38	15.84	14.52	12.39	16.72	23.25	16.54	16.25	19.42	13.925	18.81	15.88	17.905	24.025	19.7	19.695	23.25	27.31	16.78	23.425	16.8	24.63	22.99	10.84	12.19	8.573	6.434	23.88	16.21	9.155	18.7	19.97	6.5955	17.67	16.17	17.54	18.69	17.16	21.46	11.65	22.81
PDGFB	48.72	43.14	5.1695	6.746	13.0	5.905	10.41	6.7355	8.086	7.697	11.1	12.51	11.315	9.883	7.386	8.515	9.673	7.055	9.91	7.9095	34.545	4.175	0.1685	8.4225	13.39	27.75	10.84	19.96	5.271	23.47	12.22	14.86	13.09	18.12	1.476	45.43	13.67	6.5705	24.395	5.965	3.9705	5.749	12.8	12.88	14.66	9.396	9.766	7.7565	7.193
CBX6	24.72	24.65	37.095	72.94	60.62	84.19	74.43	74.79	101.3	43.885	101.45	102.1	108.5	108.7	65.1	44.47	63.09	39.77	32.41	28.285	24.46	55.02	43.23	40.83	53.56	82.36	26.98	83.265	14.38	84.33	78.37	16.93	11.34	19.64	4.335	39.51	17.22	7.625	52.545	55.91	13.38	58.9	47.77	14.34	14.83	26.04	32.975	22.25	10.4
NPTXR	4.3245	4.006	8.639	39.84	18.71	42.78	17.91	101.615	162.7	18.415	113.0	108.2	157.4	171.5	137.2	55.03	21.53	12.645	14.4	14.765	5.565	0.20395	1.0170000000000001	19.66	23.32	19.0	6.433	17.15	1.949	15.27	21.37	13.47	8.29	1.3230000000000002	0.3836	4.33	8.892999999999999	0.51205	9.5205	15.84	3.8665	13.98	15.08	1.791	1.9080000000000001	4.025	4.973	5.5995	4.602
CBX7	67.765	49.44	40.25	136.6	115.3	180.2	153.4	60.335	101.5	66.55	228.3	217.5	135.25	144.2	54.6	63.44	100.5	53.2	45.8	48.225	63.885	18.18	9.031	116.79	141.6	157.9	63.24	162.95	26.08	150.15	114.0	44.5	36.23	31.36	11.92	61.9	45.01	50.33	143.65	131.2	20.27	86.83	101.15	41.37	49.56	64.94	81.605	46.53	25.25
APOBEC3A	0.96735	2.3930000000000002	0.1705	0.5677	0.5905	0.2043	0.5153	0.1806	0.1506	0.1702	0.09994	0.1341	0.20065	0.168	0.1343	0.2027	0.1183	0.171	0.2296	0.21735	0.7424	0.18635	0.023969999999999998	0.68765	0.3516	0.247	0.67205	0.2632	2.04	0.2695	0.6572	0.5057	0.4103	0.3772	0.8332	16.65	0.7778	0.16955	0.2886	0.2987	0.13325	0.3797	0.4549	0.2525	0.1878	0.5881	53.235	0.31075	0.2656
APOBEC3G	6.6385	6.622000000000001	11.035	5.836	6.647	3.617	17.45	1.7975	1.222	1.6909999999999998	0.88445	1.075	1.1805	1.13	1.71	1.861	1.42	1.5065	4.748	2.508	7.559	136.35	9.228	11.76	13.48	7.358	5.3005	4.98	4.113	4.7605	11.63	2.571	1.2	3.18	1.6880000000000002	12.65	6.055	0.54385	12.59	24.3	1.044	5.672000000000001	11.73	2.238	2.155	9.464	43.91	4.0095	33.56
APOBEC3D	2.8745	2.645	3.407	1.882	2.421	1.229	5.279	0.32385	0.2623	0.38755	0.1894	0.3277	0.37805	0.2821	0.3864	0.4253	0.3353	0.37475	0.9762	0.5617	3.2215	34.41	2.9930000000000003	5.648	7.1	2.5610000000000004	3.4555	1.775	1.6569999999999998	1.6385	4.18	1.065	0.5974	1.546	0.7705	4.811	2.9360000000000004	0.2864	4.535	7.434	0.3423	1.6280000000000001	4.9510000000000005	1.42	1.413	5.645	23.21	2.9305	5.495
APOBEC3C	22.085	20.19	60.585	31.08	24.58	14.87	46.16	2.276	1.464	1.875	0.83635	0.8175	1.1435	1.252	2.064	2.5580000000000003	1.834	1.545	7.037000000000001	3.162	22.025	187.6	87.13	36.85	41.71	38.3	23.28	25.255	26.59	25.98	40.48	17.09	11.0	5.653	2.117	25.73	28.52	1.6045	34.955	52.01	3.487	6.462999999999999	35.145	17.1	16.07	23.96	60.88	14.835	63.38
SNORD83B	2.5425	3.9419999999999997	1.8035	3.662	3.023	2.199	1.777	0.50525	0.524	0.37705	1.2165	1.256	0.6779999999999999	0.5781	0.5291	0.627	0.4355	0.3323	1.137	0.53765	3.761	2.5215	2.4130000000000003	5.273	3.847	1.8219999999999998	1.8075	1.955	3.464	1.662	5.415	1.548	0.4467	1.208	1.5190000000000001	5.684	2.252	0.2881	3.7335	5.909	1.57	3.7489999999999997	4.4565	6.553999999999999	4.156000000000001	2.346	3.9930000000000003	1.745	2.6010000000000004
RPL3	1660.5	1576.0	1158.0	1511.0	1473.0	1537.0	1829.0	521.75	486.4	473.4	1032.5	877.2	479.6	523.5	459.8	546.2	661.2	422.5	807.1	561.65	1975.0	2868.0	2417.0	2519.5	2671.0	1683.0	1189.0	1588.0	1628.0	1510.5	1837.0	548.0	155.9	830.5	587.4	1359.0	1429.0	166.65	1634.0	4782.0	1399.5	1670.0	1907.5	2555.0	2464.0	1192.0	1569.0	1147.5	814.3
APOBEC3H	0.6626	0.802	0.86925	0.9082	0.847	0.6032	1.165	0.1446	0.1206	0.163	0.57645	0.6199	0.1534	0.1288	0.1822	0.2697	0.1737	0.1684	0.79	0.29005	0.6518	27.39	0.3151	1.2925	1.5830000000000002	0.4625	0.55645	0.53845	0.5720000000000001	0.54495	1.064	0.2439	0.1331	0.4547	0.2366	2.4019999999999997	0.6673	0.057995000000000005	1.4855	0.6038	0.16985	0.6383	0.93075	0.2741	0.3199	1.165	4.178	0.76115	3.0460000000000003
APOBEC3F	1.9335	2.053	4.4325	2.074	2.221	1.405	4.766	0.38895	0.2895	0.38935	0.1712	0.2226	0.3258	0.2696	0.3372	0.4809	0.3225	0.311	0.8297	0.4781	2.5839999999999996	19.82	4.111000000000001	4.7455	6.392	2.611	2.0445	2.0580000000000003	1.671	1.9045	6.3389999999999995	1.213	0.54	1.526	1.163	3.258	2.943	0.1772	3.9095	10.75	0.8433	2.198	4.821000000000001	1.3219999999999998	1.209	3.034	9.102	1.617	7.871
DNAL4	12.625	10.37	15.555	11.31	12.55	10.82	15.31	20.99	22.57	17.675	14.79	16.01	22.185	22.76	16.57	16.79	24.46	14.85	8.657	9.1305	15.11	7.715	18.29	19.725	25.8	13.29	11.775	12.14	15.44	11.3	17.03	7.0920000000000005	4.846	16.94	4.456	18.07	16.28	3.0705	18.215	21.81	9.012	37.46	21.625	17.44	18.25	9.168	12.58	13.355	96.37
APOBEC3B	0.2993	0.6857	0.8295	0.3381	0.431	0.1174	1.56	0.079075	0.06602999999999999	0.08211	0.03179	0.035339999999999996	0.060129999999999996	0.05089	0.06056	0.07599	0.09106	0.06059	0.1871	0.07547999999999999	0.512	38.775	4.758	0.5209	0.3249	0.31	3.5925	0.20605	1.9269999999999998	0.17265	0.622	0.444	0.20199999999999999	0.7373	0.1334	1.486	1.869	0.04897	0.2204	0.6116	1.0285	0.1914	0.36805	1.083	0.7208	1.761	5.8395	1.032	0.4151
APOBEC3B-AS1	0.0	0.0	0.0	0.0	0.0	0.0	0.0	0.0	0.0	0.0	0.0	0.0	0.0	0.0	0.0	0.0	0.0	0.0	0.0	0.0	0.0	0.0	0.0	0.0	0.0	0.0	0.0	0.0	0.0	0.0	0.0	0.0	0.0	0.0	0.0	0.0	0.0	0.0	0.0	0.0	0.0	0.0	0.0	0.0	0.0	0.0	0.0	0.0	0.0
TMEM63A	23.085	17.83	12.3	21.71	19.04	23.3	31.95	10.115	4.756	11.04	3.5755	6.195	8.816	6.409	19.25	10.94	6.89	12.88	78.98	24.31	26.05	13.765	11.96	19.89	36.76	19.03	24.345	16.4	10.3	14.54	22.05	8.856	5.5520000000000005	15.29	12.34	30.69	75.42	4.5	23.605	29.68	19.61	10.26	47.585	16.19	17.11	24.95	24.01	20.385	5.807
LEFTY1	0.4766	0.3441	0.3114	1.001	0.9755	0.9671	0.7162	1.089	1.681	1.5815	4.7105	4.62	2.503	2.1630000000000003	1.163	1.8130000000000002	2.3409999999999997	1.2595	0.9248	0.76875	0.49025	0.091	0.1331	0.5276	0.861	1.151	72.535	0.8072	0.1266	0.7215	1.3869999999999998	0.2208	0.1604	0.6357	0.3899	0.4755	0.9227	0.26755	1.2009999999999998	3.012	29.37	1.599	1.1909999999999998	0.2778	0.3445	1.443	0.51985	0.9054	1.662
SRP9	122.1	108.3	180.35	140.8	140.8	151.0	150.7	143.15	160.6	125.05	186.75	132.3	121.7	175.4	119.8	184.5	142.0	105.0	208.8	169.75	125.2	209.55	185.4	136.4	133.7	128.9	113.3	125.0	121.7	123.2	140.3	73.87	57.1	92.84	91.18	131.8	114.9	97.235	129.5	147.4	50.44	149.7	138.05	94.63	89.24	107.4	122.0	88.64	102.8
SDE2	24.59	26.36	9.7765	14.07	15.01	17.72	13.74	5.794	5.147	5.4835	8.9615	6.376	3.87	5.898	5.44	7.501	5.349	4.423	11.13	6.4525	20.59	23.665	18.63	15.675	17.56	12.09	10.94	11.87	12.61	11.355	20.1	6.534	3.963	4.981	5.38	19.67	11.81	10.15	21.63	15.73	6.115	8.896	10.13	18.53	19.76	11.5	12.505	8.582	15.97
PYCR2	38.62	37.26	55.56	49.39	45.23	43.41	63.86	24.905	25.8	28.51	36.16	37.15	31.855	33.95	28.21	38.04	30.3	26.48	60.19	37.305	41.745	75.47	46.92	54.485	75.16	43.24	33.71	44.06	28.54	44.04	64.32	27.49	22.14	30.54	18.45	51.7	40.47	25.43	55.845	68.13	22.82	70.88	58.395	28.85	28.76	35.33	64.75	30.895	43.36
H3F3A	35.445	37.22	27.38	36.43	38.26	35.76	34.29	11.865	10.88	12.855	35.965	26.6	10.055	12.73	12.48	13.97	12.79	10.945	27.65	14.405	37.045	42.705	27.02	44.97	43.88	32.05	35.97	28.99	45.41	27.325	39.58	16.31	11.51	18.89	11.69	45.02	33.98	14.275	34.94	42.47	13.39	27.04	32.665	39.32	37.74	32.9	45.915	25.9	28.03
LEFTY2	0.5887	0.4917	0.4179	23.57	8.56	12.71	0.3689	0.14155	0.09592	0.18265	0.066505	0.1102	0.1057	0.1014	0.07959	0.1787	0.2685	0.14415	0.1379	0.22375	0.53405	0.02437	0.0	13.300999999999998	36.55	0.9251	0.61005	0.22655	0.05264	0.1196	3.3280000000000003	1.057	0.2564	0.1621	0.02559	2.187	0.1239	0.11595	0.1994	41.28	0.044005	3.194	1.16	0.1561	0.3569	0.2479	0.56775	0.2092	8.071
ENAH	18.505	12.77	16.48	48.25	41.08	62.98	34.54	11.005	10.05	8.5325	7.602	6.523	8.9745	10.6	11.36	14.19	9.119	7.1525	13.5	10.74	17.81	0.058039999999999994	33.42	22.895	23.37	38.65	13.66	28.805	8.059	31.48	19.8	12.9	5.936	3.1489999999999996	2.181	21.64	18.76	10.595	15.38	26.0	5.7685	11.08	25.055	12.96	12.97	5.667000000000001	11.905	17.205	18.69
EPHX1	273.2	243.2	1233.0	105.9	122.4	93.38	194.5	77.215	70.58	84.64	42.365	57.53	77.69	61.14	62.62	66.97	85.47	78.68	63.59	82.245	184.6	3.5075	59.77	197.6	284.1	99.53	69.74	123.8	151.9	103.85	162.5	53.14	31.4	67.82	481.5	146.3	124.9	59.56	209.0	473.6	108.75	118.6	145.6	70.67	83.98	50.63	58.485	77.65	87.41
CDIP1	18.77	18.32	30.62	36.24	18.02	24.29	21.8	57.62	82.32	68.045	102.9	111.6	114.1	115.7	57.58	80.79	82.1	55.995	53.67	62.72	19.585	21.61	15.32	35.455	34.23	26.98	16.035	25.185	18.18	25.38	29.57	19.37	19.97	29.96	15.49	17.79	12.48	15.15	34.98	41.24	14.705	70.58	30.45	16.81	16.59	23.87	20.375	15.825	36.6
MGRN1	25.105	22.65	27.595	31.53	29.85	36.69	32.94	16.94	22.19	21.245	66.76	79.68	37.21	31.0	20.26	19.61	25.23	17.315	22.59	14.525	25.585	37.595	27.12	36.545	41.87	31.31	25.78	32.435	17.34	31.885	40.05	14.31	9.772	15.89	19.26	38.37	23.53	21.0	34.39	40.63	12.93	38.99	38.29	20.47	22.91	29.14	43.22	27.71	25.41
UBALD1	17.46	18.07	13.595	21.94	21.6	22.27	28.19	13.365	17.74	14.725	52.445	53.42	25.83	25.75	15.04	13.91	17.77	13.145	13.43	10.27	19.445	10.205	17.94	26.305	25.51	33.57	17.305	30.505	19.09	31.53	28.09	11.7	9.914	18.65	19.17	26.42	16.7	15.11	22.23	26.76	8.8225	21.25	35.335	21.15	21.65	15.99	24.6	19.49	25.75
HMOX2	35.77	33.37	26.745	21.93	24.4	19.83	22.56	21.305	27.01	33.645	37.725	35.55	43.43	48.5	23.5	28.84	43.92	26.995	41.9	28.59	30.785	26.5	28.18	34.785	23.59	20.53	21.26	20.375	41.92	21.145	25.64	30.35	35.15	24.12	24.53	32.45	21.19	9.267999999999999	32.58	18.7	10.07	27.96	23.75	24.48	25.85	23.73	40.91	47.255	101.1
NMRAL1	16.75	13.91	24.93	21.38	17.89	16.73	22.02	14.72	17.14	17.44	10.545	11.17	20.41	21.72	15.51	15.85	19.28	15.335	22.94	16.18	21.995	26.945	22.9	24.76	28.0	18.01	15.76	16.135	17.3	15.67	22.18	7.771	5.942	17.2	16.91	19.54	22.97	1.597	25.315	30.68	13.385	24.16	32.905	25.95	25.19	17.7	22.715	23.73	13.19
APOBR	3.613	3.574	3.1875	1.995	2.9539999999999997	1.073	11.66	0.9108	0.6039	0.6263	0.5288	0.4551	0.5561	0.5968	0.9499	1.335	0.5988	0.5288	4.059	1.5519999999999998	2.6	4.743	0.09071	1.5115	2.9589999999999996	1.545	44.825	1.494	2.381	1.6159999999999999	4.526	0.9712	0.6282	1.033	1.959	25.92	3.013	0.39005	2.7889999999999997	0.7659999999999999	0.81725	1.112	3.6625	3.735	3.322	17.84	68.115	2.367	3.412
CCDC101	30.75	23.82	23.46	35.12	34.96	45.97	52.32	7.9505	8.468	9.111	39.765	39.55	11.135	10.25	8.771	11.38	9.508	8.315	15.24	9.81	32.47	15.815	15.1	49.095	56.01	49.23	29.52	43.6	18.38	39.725	61.77	12.78	9.161	12.22	15.41	32.99	22.17	34.735	31.645	71.22	18.735	23.28	35.63	27.1	27.47	30.77	33.265	23.175	108.9
NUPR1	338.3	270.5	379.85	344.9	368.7	367.7	292.0	45.495	38.27	51.8	71.725	74.09	23.69	22.36	48.12	87.8	52.46	36.32	139.9	110.2	335.85	1.2765	336.7	291.3	280.7	407.8	178.55	335.15	136.4	310.75	256.1	98.01	35.04	90.72	256.7	326.3	237.8	57.895	224.25	348.7	265.65	48.64	411.95	337.3	354.1	76.56	57.065	147.9	157.8
IL27	0.2223	0.2204	0.1869	0.2322	0.2086	0.1305	0.1323	0.056885000000000005	0.03313	0.058155	0.087255	0.08313999999999999	0.03412	0.032189999999999996	0.05535	0.08186	0.06552000000000001	0.05476	0.1556	0.099915	0.1238	0.22405	0.0	0.09244	0.09548	0.1011	0.11865	0.07521	0.023219999999999998	0.08323	0.1008	0.045939999999999995	0.01888	0.059539999999999996	8.649	0.6741	0.08212	0.019135	0.16415	0.05877	0.042845	0.09701	0.1203	0.05362000000000001	0.07276	0.1605	2.4095	0.046925	1.053
SULT1A2	0.97575	1.969	2.6755	0.4059	1.204	0.1783	2.381	0.9838	1.21	1.4445	5.1080000000000005	5.357	1.6535	1.486	1.162	1.087	1.607	1.305	1.087	0.8945	1.18	0.045489999999999996	0.058910000000000004	0.31235	0.5329999999999999	0.6194	5.9510000000000005	0.7291	0.3498	0.64145	1.577	1.69	0.3596	2.2230000000000003	15.22	9.352	0.9906	0.21485	2.1735	1.439	1.1215	3.0380000000000003	0.93065	0.2776	0.2987	21.35	5.419	0.9915	1.569
GRN	203.5	174.0	131.4	199.4	177.4	138.0	232.3	20.6	19.03	22.905	30.785	32.33	25.08	26.78	21.91	33.15	23.73	21.42	58.7	28.78	158.7	235.65	345.0	194.9	186.4	135.5	198.5	122.05	535.6	118.65	125.8	91.69	58.03	101.4	45.91	400.0	289.4	33.035	152.0	109.2	43.77	109.9	140.55	209.0	230.1	202.6	456.05	113.35	93.74
TMEM101	14.83	14.18	14.81	16.92	16.03	11.86	20.39	7.316	7.191	8.2775	9.5765	9.378	8.316	9.446	7.7410000000000005	9.6	9.402999999999999	7.5489999999999995	14.07	8.325	21.845	30.32	26.37	22.87	26.7	16.26	15.565	14.995	19.45	14.335	20.39	8.74	7.345	38.02	8.304	21.35	18.97	12.33	20.365	23.13	13.835	15.73	21.405	23.7	22.69	13.77	18.835	19.065	28.75
DCAKD	27.635	21.04	42.305	34.43	29.76	32.07	46.18	27.88	29.96	31.485	31.225	35.07	35.54	34.99	23.62	42.62	35.76	26.05	41.1	35.12	31.835	34.275	30.12	39.8	48.89	29.68	20.58	31.08	26.4	30.8	38.88	16.95	11.43	15.88	12.89	22.52	27.69	6.8645	43.5	45.62	8.027000000000001	57.26	42.64	33.79	34.87	18.02	20.53	13.79	34.09
CCDC103	0.0	0.0	0.0	0.0	0.0	0.0	0.0	0.0	0.0	0.0	0.0	0.0	0.0	0.0	0.0	0.0	0.0	0.0	0.0	0.0	0.0	0.0	0.0	0.0	0.0	0.0	0.0	0.0	0.0	0.0	0.0	0.0	0.0	0.0	0.0	0.0	0.0	0.0	0.0	0.0	0.0	0.0	0.0	0.0	0.0	0.0	0.0	0.0	0.0
HIGD1B	2.964	10.42	0.29015	0.7051	2.301	0.6021	2.675	15.245	16.71	19.615	8.8645	9.272	15.695	17.02	15.77	15.58	13.81	20.965	11.42	21.375	8.372	0.1686	0.1241	3.0575	6.252999999999999	4.375	2.169	7.513999999999999	4.239	8.4185	5.65	2.7939999999999996	15.38	1.1909999999999998	0.226	40.38	1.4680000000000002	5.6355	6.0120000000000005	3.491	1.3425	0.9469	10.93	1.4240000000000002	1.12	3.918	0.3233	2.6545	2.066
ATXN7L3	30.73	30.24	25.86	37.3	34.14	32.38	40.23	48.16	75.14	31.845	62.22	58.77	90.065	112.0	38.44	41.63	39.7	27.84	29.71	31.37	31.8	41.965	43.15	46.315	50.76	34.38	31.54	36.89	44.48	37.025	47.93	14.47	10.78	19.71	14.46	42.04	32.97	14.005	42.1	41.85	12.48	51.58	42.8	38.56	41.6	36.15	53.895	28.5	66.11
ITGA2B	1.005	1.91	0.36855	0.5506	0.6589	0.3182	0.7137	1.012	1.239	0.6707	7.9555	9.507	3.365	2.326	0.7848	1.824	1.265	0.5786	1.268	0.83985	1.1725	0.2153	0.1369	2.0525	3.6430000000000002	0.8714	0.4768	1.1355	0.6097	0.74505	4.034	1.619	0.2551	0.8436	0.3454	8.308	0.3565	0.16155	2.055	4.41	0.1466	5.277	1.61	0.3994	0.3391	0.6041	17.25	0.41305	10.16
ADAM11	1.4205	0.9934	0.33395	1.844	1.213	1.005	2.015	10.67	32.27	7.5375	205.7	240.5	67.175	57.75	21.27	11.56	8.366	6.1445	5.218999999999999	5.5729999999999995	1.5945	0.33505	0.3889	3.9695	2.949	5.039	1.8630000000000002	2.024	0.8472	1.621	4.845	10.82	5.559	0.5516	0.1738	0.7662	0.5716	0.24985	2.5085	4.129	0.2391	4.023	3.3445	1.906	2.074	0.892	0.68825	0.5493	14.7
RUNDC3A	0.29355	0.5499	6.5215	0.2897	0.3273	0.23800000000000002	0.6115	195.3	317.1	170.4	409.6	402.2	372.4	385.1	220.5	139.6	195.0	133.8	72.52	121.35	0.63225	0.20695	0.3162	0.4478	0.5754	5.85	2.1845	1.7855	0.9358	1.8880000000000001	0.9217	1.43	0.3044	1.906	0.1449	0.8658	0.5534	0.13285	0.72335	1.871	1.9780000000000002	217.0	1.742	12.5	12.61	1.359	1.8625	2.4305	38.42
KIF18B	0.23255	0.2277	0.52955	0.2536	0.3391	0.09227	0.25	0.23325	0.172	0.175	0.090045	0.09593	0.1724	0.1842	0.2466	0.3725	0.17300000000000001	0.16495	0.4942	0.5171	0.18035	30.83	5.285	0.08604500000000001	0.2625	0.1053	2.5075	0.08845499999999999	7.632000000000001	0.096485	0.08628	0.18	0.1405	0.121	0.1483	1.0390000000000001	0.8104	0.028075	0.21315	0.09292	0.070855	0.1779	0.26935	2.363	2.316	3.237	4.3575	0.5403	7.632000000000001
HDAC5	39.02	31.33	22.705	69.29	45.1	73.61	39.72	38.88	53.73	22.55	80.18	80.84	55.91	57.26	34.01	44.24	28.09	20.945	37.3	37.53	38.54	20.975	37.28	56.555	62.84	43.65	22.685	49.085	37.82	50.47	51.11	24.1	21.63	17.33	8.3	44.67	26.28	32.26	57.8	67.25	11.145	63.55	38.565	67.97	73.55	24.19	33.385	19.33	33.11
GJC1	7.229	6.2139999999999995	0.48085	6.205	7.278	4.045	8.708	1.2745	1.7009999999999998	1.7335	8.2745	6.255	1.3805	1.995	1.375	1.232	1.153	1.7875	1.038	1.7209999999999999	5.6205	3.1325	12.25	11.945	11.44	30.56	8.9715	11.2	1.581	11.615	6.772	5.449	3.8819999999999997	0.7056	0.1785	8.027999999999999	1.0979999999999999	1.2255	6.0615	2.34	0.48895	0.4602	8.863999999999999	1.403	1.776	2.237	0.4422	1.8695	6.688
SLC4A1	0.0579	0.1283	0.0217	0.05662999999999999	0.04463	0.028939999999999997	0.04626	0.08025499999999999	0.07067999999999999	0.080805	0.98055	1.147	0.075675	0.06997	0.07136	0.1118	0.0663	0.07691	0.3085	0.11199999999999999	0.049665	0.03464	0.0	0.079915	0.03957	0.01792	0.015675	0.02223	0.01769	0.02742	0.03362	0.0633	0.04943	12.64	0.2526	0.5045	0.0119	0.025225	0.029169999999999998	0.02829	0.008766	0.1898	0.049435	0.028189999999999996	0.026660000000000003	0.0168	3.0805	0.01457	0.527
C1QL1	0.3871	8.051	0.4635	2.102	1.227	0.8591	7.153	40.56	41.27	20.18	8.9195	10.25	33.08	32.04	30.5	40.86	22.33	15.63	37.91	29.84	0.8568	0.099475	2.405	4.3565	5.899	7.015	4.4625	9.4675	2.068	9.469	5.067	1.8769999999999998	1.5930000000000002	10.72	0.3661	0.3652	0.7824	0.062229999999999994	28.73	1.02	2.4645	2.158	3.355	0.7491	0.8622	6.246	0.17475	3.347	1.9140000000000001
EFTUD2	34.15	30.02	33.055	26.33	27.56	23.33	38.34	10.87	13.51	11.805	24.66	24.27	21.275	22.14	10.94	14.75	14.13	9.948	15.91	12.215	35.2	74.6	52.93	34.42	33.69	27.99	26.97	26.625	34.3	28.015	38.44	17.16	14.99	17.7	12.37	36.91	29.45	34.21	37.455	31.96	12.565	20.62	31.03	34.72	37.8	27.74	45.865	22.36	48.05
FAM171A2	0.75935	1.159	0.53005	0.1725	0.3187	0.1288	0.4756	9.8865	16.97	10.0325	35.125	35.0	24.67	25.35	8.837	11.41	14.72	7.605	2.281	3.511	0.8079999999999999	0.3799	1.57	6.511	11.6	1.196	0.568	0.76055	3.1439999999999997	0.6728	2.8539999999999996	0.7122	0.2681	0.8844	0.1257	1.077	0.6289	0.10025	1.8725	7.5360000000000005	0.1973	16.93	1.736	1.261	0.9883	0.6454	0.54435	0.3626	1.2
GFAP	1.9345	1.196	0.8084	2.917	2.048	1.386	0.3757	1669.5	1027.0	1577.5	600.35	696.6	1200.5	961.1	2225.0	3809.0	913.3	985.9	12710.0	4370.5	2.8345	0.5458	0.5794	0.1754	0.5377	0.8909	0.48395	0.8046	0.3293	0.6024	0.3573	2.025	1.4040000000000001	0.6082	0.3171	0.9208	1.129	0.6061	13.265	0.6324	0.4857	16.25	0.8263	0.8999	0.9621	0.4377	0.4512	0.413	1.5
PPY	0.0	0.0	0.0	0.0	0.0	0.0	0.0	0.0	0.0	0.0	0.0	0.0	0.0	0.0	0.0	0.0	0.0	0.0	0.0	0.0	0.0	0.09696	0.0	0.0	0.0	0.0	0.0	0.0	0.0	0.0	0.0	0.0	0.0	0.0	0.0	0.0	0.0	0.0	0.0	0.0	12.875	0.0	0.0	0.0	0.0	0.05304	0.0	0.07636	0.5553
FZD2	2.1505	2.676	2.3625	25.03	13.54	7.077999999999999	4.553999999999999	1.2329999999999999	1.045	3.21	0.21475	0.2312	1.15	0.8792	0.8305	1.048	1.226	1.682	1.4340000000000002	1.275	2.4675	0.77425	39.33	12.2	12.66	3.283	2.316	2.697	1.321	2.2345	10.06	2.46	1.0390000000000001	2.7889999999999997	0.1441	6.442	1.597	0.26105	22.875	7.11	1.071	1.5659999999999998	3.5245	1.07	0.9765	2.175	3.9485	1.3595	3.6310000000000002
ASB16	1.744	1.166	1.479	3.693	3.2910000000000004	4.362	4.272	0.51395	0.5909	0.70895	10.505	11.05	0.76325	0.6464	0.6587	1.0490000000000002	0.7805	0.57545	0.9981	1.1465	1.9225	3.3925	2.033	2.8489999999999998	3.4789999999999996	3.608	2.6045	3.861	1.777	4.2915	4.8389999999999995	3.2539999999999996	3.575	1.811	0.768	2.228	2.739	29.11	3.1645	4.3469999999999995	2.436	5.58	4.6135	2.015	2.134	3.315	4.151	2.4185	3.127
CCDC43	12.865	12.58	12.88	11.01	13.11	11.65	12.54	11.235	11.82	10.84	24.0	18.54	11.755	15.66	11.29	10.85	11.91	9.419	17.89	10.01	13.095	26.07	26.08	14.17	13.91	12.19	10.73	10.755	14.08	11.03	14.42	9.293	9.47	8.865	3.872	13.67	11.78	27.17	18.03	12.27	6.017	7.7860000000000005	13.165	12.27	11.97	10.96	12.79	9.44	12.93
G6PC3	60.62	57.96	91.69	50.42	56.29	40.54	60.28	37.14	39.01	36.05	34.31	37.86	41.19	42.2	34.93	64.23	37.59	34.275	77.13	52.33	65.915	44.115	92.98	59.445	73.96	45.18	39.785	50.82	31.81	51.86	71.89	30.65	22.08	50.96	10.68	55.45	50.0	26.03	82.815	59.29	23.28	111.2	67.205	24.07	28.69	39.81	52.77	42.22	80.5
SLC25A39	59.905	66.15	106.8	69.75	77.68	61.74	78.07	35.435	37.38	35.67	70.68	76.19	47.235	44.91	32.01	48.37	39.57	31.505	54.29	41.995	68.735	122.65	78.16	94.025	81.45	65.73	84.625	68.115	143.5	64.29	79.2	39.05	26.76	127.7	66.7	85.57	87.39	23.215	62.615	78.59	57.66	117.1	116.75	102.4	100.9	79.18	120.5	74.14	152.0
PYY	0.03776	0.025490000000000002	0.0	0.09283999999999999	0.049010000000000005	0.06405	0.053270000000000005	0.1409	0.1529	0.18405	0.15175	0.1293	0.2137	0.1815	0.1261	0.2874	0.284	0.13415	0.1828	0.11385	0.1392	0.080135	0.6193	0.08657999999999999	0.2525	0.2233	38.515	0.042925	0.029480000000000003	0.04167	0.3038	0.0	0.0	0.7134	0.06845	0.09193	0.0	0.0	0.1154	0.1025	0.08617999999999999	0.08292000000000001	0.095735	0.09456	0.09736	42.61	0.058475	0.068325	1.7819999999999998
ASB16-AS1	10.29	8.185	7.535	13.75	12.43	12.37	16.94	3.4155	3.198	3.658	15.565	16.53	3.8089999999999997	3.1919999999999997	3.5239999999999996	5.0760000000000005	3.9139999999999997	3.2245	5.466	3.7510000000000003	11.735	14.18	10.48	22.01	23.94	12.88	10.635	12.555	8.522	13.175	23.92	4.912	2.928	7.296	4.229	12.58	11.32	4.138999999999999	17.11	22.72	4.9605	26.04	23.185	11.98	11.8	12.3	22.175	8.687000000000001	10.24
DBF4B	3.2585	2.8510000000000004	2.485	3.387	3.445	3.09	6.149	3.8585	3.7239999999999998	5.048	7.0729999999999995	7.3660000000000005	5.7305	5.082	4.388999999999999	5.349	6.162999999999999	4.4035	8.326	4.9135	3.9410000000000003	14.89	5.318	4.658	6.582999999999999	5.897	3.72	4.9365	3.428	4.952	5.894	2.064	1.385	2.318	1.031	3.628	3.005	1.3330000000000002	6.0685	9.417	1.4625	7.599	6.9645	3.1239999999999997	3.074	4.02	5.801	2.878	39.16
NMT1	51.345	42.78	49.56	55.88	52.29	52.73	56.79	23.665	31.71	29.01	59.92	61.21	52.81	51.77	23.07	33.13	31.66	21.835	32.96	27.45	48.915	71.055	70.61	50.97	52.34	50.59	33.105	52.515	42.3	51.92	52.42	20.85	18.73	29.72	29.54	52.0	39.03	34.47	63.8	50.49	15.775	44.89	49.085	35.81	39.55	40.3	51.21	30.75	42.36
GPATCH8	21.84	15.99	12.585	20.2	18.65	24.24	26.69	6.385	7.468	8.9935	76.56	77.95	12.77	11.65	7.636	9.099	10.26	6.949	12.4	8.379	20.675	33.33	27.66	27.05	29.72	20.93	14.135	21.47	16.13	20.585	27.54	13.77	6.792999999999999	7.247000000000001	4.493	18.26	17.09	26.315	29.87	35.97	6.235	28.22	18.49	19.89	21.34	18.43	16.545	10.385	20.84
UBTF	36.955	33.09	31.43	47.4	42.96	48.42	53.4	20.205	22.08	22.01	75.92	74.68	29.565	29.65	21.36	23.22	24.06	19.27	27.58	20.02	38.77	51.805	52.52	63.22	65.82	49.34	36.315	44.305	40.58	42.72	61.77	19.86	14.15	23.62	17.8	38.7	37.39	23.335	58.45	50.02	17.78	43.39	52.72	51.52	52.13	40.75	58.18	28.66	29.23
LSM12	5.962999999999999	6.337999999999999	6.2085	5.871	5.875	5.848	6.56	3.292	3.8810000000000002	3.0425	6.3435	5.07	3.5005	4.975	3.1439999999999997	4.583	3.445	2.445	5.252999999999999	3.552	6.114	16.88	16.69	6.4995	6.425	5.906000000000001	5.4585	5.615	7.906000000000001	5.957000000000001	6.734	3.799	2.718	3.61	3.4589999999999996	6.797999999999999	5.485	5.5385	5.58	5.971	3.326	4.886	5.935	4.998	5.035	5.048	5.676	4.6930000000000005	13.62
PLCD3	19.605	15.55	42.345	55.02	29.46	29.26	71.27	20.275	21.66	21.905	18.685	26.33	22.705	19.57	18.4	22.79	12.25	19.245	33.61	36.61	17.475	0.5846	18.78	19.955	21.66	24.1	39.0	29.79	15.37	25.55	18.32	16.62	18.33	6.848	0.6458	12.47	13.4	32.095	37.835	30.04	1.5585	9.033	18.24	18.88	27.82	7.513	2.5955	17.91	19.44
TMUB2	40.175	34.73	32.265	43.17	43.08	46.59	47.01	14.13	17.97	16.785	51.7	52.39	27.66	26.92	15.07	18.27	18.9	13.665	20.1	15.035	41.115	27.56	40.2	44.28	60.76	40.81	38.81	39.79	33.8	39.21	46.91	15.94	11.81	24.72	15.32	44.1	38.84	14.455	47.605	46.54	16.535	39.13	53.275	35.6	36.38	39.02	65.145	32.605	66.97
NAGS	1.8435	1.0759999999999998	0.8198	1.3840000000000001	1.067	0.4899	1.489	0.63675	0.7436	0.67305	0.52835	0.7682	1.214	1.1159999999999999	0.8779	2.84	0.5581	0.67715	1.8359999999999999	1.0415	4.1245	0.93355	15.03	1.9315	2.2030000000000003	0.6077	3.0835	1.0859999999999999	2.765	1.1385	2.455	1.4269999999999998	0.2522	6.596	41.06	4.907	2.563	0.18015	3.426	1.879	0.4242	1.5859999999999999	3.425	2.128	2.5789999999999997	16.99	1.4505	0.85735	5.542000000000001
RBM8A	28.155	26.39	23.77	25.47	27.05	32.12	31.42	24.465	24.09	23.4	49.02	38.44	21.335	27.5	23.04	29.05	28.68	19.705	36.07	23.365	31.32	40.135	34.55	36.59	30.72	27.43	22.04	26.515	39.9	25.575	37.24	12.46	8.871	18.16	11.53	30.15	27.3	37.525	34.725	35.12	8.3905	34.13	31.195	35.45	35.71	23.84	32.67	18.61	30.42
NUDT17	3.3965	2.6719999999999997	3.3525	5.159	4.431	3.347	6.01	4.039	4.819	4.955	10.72	11.03	5.145	4.6160000000000005	3.562	4.916	7.294	3.627	3.465	3.3360000000000003	3.72	4.42	4.055	4.7035	6.122999999999999	4.857	2.705	3.435	2.866	3.3125	4.861000000000001	3.056	1.709	2.7680000000000002	1.217	4.131	3.365	1.825	7.09	6.348	1.9065	6.183	4.9855	3.5839999999999996	3.8480000000000003	3.9619999999999997	7.9715	2.5305	9.693
HFE2	0.1399	0.1229	0.070485	0.07858	0.1168	0.1329	0.05131	0.05851	0.09955	0.075275	0.066695	0.09034	0.20195	0.2181	0.06615	0.05185	0.06056	0.055865	0.09001	0.05885	0.13725	0.1084	0.0489	0.011695	0.025889999999999996	0.08905	0.072075	0.10155	0.05681	0.08894500000000001	0.1961	30.43	14.06	0.1209	67.17	0.1216	0.5116	218.15	0.23815	0.1117	0.049005	0.08936000000000001	0.1483	0.08767	0.1104	0.08407	0.1301	0.07674	2.028
NBPF10	10.975	7.635	3.21	13.93	10.6	11.05	6.84	2.6895	2.347	2.657	2.7545	3.714	2.7695	2.272	2.319	1.806	2.5340000000000003	1.96	2.366	1.797	9.72	1.68	12.56	13.63	14.57	7.683	6.0955	7.1405	10.56	6.4875	11.37	2.47	1.206	2.938	3.887	10.97	6.914	2.3045	14.885	14.06	3.432	2.6010000000000004	10.11	15.41	15.02	6.584	14.495	4.041	11.71
RNVU1-6	0.0	0.0	0.0	0.0	0.0	0.0	0.0	0.0	0.0	0.0	0.3248	0.3152	0.0	0.0	0.0	0.0	0.0	0.0	0.0	0.0	0.16115	2.1255	0.2514	0.0	0.3055	0.0	0.21265	0.0	0.0	0.0	0.6136	0.0	0.0	0.0	0.3502	0.0	0.0	0.0	0.0	0.0	0.0	0.3317	0.0	0.0	0.0	0.0	0.0	0.20475	0.5127
RNF115	20.38	12.71	9.291	38.58	25.23	27.52	16.82	7.8345	8.843	8.661	50.795	40.93	9.412	12.11	7.257000000000001	9.251	9.912	6.829	10.38	8.3895	17.905	14.525	25.61	18.42	22.69	18.59	9.2745	26.615	7.114	30.675	21.86	19.64	18.13	7.861000000000001	4.735	15.64	11.71	26.665	22.395	14.83	4.8155	12.83	17.11	11.18	13.08	9.305	11.68	8.54	14.61
CD160	0.34725	0.3267	0.19845	1.077	0.6778	0.6345	0.6162	0.09138500000000001	0.09445	0.1235	0.71015	0.8921	0.1106	0.1032	0.08374	0.09178	0.142	0.1018	0.1322	0.1035	0.3252	0.2698	0.8789	0.4734	0.6081	0.3697	0.51155	0.69785	0.2479	0.7185	0.7355	0.1363	0.1009	0.1475	0.4043	0.8673	0.3711	0.08305	0.45495	0.354	0.1507	0.4169	0.40700000000000003	0.2677	0.2792	1.335	4.5925	0.37455	0.3821
PDZK1	0.3733	0.2768	1.4205	0.7767	0.5488	0.4764	0.3133	0.33615	0.3412	0.3524	28.16	23.13	0.39925	0.43700000000000006	0.3233	0.5019	0.374	0.35165	0.7009	0.47245	1.1775	0.3823	0.715	0.42805	0.4215	0.3804	0.51135	0.415	0.1795	0.41915	0.5655	0.1739	0.09582	99.02	33.24	0.4384	0.2824	0.096785	0.52245	0.4039	4.7295	0.6774	0.47	0.9032	0.6863	30.85	0.53125	0.4802	0.8703
POLR3C	24.31	17.63	10.3	20.17	19.79	23.36	23.34	4.755	5.832000000000001	6.032	21.535	18.5	7.6245	8.582	4.593	6.489	6.994	4.6575	8.209	5.5355	23.105	29.755	37.32	26.535	27.39	16.92	12.915	16.79	14.43	15.93	23.23	6.831	4.878	8.503	4.659	18.08	16.43	8.5905	25.88	25.47	8.0425	10.39	16.235	17.75	21.77	15.05	18.555	11.835	44.47
PIAS3	42.53	28.56	18.38	79.52	66.96	71.15	69.2	10.016	11.09	10.585	43.67	54.58	18.21	14.1	10.37	15.45	11.78	8.2295	15.06	10.815	52.625	18.64	58.22	84.04	110.5	50.58	23.835	47.355	56.14	43.015	87.81	16.05	10.9	15.93	6.126	44.07	51.08	16.18	70.47	66.65	11.755	38.42	56.01	55.16	62.15	26.04	30.39	33.825	28.84
ANKRD35	7.0715	4.5089999999999995	1.1465	20.71	10.73	9.003	14.33	8.271	8.974	7.6595	18.46	15.95	9.891	10.2	6.359	12.02	7.603	6.3995	6.989	10.65	8.7025	0.058485	6.188	20.67	20.96	10.75	3.9225	11.825	36.03	9.6285	17.05	2.597	0.8671	0.5666	1.662	4.3389999999999995	14.6	5.2989999999999995	7.8525	8.745	0.44395	3.359	12.54	91.63	107.4	2.555	0.99275	2.5965	3.923
TXNIP	2460.5	1496.0	692.0	488.9	735.9	761.5	1808.0	54.79	41.44	54.555	61.33	68.49	53.345	43.46	61.74	62.45	39.31	49.73	171.4	80.96	2336.0	95.135	51.06	1633.5	2068.0	1460.0	946.7	1872.0	389.1	1941.0	1102.0	374.7	380.2	415.6	79.81	1396.0	810.3	871.9	1881.5	686.4	267.75	283.3	609.9	1320.0	1527.0	1016.0	1615.5	649.0	175.3
POLR3GL	90.825	64.53	64.125	83.13	79.21	87.68	59.55	33.28	33.57	33.56	55.55	47.05	33.565	38.02	30.04	32.61	35.74	30.23	40.42	32.31	72.86	59.315	73.24	60.765	68.46	73.42	43.575	78.855	29.14	76.965	72.29	64.02	42.21	27.94	29.71	66.01	39.6	95.81	87.855	79.42	14.69	65.54	57.83	42.78	45.72	59.55	86.945	38.425	47.18
ITGA10	5.4865	2.596	2.044	216.1	93.49	59.27	11.26	1.7205	2.05	2.645	6.739	8.338	3.173	2.293	1.9869999999999999	1.986	1.9509999999999998	2.938	2.7310000000000003	3.1719999999999997	11.195	0.65865	20.45	12.9	24.99	3.9160000000000004	5.4925	6.1045	2.764	5.295	7.903	6.956	1.656	2.191	1.138	28.05	7.401	5.1045	26.905	7.02	0.94065	6.846	8.2365	2.5860000000000003	3.6039999999999996	7.684	3.1210000000000004	5.442	6.462000000000001
PEX11B	29.525	19.54	33.71	36.86	39.41	36.65	42.05	27.98	38.43	32.57	64.08	50.01	40.625	65.71	28.46	39.59	40.67	25.875	26.64	26.88	30.96	58.625	51.16	39.605	40.78	32.21	33.435	35.76	44.71	34.32	49.17	15.06	14.94	25.62	14.47	38.44	40.58	25.19	47.245	45.27	15.495	39.87	42.215	38.67	44.0	36.03	45.21	31.965	53.62
ANKRD34A	1.295	0.9890000000000001	1.1225	5.206	3.365	4.466	3.18	8.704	13.12	11.405	37.535	36.9	24.99	26.66	8.312999999999999	9.54	13.47	8.3635	2.256	5.2355	1.3515	2.6805	3.853	2.5515	2.345	2.114	1.005	2.3485	0.9428	2.1265	2.853	1.494	0.6648	0.4831	0.4463	1.456	1.609	4.0680000000000005	2.5245	2.9930000000000003	0.2592	5.9110000000000005	2.728	0.7621	0.9065	1.886	2.2595	0.9532	1.13
LIX1L	39.42	32.17	29.0	65.78	48.74	62.04	38.79	13.04	11.45	13.61	15.9	15.19	10.495	10.1	10.28	11.88	12.95	11.475	14.72	12.08	31.09	29.075	44.88	69.99	66.14	44.45	17.965	39.72	8.706	35.975	51.56	14.83	9.868	9.541	7.584	30.51	15.47	25.995	51.72	68.3	4.107	32.71	31.56	11.37	13.79	20.8	32.645	9.2095	14.32
ENO1	612.95	530.2	456.25	1094.0	761.0	826.8	619.4	459.3	603.2	638.05	422.95	495.6	633.45	637.7	428.0	483.5	700.9	511.0	364.3	405.95	574.95	3863.5	1996.0	644.2	477.1	472.2	434.8	604.5	1242.0	752.0	496.6	226.9	97.23	678.3	295.3	706.2	796.5	127.0	697.3	471.3	116.25	342.2	455.45	689.0	724.4	494.6	568.4	300.05	397.6
CA6	0.011955	0.0	0.0	0.0	0.0	0.0	0.0	0.011175	0.0	0.010620000000000001	0.0	0.0	0.0	0.0	0.0192	0.009791	0.0	0.0	0.01656	0.012595	0.034505	0.011565	0.0	0.0	0.0	0.0	0.0	0.0	0.013630000000000001	0.0	0.0	0.0	0.0	0.0	0.0	0.01399	0.07289	0.0	0.01198	0.0	0.0	0.08327999999999999	0.0	11.66	20.08	0.01546	0.1883	0.0	0.06566
SLC2A7	0.0	0.026889999999999997	0.0	0.0	0.0	0.0	0.0	0.0	0.0	0.0	0.0	0.0	0.0	0.0	0.0	0.0	0.0	0.0	0.0	0.0	0.0	0.0	0.0	0.0	0.0	0.03993	0.03149	0.0263	0.02055	0.01734	0.0	0.0	0.01611	0.0	0.0	0.0	0.0	0.0	0.032835	0.042710000000000005	0.0	0.0	0.046525	0.0	0.0	0.2002	0.0	0.0	0.5737
ENO1-AS1	1.0435	0.6767	0.50085	0.4235	0.4986	0.5289	0.8488	0.301	0.3077	0.3792	0.28785	0.2845	0.191	0.2624	0.3073	0.4992	0.4628	0.2848	0.4908	0.37805	1.202	1.37	0.3971	0.2464	0.3614	0.2588	0.3529	0.4097	0.3575	0.38235	1.3219999999999998	0.2228	0.1275	0.5956	0.2111	0.3231	1.018	0.27975	0.92885	0.746	0.2927	2.7880000000000003	1.168	0.5794	0.5686	0.6109	1.01355	0.4552	19.84
SLC2A5	2.4385	1.98	2.435	1.196	1.82	0.5072	0.6135	4.3105	2.313	3.4745	1.2795	1.3459999999999999	2.592	2.449	3.736	5.504	2.758	2.5355	13.11	6.2975	1.5315	37.55	0.5236	1.3	1.208	2.494	2.2969999999999997	0.46785	2.7039999999999997	0.5161	2.189	0.5621	0.5472	2.423	0.1284	0.9279999999999999	1.736	11.23	4.2995	2.096	0.1437	1.824	8.0645	1.275	1.256	29.44	4.5325	0.2915	45.0
TSN	31.04	26.85	26.9	35.81	33.73	34.99	32.43	22.225	24.4	24.365	46.515	34.33	24.045	32.68	22.02	31.99	29.29	19.945	36.59	24.81	30.885	43.265	52.64	36.76	42.9	28.28	25.1	27.24	27.7	26.215	39.71	14.95	12.25	18.17	14.52	28.39	25.16	21.485	36.965	38.79	11.825	32.31	26.44	29.35	28.96	24.36	29.175	18.66	54.36
RNU4ATAC	1.159	1.087	0.34299999999999997	0.4996	0.4971	0.5482	0.8822	0.64305	0.4881	0.6686	0.5752	0.4672	0.39045	0.4531	0.7169	0.8462	0.7135	0.5701	1.205	0.83525	1.1125	0.35135	0.4069	1.325	0.7889	0.4473	0.70635	0.42855	0.2667	0.36185	0.9455	0.4541	0.2444	0.2062	0.2315	0.7928	0.3494	0.0	0.9872	0.47200000000000003	0.2052	1.165	0.527	0.4079	0.2701	0.3884	0.37605	0.33315	1.7630000000000001
VAMP5	182.9	175.4	144.95	143.7	162.9	95.76	118.9	40.275	33.8	43.215	14.84	18.96	29.035	28.15	34.87	42.12	39.96	41.1	60.83	63.325	171.7	81.7	177.5	135.5	138.4	117.8	56.68	122.85	54.53	119.95	154.9	85.9	38.69	78.03	43.05	223.5	49.18	100.4	163.25	90.47	16.785	41.88	111.1	56.76	67.35	66.58	144.85	41.905	21.28
TMEM150A	26.02	24.78	20.835	27.42	30.0	23.4	32.05	6.2955	6.395	6.542000000000001	11.43	13.77	8.3115	6.605	6.095	9.365	6.797000000000001	5.7775	10.42	8.011000000000001	25.21	3.2835	23.22	28.17	32.93	29.52	16.625	30.395	12.47	29.54	34.56	12.15	6.898	27.28	24.23	37.87	23.01	29.075	28.35	31.62	23.88	28.68	30.56	12.24	13.23	17.53	18.255	21.895	38.93
CAPG	61.67	38.61	15.065	42.2	40.28	56.01	96.29	16.94	18.4	14.71	5.184	6.228	14.9	13.18	14.14	14.3	15.57	12.59	42.15	19.245	66.875	60.145	67.32	85.985	80.44	13.99	35.07	25.345	161.2	18.57	43.59	6.449	1.558	71.94	1.989	156.5	62.78	4.005	32.66	14.33	11.41	18.86	52.775	140.2	128.2	30.45	39.535	34.62	22.08
RNF181	83.855	74.55	77.145	112.9	100.2	102.0	82.5	50.245	48.86	43.295	49.45	45.33	46.89	53.02	44.26	55.18	50.98	39.805	81.26	56.74	81.755	144.4	108.8	89.9	101.7	73.49	58.905	75.56	72.35	74.91	79.59	52.02	35.09	79.7	51.1	99.62	72.65	50.87	91.64	79.37	47.4	51.96	92.53	68.29	71.97	61.85	81.685	66.03	104.4
GGCX	10.48	11.77	9.3265	10.75	11.52	8.57	13.68	3.8735	4.191	4.621	14.635	14.24	4.9995	5.311	4.202	4.111000000000001	4.9639999999999995	3.7575	6.317	4.1615	11.205	5.8375	22.04	15.535	17.44	8.967	7.069	8.672	8.394	7.9865	13.65	6.079	3.403	6.96	22.33	16.92	10.6	5.7895	13.65	14.73	7.0895	11.1	11.165	7.904	7.492999999999999	7.404	8.4925	7.7455	6.803
SH2D6	0.09714500000000001	0.09278	0.13325	0.08832000000000001	0.08891	0.07384	0.254	0.61305	0.4457	0.7014	1.8685	1.975	0.5761	0.4543	0.8047	0.6444	0.557	0.69505	1.31	0.9228	0.11635	0.1428	0.2232	0.084	0.1352	0.1592	4.0965	0.09031499999999999	0.04856	0.084495	0.1198	0.07037	0.026139999999999997	0.4165	0.2936	0.2805	0.09137	0.07513	0.3614	0.1756	1.2415	1.217	0.35045	0.05671	0.05826	4.239	0.09687	0.6622	13.23
VAMP8	47.455	67.94	31.04	32.17	42.59	15.11	118.5	8.0195	4.948	6.4135	3.258	3.185	4.2989999999999995	4.357	7.531000000000001	8.959	5.5	5.6685	27.72	12.33	88.87	163.15	1.7619999999999998	20.68	33.04	19.39	124.5	19.18	283.8	19.665	35.05	13.1	5.602	185.2	79.83	267.7	281.2	8.332	29.735	11.46	85.6	41.74	133.8	225.7	212.5	167.3	218.05	120.8	33.32
MAT2A	174.8	195.8	130.9	236.8	255.6	277.0	292.2	65.045	59.46	90.195	179.15	194.7	87.835	79.52	66.23	87.76	90.09	64.98	126.8	82.445	161.8	185.7	232.1	227.55	226.1	200.6	151.7	191.45	144.2	168.3	342.2	85.94	67.65	87.46	46.17	206.8	144.3	111.0	227.2	220.0	254.8	263.5	218.6	133.1	116.3	153.8	125.2	176.2	186.6
IL18BP	13.41	11.54	10.565	12.0	12.98	9.343	11.35	3.398	3.18	3.7555	12.885	15.08	4.348	3.7260000000000004	3.094	4.5360000000000005	3.82	2.9245	6.419	4.212	13.31	18.125	5.166	12.16	15.87	9.79	8.8925	9.3805	5.852	9.043	13.45	4.024	2.717	12.02	4.053	29.42	9.908	2.3755	12.455	17.57	3.138	12.78	18.365	8.514	7.9910000000000005	14.76	45.38	6.6915	10.62
NUMA1	66.81	48.3	53.635	78.83	65.17	92.69	118.2	21.015	20.87	26.97	85.905	90.38	32.465	28.88	20.78	27.87	31.41	21.56	42.01	23.54	73.52	44.69	43.83	112.75	141.4	100.7	63.64	91.73	58.34	80.82	101.9	23.02	15.61	32.71	13.59	65.5	64.92	35.775	101.15	132.7	27.18	78.16	131.45	88.41	87.21	67.18	69.635	49.37	68.0
FOLR2	67.18	71.08	22.885	40.76	35.97	12.62	20.21	3.8865	2.6639999999999997	3.68	0.77985	0.723	2.224	2.465	3.142	2.4930000000000003	3.515	3.218	4.974	4.368	23.15	0.7068	0.054189999999999995	6.1175	6.47	19.82	15.79	23.26	2.719	23.195	16.63	11.42	4.609	5.195	2.519	28.15	11.38	2.3215	26.695	7.835	1.8905	6.707999999999999	5.178	6.402	9.527999999999999	18.23	34.29	6.9375	3.74
RNF121	13.07	10.63	14.16	21.94	17.35	20.67	17.74	6.734	7.962999999999999	7.925	16.085	16.38	11.585	11.6	6.587000000000001	9.402999999999999	9.686	6.5865	9.62	7.0705	13.92	28.32	20.96	16.86	19.04	14.26	12.49	15.51	11.19	13.57	18.79	8.074	5.93	13.1	7.626	14.17	17.06	10.12	17.36	19.34	6.7815	19.16	18.935	14.07	15.24	15.34	12.48	12.175	22.13
MIR139	0.0	0.0	0.0	0.0	0.0	0.0	0.0	0.0	0.0	0.0	0.0	0.0	0.0	0.0	0.0	0.0	0.0	0.0	0.0	0.0	0.0	0.0	0.0	0.0	0.0	0.0	0.0	0.0	0.0	0.0	0.0	0.0	0.0	0.0	0.0	0.0	0.0	0.0	0.0	0.0	0.0	0.0	0.0	0.0	0.0	0.0	0.0	0.0	0.0
CLPB	4.664	5.68	9.3165	5.144	5.2620000000000005	4.553999999999999	6.195	3.1745	4.03	3.5060000000000002	4.995	5.175	5.1555	6.0360000000000005	2.949	3.7689999999999997	3.572	2.766	4.218	3.4819999999999998	4.913	16.235	10.56	5.609	6.349	3.877	3.1215	4.3555	4.4510000000000005	4.2285	4.633	3.008	2.92	3.737	5.941	6.249	3.733	4.7675	4.479	3.844	3.9585	3.8560000000000003	3.583	3.4410000000000003	3.327	3.122	5.513	4.0889999999999995	299.1
ARAP1	35.41	36.4	49.02	40.04	35.67	27.59	45.13	15.205	12.53	14.9	27.67	31.78	16.315	14.09	14.89	19.63	12.91	13.01	29.09	17.49	33.385	66.73	33.76	42.255	54.24	34.47	29.195	32.55	31.1	32.13	51.26	19.43	12.25	26.34	14.16	81.28	29.27	7.5805	46.5	61.21	14.025	53.3	45.16	31.35	32.13	34.95	109.6	22.54	19.13
RP11-849H4.4	2.73	1.6369999999999998	1.3075	3.3960000000000004	2.895	3.188	2.8789999999999996	0.75235	0.7413	0.9246	4.91	4.785	0.8957	0.9258	0.7697	0.8669	1.073	0.74045	1.2590000000000001	0.70985	2.86	1.207	1.1320000000000001	3.2485	4.51	3.455	2.0625	3.2039999999999997	1.744	2.783	2.784	0.75	0.545	1.51	0.7007	2.591	2.9730000000000003	1.208	4.849	4.53	1.215	3.529	5.2405	2.285	2.694	2.533	3.154	1.758	2.039
FOLR1	0.063955	0.06802000000000001	1.128	0.0689	0.09331	0.07389	0.1768	0.7335	0.5313	0.8017	0.2705	0.4115	0.44885	0.3671	1.403	1.06	0.8029999999999999	0.29715	1.0290000000000001	1.048	2.9735	0.0	0.07707	0.12915	0.6118	0.192	0.2026	0.1239	0.2894	0.059385	5.749	0.2849	0.08872000000000001	52.0	0.055229999999999994	109.6	71.96	0.032695	1.0545	0.1139	1.735	7.399	1.11	1.27	2.0069999999999997	0.2842	0.15025	10.99	0.4086
INPPL1	65.77	54.79	65.42	89.23	76.37	82.99	90.97	23.155	22.86	21.16	9.8965	16.31	28.39	21.92	18.27	23.26	21.51	20.155	31.19	25.485	64.76	67.575	68.05	95.69	124.9	127.9	71.97	105.85	37.52	106.9	119.4	41.17	35.69	56.03	20.13	103.3	67.28	57.5	94.27	120.7	27.29	95.47	119.6	39.94	42.94	70.74	95.275	60.005	43.64
PHOX2A	0.0	0.0	0.2041	0.0	0.0	0.0	0.09416000000000001	0.0	0.0	0.0	0.0	0.0	0.0	0.0	0.0	0.02484	0.0	0.0	0.04778	0.0	0.03883	0.0	0.0	0.0	0.0	2.9989999999999997	1.1320000000000001	1.022	0.0	1.3825	0.07646	0.01139	0.0	0.009301	0.0	0.016980000000000002	0.0	0.0	0.028985000000000004	0.02356	0.04003	0.1309	0.03963	0.0	0.0	0.5111	0.03147	0.09234500000000001	1.433
MIR3165	0.0	0.0	0.0	0.0	0.0	0.0	0.0	0.0	0.0	0.0	0.0	0.0	0.0	0.0	0.0	0.0	0.0	0.0	0.0	0.0	0.0	0.0	0.0	0.0	0.0	0.0	0.0	0.0	0.0	0.0	0.0	0.0	0.0	0.0	0.0	0.0	0.0	0.0	0.0	0.0	0.0	0.0	0.0	0.0	0.0	0.0	0.0	0.0	0.0
[truncated: 2,972 more rows]
[truncated: 4 more columns]
