# Supplementary material for: Determinants of transcription factor regulatory range
Source: Nat Commun. 2020 May 18;11:2472. doi: 10.1038/s41467-020-16106-x (PMC7235260; doi:10.1038/s41467-020-16106-x)
Supplement: Supplementary file 12 — Source Data [file 41467_2020_16106_MOESM12_ESM.zip › Source Data/source_data_supp_fig_3b_GTEx_tissue_gene_median_expression_B_type_TADs.csv]

Description	Adipose - Subcutaneous	Adipose - Visceral (Omentum)	Adrenal Gland	Artery - Aorta	Artery - Coronary	Artery - Tibial	Bladder	Brain - Amygdala	Brain - Anterior cingulate cortex (BA24)	Brain - Caudate (basal ganglia)	Brain - Cerebellar Hemisphere	Brain - Cerebellum	Brain - Cortex	Brain - Frontal Cortex (BA9)	Brain - Hippocampus	Brain - Hypothalamus	Brain - Nucleus accumbens (basal ganglia)	Brain - Putamen (basal ganglia)	Brain - Spinal cord (cervical c-1)	Brain - Substantia nigra	Breast - Mammary Tissue	Cells - EBV-transformed lymphocytes	Cells - Transformed fibroblasts	Cervix - Ectocervix	Cervix - Endocervix	Colon - Sigmoid	Colon - Transverse	Esophagus - Gastroesophageal Junction	Esophagus - Mucosa	Esophagus - Muscularis	Fallopian Tube	Heart - Atrial Appendage	Heart - Left Ventricle	Kidney - Cortex	Liver	Lung	Minor Salivary Gland	Muscle - Skeletal	Nerve - Tibial	Ovary	Pancreas	Pituitary	Prostate	Skin - Not Sun Exposed (Suprapubic)	Skin - Sun Exposed (Lower leg)	Small Intestine - Terminal Ileum	Spleen	Stomach	Testis
SCGB2A2	0.11445	0.09445	0.040605	0.1119	0.11	0.1204	0.1057	0.04364	0.029539999999999997	0.039905	0.04118	0.06051	0.046485000000000005	0.02696	0.03737	0.0392	0.030780000000000002	0.0179	0.06804	0.036015	77.595	0.09986	0.07521	0.08541499999999999	0.2658	0.07382000000000001	0.052635	0.086575	0.1243	0.07203	0.044489999999999995	0.06761	0.03721	0.03759	0.04664	0.07841000000000001	14.46	0.07323500000000001	0.1252	0.08247	0.054585	0.1831	0.07435	126.8	216.6	0.07425	0.06826499999999999	0.057460000000000004	0.5408
SCGB1D2	0.2025	0.3451	1.2819999999999998	0.2062	0.1805	0.192	0.2295	1.0715	0.8424	0.63295	1.2275	1.125	0.775	0.792	0.8152	1.966	0.7061	0.48575	0.8338	2.9175	80.515	0.1275	0.06826	0.2663	3.1310000000000002	0.32299999999999995	0.1841	0.3004	0.2494	0.29505	13.05	0.3143	0.922	1.757	0.0	0.1536	15.83	1.857	0.27305	0.1151	0.8467	4.501	5.0715	168.6	263.7	0.33399999999999996	0.0	0.18915	0.1787
SCGB2A1	0.0	0.0	0.0	0.0	0.0	0.0	0.0	0.0	0.0	0.0	0.0	0.0	0.0	0.0	0.1079	0.6099	0.0	0.0	0.0	0.0	6.3455	0.0	0.0	0.30855	3.2880000000000003	0.0	2.7385	0.0	0.3299	0.0	28.32	0.0	0.0	0.9167	0.0	0.6512	19.84	0.0	0.0	0.0	3.5235	6.035	4.4515	3.405	6.06	0.6909	0.0	6.394	0.0
SCGB1D4	0.0	0.0	0.0	0.0	0.0	0.0	0.0	0.0	0.0	0.0	0.0	0.0	0.0	0.0	0.0	0.0	0.0	0.0	0.0	0.0	0.0	0.0	0.0	0.0	1.385	0.0	0.0	0.0	0.0	0.0	17.4	0.0	0.0	0.0	0.0	0.0	0.0	0.0	0.0	0.0	0.0	0.0	0.0	0.0	0.0	0.0	0.0	0.0	1.8419999999999999
SCGB1D1	0.0	0.0	0.0	0.0	0.0	0.0	0.0	0.0	0.0	0.0	0.0	0.0	0.0	0.0	0.0	0.0	0.0	0.0	0.0	0.0	0.0	0.0	0.0	0.0	0.0	0.0	0.0	0.0	0.0	0.0	0.0	0.0	0.0	0.0	0.0	0.0	0.0	0.0	0.0	0.0	0.0	0.0	0.0	0.0	0.0	0.0	0.0	0.0	0.1055
ASRGL1	8.759	7.449	1.2115	1.854	2.719	1.101	2.073	27.925	28.64	30.335	32.965	32.93	35.785	34.3	20.8	24.27	21.41	36.225	15.5	34.53	6.9305	0.8961	0.1275	1.4265	3.552	2.699	5.1905	2.665	0.8715	2.374	10.78	1.505	0.9217	15.13	1.14	18.42	6.619	1.9275	4.7345	1.228	3.1575	13.05	10.33	1.101	1.6480000000000001	5.42	2.737	5.114	80.37
TTK	0.23675	0.1731	0.71995	0.195	0.2586	0.1165	0.3064	0.067115	0.08045	0.06819	0.11275	0.1016	0.073925	0.08768	0.09298	0.1051	0.0753	0.039715	0.1073	0.07900499999999999	0.33005	24.59	4.551	0.12425	0.2007	0.09933	1.3675	0.093865	5.154	0.089745	0.1355	0.07009	0.0445	0.1428	0.07117000000000001	0.5148	0.5141	0.021445	0.1898	0.1539	0.09664500000000001	0.09623999999999999	0.38245	1.629	1.683	1.676	1.389	0.79855	28.38
BCKDHB	14.27	11.92	10.88	16.95	15.87	20.51	21.2	7.3085	8.613	7.3635	9.168	8.97	8.9345	10.08	7.651	6.949	7.664	6.795	12.59	9.456	15.76	18.94	13.49	14.305	14.35	12.65	14.905	14.735	9.719	14.35	16.25	7.1770000000000005	7.529	9.652000000000001	18.76	9.455	14.32	3.773	22.11	20.79	6.1025	12.77	14.525	9.142000000000001	9.121	12.38	5.978	15.01	13.9
ELOVL4	1.2815	0.8702	0.4146	5.175	3.552	3.668	2.589	7.8725	11.16	10.13	45.995	28.21	12.155	25.57	8.256	16.58	13.17	7.297000000000001	5.885	6.9645	1.2505	0.12075	8.545	4.4430000000000005	3.136	3.773	1.4680000000000002	2.677	14.18	2.5825	2.059	0.8153	0.1828	0.9042	0.0786	0.5993	1.1520000000000001	0.1336	2.3795	2.795	0.2504	13.41	3.6855	63.22	67.79	0.8139	0.47985	0.8243	9.245
FAM46A	12.235	12.29	9.283999999999999	22.12	28.18	15.22	15.5	1.123	0.8944	1.3295	5.141	5.556	0.83145	0.7648	1.036	5.063	1.1540000000000001	1.1145	2.059	1.432	13.17	2.739	14.19	22.51	29.36	11.81	11.405	9.1545	4.043	6.622000000000001	27.13	15.49	12.74	2.9330000000000003	9.267000000000001	14.43	54.65	1.3695	17.475	41.93	2.97	29.67	12.835	16.11	13.6	15.59	11.405	12.31	4.678999999999999
PDE4DIP	24.05	14.47	3.2039999999999997	44.01	34.55	48.95	11.1	16.94	20.11	16.08	71.315	69.99	25.12	25.2	15.56	18.45	18.72	11.615	25.1	19.81	14.565	3.3085	64.37	19.98	21.27	12.65	10.415	29.82	5.178999999999999	26.715	14.41	79.12	98.21	9.66	7.301	22.43	11.1	274.85	42.14	7.747999999999999	4.2505	32.14	9.325	11.19	10.6	16.39	9.1725	8.2165	5.7860000000000005
ABCE1	34.095	37.43	23.395	24.36	30.65	29.0	30.64	12.81	13.26	13.39	29.445	23.34	14.08	19.4	14.11	17.95	15.86	10.735	27.68	15.06	35.02	107.1	91.29	34.635	34.28	23.35	20.62	23.315	35.66	23.56	39.69	14.68	11.67	12.76	13.7	30.5	26.67	21.91	37.63	41.4	18.015	21.87	25.955	31.16	29.75	20.05	28.375	19.365	32.94
HHIP	0.32255	0.7992	1.375	0.1724	0.21600000000000003	0.3584	2.7119999999999997	3.6775	0.9670000000000001	2.747	0.9921	1.252	1.7109999999999999	1.669	5.865	2.405	1.645	4.1325	7.332999999999999	3.795	0.17165	0.03249	0.6159	0.06454	0.2144	0.1403	1.8285	0.15225	0.01848	0.10615	0.1214	0.07716	0.03413	0.289	1.2770000000000001	4.084	0.1673	0.0812	1.71	0.261	0.3188	0.1591	1.4085	0.04701	0.05359	2.97	0.037645	1.8019999999999998	1.234
HHIP-AS1	1.8619999999999999	3.609	1.9615	1.5830000000000002	1.595	2.0069999999999997	6.7589999999999995	2.645	2.077	2.8055	4.2645	4.08	2.263	2.397	4.775	5.611000000000001	5.2860000000000005	3.2710000000000004	4.68	3.866	1.3880000000000001	0.2238	2.806	1.3359999999999999	5.4079999999999995	1.0290000000000001	2.015	1.3695	0.1918	0.8453	1.524	0.6409	0.2674	1.425	1.37	7.957999999999999	1.235	0.40105	10.12	5.042	4.739	1.756	6.0565	0.5635	0.6825	2.693	0.71785	2.495	4.563
ANAPC10	8.767999999999999	7.352	5.4675	8.826	8.781	10.0	6.848	3.8935	4.282	3.98	7.2945	5.5489999999999995	3.5605	5.0760000000000005	3.72	5.587000000000001	4.6080000000000005	3.363	5.919	5.204	8.87	12.575	8.881	8.704	8.498	6.586	4.1185	6.3095	4.9430000000000005	6.101	8.23	3.8939999999999997	2.38	4.041	2.6719999999999997	7.521	5.685	4.4365	10.855	8.299	2.3595	6.604	6.3585	5.736000000000001	5.6770000000000005	4.2330000000000005	5.909	3.7985	13.12
PRKD1	10.035	10.54	11.25	24.29	19.69	20.58	19.37	4.1455	4.072	5.8535	1.5685	2.448	5.0969999999999995	4.97	4.072	5.638	4.448	4.813	6.542999999999999	4.1225	10.96	0.16695	49.08	10.2915	9.527000000000001	13.3	4.6825	8.4575	2.287	9.2105	10.89	4.336	1.432	8.591000000000001	0.8002	11.94	3.9189999999999996	0.9345	20.76	19.58	2.8075	8.777999999999999	21.225	2.991	3.661	2.8289999999999997	3.1519999999999997	3.5305	22.59
TGIF2LX	0.0	0.0	0.0	0.0	0.0	0.0	0.0	0.0	0.0	0.0	0.0	0.0	0.0	0.0	0.0	0.0	0.0	0.0	0.0	0.0	0.0	0.0	0.0	0.0	0.0	0.0	0.0	0.0	0.0	0.0	0.0	0.0	0.0	0.0	0.0	0.0	0.0	0.0	0.0	0.0	0.0	0.0	0.0	0.0	0.0	0.0	0.0	0.0	12.53
RPRM	0.541	6.3389999999999995	20.625	0.6023	0.1852	0.7452	5.902	18.895	10.95	2.002	1.521	1.7209999999999999	11.18	16.67	3.8310000000000004	18.84	5.428999999999999	1.5655	2.085	1.921	0.5784	0.07161000000000001	0.0	17.95	26.84	27.26	3.719	7.8235	0.5888	13.595	6.099	0.1694	0.04019	0.4681	0.0	0.4269	3.674	0.10675	0.3468	20.5	0.045919999999999996	29.11	16.735	0.9114	1.597	0.2217	2.717	10.925	2.8080000000000003
ARL6IP6	14.085	12.61	8.971	10.01	11.72	10.91	11.12	6.4015	5.867999999999999	6.2485	6.9535	7.237	5.5015	5.7	5.711	6.386	6.228	5.037	12.26	7.0205	14.105	25.815	21.75	12.855	15.35	8.83	8.8125	7.8785	13.0	7.4385	11.77	3.708	2.217	4.053	2.56	13.12	9.741	3.3415	17.085	16.29	3.161	9.907	10.29	17.33	16.26	9.187000000000001	14.45	6.428	17.71
AC007966.1	0.1273	0.1771	0.4896	0.09802999999999999	0.2408	0.1104	0.1345	0.33865	0.2959	0.46605	0.3379	0.3299	0.4011	0.4237	0.3758	0.4382	0.503	0.3034	0.4973	0.46835	0.3284	0.0	0.0	0.4041	0.3737	0.1779	0.1691	0.1712	0.06635	0.1676	0.5364	0.1443	0.044180000000000004	0.3667	0.07683	0.1944	0.5438	0.04843	0.4821	0.7674	0.07697000000000001	3.502	0.6415	0.2445	0.2558	0.1966	0.1999	0.1068	5.372000000000001
FSIP2	0.20825	0.1217	0.22165	0.1807	0.1852	0.1975	0.8885	0.065875	0.05584	0.0751	0.078705	0.1254	0.07976	0.05947	0.06642999999999999	0.08251	0.09905	0.05415	0.1491	0.07154500000000001	0.2789	0.11335	0.0671	0.2754	0.3404	0.2058	2.154	0.1729	0.09303	0.1758	0.3566	0.1104	0.04677	0.141	0.030330000000000003	0.1587	0.2883	0.046285	0.6065	0.6211	0.10595	0.8515	0.47165	0.3676	0.3957	0.4891	0.132	1.2185	12.24
LINC00645	0.2709	0.0208	0.0	0.0	0.0	0.0	0.0	0.2057	0.195	1.446	0.03174	0.049530000000000005	0.2319	0.1769	0.1526	1.5390000000000001	2.862	0.45799999999999996	0.046919999999999996	0.48485	0.059175	0.0	0.0	0.0	0.0	0.0	0.0	0.0	0.0	0.0	0.0	0.0	0.0	3.071	0.0	0.0	0.0	0.1064	0.040465	0.0	0.0	0.0	0.0	0.0	0.0	0.0	0.0	0.0	0.1026
ADGB	0.011935	0.005101	0.0	0.0	0.0	0.0	0.0	0.017865	0.008012	0.0405	0.0	0.0	0.00755	0.009208	0.08742	0.1066	0.0065569999999999995	0.0	0.02541	0.009227500000000001	0.0083425	0.0	0.0	0.013155000000000002	0.0156	0.0	0.09923	0.0	0.0	0.0	0.6722	0.0	0.0	0.006736	0.0	0.3722	0.004581	0.0	0.012934999999999999	0.0	0.0	0.1999	0.0082015	0.05591	0.04741	0.0	0.03995	0.0	8.734
GRM1	0.037965	0.02244	0.02731	0.04535	0.04854	0.03513	0.02705	1.8115	3.427	2.0615	38.9	30.75	3.7605	5.91	2.208	2.57	2.133	1.3415	0.6343	1.1645	0.03612	0.011715	0.04274	0.04336	0.04308	0.025660000000000002	0.018555000000000002	0.023605	0.01056	0.018869999999999998	0.03846	0.03732	0.516	0.09305	0.007479	0.056920000000000005	0.021830000000000002	0.009363	0.19135	0.042	0.0169	0.151	0.018595	0.02468	0.02913	0.01432	0.063215	0.014145	0.8877
SHPRH	3.517	2.427	1.7555	2.7969999999999997	2.795	3.639	3.806	0.5515	0.5943	0.71625	3.8705	4.551	0.9561	0.8396	0.6104	0.7070000000000001	0.7971	0.54775	1.067	0.59555	3.326	4.7765	3.3489999999999998	4.513999999999999	4.427	2.5380000000000003	1.599	2.8139999999999996	1.962	2.6985	3.8160000000000003	1.264	0.7952	0.9840000000000001	0.5804	2.391	2.8310000000000004	1.3785	4.5075	6.226	1.0659999999999998	2.005	2.1675	2.7560000000000002	2.96	1.945	1.4635	1.8319999999999999	3.417
RP11-715G15.1	0.0	0.0	0.0	0.0	0.0	0.0	0.0	0.0	0.0	0.0	0.0	0.0	0.0	0.0	0.0	0.0	0.0	0.0	0.0	0.0	0.0	0.0	0.0	0.0	0.0	0.0	0.0	0.0	0.0	0.0	0.0	0.0	0.0	0.0	0.0	0.0	0.0	0.0	0.0	0.0	0.0	0.0	0.0	0.0	0.0	0.0	0.0	0.0	1.625
RAB32	56.175	46.02	22.835	70.25	58.59	62.85	35.8	4.4105	3.66	4.2975	2.9925	3.0060000000000002	3.819	3.866	4.188	5.556	3.7060000000000004	4.0315	14.96	7.4615	44.09	0.6912	120.0	39.065	43.51	42.85	46.185	39.01	8.932	43.74	44.82	14.18	5.127000000000001	20.65	25.61	61.68	22.53	2.9275	50.665	22.92	7.11	7.9270000000000005	22.54	22.44	31.59	24.97	84.965	19.565	72.31
OR2T35	0.0	0.0	0.0	0.0	0.0	0.0	0.0	0.0	0.0	0.0	0.0	0.0	0.0	0.0	0.0	0.0	0.0	0.0	0.0	0.0	0.0	0.014085	0.0	0.0	0.0	0.0	0.0	0.0	0.0	0.0	0.0	0.0	0.0	0.0	0.0	0.0	0.0	0.0	0.0	0.0	0.0	0.0	0.0	0.0	0.0	0.0	0.0	0.0	0.0
OR2T11	0.0	0.0	0.0	0.0	0.0	0.0	0.0	0.0	0.0	0.0	0.0	0.0	0.0	0.0	0.0	0.0	0.0	0.0	0.0	0.0	0.0	0.05756	0.0	0.0	0.0	0.0	0.0	0.0	0.0	0.0	0.0	0.0	0.0	0.0	0.0	0.0	0.0	0.0	0.0	0.0	0.0	0.0	0.0	0.0	0.0	0.0	0.0	0.0	0.1334
OR2G2	0.0	0.0	0.0	0.0	0.0	0.0	0.0	0.0	0.0	0.0	0.0	0.0	0.0	0.0	0.0	0.0	0.0	0.0	0.0	0.0	0.0	0.0	0.0	0.0	0.0	0.0	0.0	0.0	0.0	0.0	0.0	0.0	0.0	0.0	0.0	0.0	0.0	0.0	0.0	0.0	0.0	0.0	0.0	0.0	0.0	0.0	0.0	0.0	0.08122
OR2T34	0.0	0.0	0.0	0.0	0.0	0.0	0.0	0.0	0.0	0.0	0.0	0.0	0.0	0.0	0.0	0.0	0.0	0.0	0.0	0.0	0.0	0.12465	0.0	0.0	0.0	0.0	0.0	0.0	0.0	0.0	0.0	0.0	0.0	0.0	0.0	0.0	0.0	0.0	0.0	0.0	0.0	0.0	0.0	0.0	0.0	0.0	0.0	0.0	0.0
OR2AK2	0.0	0.0	0.0	0.0	0.0	0.0	0.0	0.0	0.0	0.0	0.0	0.0	0.02975	0.02263	0.0	0.0	0.02833	0.0	0.0	0.0	0.0	0.0	0.0	0.08555	0.0	0.0	0.0	0.0	0.0	0.0	0.0	0.0	0.0	0.0	0.0	0.0	0.0	0.0	0.0	0.0	0.0	0.0	0.0	0.0	0.0	0.0	0.0	0.0	0.3684
OR2G3	0.0	0.0	0.0	0.0	0.0	0.0	0.0	0.0	0.0	0.0	0.0	0.0	0.0	0.0	0.0	0.0	0.0	0.0	0.0	0.0	0.0	0.0	0.0	0.0	0.0	0.0	0.0	0.0	0.0	0.0	0.0	0.0	0.0	0.0	0.0	0.0	0.0	0.0	0.0	0.0	0.0	0.0	0.0	0.0	0.0	0.0	0.0	0.0	0.08724
OR2T27	0.0	0.0	0.0	0.0	0.0	0.0	0.0	0.0	0.0	0.0	0.0	0.0	0.0	0.0	0.0	0.0	0.0	0.0	0.0	0.0	0.0	0.0	0.0	0.0	0.0	0.0	0.0	0.0	0.0	0.0	0.0	0.0	0.0	0.0	0.0	0.0	0.0	0.0	0.0	0.0	0.0	0.0	0.0	0.0	0.0	0.0	0.0	0.0	0.09487000000000001
OR2T12	0.0	0.0	0.0	0.0	0.0	0.0	0.0	0.0	0.0	0.0	0.0	0.0	0.0	0.0	0.0	0.0	0.0	0.0	0.0	0.0	0.0	0.0	0.0	0.0	0.0	0.0	0.0	0.0	0.0	0.0	0.0	0.0	0.0	0.0	0.0	0.0	0.0	0.0	0.0	0.0	0.0	0.0	0.0	0.0	0.0	0.0	0.0	0.0	0.0
OR2C3	0.015035	0.0105	0.0	0.0	0.0	0.0	0.042230000000000004	0.0	0.0	0.0	0.042925	0.08606	0.0	0.0	0.0	0.0	0.0	0.0	0.0	0.0	0.0	0.0	0.0	0.027510000000000003	0.018269999999999998	0.0	0.0	0.0	0.0	0.0	0.0	0.0	0.0	0.015519999999999999	0.0	0.0	0.0	0.0	0.01966	0.01806	0.0	0.0	0.1435	0.0	0.0	0.01264	0.0294	0.0	2.9960000000000004
OR14C36	0.0	0.0	0.0	0.0	0.0	0.0	0.0	0.0	0.0	0.0	0.0	0.0	0.0	0.0	0.0	0.0	0.0	0.0	0.0	0.0	0.0	0.0	0.0	0.0	0.0	0.0	0.0	0.0	0.0	0.0	0.0	0.0	0.0	0.0	0.0	0.0	0.0	0.0	0.0	0.0	0.0	0.0	0.0	0.0	0.0	0.0	0.0	0.0	0.0
OR2L3	0.0	0.0	0.0	0.0	0.0	0.0	0.058660000000000004	0.0	0.04237	0.048005	0.22095	0.1864	0.07700499999999999	0.07059	0.06001	0.09496	0.05612999999999999	0.0	0.2283	0.049235	0.0	0.0	0.0	0.05565	0.0	0.0	0.0	0.0	0.0	0.0	0.05653	0.0	0.0	0.0	0.0	0.0	0.0	0.0	0.08019	0.0	0.0	0.2036	0.0	0.0	0.0	0.0	0.16255	0.0	0.1068
OR2G6	0.0	0.0	0.0	0.0	0.0	0.0	0.0	0.0	0.0	0.0	0.0	0.0	0.0	0.0	0.0	0.0	0.0	0.0	0.0	0.0	0.0	0.4138	0.0	0.0	0.0	0.0	0.0	0.0	0.0	0.0	0.0	0.0	0.0	0.0	0.0	0.0	0.0	0.0	0.0	0.0	0.0	0.0	0.0	0.0	0.0	0.0	0.0	0.0	0.3074
OR2T8	0.045275	0.0	0.0	0.0	0.0	0.0	0.0	0.076325	0.13	0.14875	0.0	0.0	0.21305	0.255	0.0475	0.2915	0.2922	0.062135	0.03506	0.1167	0.085185	0.0	0.0	0.05715	0.06351	0.0506	0.09516000000000001	0.0	0.0	0.0	0.1092	0.0	0.0	0.0	0.0	0.044489999999999995	0.0	0.0	0.52575	0.0	0.0	0.04833	0.11785	0.0	0.0	0.0	0.14715	0.0	0.8771
OR2M3	0.0	0.0	0.0	0.0	0.0	0.0	0.0	0.0	0.0	0.0	0.0	0.0	0.0	0.0	0.0	0.0	0.0	0.0	0.0	0.0	0.0	0.0	0.0	0.0	0.09444	0.0	0.0	0.0	0.0	0.0	0.0	0.0	0.0	0.0	0.0	0.0	0.0	0.0	0.0	0.0	0.0	0.0	0.0	0.0	0.0	0.0	0.0	0.0	0.0
OR2M5	0.0	0.0	0.0	0.0	0.0	0.0	0.0	0.0	0.0	0.0	0.0	0.0	0.0	0.0	0.0	0.0	0.0	0.0	0.0	0.0	0.0	0.0	0.0	0.05565	0.0	0.0	0.0	0.0	0.0	0.0	0.0	0.0	0.0	0.0	0.0	0.0	0.0	0.0	0.0	0.0	0.0	0.0	0.0	0.0	0.0	0.0	0.0	0.0	0.0
OR2W3	0.4769	0.3066	0.11365	0.08102999999999999	0.1837	0.06955	0.3462	0.7505	1.6030000000000002	1.3845	0.07116499999999999	0.09865	2.3585	2.733	0.5291	3.885	2.383	0.6903	0.527	1.989	0.50905	0.0	0.0	0.4289	0.379	0.8731	0.9549	0.30655	0.1511	0.2974	0.5144	0.1178	0.03266	0.1237	0.06332	1.0290000000000001	0.1615	0.007315	5.6135	0.06476	0.04493	0.4405	0.72375	0.2906	0.4141	0.2766	1.3635	0.17215	3.4810000000000003
OR1C1	0.0	0.0	0.0	0.0	0.0	0.0	0.0	0.0	0.0	0.0	0.0	0.0	0.0	0.0	0.0	0.0	0.0	0.0	0.0	0.0	0.0	0.0	0.0	0.0	0.0	0.0	0.0	0.0	0.0	0.0	0.0	0.0	0.0	0.0	0.0	0.0	0.0	0.0	0.0	0.0	0.0	0.0	0.0	0.0	0.0	0.0	0.0	0.0	4.458
OR2T5	0.0	0.0	0.0	0.0	0.0	0.0	0.0	0.0	0.0	0.0	0.0	0.0	0.0	0.0	0.0	0.0	0.0	0.0	0.0	0.0	0.0	0.084905	0.0	0.0	0.0	0.0	0.0	0.0	0.0	0.0	0.0	0.0	0.0	0.0	0.0	0.0	0.0	0.0	0.0	0.0	0.0	0.0	0.0	0.0	0.0	0.0	0.0	0.0	0.0
OR2T2	0.0	0.0	0.0	0.0	0.0	0.0	0.0	0.0	0.0	0.0	0.0	0.0	0.0	0.0	0.0	0.0	0.0	0.0	0.0	0.0	0.0	0.1443	0.0	0.0	0.0	0.0	0.0	0.0	0.0	0.0	0.0	0.0	0.0	0.0	0.0	0.0	0.0	0.0	0.0	0.0	0.0	0.0	0.0	0.0	0.0	0.0	0.0	0.0	0.0
OR2M4	0.0	0.0	0.0	0.0	0.0	0.0	0.0	0.0	0.028439999999999997	0.0	0.0	0.0	0.077035	0.08196	0.0	0.06315	0.0	0.0	0.02519	0.013969999999999998	0.0	0.0	0.0	0.0	0.0	0.0	0.0	0.0	0.0	0.0	0.0	0.0	0.0	0.0	0.0	0.0	0.0	0.0	0.0	0.0	0.0	0.0	0.0	0.0	0.0	0.0	0.0	0.0	0.0
OR2T29	0.0	0.0	0.0	0.0	0.0	0.0	0.0	0.0	0.0	0.0	0.0	0.0	0.0	0.0	0.0	0.0	0.0	0.0	0.0	0.0	0.0	0.028064999999999996	0.0	0.0	0.0	0.0	0.0	0.0	0.0	0.0	0.0	0.0	0.0	0.0	0.0	0.0	0.0	0.0	0.0	0.0	0.0	0.0	0.0	0.0	0.0	0.0	0.0	0.0	0.0
OR2T1	0.0	0.0	0.0	0.0	0.0	0.0	0.0	0.0	0.0	0.0	0.0	0.0	0.0	0.0	0.0	0.0	0.0	0.0	0.0	0.0	0.0	0.0	0.0	0.0	0.0	0.0	0.0	0.0	0.0	0.0	0.0	0.0	0.0	0.0	0.0	0.0	0.0	0.0	0.0	0.0	0.0	0.0	0.0	0.0	0.0	0.0	0.0	0.0	0.0
OR6F1	0.0	0.0	0.0	0.0	0.0	0.0	0.0	0.0	0.0	0.0	0.0	0.0	0.0	0.0	0.0	0.0	0.0	0.0	0.0	0.0	0.0	0.0	0.0	0.030125	0.0	0.0	0.0	0.0	0.0	0.0	0.0	0.0	0.0	0.0	0.0	0.0	0.0	0.0	0.0	0.0	0.0	0.0	0.0	0.0	0.0	0.0	0.0	0.0	2.125
OR2T4	0.0	0.0	0.0	0.0	0.0	0.0	0.0	0.0	0.0	0.0	0.0	0.0	0.0	0.04335	0.0	0.0	0.0	0.0	0.07345	0.014159999999999999	0.0	0.0	0.0	0.05125	0.0	0.0	0.0	0.0	0.0	0.0	0.0	0.0	0.0	0.0	0.0	0.0	0.0	0.0	0.0	0.0	0.0	0.0	0.0	0.0	0.0	0.0	0.0	0.0	0.0
OR2T6	0.0	0.0	0.0	0.0	0.0	0.0	0.0	0.0	0.0	0.0	0.0	0.0	0.0	0.0	0.0	0.0	0.0	0.0	0.0	0.0	0.0	0.0	0.0	0.0	0.0	0.0	0.0	0.0	0.0	0.0	0.0	0.0	0.0	0.0	0.0	0.0	0.0	0.0	0.0	0.0	0.0	0.0	0.0	0.0	0.0	0.0	0.0	0.0	0.0
OR2L2	0.0	0.0	0.0	0.0	0.0	0.0	0.0	0.159	0.07655	0.13035	0.1095	0.1117	0.1036	0.1213	0.2245	0.2298	0.08322	0.15105	1.182	0.31005	0.0	0.0	0.0	0.09412000000000001	0.0	0.0	0.0	0.0	0.0	0.0	0.059160000000000004	0.0	0.0	0.0	0.0	0.0	0.0	0.0	0.07782	0.0	0.0	0.1154	0.0	0.0	0.0	0.0	0.28955	0.0	1.919
OR2L5	0.0	0.0	0.0	0.0	0.0	0.0	0.0	0.0	0.0	0.0	0.0	0.06995	0.041905	0.06214	0.0	0.03042	0.03247	0.0	0.0	0.0	0.0	0.0	0.0	0.0	0.0	0.0	0.0	0.0	0.0	0.0	0.0	0.0	0.0	0.0	0.0	0.0	0.0	0.0	0.0	0.0	0.0	0.0	0.0	0.0	0.0	0.0	0.087285	0.0	0.09137
TRIM58	0.3972	0.4286	0.1279	0.1275	0.2562	0.08386	0.3345	0.27605	0.4585	0.40700000000000003	0.06892999999999999	0.07347999999999999	0.44365	0.6608	0.2154	1.061	0.4995	0.2273	0.5996	0.60955	0.44885	0.01099	0.01167	0.41425	0.66	0.6249	0.78865	0.2633	0.1675	0.23655	0.693	0.1373	0.04534	0.1312	0.09024	1.6880000000000002	0.2019	0.02653	3.2955	0.07802	0.052095	0.2946	0.7054	0.2081	0.2463	0.2421	2.222	0.17525	5.625
OR14A16	0.0	0.0	0.0	0.0	0.0	0.0	0.0	0.0	0.0	0.0	0.0	0.0	0.0	0.0	0.0	0.0	0.0	0.0	0.0	0.0	0.0	0.0	0.0	0.0	0.0	0.0	0.0	0.0	0.0	0.0	0.0	0.0	0.0	0.0	0.0	0.0	0.0	0.0	0.0	0.0	0.0	0.0	0.0	0.0	0.0	0.0	0.0	0.0	0.2995
GCSAML	0.6773	0.3377	0.013619999999999998	0.1094	0.1403	0.0804	0.7409	0.031514999999999994	0.037160000000000006	0.02277	6.0215	3.318	0.030364999999999996	0.05847	0.02394	0.06389	0.03675	0.01493	0.1688	0.063665	0.27805	0.0	0.0	0.1811	0.3745	0.2641	0.38275	0.79165	0.278	0.6975	0.2292	0.035019999999999996	0.021490000000000002	0.03495	0.02534	0.9869	0.3315	0.027860000000000003	0.25975	0.028010000000000004	0.037395	0.07848	2.5635	0.4165	0.5406	0.6074	0.1575	0.38225	5.3
OR2T3	0.0	0.0	0.0	0.0	0.0	0.0	0.0	0.0	0.0	0.0	0.0	0.0	0.0	0.0	0.0	0.0	0.0	0.0	0.0	0.0	0.0	0.6448	0.0	0.0	0.0	0.0	0.0	0.0	0.0	0.0	0.0	0.0	0.0	0.0	0.0	0.0	0.0	0.0	0.0	0.0	0.0	0.0	0.0	0.0	0.0	0.0	0.0	0.0	0.0
OR14I1	0.0	0.0	0.0	0.0	0.0	0.0	0.0	0.2048	0.8446	0.44775	0.0	0.0	2.2769999999999997	2.372	0.09821	0.0	0.3114	0.149	0.0	0.0	0.0	0.20105	0.0	0.0	0.0	0.0	0.0	0.0	0.0	0.0	0.0	0.0	0.0	0.0	0.0	0.0	0.0	0.0	0.0	0.0	0.0	0.0	0.0	0.0	0.0	0.0	0.0	0.0	0.5012
OR11L1	0.0	0.0	0.0	0.0	0.0	0.0	0.0	0.0	0.0	0.0	0.0	0.0	0.0	0.0	0.0	0.0	0.0	0.0	0.0	0.0	0.0	0.0	0.0	0.0	0.0	0.0	0.0	0.0	0.0	0.0	0.0	0.0	0.0	0.0	0.0	0.0	0.0	0.0	0.06566	0.0	0.0	0.0	0.0	0.0	0.0	0.0	0.0	0.0	0.1691
OR2M7	0.0	0.0	0.0	0.0	0.0	0.0	0.0	0.0	0.0	0.0	0.0	0.0	0.0	0.0	0.0	0.0	0.0	0.0	0.0	0.0	0.0	0.0	0.0	0.0	0.0	0.0	0.0	0.0	0.0	0.0	0.0	0.0	0.0	0.0	0.0	0.0	0.0	0.0	0.0	0.0	0.0	0.0	0.0	0.0	0.0	0.0	0.0	0.0	0.0
OR2L13	0.0	0.0	0.0	0.0	0.0	0.0	0.02767	1.504	1.955	2.3055	1.821	1.4340000000000002	2.6605	4.621	2.356	4.025	1.984	1.669	6.5889999999999995	2.8465	0.065635	0.0	0.0	0.08603999999999999	0.07167000000000001	0.1216	0.046419999999999996	0.0	0.0	0.020669999999999997	0.06059	0.0	0.0	0.0	0.0	0.0	0.0	0.0	0.2469	0.038439999999999995	0.0	0.9873	0.08463	0.0	0.0	0.05906	0.6866	0.0	1.725
OR2M2	0.0	0.0	0.0	0.0	0.0	0.0	0.0	0.0	0.0	0.0	0.0	0.0	0.0	0.0	0.0	0.0	0.0	0.0	0.0	0.0	0.0	0.0	0.0	0.0	0.0	0.0	0.0	0.0	0.0	0.0	0.0	0.0	0.0	0.0	0.0	0.0	0.0	0.0	0.0	0.0	0.0	0.0	0.0	0.0	0.0	0.0	0.0	0.0	0.0
OR2T10	0.0	0.0	0.0	0.0	0.0	0.0	0.0	0.0	0.0	0.0	0.0	0.0	0.0	0.0	0.0	0.0	0.0	0.0	0.0	0.0	0.0	0.57755	0.0	0.0	0.0	0.0	0.0	0.0	0.0	0.0	0.0	0.0	0.0	0.3097	0.0	0.0	0.0	0.0	0.0	0.0	0.0	0.0	0.0	0.0	0.0	0.0	0.0	0.0	0.060739999999999995
OR13G1	0.0	0.0	0.0	0.0	0.0	0.0	0.0	0.0	0.0	0.0	0.0	0.0	0.0	0.0	0.0	0.0	0.0	0.0	0.0	0.0	0.0	0.0	0.0	0.096575	0.057010000000000005	0.0	0.0	0.0	0.0	0.0	0.0	0.0	0.0	0.0	0.0	0.0	0.0	0.0	0.0	0.0	0.0	0.0	0.0	0.0	0.0	0.0	0.0	0.0	0.8545
OR2L8	0.0	0.0	0.0	0.0	0.0	0.0	0.0	0.0	0.0	0.0	0.0	0.0	0.0	0.0	0.0	0.0	0.0	0.0	0.0	0.0	0.0	0.0	0.0	0.0	0.0	0.0	0.0	0.0	0.0	0.0	0.0	0.0	0.0	0.0	0.0	0.0	0.0	0.0	0.0	0.0	0.0	0.0	0.0	0.0	0.0	0.0	0.0	0.0	0.0
OR2T33	0.0	0.0	0.0	0.0	0.0	0.0	0.0	0.0	0.044160000000000005	0.052395000000000004	0.0	0.0	0.06143	0.0893	0.0	0.1094	0.07385	0.0	0.0	0.01052	0.0	0.0	0.0	0.06958500000000001	0.0	0.0	0.0	0.0	0.0	0.0	0.0	0.0	0.0	0.0	0.0	0.0	0.0	0.0	0.1358	0.0	0.0	0.0	0.0	0.0	0.0	0.0	0.0	0.0	0.4897
BMP15	0.0	0.0	0.0	0.0	0.0	0.0	0.0	0.0	0.0	0.0	0.0	0.0	0.0	0.0	0.0	0.0	0.0	0.0	0.0	0.0	0.0	0.0	0.0	0.0	0.0	0.0	0.0	0.0	0.0	0.0	0.0	0.0	0.0	0.0	0.0	0.0	0.0	0.0	0.0	0.0	0.0	0.0	0.0	0.0	0.0	0.0	0.0	0.0	0.38299999999999995
OR13H1	0.0	0.0	0.0	0.0	0.0	0.0	0.0	0.0	0.0	0.0	0.0	0.0	0.0	0.0	0.0	0.0	0.0	0.0	0.0	0.0	0.0	0.0	0.0	0.0	0.0	0.0	0.0	0.0	0.0	0.0	0.0	0.0	0.0	0.0	0.0	0.0	0.0	0.0	0.0	0.0	0.0	0.0	0.0	0.0	0.0	0.0	0.0	0.0	0.0
ARHGAP36	0.0	0.006942	0.32355	0.0	0.030869999999999998	0.012830000000000001	0.02225	3.6689999999999996	2.286	1.2845	0.33365	0.4039	1.189	1.196	1.5719999999999998	49.56	6.3020000000000005	0.82995	1.2790000000000001	1.271	0.039025	0.0	0.0	0.119325	0.8368	0.03508	0.080875	0.1915	0.02568	0.3677	0.05677000000000001	0.04183	0.01488	0.005954999999999999	0.0109	0.013980000000000001	0.08954	1.827	0.057835000000000004	0.03148	0.012405	294.4	0.055545000000000004	0.025269999999999997	0.01573	0.02047	0.0	0.041585000000000004	1.1520000000000001
IGSF1	0.27435	0.5952	0.19685	1.075	1.273	1.024	0.3309	1.456	1.08	3.867	0.82485	1.157	1.676	1.41	1.5759999999999998	15.67	6.305	2.3055	3.299	5.7655	0.6198	0.046165	0.0124	1.4525	1.45	0.8527	0.28455	1.8225	0.3172	1.6755	2.198	6.135	0.7568	0.2377	0.1889	0.11	0.4583	0.12595	10.78	0.6083	0.39965	198.8	1.176	0.3792	0.2769	0.2703	0.041605	0.34415	10.6
CNTN1	1.525	1.337	2.1355	19.08	1.5830000000000002	1.568	34.5	44.485	52.12	21.95	138.8	73.88	37.555	69.17	35.55	41.37	23.2	24.075	43.91	42.505	3.1765	0.032760000000000004	0.5234	10.487	7.367000000000001	3.75	1.4395	19.46	1.986	16.105	1.963	0.2254	0.059329999999999994	2.242	0.1143	1.7080000000000002	1.141	0.13165	18.375	25.97	0.77445	15.23	8.9925	7.404	7.313	1.094	1.5405	1.117	5.461
MAP3K7	17.36	15.48	13.255	20.92	18.89	21.16	20.07	7.362	8.033	8.597999999999999	26.45	23.98	10.075	12.26	9.291	10.19	9.93	6.817	16.4	9.084	17.785	22.875	28.86	22.7	24.89	17.06	12.06	14.825	12.61	14.9	20.37	9.136000000000001	6.3839999999999995	8.162	6.2860000000000005	18.18	15.06	10.09	23.9	26.57	5.306	22.31	20.595	17.19	17.67	13.48	25.025	10.635	15.64
MIR4643	0.0	0.0	0.0	0.0	0.0	0.0	0.0	0.0	0.0	0.0	0.0	0.0	0.0	0.0	0.0	0.0	0.0	0.0	0.0	0.0	0.0	0.0	0.0	0.0	0.0	0.0	0.0	0.0	0.0	0.0	0.0	0.0	0.0	0.0	0.0	0.0	0.0	0.0	0.0	0.0	0.0	0.0	0.0	0.0	0.0	0.0	0.0	0.0	0.0
HMGN5	5.6425	5.899	12.71	10.47	9.389	10.5	7.528	10.985	9.727	8.3845	2.6815	2.8680000000000003	7.954	9.3	9.591000000000001	14.2	9.582	6.8685	17.85	11.255	7.0135	29.49	4.229	7.5875	9.21	9.333	7.9625	10.75	8.02	9.4	13.39	3.783	1.311	7.471	5.12	5.896	5.696000000000001	1.6469999999999998	10.435	15.17	2.6319999999999997	21.0	9.4265	3.529	3.275	7.471	7.896	5.747000000000001	88.22
SH3BGRL	137.1	109.2	91.825	303.6	304.0	474.3	196.2	81.095	79.4	72.9	21.185	25.82	72.52	100.7	73.42	101.3	86.14	58.015	182.7	108.4	129.9	178.65	109.0	158.45	168.7	280.9	104.85	222.5	57.32	229.05	201.3	41.42	13.17	67.1	12.59	134.7	64.03	8.8895	135.45	140.4	28.155	138.6	120.2	60.38	60.2	91.58	129.65	59.25	58.85
POU3F4	0.0	0.0	0.0	0.0	0.0	0.0	0.0	1.3585	1.844	6.2325	1.026	2.5380000000000003	1.817	1.7009999999999998	0.6746	1.2590000000000001	14.62	3.432	0.604	1.4635	0.0	0.0	0.0	0.0	0.0	0.4392	0.18145	0.0	0.0	0.0	0.0	0.0	0.0	0.2387	0.0	0.0	0.0	0.0	0.0	0.0	0.0	0.0	0.0	0.0	0.0	0.0	0.0	0.0	0.0
RBFOX1	0.025175	0.1441	0.044239999999999995	0.02851	0.04374	0.036930000000000004	0.595	16.415	22.87	30.715	55.515	35.51	37.035	65.99	17.49	7.142	38.9	22.18	3.6889999999999996	1.9425	0.038335	0.018285	0.014669999999999999	0.45235	0.7627	0.1179	0.2482	0.0369	0.02162	0.023	0.27	9.491	8.952	0.1377	0.009609999999999999	0.03985	0.4223	33.645	0.1935	0.1622	0.015369999999999998	0.7688	0.7876	0.08613	0.07371	0.1147	0.009872	0.036364999999999995	0.3801
TMEM114	0.0	0.0	0.0	0.0	0.0	0.0	0.0	0.0	0.0	0.0	0.0	0.0	0.1183	0.1164	0.0	2.355	0.0	0.0	0.1022	0.0	0.0	0.2963	0.0	0.0	0.0	0.3465	0.0	0.12265	0.0	0.15135	0.0	0.0	0.0	0.0	0.0	0.0	0.0	0.0	0.0	0.0	0.0	0.7302	0.0	0.0	0.0	0.0	0.0	0.0	0.05902999999999999
GRIK2	0.28895	0.3592	0.2385	0.2817	0.5437	0.3692	0.8042	8.1775	11.91	6.962999999999999	97.54	82.67	13.71	15.07	7.439	16.27	12.12	5.812	3.714	4.6315	0.2547	0.0099775	0.5333	0.9955	2.4419999999999997	1.422	0.4941	1.7325	0.1491	0.9832	0.2817	3.207	0.5205	0.6395	0.048010000000000004	0.1342	0.2047	0.63845	7.6185	0.3288	0.302	9.139	1.8205	0.4249	0.5121	0.3943	0.14915	0.23765	1.2229999999999999
ASCC3	6.7985	6.202999999999999	6.7860000000000005	10.2	9.624	10.11	10.83	1.9755	1.922	2.3835	5.033	5.329	2.5055	2.281	1.974	2.807	2.984	1.9245	4.079	2.3745	7.181	24.935	29.36	9.942	10.69	6.172000000000001	5.3775	6.5645	8.912	6.6395	7.627999999999999	4.186	2.245	2.209	3.765	7.662999999999999	7.41	3.3560000000000003	7.986000000000001	7.291	3.3339999999999996	9.252	8.2915	8.347000000000001	8.238	6.398	6.9435	4.38	7.106
RP11-15K3.1	0.0	0.0	0.0	0.0	0.0	0.0	0.0	0.0	0.0	0.0	0.0	0.0	0.0	0.0	0.0	0.0	0.0	0.0	0.0	0.0	0.0	0.0	0.0	0.0	0.0	0.0	0.0	0.0	0.0	0.0	0.0	0.0	0.0	0.0	0.0	0.0	0.0	0.0	0.0	0.0	0.0	0.0	0.0	0.0	0.0	0.0	0.0	0.0	0.2976
LINC00865	0.9102	0.6761	0.33565	2.503	1.565	0.7333	47.65	1.493	2.158	1.048	0.3717	0.3535	1.837	2.9939999999999998	2.246	2.5069999999999997	1.382	0.78215	1.54	1.45	1.416	0.24665	0.5085	1.4285	5.517	3.545	2.7715	3.17	2.2569999999999997	2.764	1.749	0.2893	0.1189	0.8933	0.2317	2.508	3.392	0.060325	1.038	2.424	0.54585	0.8992	8.043	0.4302	0.3971	3.577	1.6875	4.0005	38.24
RPP30	9.7735	7.122999999999999	5.6265	8.874	8.754	10.06	9.107999999999999	4.442	4.777	4.416	11.23	9.642000000000001	5.071000000000001	5.9479999999999995	4.406000000000001	5.027	4.624	3.5165	5.774	4.3469999999999995	9.115	12.61	10.73	8.762	10.26	7.807	5.765	7.2925	6.314	7.03	10.29	4.215	3.495	3.565	2.7460000000000004	7.438	7.103	4.7895	11.295	10.23	2.6630000000000003	6.247000000000001	7.7989999999999995	7.937	8.506	6.754	8.788	5.273	13.56
HTR7	0.80235	0.2573	0.1259	2.252	1.3969999999999998	0.5187	1.537	0.34235	1.041	0.28065	0.078675	0.09762	0.51465	0.7683	0.5097	1.7280000000000002	0.276	0.2699	0.3997	0.3456	0.48015	0.018685	3.345	0.382	0.5363	0.3981	0.39065	0.29105	0.6609	0.18235	0.2981	0.1124	0.05645	0.06659	0.055020000000000006	0.4096	0.3846	0.2846	0.71775	0.1284	0.03996	0.1343	0.36700000000000005	0.3561	0.6615	0.8576	0.3682	0.7494	12.15
UNC13C	0.08131000000000001	0.021509999999999998	0.015430000000000001	1.2309999999999999	0.5299	3.177	0.013669999999999998	20.175	22.46	3.2415	68.04	45.81	27.15	24.24	4.495	5.325	4.959	4.188	2.0180000000000002	13.37	0.074705	0.3001	0.005867	0.026889999999999997	0.01431	0.2167	0.072875	0.1095	0.013630000000000001	0.03662	0.0121	0.0407	0.013730000000000001	0.09527999999999999	0.0	0.02833	0.05902999999999999	1.1425	0.046314999999999995	0.5935	0.006335	1.24	0.029615	0.06379	0.1197	0.041280000000000004	0.01677	0.055175	1.923
RGS17	0.9008	0.6882	0.3174	3.089	1.151	0.6692	1.275	1.665	1.854	2.318	9.567	7.5920000000000005	1.919	2.847	1.317	2.978	2.977	1.392	1.1	1.0805	0.76765	0.75335	4.703	1.1285	1.29	0.6757	0.53855	0.61365	0.8811	0.5194	0.625	0.1672	0.11900000000000001	0.2801	0.1002	0.45399999999999996	0.9894	0.08047	0.99525	1.9409999999999998	0.61305	2.8169999999999997	1.8075	0.2229	0.2978	0.6465	0.57495	0.537	1.764
IPCEF1	0.70065	0.8207	0.1296	0.8415	0.7482	0.6919	1.5330000000000001	3.3105	8.515	4.38	29.3	17.92	14.715	27.87	1.2009999999999998	3.013	6.847	3.137	2.5469999999999997	1.7165	0.71595	24.675	0.0377	0.83425	1.168	0.5244	0.71205	0.30895	1.242	0.33675	1.669	0.2015	0.1154	1.837	0.3051	2.3080000000000003	0.5636	0.061095000000000003	1.239	0.9345	0.45055	0.8143	0.8872	0.6508	0.8675	1.98	6.959	0.66975	1.251
OPRM1	0.0	0.0	0.0	0.0	0.0	0.0	0.0	0.032175	0.0421	0.030075	0.96395	1.548	0.058765	0.07896	0.006059	0.1382	0.1656	0.01145	0.009970999999999999	0.0	0.0	0.0	0.0	0.0	0.007665000000000001	0.01151	0.0	0.0	0.0	0.0	0.007215999999999999	0.0	0.0	0.0	0.0	0.0	0.0	0.0	0.0	0.0	0.0	0.01253	0.0	0.0	0.0	0.0	0.0	0.0	2.4819999999999998
NCAM2	0.5829	0.5347	6.3295	0.3074	1.472	0.5685	0.6544	14.84	14.78	10.745	3.8725	5.871	12.945	20.82	13.24	15.17	11.2	8.5175	10.25	8.484	0.74825	0.02798	0.3645	1.32	1.236	2.702	0.81885	1.665	0.1916	1.794	0.6257	1.315	0.4289	0.07218	0.1018	3.998	0.5168	0.14255	12.27	0.2319	0.07162	1.125	0.8378	0.4762	0.3495	0.3516	0.28605	0.2591	5.814
LINC00317	0.0	0.0	0.0	0.0	0.0	0.0	0.0	0.0	0.0	0.0	0.0	0.0	0.0	0.0	0.0	0.0	0.0	0.0	0.0	0.0	0.0	0.0	0.0	0.0	0.0	0.0	0.0	0.0	0.0	0.0	0.0	0.0	0.0	0.0	0.0	0.0	0.0	0.0	0.0	0.0	0.0	0.0	0.0	0.0	0.0	0.0	0.0	0.0	0.0
AP000472.2	0.0	0.0	0.0	0.0	0.0	0.0	0.0	0.0	0.0	0.0	0.0	0.0	0.0	0.0	0.0	0.0	0.0	0.0	0.0	0.0	0.0	0.0	0.0	0.0	0.0	0.0	0.715	0.0	0.0	0.0	0.0	0.0	0.0	0.0	0.5441	0.0	0.0	0.0	0.0	0.0	0.04763	0.0	0.0	0.0	0.0	0.0	0.0	0.0	0.3865
LINC00308	0.0	0.0	0.0	0.0	0.0	0.0	0.0	0.0	0.0	0.0	0.0	0.0	0.0	0.0	0.0	0.0	0.0	0.0	0.0	0.0	0.0	0.0	0.0	0.0	0.0	0.0	0.0	0.0	0.0	0.0	0.0	0.0	0.0	0.0	0.0	0.0	0.0	0.0	0.0	0.0	0.0	0.0	0.0	0.0	0.0	0.0	0.0	0.0	0.9431
CPXCR1	0.0	0.0	0.0	0.0	0.0	0.0	0.0	0.0	0.0	0.0	0.0	0.0	0.0	0.0	0.0	0.0	0.0	0.0	0.0	0.0	0.0	0.0	0.0	0.0	0.0	0.0	0.0	0.0	0.0	0.0	0.0	0.0	0.0	0.0	0.0	0.0	0.0	0.0	0.0	0.0	0.0	0.0	0.0	0.0	0.0	0.0	0.0	0.0	9.052
MIR548F4	0.0	0.0	0.0	0.0	0.0	0.0	0.0	0.0	0.0	0.0	0.0	0.0	0.0	0.0	0.0	0.0	0.0	0.0	0.0	0.0	0.0	0.0	0.0	0.0	0.0	0.0	0.0	0.0	0.0	0.0	0.0	0.0	0.0	0.0	0.0	0.0	0.0	0.0	0.0	0.0	0.0	0.0	0.0	0.0	0.0	0.0	0.0	0.0	0.0
CNTNAP2	0.01444	0.1715	0.03785	0.0115	0.07156	0.01949	0.08544	12.56	16.93	7.966	9.133	6.9670000000000005	24.185	38.05	8.266	14.97	11.72	6.749	32.91	12.95	0.02307	0.013494999999999998	0.01983	0.175	0.1353	0.4455	0.77205	1.0325	0.3273	0.9149	0.192	0.09405	0.01974	0.04179	0.7026	0.08622	0.0955	0.0065655	0.024980000000000002	1.227	0.059495000000000006	4.482	3.752	0.0598	0.03809	0.9676	0.26395	0.1286	0.9618
AC006004.1	0.0	0.0	0.0	0.0	0.0	0.0	0.0	0.0	0.0	0.0	0.0	0.0	0.0	0.0	0.0	0.0	0.0	0.0	0.0	0.0	0.0	0.0	0.0	0.0	0.0	0.0	0.0	0.0	0.0	0.0	0.0	0.0	0.0	0.0	0.0	0.0	0.0	0.0	0.0	0.0	0.0	0.0	0.0	0.0	0.0	0.0	0.0	0.0	0.8876
ACSM2B	0.1094	0.09322000000000001	0.05587	0.01934	0.038860000000000006	0.01848	0.029930000000000002	0.0	0.0	0.0	0.0	0.0077280000000000005	0.0	0.0	0.0	0.0	0.0	0.0	0.0	0.0	0.093935	0.0055645	0.0	0.090645	0.03874	0.043519999999999996	0.02899	0.06092	0.03222	0.05961	0.1308	0.01209	0.007684000000000001	54.32	149.3	0.03585	0.01737	0.01235	0.02276	0.02847	0.08474	0.039310000000000005	0.034975	0.02557	0.02725	0.05363	0.02191	0.028664999999999996	0.1076
ACSM3	0.376	1.422	2.136	0.7732	1.5019999999999998	0.5388	6.584	0.052525	0.04678	0.065815	0.06298	0.07952999999999999	0.07681	0.062329999999999997	0.05464	0.08885	0.06348	0.049225	0.1519	0.08772	1.3025	6.949	0.4147	8.172	6.077999999999999	1.571	6.471	1.2275	1.213	0.9375	16.69	1.976	1.5319999999999998	10.07	10.71	3.025	1.7480000000000002	0.14885	0.54295	77.04	8.8115	0.6639	6.3105	2.0	1.236	1.859	0.8909999999999999	13.565	6.318
ACSM1	0.2611	0.45399999999999996	0.4567	1.301	1.252	0.8879	2.648	0.1353	0.1136	0.16135	0.65095	0.5769	0.1958	0.1921	0.1456	0.1356	0.1593	0.1655	0.3264	0.16715	0.84555	0.1807	0.0	2.9435	1.743	0.9107	0.88605	0.88335	0.473	0.6679999999999999	5.228	0.4199	0.1649	0.8077	1.073	0.8098	1.454	0.12455	0.3303	6.4239999999999995	0.91765	0.248	3.9895	1.095	0.8553	0.7087	0.5585	1.9869999999999999	8.837
ERI2	4.3265	3.878	7.2495	4.42	5.178	3.7489999999999997	6.629	2.2195	2.076	2.7465	3.7889999999999997	4.538	2.9419999999999997	2.545	2.263	2.544	2.577	1.963	5.056	2.673	5.4565	10.465	9.333	4.6635	4.769	5.322	5.002	5.209	6.202999999999999	5.023	4.925	2.104	1.6469999999999998	2.653	4.087	4.063	6.206	1.807	7.892	6.11	3.54	6.8260000000000005	6.5785	4.225	3.804	4.261	3.3845	5.6735	14.39
THUMPD1	24.075	19.57	21.545	32.94	28.71	29.23	42.14	9.154	10.44	11.43	31.5	24.22	11.675	15.6	9.892999999999999	13.15	14.05	8.7145	14.18	9.111	25.795	35.915	28.71	38.205	45.22	36.13	21.965	34.485	18.83	30.68	44.42	8.387	6.459	15.36	9.644	26.61	22.83	11.435	25.895	46.14	12.25	24.68	46.895	22.83	22.23	24.02	25.66	24.785	32.66
RGS7BP	0.90775	1.0170000000000001	1.4809999999999999	4.898	7.724	7.399	1.213	2.763	5.9910000000000005	4.4910000000000005	11.775	11.14	7.7545	12.15	2.42	2.3369999999999997	4.927	3.6860000000000004	1.042	1.2825	0.4611	0.0	0.0	1.4805	1.618	0.479	0.4089	1.33	0.2586	1.125	2.7689999999999997	1.215	0.3287	0.4216	0.1913	1.185	2.0069999999999997	0.1091	0.9612	2.43	0.08392000000000001	1.757	2.5180000000000002	0.2122	0.2637	0.5253	0.22825	0.49435	0.8146
DPP6	0.096995	0.3516	0.22015	0.04313	0.2824	0.06318	0.1478	15.91	28.4	30.91	84.31	75.79	42.13	51.62	20.81	26.96	30.6	21.73	14.25	19.0	0.4279	0.026155	0.02159	3.26785	5.841	20.86	6.1685	9.4545	0.1016	10.15	3.295	0.07499	0.049530000000000005	2.63	0.0194	0.5552	0.0636	0.25165	0.3345	0.1843	0.7864	14.03	0.23585	1.1179999999999999	1.3459999999999999	0.264	1.274	0.7646	9.537
PREX2	12.655	9.98	1.0345	5.265	5.946000000000001	6.292000000000001	4.5	6.9275	6.704	11.08	3.0665	5.675	6.6975	6.53	5.934	5.407	6.252000000000001	8.949	8.193999999999999	5.757000000000001	9.517999999999999	0.020694999999999998	0.1769	5.003	5.858	4.301	1.9895	4.4030000000000005	1.196	3.9095	5.834	2.2	1.885	1.3530000000000002	0.3305	8.602	1.6869999999999998	1.275	8.2795	2.975	0.54885	3.616	4.117	2.063	2.25	2.121	1.7845	1.5225	2.2319999999999998
RP11-664D7.4	0.10001	0.04844	0.0	1.001	0.3695	0.1659	0.1533	1.337	1.271	1.828	11.73	6.824	0.6103	1.005	1.838	1.735	1.77	1.159	0.9483	0.72065	0.1533	0.0	0.0	0.028860000000000004	0.07389	0.0	0.0	0.0	0.1091	0.0	0.3436	0.05537	0.0	0.02394	0.0	8.812999999999999	0.0	0.0	0.058675	0.04375	2.205	1.075	3.2505	0.2352	0.4669	0.0	0.0	0.051945000000000005	0.02252
MIR124-2	0.0	0.0	0.0	0.0	0.0	0.0	0.0	0.0	0.0	0.0	0.0	0.0	0.0	0.0	0.0	0.0	0.0	0.0	0.0	0.0	0.0	0.0	0.0	0.0	0.0	0.0	0.0	0.0	0.0	0.0	0.0	0.0	0.0	0.0	0.0	0.0	0.0	0.0	0.0	0.0	0.0	0.0	0.0	0.0	0.0	0.0	0.0	0.0	0.0
RP11-45K10.2	0.0	0.0	0.0	0.0	0.0	0.0	0.0	0.0	0.01028	0.0	0.0	0.0	0.01994	0.02267	0.0	0.0	0.0	0.0	0.0	0.0	0.0	0.0	0.0	0.0	0.0	0.0	0.0	0.0	0.0	0.0	0.0	0.0	0.0	0.0	0.0	0.0	0.0	0.006997499999999999	0.0	0.0	0.0	0.0	0.0	0.0	0.0	0.0	0.0	0.0	1.147
RP11-32K4.1	0.0	0.0	0.0	0.0	0.0	0.0	0.0	0.07721	0.1185	0.07224	0.03347	0.047760000000000004	0.2179	0.3269	0.028669999999999998	0.06376	0.07178	0.082345	0.0	0.091805	0.0	0.0	0.0	0.0	0.0	0.0	0.0	0.0	0.0	0.0	0.0	0.0	0.0	0.0	0.0	0.0	0.0	0.0	0.0	0.0	0.0	0.0	0.0	0.0	0.0	0.0	0.0	0.0	0.09646
VPS41	16.985	15.08	15.545	25.13	22.03	25.83	21.44	14.92	17.58	15.375	17.575	18.1	23.195	29.71	14.51	18.96	17.85	12.62	27.26	17.55	15.555	29.67	28.06	19.58	23.57	17.55	12.215	16.955	12.86	17.15	17.26	8.852	5.29	9.584	5.507000000000001	18.64	12.91	3.3789999999999996	22.675	27.62	7.377000000000001	25.53	18.1	15.78	16.17	13.09	17.86	10.43	16.17
POU6F2-AS1	0.0	0.0	0.0	0.0	0.0	0.0	0.0	0.0	0.0	0.0	0.0	0.0	0.0	0.0	0.0	0.0	0.0	0.0	0.0	0.0	0.0	0.0	0.0	0.0	0.0	0.0	0.0	0.0	0.0	0.0	0.0	0.0	0.0	0.1668	1.635	0.0	0.0	0.0	0.0	0.0	0.0	0.0	0.0	0.0	0.0	0.0	0.0	0.61865	1.403
POU6F2	0.08703999999999999	0.06504	0.007739	0.4084	0.2427	0.1487	1.2229999999999999	0.409	0.6275	0.2268	0.07672000000000001	0.07931	1.4095	2.123	0.2363	0.4679	0.3056	0.17655	0.1304	0.4094	0.033335000000000004	0.0	0.0	0.3569	0.5813	0.006044	0.01115	0.0102	0.02034	0.0	0.0	0.2873	0.03273	0.03344	0.1527	0.011009999999999999	0.0	0.0	0.40695	0.1836	0.4025	0.07781	0.041275	0.02947	0.0559	0.007390000000000001	0.0	0.02474	0.6441
CDH20	1.023	0.8573	0.1736	0.2014	0.3266	0.2141	0.6415	15.86	14.89	17.455	6.837000000000001	10.57	15.26	14.32	11.58	11.65	16.32	14.02	20.26	15.345	0.66485	0.015780000000000002	0.5864	0.10386500000000001	0.1216	0.06971000000000001	0.07407000000000001	0.22845	0.3255	0.158	0.7467	0.1129	0.05677000000000001	0.1201	0.02534	0.1748	0.2347	1.4335	0.6048	0.1395	0.035655	2.228	0.26405	0.6206	0.6144	0.3114	0.12515	0.20455	1.249
MIR548F2	0.0	0.0	0.0	0.0	0.0	0.0	0.0	0.0	0.0	0.0	0.0	0.0	0.0	0.0	0.0	0.0	0.0	0.0	0.0	0.0	0.0	0.0	0.0	0.0	0.0	0.0	0.0	0.0	0.0	0.0	0.0	0.0	0.0	0.0	0.0	0.0	0.0	0.0	0.0	0.0	0.0	0.0	0.0	0.0	0.0	0.0	0.0	0.0	0.0
ERBB4	0.19625	0.3611	0.034035	8.197000000000001	1.838	2.658	0.4604	6.374	8.604	7.5325	9.241	7.064	5.626	8.193999999999999	4.314	4.78	7.235	5.4945	2.387	4.6725	1.736	0.01059	0.01658	0.113825	0.243	0.1108	0.048935	0.0983	0.03684	0.06277	1.2919999999999998	2.238	0.8443	2.088	0.013609999999999999	0.9579	2.8289999999999997	0.78335	1.1405	0.1228	0.34055	2.322	0.2547	0.3652	0.32899999999999996	0.02949	0.065955	0.4009	4.981
RPA4	0.47125	0.5699	0.07713500000000001	0.4659	0.4382	0.3371	0.1956	0.044535000000000005	0.04218	0.08457999999999999	0.0	0.0	0.040095	0.04607	0.05761	0.052039999999999996	0.1019	0.044485000000000004	0.1187	0.031505	0.287	0.25735	0.3961	0.45375	0.1835	0.1998	0.24045	0.29545	0.1633	0.25875	0.1034	0.1774	0.08292000000000001	0.09771	0.2613	0.5441	0.1247	0.13115	0.37315	0.382	0.053795	0.1361	0.3085	0.235	0.1728	0.1806	0.1873	0.13315	3.737
DIAPH2-AS1	0.10615	0.07887000000000001	0.01623	0.11199999999999999	0.1138	0.09215	0.3684	0.010995	0.011470000000000001	0.016005000000000002	0.0	0.0	0.0039335	0.0	0.01377	0.010920000000000001	0.01762	0.012195000000000001	0.05086	0.02384	0.077305	0.066985	0.03887	0.22705	0.0713	0.05964	0.074835	0.1146	0.4324	0.08484	0.09727000000000001	0.03245	0.01426	0.021759999999999998	0.028630000000000003	0.1648	0.1255	0.02459	0.1857	0.1477	0.01851	0.1182	0.14235	0.1044	0.09255	0.08387	0.060305	0.052160000000000005	0.1965
DIAPH2	14.325	11.32	3.4255	17.74	18.16	21.1	11.74	1.374	1.506	3.2289999999999996	0.4123	0.4782	1.544	1.771	1.53	1.158	4.103	1.8175	2.358	1.1505	9.4215	4.867	13.44	14.715	13.46	7.553	6.7535	17.515	5.422999999999999	15.635	10.09	3.438	1.963	1.879	3.219	12.27	4.801	5.3275	11.745	9.128	1.7125	2.2319999999999998	6.8945	6.3839999999999995	7.49	5.431	3.049	4.9075	12.48
CHRDL1	173.45	140.9	2.7215	22.56	60.5	84.4	23.89	11.915	17.33	23.6	4.9255	10.0	21.0	22.18	5.922999999999999	2.884	12.73	22.065	2.124	2.1665	101.8	0.14145	5.624	39.68	59.81	103.7	39.93	99.85	16.78	125.4	106.7	14.21	0.742	9.943999999999999	0.3979	123.8	23.76	2.8035	184.05	2.673	2.6485	7.638999999999999	64.74	13.44	21.44	20.05	20.89	6.5305	3.99
PAK3	1.2165	0.7194	0.8114	3.22	1.7690000000000001	3.904	0.452	9.2165	14.49	6.422000000000001	1.5985	1.347	13.025	22.31	8.551	17.02	12.27	4.2625	1.155	4.998	2.7260000000000004	0.015565	0.1822	1.052	1.693	0.6533	0.3601	1.0865	0.2473	0.52045	2.55	0.08904	0.05264	0.2189	0.06476	0.6238	1.909	0.09846	12.7	1.736	9.4495	25.5	3.2439999999999998	1.482	1.87	0.3268	0.6547	2.135	3.923
GALNT5	0.10365	0.02827	0.037380000000000004	3.408	1.714	1.035	0.45299999999999996	0.01035	0.009063	0.01196	5.2805	5.209	0.014934999999999999	0.013069999999999998	0.033839999999999995	0.01227	0.008176000000000001	0.0098685	0.06201	0.02405	0.4427	0.017085	17.59	0.071615	0.147	0.1382	4.519	0.083425	5.894	0.10655	0.04672	0.3482	0.05053	0.030889999999999997	0.012029999999999999	5.732	10.68	0.01514	0.3202	0.0894	0.021595	1.0390000000000001	1.0475	0.2262	0.3401	2.728	0.090275	2.319	0.4667
AC093375.1	0.1258	0.129	0.056585	0.102	0.1676	0.1393	0.6201	0.0	0.0	0.016525	0.0	0.0	0.0	0.0	0.015130000000000001	0.03703	0.009683	0.0	0.04163	0.02827	0.37955	0.0	0.03708	0.9715	0.8621	0.1316	0.3807	0.12425	0.8533	0.1094	0.7782	0.07807	0.02773	0.1226	0.1281	0.2869	0.9579	0.0	1.0035	0.3374	0.4687	0.6713	1.117	0.9848	0.8605	0.284	0.055235	0.82905	0.5486
GPD2	11.755	9.715	4.812	6.807	7.957000000000001	8.627	14.64	14.25	14.69	14.685	31.765	15.65	10.42	14.99	12.49	11.04	17.94	11.095	9.658999999999999	8.0405	13.0	23.365	20.7	11.08	14.43	5.45	10.265	6.107	25.7	5.6945	10.79	3.8360000000000003	2.425	4.961	1.557	14.11	18.77	11.175	20.635	11.81	3.8765	9.039	10.66	16.58	16.49	10.25	8.8655	8.2035	10.17
NR4A2	16.06	49.9	10.042	28.12	21.62	62.77	6.6610000000000005	3.1415	4.306	2.7615	33.96	29.58	4.5055	5.541	5.146	3.469	1.766	1.92	9.229	5.6355	18.055	3.415	2.025	15.42	16.19	9.035	6.066	12.41	5.981	6.3745	37.44	13.74	1.49	3.741	3.965	20.77	11.4	4.1185	87.315	118.0	3.782	52.1	17.23	14.02	12.62	5.968	4.0505	14.565	11.01
MIR5007	0.0	0.0	0.0	0.0	0.0	0.0	0.0	0.0	0.0	0.0	0.0	0.0	0.0	0.0	0.0	0.0	0.0	0.0	0.0	0.0	0.0	0.0	0.0	0.0	0.0	0.0	0.0	0.0	0.0	0.0	0.0	0.0	0.0	0.0	0.0	0.0	0.0	0.0	0.0	0.0	0.0	0.0	0.0	0.0	0.0	0.0	0.0	0.0	0.0
LINC00558	0.0	0.0	0.0	0.0	0.0	0.0	0.0	0.0	0.0	0.0	0.0	0.0	0.0	0.0	0.0	0.0	0.0	0.0	0.0	0.0	0.0	0.0	0.0	0.0	0.0	0.0	0.0	0.0	0.0	0.0	0.0	0.0	0.0	0.0	0.0	0.0	0.0	0.0	0.0	0.0	0.0	0.014519999999999998	0.0	0.0	0.0	0.0	0.0	0.0	1.08
LINC00458	0.0	0.0	0.0	0.0	0.0	0.0	0.0	0.0	0.0	0.0	0.0	0.0	0.0	0.0	0.0	0.0	0.0	0.0	0.0	0.0	0.0	0.0	0.0	0.0	0.0	0.0	0.0	0.0	0.0	0.0	0.0	0.02112	0.0	0.0	0.0	0.0	0.0	0.0	0.0	0.0	0.0	0.0	0.0	0.0	0.0	0.0	0.0	0.0	0.2391
TNFSF13B	3.0780000000000003	5.9639999999999995	5.523	3.5869999999999997	6.0489999999999995	2.6260000000000003	1.9340000000000002	1.3265	1.4980000000000002	1.2930000000000001	1.0455	0.8978	1.8135	2.506	1.8869999999999998	1.425	1.252	1.4285	4.295	1.8395	2.7030000000000003	14.255	1.768	1.9585	2.096	1.72	1.7815	2.015	1.9980000000000002	1.81	2.1	2.536	0.5642	1.335	1.943	14.19	2.117	0.3005	3.037	1.03	0.8772	1.49	2.249	1.251	1.088	3.7	12.86	1.4855	0.4366
MYO16	0.73635	0.8157	1.4509999999999998	0.171	0.2618	0.1082	0.09849	1.599	2.549	0.5651	1.14	1.599	2.332	2.65	1.3719999999999999	1.4169999999999998	0.9006	0.4229	0.5187	0.6248	0.62945	0.042825	0.5349	0.3689	0.2982	0.3355	0.1137	1.6135	0.2144	2.1959999999999997	0.1759	0.8759999999999999	0.6157	0.0622	0.6944	0.6114	0.1628	0.033105	0.1623	0.2035	0.055189999999999996	1.304	0.429	0.1177	0.1424	0.2833	0.09826	0.15675	2.188
RP11-44F21.3	0.071805	0.03778	0.0	0.08674	0.05401	0.08173	0.05869	0.0	0.0	0.0072315	0.0	0.0	0.0	0.0	0.0	0.0	0.008105	0.0	0.0	0.0	0.0481	0.026719999999999997	0.0	0.074925	0.12	0.019530000000000002	0.06674	0.014325	0.019540000000000002	0.0	0.07671	0.0259	0.01876	0.02495	0.0	0.0475	0.106	0.017745	0.027285000000000004	0.0707	0.02369	0.11900000000000001	0.1374	0.061029999999999994	0.04943	0.04616	0.02249	0.013425	0.08421000000000001
RCHY1	10.125	10.88	10.59	11.57	12.56	13.14	11.21	9.8375	11.5	9.4085	24.245	18.94	10.38	15.09	8.863	12.72	11.45	7.681	13.02	10.675	11.465	16.265	10.76	12.945	15.02	11.43	10.895	10.165	9.027999999999999	9.597000000000001	14.2	8.308	6.31	7.892	5.477	13.12	11.79	9.479	14.585	16.85	5.212999999999999	15.41	12.65	7.739	7.21	10.38	15.855	8.919	14.71
RP11-542G1.3	0.04384	0.0	0.0	0.0	0.0	0.0	0.0	0.0	0.0	0.0	0.0	0.0	0.0	0.0	0.0	0.0	0.0	0.0	0.0	0.0	0.0	0.0	0.0	0.0	0.0	0.0	0.0	0.0	0.0	0.0	0.0	0.0	0.0	0.0	0.0	0.0	0.0	0.0	0.0	0.0	0.0	0.0	0.0	0.0	0.0	0.0	0.0	0.0	0.0
THAP6	5.542000000000001	4.447	4.521	6.3229999999999995	6.5729999999999995	7.03	7.187	2.07	2.0180000000000002	2.2680000000000002	6.3295	6.26	2.1465	2.38	2.14	2.8289999999999997	2.69	1.7985	4.096	2.463	5.8065	7.207999999999999	6.874	6.7805	7.372000000000001	5.95	4.352	5.631	4.029	5.7095	6.846	3.035	2.2119999999999997	3.15	2.762	5.346	5.722	3.514	9.32	8.253	2.6025	7.157	7.19	4.321000000000001	4.788	5.2989999999999995	5.297999999999999	3.7095	12.04
PARM1	82.88	47.84	31.445	126.0	94.84	134.5	99.74	7.337000000000001	15.76	13.76	1.945	2.5580000000000003	25.27	41.23	7.29	20.31	19.36	9.852	3.238	3.5665	49.235	7.0760000000000005	0.6868	69.62	84.38	36.0	67.79	21.67	7.1979999999999995	17.235	45.26	56.44	30.71	28.97	0.6504	43.8	44.18	9.3375	32.165	32.92	23.37	80.8	90.9	14.79	17.71	24.68	16.71	10.565	23.03
ZNF804A	0.12775	0.1462	0.06746	0.07804	0.09422	0.05175	0.4817	1.6455	2.866	1.614	7.3715	5.412000000000001	2.6460000000000004	4.457	1.935	3.8810000000000002	3.9789999999999996	1.3285	0.6179	0.5688	0.07709500000000001	0.85945	3.0060000000000002	0.36965	0.2289	0.2819	0.18825	0.08922000000000001	0.1023	0.080695	0.1132	0.015969999999999998	0.009909000000000001	0.2701	0.045	0.5798	0.09493	0.0	0.11145	0.09197000000000001	0.024095	0.09095	0.9769	0.021519999999999997	0.025960000000000004	1.053	0.62815	0.14265	0.4106
SLITRK5	0.052725	0.3867	0.08719	0.5324	0.501	0.1119	0.2305	3.8710000000000004	7.702999999999999	5.763999999999999	8.749	7.867999999999999	14.0	17.2	4.734	5.731	9.433	3.795	2.061	3.3265	0.26005	0.0092375	0.5796	0.47535	1.186	1.1440000000000001	0.27625	1.2765	0.2142	0.72355	1.146	0.1745	0.037939999999999995	0.04803	0.0114	0.2118	3.492	0.03272	12.125	0.4125	0.2968	0.9904	2.523	0.3298	0.2416	0.08482999999999999	0.14485	0.49700000000000005	0.4877
TYR	0.01765	0.0	0.0	0.1295	0.04403	0.04734	0.0	0.0	0.0	0.0	0.0	0.0	0.0	0.0	0.0	0.0	0.0	0.0	0.029230000000000003	0.0	0.007870499999999999	0.0	0.0	0.0	0.0	0.0	0.0	0.0	0.0	0.0	0.0	0.005762	0.0	0.01154	0.0	0.0	0.07962000000000001	0.0	0.022795	0.0	0.0	0.0	0.0	6.546	7.537000000000001	0.0	0.0	0.0	0.1269
TRIM49	0.0	0.0	0.0	0.0	0.0	0.0	0.0	0.0	0.0	0.0	0.0	0.0	0.0	0.0	0.0	0.0	0.0	0.0	0.0	0.0	0.0	0.0	0.0	0.0	0.0	0.0	0.0	0.0	0.0	0.0	0.0	0.0	0.0	0.0	0.0	0.0	0.0	0.0	0.0	0.0	0.0	0.0	0.0	0.0	0.0	0.0	0.0	0.0	0.1927
TRIM77	0.0	0.0	0.0	0.0	0.0	0.0	0.0	0.0	0.0	0.0	0.0	0.0	0.0	0.0	0.0	0.0	0.0	0.0	0.0	0.0	0.0	0.0	0.0	0.0	0.0	0.0	0.0	0.0	0.0	0.0	0.0	0.0	0.0	0.0	0.0	0.0	0.0	0.0	0.0	0.0	0.0	0.0	0.0	0.0	0.0	0.0	0.0	0.0	0.0
NOX4	7.287999999999999	2.4090000000000003	0.10525	34.4	12.62	15.6	0.7011	0.1155	0.06863	0.15025	0.036925	0.04916	0.11765	0.1186	0.1321	0.159	0.09158999999999999	0.1528	0.5788	0.2001	3.0875	0.006022	1.075	1.2329	1.171	0.8878	0.2624	1.0625	0.1588	1.1365	0.6467	2.392	0.51	13.09	0.03758	1.265	2.616	0.4978	6.209	0.7226	0.08819	0.4809	0.60775	0.4533	0.8933	0.2033	0.31295	0.16765	0.3039
SV2C	0.044969999999999996	0.03538	0.0129	0.01116	0.021159999999999998	0.01144	0.1618	0.1475	0.2558	1.702	0.10075	0.4818	0.3449	0.7675	0.05785	1.419	3.741	1.14	0.191	0.9570000000000001	0.08311	0.01217	0.0	0.015075	0.05087	0.07687999999999999	0.06577000000000001	0.07765	0.06393	0.06002999999999999	0.09434	0.01823	0.009429	0.007115000000000001	0.009279	0.0499	0.156	0.0039295	0.91095	0.1894	0.044755	0.2735	0.2644	0.1219	0.1341	0.06188	0.072555	0.28325	0.1737
GACAT1	0.0	0.0	0.0	0.0	0.0	0.0	0.0	0.0	0.0	0.0	0.0	0.0	0.0	0.0	0.0	0.0	0.0	0.0	0.0	0.0	0.0	0.0	0.0	0.0	0.0	0.0	0.0	0.0	0.0	0.0	0.0	0.0	0.0	0.0	0.0	0.0	0.0	0.0	0.0	0.0	0.0	0.0	0.0	0.0	0.0	0.0	0.0	0.0	0.3525
RGPD4	0.042964999999999996	0.03848	0.02903	0.05314	0.044739999999999995	0.04555	0.054720000000000005	0.0152	0.01787	0.01575	0.04892	0.05031	0.024125	0.026139999999999997	0.01583	0.02957	0.02016	0.012815	0.01685	0.02333	0.043355	0.03701	0.05512	0.05901	0.1212	0.03594	0.029445	0.03967	0.02197	0.0398	0.057870000000000005	0.03071	0.01176	0.01427	0.01693	0.05574	0.03772	0.02825	0.04633	0.05971	0.02241	0.07664	0.04654	0.04162	0.04587	0.04117	0.028925	0.03172	5.506
ST6GAL2	0.09304	0.4062	0.03592	46.4	27.64	11.46	0.6874	5.3405	4.546	2.88	1.661	2.125	4.6610000000000005	5.06	2.249	2.366	2.312	2.099	0.9073	1.849	0.2274	0.013455000000000002	0.01818	2.2445	2.319	1.103	0.42875	2.364	1.5930000000000002	1.416	2.093	0.2556	0.06865	0.1456	0.7724	0.4822	0.8727	0.011734999999999999	0.1027	0.5143	0.03539	0.10300000000000001	0.5512	0.405	0.3513	0.06619	0.032055	0.52345	7.718999999999999
DAW1	0.1026	0.4416	0.0	0.6003	0.4042	0.042089999999999995	0.0	0.96275	0.7414	2.895	0.003447	0.0	0.73255	1.022	1.306	1.6369999999999998	4.023	1.1520000000000001	0.1249	0.07883	0.028860000000000004	0.0	1.054	0.0	0.1537	0.0	0.013865	0.0	0.0	0.008764	1.176	0.1358	0.03739	0.1313	0.0	1.962	0.0	0.0	0.11575	0.01405	0.0	0.09667	0.021225	0.07064	0.1232	0.02304	0.018025	0.0	45.0
SPHKAP	0.014575	0.012709999999999999	0.01234	0.0753	0.08412	0.4642	0.04349	4.2605	6.167999999999999	1.8330000000000002	81.33	63.23	3.0855	5.972	12.59	5.403	1.587	2.1795	1.499	0.9696	0.046625	0.010845	0.007673999999999999	0.065255	0.05173	0.1283	0.078095	0.13575	0.006599	0.1617	0.06944	8.179	12.21	0.01135	0.004051	0.06385	0.0103	0.008615000000000001	0.03745	1.145	0.0089295	0.06217	0.025245	0.04276	0.08026	0.02837	0.2532	0.026985000000000002	0.4349
ADRA1A	2.1519999999999997	2.496	0.06411	0.1657	0.369	1.129	0.2833	0.81675	1.228	0.6465	0.51195	1.364	1.0595	1.033	0.8947	0.7577	0.3792	0.52125	0.3987	0.46595	1.7315	0.0069900000000000006	0.0636	0.60645	0.4954	1.161	0.50075	0.8451	0.1881	0.30565	0.1315	0.1039	2.427	0.1008	14.42	3.6660000000000004	0.5599	0.066745	0.11115	0.4223	0.026864999999999997	0.058929999999999996	2.4575	0.3217	0.4165	0.7277	3.25	0.41065	0.9646
MIR548H4	0.0	0.0	0.0	0.0	0.0	0.0	0.0	0.0	0.0	0.0	0.0	0.0	0.0	0.0	0.0	0.0	0.0	0.0	0.0	0.0	0.0	0.0	0.0	0.0	0.0	0.0	0.0	0.0	0.0	0.0	0.0	0.0	0.0	0.0	0.0	0.0	0.0	0.0	0.0	0.0	0.0	0.0	0.0	0.0	0.0	0.0	0.0	0.0	0.0
STMN4	0.24445	0.08803	0.1541	0.5416	0.3999	0.7986	0.4396	59.22	63.24	40.405	104.0	90.49	81.53	103.5	72.3	71.8	35.03	46.14	220.2	63.385	0.2025	0.082015	0.033339999999999995	0.3627	0.4665	3.168	1.286	0.88315	0.0628	0.88155	0.2727	0.0414	0.025169999999999998	0.06204	0.02634	0.09236	0.06585	0.06773	0.17895	0.1411	0.025865	0.3687	0.3466	0.2057	0.3012	0.5056	0.044755	0.10385	0.6970000000000001
ANO3	2.197	0.7919	0.3822	0.3623	0.6851	0.5209	0.1133	3.2625	5.1739999999999995	54.095	0.067775	0.04727	3.7569999999999997	8.698	3.532	0.6762	40.74	45.965	0.2519	0.2398	0.6339	0.08931	3.053	0.3163	0.3962	0.1664	0.1362	0.043664999999999995	0.0159	0.0352	0.1755	0.1859	0.01258	0.4164	0.1936	0.348	0.05297	0.014135	0.4641	0.07965	0.1351	0.4242	0.08480499999999999	0.08058	0.1525	0.2406	0.083865	0.016525	2.4659999999999997
BBOX1	0.171	0.1013	0.037535	0.4318	0.2055	0.358	0.2357	17.66	14.83	13.22	4.137	6.638	13.85	12.09	9.798	14.52	13.35	10.82	13.94	20.115	3.6555	0.023530000000000002	0.06777999999999999	0.1615	0.3417	0.09685	0.0407	0.16625	15.53	0.13915	1.131	0.039330000000000004	0.01891	73.12	10.27	0.2128	5.445	0.089535	0.7364	0.042230000000000004	0.11315	7.871	0.47275	39.18	36.73	0.05911	0.09604	0.088625	0.2923
MUC15	0.027085	0.02599	0.02023	0.022269999999999998	0.02228	0.02161	5.397	0.010454999999999999	0.01438	0.070485	0.0	0.01259	0.03709	0.027960000000000002	0.019030000000000002	0.010209999999999999	0.054000000000000006	0.044945	0.0	0.01355	1.367	0.024525	0.04942	0.08158	0.1072	0.019819999999999997	0.018269999999999998	0.26025	20.5	0.83255	0.4221	0.01571	0.01228	2.3369999999999997	0.01745	4.181	29.08	0.014034999999999999	0.026139999999999997	0.029089999999999998	1.6469999999999998	2.194	0.4786	28.41	25.09	0.0184	0.028995	0.0639	0.3036
FIBIN	37.6	18.86	3.775	224.5	94.57	123.3	22.36	10.84	8.579	10.035	4.3555	5.656000000000001	7.8445	7.5920000000000005	6.7989999999999995	7.2170000000000005	10.14	7.117000000000001	6.617999999999999	11.27	31.845	0.10875	88.34	60.07	29.11	37.12	11.71	66.155	9.801	57.895	43.15	17.48	7.138	6.855	0.9108	33.62	18.36	7.4555	223.85	23.53	1.7930000000000001	2.15	19.65	12.54	17.84	9.351	13.03	7.5175	1.62
SLC5A12	0.1055	0.02935	0.034375	0.03375	0.05831	0.058679999999999996	0.1939	0.13325	0.1298	1.089	0.04007	0.055689999999999996	0.10975	0.1308	0.1309	0.09836	0.5758	1.1795	0.1177	0.125	0.037385	0.0	0.0368	0.03046	0.1325	0.1037	0.16355	0.03959	0.012709999999999999	0.038705	0.007287999999999999	3.031	0.007065999999999999	29.5	0.07428	0.03106	0.010459999999999999	0.007461499999999999	0.23395	0.03178	0.0029115	0.0434	0.033995	0.01993	0.031889999999999995	20.26	0.2499	0.01756	0.1477
OBSL1	33.595	36.5	69.265	51.85	47.37	50.25	41.64	14.38	21.22	14.91	72.75	77.49	31.18	26.06	14.57	25.47	18.53	11.125	10.64	13.905	42.84	0.23075	25.14	74.01	93.62	37.96	16.235	43.955	10.97	41.25	108.0	53.83	34.76	35.14	12.58	34.01	31.61	28.125	58.27	341.5	35.94	68.66	59.975	22.01	21.33	12.15	24.24	25.52	98.99
MIR4268	0.0	0.0	0.0	0.0	0.0	0.0	0.0	0.0	0.0	0.0	0.0	0.0	0.0	0.0	0.0	0.0	0.0	0.0	0.0	0.0	0.0	0.0	0.0	0.0	0.0	0.0	0.0	0.0	0.0	0.0	0.0	0.0	0.0	0.0	0.0	0.0	0.0	0.0	0.0	0.0	0.0	0.0	0.0	0.0	0.0	0.0	0.0	0.0	0.0
MIR3132	0.0	0.0	0.0	0.0	0.0	0.0	0.0	0.0	0.0	0.0	0.0	0.0	0.0	0.0	0.0	0.0	0.0	0.0	0.0	0.0	0.0	0.0	0.0	0.0	0.0	0.0	0.0	0.0	0.0	0.0	0.0	0.0	0.0	0.0	0.0	0.0	0.0	0.0	0.0	0.0	0.0	0.0	0.0	0.0	0.0	0.0	0.0	0.0	0.0
SLC4A3	2.4125	9.604	22.22	6.796	7.385	2.945	4.14	30.915	36.32	52.48	63.86	73.32	45.41	41.18	29.47	36.48	76.12	37.81	6.132000000000001	21.67	7.4675	0.098425	3.227	19.22	26.07	4.978	1.831	20.09	3.4219999999999997	24.505	23.26	170.1	162.7	4.505	0.1807	2.861	5.859	0.61205	11.27	263.0	2.5265	78.86	18.315	2.583	2.266	0.9341	5.476	2.244	30.88
INHA	1.6640000000000001	1.57	77.315	1.7169999999999999	1.433	1.064	1.723	3.241	4.242	5.2965	11.025	10.74	5.0905	4.61	2.957	4.39	9.195	5.369	1.224	1.775	2.2285	0.035385	1.6269999999999998	2.937	5.153	1.36	0.5309	1.8725	0.8532	1.8415	5.568	8.517000000000001	1.219	2.0580000000000003	0.4079	1.32	1.3980000000000001	0.48075	3.4675	152.5	3.4185	11.21	5.209	2.5069999999999997	2.7239999999999998	0.4091	0.6352	0.80295	174.6
EPHA4	11.595	7.94	1.6285	13.11	7.084	7.478	7.167000000000001	5.6	12.72	10.13	27.995	19.95	24.155	32.35	9.138	4.644	6.957000000000001	4.8665	2.484	2.035	8.9325	0.1168	9.536	8.4435	7.5889999999999995	12.49	5.501	7.7305	4.942	6.0645	17.58	12.37	2.467	2.3169999999999997	0.3087	4.351	5.042	1.8925	6.178999999999999	12.64	0.4366	1.0959999999999999	7.324	18.21	18.14	2.7739999999999996	3.185	2.2569999999999997	16.37
STK11IP	14.04	12.05	14.86	15.97	15.08	14.25	19.49	5.4955	7.361000000000001	8.6935	35.465	39.58	13.055	11.06	6.362	9.158999999999999	11.85	6.8295	9.145	6.2965	14.295	14.55	13.35	17.535	19.24	14.26	14.335	13.58	13.9	14.58	19.21	6.585	4.893	10.78	4.317	20.29	13.59	4.44	47.95	50.8	6.7955	42.87	19.735	20.25	20.5	15.61	26.615	11.4	67.23
LINC01036	0.0	0.0	0.0	0.0	0.0	0.0	0.0	0.0	0.0	0.0	0.2192	0.2261	0.0	0.0	0.0	0.0	0.0	0.0	0.0	0.0	0.0	0.048995	0.0	0.0	0.05839	0.0	0.0	0.0	0.0	0.0	0.0	0.0	0.0	0.039310000000000005	0.0	0.0	0.0	0.0	0.0	0.0	0.0	0.0	0.1268	0.0	0.0	0.0	0.0	0.0	0.04824
BHLHB9	2.2025	2.394	2.728	3.0060000000000002	2.7760000000000002	2.8539999999999996	4.99	5.3629999999999995	7.421	5.89	19.13	12.63	8.738999999999999	14.95	4.849	9.167	8.167	4.35	5.596	3.971	2.5035	0.9378	2.7760000000000002	5.8675	7.162999999999999	4.3180000000000005	2.0165	3.096	1.4609999999999999	2.997	4.42	1.734	1.051	1.827	0.8195	1.944	2.484	1.1785	3.7325	7.81	1.069	8.429	3.998	2.197	2.4019999999999997	1.4140000000000001	1.818	1.4485	3.155
RNU6-30P	0.7070000000000001	0.4108	0.34765	0.6131	0.5263	0.9322	0.588	0.3428	0.6308	0.5388	1.6645	1.64	0.5218	1.111	0.4606	0.6148	0.8017	0.4709	0.5486	0.431	0.65725	0.54315	0.4731	0.5589	0.4682	0.6076	0.40455	0.5972	0.0	0.5203	0.4961	0.5721	0.2976	0.0	0.0	0.9259999999999999	0.6561	0.46685	1.234	0.7544	0.35045	0.8989	0.40075	0.3761	0.3918	0.4494	0.4545	0.3816	0.0
ARMCX1	44.66	40.78	40.735	58.9	50.86	63.98	41.61	19.185	26.06	23.44	38.58	32.28	26.22	35.91	18.28	30.33	27.11	17.59	20.09	20.72	42.05	1.3145	56.39	64.085	69.28	59.84	21.16	43.695	10.09	39.23	52.19	27.65	18.2	14.82	2.084	34.28	22.5	17.615	66.895	78.25	9.495	53.73	38.45	17.89	19.42	12.35	22.71	14.845	12.25
GPRASP2	6.13	6.632000000000001	11.13	11.03	9.097000000000001	10.19	11.34	12.17	19.13	14.56	47.545	39.44	25.87	38.73	11.34	31.7	22.77	10.5	9.244	9.685	8.042	0.53225	6.438	24.655	26.84	11.48	4.306	8.946	3.635	7.896	19.58	7.377999999999999	3.95	5.794	2.7760000000000002	6.231	6.829	2.327	9.7855	41.97	3.8215	32.5	11.915	5.52	5.731	2.6	5.3235	2.9819999999999998	7.716
NXF3	1.537	1.236	1.4855	0.7119	0.8186	0.3477	0.3879	0.07203999999999999	0.05016	0.0563	0.037219999999999996	0.04766	0.06629	0.04481	0.08388999999999999	0.1049	0.05264	0.048325	0.2018	0.10555	0.4765	0.022955	0.6367	0.2803	1.67	0.2487	0.45215	0.3749	0.2702	0.3609	7.275	0.6572	0.1145	1.294	1.103	10.24	1.9340000000000002	0.06689500000000001	0.7326	0.4437	0.25195	0.3529	0.24005	0.1459	0.24100000000000002	6.343	1.6755	0.28625	196.1
LINC00630	1.3165	1.012	0.50365	0.9899	0.8807	0.9374	1.248	0.41145	0.5213	0.45205	1.281	1.18	0.51665	0.6929	0.4459	0.6763	0.5993	0.34635	0.7899	0.4324	1.3335	1.5730000000000002	1.504	1.7455	1.565	0.9547	0.61215	0.8787	0.6645	0.8387	1.284	0.4403	0.2352	0.4858	0.2499	0.9077	0.8474	0.23285	1.3575	1.84	0.3817	1.197	1.0465	0.9639	0.9887	0.6123	0.52345	0.59185	0.7824
BEX5	2.7745	3.429	3.2025	20.07	6.006	9.704	1.845	60.1	85.96	44.115	81.98	61.51	111.85	146.7	54.15	98.8	72.82	35.255	17.87	41.76	6.1995	1.92	0.4291	2.82	7.301	3.739	3.2795	4.231	1.8869999999999998	2.6289999999999996	4.1530000000000005	3.483	0.8472	14.0	1.256	14.55	7.188	0.2468	2.5495	16.65	12.67	104.6	8.5755	4.158	4.112	3.4019999999999997	5.439	6.7379999999999995	20.73
ARMCX5	6.4075	4.203	5.919	6.385	5.902	6.56	9.213	1.8419999999999999	2.285	1.75	3.679	3.303	2.997	3.758	2.343	3.187	2.168	1.442	3.66	2.4905	7.0925	6.441	4.7669999999999995	9.134	9.427	4.456	4.86	4.4565	5.632000000000001	4.1245	7.277	2.593	1.263	3.693	3.016	6.166	7.962000000000001	1.7395	7.4045	10.5	5.0055	8.458	9.204	6.941	7.375	5.683	5.626	5.2795	3.7710000000000004
TCEAL2	0.9326	6.199	2.5995	93.74	24.17	30.16	13.72	106.75	138.5	129.15	275.1	219.7	158.35	217.5	97.29	153.2	181.6	101.45	69.63	88.315	5.101	0.7758	0.2335	39.445	33.8	53.91	15.0	59.345	2.8480000000000003	50.94	44.78	14.91	0.3744	9.786	0.1918	10.8	18.27	0.2885	8.038	112.1	1.9955	219.7	38.675	3.4339999999999997	2.267	2.628	4.5585	10.235	58.86
NXF2	0.0	0.0	0.0	0.0	0.0	0.0	0.0	0.0	0.0	0.01152	0.02634	0.027160000000000004	0.011359999999999999	0.0	0.0	0.042789999999999995	0.01278	0.0	0.0	0.0	0.0	0.0	0.0	0.0	0.0	0.0	0.0	0.0	0.0	0.0	0.03596	0.0	0.0	0.0	0.0	0.01396	0.0	0.0	0.0	0.0	0.0	0.4103	0.0	0.0	0.0	0.0	0.0	0.0	0.4603
TCP11X2	0.0	0.0	0.0	0.0	0.0	0.0	0.0	0.0	0.0	0.0	0.0	0.0	0.0	0.0	0.0	0.0	0.0	0.0	0.0	0.0	0.0	0.0	0.0	0.0	0.0	0.0	0.0	0.0	0.0	0.0	0.0	0.0	0.0	0.0	0.0	0.0	0.0	0.0	0.0	0.0	0.0	0.0	0.0	0.0	0.0	0.0	0.0	0.0	0.0
RPL36A	438.4	414.9	218.25	337.5	374.6	369.1	422.1	150.45	132.8	120.95	189.35	156.8	119.4	140.2	124.2	133.4	148.7	114.45	209.6	157.0	506.8	1098.0	728.0	532.95	609.1	347.8	326.0	322.05	423.8	288.35	492.6	130.0	84.22	165.4	87.53	344.9	346.2	172.1	439.15	1161.0	271.65	247.6	370.5	641.0	587.3	317.5	436.55	271.05	100.9
ARMCX6	9.1495	8.31	11.435	11.3	10.88	12.28	11.04	3.5725	3.8080000000000003	3.5989999999999998	5.7010000000000005	5.665	3.937	4.393	3.634	5.007	4.031000000000001	2.8235	8.229	4.4565	10.565	15.95	17.15	11.88	15.0	9.142999999999999	6.5120000000000005	7.5645	7.452000000000001	7.172000000000001	10.51	4.8919999999999995	3.009	5.834	2.206	10.8	9.921	1.7280000000000002	11.885	11.8	6.7965	13.21	10.415	7.747999999999999	7.4	7.6579999999999995	16.315	6.5355	4.967
TCEAL6	0.071925	1.138	0.2866	5.21	0.4274	0.4189	0.1222	32.08	49.96	29.915	152.55	120.8	72.335	102.9	22.08	71.85	42.23	22.815	26.86	36.26	0.5398	0.043	0.08664	0.82275	1.348	2.123	0.742	2.3535	0.061360000000000005	0.87575	3.617	0.2161	0.037110000000000004	0.5871	0.0223	0.2139	1.167	0.025835000000000004	0.17475	11.36	0.18715	105.2	0.6564	0.261	0.2804	0.3485	0.068225	0.22975	45.73
TMSB15A	1.234	0.8794	0.7219	2.312	1.778	3.17	0.8071	0.91085	0.6116	0.5301	1.8115	1.123	0.3781	0.4892	0.6203	1.121	0.5755	0.4289	0.7907	0.84895	1.4769999999999999	0.146	1.3780000000000001	6.1915	6.3389999999999995	0.5886	0.4827	0.63615	0.3495	0.4561	2.17	0.7177	0.2113	1.766	0.08385	6.166	1.3559999999999999	0.12955	1.069	6.435	0.2815	0.6721	6.8595	0.5167	0.5674	0.6211	0.52125	0.42185	6.596
ARMCX4	5.1475	4.968999999999999	8.141	7.534	6.735	7.194	9.08	2.7119999999999997	3.2689999999999997	3.252	11.24	10.91	5.175	5.599	2.8510000000000004	4.738	3.908	2.5725	3.424	3.2939999999999996	6.2385	0.92125	4.712	10.605	10.91	9.953	4.8875	9.594	2.1109999999999998	7.977	11.79	2.3480000000000003	1.06	2.9139999999999997	1.04	5.984	4.438	1.179	11.545	24.89	2.189	15.38	11.61	4.137	3.6630000000000003	4.5569999999999995	4.928	3.625	2.842
ARMCX2	15.83	19.58	40.935	42.07	39.82	41.13	36.41	15.325	20.81	19.255	31.51	32.78	27.34	33.03	16.89	26.47	29.69	13.12	18.2	16.75	22.73	16.47	59.81	47.305	61.54	33.23	14.905	29.445	7.334	26.395	44.68	18.31	9.554	18.1	1.429	24.51	19.29	2.8525	35.075	68.07	9.247	110.9	41.41	7.369	7.466	11.06	26.14	11.645	9.247
NXF5	0.1459	0.1084	0.17345	0.1227	0.1489	0.1851	0.1022	0.1106	0.1173	0.1553	0.6927	0.7775	0.24955	0.1843	0.1541	0.2066	0.1684	0.12725	0.36200000000000004	0.2241	0.14305	0.022680000000000002	0.0	0.047625	0.09833	0.09591000000000001	0.0372	0.09867000000000001	0.0	0.08349	0.0778	0.05461	0.031219999999999998	0.2014	0.1049	0.1216	0.06373999999999999	0.036430000000000004	0.24825	0.05708	0.032835	0.1473	0.10245	0.02812	0.03475	0.07726	0.16755	0.05455	0.303
GLA	17.565	22.42	24.23	18.13	17.37	12.44	14.76	4.4845	4.772	5.6355	11.655	10.27	5.4445	6.99	5.01	6.781000000000001	5.888999999999999	4.9355	10.57	7.482	17.87	31.86	17.13	19.605	20.99	13.52	12.405	11.435	12.22	10.325	21.12	8.835	4.042	13.75	6.138999999999999	33.52	12.91	5.1595	20.625	18.04	4.3715	19.18	12.49	12.99	14.35	16.57	25.625	10.79	8.761000000000001
HNRNPH2	113.85	99.48	106.9	109.6	104.8	132.1	113.4	64.06	76.49	64.215	148.9	105.0	75.34	111.5	55.73	77.69	73.83	48.2	85.39	60.585	112.6	96.015	136.2	126.65	113.5	106.3	74.76	97.275	89.96	93.27	120.5	56.09	40.16	57.96	39.04	122.1	81.4	72.305	112.0	109.7	32.91	108.0	84.825	106.9	116.1	90.67	101.45	60.965	51.86
RAB40AL	0.14405	0.153	0.09854500000000001	0.1198	0.1482	0.09548999999999999	0.07998999999999999	0.056825	0.042	0.060379999999999996	0.3256	0.4295	0.07084	0.09319	0.05532	0.07382999999999999	0.061110000000000005	0.0	0.1297	0.07137	0.1341	0.100325	0.1895	0.0547	0.3652	0.142	0.092655	0.1294	0.08146	0.1257	0.0	0.06616	0.0	0.08301	0.06035	0.1416	0.1396	0.0	0.16605	0.3207	0.04803	0.2767	0.2422	0.1049	0.09752999999999999	0.0875	0.09784	0.074225	0.1555
ZMAT1	14.215	9.427	12.22	18.45	19.77	19.93	14.24	9.5235	8.685	11.545	14.17	16.95	10.22	8.341000000000001	8.722999999999999	9.916	12.23	7.987	15.71	9.378	16.625	4.1665	0.634	11.7	16.22	14.74	6.471	14.275	3.404	12.175	18.53	6.178	3.575	11.26	5.611000000000001	12.15	14.71	1.9	62.985	38.81	7.7315	72.62	20.06	5.746	5.171	13.03	20.18	7.752999999999999	13.25
BEX1	1.4095	1.916	10.195	1.839	2.14	1.6569999999999998	0.9078	343.0	425.8	322.2	537.65	417.1	466.3	660.5	259.6	552.6	451.8	247.9	97.28	203.15	2.403	0.1831	107.6	4.9745	7.1160000000000005	14.58	5.0165	6.926	0.5498	3.8565	13.82	10.64	2.124	6.989	1.166	4.0489999999999995	1.375	0.32225	7.3805	34.2	33.965	682.0	7.6185	0.7379	1.043	5.436	3.1035	7.6935	179.3
NXF2B	0.0	0.0	0.0	0.0	0.0	0.0	0.0	0.017355000000000002	0.007139	0.02125	0.04494	0.05202999999999999	0.018009999999999998	0.008122	0.01255	0.05024	0.02431	0.016659999999999998	0.0	0.0	0.0	0.0	0.0	0.0	0.0	0.0	0.0	0.0	0.0	0.0	0.0	0.0	0.0	0.0	0.0	0.01933	0.0	0.0	0.0	0.0	0.0	0.7194	0.0	0.0	0.0	0.0	0.0	0.0	2.543
GPRASP1	15.555	11.96	17.005	37.17	27.98	28.65	43.29	23.375	36.49	28.225	151.4	142.8	63.41	69.66	22.59	53.94	49.23	20.7	17.58	19.835	18.955	1.054	2.234	64.375	69.14	43.24	15.715	31.55	4.669	24.965	61.92	15.88	4.446000000000001	7.507999999999999	2.0540000000000003	12.9	14.78	3.6025	38.65	122.0	3.753	88.82	41.965	8.156	8.987	20.95	18.985	6.3085	11.82
ARMCX3	46.6	44.52	68.785	59.27	54.53	58.86	50.01	30.745	34.45	34.96	51.51	41.93	41.015	53.32	32.09	40.57	40.03	28.835	47.16	36.13	45.71	45.845	75.05	69.375	86.67	50.64	30.755	48.275	14.08	46.335	54.24	33.15	20.88	26.91	14.34	51.98	47.4	17.955	58.205	70.6	36.065	80.47	48.16	15.24	17.03	27.32	52.83	32.185	21.1
AP000235.2	0.0	0.0	0.0	0.0	0.0	0.0	0.0	0.0	0.0	0.0	0.0	0.0	0.0	0.0	0.0	0.0	0.0	0.0	0.0	0.0	0.0	0.0	0.0	0.0	0.0	0.0	0.0	0.0	0.0	0.0	0.0	0.0	0.0	0.0	0.0	0.0	0.0	0.0	0.0	0.0	0.0	0.0	0.0	0.0	0.0	0.0	0.0	0.0	0.7909
AP000469.2	0.0	0.0	0.0	0.0	0.0	0.0	0.0	0.0	0.0	0.0	0.0	0.0	0.0	0.0	0.0	0.0	0.0	0.0	0.0	0.0	0.0	0.0	0.0	0.0	0.0	0.0	0.0	0.0	0.0	0.0	0.0	0.0	0.0	0.0	0.0	0.0	0.0	0.0	0.0	0.0	0.0	0.0	0.0	0.0	0.0	0.0	0.0	0.0	0.0
REG3G	0.0	0.17300000000000001	23.625	0.09731000000000001	0.09848	0.0	0.3028	0.0	0.0	0.0	0.0	0.06466000000000001	0.0	0.0	0.0	0.0	0.0	0.0	0.0	0.0	0.08174	0.074005	0.0	0.30495	0.4366	0.09299	0.08906499999999999	0.042	0.1103	0.09252	0.3768	0.0	0.0	1.047	0.08553999999999999	0.0	0.08397	0.0	0.11575	0.2289	781.45	0.1146	0.11095	0.07107000000000001	0.0	9.362	0.1456	0.14625	58.21
MIR4264	0.0	0.0	0.0	0.0	0.0	0.0	0.0	0.0	0.0	0.0	0.0	0.0	0.0	0.0	0.0	0.0	0.0	0.0	0.0	0.0	0.0	0.0	0.0	0.0	0.0	0.0	0.0	0.0	0.0	0.0	0.0	0.0	0.0	0.0	0.0	0.0	0.0	0.0	0.0	0.0	0.0	0.0	0.0	0.0	0.0	0.0	0.0	0.0	0.0
REG3A	0.1026	0.1097	1.6695	0.3162	0.2555	0.058620000000000005	0.368	0.0	0.0	0.0	0.094855	0.26	0.056714999999999995	0.03907	0.0	0.03482	0.0	0.018255	0.0	0.02055	0.17300000000000001	0.16375	0.1428	0.31275	0.2258	0.2355	0.41155	0.17465	0.3161	0.1915	0.2558	0.06429	0.042710000000000005	0.1803	0.1906	0.1129	0.3026	0.0337	0.10935	0.4123	728.95	0.2828	0.332	0.1089	0.09458	2158.0	0.4042	6.4505	0.8336
CTNNA2	0.022325	0.03573	0.22415	0.017580000000000002	0.04446	0.02332	0.05644	39.115	47.65	31.65	13.26	10.31	53.75	63.67	26.46	23.08	30.08	18.82	6.9879999999999995	15.06	0.029564999999999998	0.048105	0.01179	0.05168	0.05993	1.629	0.5865	0.5711	0.026000000000000002	0.5763	0.09412999999999999	0.05822000000000001	0.01798	0.02962	0.01052	0.02768	0.03764	0.030605	0.69305	0.03758	0.3238	6.902	0.14515	0.04005	0.03607	0.3318	0.005612	0.09296	19.99
REG1B	0.40925	0.6689	1.9095	1.8119999999999998	1.087	0.3723	4.2989999999999995	0.1863	0.2148	0.11275	0.61635	1.0959999999999999	0.37775	0.3363	0.3299	0.3041	0.06414	0.17335	0.09102	0.264	1.0415	1.3045	0.8738	3.486	4.118	0.9859	1.8335	0.7767	1.966	1.1665	3.8539999999999996	0.2303	0.2363	1.3769999999999998	1.229	0.6413	0.9675	0.2356	0.75715	2.8080000000000003	16800.0	1.264	1.75	0.5715	0.4423	388.3	2.6395	2.3565	1.876
REG1A	1.7719999999999998	2.539	6.3355	7.591	4.711	1.685	11.13	0.72145	0.716	0.56835	2.256	3.872	1.3219999999999998	1.083	1.11	1.183	0.4188	0.7781	0.4329	0.9819	3.735	5.0265	4.8260000000000005	10.63	11.9	3.2460000000000004	6.9535	2.5515	6.295	4.4239999999999995	13.45	1.165	1.058	15.32	4.98	2.6830000000000003	3.32	1.0465	2.8815	8.425	57225.0	4.765	5.7695	2.33	1.59	2840.0	8.8365	316.65	5.252999999999999
AC010975.1	0.0	0.0	0.0	0.0	0.0	0.0	0.0	0.44299999999999995	0.4337	0.39215	0.2341	0.1225	0.4975	0.5564	0.2682	0.3404	0.4701	0.20745	0.0	0.1722	0.0	0.0	0.0	0.0	0.0	0.0	0.0	0.0	0.0	0.0	0.0	0.0	0.0	0.0	0.0	0.0	0.0	0.0	0.0	0.0	0.048285	0.06533	0.0	0.0	0.0	0.0	0.0	0.0	1.555
MIR3920	0.0	0.0	0.0	0.0	0.0	0.0	0.0	0.0	0.0	0.0	0.0	0.0	0.0	0.0	0.0	0.0	0.0	0.0	0.0	0.0	0.0	0.0	0.0	0.0	0.0	0.0	0.0	0.0	0.0	0.0	0.0	0.0	0.0	0.0	0.0	0.0	0.0	0.0	0.0	0.0	0.0	0.0	0.0	0.0	0.0	0.0	0.0	0.0	0.0
KIAA1377	8.184	4.301	3.6315	8.701	7.768	9.183	5.474	3.438	5.131	8.156	12.945	12.17	6.775	8.294	5.186	5.301	7.989	5.1515	4.303999999999999	4.4555	6.007000000000001	0.02825	4.092	8.173	10.81	5.587000000000001	3.472	7.0105	1.524	8.274	7.209	2.752	0.6027	1.535	0.1221	4.656000000000001	3.1	0.47145	9.1935	12.93	0.8927	26.23	4.573	3.492	3.8480000000000003	2.79	1.837	1.558	15.0
TRPC6	7.3629999999999995	4.442	0.21395	1.892	2.298	1.555	1.821	0.51795	1.047	0.68845	0.5552	0.657	0.6831	0.7241	0.5366	0.7692	0.4539	0.3841	0.2987	0.95995	6.1365	0.010655	1.868	3.8760000000000003	6.825	5.11	2.1505	8.817	1.883	18.815	4.376	0.2845	0.2276	0.9611	0.04476	21.61	0.8269	0.25585	1.9695	2.037	0.35295	0.4238	2.4695	2.9389999999999996	3.3960000000000004	1.7369999999999999	1.445	1.0859999999999999	0.8752
ANGPTL5	4.6895	0.8757	0.13015	0.8471	2.89	2.7239999999999998	0.2791	0.089525	0.1228	0.18045	0.1564	0.1754	0.091335	0.1112	0.1422	0.1629	0.1234	0.16005	0.21100000000000002	0.1232	0.9649	0.0	0.3698	0.61715	0.3022	0.223	0.2395	0.5995	0.058539999999999995	0.44535	0.355	1.618	0.4766	0.04096	0.0	0.7417	0.3866	0.1211	3.713	15.42	0.021095	0.4784	0.10675	1.3630000000000002	3.06	0.3071	0.0	0.056675	1.25
CTD-2313P7.1	0.0	0.0	0.0	0.0	0.0	0.0	0.0	0.0	0.0	0.0	0.0	0.0	0.0	0.0	0.0	0.0	0.0	0.0	0.0	0.0	0.0	0.0	0.0	0.0	0.0	0.0	0.0	0.0	0.0	0.0	0.0	0.0	0.0	0.0	0.0	0.0	0.0	0.0	0.0	0.0	0.0	0.0	0.0	0.0	0.0	0.0	0.0	0.0	12.29
CTC-340A15.2	0.0	0.0	0.0	0.0	0.0	0.0	0.01	0.0	0.025259999999999998	0.11835	0.0	0.0	0.02444	0.04457	0.0	0.0245	0.21899999999999997	0.06040499999999999	0.0	0.0	0.0	0.0	0.0	0.0	0.0	0.01268	0.0	0.0	0.0	0.0	0.0	0.0	0.0	0.014709999999999999	0.0	0.0	0.0	0.0	0.0	0.026310000000000004	0.0	0.6023	0.12585	0.0	0.0	0.0	0.0	0.0	0.8611
ANKRD50	9.557	6.732	3.5115	10.67	11.17	13.98	14.75	2.5325	3.215	2.1225	2.9195	2.3169999999999997	2.5980000000000003	3.8930000000000002	2.392	3.608	2.9189999999999996	1.75	2.6010000000000004	2.5745	7.551	0.7929	18.47	11.6375	16.33	8.828	5.7635	6.772	8.452	6.8389999999999995	7.425	3.2260000000000004	1.715	2.668	2.147	11.49	6.587000000000001	1.1079999999999999	19.39	8.472000000000001	1.821	1.9369999999999998	9.7245	12.3	11.64	4.405	2.821	5.797000000000001	22.07
RP11-93I21.3	0.2577	0.0891	0.1201	0.2198	0.2936	0.3254	0.3269	0.0	0.0	0.0	0.0	0.0	0.0	0.0	0.0	0.0	0.0	0.0	0.0	0.018655	0.201	0.0	0.1713	0.24445	0.2384	0.1204	0.08465	0.14395	0.2651	0.1489	0.1799	0.07741	0.0301	0.09521	0.03428	0.34700000000000003	0.1686	0.0	0.76055	0.1373	0.03519	0.04942	0.4095	0.1742	0.2102	0.09984	0.1442	0.13295	1.18
ACADM	29.885	31.17	64.185	29.07	32.97	38.01	33.38	21.295	23.61	25.375	39.91	35.38	23.68	29.17	19.4	28.7	26.03	19.245	32.81	28.18	31.815	141.15	25.08	28.015	31.21	31.85	33.605	32.335	42.31	35.465	27.25	54.91	66.56	43.21	54.54	22.05	25.78	87.935	31.695	37.82	15.7	32.55	22.21	16.06	14.42	31.98	29.58	28.8	36.02
MSH4	0.2987	0.3862	0.16275	0.4763	0.7739	0.75	0.6175	0.15275	0.1881	0.26485	2.4025	2.4859999999999998	0.40625	0.3339	0.2497	0.1619	0.2358	0.1853	0.3314	0.19475	0.43765	0.16075	0.1814	0.922	0.9520000000000001	0.5865	0.313	0.54545	0.1435	0.5139	0.8777	0.282	0.1557	0.1312	0.06224	0.5917	0.172	0.6323	1.4835	1.258	0.08657000000000001	0.1784	0.4434	0.1942	0.1583	0.3456	0.58345	0.20375	6.257000000000001
RABGGTB	28.59	27.0	28.915	25.75	25.75	24.66	26.86	10.555	11.44	11.265	22.215	18.94	10.805	13.77	10.79	14.92	12.9	9.926	26.19	16.195	31.56	56.315	30.95	33.235	28.59	21.41	22.58	18.955	27.06	18.535	32.05	15.38	12.17	16.53	14.59	40.25	25.0	20.665	32.61	36.45	18.43	22.83	24.46	28.57	25.02	26.54	34.64	20.035	13.3
CHCHD3	36.46	33.2	28.425	28.8	31.87	42.02	31.32	10.675	12.18	13.865	18.63	16.38	14.585	16.57	10.82	13.4	14.9	10.65	18.13	13.525	32.49	67.315	44.95	35.61	36.26	37.47	31.98	33.92	19.35	37.095	29.28	42.26	50.72	23.78	9.145	30.14	20.27	83.305	30.645	28.91	8.6205	20.59	20.875	20.04	20.52	25.19	20.31	21.385	22.79
EXOC4	17.295	14.46	15.61	18.63	16.6	19.01	22.53	7.79	9.593	9.661	20.065	17.91	11.99	12.71	7.832000000000001	9.658999999999999	9.915	7.523	11.93	8.747	16.265	21.655	31.58	18.84	19.19	16.34	12.515	15.795	16.3	15.89	18.08	6.91	4.463	6.644	4.25	16.1	14.18	14.98	20.57	24.17	8.722999999999999	18.01	14.47	20.12	20.83	10.75	15.22	10.895	16.29
SLC35B4	6.3525	6.55	8.8855	7.608	7.678	5.25	7.352	6.1105	8.095	7.7415	31.165	24.76	9.988	13.02	6.246	9.7	9.649	5.5905	8.215	6.2635	5.8785	12.85	18.97	9.177999999999999	10.83	7.9270000000000005	5.0525	6.943	5.138	6.9865	11.53	2.43	1.52	7.388	6.3870000000000005	6.381	4.0280000000000005	1.454	8.519	10.63	1.919	8.085	8.8115	3.043	2.968	7.196000000000001	8.343	4.7565	7.577000000000001
LRGUK	0.53725	0.4203	0.3752	0.1884	0.2645	0.139	0.3395	0.2207	0.2166	0.3018	0.2054	0.2434	0.2058	0.1975	0.28300000000000003	0.4007	0.3332	0.18425	0.1831	0.14985	0.6946	0.13255	0.2749	0.2194	0.6322	0.25	0.39735	0.2215	0.2652	0.21155	0.7889	0.09766	0.048369999999999996	0.5275	0.3091	0.8856	0.9218	0.069995	0.40015	0.2849	0.56445	1.5490000000000002	1.4225	0.585	0.677	0.3904	1.033	0.35185	10.65
GFRA1	18.75	15.81	0.9496	5.865	9.52	5.435	12.32	5.21	6.096	14.645	0.8235	1.452	4.997	5.431	3.554	7.492000000000001	15.9	7.859	2.551	7.8035	22.47	0.0336	4.221	18.605	17.6	33.64	9.513	18.935	5.68	17.595	27.1	3.852	1.301	3.157	7.767	4.737	8.302	3.0685	40.345	5.529	1.31	4.368	6.612	10.58	9.468	8.271	2.838	5.176	5.041
PNLIPRP3	1.985	0.03175	0.04671	0.08259	0.1528	0.3988	0.2642	0.0	0.0	0.0	0.0	0.0	0.0	0.0	0.0	0.0	0.0	0.0	0.0	0.0	0.2951	0.0	0.1416	0.17155	0.0	0.04916	0.08576	0.0478	2.012	0.040635000000000004	0.0	0.0	0.0	0.0	0.0	0.024	0.08676	0.0	0.02392	0.0	0.1519	0.0	0.011470000000000001	21.43	22.48	0.0419	0.0	0.19815	0.3252
CCDC172	0.0	0.0	0.0	0.0	0.0	0.0	0.0	0.0	0.0	0.0	0.0	0.0	0.0	0.0	0.0	0.0	0.03137	0.0	0.0	0.0	0.0	0.0	0.0	0.0	0.0	0.0	0.0	0.0	0.0	0.0	0.0	0.0	0.0	0.0	0.0	0.0	0.0	0.0	0.0	0.0	0.080675	0.0	0.0	0.0	0.0	0.0	0.0	0.0	25.01
CDH10	0.022025	0.021509999999999998	0.1689	0.02367	0.0	0.02367	0.06393	8.4355	12.9	4.757	41.105	34.93	14.28	22.5	5.587000000000001	7.12	6.263999999999999	3.484	2.795	4.462	0.02451	0.0	0.4399	0.10213	0.1561	0.2467	0.13825	0.07505	0.016	0.060135	0.03476	0.1323	0.0	0.05739	0.0	0.1611	0.027339999999999996	0.0	0.1028	0.034339999999999996	0.12715	1.776	3.136	0.03193	0.07222	0.1031	0.0	0.145	0.7658
RP11-730N24.1	0.0	0.0	0.0	0.0	0.0	0.0	0.0	0.0	0.0	0.0	0.0	0.0	0.0	0.0	0.0	0.0	0.0	0.0	0.0	0.0	0.0	0.0	0.0	0.0	0.0	0.0	0.0	0.0	0.0	0.0	0.0	0.0	0.0	0.0	0.0	0.0	0.0	0.0	0.0	0.0	0.0	0.0	0.0	0.0	0.0	0.0	0.0	0.0	0.5992
HTR4	0.041805	0.025830000000000002	0.1986	0.7899	0.7787	0.4772	0.03622	0.069565	0.1964	0.9159	0.0084	0.012459999999999999	0.3684	0.3869	0.1738	0.1026	1.537	0.33025	0.05242	0.04915	0.028439999999999997	0.0090795	0.0	0.025394999999999997	0.1287	0.6574	1.4365	0.03488	0.04172	0.02359	0.08115	0.8422	0.09294	0.0075379999999999996	0.018619999999999998	0.043269999999999996	0.02888	0.014369999999999999	0.0663	0.012459999999999999	0.0046305	0.7746	0.017275	0.056170000000000005	0.05421	2.7239999999999998	0.029585000000000004	0.025480000000000003	0.07007000000000001
MIR3156-3	0.0	0.0	0.0	0.0	0.0	0.0	0.0	0.0	0.0	0.0	0.0	0.0	0.0	0.0	0.0	0.0	0.0	0.0	0.0	0.0	0.0	0.0	0.0	0.0	0.0	0.0	0.0	0.0	0.0	0.0	0.0	0.0	0.0	0.0	0.0	0.0	0.0	0.0	0.0	0.0	0.0	0.0	0.0	0.0	0.0	0.0	0.0	0.0	0.0
AP001465.5	0.0	0.0	0.0	0.0	0.0	0.0	0.0	0.0	0.0	0.0	0.0	0.0	0.0	0.0	0.0	0.0	0.0	0.0	0.0	0.0	0.0	0.0	0.0	0.0	0.0	0.0	0.0	0.0	0.0	0.0	0.0	0.0	0.0	0.0	0.0	0.0	0.0	0.0	0.0	0.0	0.0	0.0	0.0	0.0	0.0	0.0	0.0	0.0	1.636
POTED	0.0	0.0	0.0	0.0	0.0	0.0	0.0	0.0	0.0	0.0	0.0	0.0	0.0	0.0	0.0	0.0	0.0	0.0	0.0	0.0	0.0	0.0	0.0	0.0	0.0	0.0	0.0	0.0	0.0	0.0	0.0	0.0	0.0	0.0	0.0	0.0	0.0	0.0	0.0	0.0	0.0	0.0	0.0	0.0	0.0	0.0	0.0	0.0	3.989
MIR3118-1	0.0	0.0	0.0	0.0	0.0	0.0	0.0	0.0	0.0	0.0	0.0	0.0	0.0	0.0	0.0	0.0	0.0	0.0	0.0	0.0	0.0	0.0	0.0	0.0	0.0	0.0	0.0	0.0	0.0	0.0	0.0	0.0	0.0	0.0	0.0	0.0	0.0	0.0	0.0	0.0	0.0	0.0	0.0	0.0	0.0	0.0	0.0	0.0	0.0
GYPC	74.125	83.55	36.105	75.17	55.67	60.14	43.91	3.0745	2.4730000000000003	3.1639999999999997	1.1840000000000002	1.08	2.022	2.258	3.5810000000000004	3.99	3.0980000000000003	3.0575	10.42	5.936	64.28	70.155	71.69	65.365	56.3	58.0	22.175	57.32	11.64	59.675	50.18	27.96	32.55	16.67	3.8710000000000004	68.49	14.07	30.205	27.97	66.89	7.8345	9.7	28.59	14.4	21.39	25.64	59.14	9.53	4.042
LINC00879	0.0	0.0	0.0	0.0	0.0	0.0	0.0	0.0	0.0	0.0	0.0	0.0	0.0	0.0	0.0	0.0	0.0	0.0	0.0	0.0	0.0	0.0	0.0	0.0	0.0	0.0	0.0	0.0	0.0	0.0	0.0	0.0	0.0	0.0	0.0	0.0	0.0	0.0	0.0	0.0	0.0	0.0	0.0	0.0	0.0	0.0	0.0	0.0	4.428
EPHA6	0.04016	0.08866	0.0074255	0.2382	0.09197999999999999	0.13	0.3733	0.4771	0.6149	1.0155	1.214	1.197	0.61595	0.7275	0.3822	0.2816	1.3719999999999999	0.60725	0.06235	0.12135	0.1157	0.0048055	0.0	0.5038	0.5675	2.1790000000000003	0.38275	0.2462	0.2405	0.242	0.1898	0.07247	0.02041	0.049710000000000004	0.00855	0.06075	0.07692	0.004178	0.1523	1.732	0.031564999999999996	0.08487	0.31645	0.04432	0.032010000000000004	0.06344	0.0089625	0.034315	11.08
STX19	0.2808	0.1809	0.06876499999999999	0.3063	0.2917	0.2649	0.6061	0.094875	0.1817	0.12885	0.2086	0.3075	0.44575	0.4949	0.08934	0.08068	0.07119	0.083285	0.1448	0.0742	0.79945	0.093545	0.08534	0.5465	0.4189	0.2979	8.375	0.18415	9.715	0.13435	0.1328	0.1129	0.08005	0.1137	0.087	2.824	9.646	0.036275	0.6314	0.3799	3.783	0.22899999999999998	3.9325	5.077	4.479	4.242	0.6787	7.013999999999999	0.5439
DHFRL1	3.9789999999999996	3.2039999999999997	4.641	5.255	5.155	5.0	5.936	3.281	2.997	4.023	3.5795	3.2230000000000003	3.02	3.596	3.1639999999999997	3.636	4.4719999999999995	3.543	6.966	3.3795	4.251	4.4415	5.968	6.1825	8.436	4.834	3.635	4.8705	2.582	4.4875	6.846	1.751	1.0290000000000001	2.093	2.0	3.4389999999999996	4.091	0.8027	7.9265	7.739	2.195	4.877	4.1655	2.708	2.825	4.231	3.7425	2.9645	5.334
PROS1	50.37	42.14	10.765	160.6	92.41	57.85	20.57	4.3025	3.9189999999999996	5.6355	1.6340000000000001	1.601	3.6585	4.338	4.872	6.146	5.516	4.0235	7.513999999999999	4.503	39.885	0.12975	77.3	29.855	28.65	22.78	16.005	35.305	14.95	33.64	39.3	42.64	16.89	18.55	83.7	42.51	18.74	2.944	167.45	48.79	3.3989999999999996	12.22	13.445	22.36	31.02	17.21	15.9	6.949	8.079
NSUN3	4.262	3.8289999999999997	3.7605	4.84	4.994	4.5889999999999995	5.271	1.771	1.976	2.6725	3.0095	2.542	1.911	2.392	2.035	2.44	3.1039999999999996	1.9275	3.2760000000000002	2.0685	4.393	8.2915	4.999	5.461	6.127999999999999	3.772	4.3825	3.385	3.199	3.1845	4.387	2.044	1.2930000000000001	1.973	2.048	5.122999999999999	3.773	0.81155	5.938	5.646	2.0580000000000003	4.248	4.802	3.8689999999999998	4.001	4.622	5.6355	3.673	7.5120000000000005
ARL13B	7.6185	7.765	2.8925	8.197000000000001	8.548	9.58	5.181	2.5225	2.3480000000000003	3.713	4.231	3.8089999999999997	2.397	2.83	2.7460000000000004	3.1260000000000003	3.594	2.8105	5.607	2.7165	7.4295	5.6875	12.08	6.9575	8.328	6.154	2.8110000000000004	6.477	3.222	6.251	9.347000000000001	2.705	1.265	3.0039999999999996	1.796	9.974	3.964	0.80955	13.675	7.505	1.61	7.7010000000000005	5.577000000000001	4.285	4.503	3.265	3.84	2.4485	7.421
CYB5R4	5.3065	4.15	2.8025	5.483	5.1370000000000005	5.814	5.821000000000001	1.4575	1.631	1.9685	10.075	7.729	1.8419999999999999	2.258	1.702	2.075	2.332	1.8895	3.0839999999999996	2.0465	4.3525	10.095	5.077	4.378	4.538	4.3389999999999995	4.246	3.783	4.377	4.268	3.925	1.8769999999999998	1.598	2.045	1.355	6.309	3.8680000000000003	2.6855	4.6385	3.5669999999999997	1.242	3.6919999999999997	3.7365	3.3280000000000003	3.815	4.689	8.609	2.9775	12.65
RIPPLY2	0.0908	0.2522	0.1942	0.3876	0.5342	0.5689	1.113	9.145	11.84	12.165	37.645	29.48	12.785	18.14	9.258	11.56	17.07	9.652999999999999	8.501	8.464	0.1363	0.0	0.1489	0.36275	1.045	1.012	0.33085	0.6056	0.1379	0.62975	0.4925	0.06773	0.0523	0.03153	0.0	0.07661	0.0931	0.0	0.531	0.4994	0.2186	12.89	0.555	0.0741	0.0	0.1826	0.0	0.2592	1.327
MRAP2	1.462	0.5479	2.1385	193.4	38.05	72.67	2.07	5.9615	9.62	6.1045	27.24	21.02	16.23	24.23	4.06	17.07	8.305	4.6945	1.733	4.1465	1.364	0.062345000000000005	0.1444	2.4925	2.397	1.288	3.758	0.6705	1.74	0.61385	2.441	0.9005	0.2097	1.798	0.09344	1.0170000000000001	9.62	0.36355	9.821	2.032	2.1245	7.167999999999999	6.4225	2.194	1.984	3.56	14.125	3.5545	7.023
OXGR1	1.1765	0.4833	0.034789999999999995	0.155	0.3041	0.2198	0.7458	0.24485	0.3628	0.12145	0.042545	0.05206	0.7392	1.16	0.2432	0.3353	0.111	0.09526	0.8728	0.25215	1.03	0.0	0.1472	0.87665	0.7348	0.3	1.0765	0.3809	1.065	0.2957	1.298	0.05051	0.05036	1.916	0.0	0.5079	2.8739999999999997	0.08351499999999999	0.81415	0.09571	0.16895	0.3515	0.34785	1.943	2.58	0.4298	0.29365	0.1344	0.1961
HS6ST3	0.93775	0.09852000000000001	1.469	0.1549	0.04303	4.124	0.1209	0.57275	1.57	0.5766	0.37445	0.6218	2.1385	2.8539999999999996	0.815	1.043	0.653	0.344	0.3411	0.32545	0.15605	0.0	0.4112	0.5311	0.8153	0.08183	0.05212000000000001	0.4842	0.055560000000000005	0.77655	0.2472	0.1177	0.08098	0.1367	0.0	0.02785	0.02828	0.25115	0.37205	0.0	0.39799999999999996	0.9195	0.11275	0.06473	0.2814	0.048139999999999995	0.0	0.62045	0.5189
CRISP3	0.099875	0.1684	0.06756000000000001	0.1327	0.08342000000000001	0.0503	3.0660000000000003	0.037445	0.05284	0.0427	0.09375	0.08215	0.06246	0.05969	0.0388	0.052070000000000005	0.04166	0.04658	0.04888	0.06163	0.1848	0.031855	0.05036	0.2697	0.1889	0.07384	0.078875	0.12455	165.2	0.16385	1.9140000000000001	0.08192999999999999	0.045739999999999996	0.061239999999999996	0.1834	0.9359999999999999	2456.0	0.040225	0.06324500000000001	0.1323	0.648	0.1755	0.5289	1.758	3.597	0.1174	1.7425	0.089055	0.2628
DEFB110	0.0	0.0	0.0	0.0	0.0	0.0	0.0	0.0	0.0	0.0	0.0	0.0	0.0	0.0	0.0	0.0	0.0	0.0	0.0	0.0	0.0	0.0	0.0	0.0	0.0	0.0	0.0	0.0	0.0	0.0	0.0	0.0	0.0	0.0	0.0	0.0	0.0	0.0	0.0	0.0	0.0	0.0	0.0	0.0	0.0	0.0	0.0	0.0	0.0
DEFB112	0.0	0.0	0.0	0.0	0.0	0.0	0.0	0.0	0.0	0.0	0.0	0.0	0.0	0.0	0.0	0.0	0.0	0.0	0.0	0.0	0.0	0.0	0.0	0.0	0.0	0.0	0.0	0.0	0.0	0.0	0.0	0.0	0.0	0.0	0.0	0.0	0.0	0.0	0.0	0.0	0.0	0.0	0.0	0.0	0.0	0.0	0.0	0.0	0.0
CRISP1	0.0	0.0	0.0	0.0	0.0	0.0	0.0	0.0	0.0	0.0	0.0	0.0	0.0	0.0	0.0	0.0	0.0	0.0	0.0	0.0	0.0	0.0	0.0	0.0	0.0	0.0	0.0	0.0	0.0	0.0	0.0	0.0	0.0	0.0	0.0	0.0	0.1012	0.0	0.0	0.0	0.0	0.0	0.0	0.0	0.0	0.03317	0.0	0.0	3.66
RHAG	0.097365	0.1256	0.03476	0.08688	0.7391	0.1281	0.4688	0.017669999999999998	0.0219	0.026775	0.0	0.035289999999999995	0.028710000000000003	0.022080000000000002	0.02735	0.032119999999999996	0.01863	0.019445	0.0391	0.0	0.1024	0.0	0.0	1.7095	1.364	0.5898	0.2401	0.99065	0.06825	0.8914	0.2677	1.7080000000000002	0.3239	0.052610000000000004	0.09297000000000001	0.2317	0.06579	0.031939999999999996	1.604	0.05376	0.033905000000000005	0.04402	0.34415	0.1445	0.1084	0.342	0.55655	0.14405	0.3093
DEFB114	0.0	0.0	0.0	0.0	0.0	0.0	0.0	0.0	0.0	0.0	0.0	0.0	0.0	0.0	0.0	0.0	0.0	0.0	0.0	0.0	0.0	0.0	0.0	0.0	0.0	0.0	0.0	0.0	0.0	0.0	0.0	0.0	0.0	0.0	0.0	0.0	0.0	0.0	0.0	0.0	0.0	0.0	0.0	0.0	0.0	0.0	0.0	0.0	0.0
DEFB133	0.0	0.0	0.0	0.0	0.0	0.0	0.0	0.0	0.0	0.0	0.0	0.0	0.0	0.0	0.0	0.0	0.0	0.0	0.0	0.0	0.0	0.0	0.0	0.0	0.0	0.0	0.0	0.0	0.0	0.0	0.0	0.0	0.0	0.0	0.0	0.0	0.0	0.0	0.0	0.0	0.0	0.0	0.0	0.0	0.0	0.0	0.0	0.0	0.0
DEFB113	0.0	0.0	0.0	0.0	0.0	0.0	0.0	0.0	0.0	0.0	0.0	0.0	0.0	0.0	0.0	0.0	0.0	0.0	0.0	0.0	0.0	0.0	0.0	0.0	0.0	0.0	0.0	0.0	0.0	0.0	0.0	0.0	0.0	0.0	0.0	0.0	0.0	0.0	0.0	0.0	0.0	0.0	0.0	0.0	0.0	0.0	0.0	0.0	0.0
GLYATL3	0.0	0.0	0.0	0.0	0.0	0.0	0.0	0.0	0.0	0.0	0.0	0.0	0.0	0.0	0.0	0.0	0.0	0.0	0.0	0.0	0.0	0.0	0.0	0.0	0.0	0.0	0.0	0.0	0.0	0.0	0.0	0.0	0.0	0.0	0.0459	0.0	0.0	0.0	0.0	0.0	0.0	0.0	0.0	0.0	0.0	0.0	0.0	0.0	0.0
CRISP2	0.063735	0.05989	0.060055	0.063	0.0	0.0	0.2539	0.03288	0.02638	0.09408	0.0	0.0619	0.040725	0.0	0.03625	0.4363	0.195	0.10265999999999999	0.04085	0.09200499999999999	0.1639	0.0	0.03847	0.34145	2.891	0.053079999999999995	0.051475	0.053175	1.921	0.05929500000000001	0.8689	0.03395	0.0	0.3619	0.08555	0.6993	19.56	0.0	0.03282	0.1375	0.17185	1.494	0.81665	0.321	0.5137	0.2863	0.3477	0.074575	1194.0
PGK2	0.0	0.0	0.0	0.0	0.0	0.0	0.1328	0.0	0.0	0.0	0.0	0.0	0.0	0.0	0.0	0.0	0.0	0.0	0.0	0.0	0.0	0.019540000000000002	0.0	0.1426	0.08373	0.0	0.0	0.0	0.0	0.0	0.09435	0.0	0.0	0.02079	0.0	0.0	0.03377	0.0	0.0	0.0	0.0	0.0	0.032255	0.0	0.0	0.021480000000000003	0.0	0.0	357.6
EPHA5	0.055165	0.06881	0.01444	0.09983	0.1381	0.1305	0.2117	2.4465	2.532	0.6647	0.5912	0.9535	2.6460000000000004	5.562	3.122	2.617	0.4116	0.36935	0.6008	1.367	0.051320000000000005	0.0	0.01878	1.05215	1.93	0.2115	0.068855	0.132	0.0141	0.09143	0.025830000000000002	0.1664	0.018359999999999998	0.01937	0.0	0.03913	0.2424	0.004842	1.6565	0.6075	0.003662	0.9227	0.66105	0.08271	0.09047999999999999	0.032	0.076315	0.2614	0.7702
RP11-707A18.1	0.0	0.2354	0.0	0.0	0.0	0.0	0.0	0.1578	0.3855	0.11045	0.051065	0.030860000000000002	0.45035	0.6059	0.2819	0.2908	0.1328	0.05947	0.8503	0.4208	0.0	0.0	0.0	0.0	0.0	0.0265	0.01679	0.0	0.01668	0.0	0.0	0.01384	0.02144	0.0	0.0	0.0	0.0	0.006272	0.068505	0.0	0.0	0.3725	0.0	0.5089	0.276	0.01128	0.0	0.0	0.1876
MIR1269A	0.0	0.0	0.0	0.0	0.0	0.0	0.0	0.0	0.0	0.0	0.0	0.0	0.0	0.0	0.0	0.0	0.0	0.0	0.0	0.0	0.0	0.0	0.0	0.0	0.0	0.0	0.0	0.0	0.0	0.0	0.0	0.0	0.0	0.0	0.0	0.0	0.0	0.0	0.0	0.0	0.0	0.0	0.0	0.0	0.0	0.0	0.0	0.0	0.0
RP11-584P21.2	0.26105	0.1466	0.07791000000000001	0.1293	0.1657	0.1796	0.1544	0.1098	0.135	0.1145	0.2324	0.1746	0.17015	0.2133	0.1168	0.3357	0.2167	0.08825	0.1201	0.2064	0.2162	0.078185	0.08081	0.2481	0.1826	0.1366	0.094465	0.1322	0.09544	0.1247	0.1498	0.07418	0.0387	0.07106	0.036489999999999995	0.2109	0.1253	0.07005	0.60655	0.1499	0.12885	0.3427	0.25055	0.2648	0.3805	0.2249	0.38735	0.10205	2.721
FAAH2	0.70825	1.422	1.4469999999999998	0.4628	0.5139	0.397	4.272	1.128	1.238	1.087	10.155	7.7860000000000005	1.4269999999999998	1.723	1.189	3.216	1.5490000000000002	0.94305	1.569	1.355	5.324	3.5675	0.1147	0.8387	0.9009	0.498	3.4675	0.63065	8.581	0.69845	2.29	0.3392	0.1515	8.487	8.81	4.898	13.25	0.1107	0.9601	0.8455	9.9665	19.2	14.21	17.38	17.89	3.843	1.6905	5.6865	0.4852
SPIN2B	5.1055	4.603	4.436	8.775	7.335	7.797999999999999	7.984	3.7125	5.005	4.1635	9.1005	8.083	6.042999999999999	7.577000000000001	3.9010000000000002	5.888	5.001	3.4295	6.225	4.1875	5.3870000000000005	4.0335	5.647	7.77	8.513	8.315	5.7905	7.603	3.449	7.3275	6.334	2.805	2.0	3.3680000000000003	1.555	5.0489999999999995	3.85	2.103	8.568999999999999	7.284	1.857	8.012	7.162999999999999	3.84	3.596	4.39	5.939	3.935	3.4539999999999997
SPIN2A	0.3923	0.3009	0.1318	0.2547	0.1635	0.17300000000000001	0.2174	0.1554	0.2502	0.08091	0.96785	0.8617	0.3169	0.3672	0.1454	0.1731	0.1395	0.058855	0.07415	0.05417	0.3449	0.18	0.7722	0.2692	0.3192	0.1732	0.1591	0.2149	0.09963	0.1775	0.2032	0.06412999999999999	0.02766	0.08093	0.045219999999999996	0.1557	0.1841	0.032925	0.7664	0.2115	0.063215	0.3111	0.2085	0.2142	0.1981	0.1517	0.2358	0.1077	0.1748
ZXDB	6.1335	5.686	3.9175	7.346	6.691	7.5520000000000005	9.384	2.7065	3.2230000000000003	3.3955	12.58	7.642	2.9615	4.886	2.5869999999999997	4.0680000000000005	3.748	2.4445	4.008	2.7735	6.5515	6.3389999999999995	6.832999999999999	6.218999999999999	8.176	6.316	4.922	6.816	3.477	6.5	11.14	2.141	1.979	2.437	6.406000000000001	6.126	5.501	3.2785	7.2945	7.4079999999999995	2.9655	4.7410000000000005	6.0465	7.841	6.757999999999999	5.4110000000000005	6.053999999999999	4.686	2.213
ZXDA	3.5745	2.449	2.043	2.9	2.863	2.6460000000000004	3.365	1.023	1.0859999999999999	1.3425	2.6689999999999996	2.741	1.112	1.357	1.07	1.499	1.556	1.148	1.551	1.0455	3.615	2.436	3.0380000000000003	2.9255	4.515	2.6639999999999997	2.0325	2.929	1.208	2.7560000000000002	3.832	1.1340000000000001	0.9089	1.165	0.7354	2.0580000000000003	2.455	1.2009999999999998	4.204	4.235	1.3159999999999998	2.6860000000000004	2.668	2.8080000000000003	2.833	2.072	2.7555	1.867	1.047
SPIN3	5.124	4.463	5.789	6.676	6.516	6.2379999999999995	9.43	2.6895	3.2319999999999998	3.2255	22.16	22.17	4.1795	4.784	2.8930000000000002	3.832	4.123	2.2475	4.086	2.6455	6.16	7.77	6.318	8.9925	12.21	6.624	4.6765	6.3715	3.89	5.728	10.18	2.141	1.103	3.237	3.2539999999999996	4.526	6.4910000000000005	1.4365	11.375	11.58	3.088	9.25	9.8365	2.735	2.291	5.242999999999999	5.0425	4.4305	3.321
PCDH10	0.11065	0.1464	2.082	26.58	11.53	8.652999999999999	1.37	12.15	15.94	23.03	1.5230000000000001	2.131	16.725	20.76	10.09	14.98	23.31	14.605	5.8839999999999995	13.33	0.14185	0.011915	0.06205	2.8565	1.8880000000000001	0.7591	0.28015	2.1535	0.1067	0.4009	2.6319999999999997	0.7462	0.027089999999999996	0.6961	0.01241	0.5084	0.0771	0.026164999999999997	4.482	1.5130000000000001	0.063225	2.114	9.369	0.08294	0.08056	0.1505	0.028319999999999998	0.14305	2.765
PABPC4L	1.182	1.584	0.2922	2.3609999999999998	1.8159999999999998	1.3159999999999998	0.6446	0.1068	0.1062	0.13615	0.065855	0.10400000000000001	0.12665	0.09722	0.1335	0.1743	0.1012	0.1093	0.2179	0.18785	1.287	0.0	0.2512	1.416	2.316	0.8949	0.35725	1.5455	0.5106	0.9987	2.174	1.537	0.3273	0.3714	0.03911	0.5166	0.5898	0.14925	1.064	1.62	0.1663	0.6875	2.2975	0.2198	0.2986	0.2903	0.1163	0.25525	0.5908
RP11-9G1.3	0.0	0.0	0.1093	2.1959999999999997	0.961	0.617	0.05989	2.616	2.753	3.5495	0.32705	0.3819	2.4859999999999998	3.342	2.833	4.199	4.527	2.8280000000000003	3.057	4.253	0.0	0.0	0.0	0.098465	0.09181	0.09397	0.02503	0.16725	0.0	0.0348	0.06262999999999999	0.0441	0.0	0.04705	0.0	0.0229	0.0	0.0	0.68935	0.1369	0.0	0.2243	0.79215	0.0	0.0	0.01838	0.023665000000000002	0.0	0.3027
CDH12	0.098345	0.007826000000000001	2.181	0.0	0.007435	0.00755	0.024980000000000002	0.26065	0.7347	0.60365	0.4167	0.4001	1.4125	1.839	0.3081	0.9359	1.9040000000000001	0.28905	0.9149	0.289	0.1737	0.0	0.0	0.036725	0.2868	0.008662999999999999	0.0118	0.012245	0.01706	0.0094825	0.2566	0.0	0.0	0.0499	0.0	0.014980000000000002	0.9840000000000001	0.0	0.05088	0.0147	0.010975	2.326	0.022535	0.4313	0.32	0.0	0.0	0.026225	0.8958
CDH18	0.0	0.0	0.01594	0.0	0.0	0.0	0.0358	1.5955	2.889	0.90265	25.22	20.35	5.9215	9.082	1.156	5.307	1.527	0.80765	0.5618	0.7221	0.0	0.0	0.1834	0.005615	0.06196	0.03462	0.017419999999999998	0.03986	0.0	0.018969999999999997	0.02638	0.0	0.0	0.007425	0.0	0.0	0.01126	0.0	0.027735000000000003	0.01785	0.043664999999999995	6.621	0.053439999999999994	0.05242	0.1034	0.0132	0.0097175	0.015705	4.779
LINC00680	5.2235	4.7860000000000005	4.4095	6.455	6.723	5.471	4.577	2.9455	3.907	2.725	5.1265	5.026	5.132999999999999	5.651	3.407	5.511	2.938	2.6655	3.927	3.2235	5.307	4.989	8.699	4.2805	5.9510000000000005	5.697	4.342	4.77	3.3339999999999996	4.2695	6.292999999999999	3.1910000000000003	2.397	2.94	2.362	4.96	4.621	1.949	6.147	7.35	2.395	8.859	8.415	3.8930000000000002	3.7510000000000003	5.152	8.228	3.605	4.569
RNU6-16P	0.0	0.0	0.0	0.0	0.0	0.0	0.0	0.0	0.0	0.0	0.0	0.0	0.0	0.0	0.0	0.0	0.0	0.0	0.0	0.0	0.0	0.0	0.0	0.0	0.0	0.0	0.0	0.0	0.0	0.0	0.0	0.0	0.0	0.0	0.0	0.0	0.0	0.0	0.0	0.0	0.0	0.0	0.0	0.0	0.0	0.0	0.0	0.0	0.0
MIR3166	0.0	0.0	0.0	0.0	0.0	0.0	0.0	0.0	0.0	0.0	0.0	0.0	0.0	0.0	0.0	0.0	0.0	0.0	0.0	0.0	0.0	0.0	0.0	0.0	0.0	0.0	0.0	0.0	0.0	0.0	0.0	0.0	0.0	0.0	0.0	0.0	0.0	0.0	0.0	0.0	0.0	0.0	0.0	0.0	0.0	0.0	0.0	0.0	0.0
CTSC	28.38	38.04	15.3	17.42	24.12	7.691	19.99	1.942	1.633	2.0469999999999997	0.64105	0.5189	1.3385	2.076	2.472	3.25	2.009	1.5365	7.156000000000001	3.2565	20.09	49.23	93.39	17.93	21.92	12.61	20.895	8.07	15.6	7.712000000000001	15.59	5.437	2.35	17.95	4.4239999999999995	62.14	11.62	2.1675	20.69	7.994	6.1955	11.63	8.189	8.926	8.933	23.9	65.225	8.7855	4.738
GRM5	0.01098	0.0	0.0	0.2318	0.06216	0.0526	0.01169	0.69155	1.286	0.78625	0.2441	0.5581	1.7535	2.557	0.6853	0.9713	1.739	0.50495	0.261	0.4433	0.0	0.0	0.0	0.0	0.02334	0.0	0.0	0.0	0.0	0.0	0.02797	0.01204	0.0	0.02509	0.0	0.013930000000000001	0.0	0.0	0.023819999999999997	0.0	0.0	0.1866	0.0	0.0	0.0	0.0	0.0	0.0	2.61
RAB38	1.609	3.286	27.05	3.0469999999999997	4.351	1.4240000000000002	9.484	0.23195	0.158	0.17945	0.07724	0.09172000000000001	0.1566	0.17800000000000002	0.3139	0.4454	0.1857	0.12785	0.6049	0.3618	2.5395	16.655	3.135	3.734	2.804	1.97	2.0405	1.4345	65.58	1.2695	3.009	0.8458	0.2184	3.98	0.5202	7.796	3.062	0.16605	5.5235	2.7969999999999997	1.067	3.7889999999999997	3.3735	65.36	62.38	2.061	2.447	1.355	4.485
GRM5-AS1	0.0	0.0	0.0	0.09061	0.0	0.0	0.0	0.0	0.05878	0.04738	0.0	0.0	0.2158	0.07781	0.0	0.04657	0.06705	0.0	0.0	0.0	0.0	0.0	0.0	0.0	0.0	0.0	0.0	0.0	0.0	0.0	0.0	0.0	0.0	0.0713	0.0	0.0	0.0	0.0	0.1209	0.0	0.0	0.2244	0.0	0.0	0.0	0.0	0.0	0.0	0.2313
MIR1468	0.0	0.0	0.0	0.0	0.0	0.0	0.0	0.0	0.0	0.0	0.0	0.0	0.0	0.0	0.0	0.0	0.0	0.0	0.0	0.0	0.0	0.0	0.0	0.0	0.0	0.0	0.0	0.0	0.0	0.0	0.0	0.0	0.0	0.0	0.0	0.0	0.0	0.0	0.0	0.0	0.0	0.0	0.0	0.0	0.0	0.0	0.0	0.0	0.0
MTMR8	0.74375	0.5537	0.6633	1.692	1.367	2.015	2.065	0.1152	0.1238	0.1553	0.4235	0.4293	0.17275	0.1642	0.1412	0.2756	0.1811	0.1182	0.3423	0.1875	0.7983	2.0245	0.060779999999999994	1.215	1.341	0.7955	1.0505	0.7340000000000001	1.262	0.6538	0.9845	0.2836	0.1196	0.5208	0.1521	0.8428	0.9224	0.2214	1.723	2.0580000000000003	0.2855	0.7213	1.2475	0.6839	0.6883	0.8677	0.87495	0.68085	0.4142
AMER1	1.9685	1.59	1.768	3.667	2.8369999999999997	3.891	3.4210000000000003	0.67625	0.9377	1.1685	4.7415	4.933	1.4005	1.485	0.715	1.406	1.3980000000000001	0.81945	0.6881	0.76305	1.8135	5.9555	2.702	3.088	3.242	3.676	2.2755	3.4785	4.185	3.3925	4.684	1.218	1.054	1.454	2.065	2.307	2.617	2.4525	4.2535	9.306000000000001	1.8745	1.975	3.0585	2.5610000000000004	2.6510000000000002	2.283	2.3745	2.755	0.8504
ASB12	0.0	0.0	0.0	0.0	0.0	0.146	0.1672	0.0	0.0	0.0	0.0	0.0	0.0	0.0	0.0	0.0	0.0	0.0	0.0	0.0	0.0	0.0	0.0	0.0	0.0	0.0	0.0	0.0	0.0	0.0	0.1896	0.1845	0.7206	0.0	0.0	0.0	0.0	15.76	0.0	0.0	0.0	0.0	0.10105499999999999	0.0	0.0	0.0	0.0	0.0	0.3065
CNTN3	5.1295	1.024	0.20865	11.79	0.8832	1.189	14.61	5.079	5.8260000000000005	3.056	1.2945	3.3930000000000002	8.3855	10.15	4.381	4.912	3.6910000000000003	1.0265	1.245	1.8015	2.7769999999999997	0.009637	17.04	0.5335	6.563	1.5759999999999998	3.617	3.29	0.1273	1.0659999999999998	3.197	2.294	0.7237	2.13	2.411	0.9669	1.446	0.13365	2.8265	2.532	1.8159999999999998	9.354	6.7665	0.8057	1.4409999999999998	1.058	2.679	2.1495	1.4080000000000001
MIR4444-1	0.0	0.0	0.0	0.0	0.0	0.0	0.0	0.0	0.0	0.0	0.0	0.0	0.0	0.0	0.0	0.0	0.0	0.0	0.0	0.0	0.0	0.0	0.0	0.0	0.0	0.0	0.0	0.0	0.0	0.0	0.0	0.0	0.0	0.0	0.0	0.0	0.0	0.0	0.0	0.0	0.0	0.0	0.0	0.0	0.0	0.0	0.0	0.0	0.0
SOSTDC1	0.1622	0.1688	0.1991	0.1773	0.2086	0.225	1.13	0.8126	2.511	0.1085	0.1742	0.467	2.099	4.8180000000000005	1.07	0.9732	0.1473	0.088515	0.2983	0.21345	2.3645	0.024045	0.046169999999999996	0.086315	0.09807	3.602	4.8260000000000005	0.8993	2.678	0.5787	0.3316	1.885	0.058320000000000004	3.237	0.01627	16.94	9.945	0.04017	2.073	0.6615	0.083345	0.4698	0.71215	14.2	12.16	2.932	0.0418	8.399	4.921
LRRC72	0.0	0.0	0.0	0.0	0.0	0.0	0.0	0.0	0.0186	0.02185	0.03873	0.03997	0.04085	0.0365	0.0	0.0	0.03392	0.026045	0.0	0.0	0.0	0.0	0.0	0.0	0.0	0.0	0.0	0.0	0.0	0.0	0.0	0.0	0.0	0.0	0.0	0.0	0.0	0.0	0.0	0.0	0.0	0.0	0.0	0.0	0.0	0.0	0.0	0.0	5.694
ISPD-AS1	0.049455	0.06221	0.017025	0.052520000000000004	0.047760000000000004	0.041339999999999995	0.020880000000000003	0.01977	0.02547	0.024455	0.05111	0.07189	0.023185	0.04111	0.02327	0.02097	0.0322	0.018940000000000002	0.031760000000000004	0.015775	0.071485	0.011359999999999999	0.0388	0.064205	0.025490000000000002	0.03586	0.029135	0.03537	0.0272	0.026335	0.08237	0.03472	0.014190000000000001	0.01889	0.03497	0.054770000000000006	0.04793	0.01009	0.1569	0.1814	0.02114	0.07232000000000001	0.06245	0.06302999999999999	0.051570000000000005	0.025269999999999997	0.016890000000000002	0.0371	14.43
OR4A5	0.0	0.0	0.0	0.0	0.0	0.0	0.0	0.0	0.0	0.0	0.0	0.0	0.0	0.0	0.0	0.0	0.0	0.0	0.0	0.0	0.0	0.0	0.0	0.0	0.0	0.0	0.0	0.0	0.0	0.0	0.0	0.0	0.0	0.0	0.0	0.0	0.0	0.0	0.0	0.0	0.0	0.0	0.0	0.0	0.0	0.0	0.0	0.0	0.0
OR4C46	0.0	0.0	0.0	0.0	0.0	0.0	0.0	0.0	0.0	0.0	0.0	0.0	0.0	0.0	0.0	0.0	0.0	0.0	0.0	0.0	0.0	0.0	0.0	0.0	0.0	0.0	0.0	0.0	0.0	0.0	0.0	0.0	0.0	0.0	0.0	0.0	0.0	0.0	0.0	0.0	0.0	0.0	0.0	0.0	0.0	0.0	0.0	0.0	0.0
DCAF8L2	0.0	0.0	0.0	0.0	0.0	0.0	0.0	0.0	0.0	0.0	0.0	0.0	0.0	0.0	0.0	0.0	0.0	0.0	0.0	0.0	0.0	0.0	0.0	0.0	0.0	0.0	0.0	0.0	0.0	0.0	0.0	0.0	0.0	0.0	0.0	0.0	0.0	0.0	0.0	0.0	0.0	0.0	0.0	0.0	0.0	0.0	0.0	0.0	2.246
MAGEB1	0.0	0.0	0.0	0.0	0.0	0.0	0.0	0.0	0.0	0.0	0.0	0.0	0.0	0.0	0.0	0.0	0.0	0.0	0.0	0.0	0.0	0.03373	0.0	0.0	0.03198	0.0	0.0	0.0	0.0	0.0	0.0	0.0	0.0	0.0	0.0	0.0	0.0	0.0	0.0	0.0	0.0	0.0	0.0	0.0	0.0	0.0	0.0	0.0	30.39
MAGEB3	0.0	0.0	0.0	0.0	0.0	0.0	0.0	0.0	0.0	0.0	0.0	0.0	0.0	0.0	0.0	0.0	0.0	0.0	0.0	0.0	0.0	0.0	0.0	0.0	0.0	0.0	0.0	0.0	0.0	0.0	0.0	0.0	0.0	0.0	0.0	0.0	0.0	0.0	0.0	0.0	0.0	0.0	0.0	0.0	0.0	0.0	0.0	0.0	8.179
IL1RAPL1	0.08239500000000001	0.0448	0.0	0.02156	0.04908	0.01228	0.5886	0.6505	0.5533	0.67915	0.44695	0.3928	0.64245	0.7357	0.8504	0.5879	0.5572	0.6613	1.6780000000000002	0.69735	0.04167	0.0	0.026680000000000002	0.08909	0.06831	0.2279	0.085125	0.17355	0.03046	0.1292	0.03275	0.2498	0.1813	0.015319999999999999	0.0	0.01612	0.02785	0.03166	2.273	0.156	0.0	0.1269	0.11435	0.02207	0.02465	0.06321	0.0	0.05633	0.1827
MAGEB2	0.0	0.0	0.0	0.0	0.0	0.0	0.0	0.0	0.0	0.0	0.0	0.0	0.0	0.0	0.0	0.0	0.0	0.0	0.0	0.0	0.0	0.0	0.0	0.0	0.0	0.0	0.0	0.0	0.0	0.0	0.0	0.0	0.0	0.0	0.0	0.0	0.0	0.0	0.048005	0.0	0.0	0.0	0.0	0.0	0.0	0.0	0.0	0.0	48.69
NR0B1	0.16335	0.07758999999999999	45.04	0.2478	0.0	0.0	0.05256	1.2930000000000001	0.9069	0.72045	0.3264	0.3001	0.5935	0.6807	0.9791	1.29	0.7340000000000001	0.6895	0.6546	0.8477	0.23425	0.0	0.1115	2.238	0.8869	0.09419	0.038885	0.041264999999999996	0.03007	0.029155	0.1814	0.0	0.0	0.01761	0.0	0.0	0.06736	0.0	0.2414	4.406000000000001	0.38525	3.6319999999999997	0.0	0.03848	0.01983	0.01712	0.00634	0.13035	38.27
DCAF8L1	0.0	0.0	0.0	0.0	0.0	0.0	0.03349	0.0	0.0	0.0	0.0	0.0	0.0	0.0	0.0	0.0	0.0	0.0	0.0	0.0	0.0	0.0	0.0	0.0	0.0	0.0	0.0	0.0	0.0	0.0	0.0	0.0	0.0	0.0	0.0	0.0	0.0	0.0	0.0	0.0	0.0	0.0	0.0	0.0	0.0	0.008702	0.0	0.0	1.4509999999999998
MAGEB4	0.0	0.0	0.0	0.0	0.0	0.0	0.0	0.0	0.0	0.0	0.0	0.0	0.0	0.0	0.0	0.0	0.0	0.0	0.0	0.0	0.0	0.0	0.0	0.0	0.0	0.0	0.0	0.0	0.0	0.0	0.0	0.0	0.0	0.0	0.0	0.0	0.0	0.0	0.0	0.0	0.0	0.0	0.0	0.0	0.0	0.0	0.0	0.0	14.84
MIR4666B	0.0	0.0	0.0	0.0	0.0	0.0	0.0	0.0	0.0	0.0	0.0	0.0	0.0	0.0	0.0	0.0	0.0	0.0	0.0	0.0	0.0	0.0	0.0	0.0	0.0	0.0	0.0	0.0	0.0	0.0	0.0	0.0	0.0	0.0	0.0	0.0	0.0	0.0	0.0	0.0	0.0	0.0	0.0	0.0	0.0	0.0	0.0	0.0	0.0
MAGEB10	0.0	0.0	0.0	0.0	0.0	0.0	0.0	0.0	0.0	0.0	0.0	0.0	0.0	0.0	0.0	0.0	0.0	0.0	0.0	0.0	0.0	0.0	0.0	0.02425	0.0	0.0	0.0	0.0	0.0	0.0	0.0	0.0	0.0	0.0	0.0	0.0	0.0	0.0	0.0	0.02172	0.0	0.0	0.0	0.0	0.0	0.0	0.0	0.0	2.4090000000000003
ARPP21	0.041365	0.04703	0.018515	1.4169999999999998	0.114	0.174	0.0	12.35	15.63	147.1	75.465	65.23	27.22	32.1	5.996	6.454	243.7	104.95	2.911	4.6415	0.03709	0.025555	0.01924	0.008312	0.0	0.2759	0.11335	0.154	0.0187	0.11699999999999999	0.0	0.046439999999999995	0.01914	0.06859	0.2182	0.04387	0.1483	23.29	0.09727999999999999	0.028960000000000003	0.016155000000000003	3.0669999999999997	0.062335	0.04673	0.07117000000000001	0.09119	0.039735	0.02984	0.1082
MIR128-2	0.0	0.0	0.0	0.0	0.0	0.0	0.0	0.0	0.0	0.0	0.0	0.0	0.0	0.0	0.0	0.0	0.0	0.0	0.0	0.0	0.0	0.0	0.0	0.0	0.0	0.0	0.0	0.0	0.0	0.0	0.0	0.0	0.0	0.0	0.0	0.0	0.0	0.0	0.0	0.0	0.0	0.0	0.0	0.0	0.0	0.0	0.0	0.0	0.0
MIR3924	0.0	0.0	0.0	0.0	0.0	0.0	0.0	0.0	0.0	0.0	0.0	0.0	0.0	0.0	0.0	0.0	0.0	0.0	0.0	0.0	0.0	0.0	0.0	0.0	0.0	0.0	0.0	0.0	0.0	0.0	0.0	0.0	0.0	0.0	0.0	0.0	0.0	0.0	0.0	0.0	0.0	0.0	0.0	0.0	0.0	0.0	0.0	0.0	0.0
ZWINT	2.627	2.252	4.2915	1.9680000000000002	2.551	1.4269999999999998	2.48	1.4525	1.66	2.0215	1.432	1.412	2.2035	2.571	2.011	1.692	2.488	1.746	2.873	1.9615	3.358	108.85	14.74	1.4155	1.508	1.314	9.976	0.98405	19.88	1.0295	1.702	0.9845	0.6158	3.91	1.104	3.681	5.87	0.23085	2.8480000000000003	2.3080000000000003	1.7885	2.582	3.264	8.148	7.901	10.42	10.21	3.825	54.98
NXPH1	0.0	0.0	19.45	0.0	0.0	0.0	0.0	9.0375	12.04	7.225	4.7725	3.753	6.92	11.22	5.782	13.12	6.723	3.8985	2.6060000000000003	5.943	0.01436	0.0	0.0	0.0	0.0	0.0	0.0	0.0	0.0	0.0	0.0	0.0	0.0	0.0	0.0	0.0	0.08247	0.0	0.0	0.0	0.0	1.456	0.0	0.0	0.0	0.0	0.0	0.0	0.28300000000000003
PHF14	10.14	9.609	8.9445	11.8	11.48	11.88	11.3	6.9555	7.209	6.678999999999999	12.71	10.05	7.1	9.585	7.5089999999999995	8.475	7.559	5.777	7.772	6.1175	10.445	11.83	13.52	13.045	12.57	10.01	7.8445	9.4485	8.705	9.3925	11.79	3.716	2.522	4.863	4.332	9.487	8.831	3.832	13.58	15.85	3.7345	11.29	10.525	9.404	8.994	8.125	9.245	6.979	11.6
NDUFA4	107.25	111.9	120.3	212.9	261.8	238.4	130.4	246.45	248.5	183.7	254.7	225.2	279.0	342.6	191.0	149.2	256.0	168.45	144.1	198.3	103.55	128.6	121.0	131.1	101.1	135.5	95.23	141.55	88.48	136.5	133.0	371.0	354.6	128.8	73.34	116.8	103.1	284.2	124.85	108.9	37.565	33.84	117.5	77.69	89.59	80.97	99.635	124.1	53.27
LRRC1	16.22	9.23	2.2375	11.22	9.925	12.57	13.68	3.7889999999999997	2.559	4.558	3.0725	3.201	2.678	2.5580000000000003	3.824	4.681	4.239	3.9739999999999998	9.572000000000001	4.238	16.895	2.117	1.268	20.86	16.41	16.04	18.105	10.51	18.79	8.9425	11.77	1.944	1.2990000000000002	4.263	0.2908	10.44	17.58	0.67475	20.045	5.005	4.3225	8.919	11.855	26.27	27.31	14.36	2.02	10.345	20.47
RP11-411K7.1	1.05	0.4782	0.014169999999999999	0.1544	0.3555	0.1536	0.2213	0.023	0.08865	0.01645	0.0	0.013369999999999998	0.09947	0.1186	0.022869999999999998	0.030610000000000002	0.0163	0.0	0.043519999999999996	0.015795	0.8781	0.0	0.0	1.04085	0.5402	0.1578	0.081085	0.30695	5.405	0.28045	0.4381	0.07672999999999999	0.1575	0.1299	0.019809999999999998	0.1255	2.468	0.10555	0.604	0.021519999999999997	0.010131999999999999	0.2982	0.074785	9.801	10.68	0.1243	0.03435	0.059595	0.09203
TINAG	0.0	0.0	0.0	0.0	0.0	0.0	0.0	0.026485	0.1074	0.0	0.0	0.0	0.2135	0.2092	0.01347	0.05869	0.02574	0.0	0.0	0.0	0.0	1.147	0.0	0.01099	0.0	0.01826	8.042	0.0	0.0	0.0	0.0	0.08123	0.05529	15.63	0.0	0.0	0.0	0.14045	0.3847	0.0	0.0	0.0	0.0	0.0	0.0	10.61	0.0	0.0	0.09727000000000001
MLIP-IT1	0.3937	0.1869	0.0	0.0	0.1029	0.0	0.07797	0.0	0.0	0.0	0.0	0.0	0.0	0.0	0.0	0.0	0.0	0.0	0.0	0.0	0.3444	0.0	0.0	0.4723	0.3751	0.04817	0.0	0.1333	1.065	0.11965	0.3916	0.0	0.0	0.0	0.057710000000000004	0.0	0.6806	0.0	0.2562	0.0	0.0	0.07155	0.0	3.034	3.0610000000000004	0.171	0.0	0.0	0.0
MLIP	0.64385	0.293	0.9807	0.28600000000000003	1.3519999999999999	1.7309999999999999	0.1956	0.6637	1.5130000000000001	0.099415	0.2652	0.4442	4.3515	4.363	0.3008	0.3565	0.06724	0.044255	0.28600000000000003	0.072775	0.35365	0.03517	0.03137	0.3325	0.1718	0.16	0.12805	0.2567	0.5592	0.2586	0.2754	33.35	45.85	0.07453	2.96	0.0743	0.8092	70.64	85.705	0.03282	0.08427	0.0929	0.12565	1.2919999999999998	1.445	0.5145	0.03106	0.04979	0.6577
HCRTR2	0.033125	0.03901	0.0	0.0	0.056979999999999996	0.0	0.0	0.21015	0.2834	0.079125	0.058835000000000005	0.05541	0.35095	0.4039	0.07653	0.7749	0.2338	0.06883500000000001	0.055	0.26635	0.0	0.0	0.0	0.0	0.0	0.0	0.0	0.0	0.0	0.0	0.0	0.1104	0.02563	0.028669999999999998	0.0	0.07968	0.0	0.0	0.02972	0.1267	0.0	0.04682	0.0	0.0	0.0	0.0	0.0	0.0	0.5172
FAM83B	0.019780000000000002	0.0409	0.0	0.015519999999999999	0.029589999999999998	0.02147	5.867999999999999	0.0	0.0	0.0	0.0	0.0	0.0	0.0	0.0	0.0	0.0	0.0	0.0	0.0	0.6232	0.0	0.02972	0.28395	0.2297	0.05449	4.8595	0.02392	22.71	0.018009999999999998	0.2844	0.935	0.0628	1.2819999999999998	0.061189999999999994	0.07733999999999999	5.957999999999999	0.35005	0.16935	0.03154	0.53445	0.06807	2.428	38.05	36.8	3.425	0.0	1.115	1.34
OR6C65	0.0	0.0	0.0	0.0	0.0	0.0	0.0	0.0	0.0	0.0	0.0	0.0	0.0	0.0	0.0	0.0	0.0	0.0	0.0	0.0	0.0	0.0	0.0	0.0	0.0	0.0	0.0	0.0	0.0	0.0	0.0	0.0	0.0	0.0	0.0	0.0	0.0	0.0	0.0	0.0	0.0	0.0	0.0	0.0	0.0	0.0	0.0	0.0	0.0
OR6C4	0.0	0.0	0.0	0.0	0.0	0.0	0.0	0.0	0.0	0.0	0.0	0.0	0.0	0.0	0.0	0.0	0.0	0.0	0.0	0.0	0.0	0.0	0.0	0.0	0.0	0.0	0.0	0.0	0.0	0.0	0.0	0.0	0.0	0.0	0.0	0.0	0.0	0.0	0.0	0.0	0.0	0.0	0.0	0.0	0.0	0.0	0.0	0.0	0.0
OR10P1	0.0	0.0	0.0	0.0	0.0	0.0	0.0	0.0	0.0	0.0	0.0	0.0	0.0	0.0	0.0	0.0	0.0	0.0	0.0	0.0	0.0	0.0	0.0	0.0	0.0	0.0	0.0	0.0	0.0	0.0	0.0	0.5589	0.0	0.0	0.0	0.0	0.0	0.0	0.0	0.0	0.0	0.0	0.0	0.0	0.0	0.0	0.0	0.0	0.1913
OR6C70	0.0	0.0	0.0	0.0	0.0	0.0	0.0	0.0	0.0	0.0	0.0	0.0	0.0	0.0	0.0	0.0	0.0	0.0	0.0	0.0	0.0	0.0	0.0	0.0	0.0	0.0	0.0	0.0	0.0	0.0	0.0	0.0	0.0	0.0	0.0	0.0	0.0	0.0	0.0	0.0	0.0	0.0	0.0	0.0	0.0	0.0	0.0	0.0	0.0
OR2AP1	0.0	0.0	0.0	0.0	0.0	0.0	0.0	0.0	0.0	0.0	0.0	0.0	0.0	0.0	0.0	0.0	0.0	0.0	0.0	0.0	0.0	0.0	0.0	0.0	0.0	0.0	0.0	0.0	0.0	0.0	0.0	0.0	0.0	0.0	0.0	0.0	0.0	0.0	0.0	0.0	0.0	0.0	0.0	0.0	0.0	0.0	0.0	0.0	0.0
OR6C2	0.0	0.0	0.0	0.0	0.0	0.0	0.0	0.0	0.0	0.0	0.0	0.0	0.0	0.0	0.0	0.0	0.0	0.0	0.0	0.0	0.0	0.0	0.0	0.0	0.0	0.0	0.0	0.0	0.0	0.0	0.0	0.07099	0.0	0.0	0.0	0.0	0.0	0.0	0.0	0.0	0.0	0.0	0.0	0.0	0.0	0.0	0.0	0.0	0.4098
OR6C6	0.0	0.0	0.0	0.0	0.0	0.0	0.0	0.0	0.0	0.0	0.0	0.0	0.0	0.0	0.0	0.0	0.0	0.0	0.0	0.0	0.0	0.0	0.0	0.0	0.0	0.0	0.0	0.0	0.0	0.0	0.0	0.0	0.0	0.0	0.0	0.0	0.0	0.0	0.0	0.0	0.0	0.0	0.0	0.0	0.0	0.0	0.0	0.0	0.0
OR6C76	0.0	0.0	0.0	0.0	0.0	0.0	0.0	0.0	0.0	0.0	0.0	0.0	0.0	0.0	0.0	0.0	0.0	0.0	0.0	0.0	0.0	0.0	0.0	0.0	0.0	0.0	0.0	0.0	0.0	0.0	0.0	0.0	0.0	0.0	0.0	0.0	0.0	0.0	0.0	0.0	0.0	0.0	0.0	0.0	0.0	0.0	0.0	0.0	0.0
BLOC1S1	64.985	57.12	69.225	65.98	72.79	61.63	63.3	56.52	56.83	51.72	42.905	39.52	49.09	62.55	52.64	52.75	51.07	48.795	87.45	62.195	58.065	54.5	61.59	55.71	62.16	81.15	76.935	75.295	66.36	75.925	72.65	47.57	33.09	52.63	40.48	65.67	49.58	57.535	115.6	59.42	21.165	59.94	62.98	52.19	54.56	70.72	90.2	58.57	38.46
METTL7B	0.99805	1.002	2.0580000000000003	1.222	1.101	0.3597	0.3832	1.8880000000000001	3.4589999999999996	1.0875	0.2796	0.3927	2.701	3.0810000000000004	6.181	0.8318	1.149	1.1085	1.892	1.3795	0.6705	0.20955	3.405	0.13769	0.58	0.3833	18.8	0.30095	0.1189	0.2529	1.5430000000000001	92.5	7.48	8.595	90.26	1.794	0.4722	3.4445	14.115	0.2819	1.7195	1.8730000000000002	0.37105	0.435	0.2451	36.07	6.452999999999999	1.011	1.46
OR6C75	0.0	0.0	0.0	0.0	0.0	0.0	0.0	0.0	0.0	0.0	0.0	0.0	0.0	0.0	0.0	0.0	0.0	0.0	0.0	0.0	0.0	0.0	0.0	0.0	0.0	0.0	0.0	0.0	0.0	0.0	0.0	0.0	0.0	0.0	0.0	0.0	0.0	0.0	0.0	0.0	0.0	0.0	0.0	0.0	0.0	0.0	0.0	0.0	0.0
ITGA7	253.0	178.1	12.465	333.8	261.8	333.3	102.2	20.275	28.1	28.375	26.285	32.87	31.85	26.32	20.94	17.98	28.08	22.29	12.49	21.35	118.65	1.1285	5.131	78.295	87.82	213.1	66.695	209.2	20.56	212.75	181.7	157.7	136.4	16.08	4.6819999999999995	29.89	17.05	115.95	180.1	30.77	4.4115	21.67	70.52	24.08	29.08	25.07	23.535	19.48	28.24
OR6C74	0.0	0.0	0.0	0.0	0.0	0.0	0.0	0.0	0.0	0.0	0.0	0.0	0.0	0.0	0.0	0.0	0.0	0.0	0.0	0.0	0.0	0.0	0.0	0.0	0.0	0.0	0.0	0.0	0.0	0.0	0.0	0.0	0.0	0.0	0.0	0.0	0.0	0.0	0.0	0.0	0.0	0.0	0.0	0.0	0.0	0.0	0.0	0.0	0.08172
OR6C68	0.0	0.0	0.0	0.0	0.0	0.0	0.0	0.0	0.0	0.0	0.0	0.0	0.0	0.0	0.0	0.0	0.0	0.0	0.0	0.0	0.0	0.0	0.0	0.0	0.0	0.0	0.0	0.0	0.0	0.0	0.0	0.0	0.0	0.0	0.0	0.0	0.0	0.0	0.0	0.0	0.0	0.0	0.0	0.0	0.0	0.0	0.0	0.0	0.0
OR6C1	0.0	0.0	0.0	0.0	0.0	0.0	0.0	0.0	0.0	0.0	0.0	0.0	0.0	0.0	0.0	0.0	0.0	0.0	0.0	0.0	0.0	0.0	0.0	0.0	0.0	0.0	0.0	0.0	0.0	0.0	0.0	0.0	0.0	0.0	0.0	0.0	0.0	0.0	0.0	0.0	0.0	0.0	0.0	0.0	0.0	0.0	0.0	0.0	0.0
OR6C3	0.0	0.0	0.0	0.0	0.0	0.0	0.0	0.0	0.0	0.0	0.0	0.0	0.0	0.0	0.0	0.0	0.0	0.0	0.0	0.0	0.0	0.0	0.0	0.0	0.107	0.0	0.0	0.0	0.0	0.0	0.0	0.0	0.0	0.0	0.0	0.0	0.0	0.0	0.0	0.0	0.0	0.0	0.0	0.0	0.0	0.0	0.0	0.0	0.0
OR10A7	0.0	0.0	0.0	0.0	0.0	0.0	0.0	0.0	0.0	0.0	0.0	0.0	0.0	0.0	0.0	0.0	0.0	0.0	0.0	0.0	0.0	0.0	0.0	0.0	0.0	0.0	0.0	0.0	0.0	0.0	0.0	0.0	0.0	0.0	0.0	0.0	0.0	0.0	0.0	0.0	0.0	0.0	0.0	0.0	0.0	0.0	0.0	0.0	0.128
PRB2	0.04757	0.01913	0.0348	0.0	0.02213	0.03117	0.048139999999999995	0.4169	0.8564	2.1135	0.019485	0.0	1.2245	1.5430000000000001	0.6235	0.4817	2.204	1.5215	0.1024	0.1234	0.03698	0.04575	0.06171	0.09252	0.0	0.019469999999999998	0.020184999999999998	0.0	0.0	0.0	0.0	0.0	0.0	0.0	0.0	0.0	0.0525	0.01672	0.1068	0.0	0.0	0.06897	0.00813	0.4724	0.5773	0.01976	0.02373	0.0	0.682
PRB3	0.0	0.0	0.0	0.0	0.0	0.0	0.1526	0.0	0.0	0.0	0.0	0.0	0.0	0.0	0.0	0.0	0.0	0.0	0.0	0.0	0.028575	0.024955	0.0	0.07569	0.0	0.0	0.032885000000000005	0.0	0.08034	0.0	0.03895	0.0	0.0	0.01493	0.0	0.0	0.2846	0.0	0.0	0.0	0.0	0.06523999999999999	0.1734	0.317	0.3317	0.0	0.1307	0.0	2.324
PRB1	0.0	0.0	0.0	0.0	0.0	0.0	0.0	0.04677	0.08161	0.63785	0.0	0.0	0.2099	0.2085	0.1315	0.0	0.5518	0.49200000000000005	0.0	0.0	0.0	0.0	0.0	0.0	0.0	0.0	0.0	0.0	0.0	0.0	0.0	0.0	0.0	0.0	0.0	0.0	0.0	0.0	0.057495000000000004	0.0	0.0	0.0	0.0	0.2262	0.3215	0.0	0.0	0.0	0.1203
TAS2R20	2.4795	1.5619999999999998	1.391	1.6580000000000001	1.706	1.7830000000000001	1.49	0.659	0.5746	0.75525	2.7345	2.496	0.61015	0.5975	0.7006	0.7691	0.7149	0.60615	1.588	0.81405	2.4055	2.1895	2.41	2.3225	2.969	2.09	1.3445	1.7745	0.9834	1.4225	2.138	0.9115	0.39799999999999996	0.6674	0.8097	2.5860000000000003	1.546	0.99215	5.3245	5.067	0.74085	3.0260000000000002	2.6195	1.7790000000000001	1.8419999999999999	1.8940000000000001	2.9595	1.0285	1.679
TAS2R43	0.087225	0.08778999999999999	0.06643500000000001	0.09249	0.09041	0.08496000000000001	0.2019	0.0	0.0	0.015735	0.19905	0.41	0.0	0.0	0.0	0.0	0.025519999999999998	0.0	0.045919999999999996	0.0	0.097675	0.1836	0.09571	0.20175	0.2361	0.09854	0.09135	0.097165	0.04293	0.09512000000000001	0.1839	0.0319	0.0	0.0255	0.030239999999999996	0.1086	0.08398	0.028285	0.1969	0.3001	0.05039	0.2135	0.11825	0.08622	0.07973	0.1351	0.15125	0.060025	0.2348
TAS2R8	0.0	0.0	0.039935000000000005	0.0	0.0	0.0	0.08863	0.0	0.0	0.0	0.11545	0.1363	0.04528	0.05501	0.0	0.04023	0.0	0.0	0.0	0.0	0.0	0.0	0.0	0.0	0.0	0.0	0.0	0.0	0.0	0.0	0.0	0.0	0.0	0.0	0.0	0.0	0.0	0.0	0.0	0.0	0.0	0.06138	0.0	0.0	0.0	0.0	0.0	0.0	0.0
PRB4	0.0	0.0	0.0	0.0	0.0	0.0	0.0	0.0	0.0	0.0	0.0	0.0	0.0	0.0	0.0	0.0	0.0	0.0	0.0	0.0	0.0	0.0	0.0	0.0	0.0	0.0	0.0	0.0	0.0	0.0	0.0	0.0	0.0	0.0	0.0	0.0	0.0	0.0	0.0	0.0	0.0	0.0	0.0	0.1586	0.2112	0.0	0.0	0.0	0.4873
TAS2R30	0.055279999999999996	0.05364	0.05142000000000001	0.06044	0.05826	0.04029	0.04723	0.014830000000000001	0.01648	0.024045	0.17155	0.2477	0.01744	0.01729	0.027469999999999998	0.02769	0.020909999999999998	0.01678	0.03377	0.0	0.058045000000000006	0.081955	0.03797	0.12075	0.1188	0.07747000000000001	0.052485000000000004	0.067745	0.03885	0.054310000000000004	0.1215	0.03392	0.01242	0.02982	0.03779	0.07768	0.05894	0.024534999999999998	0.1276	0.1914	0.025885000000000002	0.1253	0.090165	0.09066	0.06535	0.06925	0.07663500000000001	0.046505	0.17300000000000001
TAS2R42	0.0	0.0	0.039805	0.0	0.0	0.0	0.0	0.0	0.0	0.0	0.1286	0.09018	0.0	0.0	0.0	0.0	0.032260000000000004	0.0	0.0	0.0	0.0	0.0	0.0	0.0	0.0	0.0	0.0	0.0	0.0	0.0	0.0	0.0	0.0	0.0	0.0	0.0	0.0	0.0	0.0	0.0	0.0	0.07733999999999999	0.0	0.0	0.0	0.0	0.070495	0.0	0.04158
TAS2R31	0.72705	0.5067	0.3557	0.5591	0.5209	0.6912	0.5487	0.18345	0.1457	0.1935	0.6921	0.9851	0.1945	0.1591	0.1931	0.2349	0.2041	0.1848	0.3435	0.2234	0.7003	1.444	0.9388	0.51095	1.246	0.5178	0.37265	0.58315	0.2527	0.4986	0.9539	0.2633	0.1288	0.1421	0.1016	0.6901	0.2692	0.13295	1.689	1.923	0.24855	1.185	0.6718	0.4452	0.4975	0.41	0.4466	0.31735	1.5919999999999999
TAS2R46	0.085895	0.1258	0.075745	0.1065	0.09659	0.08952	0.2156	0.0	0.0	0.02652	0.2847	0.3174	0.0	0.0	0.0349	0.02607	0.02015	0.0	0.04517	0.0	0.08451	0.1385	0.127	0.2057	0.06412000000000001	0.1052	0.08369	0.09024	0.04882	0.07916000000000001	0.1228	0.028669999999999998	0.0	0.04018	0.0	0.12300000000000001	0.07571	0.0	0.15935	0.2503	0.060345	0.1408	0.11115	0.09638	0.09081	0.08777	0.10175	0.081475	0.2054
PRR4	2.506	1.778	2.559	2.49	2.0869999999999997	2.292	2.436	2.3825	2.479	2.1115	3.8935	3.889	2.9525	3.195	2.6180000000000003	2.9930000000000003	2.03	1.8519999999999999	4.138999999999999	2.9205	3.082	1.6225	1.466	3.1719999999999997	4.598	2.48	1.556	2.224	1.196	1.9215	2.779	1.3090000000000002	0.8270000000000001	1.42	1.2309999999999999	2.254	479.0	1.1395	4.8055	4.462	0.8331	4.355	3.9695	4.413	10.26	1.7990000000000002	2.827	1.4280000000000002	2.718
PRH2	0.063605	0.05181	0.09644	0.09609	0.07922	0.06561	0.1326	0.0	0.06602999999999999	0.033835000000000004	0.12315	0.1372	0.06142	0.0542	0.07279	0.08026	0.05112	0.031485	0.1212	0.08718	0.10725	0.06589	0.0	0.12143	0.08009	0.08588	0.051115	0.08365	0.07269	0.059175	0.07541	0.04816	0.0	0.06917000000000001	0.09043	0.07966000000000001	0.0986	0.0	0.2025	0.2133	0.0	0.3079	0.14415	0.05206	0.04948	0.07914	0.11095	0.046675	2.8160000000000003
TAS2R50	0.08823500000000001	0.07758999999999999	0.06481	0.07869	0.08642000000000001	0.06059	0.04682	0.0	0.0	0.0	0.37875	0.4037	0.0	0.0	0.0	0.0	0.0	0.0	0.0	0.0	0.09663	0.12725	0.07378	0.1696	0.1002	0.079	0.07773	0.07636	0.0	0.0666	0.1712	0.03478	0.0	0.03249	0.0	0.1241	0.09117	0.027255	0.1672	0.2279	0.027375	0.1097	0.081715	0.08707999999999999	0.07896	0.1189	0.13045	0.037465	0.111
TAS2R13	0.061755	0.04566	0.082225	0.0563	0.059070000000000004	0.0493	0.09734	0.01202	0.02915	0.02684	0.08549	0.1536	0.034260000000000006	0.0	0.02502	0.03184	0.0262	0.02052	0.04162	0.0	0.09175499999999999	0.039725	0.0	0.064685	0.06121	0.06361	0.04672	0.07767	0.027339999999999996	0.05684500000000001	0.0	0.04743	0.02717	0.03413	0.03611	0.05757	0.1063	0.022165	0.13265	0.1741	0.039025	0.1395	0.09963	0.05437	0.05439	0.06279	0.056679999999999994	0.045965	0.1226
TAS2R19	0.6888	0.5284	0.41855	0.6073	0.6098	0.5948	0.701	0.3019	0.2791	0.34285	2.7510000000000003	2.86	0.3211	0.321	0.3442	0.4596	0.4121	0.30435	0.6329	0.3803	0.6676	1.0365	0.7683	0.8189	0.8	0.7721	0.4745	0.7671	0.2652	0.62585	0.8477	0.3429	0.1731	0.222	0.1228	0.6666	0.3598	0.3588	1.82	2.7110000000000003	0.28525	1.97	0.9232	0.4307	0.4497	0.5374	0.7155	0.3289	1.385
TAS2R7	0.0	0.0	0.0	0.0	0.0	0.0	0.0	0.0	0.0	0.0	0.0	0.0	0.0	0.0	0.0	0.0	0.0	0.0	0.0	0.0	0.0	0.0	0.0	0.0	0.0	0.0	0.0	0.0	0.0	0.0	0.0	0.0	0.0	0.0	0.0	0.0	0.0	0.0	0.0	0.0	0.0	0.0	0.0	0.0	0.0	0.0	0.0	0.0	0.0
TAS2R9	0.0	0.0	0.0	0.0	0.0	0.0	0.0	0.0	0.0	0.0	0.0	0.06337999999999999	0.0	0.0	0.0	0.0	0.0	0.0	0.0	0.0	0.0	0.0	0.0	0.0	0.0	0.0	0.0	0.0	0.0	0.0	0.0	0.0	0.0	0.0	0.0	0.0	0.0	0.0	0.0	0.0	0.0	0.0	0.0	0.0	0.0	0.0	0.0	0.0	0.0
TAS2R14	2.4335	2.3569999999999998	2.7025	3.187	3.137	3.6439999999999997	2.995	1.618	1.4480000000000002	2.1035	11.9	11.18	1.6905	1.93	2.295	2.077	2.362	1.892	4.721	2.187	2.752	3.0655	2.56	5.1045	5.907	3.9930000000000003	2.6565	3.7	1.6019999999999999	3.1189999999999998	4.815	1.129	0.5556	1.5659999999999998	1.18	3.1889999999999996	2.948	0.845	5.9175	7.4639999999999995	1.2435	6.313	4.2235	1.808	1.6869999999999998	3.157	3.8080000000000003	2.063	2.366
TAS2R10	0.45165	0.2341	1.0115	0.4095	0.4563	0.3317	0.3172	0.08205	0.1464	0.13699999999999998	0.49285	0.8969	0.27305	0.2213	0.1203	0.2092	0.1693	0.09319	0.1185	0.1233	0.48565	0.31715	0.5692	0.19885	0.9135	0.4878	0.37015	0.4777	0.1652	0.41700000000000004	0.6141	0.1583	0.1151	0.2261	0.171	0.3908	0.6664	0.06275	0.8649	0.8141	0.1777	0.8803	0.4255	0.2001	0.2474	0.4346	0.61615	0.2798	0.1647
NEK10	0.1709	0.1161	0.15505	0.2502	0.3036	0.3581	1.0659999999999998	0.58675	0.7451	1.099	0.19475	0.3157	1.2625	1.3030000000000002	0.9225	1.423	1.6469999999999998	0.53455	0.2124	0.19695	1.21	0.1216	0.8531	0.20505	0.3683	1.426	0.40895	0.26095	0.2469	0.2498	1.045	1.097	0.8907	0.259	0.1683	0.6308	0.1724	1.5530000000000002	0.26635	0.4092	0.065375	2.5340000000000003	1.1005	0.13699999999999998	0.1397	0.5122	0.28125	0.4965	18.51
OXSM	7.8595	7.807	14.15	7.0329999999999995	7.518	6.404	8.927	3.7185	4.495	4.614	10.805	9.802	5.2805	6.132999999999999	3.8139999999999996	4.898	5.189	3.9105	4.532	4.3855	9.2745	20.225	16.21	5.9110000000000005	8.814	7.236000000000001	11.515	7.791	11.13	8.299	8.56	7.147	7.282	9.181000000000001	13.37	8.493	10.8	8.7725	7.652	8.671	7.019	11.05	10.685	9.572000000000001	9.087	11.54	12.72	9.0395	28.61
LINC00692	0.0	0.0	0.0	0.0	0.0	0.0	0.0	0.0	0.0	0.0	0.0	0.0	0.0	0.0	0.0	0.0	0.0	0.0	0.0	0.0	0.0	0.0	0.0	0.0	0.0	0.0	0.0	0.0	0.0	0.0	0.0	0.0	0.0	0.0	0.0	0.0	0.0	0.0	0.0	0.0	0.0	0.0	0.0	0.0	0.0	0.0	0.0	0.0	11.25
LRRC3B	0.030739999999999996	0.132	0.014530000000000001	0.07592	0.07442	0.03663	2.44	10.965	11.05	8.978	23.02	18.56	8.282	7.949	6.587999999999999	6.89	10.01	9.166	2.611	6.6145	0.2334	0.0	0.0	0.03631	0.2188	0.2691	0.14545	0.33335	0.04802	0.23135	0.1846	0.05057	0.03142	0.0	0.01925	0.035410000000000004	0.057379999999999994	0.64765	0.07704	0.6491	0.0	1.24	0.07349	0.0266	0.06697	0.08505	0.026575	0.2593	5.985
NGLY1	19.385	18.1	16.56	18.24	18.52	17.52	18.91	6.9845	8.193999999999999	6.6775	32.19	25.4	10.62	12.09	7.476	9.995	7.077000000000001	5.871	11.44	8.437000000000001	19.87	65.46	21.19	17.395	19.85	15.5	17.575	14.265	17.16	14.77	19.04	11.86	9.459	10.7	12.29	20.92	17.7	31.27	20.02	19.62	11.765	14.7	21.2	15.23	15.21	18.49	34.17	15.435	82.42
MIR4442	0.0	0.0	0.0	0.0	0.0	0.0	0.0	0.0	0.0	0.0	0.0	0.0	0.0	0.0	0.0	0.0	0.0	0.0	0.0	0.0	0.0	0.0	0.0	0.0	0.0	0.0	0.0	0.0	0.0	0.0	0.0	0.0	0.0	0.0	0.0	0.0	0.0	0.0	0.0	0.0	0.0	0.0	0.0	0.0	0.0	0.0	0.0	0.0	0.0
ANKRD7	0.14625	0.1346	0.48605	0.2992	0.2896	0.2642	0.2911	0.1891	0.2233	0.2191	0.19755	0.207	0.27075	0.3354	0.147	0.3886	0.2965	0.17245	0.2468	0.20235	0.1686	0.45535	0.5341	0.20625	0.5015	0.2897	0.15945	0.19405	0.1215	0.21545	0.685	0.2229	0.0861	0.4332	0.04465	0.1187	0.1161	0.09195	0.2164	0.3673	0.32965	0.9786	0.23405	0.07864	0.061770000000000005	0.1598	0.27535	0.1155	927.6
ABCC9	17.31	12.74	2.6755	5.982	7.619	12.93	5.841	2.0685	2.404	2.3569999999999998	0.38385	0.4052	2.002	2.255	1.798	1.3419999999999999	1.6269999999999998	1.8245	1.2	1.4785	10.375	0.044915	17.68	10.935	10.32	8.54	3.11	15.19	1.5	13.015	15.68	7.651	8.572000000000001	1.2009999999999998	9.232999999999999	6.603	4.075	16.31	7.9215	7.64	1.3535	2.351	5.2735	2.525	3.307	1.694	1.8775	1.7935	0.5203
KCNJ8	42.535	39.49	21.755	20.83	27.97	35.85	27.98	3.5869999999999997	4.87	4.203	1.7965	2.513	4.988	5.601	3.3939999999999997	3.659	3.885	4.407	3.964	5.5745	33.745	0.04964	22.19	36.045	32.37	25.49	8.383	38.885	4.281000000000001	33.48	31.92	26.85	38.33	7.0489999999999995	25.58	25.23	8.162	10.45	17.465	30.86	25.775	12.76	22.195	5.604	8.038	5.367000000000001	11.495	7.6015	1.828
CA8	2.4665	2.838	1.057	0.3237	0.6864	0.6156	1.331	7.2405	5.626	9.163	12.605	39.21	4.013	5.646	2.7569999999999997	5.184	6.932	4.1555	1.423	2.625	5.551	0.029075	0.02279	0.3658	1.621	2.4419999999999997	2.1065	1.7955	0.2481	1.9425	1.755	3.306	2.175	2.7230000000000003	0.029310000000000003	2.035	1.465	1.0675	1.704	0.2744	0.6959	16.99	2.397	0.6023	0.672	1.74	2.075	5.1125	13.42
ARL6	2.657	2.795	2.541	4.268	4.527	3.5810000000000004	3.79	4.143	4.921	5.2195	8.488	6.6160000000000005	6.454	9.88	4.312	6.181	6.492999999999999	3.8635	4.558	3.8115	2.991	3.42	4.018	4.543	6.141	3.877	1.8165	3.1955	2.401	3.0525	3.16	1.429	0.848	2.7910000000000004	0.8114	4.7860000000000005	2.639	0.68945	5.105	4.455	1.3330000000000002	8.47	4.087	2.272	2.18	1.501	1.7719999999999998	1.9	13.98
GABRR3	0.0	0.0	0.0	0.0	0.0	0.0	0.0	0.0	0.0	0.0	0.0	0.0	0.0	0.0	0.0	0.0	0.0	0.0	0.0	0.0	0.0	0.0	0.0	0.0	0.0	0.0	0.0	0.0	0.0	0.0	0.0	0.0	0.0	0.0	0.0	0.0	0.0	0.0	0.0	0.0	0.0	0.0	0.0	0.0	0.0	0.0	0.0	0.0	0.4413
EPHA6	0.04016	0.08866	0.0074255	0.2382	0.09197999999999999	0.13	0.3733	0.4771	0.6149	1.0155	1.214	1.197	0.61595	0.7275	0.3822	0.2816	1.3719999999999999	0.60725	0.06235	0.12135	0.1157	0.0048055	0.0	0.5038	0.5675	2.1790000000000003	0.38275	0.2462	0.2405	0.242	0.1898	0.07247	0.02041	0.049710000000000004	0.00855	0.06075	0.07692	0.004178	0.1523	1.732	0.031564999999999996	0.08487	0.31645	0.04432	0.032010000000000004	0.06344	0.0089625	0.034315	11.08
CRYBG3	5.651	4.673	1.5095	2.198	2.6069999999999998	2.6919999999999997	5.197	0.3058	0.2225	0.3554	0.096015	0.2783	0.6355	0.2133	0.3575	0.278	0.3282	0.29805	2.542	0.6438	4.4515	1.3075	8.265	3.8510000000000004	3.998	4.402	3.2680000000000002	2.9615	3.655	2.795	3.227	1.558	1.072	0.8170000000000001	0.3747	3.415	4.0280000000000005	3.0965	5.4335	1.889	1.5085	0.8343	2.1755	4.7989999999999995	4.42	2.573	0.7466	3.0195	3.758
CRYBG3	20.125	18.43	5.2965	8.759	10.16	9.522	18.96	2.4695	1.919	4.229	0.72885	1.2309999999999999	2.645	2.38	3.392	2.614	4.766	3.2485	14.05	4.8145	16.925	2.821	14.08	18.68	15.17	19.03	14.2	10.745	13.23	9.626	13.47	6.773	4.578	3.9810000000000003	2.032	14.7	12.94	9.172	20.99	7.67	4.935	4.843999999999999	9.29	17.78	16.57	9.832	5.327000000000001	10.68	19.56
MINA	10.07	9.877	6.099	7.542000000000001	8.852	8.251	15.65	4.1445	4.3580000000000005	5.3405	6.836	5.6579999999999995	4.698	5.831	4.3260000000000005	6.5329999999999995	6.619	3.8	8.953	5.7855	10.77	15.25	18.55	9.7705	9.468	8.219	6.8275	7.167000000000001	13.5	6.91	10.6	3.4730000000000003	2.388	5.736000000000001	3.969	8.482999999999999	13.3	9.8585	12.315	9.751	5.885	8.309	8.53	10.13	10.31	6.228	6.1225	6.516	5.91
MIR3169	0.0	0.0	0.0	0.0	0.0	0.0	0.0	0.0	0.0	0.0	0.0	0.0	0.0	0.0	0.0	0.0	0.0	0.0	0.0	0.0	0.0	0.0	0.0	0.0	0.0	0.0	0.0	0.0	0.0	0.0	0.0	0.0	0.0	0.0	0.0	0.0	0.0	0.0	0.0	0.0	0.0	0.0	0.0	0.0	0.0	0.0	0.0	0.0	0.0
PCDH20	0.4583	0.2864	0.07696	4.305	1.99	6.13	0.5083	2.2055	3.262	2.445	0.22555	0.1674	1.8885	4.0760000000000005	3.2319999999999998	2.245	2.224	1.565	1.595	1.492	0.3311	0.0	0.008317	0.6418	1.666	1.018	1.6265	4.048	0.2246	4.5735	0.625	1.746	0.1939	0.182	0.2069	1.128	0.7090000000000001	0.13615	0.8905	0.07243	0.07551000000000001	0.4991	0.54505	1.088	1.1420000000000001	0.5414	0.4914	0.5613	0.516
MIR4801	0.0	0.0	0.0	0.0	0.0	0.0	0.0	0.0	0.0	0.0	0.0	0.0	0.0	0.0	0.0	0.0	0.0	0.0	0.0	0.0	0.0	0.0	0.0	0.0	0.0	0.0	0.0	0.0	0.0	0.0	0.0	0.0	0.0	0.0	0.0	0.0	0.0	0.0	0.0	0.0	0.0	0.0	0.0	0.0	0.0	0.0	0.0	0.0	0.0
ASPH	85.115	58.0	75.14	41.88	38.26	46.68	49.56	15.33	17.28	17.8	32.545	26.29	17.13	22.87	11.55	14.52	18.67	13.775	10.5	12.59	51.035	4.2589999999999995	131.0	29.14	32.35	26.87	19.12	25.93	19.63	24.37	38.77	15.58	8.256	8.104	7.664	28.61	30.24	15.855	44.715	28.56	7.039	17.96	18.48	15.68	18.01	14.48	11.91	28.49	4.566
CLVS1	0.14185	0.1636	0.070525	0.026789999999999998	0.03285	0.02538	0.09318	1.6835	2.316	2.6445	9.271	6.197	2.8605	4.459	1.446	2.642	3.8560000000000003	1.746	0.8869	1.1159999999999999	0.12215	0.87385	0.06172999999999999	0.02486	0.08365	0.1219	0.050414999999999995	0.03802	0.1136	0.03461	0.06942000000000001	0.03833	0.02072	0.01211	0.0176	0.04663	0.07382999999999999	0.03915	0.082925	0.028480000000000002	0.012495000000000001	2.178	0.048605	0.3741	0.384	0.07693	0.04227	0.038675	1.12
PTER	8.1695	6.146	6.962999999999999	5.001	4.795	5.091	11.57	17.97	36.96	0.6897	17.535	11.34	24.47	45.91	18.67	7.875	2.465	0.46325	1.4409999999999998	1.0605	8.1315	16.055	14.03	5.9555	7.07	4.596	5.671	3.7765	5.023	3.7835	4.74	4.253	2.839	9.147	4.338	6.5329999999999995	8.347000000000001	3.6935	6.595	2.137	4.3545	1.784	6.902	6.03	6.829	6.582999999999999	7.496	8.1495	1.371
C1QL3	0.77195	0.4417	0.64865	0.653	0.461	0.489	1.085	2.6205	11.14	0.081875	11.19	6.405	8.516	14.99	2.309	1.7180000000000002	0.66	0.058289999999999995	0.2073	0.1341	0.65805	1.1925	1.104	0.90325	0.4112	0.5268	0.55125	0.42935	0.3309	0.4687	0.7707	0.3663	0.2032	0.4848	0.3075	0.675	0.7202	0.3687	0.6775	0.2431	0.3554	0.2126	0.67565	0.5789	0.6852	0.7246	0.7147	0.75345	0.1131
RSU1	71.51	56.06	20.495	111.3	102.9	137.6	64.04	10.8	10.56	10.46	14.53	11.52	8.7725	11.26	11.12	14.44	11.5	9.0055	21.67	13.53	56.76	32.4	70.54	65.72	49.18	62.58	37.815	61.22	31.13	62.815	57.54	20.19	13.46	17.03	9.716000000000001	47.61	26.91	8.8545	58.44	44.57	16.96	7.979	28.235	27.37	31.6	22.76	31.55	19.66	12.33
OR4A47	0.0	0.0	0.0	0.0	0.0	0.0	0.0	0.0	0.0	0.0	0.0	0.0	0.0	0.0	0.0	0.0	0.0	0.0	0.0	0.0	0.0	0.0	0.0	0.0	0.0	0.0	0.0	0.0	0.0	0.0	0.0	0.0	0.0	0.0	0.0	0.0	0.0	0.0	0.0	0.0	0.0	0.0	0.0	0.0	0.0	0.0	0.0	0.0	0.0
TRIM49B	0.0	0.0	0.0	0.0	0.0	0.0	0.0	0.0	0.0	0.0	0.0	0.0	0.0	0.0	0.0	0.01759	0.0	0.0	0.0	0.0	0.0	0.0	0.0	0.0	0.0	0.0	0.0	0.0	0.0	0.0	0.0	0.0	0.0	0.0	0.0	0.0	0.0	0.0	0.0	0.0	0.0	0.0	0.0	0.0	0.0	0.0	0.0	0.0	0.1883
TRIM64C	0.0	0.0	0.0	0.0	0.0	0.0	0.0	0.0	0.0	0.0	0.0	0.0	0.0	0.0	0.0	0.0	0.0	0.0	0.0	0.0	0.0	0.0	0.0	0.0	0.0	0.0	0.0	0.0	0.0	0.0	0.0	0.0	0.0	0.0	0.0	0.0	0.0	0.0	0.0	0.0	0.0	0.0	0.0	0.0	0.0	0.0	0.0	0.0	0.0
FOLH1	0.2413	1.234	0.2288	0.5747	0.6292	0.4354	0.6719	10.385	2.365	9.2995	2.311	2.3480000000000003	4.3585	4.104	17.08	8.556000000000001	4.967	13.055	63.22	20.645	1.6580000000000001	0.0	0.01883	0.91785	1.986	0.7309	0.42585	0.69465	1.012	0.5924	1.32	0.3701	0.051210000000000006	2.099	4.6739999999999995	1.744	12.52	0.031814999999999996	9.2345	0.9420000000000001	0.07714	0.1096	50.665	0.9416	1.262	0.6684	2.7685	0.17315	0.9468
OR4X1	0.0	0.0	0.0	0.0	0.0	0.0	0.0	0.0	0.0	0.0	0.0	0.0	0.0	0.0	0.0	0.0	0.0	0.0	0.0	0.0	0.0	0.0	0.0	0.0	0.0	0.0	0.0	0.0	0.0	0.0	0.0	0.0	0.0	0.0	0.0	0.0	0.0	0.0	0.0	0.0	0.0	0.0	0.0	0.0	0.0	0.0	0.0	0.0	0.0
OR4X2	0.0	0.0	0.0	0.0	0.0	0.0	0.0	0.0	0.0	0.0	0.0	0.0	0.0	0.0	0.0	0.0	0.0	0.0	0.0	0.0	0.0	0.0	0.0	0.0	0.0	0.0	0.0	0.0	0.0	0.0	0.0	0.0	0.0	0.0	0.0	0.0	0.0	0.0	0.0	0.0	0.0	0.0	0.0	0.0	0.0	0.0	0.0	0.0	0.0
OR4C13	0.0	0.0	0.0	0.0	0.0	0.0	0.0	0.0	0.0	0.0	0.0	0.0	0.0	0.0	0.0	0.0	0.0	0.0	0.0	0.0	0.0	0.0	0.0	0.0	0.0	0.0	0.0	0.0	0.0	0.0	0.0	0.0	0.0	0.0	0.0	0.0	0.0	0.0	0.0	0.0	0.0	0.0	0.0	0.0	0.0	0.0	0.0	0.0	0.0
OR4C12	0.0	0.0	0.0	0.0	0.0	0.0	0.0	0.0	0.0	0.0	0.0	0.0	0.0	0.0	0.0	0.0	0.0	0.0	0.0	0.0	0.0	0.0	0.0	0.0	0.0	0.0	0.0	0.0	0.0	0.0	0.0	0.0	0.0	0.0	0.0	0.0	0.0	0.0	0.0	0.0	0.0	0.0	0.0	0.0	0.0	0.0	0.0	0.0	0.0
OR4C3	0.0	0.0	0.0	0.0	0.0	0.0	0.0	0.0	0.0	0.0	0.0	0.0	0.0	0.0	0.0	0.0	0.0	0.0	0.0	0.0	0.0	0.0	0.0	0.045715	0.0	0.0	0.0	0.0	0.0	0.0	0.0	0.0	0.0	0.0	0.0	0.0	0.0	0.0	0.0	0.0	0.0	0.0	0.0	0.0	0.0	0.0	0.0	0.0	0.1001
OR4B1	0.0	0.0	0.0	0.0	0.0	0.0	0.0	0.0	0.0	0.0	0.0	0.0	0.0	0.0	0.0	0.0	0.0	0.0	0.0	0.0	0.0	0.0	0.0	0.0	0.0	0.0	0.0	0.0	0.0	0.0	0.0	0.0	0.0	0.0	0.0	0.0	0.0	0.0	0.0	0.0	0.0	0.0	0.0	0.0	0.0	0.0	0.0	0.0	0.0
OR4S1	0.0	0.0	0.0	0.0	0.0	0.0	0.0	0.0	0.0	0.0	0.0	0.0	0.0	0.0	0.0	0.0	0.0	0.0	0.0	0.0	0.0	0.0	0.0	0.0	0.0	0.0	0.0	0.0	0.0	0.0	0.0	0.0	0.0	0.0	0.0	0.0	0.0	0.0	0.0	0.0	0.0	0.0	0.0	0.0	0.0	0.0	0.0	0.0	0.0
NPSR1-AS1	0.0	0.0	0.0	0.0	0.0	0.0	0.03137	0.0	0.014530000000000001	0.0	0.0	0.0	0.01234	0.027719999999999998	0.0	0.005372999999999999	0.0	0.0	0.0	0.0	0.0	0.054515	0.0	0.0	0.0	0.0	0.0	0.0	0.0	0.0	0.0	0.0	0.0	0.1013	0.0	0.0	0.0	0.0269	0.0	0.0	0.0100275	0.0	0.0	0.0	0.0	0.0	0.0	0.0	0.08123999999999999
ZNF248	6.2555	6.1129999999999995	5.5920000000000005	12.16	10.76	10.33	13.08	6.4675	8.064	7.795	49.425	44.94	12.19	13.1	7.215	9.996	9.687000000000001	6.2425	8.663	7.1975	7.2155	11.295	5.791	19.01	21.6	22.06	10.06	11.985	5.851	10.665	15.84	5.321000000000001	3.455	4.923	3.162	8.3	7.196000000000001	3.3110000000000004	13.49	25.92	3.391	28.33	17.53	5.69	6.106	8.961	10.255	6.0575	11.06
ZNF37A	5.7675	7.2379999999999995	6.2595	8.249	8.492	7.832999999999999	8.82	3.5045	3.659	3.972	21.305	18.62	4.74	5.023	4.44	5.33	4.604	3.384	7.381	4.455	6.29	12.92	12.68	9.139	11.48	9.837	5.9565	9.2725	4.638999999999999	8.574	11.64	3.4160000000000004	2.352	4.544	3.241	7.32	7.106	2.359	9.8505	11.78	6.11	15.02	10.27	4.225	3.8689999999999998	7.295	7.731	7.309	3.821
ZNF33A	14.715	11.18	12.215	14.26	14.52	17.47	25.2	5.255	5.561	5.593	36.535	27.67	6.761	7.6370000000000005	6.001	7.765	6.164	4.704	12.24	7.072	15.97	17.365	9.95	20.94	20.68	16.22	14.24	15.47	11.37	15.02	20.96	6.268	4.566	9.953	7.888	16.24	19.9	9.076	16.775	21.91	10.135	22.99	22.385	13.78	14.26	16.77	18.84	13.315	6.829
ANKRD30A	0.1242	0.1058	0.0	0.0	0.0	0.0	0.0	0.0	0.0	0.0	0.0	0.0	0.0	0.0	0.0	0.0	0.0	0.0	0.0	0.0	6.712999999999999	0.0	0.0	0.0	0.0	0.0	0.0	0.0	0.0	0.0	0.0	0.0	0.0	0.006568000000000001	0.0	0.0	0.0	0.0	0.0	0.0	0.0	0.0	0.0	0.018690000000000002	0.02997	0.0	0.0	0.0	2.575
ZNF25	20.355	13.54	10.045	28.86	24.82	34.13	18.48	13.7	20.03	13.46	63.935	42.97	25.905	40.12	12.35	25.25	21.48	10.625	15.41	14.495	16.7	8.172	14.77	23.02	24.18	24.33	9.122	18.705	4.38	18.23	20.51	9.015	5.388	4.942	1.973	14.41	7.747000000000001	16.26	26.54	26.13	4.2165	30.51	14.465	8.236	8.738	7.65	11.96	5.871	10.87
MTRNR2L7	0.0	0.0	0.0	0.0	0.0	0.0	0.0	0.0	0.0	0.0	0.0	0.0	0.0	0.0	0.0	0.0	0.0	0.0	0.0	0.0	0.0	0.0	0.0	0.0	0.0	0.0	0.0	0.0	0.0	0.0	0.0	0.0	0.0	0.0	0.0	0.0	0.0	0.0	0.0	0.0	0.0	0.0	0.0	0.0	0.0	0.0	0.0	0.0	0.0
LINC00993	0.7098	0.9598	0.0	0.0	0.0	0.0	0.0	0.0	0.0	0.0	0.0	0.0	0.0	0.0	0.0	0.0	0.0	0.0	0.0	0.0	38.695	0.0	0.0	0.038275	0.0	0.0	0.0	0.0	0.0	0.0	0.0	0.0	0.0	0.0	0.0	0.0	0.0	0.0	0.0	0.0	0.0	0.0	0.0	0.0	0.0649	0.0	0.0	0.0	7.825
RP11-734I18.1	0.0	0.0	0.0	0.0	0.0	0.0	0.0	0.0	0.0	0.0	0.0	0.0	0.0	0.0	0.0	0.050089999999999996	0.0	0.0	0.0	0.0132	0.0	0.0	0.0	0.11020999999999999	0.0	0.0	0.0	0.0	0.0	0.0	0.0	0.1301	0.1587	0.0	0.0	0.0	0.0	0.0	0.0	0.0	0.0	0.0	0.0	0.0	0.0	0.0	0.0	0.0	0.953
PCDH7	0.6519	0.4601	0.5985	65.83	25.55	25.51	20.55	5.5885	8.032	4.963	0.53815	0.5199	7.183	14.13	3.4539999999999997	6.175	4.396	3.7215	1.6780000000000002	3.6695	1.7715	0.02364	1.665	11.48	11.95	21.34	6.916	27.805	4.739	27.03	6.885	0.4569	4.696000000000001	0.4763	0.1126	2.068	0.5716	0.07986	2.285	1.557	0.12775	0.14300000000000002	7.17	6.042999999999999	5.914	2.344	7.2475	5.2915	0.8809
RP11-617I14.1	0.0	0.0	0.0	0.0	0.0	0.0	0.0	0.0	0.0	0.0	0.0	0.0	0.0	0.0	0.0	0.0	0.0	0.0	0.0	0.0	0.0	0.0	0.0	0.0	0.0	0.0	0.0	0.0	0.0	0.0	0.0	0.0	0.0	0.0	0.0	0.0	0.0	0.0	0.0	0.0	0.0	0.0	0.0	0.0	0.0	0.0	0.0	0.0	0.7589
SLITRK1	0.0	0.012190000000000001	0.0161	0.1832	0.01854	0.0	0.0	5.9965	7.937	3.3035	2.0945	2.1390000000000002	11.165	14.82	6.577000000000001	6.215	2.58	2.7745	3.7289999999999996	4.1195	0.01797	0.0	0.09673	0.093205	0.161	0.06829	0.030105	0.0489	0.0	0.029164999999999996	0.022019999999999998	0.0	0.0	0.013430000000000001	0.0	0.0	0.0	0.0	2.336	0.0	0.49485	0.04897	0.017644999999999997	0.0	0.0	0.01705	0.0	0.044055000000000004	0.05346
RNU6-67P	0.0	0.0	0.0	0.0	0.0	0.0	0.0	0.0	0.0	0.0	0.0	0.0	0.0	0.0	0.0	0.0	0.0	0.0	0.0	0.0	0.0	0.0	0.0	0.0	0.0	0.0	0.0	0.0	0.0	0.0	0.0	0.0	0.0	0.0	0.0	0.0	0.0	0.0	0.0	0.0	0.0	0.0	0.0	0.0	0.0	0.0	0.0	0.0	0.0
LINC00320	0.0	0.0	0.0	0.0	0.0	0.0	0.0	25.295	10.53	16.095	3.404	3.7060000000000004	9.372	12.74	32.62	14.14	9.681000000000001	18.81	30.97	22.9	0.0	0.0	0.0	0.0	0.0	0.0	0.0	0.0	0.0	0.0	0.028860000000000004	0.0	0.0	0.0	0.0	0.0	0.0	0.0	0.0	0.0	0.0	0.0	0.0	0.0	0.0	0.0	0.0	0.0	0.0
MIR548X	0.0	0.0	0.0	0.0	0.0	0.0	0.0	0.0	0.0	0.0	0.0	0.0	0.0	0.0	0.0	0.0	0.0	0.0	0.0	0.0	0.0	0.0	0.0	0.0	0.0	0.0	0.0	0.0	0.0	0.0	0.0	0.0	0.0	0.0	0.0	0.0	0.0	0.0	0.0	0.0	0.0	0.0	0.0	0.0	0.0	0.0	0.0	0.0	0.0
TMPRSS15	0.0	0.0	0.0	0.0	0.0	0.008416	0.0	0.0	0.0	0.013415	0.0	0.0	0.0	0.0	0.0	0.02568	0.02634	0.012515	0.0	0.0	0.0	0.0	0.0	0.012605	0.0	0.01284	0.0	0.0	0.0	0.01264	0.0	0.010759999999999999	0.0	0.004254	0.0	0.0	0.0	0.0	0.01407	0.0	0.0	0.02144	0.015815	0.008766	0.0	2.234	0.026660000000000003	0.0	0.5325
MBD2	60.405	44.9	19.73	44.0	47.67	48.62	42.49	8.6535	8.978	10.445	18.4	15.41	8.5015	11.11	8.34	10.73	10.98	9.146	15.98	11.67	48.935	98.34	48.01	39.99	43.21	31.06	28.94	29.745	58.49	29.97	32.33	18.13	10.09	21.9	10.18	44.48	38.68	13.435	56.39	30.87	17.145	22.04	32.77	47.82	53.24	32.13	45.465	19.465	31.61
RP11-202D1.3	0.0	0.0	0.0	0.0	0.0	0.0	0.0	0.0	0.0	0.0	0.0	0.0	0.0	0.0	0.0	0.0	0.0	0.0	0.0	0.0	0.0	0.0	0.0	0.0	0.0	0.0	0.0	0.0	0.0	0.0	0.0	0.0	0.0	0.0	0.0	0.0	0.0	0.0	0.04392	0.0	0.0	0.0	0.0	0.0	0.0	0.0	0.0	0.0	6.236000000000001
RP11-202D1.2	0.0	0.0	0.0	0.0	0.0	0.0	0.0	0.0	0.0	0.0	0.0	0.0	0.0	0.0	0.0	0.0	0.0	0.0	0.0	0.0	0.0	0.0	0.0	0.0	0.0	0.0	0.0	0.0	0.0	0.0	0.0	0.0	0.0	0.0	0.0	0.05184	0.0	0.0	0.2184	0.0	0.0	0.0	0.0	0.0	0.0	0.0	0.0	0.04659	22.93
FSHR	0.0	0.01854	0.0	0.02	0.06886	0.0	0.0475	0.0	0.0	0.0	0.0	0.0	0.042635	0.04873	0.0	0.0211	0.0	0.0	0.0	0.0	0.0	0.0	0.0	0.01494	0.0	0.04755	0.01346	0.062175	0.018930000000000002	0.046405	0.07944	0.0765	0.017269999999999997	0.0	0.0	0.01456	0.0	0.0	0.020505000000000002	0.8136	0.0	0.0	0.0	0.0	0.0	0.0	0.0	0.0	2.957
NRXN1	0.24585	0.1857	0.083455	0.2737	0.8009	0.4458	1.081	11.41	15.96	8.601	40.69	26.4	19.04	31.74	8.166	9.539	9.937000000000001	5.669	3.6060000000000003	4.883	0.30095	0.017	0.007531	1.112	1.083	6.03	1.2235	3.45	0.2835	3.4755	0.4707	1.374	0.2485	0.06129	0.031889999999999995	0.09872	0.5083	0.03202	18.775	0.1685	0.1418	3.707	1.3565	0.38799999999999996	0.322	0.489	0.024575	0.3314	2.162
GTF2A1L	0.1408	0.2499	0.0	0.2827	0.2716	0.17800000000000002	0.2105	0.0	0.0	0.0	0.0	0.0	0.0	0.0	0.0	0.0	0.0	0.0	0.0	0.0	0.08323	0.0	0.0	0.9397	1.0	1.6130000000000002	0.2285	1.1005	0.0	1.237	0.5366	0.0	0.0	0.039169999999999996	0.0	0.1411	0.0	0.0	0.2011	0.3129	0.0	0.0	0.36525	0.0	0.0	0.06824	0.09949	0.045885	2.8689999999999998
LHCGR	0.6386	0.5442	0.17445	0.0773	0.07687999999999999	0.02692	0.33	0.034825	0.02264	0.057815	0.013825	0.02056	0.04775	0.03167	0.026430000000000002	0.07665	0.03321	0.060114999999999995	0.06367	0.06763	0.31145	0.019295	0.0138	0.018340000000000002	0.06301	0.1599	0.042005	1.3235	0.1344	3.852	0.04068	0.02762	0.02083	0.02817	0.0	0.07197	0.028310000000000002	0.01112	4.3475	1.6869999999999998	0.0	0.2489	0.07361000000000001	0.09061	0.1645	0.03772	0.017034999999999998	0.037435	0.9198
FGF13	7.4335	5.756	0.5291	17.42	16.37	21.57	4.6160000000000005	31.53	39.19	21.08	0.85865	0.5712	25.23	44.58	37.04	30.23	41.48	14.63	1.7080000000000002	16.82	6.228	0.02393	0.4601	9.471	15.11	7.172999999999999	2.805	5.343999999999999	0.9299	5.7855	3.844	0.9772	0.3182	2.7710000000000004	0.2956	2.523	5.212000000000001	7.5795	5.553999999999999	4.824	0.3105	4.183	10.785	1.065	1.507	1.859	4.7655	3.113	2.648
FGF13-AS1	2.5665	1.442	0.056060000000000006	4.421	4.29	6.44	0.6015	0.06522	0.08564	0.1198	0.0	0.0	0.1412	0.1188	0.06358	0.1856	0.2307	0.08219	0.0	0.067215	1.77	0.0	0.0	0.65365	1.357	0.8999	0.31685	1.177	0.1079	1.2485	0.629	0.1049	0.032560000000000006	0.1473	0.0	0.4057	0.1775	0.107	0.92075	0.9976	0.0	1.6569999999999998	0.8015	0.1044	0.1795	0.2455	0.82585	0.1014	0.3442
ZFPM2	9.072000000000001	13.41	1.8130000000000002	9.658	10.93	10.91	10.07	2.3975	2.612	1.5525	46.21	31.95	3.603	5.047	3.097	2.5780000000000003	1.761	1.2830000000000001	1.496	1.7335	6.0365	0.01964	0.7786	8.918	5.7010000000000005	5.894	1.7985	8.471	1.265	7.4085	20.34	5.622000000000001	3.9930000000000003	0.6408	0.7419	5.08	0.9921	6.5575	4.8425	30.85	0.23595	1.2	0.74915	1.494	2.009	1.811	2.177	1.18	3.455
LRP12	6.206	4.921	3.9545	9.099	7.815	10.31	6.547999999999999	4.5855	5.43	5.6885	9.167	6.007000000000001	4.294	7.952000000000001	4.708	4.466	7.7170000000000005	4.729	3.3760000000000003	2.8185	4.8395	0.67405	22.85	6.893	8.722000000000001	5.779	4.166	5.984	2.125	5.8045	10.21	5.728	4.276	1.8	0.5077	5.756	4.435	5.0169999999999995	6.5435	6.693	1.63	7.462000000000001	4.675	4.564	5.041	2.434	2.9215	2.41	5.657
MIR548A3	0.0	0.0	0.0	0.0	0.0	0.0	0.0	0.0	0.0	0.0	0.0	0.0	0.0	0.0	0.0	0.0	0.0	0.0	0.0	0.0	0.0	0.0	0.0	0.0	0.0	0.0	0.0	0.0	0.0	0.0	0.0	0.0	0.0	0.0	0.0	0.0	0.0	0.0	0.0	0.0	0.0	0.0	0.0	0.0	0.0	0.0	0.0	0.0	0.0
GABRA2	0.5031	0.1131	0.0095785	0.1413	0.2609	0.1471	0.1302	9.122	10.9	11.055	2.9995	6.212000000000001	11.265	12.61	5.011	3.7310000000000003	11.54	7.5355	1.028	1.4135	0.52325	0.0	0.00835	0.2708	0.3615	0.8004	0.80825	0.22935	0.06542	0.20025	0.03235	0.0589	0.009854	0.6479	0.004973	0.05691	0.05039	0.020675	2.182	0.1781	0.013255000000000001	0.1403	0.03855	0.06665	0.0634	0.9678	0.21285	0.0943	0.2276
GABRG1	0.076195	0.2469	0.024645	0.0	0.0175	0.013930000000000001	0.033030000000000004	18.995	18.34	22.23	6.337000000000001	10.97	18.965	18.15	11.42	20.2	22.09	13.385	5.513	11.07	0.05385	0.007422	0.0	0.0096	0.0729	0.027489999999999997	0.026345	0.03605	0.00797	0.03065	0.01856	0.007776000000000001	0.00451	0.01199	0.022969999999999997	0.01185	0.0	0.0	0.9838	1.2670000000000001	0.0079335	0.9863	0.016919999999999998	0.01116	0.007253	0.05942000000000001	0.07177	0.013430000000000001	0.3315
COX7B2	0.0	0.0	0.0	0.0	0.0	0.0	0.0	0.0	0.0	0.0	0.0	0.0	0.0	0.0	0.0	0.0	0.0	0.0	0.0	0.0	0.0	0.0	0.0	0.0	0.0	0.0	0.0	0.0	0.0	0.0	0.0	0.0	0.0	0.0	0.0	0.0	0.0	0.0	0.0	0.0	0.0	0.0	0.0	0.0	0.0	0.0	0.0	0.0	86.13
DDI1	0.024215	0.0	0.08701	0.04219	0.02476	0.0	0.0	0.0	0.0	0.0	0.0	0.0	0.0	0.0	0.0	0.0	0.0	0.0	0.0	0.0	0.01581	0.0	0.08027999999999999	0.04372	0.0	0.0	0.0	0.0	0.0	0.0	0.0	0.0	0.0	0.0	0.0	0.0	0.0	0.0	0.022295	0.08388999999999999	0.019185	0.0308	0.0	0.0	0.0	0.0	0.0	0.0	55.28
RP11-886D15.1	0.0	0.0	0.0	0.0	0.0	0.0	0.0	0.34495	1.875	0.26455	8.5815	9.913	3.0095	3.915	0.2647	0.3122	0.2862	0.1968	0.535	0.4924	0.0	0.0	0.0	0.0	0.0	0.0	0.0	0.0	0.0	0.0	0.0	0.0	0.0	0.0	0.0	0.0	0.0	0.0	0.0	0.0	0.0	0.0	0.0	0.0	0.0	0.0	0.0	0.0	0.06254
CARD17	0.0	0.0	0.0	0.0	0.0	0.0	0.0	0.0	0.0	0.0	0.0	0.0	0.0	0.0	0.0	0.0	0.0	0.0	0.0	0.0	0.0	0.13055	0.0	0.05355	0.1599	0.0	0.0	0.0	1.675	0.0	0.0	0.0	0.0	0.0	0.0	0.2412	0.0	0.0	0.0	0.0	0.0	0.0	0.14075	1.9269999999999998	1.022	0.3233	0.88645	0.0	0.2398
MSANTD4	7.3315	6.068	7.757999999999999	10.1	8.701	8.413	10.64	7.903	9.547	7.2705	17.945	16.27	10.115	12.04	7.807	9.766	7.638999999999999	6.631	9.972999999999999	8.3415	6.877000000000001	15.675	15.9	11.89	13.33	9.836	5.8505	10.54	4.265	12.555	10.46	5.167999999999999	4.481	3.707	2.496	8.061	5.438	5.431	8.814	9.526	3.1935	15.44	8.7165	4.245	4.647	6.337999999999999	8.059	4.395	10.49
CASP12	2.5885	1.2429999999999999	0.20815	5.7589999999999995	3.529	4.303	2.052	0.1588	0.1359	0.20205	2.2075	2.29	0.2209	0.1594	0.196	0.2471	0.1366	0.2127	0.3564	0.2443	2.2265	0.042980000000000004	0.0	2.6785	2.471	1.7409999999999999	0.83115	1.764	0.4541	1.205	1.953	0.4324	0.195	0.5920000000000001	0.08252999999999999	3.388	0.5082	0.1977	2.9930000000000003	7.803999999999999	0.16895	0.6312	1.3355	0.6902	0.8841	0.9023	0.30865	0.4614	0.3897
KBTBD3	2.546	1.8459999999999999	2.22	3.4819999999999998	3.2689999999999997	3.213	3.562	1.966	1.985	2.4065	5.332000000000001	5.567	2.21	2.717	2.5780000000000003	2.275	2.307	2.3819999999999997	5.206	2.5195	2.8110000000000004	2.3235	1.601	2.9739999999999998	3.6639999999999997	3.036	1.8895	2.9435	1.61	3.3415	3.403	1.588	1.3019999999999998	1.903	0.8849	2.391	2.432	1.1420000000000001	4.78	3.784	1.6205	5.176	2.8585	2.162	2.076	2.157	2.158	1.819	4.876
GRIA4	0.077955	0.04088	0.058315	0.2497	0.08559	0.09942999999999999	0.0957	7.6135	11.51	4.3455	60.66	46.27	12.215	18.61	6.415	14.79	5.751	3.207	12.93	9.121	0.45635	0.03247	0.02108	0.11875	0.2564	1.05	0.6115	0.1241	0.02174	0.10355	0.7319	0.04397	0.02049	0.2141	0.011000000000000001	0.07365	0.1148	0.047395	0.1689	0.09555	0.21495	1.6219999999999999	0.10655	0.3658	0.3463	1.8840000000000001	0.040575	1.739	0.1844
MIR4693	0.0	0.0	0.0	0.0	0.0	0.0	0.0	0.0	0.0	0.0	0.0	0.0	0.0	0.0	0.0	0.0	0.0	0.0	0.0	0.0	0.0	0.0	0.0	0.0	0.0	0.0	0.0	0.0	0.0	0.0	0.0	0.0	0.0	0.0	0.0	0.0	0.0	0.0	0.0	0.0	0.0	0.0	0.0	0.0	0.0	0.0	0.0	0.0	0.0
CARD16	10.98	16.02	4.4345	6.735	11.62	4.295	5.63	1.6105	1.402	1.412	2.158	2.6710000000000003	1.345	1.4369999999999998	1.817	1.7719999999999998	1.11	1.358	4.96	2.2769999999999997	10.94	15.11	11.15	6.772	7.818	6.752999999999999	16.925	4.547	9.677999999999999	4.3885	9.0	4.631	3.069	5.926	3.409	48.31	7.51	1.072	14.23	11.72	1.0605	3.301	7.834	7.915	5.8870000000000005	25.68	81.22	7.24	1.653
CASP1	13.78	17.36	6.1835	8.061	12.53	4.2780000000000005	12.64	2.3155	1.288	2.079	1.2105	1.528	1.476	1.379	2.326	3.072	1.745	1.7409999999999999	8.149	4.301	16.525	20.135	14.76	8.31	11.31	10.74	23.4	7.3995	21.19	6.8260000000000005	14.08	4.875	2.906	5.64	4.387	50.73	13.95	1.1635	15.655	10.3	2.1285	4.27	13.68	22.6	17.39	59.4	96.735	7.1245	1.3459999999999999
CARD18	0.0	0.0	0.0	0.0	0.0	0.0	0.0	0.0	0.0	0.0	0.0	0.0467	0.0	0.0	0.0	0.0	0.1316	0.0	0.0	0.0	0.0	0.0	0.0	0.14255	0.0	0.0	0.0	0.0	1.298	0.0	0.0	0.0	0.0822	0.0	0.0	0.0	0.0	0.0	0.0	0.0	0.0	0.0	0.0	28.66	18.13	0.0	0.0	0.0	0.9086
CASP5	0.1283	0.2752	0.1152	0.1662	0.1843	0.05825	0.1774	0.03227	0.03587	0.036930000000000004	0.0	0.03269	0.022905000000000002	0.0299	0.038130000000000004	0.05612999999999999	0.03531	0.022165	0.2204	0.076365	0.1246	0.051355	0.07312	0.09225499999999999	0.1143	0.1785	5.189	0.06804	0.08839	0.056065	0.295	0.07678	0.03739	0.07985	0.1054	1.5719999999999998	0.0831	0.0	0.14825	0.07702	0.033375	0.09215	0.15355	0.07831	0.05305	6.497999999999999	3.58	0.09555	0.1953
CASP4	51.82	57.03	22.5	40.31	44.73	28.45	37.63	1.8645	1.432	2.0545	1.6159999999999999	2.142	1.605	1.412	2.142	2.648	1.334	1.7109999999999999	6.171	3.2495	50.355	54.53	69.18	26.035	25.26	17.43	17.585	21.36	52.77	19.225	36.7	12.23	6.047000000000001	20.03	21.72	82.45	48.48	3.8405	38.495	42.05	26.62	14.45	29.82	48.59	47.01	39.89	82.25	28.13	4.21
PDGFD	31.485	20.69	115.2	122.8	67.84	30.04	27.2	0.7744	0.7912	1.3119999999999998	0.2055	0.2206	1.001	1.0590000000000002	0.4398	2.052	0.9373	1.0505	0.9252	0.2402	29.335	0.21815	18.23	22.715	29.6	6.053	5.2755	7.45	0.9931	3.5245	17.16	14.64	7.095	4.198	0.8373	3.839	12.76	0.9135	25.63	79.49	11.685	23.67	10.165	6.446000000000001	11.8	3.322	2.5955	11.99	3.136
NEGR1-IT1	0.0	0.0	0.0	0.0	0.0	0.0	0.0	0.0	0.0	0.0	0.0	0.0	0.0	0.0	0.0	0.0	0.0	0.0	0.0	0.0	0.0	0.0	0.0	0.0	0.0	0.0	0.0	0.0	0.0	0.0	0.0	0.0	0.0	0.0	0.0	0.0	0.0	0.0	0.0	0.0	0.0	0.0	0.0	0.0	0.0	0.0	0.0	0.0	0.0
SYT16	0.0	0.0	0.011245	0.0	0.0	0.0	0.2646	0.58665	0.6822	0.49305	0.11845	0.1444	0.79405	0.9946	0.5087	0.8183	0.7536	0.3337	0.1542	0.28905	0.0	0.021759999999999998	0.0167	0.0	0.0	0.0	0.0	0.0	0.0	0.0	0.03752	0.03787	0.0	0.05379	0.0	0.0	0.0	0.0	0.0	0.0	0.19455	0.7451	0.27095	0.0	0.0	0.0	0.0	0.0	4.742
LINC00644	0.0	0.0	0.0	0.0	0.0	0.0	0.0	0.0	0.0	0.0	0.0	0.0	0.0	0.0	0.0	0.0	0.0	0.0	0.0	0.0	0.0	0.0	0.0	0.0	0.0	0.0	0.0	0.0	0.0	0.0	0.0	0.0	0.0	0.0	0.0	0.0	0.0	0.0	0.0	0.0	0.0	0.0	0.0	0.0	0.0	0.0	0.0	0.0	0.4097
KCNH5	0.0	0.11900000000000001	0.0	0.0	0.0	0.0	0.06751	0.11665	0.2183	0.026494999999999998	0.0	0.0	0.8251	0.978	0.05117	0.3753	0.0432	0.029225	0.042539999999999994	0.0544	0.01535	0.0	0.0	0.02536	0.02317	0.04575	0.0099465	0.017825	0.0	0.01484	0.0	0.0	0.0	0.0	0.0	0.01015	0.0071719999999999996	0.0	0.0	0.0	0.0	0.3003	0.02992	0.01546	0.0	0.0	0.0	0.0	0.5584
GPHB5	0.0	0.0	0.0	0.0	0.0	0.0	0.0	0.0	0.0	0.0	0.2029	0.1642	0.0	0.0	0.0	0.0	0.0	0.0	0.0	0.0	0.0	0.0	0.0	0.0	0.0	0.0	0.0	0.0	0.0	0.0	0.0	0.0	0.0	0.0	0.0	0.0	0.0	0.0	0.0	0.0	0.0	0.0	0.0	0.0	0.0	0.0	0.0	0.0	0.2283
RHOJ	25.5	26.97	3.5535	20.95	20.27	9.192	17.4	8.1595	10.4	10.26	4.5865	6.065	8.939	8.729	6.686	4.913	10.93	9.454	4.2330000000000005	6.0565	27.42	0.033895	1.3880000000000001	15.745	16.66	21.37	9.527999999999999	23.775	6.566	22.595	31.68	10.8	7.515	4.675	1.265	34.76	10.56	3.5435	43.27	18.81	2.0975	8.285	17.585	8.687999999999999	8.715	9.641	13.8	5.3655	4.6080000000000005
NCAPG	0.50365	0.5032	0.5698	0.3507	0.5708	0.2005	0.3307	0.076145	0.0625	0.07862000000000001	0.3885	0.4288	0.08139500000000001	0.08739	0.09243	0.2033	0.09395	0.064775	0.2897	0.45385	0.4032	64.71	10.15	0.23600000000000002	0.1768	0.2042	2.0795	0.16555	7.574	0.16685	0.2099	0.1618	0.1215	0.2318	0.1512	1.084	0.7682	0.1767	0.66655	0.23800000000000002	0.13985	0.155	0.2996	2.1959999999999997	2.074	2.923	4.3115	0.6382	21.55
LAP3	79.92	73.12	49.44	49.21	58.31	44.51	42.1	20.47	18.37	23.295	19.355	20.25	20.87	20.59	18.8	19.81	21.27	21.475	46.91	29.26	67.56	201.4	50.48	37.565	34.77	38.27	37.82	40.6	29.72	44.35	52.89	25.5	22.54	51.4	40.16	99.88	37.8	31.89	55.395	27.99	11.95	25.09	30.845	34.71	37.54	40.79	71.7	30.685	55.15
FAM184B	0.06786	0.061529999999999994	0.050289999999999994	0.07378	0.08142	0.0939	0.08112	1.4380000000000002	1.847	1.5485	1.0305	1.391	1.726	1.912	1.631	1.6840000000000002	2.58	1.4495	1.367	1.2795	0.1252	0.07407000000000001	0.1229	0.15215	0.17300000000000001	0.1222	0.19855	0.090505	0.1603	0.08664	0.1827	0.027000000000000003	0.02146	0.3872	0.027589999999999996	0.1901	0.1394	1.199	0.14555	0.184	0.028805	0.2485	0.12985	0.2572	0.1851	0.1066	0.1497	0.072905	0.3608
DCAF16	19.465	13.97	11.495	18.21	16.78	20.51	25.35	7.821000000000001	7.746	8.2975	22.555	19.12	8.522	11.05	9.131	13.26	10.28	7.725	16.36	9.818	19.775	29.725	24.47	32.03	29.36	20.02	16.145	17.35	12.58	16.595	30.32	7.935	5.379	10.03	3.543	20.0	18.74	6.171	29.245	46.05	8.498	27.65	23.415	22.32	23.44	17.08	17.38	12.45	22.51
CLRN2	0.0	0.0	0.0	0.0	0.0	0.0	0.0	0.027355	0.0	0.0	0.098085	0.05992000000000001	0.013794999999999998	0.0	0.0	0.07304	0.03758	0.027110000000000002	0.0	0.033885000000000005	0.0	0.0	0.0	0.0	0.0	0.0	0.0	0.0	0.0	0.0	0.0	0.0	0.0	0.0	0.0	0.0	0.0	0.0	0.0	0.0	0.0	0.0	0.0	0.0	0.0	0.0	0.0	0.0	0.2902
MED28	16.89	16.3	10.655	19.8	19.01	20.2	23.62	8.872	9.71	9.5795	24.96	22.25	10.835	12.87	8.74	10.98	11.56	7.6525	13.7	9.7295	19.74	43.065	21.48	31.135	34.67	21.33	15.36	20.24	15.96	19.0	26.07	7.356	4.835	8.927999999999999	5.845	24.0	18.98	13.595	25.11	39.31	6.494	22.57	21.635	17.42	18.59	17.37	23.175	14.06	18.75
LCORL	2.7289999999999996	1.979	2.1895	1.304	1.758	2.1069999999999998	2.613	1.146	1.288	0.95175	3.3810000000000002	3.1189999999999998	1.0855	1.368	1.202	1.886	0.8805	0.76805	2.559	1.422	2.2545	5.547000000000001	4.077	2.28	2.171	1.909	2.1875	1.5135	2.245	1.5185	1.665	0.6844	0.5101	1.215	0.9772	2.633	2.208	1.2745	3.628	2.89	0.86855	1.864	1.893	2.7560000000000002	2.6839999999999997	3.761	2.4185	1.7	4.37
SLC5A7	0.04786	0.09834	0.33985	0.07201	0.02493	0.10400000000000001	2.991	0.013519999999999999	0.03508	1.422	0.016385	0.017130000000000003	0.0	0.0	0.00547	0.6069	0.6935	1.649	0.09035	0.020565	0.07750499999999999	0.0	0.0	0.27675	0.5251	3.284	0.69195	1.6005	0.06184	1.4575	0.1438	0.136	0.05108	0.2101	0.01487	0.1559	0.135	0.008860999999999999	0.02277	0.09529	0.032195	0.01072	0.4539	0.0196	0.03005	0.3089	0.0	0.21555	0.1803
TWIST1	37.105	10.16	4.897	26.05	12.61	5.672999999999999	11.07	0.6094	0.8584	0.50585	0.2595	0.3251	1.4275	1.493	0.7144	0.5308	0.3284	0.48885	0.9924	0.9875	46.25	0.05339	129.1	9.471	9.4	4.09	1.421	7.265	6.885	11.155	6.0889999999999995	3.603	0.9441	0.4983	0.1541	0.5295	11.76	0.36775	13.96	10.84	0.23105	12.6	4.4635	24.36	26.51	0.8695	0.05889	1.1585	6.31
FERD3L	0.0	0.0	0.0	0.0	0.0	0.0	0.0	0.0	0.0	0.0	0.0	0.0	0.0	0.0	0.0	0.0	0.0	0.0	0.0	0.0	0.0	0.0	0.0	0.0	0.0	0.0	0.0	0.0	0.0	0.0	0.0	0.0	0.0	0.0	0.0	0.0	0.0	0.0	0.0	0.0	0.0	0.0	0.0	0.0	0.0	0.0	0.0	0.0	0.0
AWAT2	0.017740000000000002	0.0	0.0	0.0	0.0	0.0	0.0	0.0	0.0	0.0	0.0	0.0	0.0	0.0	0.0	0.0227	0.0	0.0	0.0	0.019435	0.0	0.0	0.03435	0.0	0.0	0.0	0.0	0.0	0.0	0.0	0.0	0.0	0.0	0.0	0.0	0.1161	0.0	0.0	0.0	0.0	0.0	0.0	0.0	3.9	0.4726	0.0	0.0	0.0	1.8090000000000002
FAM155B	0.09295	0.1443	1.249	0.1077	0.1336	0.08478	0.3606	2.7015	2.593	2.002	12.545	12.58	2.7835	3.0839999999999996	2.2230000000000003	4.88	2.513	1.7285	1.716	2.8760000000000003	0.3614	0.018844999999999997	0.020630000000000003	0.23225	0.7748	0.3247	0.4321	0.5829	0.2132	0.69535	0.5291	41.95	10.16	0.992	0.1084	0.121	1.7830000000000001	0.091405	0.1935	0.3722	1.3885	3.165	1.6059999999999999	0.1139	0.121	0.3237	0.1527	1.556	3.935
OTUD6A	0.0	0.0	0.0	0.0	0.0	0.0	0.0	0.0	0.0	0.0	0.0	0.0	0.0	0.0	0.0	0.0	0.0	0.0	0.0	0.0	0.0	0.0	0.0	0.0	0.0	0.0	0.0	0.0	0.0	0.0	0.0	0.0	0.0	0.0	0.0	0.0	0.0	0.0	0.0	0.0	0.0	0.0	0.0	0.0	0.0	0.0	0.0	0.0	10.14
IGBP1	86.36	72.03	52.83	75.09	72.07	98.98	109.5	30.175	34.88	30.465	75.81	65.21	41.23	46.99	30.16	39.67	36.38	24.875	58.19	34.63	84.065	113.95	91.68	98.04	138.1	92.25	70.29	67.41	61.21	61.46	103.5	38.74	31.18	44.6	12.54	64.5	74.18	75.62	79.69	179.4	77.15	59.09	67.05	88.25	86.03	70.52	64.73	77.705	41.69
EDA	4.6160000000000005	4.637	8.902000000000001	3.8760000000000003	3.6519999999999997	4.64	3.028	0.7724	0.5994	0.81915	0.5273	0.6819	0.6871	0.6431	0.8346	1.131	0.8071	0.7491	1.176	1.00675	3.611	0.017965000000000002	1.128	5.5875	5.725	3.1710000000000003	2.345	5.535	1.337	5.1715	5.671	6.462999999999999	2.582	1.7790000000000001	0.6555	4.305	2.3609999999999998	0.70925	7.2855	6.9270000000000005	2.006	1.6680000000000001	4.0595	4.635	5.038	0.9424	1.663	3.2865	1.66
LMBRD1	63.575	53.49	80.19	65.57	64.36	63.87	77.05	44.795	43.22	47.765	94.84	71.09	40.715	56.63	47.07	58.1	47.75	39.82	119.9	53.75	62.715	41.835	40.69	55.245	69.69	42.41	41.35	52.485	40.63	44.39	55.54	26.12	18.85	45.92	30.78	59.34	55.04	23.35	105.75	74.45	29.44	51.24	38.28	50.94	51.47	50.51	44.63	38.465	27.11
COL19A1	0.01294	0.01381	0.006758	0.05391	0.1507	0.9390000000000001	3.272	0.073265	0.122	0.12855	1.2985	3.1180000000000003	0.1859	0.1798	0.07203	0.1295	0.1224	0.08126	0.02675	0.049260000000000005	0.019165	6.827999999999999	0.013940000000000001	0.038125	0.03578	0.1403	0.11385	1.4795	0.02785	1.102	0.01511	0.5375	0.1679	0.1182	0.01851	0.053970000000000004	0.1395	0.1216	0.14095	0.012629999999999999	0.1082	0.7592	0.07188	0.022940000000000002	0.03259	0.4514	0.57085	0.1153	0.6175
BAI3	0.8666	0.9840000000000001	0.62235	2.7680000000000002	3.957	1.0859999999999999	2.511	9.2	12.42	11.68	33.71	33.1	19.0	19.85	7.864	9.74	16.16	8.1205	5.03	6.4485	0.7585	0.01464	0.025810000000000003	1.3675	1.751	4.391	1.229	2.7315	0.3024	2.2515	1.275	1.081	0.5379	0.2808	0.1817	2.355	1.331	0.13735	6.29	0.955	0.1092	18.16	1.0759999999999998	0.499	0.4068	0.6252	0.54575	0.40245	2.793
RP11-415C15.2	0.0	0.0	0.0	0.0	0.0	0.0	0.0	0.0	0.0	0.0	0.0	0.0	0.0	0.0	0.0	0.0	0.0	0.0	0.0	0.0	0.0	0.0	0.0	0.0	0.0	0.0	0.0	0.0	0.0	0.0	0.0	0.0	0.0	0.0	0.0	0.0	0.0	0.0	0.0	0.0	0.0	0.0	0.0	0.0	0.0	0.0	0.0	0.0	0.06619
VIP	2.313	3.656	0.97895	0.8604	1.943	0.7325	2.184	13.21	23.08	1.943	1.9705	2.52	15.82	20.97	10.01	3.713	1.163	1.2209999999999999	0.9711	1.4609999999999999	2.9865	0.0	0.0	2.105	2.931	81.96	32.225	27.455	0.9193	33.685	2.487	1.4480000000000002	1.7590000000000001	1.604	0.6938	5.789	0.7674	0.58395	2.305	1.133	1.2685	1.111	2.1335	0.6407	0.4163	20.14	14.595	3.1745	2.316
IQCJ-SCHIP1	2.9	3.37	0.2141	9.871	5.334	8.74	6.444	2.0335	2.551	1.6380000000000001	2.9375	2.597	3.4495	4.593	3.195	1.976	1.3119999999999998	1.9115	10.84	3.7505	2.5655	0.031105	2.496	2.392	2.6510000000000002	8.218	2.4035	7.8865	1.149	9.162	5.312	1.9509999999999998	1.2670000000000001	1.3730000000000002	0.613	3.4730000000000003	1.094	0.5468	1.795	0.5018	0.086855	1.3780000000000001	2.4565	0.6949	0.8924	0.7197	0.50665	0.82265	0.8325
IQCJ	0.0	0.0	0.0	0.0	0.0	0.0	0.02217	0.03739	0.03613	0.036025	0.0	0.0	0.044335	0.04924	0.03485	0.02166	0.03826	0.030655	0.009082999999999999	0.029710000000000004	0.0	0.0	0.0	0.01034	0.0	0.01736	0.0	0.0	0.0	0.01589	0.0	0.030289999999999997	0.01253	0.0	0.0	0.0	0.0	0.0	0.0	0.0	0.0	0.2268	0.0	0.0	0.0	0.0	0.0	0.0	0.3749
MFSD1	47.235	52.87	47.71	51.39	48.86	34.7	48.04	10.95	10.83	12.0	16.34	14.44	10.575	12.15	10.73	15.14	11.16	10.32	22.97	17.35	46.535	24.255	53.07	47.625	49.76	24.57	31.02	26.525	64.75	25.97	43.81	18.19	9.331	21.53	14.39	61.24	64.67	7.6555	40.935	32.12	15.695	27.34	35.685	38.77	37.63	33.97	67.125	27.805	13.47
RGS21	0.0	0.0	0.0	0.0	0.0	0.0	0.0	0.0	0.0	0.0	0.0	0.0	0.0	0.0	0.0	0.0	0.0	0.0	0.0	0.0	0.0	0.0	0.0	0.0	0.0	0.0	0.0	0.0	0.0	0.0	0.0	0.0	0.0	0.0	0.0	0.0	0.0	0.0	0.0	0.0	0.0	0.0	0.0	0.0	0.0	0.0	0.0	0.0	0.01992
RGS18	1.2165	1.645	0.62585	0.8697	1.396	0.6239	1.054	0.55975	0.3032	0.41375	0.1471	0.07912999999999999	0.18895	0.2523	0.5433	0.6872	0.3147	0.2381	2.597	0.9733	0.75735	0.0	0.0	0.37885	1.161	0.5978	0.79195	0.46795	0.391	0.4709	0.8324	0.4046	0.2218	0.2908	0.39299999999999996	6.197	0.5985	0.085355	1.242	0.263	0.16285	0.3939	0.99395	0.1514	0.1779	1.561	19.25	0.4717	0.2381
KCNV1	0.0	0.0	0.0	0.0	0.0	0.0	0.0	3.0195	5.372000000000001	1.624	0.0169	0.01948	9.992	16.56	1.7209999999999999	0.6397	2.028	1.0705	0.036969999999999996	0.092295	0.0	0.043835	0.0	0.0	0.0	0.01637	0.4297	0.0	0.01349	0.0	0.010440000000000001	0.01937	0.0	0.0358	0.0	0.0	0.012490000000000001	0.0	0.0	0.0	0.136	0.3807	0.0	0.01375	0.01514	0.2591	0.011545	0.011545	0.0829
DDX10	6.5745	5.932	4.1925	6.085	5.8260000000000005	7.575	6.5889999999999995	2.3819999999999997	3.153	2.8715	8.427999999999999	6.99	4.84	5.766	2.391	3.17	4.0	2.4055	3.321	2.2880000000000003	7.257000000000001	11.01	8.538	9.755	8.941	6.247999999999999	4.2845	5.638999999999999	4.565	5.4205	9.44	2.8	1.665	3.8760000000000003	1.946	5.489	4.157	2.681	9.107000000000001	9.372	2.7939999999999996	5.059	5.6865	6.5489999999999995	6.627000000000001	3.86	5.013999999999999	3.7915	13.27
MGST1	167.9	185.3	236.8	13.11	33.66	9.29	95.69	21.22	16.33	24.425	6.5805	9.626	12.76	12.32	11.57	20.68	22.76	17.695	10.64	25.99	91.78	5.945	122.3	25.175	17.62	13.65	41.155	15.345	39.01	12.475	15.72	14.91	3.699	15.09	174.5	45.99	33.83	2.0655	21.815	1.2990000000000002	11.46	2.526	35.975	12.53	11.11	20.75	1.4085	21.52	3.175
SLC15A5	0.13415	0.09876	0.0	0.0	0.0	0.0	0.0	0.19075	0.1147	0.1506	0.073745	0.1171	0.08537	0.1004	0.09236	0.2018	0.1215	0.0906	0.07142000000000001	0.3134	0.069035	0.0	0.02965	0.0	0.020630000000000003	0.0	0.0	0.0	0.0	0.0	0.0	0.0	0.0	0.0	0.008440999999999999	0.013580000000000002	0.0	0.0	0.01967	0.0	0.0	0.0	0.0	0.0	0.0	0.0	0.0	0.0	0.2612
LMO3	16.765	18.56	2.74	20.41	8.685	12.1	41.27	46.385	49.42	48.58	4.7955	6.582999999999999	44.525	70.2	23.95	14.0	67.35	34.175	7.621	17.225	7.812	1.824	2.445	43.63	31.11	72.04	15.19	17.5	0.7844	27.435	2.294	2.441	0.49200000000000005	0.9468	0.08899	26.54	1.6230000000000002	0.31315	5.7620000000000005	2.189	6.2735	14.63	6.712000000000001	0.7967	1.023	2.866	0.2057	0.83945	0.6824
OR51E2	0.88265	0.3684	0.01519	0.04897	2.522	19.3	0.7459	0.06409	0.1488	0.08478	0.01225	0.03269	0.1047	0.1064	0.03975	0.1034	0.08462	0.092985	0.0585	0.081025	0.62485	0.0	0.0	0.52705	0.8867	11.04	5.172000000000001	0.4574	0.04396	0.5616	1.337	0.05772000000000001	0.1267	0.2262	0.0	0.0272	0.1058	0.2326	0.9726	0.5343	0.028669999999999998	0.0833	14.095	0.1238	0.2919	0.4511	0.044765	0.1301	0.2523
OR51F1	0.0	0.0	0.0	0.0	0.0	0.0	0.0	0.0	0.0	0.0	0.0	0.0	0.0	0.0	0.0	0.0	0.0	0.0	0.0	0.0	0.0	0.0	0.0	0.0	0.0	0.0	0.0	0.0	0.0	0.0	0.0	0.0	0.0	0.0	0.0	0.0	0.0	0.0	0.0	0.0	0.0	0.0	0.0	0.0	0.0	0.0	0.0	0.0	0.0
OR51B2	0.0	0.0	0.0	0.0	0.0	0.0	0.0	0.0	0.0	0.0	0.0	0.0	0.0	0.0	0.0	0.0	0.0	0.0	0.0	0.0	0.0	0.0	0.0	0.0	0.0	0.0	0.0	0.0	0.0	0.0	0.0	0.0	0.0	0.0	0.0	0.0	0.0	0.0	0.0	0.0	0.0	0.0	0.0	0.0	0.0	0.0	0.0	0.0	0.0
OR51M1	0.0	0.0	0.0	0.0	0.0	0.0	0.0	0.0	0.0	0.0	0.0	0.0	0.0	0.0	0.0	0.0	0.0	0.0	0.0	0.0	0.0	0.0	0.0	0.0	0.0	0.0	0.0	0.0	0.0	0.0	0.0	0.0	0.0	0.0	0.0	0.0	0.0	0.0	0.0	0.0	0.0	0.0	0.0	0.0	0.0	0.0	0.0	0.0	0.0
OR51E1	1.1425	2.387	0.024525	0.1193	1.56	4.368	0.3527	0.038975	0.04398	0.065025	0.02175	0.030080000000000003	0.04442	0.03197	0.04141	0.10800000000000001	0.05801	0.082675	0.04686	0.096545	1.375	0.0	0.0	0.3063	0.3911	1.2790000000000001	0.8025	0.88545	0.1578	0.8947	0.6445	0.2627	1.605	0.27	0.020390000000000002	0.0	0.2882	0.44675	0.7777	0.4318	0.05205	0.5535	2.459	0.1268	0.20600000000000002	1.0090000000000001	0.1398	0.44915	0.3982
OR51I2	0.0	0.0	0.0	0.0	0.0	0.0	0.0	0.0	0.0	0.0	0.0	0.0	0.0	0.0	0.0	0.0	0.0	0.0	0.0	0.0	0.0	0.0	0.0	0.0	0.0	0.0	0.0	0.0	0.0	0.0	0.0627	0.0	0.0	0.0	0.0	0.0	0.0	0.0	0.0	0.0	0.0	0.0	0.0	0.0	0.0	0.0	0.0	0.0	0.1001
TRIM22	51.82	46.49	12.985	65.54	53.83	38.27	35.22	5.6275	4.452	6.227	2.48	3.0610000000000004	5.3945	5.308	6.086	8.283	4.819	5.569	19.78	11.315	47.145	255.2	96.5	47.39	57.87	33.74	21.74	33.66	22.15	35.595	55.9	15.86	8.511000000000001	12.35	8.324	95.65	33.74	5.2525	80.48	67.91	4.9735	15.3	43.33	16.73	16.81	51.33	181.7	20.445	13.04
TRIM34	0.8297	0.7642	1.4785	0.7828	0.8224	0.6272	1.204	0.088765	0.07794	0.11715	0.0	0.0	0.084005	0.07096000000000001	0.07849	0.1258	0.1226	0.07431	0.2722	0.14300000000000002	0.84845	3.984	1.546	0.88275	1.128	0.5793	0.7193	0.5415	0.8336	0.47415	1.073	0.2519	0.1086	0.4857	0.1721	1.008	0.889	0.057485	0.9193	1.581	0.1874	0.4187	0.7482	0.7082	0.7532	0.9126	1.5465	0.5358	0.8129
OR51G2	0.0	0.0	0.0	0.0	0.0	0.0	0.0	0.0	0.0	0.0	0.0	0.0	0.0	0.0	0.0	0.0	0.0	0.0	0.0	0.0	0.0	0.0	0.0	0.0	0.0	0.0	0.0	0.0	0.0	0.0	0.0	0.0	0.0	0.0	0.0	0.0	0.0	0.0	0.0	0.0	0.0	0.0	0.0	0.0	0.0	0.0	0.0	0.0	0.05786
OR56B1	0.0	0.0	0.0	0.1026	0.0	0.0	0.0	0.0	0.0	0.0	0.0	0.0	0.0	0.0	0.0	0.0	0.0	0.0	0.0	0.0	0.0	0.59265	0.0	0.0	0.0	0.0	0.0	0.0	0.0	0.0	0.0	0.0	0.0	0.0	0.0	0.1337	0.057170000000000006	0.0	0.2627	0.2268	0.0	0.0	0.101745	0.0	0.0	0.1145	0.37275	0.0	0.08392000000000001
OR52N5	0.0	0.0	0.0	0.0	0.0	0.0	0.0	0.0	0.0	0.0	0.0	0.0	0.0	0.0	0.0	0.0	0.0	0.0	0.0	0.0	0.0	0.0	0.0	0.0	0.0	0.0	0.0	0.0	0.0	0.0	0.09915	0.0	0.0	0.0	0.0	0.0	0.0	0.0	0.0	0.0	0.0	0.0	0.0	0.0	0.0	0.0	0.0	0.0	0.03569
OR51V1	0.0	0.0	0.0	0.0	0.0	0.0	0.0	0.0	0.0	0.0	0.0	0.0	0.0	0.0	0.0	0.0	0.0	0.0	0.0	0.0	0.0	0.0	0.0	0.0	0.0	0.0	0.0	0.0	0.0	0.0	0.0	0.0	0.0	0.0	0.0	0.0	0.0	0.0	0.0	0.0	0.0	0.0	0.0	0.0	0.0	0.0	0.0	0.0	0.0
UBQLNL	0.73945	0.9934	0.8465	1.339	1.141	0.7386	1.15	0.1703	0.1447	0.18705	0.090835	0.1504	0.1717	0.1422	0.2017	0.2041	0.1884	0.1355	0.2409	0.2041	0.8566	1.406	0.5306	1.5485	1.819	1.209	0.69015	0.87685	0.5511	0.7912	2.077	0.3834	0.2717	0.7018	0.504	1.4780000000000002	0.6917	0.083915	1.601	4.271	0.4406	0.9026	2.8065	0.7427	0.622	1.021	2.218	0.5789	75.65
OR52N4	1.1945	0.6242	0.1896	0.8122	0.7242	0.8858	0.4226	0.1276	0.1116	0.1098	0.023445	0.04261	0.16935	0.1473	0.133	0.1727	0.08836000000000001	0.1126	0.39299999999999996	0.18915	1.1740000000000002	2.117	0.1173	0.7788	1.015	0.6047	0.3479	0.69515	0.2278	0.62315	1.913	0.3453	0.1501	0.5079	0.1342	1.429	0.6303	0.14165	3.7355	2.8489999999999998	0.057120000000000004	0.7729	1.2985	0.3678	0.4044	1.599	4.224	0.27775	0.9554
MMP26	0.0	0.0	0.0	0.0	0.0	0.0	0.0	0.0	0.0	0.0	0.0	0.0	0.0	0.0	0.0	0.0	0.0	0.0	0.0	0.0	0.0	0.0	0.0	0.0	0.0	0.0	0.0	0.0	0.0	0.0	0.0	0.0	0.0	0.0	0.0	0.0	0.0	0.0	0.0	0.0	0.0	0.0	0.2013	0.0	0.0	0.0	0.0	0.0	0.192
OR51A2	0.0	0.0	0.0	0.0	0.0	0.0	0.0	0.0	0.0	0.0	0.0	0.0	0.0	0.0	0.0	0.0	0.0	0.0	0.0	0.0	0.0	0.0	0.0	0.0	0.0	0.0	0.0	0.0	0.0	0.0	0.0	0.0	0.0	0.0	0.0	0.0	0.0	0.0	0.0	0.0	0.0	0.0	0.0	0.0	0.0	0.0	0.0	0.0	0.0
OR52M1	0.0	0.0	0.0	0.0	0.0	0.0	0.0	0.0	0.0	0.0	0.0	0.0	0.0	0.0	0.0	0.0	0.0	0.0	0.0	0.0	0.0	0.0	0.0	0.0	0.0	0.0	0.0	0.0	0.0	0.0	0.0	0.0	0.0	0.0	0.0	0.0	0.0	0.0	0.0	0.0	0.0	0.0	0.0	0.0	0.0	0.0	0.0	0.0	0.0
OR51A7	0.0	0.0	0.0	0.0	0.0	0.0	0.0	0.0	0.0	0.0	0.0	0.0	0.0	0.0	0.0	0.0	0.0	0.0	0.0	0.0	0.0	0.0	0.0	0.0	0.0	0.0	0.0	0.0	0.0	0.0	0.0	0.0	0.0	0.0	0.0	0.0	0.0	0.0	0.0	0.0	0.0	0.0	0.0	0.0	0.0	0.0	0.0	0.0	0.27399999999999997
OR51L1	0.0	0.0	0.0	0.0	0.0	0.0	0.0	0.0	0.0	0.0	0.0	0.0	0.0	0.0	0.0	0.0	0.0	0.0	0.0	0.0	0.0	0.0	0.0	0.0	0.0	0.0	0.0	0.0	0.0	0.0	0.0	0.0	0.0	0.0	0.0	0.0	0.0	0.0	0.0	0.0	0.0	0.0	0.0	0.0	0.0	0.0	0.0	0.0	0.0
TRIM6	3.1039999999999996	2.662	5.932	4.242	3.4819999999999998	3.792	6.098	0.2346	0.209	0.3556	0.12335	0.1541	0.1952	0.1978	0.2873	0.5685	0.2534	0.2616	0.7022	0.5164	4.5095	10.295	4.898	4.355	3.7510000000000003	4.1080000000000005	1.62	3.1315	6.749	2.8560000000000003	4.893	0.8167	0.4465	6.943	0.3481	2.7239999999999998	4.611000000000001	0.19575	3.9305	4.7139999999999995	1.068	1.9569999999999999	3.7305	1.294	1.3119999999999998	1.4040000000000001	2.463	0.71055	14.64
TRIM5	8.6665	10.87	12.195	19.21	13.53	11.87	10.28	1.199	1.054	1.4815	0.5789	0.8328	1.099	1.041	1.168	1.5090000000000001	1.262	1.2875	2.35	1.8019999999999998	9.999	37.135	16.7	17.48	17.95	9.267999999999999	7.599	7.904	8.838	8.1345	15.96	3.867	2.485	6.112	7.989	18.05	9.109	1.031	12.015	17.16	8.8735	5.033	13.45	6.814	6.55	9.889	16.61	7.199	5.102
OR52I2	0.0	0.0	0.0	0.0	0.0	0.0	0.0	0.0	0.0	0.0	0.0	0.0	0.0	0.0	0.0	0.0	0.0	0.0	0.0	0.0	0.0	0.0	0.0	0.0	0.0	0.0	0.0	0.0	0.0	0.0	0.0	0.0	0.0	0.0	0.0	0.0	0.0	0.0	0.0	0.0	0.0	0.0	0.0	0.0	0.0	0.0	0.0	0.0	0.049010000000000005
OR52E6	0.0	0.0	0.0	0.0	0.0	0.0	0.0	0.0	0.0	0.0	0.0	0.0	0.0	0.0	0.0	0.0	0.0	0.0	0.0	0.0	0.0	0.0	0.0	0.0	0.0	0.0	0.0	0.0	0.0	0.0	0.0	0.0	0.0	0.0	0.0	0.0	0.0	0.0	0.0	0.0	0.0	0.0	0.0	0.0	0.0	0.0	0.0	0.0	0.06802000000000001
OR51B6	0.0	0.0	0.0	0.0	0.0	0.0	0.0	0.0	0.0	0.0	0.0	0.0	0.0	0.0	0.0	0.0	0.0	0.0	0.0	0.0	0.0	0.0	0.0	0.0	0.0	0.0	0.0	0.0	0.0	0.0	0.0	0.0	0.0	0.0	0.0	0.0	0.0	0.0	0.0	0.03452	0.0	0.0	0.0	0.0	0.0	0.0	0.0	0.0	0.0
TRIM68	9.285	8.382	10.665	10.79	10.84	10.31	15.81	4.862	5.353	6.0455	17.535	18.35	7.7245	7.295	4.913	6.055	6.803	4.931	7.989	5.404	9.818	13.2	12.87	12.06	19.35	12.74	11.435	12.475	7.6739999999999995	12.36	12.99	5.37	4.735	8.738999999999999	5.47	10.48	12.33	4.7655	14.5	18.85	4.409	13.59	21.73	7.435	7.997000000000001	8.907	12.44	11.035	16.69
OR52E2	0.0	0.0	0.0	0.0	0.0	0.0	0.0	0.0	0.0	0.0	0.0	0.0	0.0	0.0	0.0	0.0	0.0	0.0	0.0	0.0	0.0	0.0	0.0	0.0	0.0	0.0	0.0	0.0	0.0	0.0	0.0	0.0	0.0	0.0	0.0	0.0	0.0	0.0	0.0	0.0	0.0	0.0	0.0	0.0	0.0	0.0	0.0	0.0	0.08287
OR52A1	0.0	0.0	0.0	0.0	0.0	0.0	0.0	0.0	0.0	0.0	0.02012	0.03261	0.0	0.0	0.0	0.0	0.0	0.0	0.0	0.0	0.0	0.0	0.0	0.0	0.0	0.0	0.0	0.0	0.0	0.0	0.0	0.0	0.0	0.0	0.0	0.0	0.0	0.0	0.0	0.0	0.0	0.0	0.0	0.0	0.0	0.0	0.0	0.0	0.0
OR52J3	0.0	0.0	0.0	0.0	0.0	0.0	0.0	0.0	0.0	0.0	0.0	0.0	0.0	0.0	0.0	0.0	0.0	0.0	0.0	0.0	0.0	0.0	0.0	0.0	0.0	0.0	0.0	0.0	0.0	0.0	0.0	0.0	0.0	0.0	0.0	0.0	0.0	0.0	0.0	0.0	0.0	0.0	0.0	0.0	0.0	0.0	0.0	0.0	0.0
OR52A5	0.0	0.0	0.0	0.0	0.0	0.0	0.0	0.0	0.0	0.0	0.0	0.0	0.0	0.02536	0.0	0.0	0.0	0.0	0.0	0.0	0.0	0.0	0.0	0.0	0.0	0.0	0.0	0.0	0.0	0.0	0.0	0.0	0.0	0.0	0.0	0.0	0.0	0.0	0.0	0.0	0.0	0.0	0.0	0.0	0.0	0.0	0.0	0.0	0.0
OR51A4	0.0	0.0	0.0	0.0	0.0	0.0	0.0	0.0	0.0	0.0	0.0	0.0	0.0	0.0	0.0	0.0	0.0	0.0	0.0	0.0	0.0	0.0	0.0	0.0	0.0	0.0	0.0	0.0	0.0	0.0	0.0	0.0	0.0	0.0	0.0	0.0	0.0	0.0	0.0	0.0	0.0	0.0	0.0	0.0	0.0	0.0	0.0	0.0	0.0
TRIM21	19.29	20.77	17.685	22.81	22.42	20.73	23.08	3.571	3.0639999999999996	3.9139999999999997	2.2235	2.503	3.2795	3.33	3.1860000000000004	5.9670000000000005	3.968	3.747	4.872	4.6015	18.87	70.475	26.14	21.81	23.64	22.44	22.26	24.4	14.92	23.93	25.86	6.629	5.53	11.8	9.363	30.87	15.62	3.4685	23.355	28.99	6.4935	11.05	20.21	12.14	12.32	26.84	49.94	16.165	5.505
OR52H1	0.0	0.0	0.0	0.0	0.0	0.0	0.0	0.0	0.0	0.0	0.0	0.0	0.0	0.0	0.0	0.0	0.0	0.0	0.0	0.0	0.0	0.0532	0.0	0.044635	0.1124	0.0	0.0	0.0	0.0	0.0	0.0	0.0	0.0	0.0	0.0	0.0	0.0	0.0	0.052539999999999996	0.08906	0.0	0.0	0.0	0.0	0.0	0.0	0.0	0.0	0.1394
OR51D1	0.0	0.0	0.0	0.0	0.0	0.0	0.0	0.0	0.0	0.0	0.0	0.0	0.0	0.0	0.0	0.0	0.0	0.0	0.0	0.0	0.0	0.0	0.0	0.0	0.0	0.0	0.0	0.0	0.0	0.0	0.0	0.0	0.0	0.0	0.0	0.0	0.0	0.0	0.0	0.0	0.0	0.0	0.0	0.0	0.0	0.0	0.0	0.0	0.0
OR52N2	0.09153	0.0	0.0	0.0	0.04579	0.0488	0.0	0.0	0.0	0.0	0.0	0.0	0.0	0.0	0.0	0.0	0.0	0.0	0.0	0.0	0.07795	0.2359	0.0	0.0	0.05826	0.0	0.0	0.0	0.0	0.0	0.1103	0.0	0.0	0.031389999999999994	0.0	0.07932	0.06418	0.0	0.3398	0.0	0.0	0.06516	0.0	0.0	0.03605	0.05346	0.1041	0.0	0.6744
OR51Q1	0.0	0.0	0.0	0.0	0.0	0.0	0.0	0.0	0.0	0.0	0.09823	0.1005	0.0	0.0	0.0	0.0	0.0	0.0	0.0	0.0	0.0	0.0	0.0	0.0	0.0	0.0	0.0	0.0	0.0	0.0	0.0	0.0	0.0	0.0	0.0	0.0	0.0	0.0	0.0	0.0	0.0	0.0	0.0	0.0	0.0	0.0	0.0	0.0	0.1343
OR52E4	0.0	0.0	0.0	0.0	0.0	0.0	0.0	0.0	0.0	0.0	0.0	0.0	0.0	0.0	0.0	0.0	0.0	0.0	0.0	0.0	0.0	0.0	0.0	0.0	0.0	0.0	0.0	0.0	0.0	0.0	0.0	0.0	0.0	0.0	0.0	0.0	0.0	0.0	0.0	0.0	0.0	0.0	0.0	0.0	0.0	0.0	0.0	0.0	0.1746
OR52N1	0.0	0.07561	0.0	0.0	0.0	0.0	0.0	0.0	0.0	0.0	0.0	0.0	0.0	0.0	0.0	0.0	0.0	0.0	0.0	0.0	0.0	0.0	0.0	0.0	0.0	0.0	0.0	0.0	0.0	0.0	0.0	0.0	0.0	0.0	0.0	0.0	0.0	0.0	0.047955000000000005	0.0	0.0	0.0	0.0	0.0	0.0	0.0	0.0	0.0	0.04058
UBQLN3	0.014735	0.0	0.02536	0.028130000000000002	0.014740000000000001	0.0	0.1148	0.0	0.0	0.0	0.0	0.01576	0.0	0.0	0.0	0.0	0.0	0.0	0.0	0.0	0.02939	0.021375	0.01786	0.07385499999999999	0.1643	0.036160000000000005	0.02267	0.020705	0.01874	0.025495	0.08703	0.0	0.0	0.02185	0.02139	0.0226	0.032869999999999996	0.0	0.031705000000000004	0.047139999999999994	0.020425	0.0358	0.045685	0.008705	0.0	0.02455	0.03292	0.022394999999999998	389.6
OR52E8	0.0	0.0	0.0	0.0	0.0	0.0	0.0	0.0	0.0	0.0	0.0	0.0	0.0	0.0	0.0	0.0	0.0	0.0	0.0	0.0	0.0	0.0	0.0	0.0	0.0	0.0	0.0	0.0	0.0	0.0	0.0	0.0	0.0	0.0	0.0	0.0	0.0	0.0	0.0	0.0	0.0	0.0	0.0	0.0	0.0	0.0	0.0	0.0	0.0
RP11-23F23.2	0.48245	0.2323	0.23685	0.0	0.08996	0.1637	0.5174	0.27855	0.2285	0.28265	0.13835	0.1789	0.15035	0.1321	0.1707	0.292	0.6846	0.22765	0.2252	0.2569	0.3648	0.026785000000000003	0.9358	0.2183	0.7648	0.2806	0.19895	0.3739	0.1225	0.24025	0.5451	0.08763	0.0	0.252	0.4488	0.1683	0.1909	0.1222	0.6638	1.854	0.22215	0.6394	1.534	0.1023	0.2036	0.1157	0.0	0.3775	7.325
OR51B5	0.0	0.0	0.0	0.0	0.0	0.0	0.0	0.0	0.0	0.0	0.0	0.0	0.0	0.0	0.0	0.0	0.0	0.0	0.0	0.0	0.0	0.0	0.0	0.0	0.1409	0.0	0.0	0.0	0.0	0.0	0.124	0.0	0.0	0.0	0.0	0.0	0.0	0.0	0.09763	0.191	0.0	0.0	0.0	0.0	0.0	0.0	0.0	0.0	0.1788
OR51T1	0.0	0.0	0.0	0.0	0.0	0.0	0.0	0.0	0.0	0.0	0.0	0.0	0.0	0.0	0.0	0.0	0.0	0.0	0.0	0.0	0.0	0.0	0.0	0.0	0.0	0.0	0.0	0.0	0.0	0.0	0.0	0.0	0.0	0.0	0.0	0.0	0.0	0.0	0.0	0.0	0.0	0.0	0.0	0.0	0.0	0.0	0.0	0.0	0.0
HBE1	0.3108	0.3156	0.31905	0.3627	0.3796	0.3548	0.2378	0.2541	0.4714	0.22105	0.14905	0.1615	0.3511	0.4273	0.2625	0.2812	0.1838	0.15855	0.2693	0.1884	0.38665	0.25525	0.1505	0.46785	0.4052	0.3309	0.18215	0.3115	0.151	0.2906	0.8523	0.1696	0.1278	0.312	0.1011	0.5	0.2322	0.13405	0.8003	0.9874	0.09742	0.4054	0.5151	0.2272	0.2482	0.1777	0.486	0.18285	1.102
OR51I1	0.0	0.0	0.0	0.0	0.0	0.0	0.0	0.0	0.0	0.0	0.0	0.0	0.0	0.0	0.0	0.0	0.0	0.0	0.0	0.0	0.0	0.0	0.0	0.10685	0.0	0.0	0.0	0.0	0.0	0.0	0.06662	0.0	0.0	0.0	0.0	0.0	0.0	0.0	0.03499	0.09162000000000001	0.0	0.0	0.038095	0.0	0.0	0.0	0.040895	0.0	0.3034
OR52D1	0.0	0.0	0.0	0.0	0.0	0.0	0.0	0.0	0.0	0.0	0.0	0.0	0.0	0.0	0.0	0.0	0.0	0.0	0.0	0.0	0.0	0.0	0.0	0.0	0.09408	0.0	0.0	0.0	0.0	0.0	0.05637999999999999	0.0	0.0	0.0	0.0	0.0	0.0	0.0	0.040244999999999996	0.1221	0.0	0.0	0.051304999999999996	0.0	0.0	0.0	0.030175	0.0	2.75
HBD	1.075	4.132	0.09441000000000001	0.8967	0.5168	0.4314	0.04409	2.416	0.9463	2.1905	0.6447	0.2558	0.41005	1.702	1.6869999999999998	1.766	1.1	1.88	4.94	3.635	0.76315	1.0545	0.0	0.118395	0.05678	0.09115	0.1462	0.07116499999999999	0.08059	0.136	0.48200000000000004	1.695	1.3869999999999998	13.62	3.545	23.06	0.1989	0.19825	0.2757	0.1847	0.025789999999999997	4.512	0.20905	0.039389999999999994	0.07	0.08607999999999999	90.025	0.10885	0.1373
HBG2	0.2384	0.3179	0.13695	0.2933	0.3689	0.2843	0.1421	0.2173	0.2243	0.14795	0.15615	0.1663	0.1883	0.1903	0.1863	0.249	0.1549	0.14005	0.2751	0.22365	0.27735	0.18215	0.1394	0.56115	0.2452	0.1912	0.1106	0.19915	0.1254	0.1806	0.307	0.249	0.1386	0.3248	0.1944	0.7222	0.133	0.11455	0.4578	0.5901	0.093025	0.3732	0.28885	0.1489	0.1677	0.1061	1.7209999999999999	0.12865	0.3166
HBG1	0.092475	0.09851	0.04858	0.0909	0.09155	0.07232000000000001	0.0	0.07221	0.06423999999999999	0.056495000000000004	0.080575	0.08129	0.06353500000000001	0.07121	0.07266	0.08697	0.06513	0.07203	0.08721	0.09088500000000001	0.07921	0.07382999999999999	0.0	0.26765	0.1749	0.0	0.0	0.07753	0.05105	0.050455	0.06344	0.08899	0.0634	0.1026	0.0818	0.2451	0.0	0.054775	0.09462999999999999	0.1046	0.0	0.11199999999999999	0.058425	0.0	0.057260000000000005	0.0	0.38675	0.039395	0.07536
OR52I1	0.0	0.0	0.0	0.0	0.0	0.0	0.0	0.0	0.0	0.0	0.1408	0.1268	0.0	0.0	0.0	0.0	0.0	0.0	0.0	0.0	0.0	0.0	0.0	0.0	0.0	0.0	0.0	0.0	0.0	0.0	0.0	0.0	0.0	0.0	0.0	0.0	0.0	0.0	0.0	0.0	0.0	0.0	0.05047	0.0	0.0	0.0	0.0	0.0	0.1
OR51S1	0.0	0.0	0.0	0.0	0.0	0.0	0.0	0.0	0.0	0.0	0.0	0.0	0.0	0.0	0.0	0.0	0.0	0.0	0.0	0.0	0.0	0.0	0.0	0.0	0.0	0.0	0.0	0.0	0.0	0.0	0.0	0.0	0.0	0.0	0.0	0.0	0.0	0.0	0.0	0.0	0.0	0.0	0.0	0.0	0.0	0.0	0.0	0.0	0.1522
HBB	192.95	518.4	23.38	239.2	178.0	130.3	39.97	245.0	173.0	189.05	148.5	142.2	122.35	154.4	193.2	281.3	168.3	210.3	450.7	361.25	177.35	50.93	4.136	80.385	98.75	50.16	22.795	47.1	35.74	58.995	106.1	255.1	164.7	474.8	309.3	999.0	29.96	71.16	101.6	61.72	10.86	433.0	99.77	20.72	29.04	9.306000000000001	2780.5	29.215	44.47
OR51G1	0.0	0.0	0.0	0.0	0.0	0.0	0.0	0.0	0.0	0.0	0.0	0.0	0.0	0.0	0.0	0.0	0.0	0.0	0.0	0.0	0.0	0.0	0.0	0.0	0.0	0.0	0.0	0.0	0.0	0.0	0.0	0.0	0.0	0.0	0.0	0.0	0.0	0.0	0.0	0.0	0.0	0.0	0.0	0.0	0.0	0.0	0.0	0.0	0.06995
OR52K1	0.0	0.0	0.0	0.0	0.0	0.0	0.0	0.0	0.0	0.0	0.0	0.0	0.0	0.0	0.0	0.0	0.0	0.0	0.0	0.0	0.0	0.0	0.0	0.0	0.0	0.0	0.0	0.0	0.0	0.0	0.0	0.0	0.0	0.0	0.0	0.0	0.0	0.0	0.0	0.0	0.0	0.0	0.0	0.0	0.0	0.0	0.0	0.0	0.0
OR51B4	0.036075	0.0	0.06825	0.03248	0.0	0.0	0.04763	0.0	0.0	0.0	0.0	0.0	0.0	0.0	0.0	0.0	0.0	0.0	0.0	0.0	0.04002	0.01035	0.0	0.25085	0.1234	0.0	0.0	0.05825	0.0	0.0	0.1742	0.0	0.0	0.0	0.0	0.061189999999999994	0.0	0.0	0.2119	0.3796	0.0	0.06541	0.082955	0.0	0.0	0.0	0.0	0.0	0.1228
OR51F2	0.0	0.0	0.0	0.0	0.0	0.0	0.0	0.0	0.0	0.0	0.0	0.0	0.0	0.0	0.0	0.0	0.0	0.0	0.0	0.0	0.0	0.0	0.0	0.0	0.0	0.0	0.0	0.0	0.0	0.0	0.0	0.0	0.0	0.0	0.0	0.0	0.0	0.0	0.0	0.0	0.0	0.0	0.0	0.0	0.0	0.0	0.0	0.0	0.0
OR52B6	0.0	0.0	0.0	0.07736	0.0	0.0	0.0	0.0	0.0	0.0	0.0	0.0	0.0	0.0	0.0	0.0	0.0	0.0	0.0	0.0	0.0	0.04047	0.0	0.07534	0.059829999999999994	0.031639999999999995	0.0	0.0	0.0	0.0	0.06245	0.0	0.0	0.0	0.0	0.04193	0.0	0.0	0.12975	0.2652	0.0	0.03784	0.040725	0.0	0.0	0.0	0.0	0.0	0.08632000000000001
OR52K2	0.0	0.0	0.0	0.0	0.0	0.0	0.0	0.0	0.0	0.0	0.0	0.0	0.0	0.0	0.0	0.0	0.0	0.0	0.0	0.0	0.0	0.0	0.0	0.0	0.0	0.0	0.0	0.0	0.0	0.0	0.0	0.0	0.0	0.0	0.0	0.0	0.0	0.0	0.0	0.0	0.0	0.0	0.0	0.0	0.0	0.0	0.0	0.0	0.0
OR52R1	0.0	0.0	0.0	0.0	0.0	0.0	0.0	0.0	0.0	0.0	0.0	0.0	0.0	0.0	0.0	0.0	0.0	0.0	0.0	0.0	0.0	0.0	0.0	0.0	0.0	0.0	0.0	0.0	0.0	0.0	0.0	0.0	0.0	0.0	0.0	0.0	0.0	0.0	0.0	0.0	0.0	0.0	0.0	0.0	0.0	0.0	0.0	0.0	0.0
OR52B4	0.0	0.0	0.0	0.0	0.0	0.0	0.0	0.0	0.0	0.0	0.0	0.0	0.0	0.0	0.0	0.0	0.0	0.0	0.0	0.0	0.0	0.0	0.0	0.042135	0.0	0.0	0.0	0.0	0.0	0.0	0.0	0.0	0.0	0.0	0.0	0.0	0.0	0.0	0.0	0.0	0.0	0.0	0.0	0.0	0.0	0.0	0.0	0.0	0.0
ZNF92	3.5815	3.76	5.4585	2.841	3.762	2.059	4.436	3.1635	3.4960000000000004	3.017	10.435	8.232000000000001	3.7695	4.8839999999999995	3.571	4.137	3.4	2.3225	7.206	3.753	5.885	20.13	5.077	4.0665	4.4639999999999995	2.9010000000000002	3.3945	2.747	6.638999999999999	2.677	4.337	1.5830000000000002	1.242	2.0380000000000003	1.662	4.047	4.524	1.48	3.7285	6.095	1.9945	4.197	5.5875	3.133	2.3819999999999997	5.183	7.739	3.426	7.279
MIR4675	0.0	0.0	0.0	0.0	0.0	0.0	0.0	0.0	0.0	0.0	0.0	0.0	0.0	0.0	0.0	0.0	0.0	0.0	0.0	0.0	0.0	0.0	0.0	0.0	0.0	0.0	0.0	0.0	0.0	0.0	0.0	0.0	0.0	0.0	0.0	0.0	0.0	0.0	0.0	0.0	0.0	0.0	0.0	0.0	0.0	0.0	0.0	0.0	0.0
NEBL	1.2825	2.037	1.6855	0.3316	1.2229999999999999	0.6453	2.72	25.78	26.27	30.29	60.265	42.99	26.38	29.49	19.52	26.57	29.65	22.245	21.78	23.585	6.692	0.08895	0.9452	0.9092	2.371	0.6191	1.1745	0.5672	15.24	0.5803	0.9622	129.1	138.2	6.946000000000001	0.3984	21.12	20.13	0.2673	8.9645	1.291	3.157	26.25	10.37	15.63	13.95	1.21	0.2148	2.6145	4.205
ARL5B	10.59	18.1	4.9065	10.23	8.531	8.587	11.83	3.2065	3.656	3.11	10.9	8.251	3.4335	5.69	3.405	4.088	3.3789999999999996	2.6175	6.031000000000001	3.4	10.81	19.47	11.8	8.48	9.681000000000001	6.825	7.346	7.0555	10.69	6.8265	9.843	5.294	2.6210000000000004	3.7760000000000002	8.963	15.37	9.039	2.9235	10.88	15.16	5.942	13.02	7.906000000000001	10.89	10.03	9.545	5.957999999999999	6.312	9.043
RP11-354E11.2	0.30025	0.2213	0.015269999999999999	0.1806	0.1806	0.1948	0.4662	0.11615	0.04406	0.061	0.03344	0.051210000000000006	0.033014999999999996	0.04451	0.07778	0.1118	0.08275	0.061665	0.0962	0.090525	0.18375	0.0	0.0	0.30395	0.2819	0.1854	0.26895	0.4829	0.2571	0.4885	0.14300000000000002	0.04722	0.025269999999999997	0.05765	0.01957	1.028	0.1821	0.0	0.6942	0.06047	0.030705	0.08914	0.53935	0.3507	0.4165	0.6447	0.1354	0.31315	0.2108
PLXDC2	22.41	19.61	13.46	58.26	37.76	41.36	19.71	4.353	2.969	4.4185	1.254	2.37	2.7565	3.2560000000000002	4.987	6.452000000000001	5.083	3.3485	7.711	6.261	18.945	0.17095	1.371	20.905	26.52	9.811	6.772	12.875	11.57	11.21	17.3	8.285	2.9189999999999996	5.643	0.9879	33.43	10.79	2.6495	33.345	13.84	1.3530000000000002	6.4670000000000005	11.09	24.09	30.32	7.119	8.7315	3.304	8.827
FAM133A	0.05038	0.026369999999999998	0.30295	1.537	2.281	2.6839999999999997	0.04665	2.2345	2.801	2.647	4.353	3.358	3.1039999999999996	4.499	1.9240000000000002	5.1770000000000005	4.95	2.233	3.093	2.325	0.08282	0.0	0.0538	0.48265	0.568	0.1765	0.06622	0.076325	0.0	0.06424500000000001	0.33399999999999996	0.3268	0.052079999999999994	0.028789999999999996	0.02588	0.04212	0.0299	0.0	0.30025	0.4551	0.021015	4.121	0.06167	0.09983	0.1104	0.04448	0.08943	0.02433	16.23
NAP1L3	2.461	1.626	6.796	28.94	26.93	30.97	3.985	70.065	108.2	49.185	281.05	127.4	75.245	195.1	54.72	135.1	79.9	33.58	46.72	50.975	3.036	0.09861	4.879	13.52	17.48	6.171	2.34	4.2755	0.568	3.4185	13.53	5.711	1.024	1.274	0.5003	2.286	1.571	0.2766	7.2555	14.53	0.5475	38.75	3.8435	1.57	1.8119999999999998	2.158	4.4105	1.1159999999999999	25.47
PCSK2	0.41200000000000003	0.1467	0.1903	0.2202	0.579	0.5799	2.715	6.782	11.97	10.605	9.708	8.34	15.655	23.78	5.867000000000001	9.775	11.06	6.968	1.14	2.8560000000000003	0.1766	0.017725	0.041210000000000004	0.7852	0.6229	4.385	1.6669999999999998	4.018	0.3745	4.408	0.371	1.619	0.3059	0.07803	0.051879999999999996	0.9556	0.5901	0.047835	4.63	7.97	2.088	1.337	0.8215	3.67	5.3260000000000005	0.6074	0.047619999999999996	0.56585	5.061
RP11-461F11.3	0.0	0.0	0.1841	0.0	0.0	0.0	0.0	0.020390000000000002	0.02157	0.010692	0.0	0.0	0.03191	0.03605	0.0	0.02168	0.0113	0.0	0.0	0.0	0.0	0.0	0.0	0.0	0.043039999999999995	0.1119	0.080775	0.1645	0.0	0.342	0.03659	0.01718	0.0	0.030910000000000003	0.02918	0.02572	0.0	0.0	0.056670000000000005	0.0	0.067835	0.2449	0.081345	0.0	0.0	0.04823	0.057	0.0	0.6559999999999999
SPATA8	0.1603	0.09226000000000001	0.13785	0.07547999999999999	0.1021	0.03986	0.1017	0.038925	0.0	0.0	0.0	0.0	0.0	0.0	0.0	0.05458	0.0	0.0	0.0	0.0	0.09743500000000001	0.0	0.0	0.23115	0.261	0.037489999999999996	0.036395	0.06464	0.03796	0.06277	0.1893	0.028260000000000004	0.0	0.06875	0.059739999999999994	0.04877	0.06851	0.0	0.14305	0.09577000000000001	0.05923	0.06237	0.072805	0.04386	0.03532	0.05279	0.06828	0.09497	700.9
LINC00923	0.014934999999999999	0.04593	0.24045	0.0	0.0193	0.0	0.2799	0.03009	0.03202	0.024	0.0	0.0	0.052555	0.06531	0.0157	0.0471	0.020669999999999997	0.008887	0.0155	0.018355	0.029294999999999998	0.0	0.0	0.11486500000000001	0.1553	0.1628	0.153	0.31365	0.03726	0.45305	0.1366	0.09932	0.06869	0.015380000000000001	0.03336	0.07697999999999999	0.01499	0.0	0.1003	0.03179	0.1071	0.3728	0.0952	0.0	0.0	0.08942	0.03719	0.047994999999999996	1.287
SPATA8-AS1	0.0	0.0	0.0	0.0	0.0	0.0	0.0	0.0	0.0	0.0	0.0	0.0	0.0	0.0	0.0	0.0	0.0	0.0	0.0	0.0	0.0	0.0	0.0	0.0	0.0	0.0	0.0	0.0	0.0	0.0	0.0	0.0	0.0	0.0	0.0	0.0	0.0	0.0	0.0	0.0	0.0	0.0	0.0	0.0	0.0	0.0	0.0	0.0	11.67
CTD-2147F2.2	0.15545	0.0	0.06332	0.0	0.0	0.0	0.0	0.07917	0.2452	0.0	0.0	0.0	0.2378	0.3211	0.033889999999999997	0.02339	0.0	0.0	0.0	0.0	0.046695	0.0	0.0	0.0349	0.134	0.0	0.0	0.06591	0.0	0.1381	0.0	0.037939999999999995	0.2012	0.0	0.0	0.0	0.0	0.09827000000000001	0.1307	0.0	0.0	0.06093	0.0	0.0	0.0	0.0	0.04861	0.0	0.2383
MIR4789	0.0	0.0	0.0	0.0	0.0	0.0	0.0	0.0	0.0	0.0	0.0	0.0	0.0	0.0	0.0	0.0	0.0	0.0	0.0	0.0	0.0	0.0	0.0	0.0	0.0	0.0	0.0	0.0	0.0	0.0	0.0	0.0	0.0	0.0	0.0	0.0	0.0	0.0	0.0	0.0	0.0	0.0	0.0	0.0	0.0	0.0	0.0	0.0	0.0
NAALADL2-AS3	0.0	0.0	0.0	0.0	0.0	0.0	0.0	0.0	0.0	0.0	0.0	0.0	0.0	0.0	0.0	0.0	0.0	0.0	0.0	0.0	0.0	0.0	0.0	0.0	0.0	0.0	0.0	0.0	0.0	0.0	0.0	0.0	0.0	0.0	0.0	0.0	0.0	0.0	0.0	0.0	0.0	0.0	0.0	0.0	0.0	0.0	0.0	0.0	8.584
NLGN1	1.004	0.9205	0.1084	2.373	1.145	3.391	2.09	2.408	2.2	2.217	4.6505	4.239	2.2345	3.1639999999999997	2.576	3.1839999999999997	2.7030000000000003	2.0235	1.8530000000000002	2.02	0.7396	0.0034135	1.138	2.221	2.116	1.9809999999999999	0.60075	1.7895	0.2947	1.6485	1.494	0.1987	0.5706	0.4739	0.006159	0.2553	0.2532	0.07724	2.7865	0.6467	0.071635	1.6840000000000002	0.8459	0.2104	0.264	0.2232	0.011940000000000001	0.3594	2.345
SPATA16	0.0	0.0	0.0	0.0	0.0	0.0	0.023280000000000002	0.0	0.0	0.0	0.0	0.0	0.0	0.0	0.0	0.0	0.0	0.0	0.0	0.0	0.0	0.038765	0.0	0.01546	0.028319999999999998	0.0	0.0	0.0	0.0	0.0	0.0	0.0	0.0	0.03633	0.0	0.0	0.0	0.0	0.0	0.0	0.0	0.0	0.0	0.0	0.0	0.0	0.0	0.0	87.97
NLGN1-AS1	0.0	0.0	0.0	0.0	0.0	0.0	0.0	0.0	0.0	0.0	0.052770000000000004	0.1014	0.0	0.0	0.0	0.0	0.0	0.0	0.0	0.0	0.0	0.0	0.0	0.0	0.0	0.0	0.0	0.0	0.0	0.0	0.0	0.0	0.0	0.0	0.0	0.0	0.0	0.0	0.0	0.0	0.0	0.0	0.0	0.0	0.0	0.0	0.0	0.0	1.514
NAALADL2	1.25	1.047	0.36515	2.086	1.401	1.821	2.8810000000000002	0.21415	0.1545	0.25135	0.2133	0.2148	0.17825	0.1724	0.2277	0.1987	0.2429	0.1911	0.6762	0.23595	1.9969999999999999	0.33785	1.963	1.504	2.325	0.9963	1.3585	0.69645	0.4151	0.58685	1.341	0.5664	0.1599	0.7186	0.2643	0.8759999999999999	4.49	0.19335	2.358	1.459	0.46125	0.5769	1.8915	0.7634	0.7684	0.7323	0.30495	1.149	1.619
MIR3144	0.0	0.0	0.0	0.0	0.0	0.0	0.0	0.0	0.0	0.0	0.0	0.0	0.0	0.0	0.0	0.0	0.0	0.0	0.0	0.0	0.0	0.0	0.0	0.0	0.0	0.0	0.0	0.0	0.0	0.0	0.0	0.0	0.0	0.0	0.0	0.0	0.0	0.0	0.0	0.0	0.0	0.0	0.0	0.0	0.0	0.0	0.0	0.0	0.0
LINC00907	0.060654999999999994	0.035769999999999996	0.047275	0.03134	0.039439999999999996	0.03565	0.04872	0.027935	0.026989999999999997	0.035265	0.21105	0.1917	0.032060000000000005	0.03163	0.0414	0.057139999999999996	0.02482	0.02084	0.08211	0.05024	0.061395000000000005	0.036885	0.01455	0.019865	0.04255	0.03132	0.032	0.03128	0.01335	0.03472	0.052360000000000004	0.011890000000000001	0.004591	0.08496000000000001	0.3733	0.04696	0.04646	0.0046255	0.1348	0.0295	0.01902	0.08302000000000001	0.04829	0.0334	0.03709	0.05671	0.04725	0.023625	0.06254
RIT2	0.0	0.0	0.0	0.0	0.0	0.0	0.0	4.5495	9.49	9.2895	96.025	73.02	16.31	25.17	5.3260000000000005	17.77	18.35	5.0595	3.0610000000000004	3.924	0.0	0.0	0.0	0.03885	0.0	0.3484	0.084485	0.0	0.0	0.0	0.0	0.0	0.0	0.0	0.0	0.0	0.0	0.0	0.03911	0.0	0.0	0.5765	0.03221	0.0	0.0	0.03252	0.0	0.0	0.3032
SYT4	0.026955	2.888	0.1048	0.04024	0.04431	0.034069999999999996	0.0505	12.62	27.54	16.025	319.0	188.6	35.045	72.58	14.54	48.81	28.82	10.545	4.766	9.6235	0.03564	0.022785	0.0179	0.03583	0.02733	2.123	0.64615	0.4117	0.01798	0.4719	0.08087000000000001	0.09129	0.02223	0.03695	0.02137	0.09614	0.02185	0.01658	0.11395	0.5071	0.7893	60.38	0.15135	0.02252	0.021269999999999997	0.3242	0.014515	0.57365	0.3016
CBLN2	0.03345	0.2141	0.0	0.03631	0.0	0.02147	0.04931	2.747	16.92	0.51985	0.58425	0.6481	31.08	41.97	2.487	4.678999999999999	0.5885	0.37785	0.5291	2.65	0.04287	0.013680000000000001	0.0	0.026789999999999998	0.02982	1.1179999999999999	0.87665	0.04699	0.0	0.027915	0.008248	0.01814	0.0	0.07331	0.018430000000000002	0.0	0.0	0.0	0.1011	0.025269999999999997	0.0	0.03365	0.14735	0.05848	0.02913	0.7206	0.03492	0.021975	0.3333
RP11-723G8.2	0.0	0.0	0.0	0.0	0.0	0.0	0.0	0.0	0.0	0.0	0.0	0.0	0.0	0.0	0.0	0.0	0.0	0.0	0.0	0.0	0.0	0.0	0.0	0.0	0.0	0.0	0.0	0.0	0.0	0.0	0.0	0.0	0.0	0.0	0.0	0.0	0.0	0.0	0.0	0.0	0.0	0.0	0.0	0.0	0.0	0.0	0.0	0.0	2.318
MC5R	0.0	0.0	0.043269999999999996	0.0	0.0	0.0	0.0	0.024405	0.07062	0.0	0.01218	0.0	0.054055	0.07897	0.02957	0.05404	0.0	0.0	0.0	0.0	0.0	0.0	0.0	0.0	0.0	0.0	0.0	0.0	0.4386	0.0	0.0	0.0	0.0	0.0	0.0	0.0	0.0	0.0	0.0	0.0	0.0	0.07027	0.0	0.09822	0.055420000000000004	0.0	0.0	0.0	0.7324
ZNF519	1.2725	0.8023	0.53595	1.0190000000000001	1.1	1.218	1.905	0.68855	1.03	0.75825	7.46	6.3870000000000005	1.2235	1.605	0.6836	0.7666	1.111	0.57525	0.9251	0.6171	1.3555	3.0025	0.9062	3.145	2.371	3.299	1.0405	1.365	1.6740000000000002	1.1295	1.839	0.563	0.2471	0.309	0.1826	0.8909999999999999	0.9415	0.25005	1.94	2.785	0.2775	1.004	1.6035	0.9470000000000001	1.103	1.034	1.1745	0.4084	1.426
MC2R	0.0	0.0	42.58	0.0	0.0	0.0	0.02508	0.0	0.0	0.0	0.0	0.0	0.0	0.0	0.0	0.0	0.0	0.0	0.0	0.0	0.0	0.0	0.0	0.014365000000000001	0.01342	0.0	0.0	0.0	0.0	0.0	0.013730000000000001	0.0	0.0	0.0	0.0	0.0	0.0	0.0	0.0	0.0	0.0	1.1640000000000001	0.019530000000000002	0.0	0.0	0.0	0.0	0.0	0.5082
RP11-319E12.1	0.0	0.0	0.0	0.0	0.0	0.0	0.0	0.0	0.0	0.0	0.0	0.0	0.0	0.0	0.0	0.0	0.0	0.0	0.0	0.0	0.0	0.0	0.0	0.0	0.0	0.0	0.0	0.0	0.0	0.0	0.0	0.0	0.0	0.0	0.0	0.0	0.0	0.0	0.0	0.0	0.0	0.0	0.0	0.0	0.0	0.0	0.0	0.0	2.012
IGFBP7-AS1	0.50395	0.4116	0.1004	2.539	1.993	2.292	0.244	1.022	0.3927	0.49295	0.040760000000000005	0.026989999999999997	0.28985	0.3328	0.9428	1.145	0.9940000000000001	0.2515	1.018	0.5705	0.3531	0.0	0.07923999999999999	0.5072	0.601	0.467	0.1392	0.5622	0.07507	0.4125	0.7976	0.2586	0.08437	0.4662	0.06677999999999999	0.2831	0.1409	0.04118	0.7364	0.6595	0.03909	2.885	0.54475	0.1528	0.1962	0.1377	0.3668	0.083355	2.106
IGFBP7	901.25	840.2	330.1	5567.0	4018.0	4194.0	588.9	72.205	82.94	92.84	28.63	28.91	79.99	76.91	79.17	81.08	84.78	104.3	110.6	111.05	658.55	2.0135	270.1	623.0	1238.0	552.4	227.9	625.05	94.65	570.25	807.4	637.3	271.7	951.2	109.3	608.2	179.2	81.47	1081.5	409.2	116.25	300.9	616.6	160.8	199.5	198.0	459.4	122.55	374.0
ARHGAP24	10.9	6.5329999999999995	0.9354	11.22	9.448	9.357999999999999	7.952000000000001	2.145	4.13	2.2545	1.666	1.665	5.428	7.4079999999999995	2.679	3.877	2.0869999999999997	2.0405	3.821	3.2760000000000002	6.6979999999999995	1.5695	22.22	4.676	5.664	5.646	2.5355	6.4025	2.2319999999999998	5.754	4.136	5.367999999999999	2.259	14.92	1.135	9.571	4.04	1.3745	12.965	3.766	3.827	4.088	3.12	4.312	5.11	5.541	11.5	7.165	2.459
MIR1302-11	0.06146	0.05959	0.08179	0.04297	0.05848	0.05184	0.06097	0.11545	0.1086	0.08785499999999999	0.070675	0.07146	0.09539500000000001	0.1115	0.1096	0.09881000000000001	0.1048	0.1186	0.09988	0.09646	0.06172999999999999	0.04192	0.04019	0.030835	0.0	0.0566	0.07157000000000001	0.057945	0.04791	0.05902999999999999	0.08197	0.09328	0.1176	0.09083	0.08316	0.06216	0.04546	0.079975	0.06704	0.0	0.034055	0.045489999999999996	0.059579999999999994	0.06487000000000001	0.06389	0.05562	0.049525	0.078575	0.07375
MIR1302-10	0.0	0.0	0.04038	0.0	0.0	0.0	0.0	0.1077	0.1368	0.0967	0.29095	0.2625	0.1859	0.1407	0.09249	0.1403	0.1335	0.09965	0.1022	0.093635	0.0	0.06711	0.0	0.0729	0.0	0.0	0.0	0.0	0.0	0.0	0.09593	0.0	0.0	0.154	0.0	0.0	0.0	0.0	0.0	0.0	0.0	0.1455	0.0	0.0	0.0	0.0	0.046735000000000006	0.0	1.51
MIR1302-9	0.0	0.0	0.0	0.0	0.0	0.0	0.0	0.0	0.0	0.0	0.0	0.0	0.0	0.0	0.0	0.0	0.0	0.0	0.0	0.0	0.0	0.0	0.0	0.0	0.0	0.0	0.0	0.0	0.0	0.0	0.0	0.0	0.0	0.0	0.0	0.0	0.0	0.0	0.0	0.0	0.0	0.0	0.0	0.0	0.0	0.0	0.0	0.0	0.0
OR4F4	0.0	0.0	0.0	0.0	0.0	0.0	0.0	0.0	0.0	0.0	0.0	0.0	0.0	0.0	0.0	0.0	0.0	0.0	0.0	0.0	0.0	0.0	0.0	0.0	0.0	0.0	0.0	0.0	0.0	0.0	0.0	0.0	0.0	0.0	0.0	0.0	0.0	0.0	0.0	0.0	0.0	0.0	0.0	0.0	0.0	0.0	0.0	0.0	0.0
FAM138E	0.0	0.0	0.0	0.0	0.0	0.0	0.0	0.0	0.0	0.0	0.0	0.0	0.0	0.0	0.0	0.0	0.0	0.0	0.0	0.0	0.0	0.0	0.0	0.0	0.0	0.0	0.0	0.0	0.0	0.0	0.0	0.0	0.0	0.0	0.0	0.0	0.0	0.0	0.0	0.0	0.0	0.0	0.0	0.0	0.0	0.0	0.0	0.0	0.1559
MIR1302-2	0.034065	0.03768	0.040760000000000005	0.025490000000000002	0.03594	0.0	0.049260000000000005	0.023459999999999998	0.04587	0.035725	0.07866000000000001	0.1005	0.06021	0.0551	0.03957	0.0457	0.03977	0.027344999999999998	0.031689999999999996	0.0331	0.043815	0.08182	0.08496000000000001	0.01023	0.03923	0.02425	0.038925	0.030135000000000002	0.04091	0.03192	0.06567	0.01656	0.00845	0.059910000000000005	0.01712	0.04367	0.07812000000000001	0.017955000000000002	0.07128999999999999	0.09547	0.025	0.08299	0.059570000000000005	0.08616	0.09781000000000001	0.06494	0.054585	0.04224	0.36200000000000004
GPC5	0.046794999999999996	0.03307	0.04936	0.4632	0.7292	1.094	0.05753	7.585	7.242999999999999	13.345	1.0745	1.4480000000000002	7.899	7.506	3.347	5.351	13.65	9.491	2.213	5.3870000000000005	0.06435	2.7539999999999996	0.029639999999999996	0.03767	0.0	0.4403	0.1936	0.08323	0.02059	0.07178	0.03978	0.5642	0.0919	0.9777	0.1408	1.012	0.05318	0.0	0.7604	0.1742	0.018565	2.557	0.17745	0.08002000000000001	0.054560000000000004	0.07317	0.035385	0.050185	4.558
CD96	0.8613	2.3890000000000002	0.2838	0.7888	1.052	0.2514	5.646	0.06454	0.049210000000000004	0.051879999999999996	0.02962	0.02767	0.061335	0.051989999999999995	0.08305	0.1208	0.04576	0.041385000000000005	0.5747	0.11925	1.139	2.8165	0.01227	1.2109999999999999	0.8434	0.3164	1.521	0.31375	0.9341	0.33545	1.8030000000000002	0.2229	0.061220000000000004	0.2866	0.5635	4.632	0.8205	0.05809500000000001	0.6584	0.278	0.1599	0.3764	1.2205	0.5292	0.3335	6.894	11.085	1.361	0.2817
MIR4445	0.0	0.0	0.0	0.0	0.0	0.0	0.0	0.0	0.0	0.0	0.0	0.0	0.0	0.0	0.0	0.0	0.0	0.0	0.0	0.0	0.0	0.0	0.0	0.0	0.0	0.0	0.0	0.0	0.0	0.0	0.0	0.0	0.0	0.0	0.0	0.0	0.0	0.0	0.0	0.0	0.0	0.0	0.0	0.0	0.0	0.0	0.0	0.0	0.0
LINC00488	0.0	0.0	0.0	0.0	0.0	0.0	0.0	0.20345	0.4822	0.022685	0.0	0.0	0.23355	0.2534	0.10300000000000001	0.1706	0.6066	0.0	0.04645	0.088795	0.0	0.0	0.0	0.0	0.0	0.0	0.00881	0.0	0.0	0.0	0.0	0.0	0.0	0.1597	0.0	0.0	0.0	0.0	0.0	0.0	0.0	0.1734	0.0	0.0	0.0	0.07357999999999999	0.0	0.0	0.0
MORC1	0.0	0.0	0.0135	0.0	0.0	0.0	0.09228	0.03468	0.02556	0.032964999999999994	0.0	0.0	0.017230000000000002	0.022430000000000002	0.10800000000000001	0.07879	0.027410000000000004	0.01948	0.1425	0.085215	0.0	0.02632	0.0	0.0	0.0	0.0	0.013885	0.0	0.0	0.0	0.030330000000000003	0.0	0.0	0.01031	0.01288	0.0	0.0	0.0	0.015955	0.06608	0.0	0.4723	0.02737	0.0	0.0	0.03705	0.040255	0.0	16.95
PVRL3	4.437	4.52	2.478	6.933	5.912999999999999	6.859	4.406000000000001	2.136	3.043	1.3855	0.49335	0.6929	3.069	4.229	2.5860000000000003	2.588	1.5019999999999998	1.0979999999999999	4.779	2.447	3.7455	0.040905000000000004	42.89	4.555	4.925	5.034	6.235	4.9705	0.6914	4.7655	4.968	1.849	0.8203	1.736	3.984	4.185	2.408	0.6339	5.6355	8.363	1.546	0.9041	3.3965	0.852	1.01	5.2989999999999995	1.031	6.9135	31.85
GUCA1C	0.0	0.0	0.0	0.0	0.0	0.0	0.0	0.1626	0.2257	0.0	0.0	0.0	0.13035	0.1974	0.1693	0.03044	0.0	0.0	0.0	0.0	0.0	0.0	0.0	0.0	0.0	0.0	0.0	0.0	0.0	0.0	0.0	0.0	2.125	0.1297	0.0	0.0	0.0	0.0	0.0	0.0	18.295	0.2188	0.0	0.0	0.0	0.0	0.0	1.195	2.009
DPPA2	0.0	0.0	0.0	0.0	0.0	0.0	0.0	0.0	0.0	0.0	0.0	0.0	0.0	0.0	0.0	0.0	0.0	0.0	0.0	0.0	0.0	0.0	0.0	0.0	0.0	0.0	0.0	0.0	0.0	0.0	0.0	0.0	0.0	0.07426	0.0	0.0	0.0	0.0	0.0	0.0	0.0	0.0	0.0	0.0	0.0	0.0	0.0	0.0	6.2379999999999995
ZBED2	0.11705	0.2672	0.021205	0.05235	0.05463	0.036739999999999995	0.3361	0.0	0.0	0.3555	0.0	0.0	0.0	0.0	0.0	0.0	0.9582	0.04688	0.02636	0.0	0.10300000000000001	2.924	0.0458	0.17881	0.2168	0.0707	0.10055	0.04063	15.64	0.04925	0.5323	0.024919999999999998	0.016569999999999998	0.1687	0.02135	7.279	0.3741	0.0	0.08473	0.05947	0.013035	0.3551	0.115	2.785	1.6019999999999999	0.3241	0.3548	0.080825	0.08451
DPPA4	0.027075	0.008427	0.027605	0.01535	0.01226	0.0	0.0	0.03826	0.02705	0.19605	0.011995	0.01174	0.03235	0.0357	0.0291	0.03023	0.2507	0.07343999999999999	0.05604	0.03652	0.02462	0.0	0.0	0.05369500000000001	0.05765	0.0	0.013465000000000001	0.0	0.0	0.0	0.044239999999999995	0.03864	0.0	0.0	0.2499	0.08585	0.0	0.0	0.02114	0.0	0.0	1.308	0.0	0.0	0.0	0.07207000000000001	0.41415	0.0	5.867000000000001
TRAT1	0.57505	0.8699	0.08382	0.2904	0.3749	0.09226000000000001	0.3351	0.016825	0.0	0.0	0.0	0.0	0.0	0.0	0.01284	0.02165	0.0	0.0018265	0.054479999999999994	0.019035	0.4691	0.083195	0.0	0.43495	0.2638	0.08985	0.37585	0.04847	0.2101	0.03826	0.4038	0.09577000000000001	0.01569	0.1104	0.1522	1.719	0.1808	0.022340000000000002	0.3508	0.06686	0.0252	0.1046	0.2566	0.3914	0.2592	2.0909999999999997	4.772	0.2028	0.2913
RETNLB	0.0	0.0	0.0	0.0	0.0	0.0	0.0	0.0	0.0	0.0	0.0	0.0	0.0	0.0	0.0	0.0	0.0	0.0	0.0	0.0	0.0	0.0	0.0	0.0	0.0	0.1254	19.58	0.0	0.0	0.0	0.0	0.0	0.0	0.0	0.0	0.0	0.0	0.0	0.0	0.0	0.0	0.0	0.0	0.0	0.0	16.65	0.0	0.033085	0.3964
B3GALT1	0.31945	0.3268	0.03805	0.1825	0.1654	0.2906	0.05525	4.242	5.067	5.7125	5.2145	4.117	5.1535	6.345	3.55	3.054	7.961	4.235	0.7203	2.1375	0.6629999999999999	0.0	0.06367	0.61035	0.2949	1.089	2.593	0.2419	0.02449	0.1329	0.3544	0.05144	0.03317	0.03397	0.0	0.2107	0.1909	2.642	1.0425	0.2707	0.2292	0.2484	0.4491	0.1477	0.1655	0.1217	0.41925	0.04679	1.258
XIRP2	0.07805	0.06527000000000001	0.029715	0.05882999999999999	0.09422	0.11800000000000001	0.025169999999999998	0.027569999999999997	0.02418	0.034425	0.0463	0.061279999999999994	0.050505	0.03975	0.031039999999999998	0.028260000000000004	0.03449	0.02207	0.06291000000000001	0.04765	0.0648	0.053439999999999994	0.08425	0.03069	0.01832	0.07712999999999999	0.03801	0.07545	0.02975	0.063885	0.01223	6.55	32.39	0.02897	0.02605	0.1581	0.4314	283.1	0.34195	0.060989999999999996	0.027214999999999996	0.02787	0.06454	0.07349	0.08519	0.04349	0.2505	0.033460000000000004	1.178
STK39	21.825	20.39	4.515	15.01	13.96	20.21	27.26	21.08	21.33	21.155	43.175	30.01	21.335	33.42	25.68	23.48	17.15	17.8	68.82	31.07	17.515	0.31475	22.62	14.215	14.02	19.24	20.82	26.635	38.02	31.02	11.07	6.196000000000001	8.318	7.03	0.6862	10.3	67.21	1.926	15.75	8.795	11.88	33.88	30.755	13.28	17.72	21.8	10.645	20.825	51.07
TP53TG3B	0.0	0.0	0.0	0.0	0.0	0.0	0.0	0.0	0.0	0.0	0.0	0.0	0.0	0.0	0.0	0.0	0.0	0.0	0.0	0.0	0.0	0.0	0.0	0.0	0.0	0.0	0.0	0.0	0.0	0.0	0.0	0.0	0.0	0.0	0.0	0.0	0.0	0.0	0.0	0.0	0.0	0.0	0.0	0.0	0.0	0.0	0.0	0.0	0.0
TP53TG3C	0.0	0.0	0.0	0.0	0.0	0.0	0.0	0.0	0.0	0.0	0.0	0.0	0.0	0.0	0.0	0.0	0.0	0.0	0.0	0.0	0.0	0.0	0.0	0.0	0.0	0.0	0.0	0.0	0.0	0.0	0.0	0.0	0.0	0.0	0.0	0.0	0.0	0.0	0.0	0.0	0.0	0.0	0.0	0.0	0.0	0.0	0.0	0.0	0.0143
TP53TG3	0.0	0.0	0.0	0.0	0.0	0.0	0.0	0.0	0.0	0.0	0.0	0.0	0.0	0.0	0.0	0.0	0.0	0.0	0.0	0.0	0.0	0.0	0.0	0.0	0.0	0.0	0.0	0.0	0.0	0.0	0.0	0.0	0.0	0.0	0.0	0.0	0.0	0.0	0.0	0.0	0.0	0.0	0.0	0.0	0.0	0.0	0.0	0.0	0.2162
KCTD1	3.2475	4.954	9.052	6.667999999999999	7.843999999999999	8.872	7.75	9.866	15.99	22.88	13.835	13.75	28.045	30.79	10.01	5.547999999999999	24.69	18.77	3.943	3.8489999999999998	8.242	3.845	6.675	10.855	11.58	6.643	3.822	5.834	27.99	5.726	9.933	8.988	1.8	10.35	0.851	3.3510000000000004	11.99	1.4509999999999998	15.435	7.792999999999999	2.043	7.167000000000001	12.225	26.89	22.25	1.736	2.347	3.8555	4.165
CHST9	0.029225	0.05111	0.038405	0.04174	0.07562999999999999	0.06955	1.9040000000000001	0.67695	0.5915	0.54455	0.25755	0.2135	0.3941	0.4923	1.5730000000000002	1.412	0.4707	0.392	1.405	1.275	0.89195	0.0	0.0	0.5557	1.297	1.636	0.2999	0.7241	0.7447	0.8781	0.3243	0.3514	1.083	0.6409	1.171	0.6694	17.72	0.02647	0.94605	0.06056	2.6315	2.659	2.7030000000000003	0.1284	0.07662999999999999	0.1781	3.161	0.53625	6.992000000000001
AQP4	0.085215	0.07979	0.043269999999999996	0.059210000000000006	0.09491000000000001	0.09089	0.1482	216.25	139.6	236.4	25.905	37.53	133.8	122.8	100.6	111.8	218.9	150.75	94.35	154.5	0.23765	0.046665	0.02732	0.048545	0.4421	0.5035	0.13935	0.2886	0.07546	0.2387	0.2597	2.16	1.037	0.2329	0.1833	53.41	0.9201	4.525	0.26495	0.9259	0.14215	2.089	0.38135	0.1401	0.1321	0.09633	0.3472	4.163	0.5809
KLHL34	0.03545	0.0	0.020205	0.061	0.05058	0.0	0.07061	0.39299999999999996	0.6299	0.3484	2.5505	2.352	0.70465	0.9417	0.3169	0.3439	0.7207	0.19945	0.1049	0.1833	0.035155	0.06458	0.025660000000000002	0.0	0.049760000000000006	0.09502999999999999	0.31565	0.2177	0.009633	0.1925	0.0361	0.4594	1.013	0.0	0.0	0.03424	0.1551	7.593999999999999	0.090755	0.0	0.017245	0.1058	0.031725	0.04487	0.06216	0.5906	0.20835	0.02311	0.1715
SMPX	0.1478	0.1671	0.082565	3.719	1.429	0.841	0.7945	0.20145	1.1159999999999999	0.13035	3.014	5.357	2.17	3.572	0.1263	0.312	0.292	0.1256	0.3292	1.9709999999999999	0.18945	0.12155	0.07824	0.2036	0.1166	31.63	5.975	14.545	0.1539	21.3	0.3842	282.9	333.9	0.1013	0.4666	0.2324	7.375	270.0	0.17425	0.9345	0.05803	0.3241	0.4215	0.1547	0.1779	0.2146	0.1317	0.25635	0.54
CNKSR2	2.3265	1.2670000000000001	0.73955	0.9337	2.153	2.3	0.9803	9.7745	14.24	16.15	80.225	60.07	22.16	33.64	12.26	5.356	20.29	11.325	2.012	3.165	1.983	0.83655	0.3419	0.49995	1.078	0.9995	0.43645	5.078	0.08014	3.3075	1.6769999999999998	0.4256	0.374	0.07889	0.3599	2.037	0.4872	1.1079999999999999	8.1085	0.9505	1.1745	2.248	0.80255	0.748	1.063	0.6689	0.8241	1.0965	1.178
RP11-406O16.1	0.0	0.0	0.0	0.0	0.0	0.0	0.0	0.0	0.0	0.0	0.0	0.0	0.0	0.0	0.0	0.0	0.0	0.0	0.0	0.0	0.0	0.0	0.0	0.0	0.0	0.0	0.0	0.0	0.0	0.0	0.0	0.0	0.0	0.0	0.0	0.0	0.0	0.0	0.0	0.0	0.0	0.0	0.0	0.0	0.0	0.0	0.0	0.0	1.412
RP11-542F9.1	0.0	0.0	0.0	0.0	0.0	0.0	0.0	0.0	0.0	0.0	0.2043	0.2257	0.0	0.0	0.0	0.1541	0.0	0.0	0.0	0.13325	0.0	0.0	0.0	0.0	0.0	0.0	0.0	0.0	0.0	0.0	0.0	0.0	0.0	0.0	0.0	0.0	0.0	0.0	0.57525	0.0	0.0	0.0	0.0	0.0	0.0	0.0	0.0	0.0	5.005
TBX20	0.0	0.0	0.019719999999999998	0.3453	3.926	0.0	17.14	0.0	0.0	0.0	0.0	0.0	0.0	0.0	0.0	0.0	0.0	0.0	0.0	0.0	0.0	0.0	0.0	0.014334999999999999	0.05355	0.0	0.0	0.06042	0.0	0.0	0.0	21.46	5.587000000000001	0.0	0.08413	0.0	0.0	0.0	0.0	0.0	0.0	0.9197	0.0	0.0	0.0	0.0	0.0	0.0	0.7179
HERPUD2	33.595	26.16	14.215	30.54	32.18	37.53	37.79	11.745	14.66	15.46	26.805	26.23	15.98	16.61	11.59	11.95	17.5	12.345	18.35	11.065	29.19	33.755	34.7	32.38	41.26	30.73	21.1	27.875	23.27	27.52	32.87	11.2	6.846	10.46	13.38	32.57	23.66	10.59	35.38	52.17	15.45	22.26	24.895	26.37	28.27	23.04	29.325	16.72	49.86
MIR548I4	0.0	0.0	0.0	0.0	0.0	0.0	0.0	0.0	0.0	0.0	0.0	0.0	0.0	0.0	0.0	0.0	0.0	0.0	0.0	0.0	0.0	0.0	0.0	0.0	0.0	0.0	0.0	0.0	0.0	0.0	0.0	0.0	0.0	0.0	0.0	0.0	0.0	0.0	0.0	0.0	0.0	0.0	0.0	0.0	0.0	0.0	0.0	0.0	0.0
APOOL	4.1055	3.909	5.1475	7.212999999999999	6.178999999999999	9.539	6.563	1.2125	1.358	1.505	1.2225	1.337	1.36	1.761	1.403	1.649	1.653	0.9737	2.617	1.52	3.823	11.7	11.83	4.6985	4.621	3.056	3.025	3.5985	6.261	4.119	3.403	2.7710000000000004	2.543	2.595	2.986	3.543	4.376	4.7855	4.1695	3.4989999999999997	1.76	2.215	3.21	4.335	4.513	2.695	1.7765	3.359	1.421
HDX	1.86	1.499	1.3655	3.237	3.0069999999999997	4.4639999999999995	2.1069999999999998	0.84025	1.023	0.8477	3.8395	3.3810000000000002	1.2225	1.456	0.8816	1.2890000000000001	1.06	0.66415	1.433	0.9373	1.829	1.5795	2.2	2.963	2.839	1.8530000000000002	0.9232	1.649	0.4487	1.605	2.512	0.8405	0.3099	0.7674	0.4165	1.495	0.9598	0.19145	2.6915	2.9	0.25125	2.02	1.98	0.4623	0.5453	0.7597	1.13	0.44935	1.413
RPS6KA6	0.6226	0.5947	1.9905	6.032	3.589	6.481	3.405	0.5289	0.9336	0.7615	3.2739999999999996	4.356	1.537	1.403	0.479	1.3530000000000002	1.7480000000000002	0.4057	0.4361	0.56075	1.4715	0.4871	1.864	2.6430000000000002	4.209	1.494	2.8560000000000003	1.389	1.148	1.4095	2.093	0.5671	0.07159	2.158	0.3354	0.7974	1.85	0.17595	1.245	5.155	0.61155	8.037	2.8325	1.996	1.925	1.399	0.3527	1.2425	3.2769999999999997
MIR548F5	0.0	0.0	0.0	0.0	0.0	0.0	0.0	0.0	0.0	0.0	0.0	0.0	0.0	0.0	0.0	0.0	0.0	0.0	0.0	0.0	0.0	0.0	0.0	0.0	0.0	0.0	0.0	0.0	0.0	0.0	0.0	0.0	0.0	0.0	0.0	0.0	0.0	0.0	0.0	0.0	0.0	0.0	0.0	0.0	0.0	0.0	0.0	0.0	0.0
FAM47A	0.0	0.0	0.0	0.0	0.0	0.0	0.0	0.0	0.0	0.0	0.0	0.0	0.0	0.0	0.0	0.0	0.0	0.0	0.0	0.0	0.0	0.0	0.0	0.0	0.019430000000000003	0.0	0.0	0.0	0.0	0.0	0.0	0.0	0.0	0.0	0.0	0.0	0.0	0.0	0.0	0.0	0.0	0.0	0.0	0.0	0.0	0.0	0.0	0.0	5.3260000000000005
MIR3915	0.0	0.0	0.0	0.0	0.0	0.0	0.0	0.0	0.0	0.0	0.0	0.0	0.0	0.0	0.0	0.0	0.0	0.0	0.0	0.0	0.0	0.0	0.0	0.0	0.0	0.0	0.0	0.0	0.0	0.0	0.0	0.0	0.0	0.0	0.0	0.0	0.0	0.0	0.0	0.0	0.0	0.0	0.0	0.0	0.0	0.0	0.0	0.0	0.0
KCTD8	0.12065	1.171	0.26415	0.655	0.3231	0.5425	0.07547999999999999	4.3605	5.28	7.2855	35.225	29.83	6.461	11.72	3.965	5.155	10.8	4.8845	10.1	3.662	0.11599999999999999	0.0	0.0	1.8319999999999999	2.8939999999999997	1.709	0.4564	1.7175	0.1016	1.9275	0.3694	0.14400000000000002	0.07543	0.508	0.0	0.039580000000000004	0.2423	0.93025	0.21645	2.7880000000000003	0.11225	0.06775	0.82395	0.08597	0.1911	0.04224	0.0	1.7615	1.969
GRXCR1	0.0	0.0	0.0	0.0	0.0	0.0	0.0	0.0	0.0	0.0	0.0	0.0	0.0	0.0	0.0	0.0	0.05509	0.0	0.0	0.0	0.0	0.0	0.0	0.0	0.0	0.0	0.0	0.0	0.0	0.0	0.0	0.0	0.0	0.0	0.0	0.0	0.0	0.0	0.0	0.0	0.0	0.0	0.0	0.0	0.0	0.0	0.0	0.0	0.5879
GUF1	13.22	11.05	12.03	9.111	11.14	10.76	17.47	10.345	12.96	9.897	16.235	14.0	13.495	16.29	9.899	11.07	12.24	7.7145	14.31	9.892999999999999	13.645	33.5	24.75	14.4	17.3	11.16	11.34	10.33	14.37	10.78	12.91	7.443	6.99	8.745	6.396	11.23	12.4	18.51	16.55	15.47	5.8095	10.4	14.125	14.95	17.06	12.17	12.82	10.78	15.37
YIPF7	0.07428	0.07322000000000001	0.09529	0.1478	0.1302	0.08	0.1299	0.2844	0.3482	0.4324	1.4865	1.495	0.392	0.4175	0.3127	0.5688	0.5785	0.294	0.3616	0.36	0.076045	0.0	0.03017	0.1741	0.2523	0.1022	0.04861	0.11945	0.0	0.11	0.2082	0.3918	0.2527	0.09675	0.0	0.08652	0.07574	11.79	0.2825	0.2463	0.01674	0.3283	0.225	0.03812	0.03834	0.045110000000000004	0.07344500000000001	0.036765	0.4225
GNPDA2	7.756	6.289	5.7415	8.802	9.033	9.331	7.886	4.9345	5.885	5.859	17.01	14.52	6.563	8.892000000000001	4.784	5.861000000000001	6.734	4.7635	6.0489999999999995	4.6475	7.6905	10.12	12.5	9.2545	11.15	8.613999999999999	4.4365	9.5475	3.9189999999999996	9.6835	9.67	4.106	2.6069999999999998	3.553	0.9816	6.164	5.436	3.2675	10.15	12.16	1.838	9.568	7.5729999999999995	5.188	5.975	5.0	5.164	4.0485	6.46
AC010890.1	0.32299999999999995	0.3341	0.316	0.06947	0.1304	0.0	0.06801	0.44155	0.7559999999999999	0.36905	0.059535000000000005	0.06777000000000001	0.90305	0.9725	0.5017	0.9056	0.2573	0.3448	1.794	0.54465	0.4631	0.0	0.0	0.0	0.0	0.0	0.09718500000000001	0.04408	0.07727	0.055225	0.0	0.0	0.06015	0.2303	0.04755	0.5581	0.1173	0.0	0.2179	0.9845	0.0	1.4980000000000002	0.090495	0.1711	0.1579	0.1366	0.8773	0.2309	0.7421
MIR663B	0.0	0.0	0.0	0.0	0.0	0.0	0.0	0.0	0.0	0.0	0.0	0.0	0.0	0.0	0.0	0.0	0.0	0.0	0.0	0.0	0.0	0.0	0.0	0.0	0.0	0.0	0.0	0.0	0.0	0.0	0.0	0.0	0.0	0.0	0.0	0.0	0.0	0.0	0.0	0.0	0.0	0.0	0.0	0.0	0.0	0.0	0.0	0.0	0.4449
LYPD1	0.3428	0.1575	0.08620499999999999	0.1944	0.2651	0.1513	0.3581	13.86	15.35	20.78	4.6285	7.0920000000000005	9.255	9.232999999999999	13.56	21.77	29.34	14.68	8.632	17.29	0.38835	0.0	0.0	0.11205	0.0968	3.8939999999999997	0.8808	0.49175	0.425	0.71505	2.388	0.0649	0.06097999999999999	1.9709999999999999	0.14400000000000002	0.6028	0.6205	0.02307	1.7125	0.2694	0.97985	25.32	0.52775	0.2189	0.1914	0.4577	0.16595	0.28625	0.38799999999999996
CCDC74A	2.4315	1.736	20.365	2.821	3.8280000000000003	2.426	8.891	4.8605	4.295	5.239	1.236	1.5290000000000001	5.696000000000001	5.271	4.808	8.298	7.397	3.7415	2.563	2.4585	5.9885	12.465	5.542000000000001	6.957000000000001	19.26	4.85	1.8755	3.0525	1.709	3.3760000000000003	9.458	1.188	0.6021	3.49	0.3322	3.1860000000000004	2.031	0.15815	10.08	13.95	0.90095	33.93	11.95	3.427	3.2310000000000003	1.2690000000000001	0.92555	1.0425	65.0
GPR39	0.1823	0.05757999999999999	0.0	0.3472	0.08248	0.04564	3.346	0.2276	0.1777	0.30835	0.075185	0.2037	0.15735	0.1541	0.2017	0.3505	0.5167	0.16505	0.1487	0.25435	0.55305	0.0	1.3419999999999999	0.21251	0.7008	0.1357	3.6795	0.06149500000000001	0.7112	0.0491	0.3784	0.01121	0.0	1.062	1.445	3.161	0.35	0.0	0.065075	0.020380000000000002	1.358	0.3396	0.48100000000000004	0.502	0.4721	1.761	0.0	3.5460000000000003	3.8169999999999997
ANKRD30BL	0.0	0.0	0.0	0.0	0.0	0.0	0.0	0.79165	1.048	0.89185	0.1028	0.1438	0.9381	1.175	0.6812	1.185	1.345	0.62305	0.095	0.56585	0.01741	0.0	0.0	0.020669999999999997	0.0	0.0	0.0	0.0	0.0	0.0	0.7653	0.0	0.0	0.0	0.0	0.0	0.1078	0.0	0.0	0.1835	0.0	0.1946	0.09049	0.0	0.0	0.03791	0.018165	0.029355000000000003	16.62
LINC01087	0.0	0.0	0.0	0.0	0.01636	0.0	0.011729999999999999	0.0	0.0	0.0	0.0	0.0	0.0	0.0	0.0	0.0	0.0	0.0	0.0	0.0	0.15875	0.14	0.0175	0.0	0.0	0.0	0.0	0.0	0.0	0.0	0.0	0.0	0.0	0.0	0.009385	0.0	0.0271	0.0	0.0	0.0	0.047195	0.09286	0.08547	0.0	0.01768	0.0	0.0	0.0	7.042999999999999
NCKAP5	1.615	0.7261	0.1946	0.3448	0.4676	0.3293	0.3113	1.4105	0.8617	1.584	0.521	0.845	0.87075	0.863	1.474	1.26	1.0859999999999999	1.581	2.6719999999999997	1.771	1.597	0.30895	0.2471	0.68335	0.4442	0.2143	0.4263	0.2464	2.556	0.26795	0.429	0.7427	0.4219	0.9026	0.5429999999999999	5.914	1.054	0.068085	1.3975	1.122	0.096965	0.4429	0.4132	1.456	1.436	0.8753	0.56945	0.41595	0.8927
MACROD2-IT1	0.0	0.0	0.0	0.0	0.0	0.0	0.0	0.0	0.0	0.0	0.0	0.0	0.0	0.0	0.0	0.0	0.0	0.0	0.0	0.0	0.0	0.0	0.0	0.0	0.0	0.0	0.0	0.0	0.0	0.0	0.0	0.0	0.0	0.0	0.0	0.0	0.0	0.0	0.0	0.0	0.0	0.0	0.0	0.0	0.0	0.0	0.0	0.0	0.9957
FLRT3	0.1042	3.7230000000000003	0.3826	0.2056	0.496	0.1961	3.733	1.4325	2.3209999999999997	1.0405	13.775	10.79	4.1215	6.202999999999999	2.1790000000000003	2.278	1.364	0.7873	1.452	0.93995	0.6387	0.06668500000000001	0.9914	0.53165	1.8130000000000002	2.452	1.4275	0.816	1.652	0.5176	1.7590000000000001	0.2224	0.060070000000000005	9.709	3.2889999999999997	16.71	0.5697	0.6245	8.361	4.263999999999999	0.64815	1.5430000000000001	10.79	4.515	4.075	1.074	0.1165	6.9879999999999995	1.4380000000000002
OTOR	0.0	0.0	0.0	0.0	0.0	0.0	0.0	0.0	0.0	0.0	0.0	0.0	0.0	0.0	0.0	0.0	0.0	0.0	0.0	0.0	0.0	0.0	0.0	0.0	0.0	0.0	0.0	0.0	0.0	0.0	0.0	0.0	0.0	0.0	0.0	0.0	0.0	0.0	0.0	0.0	0.0	0.0	0.0	0.0	0.0	0.0	0.0	0.026295	0.02259
MACROD2-AS1	0.0	0.0	0.0	0.0	0.0	0.0	0.0	0.0	0.0	0.02603	0.03703	0.0511	0.0	0.0	0.0	0.0	0.028980000000000002	0.0169	0.0	0.0	0.0	0.0	0.0	0.016565	0.0	0.0	0.0	0.0	0.0	0.0	0.03279	0.0	0.0	0.0	0.0	0.0	0.0	0.0	0.0	0.0	0.0	0.0	0.0	0.01891	0.0	0.0	0.0	0.0	27.93
SNRPB2	43.885	43.09	33.625	48.29	48.39	51.53	38.01	22.115	21.52	22.935	35.555	28.11	22.18	29.43	22.81	29.04	27.32	19.14	34.71	23.775	43.64	97.58	80.13	46.73	44.77	45.6	34.55	43.035	29.55	41.57	53.89	20.57	15.75	29.89	15.26	43.11	26.43	21.88	60.79	56.79	12.41	41.91	33.445	27.15	27.56	34.45	50.18	28.08	42.23
KIF16B	9.357999999999999	7.287999999999999	17.555	9.097999999999999	8.968	11.28	10.56	3.512	3.285	4.0569999999999995	3.339	3.389	3.516	4.001	3.6830000000000003	3.843	4.354	3.409	9.019	4.507	10.23	4.023	8.149	9.17	10.83	9.217	11.44	7.3	9.298	7.5489999999999995	7.4	4.363	2.9419999999999997	5.28	2.9339999999999997	8.259	7.0520000000000005	7.0729999999999995	14.33	14.1	2.841	7.087000000000001	6.775	11.72	12.06	10.13	6.2815	5.02	5.996
MACROD2	0.5831	0.5968	0.78725	0.4255	0.7022	2.464	1.179	1.8395	2.174	3.8615	3.221	2.475	2.384	3.343	1.265	2.001	6.074	2.7525	2.188	1.5115	0.71325	11.94	0.1375	1.3980000000000001	1.47	0.9431	0.4876	0.6296	0.3278	0.5943	1.475	0.2287	0.1689	0.738	0.2533	4.107	0.5226	0.3119	1.381	1.355	0.22485	1.791	1.4569999999999999	1.208	1.28	0.3338	0.56305	0.53615	2.694
NUP35	9.4655	8.832	7.6965	7.968999999999999	9.292	9.273	8.726	3.236	3.477	4.635	10.175	8.571	3.821	4.5169999999999995	3.4130000000000003	4.16	4.3839999999999995	3.679	5.454	3.2939999999999996	11.015	16.395	9.22	13.985	14.53	8.003	6.655	7.5595	9.011000000000001	6.849	13.2	3.742	2.6719999999999997	4.801	5.712999999999999	7.409	8.513	3.7845	11.7	15.59	4.9035	9.116	9.452	10.98	10.61	6.207000000000001	7.287999999999999	6.6739999999999995	29.04
DNAJC10	11.48	9.975	5.939	23.31	21.19	19.21	10.36	4.037	4.465	4.8875	7.684	6.982	5.591	6.4110000000000005	4.654	7.3260000000000005	6.154	3.84	8.366	5.233	11.465	11.31	19.98	15.885	17.59	10.59	8.032	9.8985	5.4910000000000005	9.145	18.48	5.69	3.4789999999999996	5.685	4.33	13.19	13.08	2.91	20.87	15.27	8.076	16.73	11.32	5.267	5.582000000000001	10.31	11.51	8.6035	23.05
MIR548AE1	0.0	0.0	0.0	0.0	0.0	0.0	0.0	0.0	0.0	0.0	0.0	0.0	0.0	0.0	0.0	0.0	0.0	0.0	0.0	0.0	0.0	0.0	0.0	0.0	0.0	0.0	0.0	0.0	0.0	0.0	0.0	0.0	0.0	0.0	0.0	0.0	0.0	0.0	0.0	0.0	0.0	0.0	0.0	0.0	0.0	0.0	0.0	0.0	0.0
DUSP19	0.92075	0.9674	1.8085	5.058	4.2139999999999995	4.263999999999999	2.259	1.6985	2.109	1.9040000000000001	0.8168	0.6945	1.7025	2.714	1.716	1.065	2.81	1.3915	1.052	0.7625	0.94805	1.4945	1.594	1.5185	2.677	2.787	1.1825	2.762	0.8118	2.503	2.898	1.588	1.254	0.7319	0.4736	1.198	0.9166	0.4545	1.206	1.6909999999999998	0.6971	2.4330000000000003	1.5219999999999998	0.8069	0.6792	0.9611	1.6059999999999999	3.3435	3.185
NCKAP1	23.745	18.58	17.075	38.17	31.1	44.37	31.67	12.33	17.67	14.935	30.89	23.27	17.37	26.56	13.17	13.92	17.92	10.695	11.58	11.365	19.96	1.1765	34.02	27.245	26.78	29.6	16.175	32.17	26.43	34.225	22.23	12.71	9.999	8.722999999999999	4.937	21.34	19.81	17.765	23.47	20.65	6.795	17.87	17.665	22.6	24.6	13.04	6.115	17.03	11.34
FRZB	15.595	12.23	1.8765	512.0	155.0	216.3	6.75	5.696000000000001	5.547999999999999	10.06	4.074	4.1930000000000005	5.6370000000000005	6.739	5.92	7.516	5.787000000000001	9.8435	6.933	8.2625	12.93	0.10175	1.232	36.78	44.07	12.55	14.045	32.435	2.772	25.915	10.64	11.17	2.233	11.67	1.0170000000000001	15.83	3.76	6.957999999999999	30.68	17.3	1.633	10.73	13.68	9.823	15.76	14.09	58.32	6.7215	9.318999999999999
RP11-168E17.1	0.0	0.0	0.0	0.0	0.0	0.0	0.0	0.0	0.0	0.0	0.0	0.0	0.0	0.0	0.0	0.0	0.0	0.0	0.0	0.0	0.0	0.0	0.0	0.0	0.0	0.0	0.0	0.0	0.0	0.0	0.0	0.0	0.0	0.0	0.0	0.0	0.0	0.0	0.0	0.0	0.0	0.0	0.0	0.0	0.0	0.0	0.0	0.0	2.545
MIR1911	0.0	0.0	0.0	0.0	0.0	0.0	0.0	0.0	0.0	0.0	0.0	0.0	0.0	0.0	0.0	0.0	0.0	0.0	0.0	0.0	0.0	0.0	0.0	0.0	0.0	0.0	0.0	0.0	0.0	0.0	0.0	0.0	0.0	0.0	0.0	0.0	0.0	0.0	0.0	0.0	0.0	0.0	0.0	0.0	0.0	0.0	0.0	0.0	0.0
MIR1298	0.0	0.0	0.0	0.0	0.0	0.0	0.0	0.0	0.0	0.0	0.0	0.0	0.0	0.0	0.0	0.0	0.0	0.0	0.0	0.0	0.0	0.0	0.0	0.0	0.0	0.0	0.0	0.0	0.0	0.0	0.0	0.0	0.0	0.0	0.0	0.0	0.0	0.0	0.0	0.0	0.0	0.0	0.0	0.0	0.0	0.0	0.0	0.0	0.0
MIR1912	0.0	0.0	0.0	0.0	0.0	0.0	0.0	0.0	0.0	0.0	0.0	0.0	0.0	0.0	0.0	0.0	0.0	0.0	0.0	0.0	0.0	0.0	0.0	0.0	0.0	0.0	0.0	0.0	0.0	0.0	0.0	0.0	0.0	0.0	0.0	0.0	0.0	0.0	0.0	0.0	0.0	0.0	0.0	0.0	0.0	0.0	0.0	0.0	0.0
IL13RA2	0.33105	0.792	0.5143	44.14	0.8543	0.8052	0.294	2.062	1.157	2.6805	0.18135	0.2112	0.62845	0.9345	2.004	10.85	5.506	0.97305	0.2803	0.8879	0.4957	0.0	17.59	0.19535	0.5546	0.2934	0.29600000000000004	0.43225	0.4017	0.3406	0.1238	0.3958	0.03495	1.4380000000000002	0.6707	1.148	0.9912	0.041819999999999996	0.1285	0.1546	0.06561499999999999	17.07	2.877	0.2187	0.3058	0.256	0.15445	0.11375	50.58
MIR764	0.0	0.0	0.0	0.0	0.0	0.0	0.0	0.0	0.0	0.0	0.0	0.0	0.0	0.0	0.0	0.0	0.0	0.0	0.0	0.0	0.0	0.0	0.0	0.0	0.0	0.0	0.0	0.0	0.0	0.0	0.0	0.0	0.0	0.0	0.0	0.0	0.0	0.0	0.0	0.0	0.0	0.0	0.0	0.0	0.0	0.0	0.0	0.0	0.0
MIR448	0.0	0.0	0.0	0.0	0.0	0.0	0.0	0.0	0.0	0.0	0.0	0.0	0.0	0.0	0.0	0.0	0.0	0.0	0.0	0.0	0.0	0.0	0.0	0.0	0.0	0.0	0.0	0.0	0.0	0.0	0.0	0.0	0.0	0.0	0.0	0.0	0.0	0.0	0.0	0.0	0.0	0.0	0.0	0.0	0.0	0.0	0.0	0.0	0.0
SNORA35	0.0	0.0	0.0	0.0	0.0	0.0	0.0	0.0	0.0	0.0	0.0	0.0	0.0	0.0	0.0	0.0	0.0	0.0	0.0	0.0	0.0	0.0	0.0	0.0	0.0	0.0	0.0	0.0	0.0	0.0	0.0	0.0	0.0	0.0	0.0	0.0	0.0	0.0	0.0	0.0	0.0	0.0	0.0	0.0	0.0	0.0	0.0	0.0	0.0
SNORA35	0.0	0.0	0.0	0.0	0.0	0.0	0.0	0.0	0.0	0.0	0.0	0.0	0.0	0.0	0.0	0.0	0.0	0.0	0.0	0.0	0.0	0.0	0.0	0.0	0.0	0.0	0.0	0.0	0.0	0.0	0.0	0.0	0.0	0.0	0.0	0.0	0.0	0.0	0.0	0.0	0.0	0.0	0.0	0.0	0.0	0.0	0.0	0.0	0.0
SNORA35	0.0	0.0	0.0	0.0	0.0	0.0	0.0	0.0	0.0	0.0	0.0	0.0	0.0	0.0	0.0	0.0	0.0	0.0	0.0	0.0	0.0	0.0	0.0	0.0	0.0	0.0	0.0	0.0	0.0	0.0	0.0	0.0	0.0	0.0	0.0	0.0	0.0	0.0	0.0	0.0	0.0	0.0	0.0	0.0	0.0	0.0	0.0	0.0	0.0
LRCH2	5.563	4.494	4.539	8.927	6.7139999999999995	12.02	9.477	4.345	3.8280000000000003	4.461	7.979	6.6610000000000005	3.4175	4.468999999999999	3.977	6.518	5.361000000000001	3.2910000000000004	5.848	3.812	4.1565	0.02047	3.8280000000000003	12.79	10.81	16.46	5.1785	6.8585	0.7881	6.7775	6.824	2.7489999999999997	0.5761	0.8449	0.1048	5.886	0.9303	0.4005	7.9435	13.25	0.2175	9.685	9.3945	0.6587	0.9551	2.219	1.5585	1.51	3.373
HTR2C	0.0	0.0	0.0	0.0	0.0	0.0	0.057589999999999995	2.8665	1.847	13.665	0.11645	0.07936	0.79325	1.38	1.57	14.26	33.71	6.7860000000000005	0.6589	1.8455	0.0	0.0	0.01573	0.087555	0.1127	0.0	0.0	0.0	0.0	0.0	0.0	0.0	0.0	0.0	0.0	0.0	0.008683	0.0	0.07121	0.0	0.0	0.018080000000000002	0.03935	0.0	0.011470000000000001	0.0	0.0	0.0	0.08882000000000001
MIR4431	0.0	0.0	0.0	0.0	0.0	0.0	0.0	0.0	0.0	0.0	0.0	0.0	0.0	0.0	0.0	0.0	0.0	0.0	0.0	0.0	0.0	0.0	0.0	0.0	0.0	0.0	0.0	0.0	0.0	0.0	0.0	0.0	0.0	0.0	0.0	0.0	0.0	0.0	0.0	0.0	0.0	0.0	0.0	0.0	0.0	0.0	0.0	0.0	0.0
PKP2	7.2175	4.003	0.53275	0.9566	3.2230000000000003	0.3171	4.744	1.445	1.8780000000000001	1.161	2.8055	2.716	1.41	1.6119999999999999	2.8089999999999997	0.7389	2.815	0.46125	0.5375	0.33725	9.0105	0.56555	0.1796	1.4535	5.615	1.0270000000000001	26.8	0.4248	5.829	0.3573	9.587	51.42	84.06	2.6430000000000002	7.542999999999999	1.751	42.0	3.5460000000000003	19.1	23.83	5.439	16.08	9.3705	3.411	4.206	13.51	1.633	9.4805	6.976
SYT10	0.0	0.005802000000000001	0.03965	0.0	0.06834	0.0	0.07892	0.057014999999999996	0.1511	0.294	0.0	0.0	0.214	0.2249	0.04835	0.4133	0.6135	0.1511	0.022940000000000002	0.009911	0.006727500000000001	0.0	0.0	0.2587	0.3845	1.328	0.33395	0.1736	0.016980000000000002	0.22965	0.1734	0.04011	0.0	0.2037	0.04496	0.01113	0.0438	0.0	2.91	0.0384	0.006866	1.2890000000000001	0.3229	0.01065	0.008995999999999999	0.1606	0.0	0.2347	0.2521
ALG10	2.3855	2.045	2.1335	1.757	2.044	1.531	2.523	0.40755	0.4311	0.48725	1.222	1.5230000000000001	0.5017	0.5647	0.3643	0.6167	0.5670000000000001	0.36685	0.8525	0.54275	2.3975	10.235	3.7260000000000004	2.439	2.38	1.261	1.442	1.3515	1.992	1.2805	2.395	0.8211	0.5373	0.7936	0.7578	2.191	2.468	0.6767	2.7485	3.07	1.2745	1.8880000000000001	1.749	1.879	1.922	1.8619999999999999	2.175	1.518	4.165
AC012494.1	0.0	0.0	0.0	0.0	0.0	0.0	0.0	0.0	0.0	0.0	0.0	0.0	0.0	0.0	0.0	0.0	0.0	0.0	0.0	0.0	0.0	0.0	0.0	0.0	0.0	0.0	0.0	0.0	0.0	0.0	0.0	0.0	0.0	0.0	0.0	0.0	0.0	0.0	0.0	0.0	0.0	0.0	0.0	0.0	0.0	0.0	0.0	0.0	1.79
LRRTM4	0.06923	0.02024	0.0094615	0.01769	0.07662000000000001	0.06573999999999999	0.2175	1.735	3.468	2.0495	0.4194	0.7323	5.5035	7.225	1.3659999999999999	2.6910000000000003	3.035	1.463	1.16	0.99365	0.0166	0.0	0.0	0.1278	0.1829	0.4442	0.115	0.1761	0.016069999999999997	0.18600000000000003	0.0222	0.06201	0.04313	0.01414	0.03739	0.1861	0.08142	0.15055	3.87	0.01492	0.047510000000000004	1.095	0.26355	0.02071	0.020319999999999998	0.03847	0.011975	0.10245	0.05415
AC079117.1	0.0	0.0	0.0	0.0	0.0	0.0	0.0	0.0	0.0	0.0	0.0	0.0	0.0	0.0	0.0	0.0	0.0	0.0	0.0	0.0	0.0	0.0	0.0	0.0	0.0	0.0	0.0	0.0	0.0	0.0	0.0	0.0	0.0	0.0	0.0	0.0	0.0	0.0	0.0	0.0	0.0	0.0	0.0	0.0	0.0	0.0	0.0	0.0	0.0
AC073628.1	0.0	0.0	0.0	0.0	0.0	0.0	0.0	0.0	0.0	0.0	0.0	0.0	0.0	0.0	0.0	0.0	0.0	0.0	0.05516	0.0	0.0	0.0	0.0	0.0	0.0	0.0	0.0	0.0	0.0	0.0	0.0	0.0	0.0	0.0	0.0	0.0	0.0	0.0	0.0	0.0	0.0	0.0	0.0	0.0	0.0	0.0	0.0	0.0	14.48
LAMP5	0.2132	0.4667	2.5065	0.4526	0.5251	0.3044	0.1592	44.97	36.85	133.7	8.3	13.1	52.06	48.11	28.19	10.18	327.4	85.155	10.51	5.145	0.44775	11.905	0.04827	1.68875	2.3040000000000003	2.8680000000000003	1.272	0.79755	0.2183	0.66805	2.023	0.2174	0.06825	0.7072	0.06494	1.054	0.8663	0.043225	1.5930000000000002	19.08	0.16965	10.44	1.3665	0.7002	0.5870000000000001	1.138	2.013	0.45995	2.073
PAK7	0.0	0.0	2.642	0.8539	0.009739	0.6476	0.05967000000000001	3.8295	5.472	4.3695	36.165	26.67	8.581	10.98	2.468	2.665	6.063	3.012	0.6386	0.8711	0.36985	0.0	0.0	0.10315	0.07381	0.1052	0.036164999999999996	0.14285	0.3183	0.1178	0.1158	0.02337	0.0	0.1227	0.03631	0.050069999999999996	0.3698	0.0	0.06533	0.02882	0.54885	2.459	0.51455	0.1568	0.08263	0.027989999999999998	0.0	0.18645	0.4563
GALNT13	2.8995	0.7017	0.92755	1.109	0.4592	3.6010000000000004	0.3279	7.2195	5.305	5.7485	36.3	28.99	4.243	6.916	6.718	10.42	6.97	4.906000000000001	13.15	7.691	1.0659999999999998	0.0	0.7041	0.49095	0.6399	0.5875	0.19385	0.27535	0.04579	0.2031	0.9524	0.1596	0.03192	0.1044	0.008931999999999999	1.107	0.7314	0.013295	0.31055	0.4412	0.1006	2.449	0.94295	0.3209	0.74	0.4187	0.024035	0.1711	0.5024
OPRK1	0.203	0.0	0.0	0.1206	0.02425	0.02505	0.017519999999999997	1.3655	1.834	1.555	1.0295	1.167	1.1965	1.607	0.4146	2.306	4.06	0.58735	0.08626	0.3933	0.02505	0.0	0.0	0.0	0.02623	0.08307	0.025495	0.013015	0.0	0.0	0.0	0.08811000000000001	0.01764	0.0	0.0	0.02289	0.02376	0.01166	0.0	0.0166	0.0	0.1655	0.3941	0.01174	0.014580000000000001	0.009447	0.013825	0.014405000000000001	0.8215
ATP6V1H	27.845	25.26	42.735	39.35	33.7	41.18	40.5	45.245	54.02	50.29	64.98	54.75	76.395	98.75	41.93	42.05	63.25	34.5	31.67	27.765	29.99	32.44	27.97	33.335	33.68	35.28	21.42	40.465	32.35	42.31	32.04	16.34	13.23	32.41	6.653	32.51	28.61	17.25	32.295	31.87	8.258	53.14	30.34	35.36	37.07	17.51	24.59	27.335	27.0
RGS20	0.23715	0.1442	0.056854999999999996	0.1286	0.1262	0.09962	0.04607	13.71	12.53	22.87	4.3635	6.702999999999999	12.07	11.9	7.26	2.9330000000000003	26.99	17.045	2.477	2.224	0.11465	4.949	1.391	0.1895	0.2429	0.069	0.05014	0.045545	1.26	0.041255	0.1663	0.04353	0.020040000000000002	0.04546	0.02071	0.1238	0.1863	0.019575	0.40665	0.43	0.021415	0.2872	0.084865	1.482	2.479	0.05641	0.095605	0.032215	0.3872
RB1CC1	25.955	18.84	14.75	21.28	22.35	28.93	25.54	32.03	38.51	17.26	36.325	29.03	41.75	44.44	22.91	17.4	16.82	14.63	15.52	13.645	21.54	12.755	27.57	20.025	25.18	23.59	13.61	23.25	16.87	25.465	22.85	11.91	10.6	7.632000000000001	7.468999999999999	22.27	19.43	27.965	25.03	28.45	9.3545	14.6	17.795	20.38	20.98	14.74	14.0	12.55	34.69
FAM150A	0.0	0.0	0.0	0.0	0.0	0.2474	2.378	0.057554999999999995	0.1408	0.044195	0.0	0.0	0.069235	0.1199	0.03808	0.0806	0.026389999999999997	0.0107	0.0541	0.042455	0.0	0.0	0.0	0.0	0.0	0.09169	0.13965	0.5836	0.0	1.6655	0.1103	0.0	0.0	0.054220000000000004	0.1031	0.2651	1.094	0.0	0.0	0.0	0.13545	0.0	0.2924	0.059070000000000004	0.043789999999999996	0.3756	0.0	0.1846	0.3647
NPBWR1	0.0	0.0	0.0	0.0	0.0	0.0	0.2737	0.055354999999999994	0.1971	0.0	0.0	0.0	0.2211	0.184	0.018340000000000002	0.1981	0.009602	0.0	0.0	0.0	0.0	0.0	0.0	0.3765	0.03729	0.0	0.0	0.0	0.0	0.0	0.0	0.0	0.0	0.0	0.2743	0.0	0.1165	0.0	0.0	0.0	0.0	0.4635	0.046195	0.5603	0.3616	0.02135	0.028975	0.0	0.1339
MCF2	0.1505	0.1304	15.595	1.935	0.6775	0.2178	0.139	2.5380000000000003	2.9410000000000003	2.8080000000000003	3.4210000000000003	2.658	4.065	7.175	2.491	6.763	4.599	1.9905	4.933	4.435	0.087785	0.2981	0.03478	0.0812	0.1697	0.111	0.087875	0.19935	0.052570000000000006	0.2143	0.2283	0.2284	0.1821	0.4771	0.08676	0.1814	0.07299	0.02329	0.29875	4.268	0.0922	3.1710000000000003	0.6032	0.06427999999999999	0.06776	0.1806	0.80675	0.15695	17.36
F9	0.0	0.0	0.0	0.0	0.0	0.0	0.035269999999999996	0.0	0.0	0.0	0.0	0.0	0.0	0.0	0.0	0.0	0.0	0.0	0.0	0.0	0.0	0.0	0.0	0.03678	0.036039999999999996	0.0	0.0	0.0	0.0	0.0	0.0	0.0	0.0	0.0	235.0	0.0	0.0	0.0	0.0	0.0	0.0	0.012709999999999999	0.0	0.0	0.0	0.0	0.020765000000000002	0.0	0.06803
ATP11C	15.17	10.66	6.3629999999999995	14.08	14.9	15.9	18.45	1.4675	1.065	2.6915	4.5005	4.298	1.1565	1.087	1.4509999999999998	2.5869999999999997	2.78	2.021	3.178	2.238	12.045	20.175	18.55	16.85	16.43	11.28	6.647	9.874	4.2	9.254	13.98	2.8360000000000003	1.168	4.91	8.509	8.89	6.028	1.781	15.385	16.7	2.074	3.6069999999999998	10.59	5.483	6.349	7.992000000000001	10.125	5.3865	10.89
ALG10B	2.1155	1.465	1.6905	1.5219999999999998	1.626	1.5219999999999998	2.27	0.1702	0.154	0.1916	0.32015	0.8822	0.28325	0.1851	0.1712	0.2109	0.1762	0.1673	0.5897	0.20375	2.029	8.525	3.321	1.5425	1.8559999999999999	1.053	1.04	1.222	1.37	1.2155	1.943	0.7039	0.4481	0.664	0.4435	1.798	2.303	0.53175	2.5610000000000004	2.41	0.90695	0.9689	1.2445	1.84	1.8130000000000002	1.534	1.0075	1.315	1.9069999999999998
CPNE8	16.705	12.38	6.5835	10.18	10.93	10.78	8.578	4.3905	5.093	4.4505	1.5365	2.294	6.149	8.943999999999999	4.277	3.346	3.0460000000000003	2.4465	3.1239999999999997	3.295	13.055	12.045	5.4110000000000005	12.055	12.12	6.055	6.6365	7.6915	4.183	8.128	7.768	8.616	2.009	4.914	6.114	14.81	3.656	1.3655	12.38	6.66	1.574	4.168	4.981	5.806	7.066	4.891	10.85	2.79	5.229
RP11-152L7.2	0.0	0.0	0.0	0.0	0.0	0.0	0.0	0.0	0.0	0.0	0.0	0.0	0.0	0.0	0.0	0.0	0.0	0.0	0.0	0.0	0.0	0.0	0.0	0.0	0.0	0.0	0.0	0.0	0.0	0.0	0.0	0.0	0.0	0.0	0.0	0.0	0.0	0.0	0.0	0.0	0.0	0.0	0.0	0.0	0.0	0.0	0.0	0.0	1.218
LINC00210	0.0	0.0	0.0	0.0	0.0	0.0	0.0	0.0	0.0	0.0	0.0	0.0	0.0	0.0	0.0	0.0	0.0	0.0	0.0	0.0	0.0	0.0	0.0	0.0	0.0	0.0	0.0	0.0	0.0	0.0	0.0	0.0	0.0	0.0	0.0	0.0	0.0	0.0	0.0	0.0	0.0	0.0	0.0	0.0	0.0	0.0	0.0	0.0	0.2397
GRIN2B	0.04317	0.06314	0.0088865	0.00489	0.01465	0.008601000000000001	0.007390000000000001	2.7905	4.508	5.0525	0.68495	0.7166	6.617000000000001	9.106	3.34	2.193	7.374	3.156	0.2373	0.70455	0.062605	0.0039134999999999994	0.009011	0.01469	0.01859	0.02532	0.036114999999999994	0.026869999999999998	0.013319999999999999	0.020575	0.02336	0.006157	0.003439	0.02079	0.017830000000000002	0.03282	0.027000000000000003	0.0030125	0.98695	0.0193	0.004202	0.06269	0.012145	0.0226	0.02368	0.043680000000000004	0.015765	0.032560000000000006	0.6693
RNU6-56P	0.0	0.0	0.0	0.0	0.0	0.0	0.0	0.0	0.0	0.0	0.0	0.0	0.0	0.0	0.0	0.0	0.0	0.0	0.0	0.0	0.0	0.0	0.0	0.0	0.0	0.0	0.0	0.0	0.0	0.0	0.0	0.0	0.0	0.0	0.0	0.0	0.0	0.0	0.0	0.0	0.0	0.0	0.0	0.0	0.0	0.0	0.0	0.0	0.0
LINC00571	0.22995	0.2449	0.226	0.37200000000000005	0.3367	0.3194	0.2375	0.06192999999999999	0.07783	0.08645499999999999	0.09906000000000001	0.1238	0.075485	0.08553999999999999	0.07487	0.1259	0.08226	0.05504	0.1647	0.0747	0.3375	0.1198	0.3415	0.12671500000000002	0.2549	0.1557	0.1436	0.1901	0.2213	0.183	0.1523	0.2831	0.1556	0.3286	0.19399999999999998	0.4402	0.6151	0.065295	0.1546	0.2337	0.2913	0.6994	0.58935	0.2853	0.2829	0.1373	0.15335	0.2169	0.2501
FREM2	0.066575	0.3482	0.084755	0.014130000000000002	0.04029	0.01511	1.275	0.29535	0.3646	0.39305	0.21375	0.4259	0.52695	0.4372	0.2534	0.08993	0.32	0.22465	0.1614	0.052635	0.19705	0.011604999999999999	0.0021420000000000002	0.13845	0.765	0.7564	0.2232	0.03299	0.016030000000000003	0.03825	0.4187	0.01066	0.01324	3.609	0.34	1.446	0.1036	1.244	3.8335	0.8348	1.6340000000000001	0.6592	0.8125	0.2362	0.2163	0.047639999999999995	0.049089999999999995	1.3445	0.6057
CSNK1A1L	0.034385	0.051579999999999994	0.016005000000000002	0.03512	0.034980000000000004	0.04258	0.06623	0.040985	0.03151	0.038285	0.02301	0.03435	0.042214999999999996	0.05108	0.0366	0.05627000000000001	0.04087	0.032195	0.08806	0.050339999999999996	0.02912	0.0	0.03746	0.048780000000000004	0.0504	0.0379	0.018445	0.032014999999999995	0.0	0.026744999999999998	0.0949	0.02205	0.0	0.03142	0.01065	0.17300000000000001	0.02134	0.012830000000000001	0.099425	0.05289	0.0	0.04908	0.04188	0.013319999999999999	0.013319999999999999	0.0	0.41195	0.019969999999999998	7.022
LINC01048	0.3337	0.0	0.0	0.0	0.0	0.0	0.0	0.0	0.0	0.0	0.0	0.0	0.0	0.0	0.0	0.0	0.0	0.0	0.0	0.0	0.0	0.0	0.0	0.0	0.23600000000000002	0.0	0.0	0.0	0.0	0.0	0.0	0.0	0.0	0.0	0.0	0.0	0.0	0.0	0.0	0.0	0.0	0.0	0.0	0.0	0.0	0.0	0.0	0.0	1.52
UFM1	56.12	53.96	37.685	56.57	61.54	58.02	47.29	43.73	37.27	33.18	59.98	42.97	27.04	41.3	42.3	48.85	37.23	31.035	71.57	41.93	55.74	73.655	107.0	73.72	84.54	46.97	40.58	40.875	37.6	39.06	70.61	22.28	14.7	34.08	26.38	66.55	48.54	16.42	71.835	85.75	42.8	66.86	71.27	43.35	40.94	46.95	50.485	43.245	25.11
POSTN	67.83	49.8	2.7625	117.3	91.69	87.89	23.55	0.19345	0.1727	0.060585	0.07095499999999999	0.1066	0.5115	0.5584	0.3959	0.1467	0.07053999999999999	0.05252999999999999	0.1922	0.08098	43.82	0.10685	59.13	21.375	16.05	24.65	30.225	26.875	5.591	24.025	54.03	30.55	3.435	10.98	0.6798	27.23	10.43	4.169	30.19	1.9880000000000002	0.6936	2.345	7.907	68.37	67.52	11.99	0.34600000000000003	43.9	3.798
TRPC4	0.9606	0.9079	0.4587	4.033	6.7860000000000005	4.115	1.49	0.6822	0.7199	0.4485	0.28855	0.361	0.54035	0.7177	0.8324	1.285	0.4689	0.46685	0.3896	0.58295	0.3965	0.0	1.273	3.958	4.052	4.67	1.2565	0.31735	0.1491	0.253	3.2060000000000004	0.9872	0.2935	1.028	0.07965	3.6830000000000003	0.3074	0.1229	0.72285	3.759	0.3911	0.2846	7.997999999999999	0.09569	0.1508	0.5387	0.1353	0.451	0.1503
NEFM	0.1418	0.264	5.731	0.1492	0.1703	0.2213	0.818	65.595	131.5	110.6	90.245	104.5	337.65	521.5	118.0	115.3	82.87	75.77	42.32	124.8	0.2048	0.069745	1.8430000000000002	6.843	6.4239999999999995	4.328	1.9480000000000002	1.2445	1.258	1.35	4.2330000000000005	0.1126	0.08853	0.7127	0.038239999999999996	0.3159	0.1753	0.8299	1.6065	2.104	0.97035	29.57	0.60495	0.2644	0.7012	0.7968	0.15995	0.4731	40.82
RP11-561E1.1	0.0	0.0	0.0	0.0	0.0	0.0	0.0	0.0	0.0	0.0	0.0	0.0	0.0	0.0	0.0	0.0	0.0	0.0	0.0	0.0	0.0	0.0	0.0	0.0	0.0	0.0	0.0	0.0	0.0	0.0	0.0	0.0	0.0	0.0	0.0	0.0	0.0	0.0	0.0	0.0	0.08859	0.0	0.0	0.0	0.0	0.0	0.0	0.0	33.06
NEFL	0.10565	0.07931	0.63305	0.1019	0.1432	0.13	0.1539	71.965	179.1	53.38	44.9	54.47	365.8	523.4	74.43	163.3	99.2	43.31	25.91	138.7	0.1199	0.05194	5.0	0.36915	0.3147	7.676	2.766	1.77	1.045	2.479	2.891	0.08739	0.049139999999999996	1.01	0.022619999999999998	0.1509	0.09539	0.058185	1.208	0.2072	0.067285	10.62	0.28825	0.2906	1.3780000000000001	1.454	0.12025	0.14815	3.895
RP11-193H5.1	0.0	0.0	0.0	0.0	0.0	0.0	0.0	0.0	0.09877000000000001	0.0	0.0	0.0	0.16145	0.1603	0.0	0.0	0.0	0.0	0.0	0.0	0.0	0.0	0.0	0.0	0.0	0.0	0.0	0.0	0.0	0.0	0.0	0.0	0.0	0.0	0.0	0.0	0.0	0.0	0.0	0.0	0.0	0.0	0.0	0.0	0.0	0.0	0.0	0.0	0.43200000000000005
ZP4	0.0	0.0	0.0	0.0	0.0	0.0	0.0	0.0	0.0	0.0	0.0	0.0	0.0	0.0	0.0	0.0	0.0	0.0	0.0	0.0	0.0	0.0	0.0	0.0	0.0	0.0	0.0	0.0	0.0	0.0	0.0	0.0	0.0	0.0	0.0	0.0	0.0	0.0	0.0	0.0	0.0	0.0	0.0	0.0	0.0	0.0	0.0	0.0	0.0
IL7	1.6305	1.5090000000000001	0.90185	0.8762	1.943	1.166	2.0709999999999997	0.1849	0.1494	0.1865	1.06	1.271	0.1977	0.1733	0.1627	0.2878	0.2362	0.09848	0.2788	0.1849	1.3405	9.9695	1.854	1.9675	2.205	1.226	2.2315	0.8809	2.12	0.84515	1.3359999999999999	0.3794	0.09754	0.9247	1.761	3.343	0.8894	0.062595	1.784	1.123	0.4808	0.7736	1.8325	4.192	3.025	3.403	2.3335	0.8005	5.409
LINC00293	0.0	0.0	0.0	0.0	0.0	0.0	0.0	0.0	0.0	0.0	0.0	0.0	0.0	0.0	0.0	0.0	0.0	0.0	0.0	0.0	0.0	0.0	0.0	0.0	0.0	0.0	0.0	0.0	0.0	0.0	0.0	0.0	0.0	0.0	0.0	0.0	0.0	0.0	0.0	0.0	0.0	0.0	0.0	0.0	0.0	0.0	0.0	0.0	14.14
TBC1D15	28.6	22.15	19.725	19.57	18.95	23.77	17.1	7.2145	6.996	8.068999999999999	18.235	15.5	8.152000000000001	9.979	8.183	9.918	8.458	6.9595	17.64	9.706	26.075	15.86	20.57	21.895	25.8	16.37	11.155	15.75	10.92	14.785	16.52	7.197	4.886	8.145	7.942	25.23	16.88	16.3	26.37	23.17	10.365	16.96	17.72	16.65	18.29	14.26	19.295	12.51	21.37
RP11-314D7.2	0.0	0.0	0.0	0.0	0.0	0.0	0.0	0.0	0.0	0.0	0.0	0.0	0.0	0.0	0.0	0.0	0.0	0.0	0.0	0.0	0.0	0.0	0.0	0.0	0.0	0.0	0.0	0.0	0.0	0.0	0.0	0.0	0.0	0.0	0.0	0.0	0.0	0.0	0.0	0.0	0.0	0.0	0.0	0.0	0.0	0.0	0.0	0.0	0.2109
RP11-81H3.2	0.0	0.0	0.0	0.0	0.0	0.0	0.0	0.58745	0.1773	0.5487	0.13305	0.184	0.3231	0.2443	1.239	0.6843	0.2682	0.74155	1.278	1.505	0.0	0.0	0.0	0.0	0.0	0.0	0.0	0.0	0.0	0.0	0.0	0.0	0.0	0.0	0.0	0.0	0.0	0.0	0.0	0.0	0.0	0.0	0.0	0.0	0.0	0.0	0.0	0.0	1.382
TRHDE	2.388	2.8710000000000004	0.1213	0.7012	0.7829	0.6862	3.687	0.89435	2.71	0.4559	10.97	7.4510000000000005	3.49	7.25	1.249	1.485	0.7341	0.4258	0.2885	0.3111	1.72	0.0	0.5768	11.935	10.23	0.6874	0.98735	0.31515	0.2446	0.2185	3.181	0.9241	0.03246	2.137	0.1907	2.573	1.757	0.1745	0.3874	5.182	5.5735	0.3472	1.5290000000000001	0.3809	0.2217	1.9669999999999999	3.1485	0.3458	2.238
TPH2	0.0	0.0	0.0	0.0	0.0	0.0	0.0	0.018095	0.04408	0.0082735	0.04057	0.02781	0.04736	0.1214	0.05218	0.06691	0.0219	0.005739	0.01948	0.030855	0.0	0.0	0.0	0.0108845	0.008833	0.012029999999999999	0.005123	0.006111	0.0	0.0061585	0.009478	0.0	0.0	0.0	0.0	0.006628	0.0	0.0	0.0	0.0	0.0	0.3732	0.0	0.0	0.0	0.003048	0.05337000000000001	0.0	0.3028
DIO2	1.485	0.3725	0.93965	5.087	2.073	2.85	1.367	18.145	21.52	3.2889999999999997	1.544	1.7590000000000001	18.5	15.76	12.67	4.177	5.3839999999999995	12.675	1.975	5.6075	1.263	0.03594	2.298	18.09	37.42	0.2471	0.80575	4.846	61.65	5.499	1.183	0.5463	2.079	0.6745	0.04035	0.639	35.77	1.969	2.6665	0.1547	0.24945	39.03	12.385	4.683	6.144	0.752	0.1864	2.4005	4.742
TSHR	0.16675	0.2969	0.30635	0.0564	0.07103	0.03263	0.06704	0.092365	0.06788999999999999	0.50965	0.05889	0.09736	0.057295000000000006	0.07177	0.0725	0.1934	0.2433	0.38605	0.2961	0.058170000000000006	0.30295	0.058485	0.042289999999999994	0.25935	0.2378	0.05185	0.13585	0.09309500000000001	0.061610000000000005	0.08424	0.9201	0.04632	0.03449	0.06894	0.1756	0.1019	0.2659	0.03431	0.13375	0.1176	0.04912	0.187	0.2304	0.138	0.1741	0.1706	0.49385	0.099595	0.2721
DIO2-AS1	0.0	0.0	0.0	0.0	0.0	0.0	0.0	0.0	0.0	0.0	0.0	0.0	0.0	0.0	0.0	0.0	0.0	0.0	0.0	0.0	0.0	0.0	0.0	0.01711	0.0	0.0	0.0	0.0	0.217	0.0	0.0	0.0	0.0	0.0	0.0	0.0	0.0	0.1266	0.0	0.0	0.0	0.02331	0.0	0.0	0.0	0.0	0.0	0.0	1.092
CEP128	1.1	1.064	0.51925	0.9153	1.0090000000000001	1.021	1.375	0.4245	0.3436	0.5409	1.3519999999999999	1.212	0.35645	0.3874	0.4636	0.4654	0.5816	0.4576	0.9093	0.48035	1.2905	3.1125	1.393	1.3	1.536	1.21	0.8736	1.0585	1.087	1.0285	1.976	0.4569	0.2438	0.4439	0.1943	1.301	1.334	0.36955	1.8159999999999998	1.785	0.2457	1.419	1.0985	1.7790000000000001	1.68	0.9009999999999999	1.65	0.64465	3.7089999999999996
HOXD13	0.11555	0.0	0.0	0.0	0.0	0.0	1.473	0.0	0.0	0.0	0.0	0.0	0.0	0.0	0.0	0.0	0.0	0.0	0.0	0.0	0.03063	0.0	0.02364	32.63	21.05	34.26	0.27535	0.0	0.0	0.0	0.0237	0.0	0.0	0.03374	0.0	0.0	0.0	0.05999500000000001	0.0	0.0	0.0	0.0	19.035	0.0	0.0	0.0	0.0	0.0	0.6914
KIAA1715	12.53	8.405	5.1665	12.26	10.64	15.32	9.716000000000001	5.2435	6.445	5.575	11.085	8.609	6.5125	9.767000000000001	5.41	7.678999999999999	6.4510000000000005	4.4910000000000005	12.85	6.5215	9.5555	12.84	18.05	16.885	17.63	9.28	7.712000000000001	6.7305	10.18	5.938	9.421	3.645	3.013	2.911	4.365	7.893	7.194	9.2775	13.005	9.993	2.19	11.28	8.589	12.74	12.88	5.986000000000001	5.492999999999999	4.63	12.06
HOXD12	0.0	0.0	0.0	0.0	0.0	0.0	0.053489999999999996	0.0	0.0	0.0	0.0	0.0	0.0	0.0	0.0	0.0	0.0	0.0	0.0	0.0	0.0	0.0	0.0	0.9703	0.4555	0.7398	0.0	0.0	0.0	0.0	0.0	0.0	0.0	0.0	0.0	0.0	0.0	0.0	0.0	0.0	0.0	0.0	0.70035	0.0	0.0	0.0	0.0	0.0	0.05849
EVX2	0.0	0.0	0.0	0.0	0.0	0.0	0.04456	0.0	0.0	0.0	0.0	0.0	0.0	0.0	0.0	0.0	0.0	0.0	0.039169999999999996	0.0	0.0	0.0	0.01065	3.1655	2.827	1.6159999999999999	0.005278	0.0	0.0	0.0	0.0	0.0	0.0	0.006109000000000001	0.0	0.0	0.0	0.0	0.0	0.01315	0.0	0.0	1.1045	0.0	0.0	0.0	0.0	0.0	7.757999999999999
OLFM3	0.0	0.0	0.0133	0.0	0.0	0.02755	0.0	2.702	6.959	2.9995	19.715	12.58	10.81	19.27	1.942	5.118	5.51	1.8755	0.9055	3.092	0.0	0.0288	0.0	0.010935	0.0	0.5518	0.2138	0.1114	0.0	0.1307	0.0	0.0	0.0	0.018690000000000002	0.0	0.0	0.0	0.0	0.01675	0.01184	0.0	1.581	0.0	0.0	0.0	0.1771	0.0	0.061810000000000004	0.1725
BEND5	7.522	3.835	6.437	14.58	7.361000000000001	8.622	14.69	8.1775	12.8	6.2045	4.298	4.303999999999999	21.15	24.99	8.381	9.125	7.915	5.3205	6.553999999999999	7.0385	8.7445	1.089	0.6566	12.927	17.85	17.45	5.18	9.177	1.472	8.1275	14.55	3.655	1.8259999999999998	8.795	0.2564	4.669	4.072	2.9730000000000003	6.933	23.35	2.4395	19.41	8.8015	3.035	3.806	6.099	14.545	3.7365	6.5120000000000005
RP11-141A19.2	0.0	0.0	0.0	0.0	0.0	0.0	0.0	0.0	0.0	0.0	0.0	0.0	0.0	0.0	0.0	0.0	0.0	0.0	0.0	0.0	0.0	0.0	0.0	0.0	0.0	0.0	0.0	0.0	0.0	0.0	0.0	0.0	0.0	0.0	0.0	0.0	0.0	0.0	0.0	0.0	0.0	0.0	0.0	0.0	0.0	0.0	0.0	0.0	0.4255
AGBL4	0.099355	0.05728	0.07816000000000001	0.07463	0.05268	0.040639999999999996	0.058120000000000005	0.70385	1.256	0.74645	0.22355	0.2477	2.282	3.032	0.7553	1.1740000000000002	1.173	0.4421	0.1771	0.3886	0.11525	0.009228	0.0	0.03617	0.1126	0.0831	0.0354	0.04456	0.00558	0.03558	0.1088	0.3086	0.026289999999999997	0.297	0.1086	0.0698	0.03645	0.0072575	0.08123	0.1174	0.03619	1.72	0.06785	0.1147	0.1755	0.031580000000000004	0.062265	0.030410000000000003	0.8578
AGBL4-IT1	0.0	0.0	0.0	0.0	0.0	0.0	0.0	0.0	0.0	0.0	0.0	0.0	0.0	0.0	0.0	0.0	0.0	0.0	0.0	0.0	0.0	0.0	0.0	0.0	0.0	0.0	0.0	0.0	0.0	0.0	0.0	0.0	0.0	0.0	0.0	0.0	0.0	0.0	0.0	0.0	0.0	0.0	0.0	0.0	0.0	0.0	0.0	0.0	0.5909
ELAVL4	0.033319999999999995	0.02599	0.068	0.04746	0.0538	0.03186	0.05977999999999999	7.062	13.74	0.996	16.175	9.601	17.445	34.37	6.559	12.54	1.105	0.8064	1.818	6.771	0.041514999999999996	0.035975	0.0	0.014565	0.01719	1.8159999999999998	0.6249	0.2688	0.02611	0.2902	0.01731	0.08877	0.007236	0.01133	0.013669999999999998	0.035519999999999996	0.06944	0.0057665	0.035065	0.0	0.29585	5.912999999999999	0.060225	0.05744	0.0631	0.3474	0.0315	0.10605	6.977
CDRT15	0.059015	0.05807999999999999	0.10065	0.1371	0.07672000000000001	0.04929	0.06436	0.0	0.0	0.0	0.18925	0.242	0.037515	0.03982	0.03216	0.02828	0.03075	0.0	0.07483	0.031225	0.07452	0.2406	0.1724	0.17375	0.1286	0.06436	0.15685	0.077205	0.2283	0.07664	0.1616	0.08781	0.07727	0.06949	0.155	0.1703	0.1375	0.03778	0.072325	0.1089	0.048275	0.1069	0.20005	0.1989	0.1917	0.2952	0.4123	0.11245	18.64
COX10	9.5645	9.686	8.28	7.5120000000000005	8.649	10.26	15.0	2.8515	3.68	3.3819999999999997	9.2605	9.301	5.557	5.812	2.781	4.065	3.8569999999999998	2.8145	4.119	3.3385	9.443	20.08	11.46	10.795	11.18	13.36	14.125	12.13	13.16	14.725	9.74	13.44	19.42	7.357	5.4	8.671	9.812000000000001	28.295	8.31	8.366	4.349	5.377999999999999	9.5155	10.41	10.46	12.38	7.893	10.345	35.8
COX10-AS1	1.4915	1.516	1.7985	2.239	1.636	1.554	1.839	0.7591	0.7755	0.95445	2.045	1.5759999999999998	0.8045	0.9662	0.9013	1.06	1.112	0.68575	1.959	1.0085	1.8545	3.3339999999999996	2.767	3.028	3.6910000000000003	1.314	1.2275	1.4635	2.7939999999999996	1.706	1.871	0.7340000000000001	0.4388	0.8194	1.185	1.7269999999999999	1.9180000000000001	0.5042	2.2880000000000003	3.075	0.7592	2.217	2.696	3.3480000000000003	2.9560000000000004	2.0	2.4845	1.1665	0.8872
HS3ST3B1	0.812	1.416	1.077	0.439	0.6151	0.1828	2.605	0.08778999999999999	0.3829	0.054705	0.7489	0.7340000000000001	0.59735	0.5842	0.1491	0.2174	0.08419	0.23665	0.4023	0.171	1.2185	0.21555	28.95	4.915	9.207	0.7599	1.3345	1.5119999999999998	3.065	1.1535	2.372	0.6387	0.9081	2.8289999999999997	14.56	3.667	9.005	0.23795	0.37285	7.669	0.50505	1.3330000000000002	3.1945	2.575	1.892	2.8280000000000003	6.881	1.143	1.0190000000000001
MIR548H3	0.0	0.0	0.0	0.0	0.0	0.0	0.0	0.0	0.0	0.0	0.0	0.0	0.0	0.0	0.0	0.0	0.0	0.0	0.0	0.0	0.0	0.0	0.0	0.0	0.0	0.0	0.0	0.0	0.0	0.0	0.0	0.0	0.0	0.0	0.0	0.0	0.0	0.0	0.0	0.0	0.0	0.0	0.0	0.0	0.0	0.0	0.0	0.0	0.0
PMP22	420.4	256.7	50.365	207.5	273.6	219.8	226.2	75.535	46.36	90.365	22.73	32.48	54.4	53.74	92.5	58.3	64.06	88.14	288.0	92.125	295.25	0.608	251.7	360.65	363.5	307.3	119.6	289.15	50.25	256.6	377.6	124.7	89.07	27.53	5.858	336.1	96.39	133.2	3220.5	179.3	12.99	30.28	111.4	116.0	161.9	193.1	41.215	55.635	33.34
HS3ST3A1	0.33145	0.3562	1.2890000000000001	0.213	0.2366	0.08591	0.3941	0.026095	0.1971	0.019530000000000002	0.0	0.01726	0.3243	0.207	0.03191	0.03651	0.04704	0.1174	0.1496	0.017769999999999998	0.4589	0.01185	15.81	6.922000000000001	5.7	1.31	0.56975	2.197	4.5889999999999995	1.59	2.81	1.2990000000000002	0.2113	1.0070000000000001	0.3632	1.369	1.122	0.04173	0.2611	11.14	0.03634	0.8374	4.5075	0.7637	0.4983	0.9527	5.745	0.32835	0.736
CDRT7	0.0	0.0	0.0	0.0	0.0	0.0	0.0	0.0	0.0	0.0	0.0	0.0	0.0	0.0	0.0	0.0	0.0	0.0	0.0	0.0	0.0	0.0	0.0	0.0	0.0	0.0	0.0	0.0	0.0	0.0	0.0	0.0	0.0	0.0	0.0	0.0	0.0	0.0	0.0	0.0	0.0	0.0	0.0	0.0	0.0	0.0	0.0	0.0	0.06188
SLC44A5	0.1174	0.2658	0.3184	0.4773	0.3983	0.3317	2.2	1.3555	1.796	0.6926	0.3155	0.3278	2.49	2.782	1.422	2.063	0.6402	0.4799	0.8792	1.47	0.57045	0.1405	0.02719	0.9663	0.425	0.2463	0.4101	0.26175	6.3420000000000005	0.17445	0.5521	0.3913	0.1304	0.4421	0.1322	0.2258	1.29	0.4276	0.1579	1.22	0.71295	4.118	0.38	4.921	6.218	0.4511	0.5153	0.20165	6.055
LHX8	0.0	0.0	0.0	0.0	0.0	0.0	0.8963	0.0	0.0	1.3315	0.0	0.0	0.0	0.0	0.0	0.08262	0.7013	1.2695	0.0	0.0	0.0	0.0	0.0	0.0	0.0	0.0	0.0	0.025555	0.2752	0.0	0.052070000000000005	0.0	0.0	0.0	0.0	0.0	3.574	0.0	0.0	0.0	0.0	0.04342	0.0	0.0	0.0	0.0	0.0	0.0	1.5130000000000001
TUSC3	15.785	18.55	55.025	1.465	10.13	4.55	23.85	13.01	14.46	20.85	49.42	33.44	14.47	23.19	11.12	25.73	28.96	12.86	3.716	5.5505	20.785	0.0719	60.32	16.98	22.04	13.06	5.468999999999999	10.69	8.121	10.605	19.84	9.435	10.44	10.33	1.4	18.52	9.033999999999999	1.5985	8.5825	48.55	9.1945	76.55	21.1	5.074	6.83	4.524	4.5555	4.6495	19.85
MSR1	11.2	9.611	5.627000000000001	10.83	8.665	3.486	3.3510000000000004	0.41925	0.2956	0.4226	1.2915	1.232	0.19385	0.2253	0.6328	1.045	0.2805	0.26295	3.866	0.96365	3.898	0.049545	0.1479	1.5655	3.3289999999999997	2.611	1.7685	1.9645	0.409	2.1965	2.752	1.361	0.4543	1.2770000000000001	0.5835	33.21	2.971	0.27325	7.1505	1.577	0.75695	1.1059999999999999	1.578	0.595	0.9098	2.031	7.8025	1.0170000000000001	1.008
FGF20	0.12405	0.05131	0.55175	0.0656	0.057679999999999995	0.1068	0.251	0.4876	0.4734	0.39955	3.7560000000000002	3.043	0.5824	0.5817	0.5905	0.8557	0.5225	0.2619	1.8230000000000002	0.9931	0.080445	0.0	0.06542	0.059004999999999995	0.2155	0.024730000000000002	0.01867	0.036015	0.027589999999999996	0.04627	0.2274	0.0232	0.0	0.04411	0.01718	0.08147	0.1425	0.0	0.5828	0.3082	0.06775	0.5191	0.20885	0.0	0.0	0.1049	1.125	0.27705	0.2884
ZDHHC2	8.7635	8.4	13.88	11.23	10.87	10.18	22.04	8.137	7.744	7.6555	24.645	22.32	7.7155	8.887	7.023	8.843	7.237	5.9165	19.14	7.3815	7.9705	6.722	14.0	7.452000000000001	10.98	7.359	6.8195	7.0655	2.94	6.3935	6.974	4.652	2.044	8.338	2.093	10.9	8.915	7.2379999999999995	14.675	11.37	9.285	17.01	10.03	2.27	2.485	6.468999999999999	8.1135	8.79	14.61
MICU3	10.26	6.721	5.336	11.27	12.91	18.61	6.941	11.145	15.93	11.4	59.955	40.12	14.865	29.08	11.63	11.57	14.22	8.7815	13.32	8.519	8.8695	1.4180000000000001	6.917000000000001	10.049	15.09	7.218999999999999	2.287	10.425	1.564	8.2985	8.52	3.46	1.982	2.7560000000000002	5.111000000000001	6.2989999999999995	3.812	1.9095	14.155	14.16	2.116	15.92	8.7625	2.261	3.017	2.937	5.3915	2.6719999999999997	7.129
GNG11	109.3	108.1	21.075	30.53	55.64	32.46	39.02	9.437999999999999	9.355	11.89	6.5729999999999995	6.562	8.3565	9.419	10.87	11.32	9.097999999999999	13.26	16.85	14.915	97.805	1.8505	66.62	46.105	48.58	39.16	17.39	41.685	12.54	39.135	69.05	27.24	21.53	25.75	5.702000000000001	71.02	12.6	9.0415	53.29	117.1	5.5875	17.21	28.515	16.09	18.25	17.14	67.21	14.035	7.011
MIR653	0.0	0.0	0.0	0.0	0.0	0.0	0.0	0.0	0.0	0.0	0.0	0.0	0.0	0.0	0.0	0.0	0.0	0.0	0.0	0.0	0.0	0.0	0.0	0.0	0.0	0.0	0.0	0.0	0.0	0.0	0.0	0.0	0.0	0.0	0.0	0.0	0.0	0.0	0.0	0.0	0.0	0.0	0.0	0.0	0.0	0.0	0.0	0.0	0.0
MIR489	0.0	0.0	0.0	0.0	0.0	0.0	0.0	0.0	0.0	0.0	0.0	0.0	0.0	0.0	0.0	0.0	0.0	0.0	0.0	0.0	0.0	0.0	0.0	0.0	0.0	0.0	0.0	0.0	0.0	0.0	0.0	0.0	0.0	0.0	0.0	0.0	0.0	0.0	0.0	0.0	0.0	0.0	0.0	0.0	0.0	0.0	0.0	0.0	0.0
TFPI2	4.942	40.95	22.355	14.7	8.84	10.54	4.515	0.1972	0.1556	0.28715	0.09949	0.1016	0.12575	0.1383	0.1976	1.102	0.244	0.3679	0.4156	0.31725	6.3335	2.5505	76.55	1.4275	3.195	2.198	1.011	1.0759999999999998	0.6527	0.71635	21.34	3.4730000000000003	0.7853	3.42	1.321	5.671	1.758	0.5825	2.46	47.67	5.3205	9.906	1.881	0.3011	0.4135	0.7442	0.8811	1.0005	0.6539
BET1	8.5015	9.072000000000001	10.535	7.636	8.967	7.537000000000001	7.944	3.54	3.694	3.5955	6.28	5.162000000000001	3.05	4.405	3.4819999999999998	5.296	4.686	3.134	5.126	3.6860000000000004	9.52	11.22	17.35	9.4005	11.61	7.871	5.8035	6.922999999999999	5.516	6.7235	9.85	3.2319999999999998	2.13	5.153	5.315	8.094	7.61	1.932	9.914	12.05	6.188	15.22	9.4775	5.691	5.355	7.529	10.115	5.8025	6.152
CALCR	0.091405	0.05247	0.016225	0.07357000000000001	0.055810000000000005	0.05318	0.02429	0.127	0.0834	0.02005	0.0	0.0	0.041485	0.0809	0.08262	3.2239999999999998	0.3093	0.0169	0.1226	0.11285	0.072005	0.0	0.01197	0.0	0.08865	0.01811	0.01743	0.02105	0.0	0.017925	0.0	0.01807	0.0	0.7783	0.0	0.07796	0.02106	0.1734	0.11765	0.01611	0.0	0.2983	0.0	0.009765000000000001	0.015880000000000002	0.035410000000000004	0.0	0.0039235	0.8869
CCDC132	11.005	9.107999999999999	11.2	11.02	12.65	12.99	13.51	6.053999999999999	8.6	8.2	24.405	21.77	13.56	16.61	7.375	8.863999999999999	9.773	6.0685	9.37	7.3365	12.02	11.825	12.72	12.355	13.89	12.34	10.675	12.245	10.79	12.375	12.38	4.771	4.249	6.5089999999999995	3.568	11.17	11.03	7.2355	14.605	13.12	4.5695	12.44	10.72	11.35	12.3	10.4	13.89	8.2165	12.73
GNGT1	0.0	0.0	0.0	0.0	0.0	0.0	0.1219	0.0	0.0	0.0	0.0	0.0	0.0	0.0	0.0	0.0	0.0	0.0	0.0	0.0	0.0	0.0	0.0	0.0	0.0	0.0	0.0	0.0	0.0	0.0	0.0	0.0	0.0	0.1285	0.0	0.0	0.0	0.0	0.0	0.1381	0.0	0.0	0.0	0.0	0.0	0.0	0.0	0.0	0.1214
MIR4652	0.0	0.0	0.0	0.0	0.0	0.0	0.0	0.0	0.0	0.0	0.0	0.0	0.0	0.0	0.0	0.0	0.0	0.0	0.0	0.0	0.0	0.0	0.0	0.0	0.0	0.0	0.0	0.0	0.0	0.0	0.0	0.0	0.0	0.0	0.0	0.0	0.0	0.0	0.0	0.0	0.0	0.0	0.0	0.0	0.0	0.0	0.0	0.0	0.0
GABRA1	0.002708	0.01617	0.0185	0.0	0.0	0.0072510000000000005	0.0	12.14	27.0	5.9945	108.35	70.32	41.795	76.37	10.56	11.06	10.11	4.7860000000000005	1.295	5.436	0.008718	0.01119	0.0	0.0	0.0	0.01931	0.015735	0.0	0.0	0.0	0.0	0.008831	0.006257	0.006903	0.0	0.01626	0.0	0.0078525	0.00945	0.0	0.007956	0.09754	0.03172	0.013430000000000001	0.009871	0.01234	0.018090000000000002	0.10555	0.2019
GABRA6	0.0	0.0	0.0	0.0	0.0	0.0	0.0	0.147	0.242	0.2238	355.1	233.0	0.47065	0.6639	0.1545	0.1134	0.3512	0.16195	0.6032	0.090615	0.0	0.0	0.0	0.0	0.0	0.0	0.0	0.0	0.0	0.0	0.0	0.0	0.0	0.0	0.0	0.01133	0.0	0.0	0.0	0.0	0.0	0.02847	0.0	0.0	0.0	0.0	0.0	0.0	0.8756
ATP10B	0.03859	0.03972	0.013295	0.02375	0.1239	0.02792	0.5809	2.2075	1.305	2.1965	1.6295	3.958	1.964	1.59	2.55	1.5019999999999998	1.453	2.3665	12.37	3.2939999999999996	0.07084	0.13575	0.013059999999999999	0.08482	0.06923	0.1703	23.085	0.07397999999999999	7.914	0.072965	0.1181	0.03236	0.0115	0.03234	0.01931	0.04949	2.55	0.01095	8.469	0.03597	1.26	0.04144	0.070425	9.503	11.25	8.657	0.027764999999999998	0.7527	0.4059
MIR146A	0.54305	0.3046	0.1046	0.1732	0.3245	0.07599	0.3352	0.05385	0.06619	0.087545	0.04503	0.04421	0.07989	0.08743	0.09133	0.08051	0.09162999999999999	0.058865	0.1888	0.08755	0.4019	151.4	0.3628	0.1753	0.311	0.3378	1.168	0.30215	0.4064	0.30195	0.3283	0.08619	0.06059	0.3607	0.1038	1.26	9.32	0.020045	2.138	0.09354	0.07105	0.09436	0.2248	0.8748	0.9428	2.053	4.2035	0.32395	0.1684
MIR3142	0.0	0.0	0.0	0.0	0.0	0.0	0.0	0.0	0.0	0.0	0.0	0.0	0.0	0.0	0.0	0.0	0.0	0.0	0.0	0.0	0.0	0.0	0.0	0.0	0.0	0.0	0.0	0.0	0.0	0.0	0.0	0.0	0.0	0.0	0.0	0.0	0.0	0.0	0.0	0.0	0.0	0.0	0.0	0.0	0.0	0.0	0.0	0.0	0.0
RP11-109J4.1	0.0	0.03281	0.0	0.0	0.0	0.0	0.0	0.0	0.0	0.0	0.0	0.0	0.0	0.0	0.0	0.008753	0.0	0.0	0.0	0.0	0.021240000000000002	0.0	0.0	0.0	0.0	0.0	0.043545	0.0	0.2623	0.0	0.0	0.0	0.0	0.1002	0.0	0.0	0.4919	0.0	0.0	0.0	0.061270000000000005	0.0	0.0	0.1487	0.1064	0.03858	0.0	0.066605	0.03047
GABRB2	0.4388	0.7644	1.2465	0.1031	0.1353	0.139	0.06422	8.833	18.37	9.749	92.395	60.76	26.12	49.41	7.388	5.263999999999999	11.36	6.695	0.7619	2.877	0.2289	0.11125	0.0	0.0969	0.5384	0.050960000000000005	0.1436	0.1792	0.03238	0.10545	0.1489	0.04202	0.019119999999999998	0.2266	0.007193000000000001	0.8740000000000001	0.5211	0.10295	0.177	0.08231000000000001	0.02314	0.45299999999999996	0.13175	0.09289	0.08785	0.1789	1.5959999999999999	0.16345	0.6163
GABRG2	0.0	0.0	0.03539	0.0	0.0	0.0	0.0	11.135	22.82	11.985	67.48	49.23	36.6	72.61	11.29	29.69	27.53	7.39	2.025	6.2265	0.0	0.0	0.0	0.0	0.0	0.5756	0.1925	0.1038	0.0	0.1056	0.0	0.01146	0.006211	0.003948	0.0	0.016	0.0	0.0	0.0	0.0	0.042460000000000005	11.72	0.012625	0.0	0.0	0.1015	0.0	0.14825	0.4923
RAB41	0.40125	0.3244	0.4059	0.6509999999999999	0.5513	0.5914	0.6201	1.6045	1.709	1.8355	1.781	1.6569999999999998	1.8015	2.0340000000000003	1.169	1.8	1.702	1.4895	1.9140000000000001	1.761	0.40725	0.2519	0.4675	0.26255	0.5784	0.7009	0.51875	0.6615	0.2668	0.7037	0.8237	0.1862	0.1391	0.3047	0.11	0.4242	0.3133	0.1339	0.60745	0.7257	0.11195	0.6838	0.62445	0.4453	0.4134	0.7847	0.4932	0.27	7.06
DLG3	4.775	4.2139999999999995	4.113	19.03	12.64	15.75	17.21	10.28	13.88	10.575	33.215	27.0	21.405	27.76	10.99	10.54	18.08	8.1715	4.031000000000001	5.2555	7.965	3.2439999999999998	3.197	16.005	16.65	13.39	19.22	14.555	22.3	12.885	18.82	5.385	3.092	7.335	0.7959	10.51	24.86	0.66335	9.419	17.25	17.335	15.92	16.065	13.7	14.92	16.98	23.265	15.555	2.988
P2RY4	0.2666	0.1338	0.14085	0.2479	0.1802	0.2066	0.3369	0.013030000000000002	0.0	0.024825	0.04165	0.05773	0.030605	0.01026	0.01996	0.029560000000000003	0.01807	0.0	0.051160000000000004	0.024105	0.2943	0.28915	0.2432	0.4472	0.2911	0.2057	0.34295	0.19735	0.1634	0.19845	0.2047	0.07516	0.045239999999999995	0.08258	0.04245	0.2279	0.3932	0.056510000000000005	0.424	0.2495	0.081755	0.159	0.28465	1.1540000000000001	1.1059999999999999	1.4280000000000002	0.16775	0.15125	0.1594
KIF4A	0.3239	0.2734	0.355	0.556	0.4965	0.2344	0.5687	0.24925	0.2786	0.34695	0.1026	0.1192	0.4328	0.4417	0.2328	0.6801	0.2705	0.1724	0.3005	0.2624	0.2293	22.755	5.88	0.1812	0.3465	0.4155	2.0905	0.2343	4.835	0.2659	0.4685	0.2111	0.06963	0.16899999999999998	0.09651	0.5897	0.5951	0.040955	0.2628	0.1977	0.055475	0.9439	0.22815	1.6	1.6380000000000001	2.49	4.0505	0.45475	3.687
TEX11	0.0032770000000000004	0.01624	0.0	0.0	0.03105	0.0	0.06536	0.0	0.0	0.0	0.0	0.0	0.014865	0.004988	0.0221	0.02134	0.0	0.0	0.01816	0.0	0.02426	0.0	0.0	0.04356	0.08945	0.02624	0.58315	0.0	0.0111	0.0	0.0199	0.0497	0.0	0.1124	0.018009999999999998	0.014369999999999999	0.010620000000000001	0.0	0.0	0.015390000000000001	6.874	0.04993	0.02416	0.02984	0.009863	0.106	1.1135	0.1351	20.51
AWAT1	0.0216	0.0	0.0	0.0	0.0	0.0	0.027780000000000003	0.0	0.0	0.0	0.0	0.0	0.0	0.0	0.0	0.0	0.0	0.0	0.0	0.0	0.0	0.0	0.0	0.071015	0.0	0.0	0.0	0.0	0.0	0.0	0.0	0.0	0.0	0.0	0.0	0.0	0.02105	0.0	0.038055	0.0	0.0	0.0	0.0	0.2889	0.1225	0.02028	0.0	0.0	0.0368
ARR3	0.1893	0.1212	0.1096	0.1525	0.1675	0.1265	0.1458	0.020625	0.025169999999999998	0.038155	0.033319999999999995	0.0445	0.04007	0.028319999999999998	0.03222	0.03403	0.03967	0.026675	0.059739999999999994	0.028245	0.218	0.19535	0.1951	0.15855	0.2806	0.1263	0.26265	0.10565	0.1252	0.093955	0.1192	0.0579	0.032139999999999995	0.1037	0.06395	0.1662	0.1638	0.029519999999999998	0.31125	0.2078	0.050365	0.19899999999999998	0.2345	0.3805	0.3333	0.8532	0.2577	0.07362	0.1693
DLG3-AS1	0.0	0.0	0.14515	0.3203	0.2448	0.1974	0.3049	0.0	0.0	0.0	0.15305	0.1334	0.0	0.0	0.0	0.0	0.0	0.0	0.0	0.0	0.19895	0.25515	0.1159	0.14345	0.4564	0.2558	0.5605	0.2786	0.07024	0.2177	0.9154	0.1149	0.0578	0.3008	0.0	0.1627	1.005	0.0	0.2289	0.4136	0.8413	0.7806	0.6085	0.2221	0.2806	0.48	0.5504	0.2842	0.0
GDPD2	0.099565	0.062029999999999995	0.037864999999999996	0.7316	0.3388	0.515	0.4389	8.1815	5.526	5.2745	1.048	1.775	5.182	4.391	3.7889999999999997	8.121	7.044	2.2485	2.513	6.132999999999999	0.06318	0.037955	0.07356	0.16835	0.1356	0.1471	6.0135	0.07081	0.297	0.053435	0.1409	0.1266	0.146	0.4309	0.02505	0.06798	0.1301	0.075225	0.9722	0.14	0.023465	10.56	0.086905	33.36	22.38	11.37	128.6	0.6162	0.1107
PDZD11	32.545	32.14	38.595	46.04	43.91	40.97	38.02	41.785	48.63	37.925	30.345	29.66	46.95	59.18	38.65	54.76	41.6	32.56	48.98	48.365	33.11	45.635	75.47	36.745	33.8	33.83	32.235	33.02	43.62	33.1	35.78	26.39	18.95	26.57	12.65	31.17	27.66	12.1	36.825	34.22	11.075	42.76	39.085	31.13	30.77	28.09	31.12	23.065	15.15
SLC7A3	0.028085000000000002	0.03439	0.0	0.03731	0.0201	0.044000000000000004	2.017	0.50145	0.8514	0.35695	0.026560000000000004	0.0262	1.00035	1.294	0.5314	3.282	0.2667	0.23875	0.07775	0.15355	0.3667	0.0	0.0	1.567	2.29	0.09468	0.11235	0.047145	0.09997	0.033694999999999996	1.484	0.0	0.0	0.03299	0.0	0.03165	0.1681	0.0	0.46	1.758	0.0	0.3079	2.0245	0.05636	0.07092000000000001	0.1358	0.03858	0.86295	2.112
OR13C8	0.0	0.0	0.0	0.0	0.0	0.0	0.0	0.0	0.0	0.0	0.0	0.0	0.0	0.0	0.0	0.0	0.0	0.0	0.0	0.0	0.0	0.0	0.0	0.0	0.0	0.0	0.0	0.0	0.0	0.0	0.0	0.0	0.0	0.0	0.0	0.0	0.0	0.0	0.0	0.0	0.0	0.0	0.0	0.0	0.0	0.0	0.0	0.0	0.0
OR13F1	0.0	0.0	0.0	0.0	0.0	0.0	0.0	0.0	0.0	0.0	0.0	0.0	0.0	0.0	0.0	0.0	0.0	0.0	0.0	0.0	0.0	0.0	0.0	0.0	0.0	0.0	0.0	0.0	0.0	0.0	0.0	0.0	0.0	0.0	0.0	0.0	0.0	0.0	0.0	0.0	0.0	0.0	0.0	0.0	0.0	0.0	0.0	0.0	0.0
OR13C3	0.0	0.0	0.0	0.0	0.0	0.0	0.0	0.0	0.0	0.0	0.0	0.0	0.0	0.0	0.0	0.0	0.0	0.0	0.0	0.0	0.0	0.0	0.0	0.0	0.0	0.0	0.0	0.0	0.0	0.0	0.0	0.0	0.0	0.0	0.0	0.0	0.0	0.0	0.0	0.0	0.0	0.0	0.0	0.0	0.0	0.0	0.0	0.0	0.2765
OR13C5	0.0	0.0	0.0	0.0	0.0	0.0	0.0	0.02731	0.03945	0.028865	0.0	0.0	0.05391	0.03985	0.02046	0.06656000000000001	0.049530000000000005	0.020415	0.04748	0.029355000000000003	0.0	0.0	0.0	0.0	0.05235	0.0	0.0	0.0	0.0	0.0	0.0	0.0	0.0	0.0	0.0	0.0	0.0	0.0	0.0	0.0	0.0	0.25	0.0	0.0	0.0	0.0	0.0	0.0	0.0396
OR13C2	0.0	0.0	0.0	0.0	0.0	0.0	0.0	0.007025	0.02286	0.04641	0.0	0.0	0.02995	0.04212	0.0	0.05111	0.025639999999999996	0.0	0.06015	0.029535000000000002	0.0	0.0	0.0	0.0	0.11599999999999999	0.0	0.0	0.0	0.0	0.0	0.0	0.0	0.0	0.0	0.0	0.0	0.0	0.0	0.0	0.08759	0.0	0.5296	0.0	0.0	0.0	0.0	0.0	0.0	0.05533
OR13C9	0.0	0.0	0.0	0.0	0.0	0.0	0.0	0.0	0.0	0.0	0.0	0.0	0.0	0.0	0.0	0.0	0.0	0.0	0.0	0.0	0.0	0.0	0.0	0.0	0.0	0.0	0.0	0.0	0.0	0.0	0.0	0.0	0.0	0.0	0.0	0.0	0.0	0.0	0.0	0.0	0.0	0.09755	0.0	0.0	0.0	0.0	0.0	0.0	0.0
OR13D1	0.0	0.0	0.0	0.0	0.0	0.0	0.0	0.0	0.0	0.0	0.0	0.0	0.0	0.0	0.0	0.0	0.0	0.0	0.0	0.0	0.0	0.0	0.0	0.02139	0.09051000000000001	0.0	0.0	0.0	0.0	0.0	0.09261	0.0	0.0	0.0	0.0	0.0	0.0	0.0	0.0	0.0	0.0	0.05565	0.0	0.0	0.0	0.0	0.0	0.0	0.4425
NIPSNAP3A	26.0	22.11	30.99	31.66	34.08	38.66	20.96	15.565	16.11	10.915	10.93	9.84	10.47	17.0	15.09	20.18	12.67	8.6225	36.47	20.03	22.72	22.61	24.22	24.38	21.05	15.71	21.58	17.655	22.4	19.64	19.47	9.496	8.219	14.15	12.78	22.46	14.83	5.1805	22.185	15.59	5.9879999999999995	24.07	16.96	20.03	22.44	15.97	20.155	14.4	15.98
OR13C4	0.0	0.0	0.0	0.0	0.0	0.0	0.0	0.0	0.0	0.0	0.0	0.0	0.0	0.0	0.0	0.0	0.0	0.0	0.0	0.0	0.0	0.0	0.0	0.0	0.0	0.0	0.0	0.0	0.0	0.0	0.0	0.0	0.0	0.0	0.0	0.0	0.0	0.0	0.0	0.0	0.0	0.0	0.0	0.0	0.0	0.0	0.0	0.0	0.0
MIR4428	0.0	0.0	0.0	0.0	0.0	0.0	0.0	0.0	0.0	0.0	0.0	0.0	0.0	0.0	0.0	0.0	0.0	0.0	0.0	0.0	0.0	0.0	0.0	0.0	0.0	0.0	0.0	0.0	0.0	0.0	0.0	0.0	0.0	0.0	0.0	0.0	0.0	0.0	0.0	0.0	0.0	0.0	0.0	0.0	0.0	0.0	0.0	0.0	0.0
MT1HL1	0.0	0.0	0.0	0.1251	0.0	0.0	0.0	0.0	0.0	0.0	0.0	0.0	0.0	0.07927000000000001	0.0	0.0	0.04974	0.0	0.0	0.0	0.0	0.0	0.0	0.0	0.0	0.0	0.0	0.0	0.0	0.0	0.0	0.6853	0.8537	0.1178	0.2028	0.0	0.0	0.084925	0.0	0.0	0.0	0.0	0.0	0.0	0.0	0.0	0.0	0.0	0.3083
RYR2	1.1840000000000002	0.6728	0.06839500000000001	12.08	11.22	17.7	3.9219999999999997	2.2075	3.752	6.587000000000001	27.7	27.89	8.89	9.926	3.725	2.256	10.39	5.0735	1.412	1.3195	0.5184	0.032755	0.02102	1.2292	1.534	3.577	1.0735	8.2635	0.6271	12.6	1.3019999999999998	79.58	88.6	0.06271	0.0688	4.249	0.7845	0.090325	0.4847	4.301	2.0655	4.332	2.269	0.3204	0.563	0.2758	1.2015	1.252	2.633
MTR	20.235	15.35	10.68	21.57	22.36	26.15	23.85	4.5985	4.908	6.064	17.735	17.84	7.3065	6.797000000000001	5.357	6.72	7.114	4.92	9.945	5.7275	18.145	24.605	18.76	23.13	28.13	22.01	10.52	23.09	7.31	21.495	28.67	10.63	9.465	14.67	4.416	17.26	11.33	12.965	36.455	31.49	10.33	13.7	17.865	17.88	19.5	13.23	15.51	11.81	21.75
ACTN2	0.9291	1.155	0.3086	26.73	25.47	10.94	1.7409999999999999	9.5065	15.84	33.565	4.8215	4.604	24.145	28.8	15.86	9.411	50.24	29.125	34.43	16.755	0.6824	0.37685	0.3291	0.4661	0.6194	0.7642	0.48335	19.185	0.5269	17.13	1.3430000000000002	429.0	614.8	0.4198	0.2364	6.483	2.6010000000000004	1318.0	1.5595	2.716	1.237	1.061	1.4885	0.7022	0.7906	0.6032	0.45135	0.9509	11.55
SLCO1B3	0.0	0.0	0.0	0.0	0.01685	0.0	0.01188	0.0	0.0	0.0	0.0	0.0	0.0	0.0	0.0	0.0	0.0	0.0	0.0	0.0	0.0	0.0	0.0	0.05262000000000001	1.115	0.027569999999999997	0.07873	0.022844999999999997	0.03492	0.0	0.03755	0.0	0.0	0.0	41.38	0.02645	0.7145	0.0	2.725	0.015359999999999999	0.015069999999999998	0.0	0.10042999999999999	0.0	0.0	0.07053	0.017565	0.032510000000000004	1.399
SLCO1B7	0.0	0.0	0.0	0.0	0.0	0.0	0.0	0.0	0.0	0.0	0.0	0.0	0.0	0.0	0.0	0.0	0.0	0.0	0.0	0.0	0.0	0.0	0.0	0.0	0.08997000000000001	0.0	0.0	0.0	0.0	0.0	0.0	0.0	0.0	0.0	1.093	0.0	0.06164	0.0	0.1611	0.0	0.0	0.0338	0.0	0.0	0.0	0.0	0.0	0.0	0.506
PYROXD1	7.978	5.869	5.343999999999999	6.5329999999999995	6.791	8.735	9.295	1.3565	1.597	1.5490000000000002	5.1979999999999995	4.371	1.8425	2.638	1.653	2.411	1.615	1.2145	4.946000000000001	2.239	7.357	13.755	10.58	6.8995	8.525	5.565	6.0215	5.547999999999999	7.0	5.5175	7.204	3.113	2.227	3.096	2.658	6.537000000000001	7.127999999999999	5.4975	7.3945	7.399	4.327	3.625	6.612	6.2989999999999995	6.476	7.485	4.712	5.434	14.74
SLCO1C1	0.7712	0.6502	0.05042	0.4172	0.5899	0.3761	0.1299	10.81	12.42	16.1	1.126	1.587	12.655	12.51	6.13	3.219	12.77	12.215	2.105	3.628	0.696	0.0	0.013430000000000001	0.10801500000000001	0.2664	0.2128	0.30975	0.3445	0.1677	0.33825	0.1939	0.2826	0.2924	0.07774	0.01339	0.2351	0.2786	0.048005	2.469	0.04902	0.11365	0.425	0.18845	0.163	0.1559	0.3304	0.02719	0.1324	2.0069999999999997
IAPP	0.0	0.0	0.0	0.0	0.0	0.0	0.0	0.0	0.0	0.0	0.042695	0.031139999999999998	0.0	0.0	0.0	0.023719999999999998	0.0	0.0	0.0	0.04029	0.0	0.0	0.0	0.0	0.0	0.0	0.0	0.0	0.0	0.0	0.0	0.0	0.0	0.0	0.40700000000000003	0.0	0.0	0.0	0.0	0.0	16.095	0.0	0.0	0.0	0.0	0.0	0.0	0.0	0.7936
SLCO1B1	0.0	0.0	0.0	0.0	0.0	0.0	0.0	0.0	0.0	0.0	0.0	0.0	0.0	0.0	0.0	0.0	0.0	0.0	0.015609999999999999	0.0	0.0	0.0	0.0	0.0	0.08116	0.0	0.0	0.0	0.0	0.0	0.0	0.0	0.0	0.0	55.49	0.0	0.0335	0.0	0.06060499999999999	0.0	0.0	0.01462	0.0	0.0	0.0	0.0	0.0	0.0	0.1891
SLCO1A2	0.016085	0.008476000000000001	0.0028415	0.01346	0.01254	0.01637	0.0	28.84	9.083	19.38	5.553	6.251	11.095	12.01	34.47	23.79	13.13	26.895	63.28	43.145	0.04145	0.0080575	0.006142	0.009325	0.006666	0.008424	0.0084475	0.01052	0.0055850000000000006	0.008875	0.006601999999999999	0.007297	0.007129000000000001	0.0297	0.6841	0.2882	0.08804	0.0086405	0.12205	0.04181	0.02519	0.3862	0.044325	0.02735	0.025519999999999998	0.0201	0.14995	0.007433499999999999	0.6634
RECQL	36.105	28.46	18.17	41.46	37.21	39.69	26.67	4.4945	4.177	5.2835	11.015	9.175	4.8405	5.5	5.205	5.289	4.856	4.53	11.25	6.2860000000000005	26.795	78.845	75.47	21.965	31.8	22.84	14.31	24.485	14.7	25.375	27.02	12.0	8.1	6.742000000000001	5.49	31.68	15.53	9.448	29.12	19.74	6.83	9.63	14.625	15.4	16.43	19.02	27.23	10.725	10.67
EFTUD1	9.5085	7.272	9.8295	10.01	9.382	12.76	11.06	2.838	3.063	3.2089999999999996	5.6925	4.95	3.8169999999999997	4.266	2.8789999999999996	4.08	3.287	2.736	5.515	3.8435	9.594	18.56	14.04	10.0385	10.22	9.726	11.105	7.763	10.73	8.3795	6.103	4.678	4.221	4.548	2.947	9.464	9.67	7.5935	11.025	7.6610000000000005	3.502	7.617000000000001	8.196	11.53	12.89	11.33	8.496	6.425	18.35
FAM154B	0.3414	0.2557	0.47155	0.3828	0.4037	0.3468	0.6416	0.52505	0.6075	0.93085	1.8945	1.9369999999999998	1.0335	0.9235	0.6522	1.09	1.244	0.54475	0.5529	0.49035	0.7066	0.2296	0.5209	0.7765	1.276	0.7247	0.3623	0.529	0.221	0.54175	2.033	0.2718	0.218	0.5986	0.1359	1.617	0.5584	0.21785	0.9261	1.1	0.3928	3.613	1.3615	0.43	0.4646	0.4896	0.5709	0.63775	8.022
MEX3B	3.365	2.141	0.53825	2.434	2.447	2.1430000000000002	1.435	1.2615	1.6269999999999998	0.95715	5.84	6.782	2.55	2.296	1.403	1.439	1.165	0.80045	1.203	0.85625	2.365	0.4666	2.524	9.783	22.96	5.48	1.9445	2.863	0.9204	2.494	2.623	1.33	1.297	0.569	0.3953	2.431	2.171	0.8157	2.455	7.882999999999999	0.3488	1.364	3.9435	1.405	1.462	1.413	1.7355	0.89425	94.01
MIR3156-2	0.0	0.0	0.0	0.0	0.0	0.0	0.0	0.0	0.0	0.0	0.0	0.0	0.0	0.0	0.0	0.0	0.0	0.0	0.0	0.0	0.0	0.0	0.0	0.0	0.0	0.0	0.0	0.0	0.0	0.0	0.0	0.0	0.0	0.0	0.0	0.0	0.0	0.0	0.0	0.0	0.0	0.0	0.0	0.0	0.0	0.0	0.0	0.0	0.0
ANKRD30B	0.02409	0.17	0.053385	0.0	0.03343	0.0	0.01865	0.2895	0.7167	0.57225	0.0	0.0	1.416	1.2670000000000001	0.1603	0.8054	1.345	0.29015	0.06989	0.33315	0.39935	0.0	0.1592	0.019155000000000002	0.0	0.027260000000000003	0.04287	0.011685	0.0	0.0	0.0	0.0	0.0	0.030719999999999997	0.0	0.0	0.01171	0.0	7.053999999999999	0.0	0.1807	0.01614	0.042515	0.01618	0.015790000000000002	0.058370000000000005	0.01377	0.06427999999999999	18.92
CYP4F35P	0.51805	0.9758	0.4043	0.1084	0.1913	0.04626	6.117000000000001	1.682	3.279	2.49	0.17115	0.23399999999999999	4.209	3.8369999999999997	1.273	1.6269999999999998	2.63	2.541	0.3985	0.76755	2.4859999999999998	0.43785	0.05483	0.26175	1.09	0.2969	1.536	0.2527	32.22	0.26685	0.6236	0.06487000000000001	0.02363	1.056	0.1281	1.857	1.676	0.2676	0.883	0.3603	2.9245	1.724	2.1985	0.3523	0.8359	1.757	3.8085	1.6695	23.29
POTEC	0.0	0.0	0.0	0.0	0.0	0.0	0.0	0.0	0.0	0.0	0.0	0.0	0.0	0.0	0.0	0.0	0.0	0.0	0.0	0.0	0.0	0.0	0.0	0.0040585000000000005	0.0	0.0	0.0	0.0	0.0	0.0	0.0	0.0	0.0	0.0	0.0	0.0	0.0	0.0	0.0	0.0	0.013965	0.0	0.0	0.0	0.0	0.0	0.0	0.0	6.787999999999999
CRBN	45.07	32.43	25.765	37.57	40.68	52.08	42.91	23.855	29.14	24.815	51.725	41.43	27.925	40.89	25.83	31.59	26.38	20.46	51.96	30.785	40.645	27.47	29.46	38.235	47.06	40.25	26.525	38.34	19.45	36.875	39.08	15.9	13.68	14.36	13.63	36.86	26.45	25.82	53.745	51.49	13.6	25.43	33.3	28.11	29.22	29.29	38.925	21.98	54.21
IL5RA	0.08434	0.102	0.0	0.03832	0.0704	0.01526	0.1248	0.1302	0.0	0.02925	0.014565	0.0	0.0	0.0	0.061279999999999994	0.1875	0.0	0.0	0.0	0.0	0.07285	0.019615	0.0	0.12366500000000001	0.3571	0.052520000000000004	0.1953	0.1157	0.07011	0.12105	0.5406	0.3279	0.01195	0.038669999999999996	0.01732	0.6731	0.3314	0.0	0.04609	0.031869999999999996	0.016505000000000002	1.0590000000000002	0.31285	0.06863999999999999	0.0813	0.2911	0.9522	0.135	0.6888
CNTN4	1.9365	2.693	0.33325	24.67	10.66	23.33	2.7119999999999997	2.3205	3.9160000000000004	1.9275	13.45	9.379	4.0195	6.813	0.8569	2.146	1.653	1.4215	0.7665	2.2755	2.059	0.013345	0.01739	5.5625	6.877999999999999	2.0069999999999997	2.4930000000000003	2.477	0.7806	1.9075	3.445	1.04	0.2118	0.7135	0.46399999999999997	2.642	1.067	0.2385	15.405	0.6656	0.55545	6.154	3.1210000000000004	0.6274	0.6294	2.8080000000000003	0.25445	1.2455	8.394
TRNT1	7.5475	7.934	6.7585	8.474	9.067	8.389	10.1	4.2860000000000005	4.177	4.548	8.488	7.9270000000000005	4.748	6.306	4.48	5.112	4.949	3.8360000000000003	7.781000000000001	4.6945	7.992999999999999	17.16	11.03	7.932	9.09	7.292999999999999	6.611000000000001	7.147	6.837999999999999	7.4455	10.12	3.779	2.6919999999999997	5.205	3.552	9.083	7.141	3.8285	10.17	9.39	3.2060000000000004	9.774	11.02	5.024	5.069	6.265	10.115	6.251	9.4
MIR1269B	0.0	0.0	0.0	0.0	0.0	0.0	0.0	0.0	0.0	0.0	0.0	0.0	0.0	0.0	0.0	0.0	0.0	0.0	0.0	0.0	0.0	0.0	0.0	0.0	0.0	0.0	0.0	0.0	0.0	0.0	0.0	0.0	0.0	0.0	0.0	0.0	0.0	0.0	0.0	0.0	0.0	0.0	0.0	0.0	0.0	0.0	0.0	0.0	0.0
ARHGAP44	5.038	9.296	1.6985	10.22	8.833	8.187999999999999	6.912999999999999	12.645	20.95	13.985	58.835	51.14	28.805	35.81	14.71	18.01	21.83	11.14	4.593999999999999	10.11	5.7285	1.5865	1.074	8.6805	10.48	5.043	15.75	6.3665	1.5230000000000001	6.1105	16.37	4.664	2.7460000000000004	3.323	0.624	17.6	4.795	1.8880000000000001	4.385	13.59	2.78	25.72	8.704	3.4610000000000003	3.197	5.002	1.5730000000000002	5.577000000000001	7.37
AC005358.3	0.0	0.0	0.0	0.1396	0.07844	0.0	0.0	0.0	0.0	0.0	0.0	0.0	0.0	0.0	0.0	0.0	0.0	0.0	0.0	0.0	0.0	0.0	0.0	0.020715	0.0	0.0	0.0	0.029025	0.0	0.038189999999999995	0.0	0.053470000000000004	0.03034	0.0	0.0	0.0	0.0	0.0	0.0	0.0	0.0	0.0	0.0	0.0	0.0	0.0	0.0	0.0	0.2817
MYOCD	4.512	1.99	0.35425	52.83	35.57	41.18	27.84	0.16305	0.1551	0.1696	0.07597999999999999	0.09597	0.1818	0.1507	0.1387	0.2595	0.1616	0.1847	0.2293	0.27665	1.8019999999999998	0.024855000000000002	0.06533	25.465	13.17	53.92	14.685	32.51	3.645	45.21	22.07	8.05	5.672000000000001	0.3176	0.1153	5.095	0.3037	0.3511	2.989	8.316	0.091185	0.3235	13.0	1.25	2.296	3.4539999999999997	0.6076	4.8585	4.368
RP11-1090M7.1	0.18525	0.1037	0.0080765	2.6889999999999996	1.297	1.7719999999999998	0.5925	0.07067999999999999	0.08201	0.033975	0.1309	0.1014	0.067175	0.1116	0.07728	0.1418	0.06974	0.03143	0.043230000000000005	0.089985	0.08414500000000001	0.0	0.0	0.898	0.527	1.3659999999999999	0.58185	0.75565	0.08962	0.8289	0.4444	0.6408	0.3353	0.02512	0.01023	0.2392	0.030860000000000002	0.02408	0.23995	0.7018	0.0	0.03773	0.7066	0.050839999999999996	0.09807	0.07222	0.0	0.13575	0.3401
ELAC2	50.385	40.84	61.225	51.22	48.13	52.61	58.53	17.65	22.1	21.925	42.82	41.64	30.28	30.3	17.39	22.51	24.45	18.425	26.38	21.505	47.33	67.385	48.01	45.65	45.38	55.08	39.9	62.875	47.75	65.495	50.24	27.86	31.73	27.78	27.03	41.91	39.43	42.45	52.385	45.15	19.045	33.37	51.49	46.35	50.55	41.03	64.89	36.37	62.37
LINC00670	0.2965	0.09996000000000001	0.0	5.756	4.419	3.9619999999999997	0.1242	0.0	0.0	0.0	0.0	0.0	0.0094395	0.0049310000000000005	0.007178	0.0071909999999999995	0.0	0.0	0.0	0.008622	0.10395	0.0	0.0	0.4276	0.619	0.2789	0.06685	0.13005	0.02625	0.1197	0.1712	0.2145	0.1058	0.02431	0.0	0.3916	0.01848	0.03268	0.23205	0.1298	0.0	0.02129	0.1105	0.05118	0.1094	0.04492	0.04351	0.035675	0.4105
GYPB	0.0	0.0	0.0	0.0	0.0	0.0	0.0	0.0	0.09496	0.0	0.0	0.0	0.1046	0.09315	0.0	0.0	0.0	0.0	0.0	0.0	0.0	0.0	0.0	0.0	0.0	0.0	0.0	0.0	0.0	0.0	0.0	0.0	0.0	0.05828	0.0	0.1015	0.0	0.0	0.0	0.0	0.0	0.0	0.0	0.0	0.0	0.0	0.3495	0.0	0.0
RP11-673E1.1	0.35405	0.1264	0.42785	0.4914	0.3273	0.478	0.5184	0.21795	0.3147	0.1461	0.030060000000000003	0.03108	0.5314	0.5124	0.1834	0.2504	0.2168	0.12835	0.4563	0.24655	0.3304	0.13065	0.1838	0.16405	0.3139	0.2087	0.13605	0.2794	0.054560000000000004	0.26335	0.25	0.1799	0.056170000000000005	0.1871	0.06974	0.2903	0.1532	0.076675	0.4025	0.3218	0.2184	0.6427	0.33535	0.1899	0.2694	0.2071	0.23955	0.1834	1.5130000000000001
GYPE	2.3095	1.055	0.2142	2.944	1.875	1.8530000000000002	0.9939	0.3299	0.4295	0.13355	0.052660000000000005	0.055279999999999996	0.42325	0.4834	0.2884	0.2331	0.1232	0.095185	0.489	0.16065	1.1775	2.9225	5.237	0.62605	0.8816	0.428	0.3456	0.60025	0.2314	0.40165	0.5189	0.9988	0.1962	0.3927	0.1131	1.389	0.4479	0.1624	1.0135	0.09962	0.14465	0.3865	0.5964	0.51	0.6644	0.9416	4.6925	0.3863	0.9046
SSUH2	0.4714	0.3528	0.11805	0.1967	0.3744	0.1025	0.1752	0.18135	0.2153	0.3099	0.10755	0.1135	0.28645	0.2688	0.2129	0.2371	0.3826	0.28795	0.1986	0.2203	0.6281	0.070395	0.03165	0.1554	0.3899	0.2987	0.4524	0.49375	0.253	0.48475	0.5784	0.4508	0.496	0.3943	0.08263999999999999	0.1028	0.298	0.083235	0.3	0.3467	0.071525	0.1317	0.34455	0.1937	0.2187	3.531	1.2115	0.27545	16.42
LMCD1	119.1	90.74	5.4965	404.4	98.15	132.5	51.53	3.3885	3.2739999999999996	3.3819999999999997	7.5275	8.988999999999999	3.3395	2.9	5.118	4.56	2.865	3.1645	13.3	5.7695	84.975	3.4295	141.5	41.485	38.2	11.01	8.14	20.17	17.05	21.91	86.56	24.86	12.84	13.71	3.023	137.7	34.97	132.45	48.615	67.89	6.6275	6.404	25.2	20.52	24.62	11.46	45.31	17.085	14.67
GRM7-AS1	0.0	0.0	0.0	0.0	0.0	0.0	0.0	0.0	0.0	0.0	0.0	0.0	0.07153999999999999	0.06537000000000001	0.0	0.0	0.0	0.0	0.162	0.06808	0.0	0.0	0.0	0.0	0.0	0.0	0.0	0.0	0.0	0.0	0.0	0.0	0.0	0.0	0.0	0.0	0.0	0.0	0.055545000000000004	0.0	0.0	0.0	0.0	0.1676	0.1677	0.0	0.0	0.0	0.1531
LMCD1-AS1	0.2376	0.1666	0.06364	0.2212	0.2026	0.2544	0.1434	0.42775	0.2962	0.3491	0.24205	0.3754	0.28495	0.2839	0.5173	0.5233	0.3237	0.32875	2.394	0.8398	0.20185	0.031085	0.1667	0.19785	0.2954	0.09087	0.046110000000000005	0.080075	0.1476	0.080675	0.1462	0.1271	0.051820000000000005	0.1274	0.055029999999999996	0.1751	0.1554	0.0377	0.81615	0.5327	0.069655	0.4176	0.21595	0.1401	0.1596	0.03662	0.074835	0.06477999999999999	0.2911
MIR30A	0.0	0.0	0.0	0.0	0.0	0.0	0.0	0.0	0.0	0.0	0.0	0.0	0.0	0.0	0.0	0.0	0.0	0.0	0.0	0.0	0.0	0.0	0.0	0.0	0.0	0.0	0.0	0.0	0.0	0.0	0.0	0.0	0.0	0.0	0.0	0.0	0.0	0.0	0.0	0.0	0.0	0.0	0.0	0.0	0.0	0.0	0.0	0.0	0.0
RIMS1	0.2146	0.09985	0.026095	0.6228	0.08945	0.9699	0.1029	15.225	21.17	7.0735	98.055	63.02	21.85	26.97	11.89	5.47	7.289	5.681	2.591	3.6265	0.09654	0.02161	0.05072	0.025259999999999998	0.08984	0.2942	0.1021	1.2825	0.1364	4.4625	0.07997	0.019790000000000002	0.042589999999999996	0.01938	0.007824	0.2867	0.3918	0.085975	0.13	0.042319999999999997	0.22125	3.801	0.3761	0.1171	0.1977	0.1839	0.01193	0.3454	2.7510000000000003
GPC6	7.559	6.08	0.8586	15.26	14.33	23.95	10.28	0.74905	0.7098	1.484	0.6652	1.274	0.6917	0.7386	0.6792	1.148	0.9217	0.70125	0.79	0.77	3.239	0.02673	18.28	6.7995	5.154	8.826	4.6105	7.5115	1.435	5.337999999999999	8.222000000000001	2.459	0.3489	3.484	5.189	5.166	1.569	0.2699	15.565	8.618	0.35095	3.9819999999999998	5.3655	1.275	1.6380000000000001	3.8569999999999998	1.8855	2.877	1.844
GPC5-AS1	0.0	0.0	0.0	0.0	0.0	0.0	0.0	0.0	0.0	0.0	0.52815	0.7683	0.0	0.0	0.0	0.0	0.0	0.0	0.18600000000000003	0.0	0.0	0.0	0.0	0.0	0.0	0.0	0.0	0.0	0.0	0.0	0.0	0.0	0.0	0.1764	0.0	0.0	0.0	0.0	0.0	0.0	0.0	0.1382	0.0	0.0	0.0	0.0	0.29085	0.0	0.1904
GPC6-AS1	0.0	0.0	0.0	0.0	0.0	0.0	0.0	0.0	0.0	0.0	0.0	0.0	0.0	0.0	0.0	0.0	0.0	0.0	0.0	0.0	0.0	0.0	0.0	0.0	0.0	0.0	0.0	0.0	0.0	0.0	0.0	0.0	0.0	0.0	0.0	0.0	0.0	0.0	0.0	0.0	0.0	0.0	0.0	0.0	0.0	0.0	0.0	0.0	0.7981
TGDS	14.315	15.66	12.23	12.32	13.63	10.66	14.04	4.191	3.971	4.8605	9.6735	8.845	4.3615	4.579	4.11	5.526	4.621	3.86	9.631	4.9515	15.005	32.25	16.68	14.09	17.58	10.89	10.085	9.677	10.46	9.18	16.34	4.654	3.113	7.9910000000000005	15.52	12.23	12.89	3.015	18.485	19.03	7.3075	17.23	13.52	9.561	9.302	11.96	14.655	9.088	11.55
MIR548AS	0.0	0.0	0.0	0.0	0.0	0.0	0.0	0.0	0.0	0.0	0.0	0.0	0.0	0.0	0.0	0.0	0.0	0.0	0.0	0.0	0.0	0.0	0.0	0.0	0.0	0.0	0.0	0.0	0.0	0.0	0.0	0.0	0.0	0.0	0.0	0.0	0.0	0.0	0.0	0.0	0.0	0.0	0.0	0.0	0.0	0.0	0.0	0.0	0.0
DCT	0.26605	0.3845	0.69445	0.3645	0.6517	0.6920000000000001	0.4161	0.66515	0.7865	1.319	0.40265	0.5221	1.1179999999999999	1.1340000000000001	0.5782	0.9724	1.892	0.89735	0.6985	0.59735	0.3639	0.05785	0.08274	0.33955	0.5044	0.6693	0.20245	0.67665	0.07417	0.55425	1.127	0.1357	0.05306	0.1685	0.1024	0.2413	0.5994	0.2219	0.8268	0.9896	0.3119	3.158	0.5955	24.88	25.34	0.1302	0.1746	0.090825	1.942
RP11-100N20.1	0.0	0.0	0.0	0.0	0.0	0.0	0.0	0.0	0.0	0.0	0.0	0.0	0.0	0.0	0.0	0.0	0.0	0.0	0.0	0.0	0.0	0.0	0.0	0.0	0.0	0.0	0.0	0.0	0.0	0.0	0.0	0.0	0.0	0.0	0.0	0.0	0.0	0.0	0.0	0.0	0.0	0.0	0.0	0.0	0.0	0.0	0.0	0.0	7.932
BMP3	0.6362	1.416	0.23825	0.1296	0.1771	0.020980000000000002	4.4830000000000005	0.13985	0.1858	0.029394999999999998	0.70245	0.6201	0.155	0.2464	0.2329	0.5263	0.014780000000000001	0.008674	0.056589999999999994	0.039275	0.6407	0.030005	0.0892	0.1369	0.4456	17.2	10.205	5.849	0.038939999999999995	7.9095	1.083	0.01085	0.006082	0.05275	0.0077930000000000004	1.31	1.933	0.016765000000000002	10.955	1.865	0.020655	0.08822	0.2243	0.4564	0.331	7.085	0.0302	0.5461	0.1849
PRKG2	1.1525	0.1307	0.0252	0.08997999999999999	0.08251	0.040760000000000005	0.7254	1.084	1.301	0.5768	0.1899	0.1767	1.2405	1.614	0.7946	1.212	0.6931	0.344	0.4529	0.81	0.71005	0.03253	3.085	0.50795	0.3473	0.9367	1.383	3.2555	0.4933	4.1465	0.1678	1.526	0.01725	0.1953	0.02547	0.8731	0.4002	0.018000000000000002	1.0095	0.07328	0.28865	2.4859999999999998	1.8575	0.8658	1.202	4.689	0.06378500000000001	0.10875	1.5859999999999999
DNAJC12	0.5648	1.6980000000000002	36.52	3.3280000000000003	3.84	0.9142	2.145	17.695	18.26	17.6	95.81	69.87	15.19	22.15	13.88	30.27	26.2	16.15	20.57	19.13	4.6025	0.4442	1.314	5.949	7.834	5.807	4.6615	3.1025	0.5465	4.285	4.087	2.0580000000000003	2.105	5.945	19.7	1.591	2.7110000000000003	3.9065	2.5735	12.61	11.01	43.64	5.6725	0.3079	0.2223	2.72	1.097	1.351	7.627999999999999
VPS13C	18.07	13.32	12.68	16.37	17.22	17.95	20.35	4.3785	4.53	5.169	18.69	23.42	6.2215	5.94	4.7780000000000005	6.297000000000001	5.358	3.8995	10.72	5.8435	15.395	29.235	15.68	18.97	23.67	15.99	10.635	15.065	3.853	14.21	18.5	6.7010000000000005	4.678999999999999	5.242999999999999	3.4189999999999996	19.47	12.48	8.1	32.26	26.29	5.7305	26.98	12.935	9.987	10.35	15.01	22.03	11.095	10.99
C2CD4B	9.107000000000001	19.72	0.44645	2.7110000000000003	2.698	1.386	2.325	0.53075	0.5465	0.6425	0.3774	0.4562	0.5871	0.4937	0.6581	0.7513	0.8165	0.6095	1.321	0.6678	6.047999999999999	0.015625	0.0	1.5555	4.789	2.7489999999999997	1.4969999999999999	3.0685	1.041	2.3645	5.495	2.8489999999999998	1.389	1.5919999999999999	0.6108	8.015	1.5330000000000001	0.9081	5.6305	0.6509	39.06	8.103	2.313	3.7289999999999996	3.574	2.804	0.58415	17.115	2.248
C2CD4A	0.07671499999999999	0.1027	0.1172	0.1276	0.1093	0.09902999999999999	0.1008	0.1075	0.1168	0.050035	0.046364999999999996	0.053439999999999994	0.07659500000000001	0.08703999999999999	0.1097	0.1762	0.09899	0.037145	0.03863	0.03854	0.15635	0.00787	0.0	0.06861	0.1846	0.05865	0.13515	0.05215	0.1198	0.042035	0.1096	0.04633	0.016980000000000002	1.27	0.1573	0.264	0.8047	0.081285	0.1223	0.07026	1.4680000000000002	12.18	0.315	0.168	0.1395	0.2746	0.024025	0.7877	0.07679
LINC00989	7.2589999999999995	3.3080000000000003	0.5676	0.7715	5.997999999999999	4.131	0.63	0.0	0.0	0.0	0.0	0.0	0.0	0.0	0.009769	0.04607	0.0	0.0	0.0314	0.049345	2.827	0.0	0.0	5.45	4.945	0.6531	0.2212	1.0025	0.1974	0.78005	2.151	0.9366	0.2685	0.5548	0.0303	0.3737	0.3881	0.4525	3.3915	0.3891	0.14865	0.0769	0.96175	0.8937	1.58	0.2134	0.7208	0.1428	0.5531
PRDM8	6.875	3.728	0.70955	2.7769999999999997	4.254	5.3	15.3	7.1475	12.23	1.5955	3.5315	4.875	20.855	23.85	8.443999999999999	5.2	1.063	0.9317	7.836	3.2715	5.7615	0.5013	9.097999999999999	21.145	13.04	16.94	5.631	26.265	1.891	21.555	9.708	1.181	0.6682	0.4477	0.1476	2.438	1.8159999999999998	1.0575	7.5755	9.072000000000001	0.5222	3.467	31.86	2.75	3.3960000000000004	6.74	2.668	2.176	2.057
ANTXR2	43.11	29.28	15.095	22.27	30.7	40.05	81.13	1.2225	0.815	1.4075	0.4104	0.5284	0.77145	0.8241	0.9159	1.2570000000000001	0.8709	1.032	1.4140000000000001	1.305	27.82	5.4835	33.01	43.185	42.67	68.78	30.41	103.2	6.002999999999999	89.415	37.66	7.102	5.337000000000001	2.932	5.476	18.86	7.89	3.701	33.98	46.39	2.0469999999999997	3.44	39.625	7.51	10.51	18.76	8.3395	7.729	4.869
PCAT4	0.04015	0.0	0.0	0.0	0.0	0.0	0.055999999999999994	0.0	0.0	0.0	0.0	0.0	0.0	0.0	0.0	0.0	0.0	0.0	0.0	0.0	0.011695	0.0	0.0	0.023875	0.0	0.02101	0.0	0.035414999999999995	0.0	0.031665	0.0	0.0	0.0	0.0	0.0	0.0	0.0	0.0	0.017634999999999998	0.0	0.0	0.01945	17.03	0.0	0.0	0.0	0.0	0.0	0.0
NAA11	0.069115	0.03772	0.018940000000000002	0.06998	0.08403	0.2988	0.06934	0.0	0.019540000000000002	0.0	0.0	0.0	0.0042035	0.01102	0.01872	0.04058	0.0	0.0	0.05214	0.031985	0.038419999999999996	0.0	0.0	0.085815	0.1545	0.05123	0.022394999999999998	0.1177	0.03499	0.1078	0.1184	0.0299	0.00962	0.0	0.0	0.02489	0.05587	0.030010000000000002	0.48845	0.07629	0.0	0.03244	0.075525	0.0166	0.02281	0.02085	0.0	0.0	10.5
GK2	0.0	0.0	0.0	0.0	0.0	0.0573	0.059070000000000004	0.0	0.0	0.0	0.0	0.0	0.0	0.0	0.0	0.0	0.0	0.0	0.0	0.0	0.0	0.0	0.0	0.064125	0.0	0.0	0.0	0.0	0.0	0.0	0.01799	0.0	0.0	0.0	0.0	0.0	0.0	0.0	0.046265	0.0	0.0	0.0	0.0	0.0	0.0	0.0	0.0	0.0	146.3
FGF5	0.0067954999999999995	0.01383	0.0	0.02114	0.05434	0.009193000000000002	0.02409	0.011134999999999999	0.07675	0.004435000000000001	6.047000000000001	5.96	0.185	0.2545	0.03329	0.03978	0.00951	0.0	0.031239999999999997	0.01654	0.01093	0.00675	18.92	0.036125	0.02069	0.9874	0.1587	1.3315	0.009653	1.5015	0.03275	0.0	0.047830000000000004	0.07259	0.0	0.0	0.0	0.008933499999999999	0.46155	0.01768	0.0	0.045219999999999996	0.01736	0.0159	0.01475	0.015	0.0	0.026625	0.04539
KRTAP19-3	0.0	0.0	0.0	0.0	0.0	0.0	0.0	0.0	0.0	0.0	0.0	0.0	0.0	0.0	0.0	0.0	0.0	0.0	0.0	0.0	0.0	0.0	0.0	0.0	0.0	0.0	0.0	0.0	0.0	0.0	0.0	0.0	0.0	0.0	0.0	0.0	0.0	0.99095	0.0	0.0	0.0	0.0	0.0	0.0	0.0	0.0	0.0	0.0	0.0
KRTAP20-2	0.0	0.0	0.0	0.0	0.0	0.0	0.0	0.0	0.0	0.0	0.0	0.0	0.0	0.0	0.0	0.0	0.0	0.0	0.0	0.0	0.0	0.0	0.0	0.0	0.0	0.0	0.0	0.0	0.0	0.0	0.0	0.0	0.0	0.0	0.0	0.0	0.0	0.0	0.0	0.0	0.0	0.0	0.0	0.0	0.0	0.0	0.0	0.0	0.2474
KRTAP19-2	0.0	0.0	0.0	0.0	0.0	0.0	0.0	0.0	0.0	0.0	0.0	0.0	0.0	0.0	0.0	0.0	0.0	0.0	0.0	0.0	0.0	0.0	0.0	0.0	0.0	0.0	0.0	0.0	0.0	0.0	0.0	0.0	0.0	0.0	0.0	0.0	0.0	0.0	0.0	0.0	0.0	0.0	0.0	0.0	0.0	0.0	0.0	0.0	0.0
MIR4327	0.0	0.0	0.0	0.0	0.0	0.0	0.0	0.0	0.0	0.0	0.0	0.0	0.0	0.0	0.0	0.0	0.0	0.0	0.0	0.0	0.0	0.0	0.0	0.0	0.0	0.0	0.0	0.0	0.0	0.0	0.0	0.0	0.0	0.0	0.0	0.0	0.0	0.0	0.0	0.0	0.0	0.0	0.0	0.0	0.0	0.0	0.0	0.0	0.0
KRTAP13-1	0.0	0.0	0.0	0.0	0.0	0.0	0.0	0.0	0.0	0.0	0.0	0.0	0.0	0.0	0.0	0.0	0.0	0.0	0.0	0.0	0.0	0.0	0.0	0.0	0.0	0.0	0.0	0.0	0.0	0.0	0.0	0.0	0.0	0.0	0.0	0.0	0.0	0.0	0.0	0.0	0.0	0.0	0.0	0.0	0.0	0.0	0.0	0.0	0.6509999999999999
KRTAP20-1	0.0	0.0	0.0	0.0	0.0	0.0	0.0	0.0	0.0	0.0	0.0	0.0	0.0	0.0	0.0	0.0	0.0	0.0	0.0	0.0	0.0	0.0	0.0	0.0	0.0	0.0	0.0	0.0	0.0	0.0	0.0	0.0	0.0	0.0	0.0	0.0	0.0	0.0	0.0	0.0	0.0	0.0	0.0	0.0	0.0	0.0	0.0	0.0	0.0
KRTAP23-1	0.0	0.0	0.0	0.0	0.0	0.0	0.0	0.0	0.0	0.0	0.0	0.0	0.0	0.0	0.0	0.0	0.0	0.0	0.0	0.0	0.0	0.0	0.0	0.0	0.0	0.0	0.0	0.0	0.0	0.0	0.0	0.0	0.0	0.0	0.0	0.0	0.0	0.0	0.0	0.0	0.0	0.0	0.0	0.0	0.0	0.0	0.0	0.0	0.0
KRTAP6-1	0.0	0.0	0.0	0.0	0.0	0.0	0.0	0.0	0.0	0.0	0.0	0.0	0.0	0.0	0.0	0.0	0.0	0.0	0.0	0.0	0.0	0.0	0.0	0.0	0.0	0.0	0.0	0.0	0.0	0.0	0.0	0.0	0.0	0.0	0.0	0.0	0.0	0.0	0.0	0.0	0.0	0.0	0.0	0.0	0.0	0.0	0.0	0.0	0.0
KRTAP27-1	0.0	0.0	0.0	0.0	0.0	0.0	0.0	0.0	0.0	0.0	0.0	0.0	0.0	0.0	0.0	0.0	0.0	0.0	0.0	0.0	0.0	0.0	0.0	0.0	0.0	0.0	0.0	0.0	0.0	0.0	0.0	0.0	0.0	0.0	0.0	0.0	0.0	0.0	0.0	0.0	0.0	0.0	0.0	0.0	0.0	0.0	0.0	0.0	0.0
KRTAP22-1	0.0	0.0	0.0	0.0	0.0	0.0	0.0	0.0	0.0	0.0	0.0	0.0	0.0	0.0	0.0	0.0	0.0	0.0	0.0	0.0	0.0	0.0	0.0	0.0	0.0	0.0	0.0	0.0	0.0	0.0	0.0	0.0	0.0	0.0	0.0	0.0	0.0	0.0	0.0	0.0	0.0	0.0	0.0	0.0	0.0	0.0	0.0	0.0	0.0
KRTAP20-3	0.0	0.0	0.0	0.0	0.0	0.0	0.0	0.0	0.0	0.0	0.0	0.0	0.0	0.0	0.0	0.0	0.0	0.0	0.0	0.0	0.0	0.0	0.0	0.0	0.0	0.0	0.0	0.0	0.0	0.0	0.0	0.0	0.0	0.0	0.0	0.0	0.0	0.0	0.0	0.0	0.0	0.0	0.0	0.0	0.0	0.0	0.0	0.0	0.0
KRTAP19-5	0.0	0.0	0.0	0.0	0.0	0.0	0.0	0.0	0.0	0.0	0.0	0.0	0.0	0.0	0.0	0.0	0.0	0.0	0.0	0.0	0.0	0.0	0.0	0.0	0.0	0.0	0.0	0.0	0.0	0.0	0.0	0.0	0.0	0.0	0.0	0.0	0.0	0.0	0.0	0.0	0.0	0.0	0.0	0.0	0.0	0.0	0.0	0.0	0.0
KRTAP22-2	0.0	0.0	0.0	0.0	0.0	0.0	0.0	0.0	0.0	0.0	0.0	0.0	0.0	0.0	0.0	0.0	0.0	0.0	0.0	0.0	0.0	0.0	0.0	0.0	0.0	0.0	0.0	0.0	0.0	0.0	0.0	0.0	0.0	0.0	0.0	0.0	0.0	0.0	0.0	0.0	0.0	0.0	0.0	0.0	0.0	0.0	0.0	0.0	0.0
KRTAP8-1	0.0	0.0	0.0	0.0	0.0	0.0	0.0	0.0	0.0	0.0	0.0	0.0	0.0	0.0	0.0	0.0	0.0	0.0	0.0	0.0	0.0	0.0	0.0	0.0	0.0	0.0	0.0	0.0	0.0	0.0	0.0	0.0	0.0	0.0	0.0	0.0	0.0	0.0	0.0	0.0	0.0	0.0	0.0	0.06686	0.0	0.0	0.0	0.0	0.2435
KRTAP19-7	0.0	0.0	0.0	0.0	0.0	0.0	0.0	0.0	0.0	0.0	0.0	0.0	0.0	0.0	0.0	0.0	0.0	0.0	0.0	0.0	0.0	0.0	0.0	0.0	0.0	0.0	0.0	0.0	0.0	0.0	0.0	0.0	0.0	0.0	0.0	0.0	0.0	0.0	0.0	0.0	0.0	0.0	0.0	0.0	0.0	0.0	0.0	0.0	0.0
KRTAP19-4	0.0	0.0	0.0	0.0	0.0	0.0	0.0	0.0	0.0	0.0	0.0	0.0	0.0	0.0	0.0	0.0	0.0	0.0	0.0	0.0	0.0	0.0	0.0	0.0	0.0	0.0	0.0	0.0	0.0	0.0	0.0	0.0	0.0	0.0	0.0	0.0	0.0	0.0	0.0	0.0	0.0	0.0	0.0	0.0	0.0	0.0	0.0	0.0	0.0
KRTAP21-3	0.0	0.0	0.0	0.0	0.0	0.0	0.0	0.0	0.0	0.0	0.0	0.0	0.0	0.0	0.0	0.0	0.0	0.0	0.0	0.0	0.0	0.0	0.0	0.0	0.0	0.0	0.0	0.0	0.0	0.0	0.0	0.0	0.0	0.0	0.0	0.0	0.0	0.0	0.0	0.0	0.0	0.0	0.0	0.0	0.0	0.0	0.0	0.0	0.0
KRTAP7-1	0.0	0.0	0.0	0.0	0.0	0.0	0.0	0.0	0.0	0.0	0.0	0.0	0.0	0.0	0.0	0.0	0.0	0.0	0.0	0.0	0.0	0.0	0.0	0.0	0.0	0.0	0.0	0.0	0.0	0.0	0.0	0.0	0.0	0.0	0.0	0.0	0.0	0.0	0.0	0.0	0.0	0.0	0.0	0.0	0.0	0.0	0.0	0.0	0.0
KRTAP15-1	0.0	0.0	0.0	0.0	0.0	0.0	0.0	0.0	0.0	0.0	0.0	0.0	0.0	0.0	0.0	0.0	0.0	0.0	0.0	0.0	0.0	0.0	0.0	0.0	0.0	0.0	0.0	0.0	0.0	0.0	0.0	0.0	0.0	0.0	0.0	0.0	0.0	0.0	0.0	0.0	0.0	0.0	0.0	0.0	0.0	0.0	0.0	0.0	0.0
KRTAP19-1	0.0	0.0	0.0	0.0	0.0	0.0	0.0	0.0	0.0	0.0	0.0	0.0	0.0	0.0	0.0	0.0	0.0	0.0	0.0	0.0	0.0	0.0	0.0	0.04044	0.0	0.0	0.0	0.0	0.0	0.0	0.0	0.0	0.0	0.0	0.0	0.0	0.0	0.0	0.0	0.0	0.0	0.0	0.0	0.08055	0.0	0.0	0.0	0.0	0.0
KRTAP6-2	0.0	0.0	0.0	0.0	0.0	0.0	0.0	0.0	0.0	0.0	0.0	0.0	0.0	0.0	0.0	0.0	0.0	0.0	0.0	0.0	0.0	0.0	0.0	0.0	0.0	0.0	0.0	0.0	0.0	0.0	0.0	0.0	0.0	0.0	0.0	0.0	0.0	0.0	0.0	0.0	0.0	0.0	0.0	0.0	0.0	0.0	0.0	0.0	0.0
KRTAP13-4	0.3473	0.0	0.0	0.0	0.0	0.0	0.0	0.0	0.0	0.0	0.0	0.0	0.0	0.0	0.0	0.0	0.0	0.0	0.0	0.0	0.0	0.0	0.0	0.0	0.0	0.0	0.0	0.0	0.0	0.0	0.0	0.0	0.0	0.0	0.0	0.0	0.0	0.0	0.0	0.0	0.0	0.0	0.0	0.0	0.0	0.0	0.0	0.0	0.0
KRTAP21-2	0.0	0.0	0.0	0.0	0.0	0.0	0.0	0.0	0.0	0.0	0.0	0.0	0.0	0.0	0.0	0.0	0.0	0.0	0.0	0.0	0.0	0.0	0.0	0.0	0.0	0.0	0.0	0.0	0.0	0.0	0.0	0.0	0.0	0.0	0.0	0.0	0.0	0.0	0.0	0.0	0.0	0.0	0.0	0.1839	0.0	0.0	0.0	0.0	3.048
KRTAP11-1	0.0	0.0	0.0	0.0	0.0	0.0	0.0	0.0	0.0	0.0	0.0	0.0	0.0	0.0	0.0	0.0	0.0	0.0	0.0	0.0	0.0	0.0	0.0	0.0	0.0	0.0	0.0	0.0	0.0	0.0	0.0	0.0	0.0	0.0	0.0	0.0	0.0	0.0	0.0	0.0	0.0	0.0	0.0	0.4601	0.3192	0.0	0.0	0.0	0.1479
KRTAP21-1	0.0	0.0	0.0	0.0	0.0	0.0	0.0	0.0	0.0	0.0	0.0	0.0	0.0	0.0	0.0	0.0	0.0	0.0	0.0	0.0	0.0	0.0	0.0	0.0	0.0	0.0	0.0	0.0	0.0	0.0	0.0	0.0	0.0	0.0	0.0	0.0	0.0	0.0	0.0	0.0	0.0	0.0	0.0	0.0	0.0	0.0	0.0	0.0	0.0
KRTAP13-3	0.0	0.0	0.0	0.0	0.0	0.0	0.0	0.0	0.0	0.0	0.0	0.0	0.0	0.0	0.0	0.0	0.0	0.0	0.0	0.0	0.0	0.0	0.0	0.0	0.0	0.0	0.0	0.0	0.0	0.0	0.0	0.0	0.0	0.0	0.0	0.0	0.0	0.0	0.0	0.0	0.0	0.0	0.0	0.0	0.0	0.0	0.0	0.0	0.0
KRTAP6-3	0.0	0.0	0.0	0.0	0.0	0.0	0.0	0.0	0.0	0.0	0.0	0.0	0.0	0.0	0.0	0.0	0.0	0.0	0.0	0.0	0.0	0.0	0.0	0.0	0.0	0.0	0.0	0.0	0.0	0.0	0.0	0.0	0.0	0.0	0.0	0.0	0.0	0.0	0.0	0.0	0.0	0.0	0.0	0.0	0.0	0.0	0.0	0.0	0.0
KRTAP19-8	0.0	0.0	0.0	0.0	0.0	0.0	0.0	0.0	0.0	0.0	0.0	0.0	0.0	0.0	0.0	0.0	0.0	0.0	0.0	0.0	0.0	0.0	0.0	0.0	0.0	0.0	0.0	0.0	0.0	0.0	0.0	0.0	0.0	0.0	0.0	0.0	0.0	0.0	0.0	0.0	0.0	0.0	0.0	0.0	0.0	0.0	0.0	0.0	0.4886
KRTAP26-1	0.0	0.0	0.0	0.0	0.0	0.0	0.0	0.0	0.0	0.0	0.0	0.0	0.0	0.0	0.0	0.0	0.0	0.0	0.0	0.0	0.0	0.0	0.0	0.0	0.0	0.0	0.0	0.0	0.0	0.0	0.0	0.0	0.0	0.0	0.0	0.0	0.0	0.0	0.0	0.0	0.0	0.0	0.0	0.0	0.0	0.0	0.0	0.0	0.1979
KRTAP19-6	0.0	0.0	0.0	0.0	0.0	0.0	0.0	0.0	0.0	0.0	0.0	0.0	0.0	0.0	0.0	0.0	0.0	0.0	0.0	0.0	0.0	0.0	0.0	0.0	0.0	0.0	0.0	0.0	0.0	0.0	0.0	0.0	0.0	0.0	0.0	0.0	0.0	0.0	0.0	0.0	0.0	0.0	0.0	0.0	0.0	0.0	0.0	0.0	0.0
KRTAP13-2	0.0	0.0	0.0	0.0	0.0	0.0	0.0	0.0	0.0	0.0	0.0	0.0	0.0	0.0	0.0	0.0	0.0	0.0	0.0	0.0	0.0	0.0	0.0	0.0	0.0	0.0	0.19795	0.0	0.0	0.0	0.0	0.0	0.0	0.0	0.0	0.0	0.0	0.0	0.0	0.0	0.0	0.0	0.01728	0.0	0.0	0.04678	0.0	0.0	0.1717
WDR11-AS1	0.045075	0.034980000000000004	0.05562	0.03042	0.03584	0.03075	0.0411	0.60705	0.6261	0.6294	1.0795	1.252	0.62975	0.6464	0.5136	0.9374	0.7909	0.6175	1.29	0.7985	0.056545000000000005	0.085245	0.0	0.043289999999999995	0.1255	0.07726	0.03472	0.07719	0.00924	0.066065	0.1829	0.03804	0.01961	0.09915	0.005982	0.1395	0.049389999999999996	0.047445	0.20345	0.2115	0.01999	0.5522	0.14155	0.01247	0.01245	0.04886	0.1623	0.028194999999999998	0.2786
RPL21	903.75	859.7	476.95	975.8	982.0	1112.0	964.6	387.2	306.0	318.55	619.15	578.9	297.65	319.0	369.7	367.9	484.4	313.2	559.2	462.25	1041.5	1650.5	1278.0	1209.0	1301.0	1039.0	687.45	980.8	743.9	887.55	1048.0	417.6	268.5	430.8	245.5	836.8	714.5	488.4	962.3	2167.0	584.15	736.8	835.35	1137.0	1065.0	713.8	1076.0	616.65	269.1
PPAPDC1A	0.14535	0.195	0.01761	0.09192	0.1416	0.06702000000000001	0.08843	5.593	3.945	4.3485	11.565	12.51	2.8215	3.225	9.187999999999999	9.767999999999999	3.4330000000000003	4.15	8.648	9.623	0.062845	0.039865	1.52	0.80805	1.028	1.4669999999999999	0.4506	0.3655	0.04392	0.6911	0.1263	0.06241	0.02018	3.2239999999999998	0.3567	0.1094	0.08309	0.011715	0.97005	0.1172	0.032855	0.2872	0.75815	0.6545	0.4915	0.07568	0.0	0.1085	8.52
SEC23IP	20.315	17.02	16.545	17.86	18.77	20.28	23.83	3.9235	4.476	4.8995	17.58	15.54	5.13	6.0360000000000005	4.428999999999999	6.357	5.832000000000001	4.0075	6.825	4.75	20.04	32.945	41.5	21.53	24.29	19.59	15.865	18.31	16.11	17.92	23.66	8.32	5.371	8.386000000000001	7.939	19.65	18.84	9.3495	22.42	21.66	7.8825	16.11	20.585	15.74	17.42	15.79	16.715	20.19	23.16
MIR4682	0.0	0.0	0.0	0.0	0.0	0.0	0.0	0.0	0.0	0.0	0.0	0.0	0.0	0.0	0.0	0.0	0.0	0.0	0.0	0.0	0.0	0.0	0.0	0.0	0.0	0.0	0.0	0.0	0.0	0.0	0.0	0.0	0.0	0.0	0.0	0.0	0.0	0.0	0.0	0.0	0.0	0.0	0.0	0.0	0.0	0.0	0.0	0.0	0.0
WDR11	22.36	17.25	16.69	20.25	20.42	19.22	22.49	6.52	6.827000000000001	7.7010000000000005	27.01	26.69	8.8365	8.997	7.587000000000001	8.897	8.097000000000001	6.431	13.45	8.9725	20.065	30.295	26.32	19.38	23.4	18.72	16.425	19.165	16.62	18.675	24.02	6.595	4.117	11.0	8.496	21.64	19.36	4.015	27.76	27.24	8.539	17.74	19.93	18.63	19.76	18.82	25.065	15.885	15.21
CTC-254B4.1	0.0	0.0	0.0	0.0	0.0	0.0	0.0	0.0	0.0	0.0	0.0	0.0	0.0	0.0	0.0	0.0	0.0	0.0	0.0	0.0	0.0	0.0	0.0	0.0	0.0	0.0	0.0	0.0	0.0	0.0	0.0	0.0	0.0	0.0	0.0	0.0	0.0	0.109	0.0	0.0	0.0	0.0	0.0	0.1196	0.09399	0.0	0.0	0.0	4.062
EFNA5	6.9005	6.945	0.66415	11.21	6.692	9.014	5.516	1.3805	4.523	2.885	4.2975	3.5639999999999996	8.081	10.33	0.8494	4.461	3.668	2.1255	0.4728	1.6515	7.796	1.3655	8.065	8.9115	11.85	7.3660000000000005	5.113	2.9655	9.777000000000001	2.1605	4.667	4.566	4.341	4.851	0.2703	4.534	14.75	0.3594	5.301	5.399	0.3283	15.06	7.9085	20.07	19.81	2.022	6.3555	3.6135	2.253
FBXL17	9.0875	6.403	8.664	11.35	9.6	14.06	9.555	9.0815	12.18	10.725	15.14	10.39	11.18	17.19	6.86	9.322000000000001	13.62	7.975	7.506	7.2605	7.6979999999999995	4.0680000000000005	7.3629999999999995	6.859	8.49	6.7589999999999995	5.269	6.5415	5.801	6.692	6.119	6.367999999999999	5.57	4.455	2.6710000000000003	5.803999999999999	6.735	13.26	9.222999999999999	6.082999999999999	2.301	8.231	6.4910000000000005	6.725	7.519	5.029	4.93	4.1735	6.307
LRRC4C	0.2877	0.5416	0.8258	1.166	0.9985	0.4132	0.7367	6.962000000000001	8.263	5.772	1.574	1.4880000000000002	11.615	13.34	5.435	6.772	9.152999999999999	4.676	5.073	5.3915	0.9094	0.2098	0.01454	2.106	2.509	2.356	0.55155	1.094	0.111	1.051	0.4666	0.9472	0.1127	0.1202	0.1685	0.7266	0.574	0.1177	9.641	0.3273	0.09185499999999999	3.9619999999999997	0.5578	0.2423	0.1847	0.3603	0.2949	0.1075	0.2146
ADAMTS19	0.02559	0.02052	0.046064999999999995	0.4406	0.08687	0.033530000000000004	0.914	0.2437	0.6828	1.801	0.02186	0.02655	0.8444	0.9321	0.4782	0.4654	1.3840000000000001	1.194	0.6764	0.23195	0.08123999999999999	0.0	0.0	3.838	4.15	0.3855	0.18945	0.8432	0.036930000000000004	2.449	2.38	0.2169	0.06787	0.4513	0.0	0.0413	0.3712	0.20175	0.21655	1.286	0.02986	0.07166	0.11605	0.04024	0.05235	0.1294	0.0	0.012459999999999999	0.3685
KIAA1024L	0.0	0.0	0.0	0.0	0.0	0.0	0.0	0.0	0.02592	0.02817	0.0	0.0	0.03733	0.03155	0.01431	0.2106	0.027999999999999997	0.037185	0.045380000000000004	0.025905	0.0	0.0	0.0	0.293815	0.1501	0.0	0.0	0.03315	0.0	0.12475	0.0871	0.0	0.0	0.0073939999999999995	0.0	0.0	0.02684	0.0	0.0	0.0	0.0	0.0	0.0	0.0	0.0	0.0	0.0	0.0	0.05449
SLC27A6	0.1059	0.0684	12.835	0.03435	0.1804	0.032369999999999996	1.8019999999999998	0.5204	0.1603	0.41200000000000003	0.08871	0.11199999999999999	0.07635	0.08425	0.7052	1.73	0.4438	0.1156	5.475	1.2515	1.7805	0.01475	0.1153	2.773	1.56	0.4763	0.50145	10.565	4.251	22.5	2.5180000000000002	9.48	8.687000000000001	0.0126	0.01818	0.4403	4.587	0.1579	20.575	10.19	0.04867	0.904	1.734	1.589	0.6286	1.064	0.05555	0.19675	11.17
MIR4633	0.0	0.0	0.0	0.0	0.0	0.0	0.0	0.0	0.0	0.0	0.0	0.0	0.0	0.0	0.0	0.0	0.0	0.0	0.0	0.0	0.0	0.0	0.0	0.0	0.0	0.0	0.0	0.0	0.0	0.0	0.0	0.0	0.0	0.0	0.0	0.0	0.0	0.0	0.0	0.0	0.0	0.0	0.0	0.0	0.0	0.0	0.0	0.0	0.0
ISOC1	21.61	28.16	32.265	17.11	17.02	11.64	30.21	14.47	13.18	14.995	3.2560000000000002	3.6919999999999997	8.3865	13.09	11.37	27.73	16.49	10.48	26.91	18.92	27.44	38.21	14.86	70.005	60.39	17.18	19.145	42.905	31.82	58.42	40.81	40.37	30.85	15.08	44.06	20.08	25.8	8.4415	20.845	33.75	11.43	40.34	23.465	36.49	27.64	25.15	13.19	16.865	15.5
ADAMTS19-AS1	0.0	0.0	0.0	0.1095	0.0	0.0	0.1642	0.05972	0.166	0.2291	0.0	0.0	0.1501	0.1614	0.1381	0.09134	0.2122	0.1955	0.1496	0.038675	0.0	0.0	0.0	1.801	1.652	0.07465	0.047735	0.19475	0.0	0.69345	0.4948	0.04821	0.0	0.1205	0.0	0.0	0.1258	0.09979	0.04593	0.3453	0.0	0.0	0.0	0.0	0.0	0.02978	0.0	0.0	0.08971
MIR4460	0.0	0.0	0.0	0.0	0.0	0.0	0.0	0.0	0.0	0.0	0.0	0.0	0.0	0.0	0.0	0.0	0.0	0.0	0.0	0.0	0.0	0.0	0.0	0.0	0.0	0.0	0.0	0.0	0.0	0.0	0.0	0.0	0.0	0.0	0.0	0.0	0.0	0.0	0.0	0.0	0.0	0.0	0.0	0.0	0.0	0.0	0.0	0.0	0.0
FBN2	0.07227	0.102	4.9015	0.3677	0.17800000000000002	0.05825	0.5543	0.168	0.1146	0.1398	0.027085	0.043410000000000004	0.08691499999999999	0.06997	0.0984	0.2717	0.09677000000000001	0.07264	0.07961	0.1296	0.092885	0.058429999999999996	135.7	1.28875	1.165	0.24100000000000002	0.6097	2.0255	0.1215	2.8445	1.125	0.4	2.805	0.07786	0.026989999999999997	0.2535	0.3045	0.01462	1.0315	0.4163	0.01852	1.091	0.76905	0.1949	0.09932	0.4635	0.5008	0.3522	5.726
CTB-7E3.1	0.0	0.0	0.0	0.0	0.0	0.0	0.0	0.0	0.0	0.0	0.0	0.0	0.0	0.0	0.0	0.0	0.0	0.0	0.0	0.0	0.0	0.0	0.0	0.0	0.0	0.0	0.0	0.0	0.0	0.0	0.0	0.0	0.0	0.0	0.0	0.0	0.0	0.0	0.0	0.0	0.0	0.0	0.0	0.0	0.0	0.0	0.0	0.0	3.071
TENM2	0.10115	0.08279	0.66175	0.1203	0.1965	0.07362	0.2614	2.8985	4.675	3.0469999999999997	1.1225	1.545	8.222999999999999	8.102	2.6319999999999997	3.285	4.611000000000001	1.3085	0.5104	1.1945	0.61085	0.1366	13.27	1.263	0.4092	0.4421	0.1602	0.25805	2.6239999999999997	0.24155	0.2419	15.72	23.27	0.6865	0.3081	0.3974	0.6678	0.029660000000000002	12.02	0.2473	0.056985	0.7506	1.344	3.99	3.885	0.07887999999999999	0.03095	0.18515	2.948
KCNB2	0.05414	0.02922	0.0	0.46	0.07828	0.2613	0.07843	0.4381	1.32	0.6117	0.0	0.0	3.0995	3.613	0.8023	0.8486	0.5755	0.4173	0.1097	0.1094	0.04785	0.0089675	0.0	0.02137	0.06992999999999999	0.1382	0.065285	1.2790000000000001	0.056139999999999995	0.82815	0.05272999999999999	0.007418000000000001	0.0	0.009415	0.0	0.09406	0.02469	0.0	0.2606	0.0	0.16195	2.301	0.04962	0.01906	0.020730000000000002	0.1377	1.419	0.10615	0.7794
RP11-313C15.1	0.0	0.0	0.0	0.0	0.0	0.0	0.0	0.0	0.0	0.0	0.0	0.0	0.0	0.0	0.0	0.0	0.0	0.0	0.0	0.0	0.0	0.0	0.0	0.0	0.0	0.0	0.0	0.0	0.0	0.0	0.0	0.0	0.0	0.0	0.0	0.0	0.0	0.0	0.0	0.0	0.0	0.020669999999999997	0.0	0.0	0.0	0.0	0.0	0.0	0.15
VCX3A	0.0	0.0	0.04746	0.0	0.0	0.0	0.0	0.049145	0.07987999999999999	0.08720499999999999	0.0	0.0	0.052785000000000006	0.0784	0.05152999999999999	0.054189999999999995	0.07887000000000001	0.090475	0.07082000000000001	0.058754999999999995	0.0	0.0	0.0	0.0	0.07102	0.0	0.0	0.0	0.0	0.0	0.0	0.0	0.0	0.04861	0.0	0.0	0.0	0.0	0.07984	0.0	0.0	0.04948	0.084225	0.04056	0.0	0.0	0.033685	0.0	47.04
MIR4770	0.0	0.0	0.0	0.0	0.0	0.0	0.0	0.0	0.0	0.0	0.0	0.0	0.0	0.0	0.0	0.0	0.0	0.0	0.0	0.0	0.0	0.0	0.0	0.0	0.0	0.0	0.0	0.0	0.0	0.0	0.0	0.0	0.0	0.0	0.0	0.0	0.0	0.0	0.0	0.0	0.0	0.0	0.0	0.0	0.0	0.0	0.0	0.0	0.0
HDHD1	6.327999999999999	6.968	6.848	5.6770000000000005	7.473	6.836	11.35	4.3389999999999995	4.533	4.8180000000000005	5.4365	4.756	4.476	5.938	3.8819999999999997	6.257000000000001	5.648	3.8655	7.541	4.3005	6.523	28.865	16.22	8.6205	9.863	7.156000000000001	9.274	6.922000000000001	7.687	7.7325	11.13	5.8870000000000005	6.832999999999999	5.983	3.638	9.465	7.434	13.585	9.731	9.837	3.1430000000000002	4.957	7.7005	3.9730000000000003	4.333	9.982000000000001	10.635	9.22	5.365
PCMTD1	25.965	21.49	21.695	25.59	26.35	29.75	38.39	5.765	5.974	7.931	19.115	15.03	5.7915	8.811	6.629	8.295	8.401	6.553	11.96	8.0765	25.005	14.83	20.34	27.89	37.87	30.11	17.52	30.825	15.59	32.83	33.75	12.49	8.791	9.693999999999999	5.086	22.65	27.28	23.815	27.82	42.95	22.12	19.18	25.415	18.28	17.85	17.34	25.34	14.335	13.23
PXDNL	0.2869	0.2924	0.06355	0.5392	2.783	0.3958	0.2377	0.1258	0.3034	0.2252	0.22835	0.2479	0.40985	0.4319	0.1746	0.313	0.2022	0.171	0.2029	0.27555	0.27525	0.09371499999999999	0.044430000000000004	0.1795	0.2923	0.2974	0.1497	0.4695	0.1196	0.50275	0.1664	33.3	17.24	0.1875	0.02112	0.3057	0.1513	0.303	0.3174	0.223	0.083505	0.1483	0.18815	0.2483	0.1799	0.2435	0.3689	0.10895	5.522
SNTG1	0.0	0.0	0.012425	0.0	0.0	0.0	0.054360000000000006	1.4435	2.472	2.6710000000000003	1.6219999999999999	1.4780000000000002	3.196	4.1739999999999995	2.076	2.01	3.023	1.8965	0.5336	1.077	0.0	0.0	0.0	0.0	0.0	0.0239	0.0100095	0.03148	0.0	0.044965	0.0	0.0	0.0	0.09027	0.045630000000000004	0.0	0.0	0.0	0.0	0.0	0.0258	1.757	0.0	0.016309999999999998	0.017769999999999998	0.0	1.0979999999999999	0.013640000000000001	1.973
NELL1	0.0	0.1362	0.023545	0.021769999999999998	0.02453	0.2815	0.03705	2.114	3.4939999999999998	1.3430000000000002	0.57505	1.555	7.5265	12.34	2.364	2.653	1.6230000000000002	0.71375	0.1999	0.28585	0.01236	0.0	0.0	0.12337000000000001	0.7445	0.2056	0.1261	0.42785	0.07987000000000001	0.41835	0.0535	0.007208	0.0	1.8419999999999999	0.0	0.03667	0.136	0.0	0.07742	0.05226	0.0	4.156000000000001	1.113	0.1866	0.2179	0.08791	0.01481	0.1671	2.6689999999999996
DYDC1	0.0	0.0	0.0	0.0	0.0	0.0	0.0	0.0	0.0	0.030885000000000003	0.0	0.0	0.0	0.0	0.0	0.0	0.07046000000000001	0.0	0.0	0.0	0.0	0.0	0.0	0.0	0.1545	0.0	0.0	0.0	0.0	0.0	0.054560000000000004	0.0	0.0	0.0	0.0	0.1118	0.0	0.0	0.0	0.0	0.0	0.03701	0.0	0.0	0.0	0.0	0.0	0.0	109.8
SH2D4B	0.12135	0.1055	0.01295	0.059879999999999996	0.07088	0.1016	0.04086	0.0474	0.07952999999999999	0.06281	0.0086555	0.01656	0.1015	0.1009	0.03804	0.02628	0.046060000000000004	0.039189999999999996	0.02694	0.016444999999999998	0.1125	0.2299	0.0	0.08821	0.02186	0.028310000000000002	0.019015	0.028189999999999996	0.02373	0.022035	0.07859	0.013080000000000001	0.01205	0.0371	0.004806	0.3848	0.03324	0.010605	0.065915	0.027219999999999998	0.0067265	0.02501	0.044594999999999996	0.04325	0.06863999999999999	0.03145	0.10725	0.01563	0.9603
TSPAN14	34.16	26.65	6.3785	7.936	11.98	9.097000000000001	27.4	5.1635	6.157	4.7575	2.193	4.306	8.4815	8.154	5.129	3.873	4.718	3.554	10.06	4.438	29.975	8.4525	8.527999999999999	24.81	22.81	8.836	11.205	9.7915	29.59	9.277999999999999	19.29	4.92	5.551	9.996	3.7039999999999997	32.85	16.77	3.5669999999999997	35.075	18.15	4.1595	5.629	16.415	23.78	26.11	13.18	23.945	7.621	9.705
MAT1A	0.08497	0.121	0.7414	0.09429	0.1693	0.08871	0.2196	0.07401	0.04385	0.27415	0.02765	0.056029999999999996	0.08485	0.06386	0.09731000000000001	0.1933	0.8458	0.12845	0.1617	0.07153	0.1935	0.136	0.030189999999999998	0.35335	0.2308	0.08945	0.1678	0.1387	0.3322	0.111	0.9275	0.09702999999999999	0.02938	0.5852	753.9	0.5177	0.1697	0.021585	0.068815	4.183	17.66	2.104	0.2222	6.466	8.658999999999999	0.09071	0.1038	0.099715	16.21
RP11-137H2.4	1.0105	0.5586	0.44255	0.3769	0.3544	0.2105	0.6752	0.094715	0.09567	0.0966	0.0	0.0	0.15405	0.1287	0.1583	0.1072	0.1207	0.07954	0.3783	0.1728	1.2645	4.422	0.1497	0.43755	0.0	0.3089	0.3572	0.20745	0.3539	0.24635	0.8775	0.08868999999999999	0.09952000000000001	0.2278	0.7466	0.8972	0.5497	0.0	0.96985	0.4326	0.50565	0.3113	0.60885	0.2617	0.2659	0.9551	1.5645	0.32665	1.018
FAM213A	270.4	249.8	19.59	40.15	41.29	14.25	119.3	100.485	134.9	120.45	33.525	41.69	127.8	159.3	89.03	101.7	141.6	99.835	111.0	92.42	197.75	22.915	1.3840000000000001	69.55	70.33	53.86	57.015	31.225	90.42	26.535	41.87	42.67	42.14	45.84	53.67	26.57	42.14	23.195	114.4	41.91	20.925	85.15	76.83	74.21	72.93	40.34	16.47	21.645	77.1
DYDC2	0.06637	0.015790000000000002	0.0	0.0	0.0	0.0	0.0	1.8535	1.564	2.7110000000000003	0.0	0.0	0.79255	1.126	1.722	1.976	3.9219999999999997	0.7623	0.1448	0.12735	0.12345	0.0	0.0	0.1413	0.20600000000000002	0.0	0.025144999999999997	0.0	0.2462	0.0	1.865	0.0	0.01075	0.0767	0.1256	0.758	0.04032	0.0	0.0	0.07214	0.03543	0.6212	0.04033	0.0739	0.09684	0.026860000000000002	0.0	0.032055	8.049
TSPAN11	1.7445	1.5090000000000001	0.6452	0.7482	2.301	2.127	2.256	3.451	3.262	2.066	8.492	16.01	2.8565	2.204	2.589	3.239	2.24	1.7115	1.766	2.728	2.2035	0.74275	0.4291	2.411	5.6	23.45	8.425	8.2025	2.0709999999999997	8.7655	1.7169999999999999	3.176	0.9434	0.6738	0.2733	3.7960000000000003	1.986	0.1393	20.97	0.8561	0.40715	1.081	5.267	2.793	2.5660000000000003	5.954	2.355	2.2255	1.311
DDX11-AS1	0.2575	0.2079	0.26175	0.2742	0.3358	0.3771	0.6397	0.21085	0.1961	0.20199999999999999	0.7435	0.747	0.2578	0.2401	0.2036	0.3175	0.2444	0.1732	0.2657	0.2398	0.38065	0.87465	0.2934	0.6639	0.8897	0.441	0.40415	0.30195	0.2236	0.30615	0.4016	0.2496	0.12	0.2549	0.1113	0.2537	0.4342	0.125	1.1685	1.024	0.1659	0.7705	0.64815	0.3914	0.3174	0.4189	0.48025	0.25745	0.865
IPO8	20.255	16.61	18.37	27.21	26.24	33.13	29.74	8.738	9.477	9.4005	22.03	20.22	10.435	11.8	8.464	10.95	11.57	7.767	10.73	9.2345	18.355	27.285	26.45	26.05	29.43	25.3	19.005	25.085	18.25	24.225	26.23	7.598	5.832000000000001	10.07	8.918	20.2	16.44	10.965	31.93	27.61	10.94	22.91	21.67	16.76	17.12	20.36	20.93	15.22	19.62
OVCH1	0.2398	0.33799999999999997	0.1787	0.3023	0.3733	0.4961	0.1948	0.042875	0.056870000000000004	0.0972	0.0	0.01891	0.087225	0.06816	0.05917000000000001	0.111	0.1691	0.06278500000000001	0.07114	0.062835	0.2925	0.0081775	0.3304	0.2366	0.213	0.1858	0.0973	0.24645	0.07247	0.2337	0.2019	0.07200000000000001	0.07455	0.1068	0.01853	0.8905	0.07862999999999999	0.082995	0.3728	0.1609	0.01825	0.336	0.14525	0.07217	0.06334	0.1363	0.9553	0.060835	1.3769999999999998
CAPRIN2	12.255	10.37	12.74	22.8	17.94	18.06	20.93	8.5525	11.8	14.28	65.145	73.14	21.945	20.25	9.055	18.24	18.48	11.22	7.707000000000001	10.37	12.305	7.7795	15.2	19.915	25.63	18.52	10.465	17.16	7.499	16.54	18.38	10.03	6.162999999999999	8.845	5.459	16.19	10.38	4.4685	39.805	35.14	8.1865	32.8	21.01	11.94	11.48	15.01	17.595	11.775	31.8
DDX11	9.519	8.323	6.7325	8.89	8.956	8.441	14.73	2.454	2.249	2.6065	16.26	18.03	3.9815	2.8989999999999996	2.239	3.386	2.58	2.302	4.712	3.278	11.445	28.42	7.405	12.965	10.24	12.18	12.79	9.762	11.75	8.1175	10.76	4.145	2.299	7.002999999999999	5.276	12.03	11.53	6.3975	15.315	20.35	8.752	16.33	19.16	12.76	11.77	17.22	21.19	9.724	17.97
OVCH1-AS1	0.16895	0.1729	0.072155	0.1795	0.3349	0.06817999999999999	0.02547	0.0	0.01898	0.023594999999999998	0.0	0.0	0.0	0.022680000000000002	0.02963	0.04796	0.03612	0.021955000000000002	0.05855	0.05499	0.2709	0.016665	0.03234	0.041635000000000005	0.2326	0.02474	0.045015	0.073725	0.0383	0.070265	0.07299	0.1492	0.054220000000000004	0.0754	0.03645	0.1468	0.049710000000000004	0.0	0.07102	0.08951	0.0	0.05786	0.044815	0.07679	0.039439999999999996	0.1031	0.3088	0.027825	8.17
TMTC1	27.055	27.34	9.7515	25.98	32.32	55.58	17.56	4.053	6.327000000000001	7.9615	0.78745	1.515	4.0815	7.117999999999999	5.172999999999999	8.849	14.03	5.9825	3.15	5.5965	22.245	0.4393	39.79	16.655	21.54	17.52	7.5665	22.0	3.806	21.925	17.1	7.774	7.653	7.775	0.8724	13.76	5.815	10.295	26.065	10.66	1.1035	15.99	9.0305	4.155	4.891	5.55	30.7	3.845	3.5610000000000004
NEIL3	0.07331499999999999	0.05314	0.089165	0.1738	0.1525	0.03134	0.03393	0.0	0.006502	0.01796	0.0	0.0	0.0	0.009351	0.01312	0.03271	0.01525	0.008054500000000001	0.027360000000000002	0.022295	0.039185000000000005	8.6395	2.767	0.080965	0.04098	0.028260000000000004	0.43425	0.02479	2.057	0.021955000000000002	0.011340000000000001	0.020659999999999998	0.01165	0.031	0.024669999999999997	0.2158	0.1673	0.0	0.037989999999999996	0.02191	0.017175	0.0373	0.042045	0.7615	0.8232	0.6033	0.5168	0.1044	2.34
AGA	14.14	11.04	17.25	24.65	20.55	16.27	12.31	6.985	6.037000000000001	8.035	5.7725	4.879	5.0235	7.172999999999999	7.308	8.024	7.845	6.5685	24.03	8.6425	15.455	19.975	18.84	15.74	14.49	9.856	10.175	7.4955	22.21	7.0595	11.6	4.819	3.1060000000000003	9.259	7.551	14.69	20.31	4.2915	14.905	17.12	8.027999999999999	10.36	12.24	18.38	20.73	11.55	15.58	9.5965	19.62
LINC00871	0.0	0.0	0.0	0.0	0.0	0.0	0.0	0.0	0.03822	0.09711499999999999	0.0	0.0	0.02793	0.03966	0.07898	0.04885	0.1411	0.09467	0.0	0.073585	0.0	0.0	0.0	0.0	0.08989	0.0	0.0	0.0	0.0	0.0	0.0	0.0	0.0	0.5966	0.0	0.0	0.0	0.0	0.0	0.0	0.0	0.0	0.0	0.04075	0.08277999999999999	0.0	0.0	0.0	0.3681
RPL10L	0.0	0.0	0.0	0.0	0.0	0.0	0.0	0.0	0.0	0.0	0.0	0.0	0.0	0.0	0.0	0.0	0.0	0.0	0.0	0.0	0.0	0.024525	0.0	0.0587	0.1751	0.042910000000000004	2.4819999999999998	0.0	0.0	0.0	0.07801	0.0	0.0	0.0	0.0	0.0	0.0	0.0	0.0	0.05123	0.0	0.0	0.0	0.0	0.0	0.3303	0.0	0.0	189.7
MDGA2	0.0	0.0	0.0	0.0	0.0	0.0	0.0	0.7304	1.026	0.59015	0.3014	0.3166	0.87335	1.209	0.6426	1.2209999999999999	0.7202	0.4952	1.5590000000000002	0.6299	0.0	0.0	0.0	0.0	0.01441	0.038169999999999996	0.007351000000000001	0.01494	0.0	0.0	0.0	0.0	0.0	0.009861	0.0	0.0	0.02302	0.0	0.0	0.0	0.0	0.01596	0.0	0.027010000000000003	0.04002	0.0	0.0	0.014455	1.135
MARCH11	0.0	0.0	0.044239999999999995	0.0	0.0	0.0	0.0	1.2605	2.571	1.4305	4.552	4.9830000000000005	3.2435	3.8710000000000004	0.7977	2.8169999999999997	2.352	0.7969	0.2655	1.0785	0.026635000000000002	0.0	0.0	0.0	0.0	0.043089999999999996	0.02469	0.0	0.0	0.01914	0.0	0.3407	0.8953	0.04873	0.0	0.0	0.08627	0.0	0.0	0.1866	0.33655	8.77	0.060095	0.04614	0.0	0.0	0.0	0.03999	97.84
FBXL7	25.095	23.38	26.635	30.85	25.68	38.08	26.3	10.84	8.591000000000001	11.625	3.2560000000000002	3.668	9.311	7.922000000000001	8.575	5.29	8.302999999999999	9.2525	12.19	6.9285	23.035	0.05092	22.47	33.755	33.9	28.29	11.405	22.18	6.334	24.08	30.0	11.84	9.013	3.1860000000000004	0.8952	15.95	7.105	2.4755	44.765	48.81	1.1285	5.182	22.125	6.537000000000001	7.265	6.382999999999999	7.1535	5.551	8.577
CTD-2350J17.1	0.0	0.0	0.0	0.0	0.0	0.0	0.0	0.0	0.0	0.0	0.0	0.0	0.0	0.0	0.0	0.0	0.0	0.0	0.0	0.0	0.0	0.0	0.0	0.0	0.0	0.0	0.0	0.0	0.0	0.0	0.0	0.0	0.0	0.0	0.0	0.0	0.0	0.0	0.16485	0.0	0.0	0.0	0.0	0.0	0.0	0.0	0.0	0.0	4.501
RP1-167G20.1	0.0	0.0	0.0	0.0	0.0	0.0	0.022090000000000002	0.016835	0.05101	0.03165	0.43385	0.4689	0.12425	0.1217	0.028980000000000002	0.09626	0.0562	0.025005	0.01524	0.064	0.014165	0.0	0.0	0.0	0.0	0.0	0.01256	0.0	0.0	0.0	0.0	0.0	0.0222	0.0	0.0	0.0	0.0	0.028560000000000002	0.0	0.0	0.066635	0.07155	0.04568	0.0	0.0	0.02454	0.0	0.0	1.5859999999999999
ZNF622	35.375	28.15	19.1	36.7	33.6	38.11	37.66	16.535	18.64	16.195	39.405	32.96	24.59	29.64	15.45	21.66	20.62	15.645	22.95	21.43	34.395	51.175	65.57	35.97	36.19	30.87	32.4	28.38	27.04	29.4	34.9	29.91	35.87	16.76	15.44	36.4	30.2	28.655	40.44	34.37	38.17	29.59	32.245	37.08	43.09	31.91	29.095	29.72	49.5
CNTN5	0.0	0.0	0.008863	0.3831	0.0355	0.4028	0.01399	1.2145	1.686	0.33145	0.11425	0.1854	1.545	2.342	0.4254	0.8587	0.2953	0.17225	0.05981	0.1885	0.0061395	0.0	0.0	0.044135	0.0293	0.04063	0.01847	0.01063	0.0	0.011090000000000001	0.1539	0.01427	0.0	0.04342	0.005961	0.06835	0.009689	0.005454	0.03027	0.02095	0.035155	0.8086	0.033845	0.0	0.0	0.007865	0.0	0.0248	0.307
LRRTM1	0.0659	0.1686	0.09054	0.06472	0.2828	0.0542	0.3782	4.1245	6.579	10.855	0.49635	0.722	9.748	9.781	5.686	5.507000000000001	15.49	6.5555	2.11	1.3505	0.0682	0.0	0.0	0.828	2.09	2.3369999999999997	0.7716	1.605	0.1439	1.6255	0.4376	0.4321	0.09506	0.1428	0.07056	0.02431	0.2439	0.01105	2.912	0.1592	0.03712	1.643	0.70815	0.09695	0.09224	0.3443	0.0	0.18895	0.382
CTNNA2	0.022325	0.03573	0.22415	0.017580000000000002	0.04446	0.02332	0.05644	39.115	47.65	31.65	13.26	10.31	53.75	63.67	26.46	23.08	30.08	18.82	6.9879999999999995	15.06	0.029564999999999998	0.048105	0.01179	0.05168	0.05993	1.629	0.5865	0.5711	0.026000000000000002	0.5763	0.09412999999999999	0.05822000000000001	0.01798	0.02962	0.01052	0.02768	0.03764	0.030605	0.69305	0.03758	0.3238	6.902	0.14515	0.04005	0.03607	0.3318	0.005612	0.09296	19.99
SUCLG1	69.885	71.85	68.16	48.0	51.82	51.35	82.06	32.555	35.26	37.395	76.4	67.29	43.15	49.01	32.92	42.41	40.49	30.595	51.21	40.2	71.55	76.21	58.24	60.39	55.62	74.88	101.3	65.195	75.93	66.25	59.92	89.72	115.2	124.5	56.08	52.49	55.3	77.91	57.32	56.6	35.065	61.37	55.745	58.03	60.16	97.86	48.505	64.88	45.71
IZUMO3	0.0	0.0	0.0	0.0	0.0	0.0	0.0	0.0	0.0	0.0	0.0	0.0	0.0	0.0	0.0	0.0	0.0	0.0	0.0	0.0	0.0	0.0	0.0	0.0	0.0	0.0	0.0	0.0	0.0	0.0	0.0	0.0	0.0	0.0	0.0	0.0	0.0	0.0	0.0	0.0	0.0	0.0	0.0	0.0	0.0	0.0	0.0	0.0	21.83
SLC39A12	0.06113	0.1589	0.076875	0.04843	0.0635	0.01665	0.07662999999999999	13.51	25.65	8.7375	0.53765	1.092	20.61	18.88	9.822000000000001	6.01	11.93	12.97	1.944	9.5245	0.07575499999999999	0.0	0.01754	0.009040000000000001	0.053939999999999995	0.06725	0.06242	0.055045000000000004	0.0	0.049760000000000006	0.05122	0.028789999999999996	0.015519999999999999	0.026810000000000004	0.05532	0.1941	0.08699	0.0	0.03942	0.020319999999999998	0.01197	1.831	0.0283	0.01466	0.01653	0.06659	0.16415	0.024475	0.40299999999999997
SLC39A12-AS1	0.0	0.0	0.0	0.0	0.0	0.0	0.0	0.076865	0.07647999999999999	0.07524	0.037835	0.042539999999999994	0.049145	0.05409	0.04459	0.07468999999999999	0.1062	0.05612999999999999	0.0	0.05304	0.0	0.0	0.0	0.0	0.0	0.0	0.0	0.0	0.0	0.0	0.0	0.0	0.0	0.0	0.0	0.0	0.0	0.0	0.0	0.0	0.0	0.0	0.0	0.0	0.0	0.0	0.0	0.0	0.1906
CACNB2	2.224	2.137	4.516	6.712000000000001	7.4670000000000005	11.87	20.86	4.686	10.32	6.902	28.195	23.42	14.115	19.52	4.135	8.206	9.808	6.1815	2.483	3.253	3.5805	1.97	2.9410000000000003	12.167	7.145	19.81	9.0415	36.525	3.029	40.06	13.92	8.878	7.962999999999999	1.845	2.144	4.673	1.6230000000000002	0.36875	3.091	18.05	3.3985	23.16	9.4765	3.889	3.1439999999999997	10.29	1.1675	2.0065	1.9869999999999999
RNU6-21P	0.0	0.0	0.0	0.0	0.0	0.0	0.0	0.0	0.0	0.0	0.0	0.0	0.0	0.0	0.0	0.0	0.0	0.0	0.0	0.0	0.0	0.0	0.0	0.0	0.0	0.0	0.0	0.0	0.0	0.0	0.0	0.0	0.0	0.0	0.0	0.0	0.0	0.0	0.0	0.0	0.0	0.0	0.0	0.0	0.0	0.0	0.0	0.0	0.0
ANXA1	313.35	322.8	25.39	336.7	288.0	214.4	96.16	4.852	3.6189999999999998	5.8965	2.4845	3.3110000000000004	4.8055	4.275	7.452000000000001	9.187999999999999	3.105	4.1475	18.12	7.0065	247.0	2.9845	314.2	119.45	98.57	99.27	45.55	130.65	3672.0	108.8	144.3	48.72	16.4	19.88	4.552	256.6	326.0	11.125	270.4	81.75	6.3985	47.34	85.405	148.4	117.4	42.27	48.39	26.61	7.108
ZNF257	0.4395	0.5486	0.25935	0.4596	0.5412	0.2638	0.9271	0.21425	0.2578	0.30745	0.60895	0.4648	0.23535	0.2969	0.244	0.2668	0.2184	0.18755	0.6477	0.35145	0.83675	2.292	0.3323	0.65085	1.082	0.4989	0.4571	0.51845	0.4419	0.5004	1.114	0.41700000000000004	0.2031	0.2774	0.08573	0.4261	0.3996	0.054545	0.3677	2.0909999999999997	0.4473	0.5313	0.8686	0.4989	0.3235	0.562	1.319	0.40995	3.095
ZNF676	0.3899	1.758	0.313	2.033	2.165	0.8690000000000001	0.9402	0.139	0.1305	0.2466	0.0767	0.1376	0.18375	0.1517	0.2259	0.3418	0.09852999999999999	0.1973	0.7695	0.4026	1.5290000000000001	0.009645	0.02105	1.1665	2.553	1.7619999999999998	0.5516	1.4475	0.3091	1.3345	3.0589999999999997	1.187	0.8059999999999999	0.9343	0.1081	0.5109	0.4062	0.08851	1.163	1.9380000000000002	0.69685	1.933	0.8191	0.3535	0.1958	0.4035	1.0865	0.22035	6.329
CTD-2291D10.2	0.0	0.0	0.0	0.1159	0.0	0.0	0.0	0.030310000000000004	0.02361	0.046205	0.0	0.0	0.0	0.0	0.0	0.1139	0.047439999999999996	0.022915	0.0	0.03895	0.0	0.0	0.0	0.07176	0.0	0.0	0.0	0.0	0.0	0.0	0.05184	0.0	0.0	0.0	0.0	0.0	0.0	0.0	0.0	0.248	0.0	0.0	0.07255	0.0	0.0	0.0	0.0	0.0	14.44
ZNF730	0.072335	0.08196	0.034955	0.1233	0.09988999999999999	0.03923	0.06299	0.14075	0.1394	0.14555	0.21615	0.2225	0.10435	0.1245	0.09736	0.2947	0.1235	0.084235	0.2357	0.15185	0.14575	0.9321	0.2737	0.1531	0.1287	0.0633	0.09561499999999999	0.065475	0.1299	0.048605	0.247	0.0602	0.015590000000000001	0.052070000000000005	0.0	0.1782	0.05165	0.0	0.08947000000000001	0.6407	0.022695	0.1381	0.3055	0.06705	0.0547	0.06447	0.08316	0.032435000000000005	4.796
ZNF208	0.30415	1.166	0.2989	1.528	1.608	0.6436	1.82	0.27245	0.4071	0.4661	0.1768	0.3147	0.31175	0.4036	0.4507	1.395	0.3596	0.26125	1.038	0.9028	1.214	0.1609	0.06253	0.95475	2.0909999999999997	1.992	0.6172	1.7309999999999999	0.3911	1.8355	3.26	1.6340000000000001	1.27	0.6245	0.05948	0.5758	0.484	0.060065	0.5061	1.5959999999999999	0.46935	2.48	1.2035	0.3971	0.1361	0.8962	0.7846	0.30775	3.077
ZNF99	0.027485000000000002	0.06794	0.020845	0.03792	0.06423	0.015119999999999998	0.02685	0.019219999999999998	0.02266	0.021975	0.015444999999999999	0.03607	0.034555	0.0225	0.01899	0.02732	0.0169	0.018405	0.036539999999999996	0.028505000000000003	0.078525	0.0	0.0	0.025945	0.098	0.03696	0.01699	0.040425	0.009292	0.04809	0.049339999999999995	0.05317	0.018119999999999997	0.06341000000000001	0.0	0.01312	0.02497	0.0	0.073715	0.05995	0.0074215	0.02437	0.02632	0.02327	0.013040000000000001	0.01959	0.040585	0.0	1.6369999999999998
ZNF726	0.3569	0.172	0.2026	0.2464	0.2774	0.2661	0.9163	0.3776	0.41100000000000003	0.28505	1.4165	1.319	0.36755	0.4358	0.3605	0.6331	0.3048	0.1943	0.4683	0.3787	0.57295	1.6775	0.4866	1.05655	0.8091	0.1913	0.3989	0.17715	0.8424	0.1675	0.513	0.08511	0.048139999999999995	0.3779	0.3914	0.7008	0.4468	0.019875	0.37515	0.4567	0.1133	0.2869	0.67245	1.2590000000000001	0.9411	0.3698	0.9461	0.67375	1.3319999999999999
ZNF681	0.5391	0.6331	1.0145	0.5776	0.7020000000000001	0.3552	1.03	0.9197	1.074	0.6794	4.2495	3.384	1.1265	1.5919999999999999	0.7624	1.416	0.7819	0.48725	1.228	0.80425	0.94735	3.3625	0.9522	1.3585	1.514	0.4988	0.95935	0.54585	1.82	0.5495	0.9805	0.3001	0.18100000000000002	0.4402	0.07026	0.9123	0.9758	0.059245000000000006	0.65725	2.306	0.62085	0.7878	1.2775	1.295	1.043	1.085	1.6485	0.8257	2.983
ZNF254	7.7655	6.166	5.8705	6.318	6.632000000000001	6.439	11.4	4.1435	4.599	4.654	11.81	10.13	4.8015	5.627999999999999	4.281000000000001	5.716	5.59	3.3475	6.202000000000001	4.2555	8.754	7.932	6.096	12.145	17.31	6.125	6.1335	5.6985	7.115	5.1615	11.2	3.74	2.32	4.935	4.612	10.39	7.968	1.6735	10.155	16.18	2.853	11.0	12.035	6.659	5.505	5.505	7.7615	6.0685	10.1
CTD-2291D10.1	0.0	0.0	0.0	0.1278	0.02839	0.0	0.0	0.049955	0.03971	0.08027000000000001	0.0	0.01945	0.038255000000000004	0.03128	0.027489999999999997	0.1456	0.06273	0.039615	0.01325	0.052164999999999996	0.019355	0.0	0.0	0.025185	0.03335	0.04143	0.0	0.015375	0.0	0.01624	0.0302	0.0	0.0	0.0	0.0	0.0	0.0	0.0	0.0	0.35700000000000004	0.0	0.08069	0.083125	0.0	0.0	0.0	0.0	0.015369999999999998	5.274
ZNF728	0.09295	0.6067	0.14385	1.012	0.902	0.4684	0.6534	0.20355	0.1847	0.37265	0.065605	0.1227	0.22895	0.221	0.1689	0.2048	0.306	0.1676	0.3872	0.25405	0.4833	0.0	0.01574	0.40775	0.4952	0.7566	0.2752	0.92085	0.09373	0.9852	1.122	0.7903	0.6263	0.1255	0.018359999999999998	0.2431	0.1782	0.033045	0.42305	1.296	0.07902999999999999	0.5091	0.36095	0.09514	0.037860000000000005	0.1097	0.159	0.097495	10.53
ZNF91	3.9275	3.6889999999999996	3.7195	5.091	4.757	4.747	7.757000000000001	2.6180000000000003	3.437	3.465	12.78	12.88	4.629	4.755	2.806	3.338	4.138	2.6095	3.699	2.685	4.877	6.47	4.063	6.534	7.393	4.813	6.3660000000000005	4.593	4.109	4.295	7.093	2.819	2.388	2.755	2.149	4.973	6.0729999999999995	2.3895	5.947	8.173	1.9945	6.659	7.446000000000001	5.399	4.931	6.8839999999999995	4.76	3.425	8.806000000000001
ZNF729	0.0	0.0	0.0	0.0	0.0	0.0	0.0	0.0	0.0	0.0	0.009982	0.01057	0.0075815	0.006221	0.0	0.007776000000000001	0.0	0.0	0.0	0.011975	0.02059	0.0	0.0	0.0	0.0	0.007639	0.0	0.0	0.0	0.0	0.0	0.0	0.0	0.007416	0.0	0.0	0.0	0.0	0.0	0.01184	0.0	0.008712000000000001	0.0073125	0.0	0.0	0.0	0.0	0.0	2.335
ZNF98	0.033565	0.1823	0.05574	0.4656	0.2736	0.09527000000000001	0.149	0.20535	0.6054	1.324	0.072915	0.09272000000000001	0.9191	1.026	0.2523	0.1819	0.3784	0.85395	0.2014	0.2453	0.37195	0.01463	0.0	0.24955	0.4237	0.1385	0.04797	0.13525	0.03213	0.1104	0.2372	0.1317	0.06623	0.2986	0.0	0.05108	0.06992999999999999	0.0	0.1886	1.396	1.744	0.1818	0.1016	0.04902	0.03005	0.03356	0.046875	0.031775	3.003
ZNF675	2.394	1.911	2.3595	1.545	1.85	1.2790000000000001	3.48	1.983	2.339	1.9545	5.132000000000001	3.7310000000000003	2.6319999999999997	3.307	2.186	2.5669999999999997	2.569	1.341	3.0780000000000003	1.901	2.986	8.1235	2.576	3.2319999999999998	3.287	1.5130000000000001	2.4245	1.442	4.144	1.3315	2.53	0.8366	0.5352	1.276	0.5792	3.03	2.5069999999999997	0.35885	2.7505	2.98	0.9437	2.041	2.9275	5.545	4.084	2.986	4.113	1.8545	8.339
ZNF492	0.1267	0.105	0.032744999999999996	0.04646	0.06836	0.026739999999999996	0.09783	0.034765	0.050980000000000004	0.07774500000000001	0.1297	0.09525	0.05929500000000001	0.07109	0.04639	0.04058	0.06749	0.058425	0.0451	0.042705	0.17455	0.6122	0.2013	0.08666	0.1172	0.0633	0.10345	0.058895	0.2222	0.061375	0.1385	0.03742	0.02192	0.04423	0.0	0.056010000000000004	0.06377999999999999	0.0062829999999999995	0.12665	0.2901	0.030719999999999997	0.02362	0.07344500000000001	0.1641	0.1435	0.06517	0.1646	0.01882	1.4580000000000002
CTC-457E21.1	0.0	0.0	0.0	0.07897	0.02147	0.0	0.01642	0.0	0.0148	0.033455	0.0	0.0	0.0172	0.020569999999999998	0.0	0.0	0.0	0.019375	0.0	0.0	0.0107	0.0	0.0	0.045535	0.02106	0.012980000000000002	0.0	0.0091005	0.0	0.0	0.03814	0.0076560000000000005	0.0	0.007849	0.0	0.0	0.0	0.0	0.0	0.3284	0.055335	0.006983	0.0	0.0	0.0	0.0	0.0	0.0	0.2549
LRRC19	0.040905000000000004	0.03946	0.040119999999999996	0.07222999999999999	0.06647	0.07105	0.0766	0.03027	0.03589	0.0472	0.07293999999999999	0.09144	0.035025	0.043230000000000005	0.03681	0.04937	0.051370000000000006	0.047925	0.1093	0.049530000000000005	0.060075	0.067875	0.059660000000000005	0.06747	0.03916	0.1077	18.21	0.0375	0.02852	0.035745	0.07908	0.015569999999999999	0.00722	7.506	0.2164	0.1181	0.03166	0.0	0.13965	0.1858	0.065205	0.1065	0.080065	0.06679	0.05567999999999999	16.56	0.033535	0.036985000000000004	0.10300000000000001
IFT74	10.25	8.351	13.695	8.375	11.22	11.43	12.75	4.34	3.576	4.4805	6.4595	5.9110000000000005	3.7460000000000004	4.1160000000000005	3.9960000000000004	5.928	4.707	3.1825	5.803999999999999	4.09	11.15	11.96	15.43	12.695	15.7	12.34	11.175	11.135	7.506	11.04	12.13	5.249	3.801	8.247	4.338	8.715	9.919	5.0875	17.715	18.25	4.3315	19.55	13.74	8.461	8.124	7.1579999999999995	9.9875	5.587999999999999	48.64
PLAA	17.135	14.17	19.35	18.84	18.5	22.16	17.5	5.4025	6.34	6.207000000000001	15.22	13.37	7.7465	9.522	5.83	7.66	6.857	5.1495	8.905	6.415	15.365	25.99	22.71	19.085	18.56	15.23	12.97	15.045	16.28	15.485	17.65	10.24	9.583	7.792999999999999	7.082000000000001	15.82	13.78	28.325	17.67	14.1	5.832000000000001	12.87	13.38	15.53	16.42	11.65	13.67	10.72	19.36
CAAP1	10.895	9.503	20.925	12.41	12.57	12.71	11.74	6.031000000000001	6.13	6.7285	14.33	10.89	5.763	7.6	5.874	7.869	6.9670000000000005	5.4245	7.93	6.0865	11.175	25.535	14.06	11.895	14.54	10.33	14.34	10.2	12.89	10.56	11.51	5.141	2.855	10.63	10.54	10.18	12.94	4.814	11.99	9.907	6.197	13.18	13.19	11.62	11.46	11.71	11.165	9.683	14.82
CDH6	4.2305	3.872	0.14155	1.541	6.263999999999999	16.5	2.54	1.646	2.414	4.73	0.70085	0.7777	2.109	2.758	1.5919999999999999	2.85	2.094	4.032	2.7	2.8415	2.6505	0.006873000000000001	0.02568	3.6965	4.58	1.776	0.762	3.008	1.213	1.495	3.6310000000000002	0.7133	0.6281	7.6339999999999995	0.2003	5.385	0.7905	0.5714	9.902999999999999	0.6303	0.2351	0.9476	1.7305	0.7109	1.04	1.111	0.4697	0.86385	0.2398
OR8B8	0.0	0.0	0.0	0.0	0.0	0.0	0.0	0.0	0.0	0.0	0.0	0.0	0.0	0.0	0.0	0.0	0.0	0.0	0.0	0.0	0.0	0.0	0.0	0.0	0.0	0.0	0.0	0.0	0.0	0.0	0.0	0.0	0.0	0.0	0.0	0.0	0.0	0.0	0.0	0.0	0.0	0.0	0.0	0.0	0.0	0.0	0.0	0.0	0.0
OR8B3	0.0	0.0	0.0	0.0	0.0	0.0	0.0	0.0	0.0	0.0	0.0	0.0	0.0	0.0	0.0	0.0	0.0	0.0	0.0	0.0	0.0	0.0	0.0	0.0	0.0	0.0	0.0	0.0	0.0	0.0	0.0	0.0	0.0	0.0	0.0	0.0	0.0	0.0	0.0	0.0	0.0	0.0	0.0	0.0	0.0	0.0	0.0	0.0	0.9227
OR8B4	0.0	0.0	0.0	0.0	0.0	0.0	0.0	0.0	0.0	0.0	0.0	0.0	0.0	0.0	0.0	0.0	0.0	0.0	0.0	0.0	0.0	0.0	0.0	0.0	0.0	0.0	0.0	0.0	0.0	0.0	0.0	0.0	0.0	0.0	0.0	0.0	0.0	0.0	0.0	0.0	0.0	0.0	0.0	0.0	0.0	0.0	0.0	0.0	0.0
OR8B12	0.0	0.0	0.0	0.0	0.0	0.0	0.0	0.0	0.0	0.0	0.0	0.0	0.0	0.0	0.0	0.0	0.0	0.0	0.0	0.0	0.0	0.0	0.0	0.047455000000000004	0.0	0.0	0.0	0.0	0.0	0.0	0.0	0.0	0.0	0.0	0.0	0.0	0.0	0.0	0.0	0.0	0.0	0.0	0.0	0.0	0.0	0.0	0.0	0.0	0.9271
PANX3	0.0	0.0	0.030969999999999998	0.0	0.0	0.0	0.0	0.032895	0.06543	0.15115	0.031255	0.023219999999999998	0.1669	0.1569	0.01856	0.1064	0.05148	0.20495	0.01761	0.023915000000000002	0.0	0.0	0.0	0.029160000000000002	0.03005	0.0	0.0	0.0	0.0	0.0	0.04025	0.0	0.0	0.0	0.0	0.0	0.2784	0.0	0.0	0.0	0.0	0.0216	0.056260000000000004	0.0	0.0	0.0	0.0	0.0	0.8782
OR8A1	0.0	0.0	0.0	0.0	0.0	0.0	0.0	0.0	0.0	0.0	0.0	0.0	0.0	0.0	0.0	0.0	0.0	0.0	0.0	0.0	0.0	0.0	0.0	0.0	0.0	0.0	0.0	0.0	0.0	0.0	0.0	0.0	0.0	0.0	0.0	0.0	0.0	0.0	0.0	0.0	0.0	0.0	0.0	0.0	0.0	0.0	0.0	0.0	0.5099
TBRG1	43.17	35.98	31.8	48.18	40.92	41.19	41.59	16.77	19.77	21.535	32.085	25.38	25.885	35.13	18.38	20.36	24.7	18.995	40.91	23.78	40.76	33.67	44.3	41.055	54.1	36.36	31.565	36.735	24.36	36.225	38.02	16.37	9.978	21.82	19.67	54.21	34.9	18.82	45.945	41.45	19.165	39.07	51.335	33.2	33.18	42.69	56.34	30.77	28.08
GPR50	0.0	0.0	0.04276	0.0	0.0	0.0	0.026810000000000004	0.0	0.0	0.0	0.0	0.0	0.0	0.0	0.0	0.2845	0.014480000000000002	0.0	0.0	0.0	0.0	0.0	0.0	0.0	0.07558	0.0	0.0	0.0	0.09208	0.0	0.0	0.0	0.0	0.0	0.0	0.0	0.0	0.0	0.0	0.0	0.0	26.92	0.0	0.0	0.0	0.0	0.0	0.0	0.1798
FATE1	0.32125	0.2148	0.2121	0.1085	0.09442	0.06829	0.131	0.055455	0.6532	0.011184999999999999	0.0	0.0	0.7416	0.8554	0.04877	0.0841	0.05093	0.037685	0.0	0.0	0.18575	0.0	0.0	0.30475	0.0	0.09154	0.08753999999999999	0.14175	0.05492999999999999	0.1584	0.09904	0.1506	0.2432	0.2874	0.01877	0.1863	0.1889	0.14185	0.1792	0.1186	0.050295	0.841	0.1418	0.08002999999999999	0.08778	0.1288	0.09946	0.086155	522.0
MIR4330	0.0	0.0	0.0	0.0	0.0	0.0	0.0	0.0	0.0	0.0	0.0	0.0	0.0	0.0	0.0	0.0	0.0	0.0	0.0	0.0	0.0	0.0	0.0	0.0	0.0	0.0	0.0	0.0	0.0	0.0	0.0	0.0	0.0	0.0	0.0	0.0	0.0	0.0	0.0	0.0	0.0	0.0	0.0	0.0	0.0	0.0	0.0	0.0	0.0
VMA21	14.59	15.38	15.13	15.56	15.06	13.04	12.14	13.56	16.81	13.86	29.595	20.05	13.75	21.53	13.68	21.97	15.03	11.23	18.65	15.93	14.125	24.165	25.29	15.675	17.26	12.0	8.44	9.97	12.97	9.6645	17.99	6.324	4.802	9.235	5.79	15.32	11.14	5.8335	18.455	19.3	5.9445	20.62	13.365	13.92	13.49	9.599	13.67	8.054	12.5
PRRG3	1.857	0.6705	0.09746	0.1582	0.2936	0.08283	0.5731	2.859	5.334	3.278	0.27135	0.39299999999999996	8.296	9.467	2.8160000000000003	7.461	7.452999999999999	2.1135	0.4014	1.3485	2.2965	0.0091575	0.06473	7.803	12.84	1.423	0.49855	1.4345	0.5186	1.1765	1.345	0.2086	0.4809	0.2451	0.011770000000000001	0.6477	1.357	0.2316	24.055	3.489	0.03161	1.7930000000000001	0.65695	1.3619999999999999	1.462	0.1709	1.225	0.2256	0.3581
PASD1	0.0	0.0	0.0	0.0	0.0	0.0	0.0	0.0	0.0	0.0	0.0	0.0	0.0	0.0	0.0	0.014980000000000002	0.01031	0.0	0.0	0.0	0.0	0.0	0.0	0.0	0.0	0.0	0.0	0.0	0.0	0.0	0.0	0.0	0.0	0.0	0.0	0.0	0.0	0.0	0.0	0.0	0.0	0.0	0.0	0.0	0.0	0.0	0.0	0.0	31.82
DCDC2C	0.06189	0.0	0.031345	0.9317	0.1927	0.4156	0.08266	0.0	0.0	0.0	0.0	0.0	0.0	0.0	0.0	0.0	0.02423	0.0	0.0	0.0	0.1017	0.0	0.0	0.0	0.0	0.0	0.0	0.09337000000000001	0.02475	0.07905	0.09371	0.0	0.0	0.01668	0.0	0.04264	0.0	0.0	2.3675	0.0895	0.0	0.3337	0.3294	0.0605	0.06555	0.0	0.0	0.0	10.81
ALLC	0.1442	0.289	0.8009999999999999	0.3124	0.4066	0.1501	0.1795	0.19435	0.1424	0.28835	0.1573	0.1651	0.2379	0.1899	0.1026	0.2088	0.5578	0.2952	0.1197	0.0951	0.1253	0.0	0.0	0.08037000000000001	0.07905	0.08835	0.04072	0.158	0.0241	0.21575	0.1231	0.3174	0.03107	0.4563	1.6769999999999998	0.0	0.05068	0.015655000000000002	14.97	0.4756	0.11235	0.7729	0.1775	0.09756000000000001	0.09245	0.05045	0.060489999999999995	0.0648	48.44
RP11-3B12.3	0.0	0.0	0.0	0.0	0.0	0.0	0.0	0.0	0.0	0.0	0.0	0.0	0.0	0.0	0.0	0.0	0.0	0.0	0.0	0.0	0.0	0.0	0.0	0.0	0.0	0.0	0.0	0.0	0.0	0.0	0.0	0.0	0.0	0.0	0.0	0.0	0.0	0.0	0.0	0.0	0.0	0.0	0.0	0.0	0.0	0.0	0.0	0.0	0.022359999999999998
ZNF800	12.19	10.65	5.997000000000001	8.006	8.937999999999999	9.214	10.45	1.722	1.834	2.217	5.8405	5.483	2.2135	2.293	1.96	2.436	2.214	1.7755	4.105	2.2505	11.815	16.85	12.03	10.84	11.46	8.054	7.2829999999999995	7.962000000000001	8.777000000000001	7.8535	11.24	3.3289999999999997	2.2319999999999998	3.367	3.958	12.48	8.929	3.56	12.22	10.92	4.3645	6.811	8.852	13.87	15.17	8.936	10.68	6.9135	14.34
GRM8	0.012440000000000001	0.013000000000000001	0.018525	0.03088	0.02544	0.029810000000000003	0.4872	0.51265	1.237	1.271	0.51295	0.4855	1.402	2.1180000000000003	0.4779	1.2309999999999999	0.7619	1.0925	0.3054	0.5505	0.012245	0.4977	0.0	0.047575	0.08429	0.02292	0.22065	0.035835000000000006	0.03119	0.02069	0.02084	0.03561	0.242	0.1756	0.3726	0.1781	0.015719999999999998	0.0072095	0.2316	0.3765	0.04457	0.2217	0.05487	0.01488	0.01377	0.043539999999999995	0.013215000000000001	0.080085	3.418
AC000124.1	0.0	0.0	0.0	0.0	0.0	0.0	0.0	0.0	0.0	0.0	0.0	0.0	0.0	0.0	0.0	0.0	0.0	0.0	0.0	0.0	0.0	0.0	0.0	0.0	0.0	0.0	0.0	0.0	0.0	0.0	0.0	0.0	0.0	0.0	0.0	0.0	0.2665	0.0	0.0	0.0	0.064475	0.2354	0.062935	0.0	0.0	0.0	0.0	0.1949	0.9520000000000001
AC000099.1	0.0	0.0	0.0	0.0	0.0	0.0	0.0	0.0	0.0	0.0	0.0	0.0	0.0	0.0	0.0	0.0	0.0	0.0	0.0	0.0	0.0	0.0	0.0	0.0	0.0	0.0	0.0	0.0	0.0	0.0	0.0	0.0	0.0	0.0	0.0	0.0	0.0	0.0	0.0	0.0	0.0	0.0	0.0	0.0	0.0	0.0	0.0	0.0	4.753
RP11-3B12.2	0.0	0.0	0.01586	0.0	0.03878	0.0	0.0	0.053165	0.06446	0.07884	0.1196	0.1158	0.07512	0.08235	0.04748	0.1241	0.1268	0.049855000000000003	0.07274	0.063045	0.0	0.0	0.0	0.0	0.0	0.0	0.0	0.0	0.0	0.0	0.0	0.0	0.0	0.0	0.0	0.0	0.0	0.0	0.0	0.0	0.0	0.0337	0.0	0.0	0.0	0.0	0.0	0.0	0.45
MIR592	0.0	0.0	0.0	0.0	0.0	0.0	0.0	0.0	0.0	0.0	0.0	0.0	0.0	0.0	0.0	0.0	0.0	0.0	0.0	0.0	0.0	0.0	0.0	0.0	0.0	0.0	0.0	0.0	0.0	0.0	0.0	0.0	0.0	0.0	0.0	0.0	0.0	0.0	0.0	0.0	0.0	0.0	0.0	0.0	0.0	0.0	0.0	0.0	0.0
MAGI2-AS3	26.12	23.12	18.55	26.66	28.7	28.33	19.9	8.433	7.26	7.6160000000000005	35.82	32.88	8.9265	9.458	8.558	10.45	7.335	6.541	20.97	10.045	18.27	0.05857999999999999	34.75	23.25	25.31	23.56	8.2345	26.145	3.3339999999999996	27.09	18.92	20.59	11.72	16.36	4.993	14.39	8.371	3.6145	29.81	34.03	1.1445	16.94	16.79	3.117	3.765	4.083	12.86	3.1905	3.446
ANXA10	0.0	0.03429	0.0	0.0	0.0	0.0	13.22	0.0	0.0	0.0	0.0	0.0	0.0	0.0	0.0	0.0	0.0	0.0	0.0	0.0	0.051385	0.01039	0.1346	0.05708	0.1496	0.031939999999999996	0.096475	0.14800000000000002	0.055670000000000004	0.3561	0.33899999999999997	0.0	0.0	0.01619	28.07	0.0632	0.1986	0.0	0.00692	0.06824	5.2989999999999995	0.0288	0.07798	0.0	0.0	0.045489999999999996	0.02744	274.95	1.636
STEAP2-AS1	0.058339999999999996	0.1738	0.06805	0.1572	0.06971000000000001	0.09056	0.1601	0.0	0.05955	0.07289	0.1702	0.1784	0.073505	0.06906	0.026080000000000002	0.07719	0.09742999999999999	0.020765000000000002	0.0	0.027125	0.18845	0.0	0.1289	0.07755	0.2853	0.1046	0.0	0.12300000000000001	0.0	0.07001	0.1635	0.04691	0.0	0.0804	0.09598	0.2094	0.2677	0.0	0.22245	0.4479	0.0	0.4266	1.0555	0.0	0.0	0.040010000000000004	0.0	0.070005	0.3046
CTB-167B5.1	0.12515	0.1539	0.1806	0.08847999999999999	0.08552	0.0	0.0	0.05707	0.04573	0.074475	0.6755	0.8037	0.090555	0.07353	0.055689999999999996	0.07535	0.0797	0.040335	0.1244	0.06882	0.1288	0.23015	0.1791	0.0494	0.1232	0.06505	0.5135	0.0	0.06411	0.0	0.1364	0.05028	0.0	0.07681	0.0	0.1448	0.07461	0.0	0.1601	0.1142	0.06097999999999999	0.1776	0.1232	0.0	0.0	0.3474	0.1045	0.060035000000000005	5.79
STEAP4	158.25	123.6	67.72	41.02	61.67	28.06	29.21	0.19985	0.1505	0.2251	0.58825	0.5655	0.2184	0.1451	0.2402	0.2827	0.1887	0.2476	0.6172	0.3058	109.3	0.1161	25.42	38.695	26.53	19.52	8.218	27.41	14.16	30.71	60.77	17.3	11.37	6.224	9.139	32.52	39.3	8.684	86.375	2.495	7.522	17.74	38.675	19.92	26.23	9.891	7.0235	8.374	8.297
STEAP2	9.802	16.13	2.0995	14.77	11.52	12.67	23.08	3.8	8.137	6.205	15.225	12.98	8.9565	16.77	3.384	4.948	7.602	4.4685	2.248	2.5860000000000003	16.625	1.091	24.91	7.871	14.41	15.61	11.1	13.875	4.93	12.54	16.76	8.414	1.829	2.7939999999999996	1.4780000000000002	20.12	12.65	0.40735	15.005	21.87	3.585	22.24	81.16	4.322	4.998	7.6979999999999995	2.937	7.165	1.685
GTPBP10	3.397	3.0989999999999998	3.1005	2.878	3.322	3.36	4.373	1.9515	2.259	1.983	6.4595	4.849	2.399	3.6069999999999998	2.145	3.043	2.366	1.6340000000000001	3.2230000000000003	2.256	3.8939999999999997	5.941	5.796	3.918	4.095	3.5989999999999998	2.9355	3.2615	2.926	3.1665	4.436	1.7209999999999999	1.524	2.217	2.614	3.194	3.3160000000000003	2.06	4.949	5.122999999999999	1.735	3.977	4.0275	3.2110000000000003	3.29	3.2039999999999997	3.8569999999999998	2.573	4.203
ZNF804B	0.0	0.0	0.012629999999999999	0.0	0.0	0.0	0.0	0.014465	0.06655	0.009156999999999998	0.0025155	0.01344	0.08625	0.08027000000000001	0.01344	0.06515	0.0167	0.004564	0.0	0.0	0.0	0.0	0.0	0.0	0.06067	0.0	0.0	0.0	0.0	0.0	0.0	0.030989999999999997	0.0	0.046380000000000005	0.0	0.0	0.0	0.0	0.021435	0.02186	0.1953	0.09011	0.013565	0.0	0.0	0.01227	0.0	0.0	0.0979
CLDN12	6.8455	8.315	17.735	15.46	14.09	14.54	12.38	6.2105	8.484	10.22	22.31	22.64	9.939	11.72	5.172999999999999	10.18	12.57	7.845	5.113	5.9335	11.845	8.9105	20.68	9.2245	13.18	11.14	11.495	12.66	11.68	11.745	13.0	10.22	7.7139999999999995	8.155	17.28	12.53	22.37	7.8985	13.605	20.8	6.961	29.25	15.965	6.204	6.38	13.3	4.6275	10.085	10.9
SRI	57.705	53.28	42.82	64.82	57.65	60.66	52.79	89.105	101.1	90.835	56.065	52.8	93.655	108.8	69.41	97.88	117.0	67.73	109.0	92.75	58.095	66.53	76.18	75.435	67.37	40.7	110.85	39.475	30.85	35.815	57.26	24.48	15.89	31.31	8.34	50.76	36.38	8.712	74.4	54.75	17.105	57.96	47.32	26.45	27.58	64.2	37.735	27.575	27.58
STEAP1	27.625	34.94	2.1790000000000003	18.24	17.29	10.2	22.01	0.52935	1.222	0.44835	0.387	0.4834	2.0305	2.6180000000000003	0.4396	0.6022	0.5266	0.27415	0.508	0.5221	26.75	7.1295	177.8	6.824	9.405	11.15	19.1	10.795	15.5	10.245	11.07	4.235	0.6419	1.874	12.91	19.68	21.41	0.6319	8.8035	8.822000000000001	3.5685	4.901	55.69	4.55	5.282	6.829	4.359	8.613999999999999	5.944
PART1	0.038425	0.02339	0.0059885	2.928	1.048	3.273	2.497	0.28295	3.6069999999999998	0.078775	0.0608	0.0742	7.1579999999999995	10.84	0.4106	0.1468	0.057089999999999995	0.075115	0.3745	0.2903	0.19195	0.36605	0.01896	0.0607	0.2257	2.918	0.36845	3.6719999999999997	0.705	3.678	1.3940000000000001	0.03436	0.01669	0.3914	0.002566	0.04265	4.113	0.0058835	0.03915	0.03997	0.015855	0.4876	6.9670000000000005	0.6679	0.6757	0.06666	0.0214	0.9884	0.06239
DEPDC1B	0.3441	0.2389	0.2189	0.3122	0.3516	0.24600000000000002	0.2902	0.15855	0.2964	0.1196	0.4723	0.3863	0.3384	0.4672	0.2259	0.2683	0.1963	0.11675	1.445	0.3743	0.26075	25.705	1.889	0.36985	0.1883	0.1328	1.689	0.1539	2.65	0.14055	0.1663	0.05666	0.03444	0.9226	0.1367	0.4682	0.5078	0.023165	4.1245	0.2267	0.082135	0.09972	0.25175	1.3159999999999998	1.135	2.984	1.7519999999999998	0.5266	10.82
ASTN1	0.042635	0.8474	16.44	0.0846	0.08776	0.04163	0.113	18.285	26.13	19.23	25.015	24.33	30.885	33.68	15.52	18.75	28.61	12.4	9.378	10.715	0.8182	0.008713	0.08402000000000001	0.3965	0.5491	0.7654	0.3038	1.0565	0.03787	1.2209999999999999	1.5290000000000001	0.1232	0.2036	0.05707	0.06359	0.1581	0.349	0.029930000000000002	0.1032	4.569	0.13935	14.68	0.3866	0.09096	0.1563	0.2562	2.0065	0.22215	1.126
LRP1B	1.4675	0.7717	0.48855	0.039619999999999995	0.1485	0.1625	0.09306	3.0135	3.8760000000000003	2.9035	4.3875	4.966	3.698	3.805	2.605	3.02	3.657	2.1765	2.824	3.1745	0.73545	0.0039275	0.1834	0.096045	0.1058	0.2553	0.08567999999999999	0.19705	0.05385	0.1515	0.1035	0.1288	0.01045	0.1423	0.031439999999999996	0.058879999999999995	0.1631	0.83365	0.43315	0.1407	0.043005	1.681	0.33675	0.1862	0.2675	0.03486	0.01122	0.1446	0.3634
RP11-24I21.1	0.0	0.0	0.0	0.0	0.0	0.0	0.0	0.03706	0.03936	0.04044	0.02572	0.03582	0.046189999999999995	0.04978	0.04373	0.0435	0.04358	0.032010000000000004	0.03044	0.059129999999999995	0.0	0.0	0.0	0.0	0.019880000000000002	0.0	0.012225	0.0	0.0	0.0	0.0	0.02113	0.030639999999999997	0.016890000000000002	0.0	0.0	0.0	0.0	0.0	0.0	0.0	0.06946000000000001	0.0	0.0	0.0	0.0	0.0	0.0	0.395
NR3C2	7.8655	5.882000000000001	4.296	6.462000000000001	5.983	11.01	12.14	4.7275	5.8839999999999995	5.291	12.105	9.979	8.1575	9.32	6.05	4.176	6.256	4.198	4.881	4.3180000000000005	8.116	0.0847	0.3887	10.475	12.29	9.026	13.575	5.7275	1.5619999999999998	5.541	6.422999999999999	4.967	3.174	5.065	2.655	7.276	7.777	3.95	9.4295	13.08	3.0955	10.24	4.1405	4.06	4.732	11.5	3.7375	5.3785	8.067
LRRN3	3.7725	1.909	33.04	1.234	3.168	2.214	0.6606	8.395	12.84	10.54	15.795	15.93	16.63	19.38	6.082999999999999	11.97	18.94	7.8595	2.9019999999999997	7.4105	2.432	0.10435	0.4992	0.61175	0.7240000000000001	0.6208	0.51355	0.90505	0.2907	0.83155	1.797	5.727	0.6827	0.1442	0.3762	6.176	0.408	1.2635	3.7575	3.06	0.26485	5.625	1.102	0.3507	0.3656	1.225	0.38985	0.2581	16.27
DOCK4	10.745	11.1	3.998	5.563	6.792999999999999	3.219	4.289	9.0015	10.1	17.74	17.82	18.32	14.725	17.91	12.36	8.843	18.53	13.585	11.93	9.613	8.834	0.31815	3.582	8.408	10.1	5.441	3.3745	5.8385	2.984	5.0975	8.632	3.6189999999999998	2.5069999999999997	4.404	4.567	30.49	4.395	2.2505	9.106	12.01	1.953	5.271	7.3085	2.9560000000000004	3.4339999999999997	3.176	2.7155	2.2955	2.3
IMMP2L	6.4895	6.747000000000001	5.709	8.774	8.185	10.96	7.4910000000000005	1.9125	1.979	1.969	2.6725	2.306	2.1025	2.47	1.702	2.326	2.151	1.455	2.214	1.9515	7.4075	3.7295	4.752	6.742999999999999	7.372999999999999	7.077000000000001	3.1039999999999996	7.322	2.695	7.037000000000001	8.222000000000001	2.296	1.875	6.547000000000001	2.975	4.342	3.91	4.1610000000000005	9.3475	10.02	2.414	4.314	7.62	4.65	4.202	2.93	2.6295	3.806	4.773
CDH11	10.515	8.75	4.0345	31.5	32.74	21.31	18.84	4.362	4.777	7.7145	3.84	4.0489999999999995	4.247	4.709	4.754	5.63	7.428999999999999	6.6645	9.601	5.4265	9.044	0.04761	80.8	18.025	39.62	6.8629999999999995	4.9155	7.343	2.1719999999999997	6.2535	8.521	2.884	1.1840000000000002	2.645	0.2294	33.63	7.392	0.58065	25.3	95.88	0.70715	7.487	11.595	5.585	7.569	3.635	31.7	3.5705	3.988
MIR4719	0.0	0.0	0.0	0.0	0.0	0.0	0.0	0.0	0.0	0.0	0.0	0.0	0.0	0.0	0.0	0.0	0.0	0.0	0.0	0.0	0.0	0.0	0.0	0.0	0.0	0.0	0.0	0.0	0.0	0.0	0.0	0.0	0.0	0.0	0.0	0.0	0.0	0.0	0.0	0.0	0.0	0.0	0.0	0.0	0.0	0.0	0.0	0.0	0.0
SYCE1L	5.6739999999999995	4.262	1.364	4.931	4.283	4.352	5.053999999999999	2.967	2.367	1.6245	6.4525	5.5120000000000005	2.4075	2.137	2.4330000000000003	3.8480000000000003	2.4290000000000003	1.5190000000000001	2.935	2.2165	7.857	1.8630000000000002	0.5916	13.49	12.29	2.9539999999999997	3.153	4.2095	2.6180000000000003	3.563	8.965	1.383	0.5277	4.216	1.0390000000000001	3.5810000000000004	7.84	0.66665	5.5705	13.17	1.5415	5.325	14.505	5.71	5.4079999999999995	4.291	4.996	1.6269999999999998	64.01
MON1B	18.195	16.54	13.105	20.72	20.11	18.72	23.31	11.825	11.01	12.02	19.76	18.3	13.245	13.57	12.45	13.26	12.61	11.275	23.65	14.915	17.79	33.115	22.85	18.455	22.56	14.64	17.125	17.195	18.07	17.825	22.31	6.9479999999999995	4.946000000000001	10.18	11.33	22.48	18.29	5.023	22.045	17.9	9.132	17.01	28.57	13.0	13.89	20.62	26.145	16.575	12.71
TECRL	0.02169	0.01892	0.07262	0.02246	0.041260000000000005	0.028610000000000003	0.0	0.01281	0.013000000000000001	0.017505	0.022645	0.0217	0.022019999999999998	0.014240000000000001	0.015369999999999998	0.04517	0.018619999999999998	0.013975	0.014369999999999999	0.018165	0.020390000000000002	0.020555	0.0	0.0	0.0	0.02223	0.013605	0.01888	0.013069999999999998	0.020015	0.02329	119.1	125.8	0.01133	0.011090000000000001	0.030780000000000002	0.01456	9.186	0.031475	0.02598	0.008160500000000001	0.01267	0.01829	0.041460000000000004	0.03876	0.0131	0.0	0.01299	0.04308
ESD	78.395	60.26	41.97	130.6	114.8	156.0	69.21	25.21	28.42	27.195	41.97	34.84	30.31	37.65	25.41	31.72	29.81	19.625	47.86	28.71	68.08	80.2	96.26	100.615	106.1	69.7	52.64	80.76	42.34	74.74	86.54	38.44	29.23	36.61	31.62	58.0	39.83	35.285	87.335	89.36	16.505	58.85	53.64	44.94	48.68	41.42	37.645	32.88	33.53
SUCLA2	33.675	31.21	31.11	34.51	33.35	40.59	28.21	20.27	27.19	22.01	68.525	48.82	34.59	52.15	19.0	28.38	26.99	16.955	32.43	24.21	31.26	28.665	29.56	32.785	37.14	31.16	26.215	30.755	25.6	32.29	28.83	32.06	38.88	22.82	8.219	20.42	22.68	65.905	35.41	31.4	7.4305	26.59	22.63	22.48	23.03	22.28	15.705	19.15	21.95
MED4	39.985	31.71	25.04	40.49	39.75	43.91	35.7	16.825	19.15	16.84	37.105	29.15	18.455	24.84	18.24	22.29	18.44	14.69	27.42	19.015	37.545	43.515	35.02	39.97	41.62	38.19	27.59	38.935	31.44	36.89	39.64	19.36	14.95	19.77	13.46	35.17	28.6	21.21	45.095	36.96	10.37	34.26	34.665	34.72	34.29	28.5	33.12	21.475	48.43
MED4-AS1	0.0	0.0	0.1798	0.0	0.0	0.0	0.0	0.0	0.0	0.0	0.0	0.0	0.0	0.0	0.0	0.0	0.0	0.0	0.1181	0.0	0.0	0.0	0.0	0.0	0.0	0.0	0.0	0.0	0.0	0.0	0.0	0.0	0.0	0.0	0.0	1.217	0.1161	0.0	0.0	0.1822	0.0	0.1166	0.161	0.0	0.0	0.0	0.12	0.0	0.259
HTR2A	0.36745	0.5129	0.05143	2.479	2.541	7.768	0.2779	2.16	6.022	1.2690000000000001	0.22825	0.2539	9.8365	16.27	1.138	2.7569999999999997	1.788	0.3217	0.6729999999999999	1.354	0.3392	0.006206000000000001	0.239	0.92215	0.6967	0.6177	0.2412	0.6324	0.06985	0.3764	0.9507	0.3032	0.01523	0.029160000000000002	0.07635	0.1998	0.08926	0.07063	0.22875	0.1237	0.0115	0.2074	0.1932	0.1351	0.1201	0.2546	0.01612	0.1117	1.4580000000000002
HTR2A-AS1	0.0	0.0	0.0	0.0	0.0	0.0	0.0	0.0	0.0	0.0	0.0	0.0	0.0	0.0	0.0	0.0	0.0	0.0	0.0	0.0	0.0	0.0	0.0	0.0	0.0	0.0	0.0	0.0	0.0	0.0	0.0	0.0	0.0	0.0	0.049839999999999995	0.0	0.0	0.0	0.0	0.0	0.0	0.0	0.0	0.0	0.0	0.0	0.0	0.0	2.1319999999999997
LINC00562	0.353	0.2121	0.31485	0.19399999999999998	0.2577	0.23	0.3377	0.14300000000000002	0.2225	0.17745	2.199	1.7730000000000001	0.3534	0.4701	0.1502	0.2353	0.2027	0.14545	0.1968	0.1808	0.2805	0.29095	0.1851	0.28015	0.3857	0.284	0.2783	0.28375	0.1882	0.27175	0.4667	0.1653	0.1687	0.163	0.171	0.276	0.2602	0.20185	0.29155	0.2268	0.085495	0.3141	0.2286	0.32899999999999996	0.3756	0.4848	0.64525	0.2347	0.3137
NUDT15	17.03	17.08	16.23	13.26	15.21	13.72	17.02	7.896	10.36	9.0545	20.22	16.1	11.485	14.24	7.155	13.56	10.58	7.414	12.67	9.7225	17.135	23.565	32.13	20.35	19.17	11.82	18.04	10.565	26.28	10.995	16.36	9.172	8.259	15.53	8.662	17.74	17.16	9.6815	13.195	18.37	7.6129999999999995	21.35	19.86	14.89	13.39	14.56	10.305	12.13	19.16
CETN2	33.015	34.5	41.8	57.42	61.89	69.49	52.34	48.33	45.34	47.715	28.64	26.89	41.49	51.58	41.31	65.41	56.51	32.14	49.42	45.985	38.41	22.485	59.33	79.87	98.53	70.46	30.65	65.825	39.14	69.565	72.87	23.04	14.41	43.68	12.14	45.56	28.46	10.035	48.12	70.77	11.83	103.5	55.58	28.66	27.35	19.73	22.435	19.38	40.16
MAGEA3	0.0	0.0	0.0	0.0	0.0	0.0	0.0	0.0	0.0	0.0	0.0	0.0	0.0	0.0	0.0	0.0	0.0	0.0	0.0	0.0	0.0	0.0	0.0	0.03234	0.0	0.0	0.0	0.0	0.0	0.0	0.0	0.0	0.0	0.0	0.0	0.0	0.0	0.0	0.0	0.0	0.0	0.0	0.0	0.0	0.0	0.0	0.0	0.0	10.27
MAGEA6	0.0	0.0	0.0	0.0	0.0	0.0	0.0	0.0	0.0	0.0	0.0	0.0	0.0	0.0	0.0	0.0	0.0	0.0	0.0	0.0	0.0	0.0	0.0	0.017475	0.0	0.0	0.0	0.0	0.0	0.0	0.0	0.0	0.0	0.0	0.0	0.0	0.0	0.0	0.0	0.0	0.0	0.0	0.0	0.0	0.0	0.0	0.0	0.0	11.08
MAGEA10	0.0	0.0	0.0	0.0	0.0	0.0	0.0	0.0	0.0	0.0	0.0	0.0	0.0	0.0	0.0	0.0	0.0	0.0	0.0	0.0	0.0	0.0	0.0	0.04979	0.0	0.0	0.0	0.0	0.0	0.0	0.0	0.0	0.0	0.0	0.0	0.0	0.0	0.0	0.0	0.0	0.0	0.0	0.02698	0.03876	0.02696	0.0	0.0	0.0	3.91
MAGEA2B	0.0	0.0	0.0	0.0	0.0	0.0	0.0	0.0	0.0	0.0	0.0	0.0	0.0	0.0	0.0	0.0	0.0	0.0	0.0	0.0	0.0	0.0	0.0	0.0	0.0	0.0	0.0	0.0	0.0	0.0	0.0	0.0	0.0	0.0	0.0	0.0	0.0	0.0	0.0	0.0	0.0	0.0	0.0	0.0	0.0	0.0	0.0	0.0	0.2074
GABRA3	0.0	0.0	0.0	0.0	0.0	0.0	0.2761	6.4015	13.08	2.295	1.876	1.98	13.845	20.9	6.006	14.13	7.746	1.7945	1.409	3.5060000000000002	0.0	0.0	0.0	0.49145	0.2868	0.1297	0.06586499999999999	0.025580000000000002	0.5408	0.02636	0.0	0.0	0.0	0.0	0.0	0.0	0.1364	0.0	0.1186	0.0	0.0	0.1092	0.059065	0.1823	0.1773	0.04961	0.0033315	0.0	1.236
MAGEA4	0.0	0.0	0.0	0.0	0.0	0.0	0.0	0.0	0.0	0.0	0.0	0.0	0.0	0.0	0.0	0.0	0.0	0.0	0.0	0.0	0.0	0.0	0.0	0.01796	0.020730000000000002	0.0	0.0	0.0	0.0	0.0	0.0	0.0	0.0	0.0	0.0	0.0	0.0	0.0	0.0	0.0	0.0	0.0	0.0	0.0	0.0	0.0	0.0	0.0	28.03
MIR767	0.0	0.0	0.0	0.0	0.0	0.0	0.0	0.0	0.0	0.0	0.0	0.0	0.0	0.0	0.0	0.0	0.0	0.0	0.0	0.0	0.0	0.0	0.0	0.0	0.0	0.0	0.0	0.0	0.0	0.0	0.0	0.0	0.0	0.0	0.0	0.0	0.0	0.0	0.0	0.0	0.0	0.0	0.0	0.0	0.0	0.0	0.0	0.0	0.0
GABRQ	0.01396	0.01594	0.045205	0.02021	0.02653	0.015080000000000001	0.01815	2.9355	3.122	0.6554	0.2347	0.2436	0.9361	1.18	3.1430000000000002	16.49	2.354	0.42995	0.8433	0.6394	0.010975	0.032155	0.01242	4.0715	4.666	0.0505	0.028980000000000002	0.01226	0.953	0.012329999999999999	0.1849	0.009603	0.004526	0.02041	0.0	0.008142	0.03685	0.0	3.1595	0.01093	0.0	0.1812	0.35415	0.1982	0.1822	0.06792999999999999	0.0063885	0.0	1.8430000000000002
CNGA2	0.0	0.0	0.0	0.0	0.0	0.0	0.0	0.0	0.0	0.0	0.0	0.0	0.0	0.0	0.0	0.0	0.0	0.0	0.0	0.0	0.0	0.0	0.0	0.0	0.0	0.0	0.0	0.0	0.0	0.0	0.0	0.0	0.0	0.0	0.0	0.0	0.0	0.0	0.0	0.0	0.0	0.0	0.0	0.0	0.0	0.0	0.0	0.0	0.4514
GABRE	90.795	79.45	6.122000000000001	20.71	16.28	30.59	48.77	1.0135	1.222	0.75765	0.5887	0.983	1.3675	1.263	0.912	7.3839999999999995	1.011	0.87485	1.311	1.032	54.73	0.06318	16.98	70.065	101.3	7.624	13.305	11.23	56.98	8.1335	22.77	8.605	11.84	8.163	3.4010000000000002	27.88	35.43	1.7805	28.57	16.54	9.7945	7.897	72.35	48.74	35.17	29.44	17.75	4.578	4.206
MIR224	0.0	0.0	0.0	0.0	0.0	0.0	0.0	0.0	0.0	0.0	0.0	0.0	0.0	0.0	0.0	0.0	0.0	0.0	0.0	0.0	0.0	0.0	0.0	0.0	0.8724	0.0	0.0	0.0	0.0	0.0	0.0	0.0	0.0	0.0	0.0	0.0	0.0	0.0	0.0	0.0	0.0	0.0	0.62195	0.0	0.0	0.0	0.0	0.0	0.0
MAGEA12	0.0	0.0	0.0	0.0	0.0	0.0	0.0	0.22	0.2421	0.3149	0.109	0.1262	0.2551	0.2714	0.1679	0.1621	0.1935	0.2946	0.09699999999999999	0.2276	0.0	0.0	0.0	0.0	0.062439999999999996	0.0	0.0	0.0	0.0	0.0	0.0	0.0	0.0	0.0	0.0	0.0	0.0	0.0	0.0	0.0	0.0	0.0	0.0	0.0	0.0	0.0	0.0	0.0	5.789
MAGEA2	0.0	0.0	0.0	0.0	0.0	0.0	0.0	0.0	0.0	0.0	0.0	0.0	0.0	0.0	0.0	0.0	0.0	0.0	0.0	0.0	0.0	0.0	0.0	0.0	0.0	0.0	0.0	0.0	0.0	0.0	0.0	0.0	0.0	0.0	0.0	0.0	0.0	0.0	0.0	0.0	0.0	0.0	0.0	0.0	0.0	0.0	0.0	0.0	0.049760000000000006
ZNF185	4.5760000000000005	6.279	6.7225	17.16	7.127000000000001	5.979	12.46	3.0225	2.5780000000000003	3.0365	4.2375	4.131	2.427	2.48	2.8310000000000004	3.858	4.231	2.8165	5.507000000000001	3.353	9.515	0.96035	3.1719999999999997	97.845	37.06	2.506	2.8195	2.8339999999999996	390.5	2.785	23.37	0.8806	0.5253	8.96	0.5226	9.884	18.27	1.14	23.19	9.911	1.695	9.117	24.14	66.45	66.34	2.168	5.75	3.3495	5.164
MIR105-2	0.0	0.0	0.0	0.0	0.0	0.0	0.0	0.0	0.0	0.0	0.0	0.0	0.0	0.0	0.0	0.0	0.0	0.0	0.0	0.0	0.0	0.0	0.0	0.0	0.0	0.0	0.0	0.0	0.0	0.0	0.0	0.0	0.0	0.0	0.0	0.0	0.0	0.0	0.0	0.0	0.0	0.0	0.0	0.0	0.0	0.0	0.0	0.0	0.0
NSDHL	26.615	22.15	32.87	15.63	16.66	16.75	19.67	10.04	11.49	9.283999999999999	13.08	12.9	14.485	16.28	10.39	14.78	10.66	7.9465	19.84	10.725	22.84	32.425	36.15	31.315	27.46	14.03	16.0	13.925	67.19	14.105	25.96	18.73	11.68	11.69	20.97	22.19	18.3	6.598	25.75	17.26	6.893	14.44	19.93	28.85	28.06	23.07	15.25	15.19	18.18
CSAG1	0.0	0.0	0.0	0.0	0.0	0.0	0.0	0.9077	0.992	1.1975	0.44235	0.5229	1.0475	1.1079999999999999	0.8733	0.6969	0.8573	1.0215	0.4136	0.9658	0.0	0.0	0.0	0.0	0.0	0.0	0.0	0.0	0.0	0.0	0.0	0.0	0.0	0.0	0.0	0.0	0.0	0.0	0.0	0.0	0.0	0.0	0.062885	0.0	0.0	0.07735	0.0	0.0	2.375
MIR105-1	0.0	0.0	0.0	0.0	0.0	0.0	0.0	0.0	0.0	0.0	0.0	0.0	0.0	0.0	0.0	0.0	0.0	0.0	0.0	0.0	0.0	0.0	0.0	0.0	0.0	0.0	0.0	0.0	0.0	0.0	0.0	0.0	0.0	0.0	0.0	0.0	0.0	0.0	0.0	0.0	0.0	0.0	0.0	0.0	0.0	0.0	0.0	0.0	0.0
POF1B	0.29425	0.4569	0.1529	0.1466	0.3411	0.1371	12.64	0.01825	0.0276	0.029994999999999997	0.08905	0.09792000000000001	0.057929999999999995	0.038939999999999995	0.029539999999999997	0.03607	0.03325	0.02493	0.06224	0.031039999999999998	1.0325	0.8185	0.07193	0.27195	0.3293	0.2984	24.06	0.28395	34.4	0.22155	0.7188	5.431	0.9341	0.3662	0.1506	1.0979999999999999	11.03	0.062655	0.23805	0.1369	3.1905	0.6599	1.8869999999999998	161.1	205.3	18.83	2.327	4.5889999999999995	0.1923
ZNF711	1.294	1.824	17.78	6.6979999999999995	3.68	5.2379999999999995	7.306	7.8665	8.208	7.522	20.78	16.95	9.4235	13.09	7.626	10.23	9.121	6.002999999999999	9.184	7.1665	3.955	3.07	1.431	7.541	10.79	2.799	4.6225	1.4769999999999999	3.4339999999999997	1.2625	8.554	2.827	0.5102	2.7560000000000002	0.2502	2.083	5.136	0.3554	4.623	11.07	3.1915	18.92	4.995	13.02	15.09	7.184	6.4625	2.5860000000000003	61.8
USH2A	0.02925	0.02033	0.084735	0.032080000000000004	0.03482	0.03225	0.08563	0.03038	0.03331	0.03358	0.2219	0.2117	0.046875	0.04931	0.0354	0.07862000000000001	0.05806	0.026925	0.07032000000000001	0.03766	0.048785	0.015765	0.03912	0.0984	0.09569	0.06268	0.037455	0.040805	0.04833	0.0476	0.07059	0.1838	0.1076	0.02695	0.645	0.040369999999999996	0.04865	0.008315000000000001	0.080725	0.058370000000000005	0.033460000000000004	0.1605	0.050945	0.0375	0.04077	0.04292	0.031035000000000004	0.0488	1.17
RP11-22M7.2	0.0	0.0	0.0	0.0	0.0	0.0	0.0	0.0	0.0	0.0	0.0	0.0	0.0	0.0	0.0	0.0	0.0	0.0	0.0	0.0	0.0	0.0	0.0	0.0	0.0	0.0	0.0	0.0	0.0	0.0	0.0	0.0	0.0	0.0	0.0	0.0	0.0	0.0	0.0	0.0	0.0	0.0	0.0	0.0	0.0	0.0	0.0	0.0	5.321000000000001
GPR125	7.5335	9.082	9.7685	10.3	8.205	11.33	10.98	13.89	14.53	14.615	4.1855	5.835	12.1	10.87	8.601	9.443	13.83	10.43	8.33	9.724	9.641	0.1539	9.637	17.155	22.01	23.02	19.665	11.3	4.449	12.215	21.05	7.381	4.918	4.231	26.91	7.25	8.592	9.9125	8.4125	14.1	7.73	14.88	13.255	5.726	5.184	7.749	2.602	10.265	9.595
GBA3	0.02805	0.02444	0.028415	0.015819999999999997	0.030780000000000002	0.0073620000000000005	0.0	0.03148	0.03954	0.01841	0.036614999999999995	0.03477	0.019015	0.018940000000000002	0.04343	0.03632	0.05624	0.0	0.03003	0.02445	0.06702000000000001	0.0	0.0	0.0	0.01709	0.04072	3.8489999999999998	0.0	0.0287	0.019645	0.1718	0.0	0.0	24.24	26.26	0.1891	0.1833	0.0	0.028405	0.0	0.07767	0.1058	0.08406	0.03241	0.028089999999999997	48.47	4.7685	0.037355	1.875
GDF6	0.88185	2.096	0.07919	1.909	2.271	0.9755	1.296	0.6575	0.5191	0.22285	0.12895	0.0922	0.30895	0.4628	0.3807	0.6371	0.2791	0.1461	0.1838	0.43315	0.5495	0.0	3.9930000000000003	0.20145	0.6881	1.367	0.5241	1.406	0.2268	1.2690000000000001	1.251	2.438	0.1715	0.08925	0.1542	0.2509	0.04339	0.02951	0.90645	0.1351	0.4037	0.1522	0.44285	0.07386000000000001	0.07147	1.0859999999999999	0.076025	0.55885	1.5430000000000001
UQCRB	46.245	52.56	49.735	61.8	65.87	74.18	58.38	57.725	62.33	57.31	100.95	75.48	57.4	75.51	51.87	66.58	70.25	52.28	67.88	67.05	48.365	56.545	63.29	64.01	65.02	84.5	53.07	72.71	42.12	67.9	53.63	144.8	125.6	48.11	23.48	45.77	41.83	92.94	50.25	87.33	23.465	79.34	51.255	35.46	30.06	41.37	47.235	45.72	31.14
SLC16A7	2.968	2.967	2.3455	2.597	2.469	2.373	2.396	0.08077999999999999	0.1401	0.07348500000000001	0.2959	1.005	0.30215	0.3325	0.113	0.09765	0.07904	0.059945000000000005	0.4467	0.12465	1.8145	3.1519999999999997	6.9479999999999995	1.6935	1.661	1.089	0.5886	1.607	3.1660000000000004	1.4505	1.439	2.225	2.4619999999999997	0.7954	0.4699	2.157	1.389	0.3545	1.32	1.169	1.8085	0.7202	0.57755	1.729	1.3780000000000001	0.9396	1.263	1.976	7.107
FAM19A2	0.5735	0.4256	0.4433	2.28	0.3503	0.3084	0.8494	5.088	7.114	0.5707	0.61005	0.5039	7.877999999999999	13.46	3.198	2.6260000000000003	0.6664	0.36155	0.7961	1.403	0.4949	0.2854	0.3203	0.66105	0.7429	0.2964	0.3068	0.18965	0.1539	0.1722	0.4706	0.08412	0.03671	0.1239	0.061320000000000006	0.3544	0.377	0.052235000000000004	0.4311	1.899	0.1028	0.9006	0.56775	0.4004	0.3986	0.4613	0.64645	0.33445	4.303999999999999
GJD4	0.0	0.0	0.0	0.0	0.03526	0.0	0.0558	0.10805	0.3611	0.088655	0.0	0.0	0.71235	0.8382	0.08587	0.2325	0.08058	0.060815	0.07200000000000001	0.1047	0.0	0.0	0.0	0.026019999999999998	0.07038	0.0	0.0	0.0	0.0	0.0	0.1254	0.0	0.0	0.0	0.0	0.037610000000000005	0.0	0.01864	0.0	0.0	0.0	0.1435	0.06294	0.058710000000000005	0.08602	0.06377000000000001	0.09350499999999999	0.0	0.3602
FZD8	7.4325	10.21	2.5175	16.31	10.94	16.3	3.1260000000000003	4.4995	5.181	4.2219999999999995	0.51665	0.7501	5.9355	4.4639999999999995	2.9339999999999997	1.889	3.687	2.6660000000000004	1.6540000000000001	1.2725	8.288	0.10300000000000001	5.73	3.4085	7.5089999999999995	19.7	9.406	7.446000000000001	1.6280000000000001	8.2925	15.37	9.779	3.367	8.664	2.8510000000000004	10.01	5.457999999999999	2.677	23.415	3.318	4.0895	2.036	3.0269999999999997	6.263	7.455	3.17	22.955	11.48	7.412999999999999
TMX3	24.605	21.92	12.87	24.68	27.57	23.96	20.65	7.2825	9.822000000000001	8.988	30.15	23.27	10.575	17.76	7.971	11.19	11.63	7.1295	10.78	7.7415	21.885	27.82	52.25	19.67	24.24	18.76	14.42	16.69	12.8	16.315	24.6	9.789	7.044	10.19	9.748	29.49	13.93	6.654	32.37	19.48	7.166	14.37	18.41	12.31	13.06	22.62	27.185	12.335	14.08
CCDC102B	4.4435	4.41	1.92	2.275	4.244	4.226	1.725	1.2309999999999999	1.082	1.0995	0.6431	0.675	1.0270000000000001	1.216	1.217	1.297	1.2229999999999999	0.96805	2.763	1.4425	2.8815	0.5931	4.7860000000000005	1.079	1.709	1.462	1.038	1.3305	0.9472	1.109	1.334	1.689	0.4674	1.3969999999999998	0.3612	15.31	0.6318	0.165	3.6175	0.9917	0.3958	1.1909999999999998	1.1079999999999999	0.7271	0.9361	1.189	0.8089	1.2755	11.71
RP11-638L3.1	0.02027	0.0	0.0	0.03296	0.04048	0.03195	0.0	0.037105	0.029689999999999998	0.024659999999999998	0.0639	0.03735	0.010815	0.025639999999999996	0.0182	0.09003	0.058129999999999994	0.01615	0.03896	0.076515	0.0	0.0	0.044430000000000004	0.016995	0.0	0.0	0.0	0.0	0.0	0.0	0.043089999999999996	0.0	0.0	0.0	0.0	0.0	0.0	0.0	0.0	0.018869999999999998	0.0	0.0	0.0	0.0	0.0	0.0	0.0	0.0	0.08775
DSEL	6.6795	5.772	1.4025	13.36	13.01	8.994	3.2880000000000003	4.404	3.2889999999999997	3.6460000000000004	6.409	4.55	2.2985	3.0839999999999996	4.314	5.351	5.061	3.4765	8.251	5.239	5.084	0.026335	41.14	4.1819999999999995	5.732	4.467	1.9245	3.533	0.8698	3.3819999999999997	7.176	2.177	0.7446	1.175	1.516	6.15	1.496	0.5538	4.9505	4.64	0.85095	0.7218	2.1415	1.689	2.059	1.321	2.035	1.339	2.305
RPS29	424.1	423.5	301.25	382.2	382.8	388.0	398.8	165.45	123.9	121.05	169.6	155.9	123.55	131.8	139.3	154.2	156.2	121.4	209.4	188.45	487.15	1131.5	703.8	500.7	560.9	357.2	407.85	353.4	448.6	313.85	496.8	180.5	123.4	219.4	169.4	415.2	392.9	259.5	406.9	921.4	277.45	278.8	364.3	647.9	664.5	411.8	644.7	319.9	249.2
ZIC4	1.4380000000000002	0.0	0.006121	0.03106	0.06835	0.026269999999999998	0.0	0.60765	1.615	1.597	172.15	135.2	1.6165	1.254	1.308	2.877	2.654	1.4169999999999998	2.965	1.2585	0.03463	0.004254	3.46	0.0	0.0	0.009783	0.0072204999999999995	0.01294	0.009235	0.006177	0.0	0.0076549999999999995	0.0	0.0	0.2117	0.012759999999999999	0.02045	0.30305	0.02334	0.013380000000000001	0.009497	0.3061	0.0021774999999999997	0.02985	0.5353	0.02145	0.0	0.014665000000000001	0.3375
AGTR1	70.005	33.33	33.68	5.3839999999999995	8.789	13.66	19.23	0.11405	0.09534	0.152	0.2337	0.4157	0.12805	0.09437999999999999	0.1641	0.6395	0.1578	0.13255	0.2046	0.89995	39.175	0.031889999999999995	5.6579999999999995	4.5675	5.561	23.22	6.8665	10.48	1.149	8.6395	10.91	5.983	1.435	5.956	29.25	12.64	4.0680000000000005	4.995	12.15	2.592	1.499	1.4269999999999998	4.9215	6.864	15.28	2.511	5.434	1.867	2.465
CPB1	2.8	5.632999999999999	72.615	2.0069999999999997	1.472	0.8015	3.247	0.28555	0.2962	0.27545	0.5048	1.149	0.47965	0.2326	0.4843	0.4526	0.2478	0.34125	0.5416	0.62815	3.097	1.2695	1.5530000000000002	3.0780000000000003	2.987	1.1179999999999999	1.298	0.93125	1.554	1.4505	2.7230000000000003	0.43700000000000006	0.24600000000000002	0.8515	1.264	0.9682	1.187	0.5636	1.177	2.245	17490.0	1.304	2.492	1.3980000000000001	2.022	1.462	13.98	3.2725	2.759
ZIC1	2.1790000000000003	0.01762	0.02963	0.08606	0.09277	0.08302999999999999	0.0	2.452	5.276	5.555	449.25	318.4	5.841	4.99	4.92	7.845	7.432	5.877999999999999	8.751	4.4695	0.074285	0.01848	8.558	0.01576	0.0	0.028489999999999998	0.024045	0.030539999999999998	0.026680000000000002	0.025175	0.04639	0.02367	0.014759999999999999	0.01779	2.164	0.04523	0.05347999999999999	1.5435	0.09466000000000001	0.03741	0.011875	0.6818	0.03775	0.08592000000000001	1.421	0.09372	0.019255	0.045135	0.3443
CPA3	28.235	17.15	0.6226	9.797	11.03	5.405	31.2	0.035385	0.026189999999999998	0.03575	0.049825	0.06109	0.037495	0.03038	0.03134	0.031830000000000004	0.03106	0.033260000000000005	0.048760000000000005	0.037285000000000006	12.73	0.037665	0.4284	11.57	12.19	10.87	19.045	35.405	18.87	33.625	9.031	2.166	1.155	1.459	1.178	66.63	16.54	0.90555	14.15	0.3859	9.247	0.5967	20.875	21.03	28.53	34.1	1.3555	23.475	3.665
AC018799.1	0.0	0.0	0.0	0.0	0.0	0.0	0.0	0.49115	0.7535	0.0	0.0	0.0	0.61255	0.7396	0.02891	0.0	0.0	0.0	0.0	0.0	0.0	0.0	0.0	0.0	0.0	0.0	0.0	0.0	0.0	0.0	0.0	0.0	0.0	0.0	0.0	0.0	0.0	0.0	0.0	0.0	0.0	0.0	0.0	0.0	0.0	0.0	0.0	0.0	0.034839999999999996
AC006196.1	0.0	0.0	0.0	0.0	0.0	0.0	0.0	0.0	0.0	0.0	0.0	0.0	0.0	0.0	0.0	0.0	0.0	0.0	0.0	0.0	0.0	0.0	0.0	0.0	0.0	0.0	0.0	0.0	0.0	0.0	0.0	0.0	0.0	0.0	0.0	0.0	0.0	0.0	0.0	0.0	0.0	0.0	0.0	0.0	0.0	0.0	0.0	0.0	0.0
CELF4	0.2438	0.2063	0.2902	0.268	0.2504	0.2336	0.1697	33.485	47.58	23.515	101.45	82.77	52.97	66.57	23.54	42.79	41.15	17.33	4.111000000000001	17.045	0.31915	0.03818	0.03904	0.25955	0.3715	1.3940000000000001	0.5134	0.5011	0.0903	0.4401	0.4786	0.2355	0.07139	0.3226	0.046110000000000005	0.4778	0.2026	0.078525	0.59395	1.173	0.727	26.79	0.65495	0.3156	0.3726	0.48100000000000004	0.5959	0.9335	3.748
MIR4318	0.0	0.0	0.0	0.0	0.0	0.0	0.0	0.0	0.0	0.0	0.0	0.0	0.0	0.0	0.0	0.0	0.0	0.0	0.0	0.0	0.0	0.0	0.0	0.0	0.0	0.0	0.0	0.0	0.0	0.0	0.0	0.0	0.0	0.0	0.0	0.0	0.0	0.0	0.0	0.0	0.0	0.0	0.0	0.0	0.0	0.0	0.0	0.0	0.0
MIR5583-1	0.0	0.0	0.0	0.0	0.0	0.0	0.0	0.0	0.0	0.0	0.0	0.0	0.0	0.0	0.0	0.0	0.0	0.0	0.0	0.0	0.0	0.0	0.0	0.0	0.0	0.0	0.0	0.0	0.0	0.0	0.0	0.0	0.0	0.0	0.0	0.0	0.0	0.0	0.0	0.0	0.0	0.0	0.0	0.0	0.0	0.0	0.0	0.0	0.0
ELTD1	118.15	103.6	8.2905	12.61	31.36	15.96	15.77	3.5180000000000002	3.563	4.606	2.595	2.238	3.048	3.7089999999999996	5.045	5.416	2.8360000000000003	4.078	7.973	6.879	94.705	0.049260000000000005	19.98	21.475	29.57	13.52	7.6815	17.52	6.19	18.61	21.13	11.46	10.31	11.2	2.3369999999999997	33.21	10.24	8.5575	36.76	6.531000000000001	2.7760000000000002	8.867	15.435	9.514	12.78	9.488	40.85	7.569	8.725
TMEM255A	1.4140000000000001	4.245	0.4894	1.097	1.7009999999999998	0.7070000000000001	2.272	5.97	3.891	3.0635	2.5610000000000004	4.106	2.0075	2.734	4.435	21.84	8.282	2.222	12.33	22.73	2.944	1.359	0.282	17.5315	9.222000000000001	3.803	1.749	3.7195	1.375	2.951	3.86	0.7575	0.2055	0.8713	0.0405	1.036	1.3330000000000002	0.2815	14.925	20.97	0.14385	5.947	1.5185	2.36	2.549	2.474	0.9442	0.7291	0.2445
RHOXF2	0.0	0.0	0.0	0.0	0.0	0.0	0.0	0.0	0.0	0.0	0.0	0.045610000000000005	0.0	0.0	0.0	0.0	0.0	0.0	0.0	0.0	0.0	0.0	0.0	0.0	0.0	0.0	0.0	0.0	0.0	0.0	0.08721	0.0	0.0	0.0	0.0	0.0	0.0	0.0	0.0	0.05372999999999999	0.0	0.0	0.0	0.0	0.0	0.0	0.0	0.0	12.24
RHOXF2B	0.0	0.0	0.0	0.0	0.0	0.0	0.0	0.0	0.0	0.0	0.0	0.0	0.0	0.0	0.0	0.0	0.0	0.0	0.0	0.0	0.0	0.0	0.0	0.0	0.0	0.0	0.0	0.0	0.0	0.0	0.0	0.0	0.0	0.0	0.0	0.0	0.0	0.0	0.0	0.0	0.0	0.0	0.0	0.0	0.0	0.0	0.0	0.0	4.365
ZBTB33	8.2385	7.896	7.5889999999999995	5.513999999999999	6.354	4.888999999999999	9.164	5.638	6.114	6.1339999999999995	14.805	10.89	6.2055	8.987	5.569	8.433	8.235	4.5889999999999995	7.178999999999999	5.901	9.5625	25.56	14.87	7.357	8.449	5.547000000000001	5.7860000000000005	5.2215	11.43	5.1275	8.49	2.6289999999999996	2.0980000000000003	3.19	5.979	10.48	12.5	3.9065	7.8475	10.48	4.2925	9.993	7.619	15.93	15.15	7.642	10.75	5.8025	6.474
RHOXF1	2.122	1.4280000000000002	1.2109999999999999	0.7208	0.9469	0.6672	1.785	1.3715	2.145	1.175	22.4	19.87	3.4085	3.4539999999999997	1.4809999999999999	3.975	1.965	1.0885	1.442	1.5195	1.876	0.49615	0.1043	1.452	4.1	2.597	1.04	2.2119999999999997	0.563	1.9565	3.9989999999999997	0.3416	0.2407	1.5390000000000001	0.4493	0.8587	0.9458	0.11945	1.124	5.148	0.15395	3.2889999999999997	2.1725	1.7269999999999999	1.595	1.172	1.8895	0.5919	29.82
CHM	7.004	5.976	8.2675	7.176	7.265	10.08	7.268	3.469	4.354	4.151	10.695	8.501	5.2410000000000005	7.921	3.6210000000000004	4.623	5.689	3.0485	4.284	3.0305	6.3020000000000005	7.699	11.44	7.506	9.186	5.946000000000001	4.069	5.728	4.36	5.5925	7.6339999999999995	2.515	1.7690000000000001	3.3280000000000003	1.814	6.421	4.789	3.8810000000000002	7.6775	7.229	1.9325	8.482000000000001	5.58	4.351	4.341	3.926	4.7375	3.338	3.077
DACH2	0.1951	0.027460000000000002	0.027014999999999997	0.02085	0.009151000000000001	0.07249	0.5931	2.7939999999999996	3.6689999999999996	2.6625	0.053515	0.05401	3.5589999999999997	5.8260000000000005	2.846	4.37	6.642	1.831	0.1277	0.9635	0.083255	0.0	0.0	0.18785	0.4805	0.1002	0.04833	0.02828	0.02411	0.0254	0.3076	0.009847	0.0	0.3662	0.0	0.03771	0.2135	0.015655000000000002	0.32955	0.3514	0.074915	0.4259	0.28735	0.05033	0.07261000000000001	0.05756	0.0	0.11785	0.07182999999999999
HCN1	0.1007	0.08187	0.038215	0.02562	0.04687	0.0176	0.01855	2.9835	6.885	1.1385	13.355	10.84	11.53	19.31	3.222	2.782	4.485	0.8161	0.58	0.85615	0.11875	0.0	0.0	0.01709	0.0523	0.1542	0.054145000000000006	0.36215	0.018580000000000003	0.4022	0.044430000000000004	2.383	0.02044	0.00604	0.0191	0.01818	0.0338	0.35385	11.695	0.02352	0.4603	1.675	0.015705	0.1313	0.1289	0.036039999999999996	0.0	0.02195	0.2223
CTD-2139B15.4	0.0	0.0	0.0	0.0	0.0	0.0	0.0	0.0	0.0	0.0	0.0	0.0	0.0	0.0	0.0	0.0	0.0	0.0	0.0	0.0	0.0	0.0	0.0	0.0	0.0	0.0	0.0	0.0	0.0	0.0	0.0	0.0	0.0	0.0	0.0	0.0	0.0	0.0	0.0	0.0	0.0	0.0	0.0	0.0	0.0	0.0	0.0	0.0	0.4254
TUSC1	23.325	23.95	15.495	33.42	29.63	33.98	24.21	9.6175	11.77	9.9755	19.235	15.96	12.08	15.3	9.493	12.19	12.2	8.4475	12.7	9.394	25.075	0.20075	18.8	27.645	32.32	23.77	16.985	25.68	12.1	23.24	37.46	10.47	6.492000000000001	12.66	7.284	18.63	15.61	5.608	26.11	27.43	6.557	17.85	22.37	19.54	19.5	12.2	11.785	12.685	46.3
CD2AP	17.33	15.7	10.915	12.23	12.72	13.95	22.23	2.7545	2.605	3.491	16.47	14.41	2.5885	3.139	2.8310000000000004	4.032	3.7889999999999997	2.8245	7.705	3.8005	17.94	44.73	14.03	13.87	14.18	10.96	24.58	10.69	24.22	10.56	11.65	4.822	3.5860000000000003	17.61	8.064	20.43	22.68	5.377999999999999	14.995	10.1	10.345	12.41	17.855	18.72	18.11	25.76	11.065	14.73	12.44
GPR115	0.05093	0.1813	0.8323	0.04413	0.1442	0.1106	9.293	0.01059	0.04378	0.008383499999999999	0.99285	1.031	0.06182000000000001	0.06095	0.01728	0.07637999999999999	0.02375	0.0	0.0298	0.013935	0.064175	0.066835	0.042210000000000004	0.259	0.3639	0.1236	0.35395	0.23675	28.32	0.2775	1.482	0.3691	0.2238	0.06255	0.01753	0.2254	0.2176	0.16155	0.045535	0.4755	0.025965	0.1953	0.21235	58.41	62.82	0.2058	0.017305	0.05315	0.8395
MUT	27.75	24.27	32.555	31.07	29.04	38.66	33.1	15.275	17.71	17.03	28.215	23.72	17.295	22.71	13.04	17.98	18.8	13.205	19.86	15.93	26.945	25.24	32.53	27.665	27.72	23.38	26.295	29.15	25.25	29.17	29.48	16.37	15.32	20.08	45.42	22.7	23.84	18.06	32.835	40.71	12.015	25.49	22.22	23.47	25.4	22.76	14.76	23.475	24.16
PTCHD4	0.2714	0.4647	0.1132	1.067	0.6087	0.505	0.3617	0.12645	0.1778	0.1924	0.2087	0.3399	0.21085	0.2773	0.1213	0.2076	0.1763	0.1775	0.2064	0.17965	0.3305	0.01192	1.128	0.40265	1.06	0.3414	0.09369	0.2199	0.06296	0.3327	0.4256	0.1615	0.11699999999999999	0.2573	0.03702	0.3812	0.4696	0.055215	0.82085	0.1959	0.051565	1.136	0.58595	0.04838	0.06139	0.04702	0.032244999999999996	0.066925	0.2535
OPN5	0.0	0.0	0.0	0.0	0.0	0.0	0.0	0.013225	0.03252	0.023094999999999997	0.023459999999999998	0.0441	0.049280000000000004	0.05356	0.01011	0.03065	0.0215	0.026430000000000002	0.010579999999999999	0.016855000000000002	0.0	0.0	0.0	0.02339	0.0	0.0	0.0	0.0	0.0	0.0	0.01009	0.008796	0.1311	0.004964	0.0	0.0	0.0	0.006996	0.0021105	0.0	0.0	0.03055	0.0	0.01087	0.0	0.0	0.0	0.012305	7.506
CENPQ	7.2405	5.92	4.7355	5.978	5.9	5.336	6.079	4.875	3.466	4.4195	4.8095	4.391	3.484	4.4030000000000005	4.956	5.192	4.24	3.955	13.75	6.422000000000001	6.8145	22.385	8.953	5.8565	6.81	4.968	3.7430000000000003	5.187	5.671	5.015	6.117000000000001	3.478	2.7319999999999998	2.176	1.6569999999999998	4.987	4.434	2.9	8.405	8.488999999999999	1.6665	4.737	5.016	4.619	4.458	4.3180000000000005	6.199	3.405	6.817
GPR111	0.012125	0.0	0.0	0.008715	0.03305	0.04726	0.01744	0.0	0.009156999999999998	0.0	0.1875	0.1696	0.01162	0.01235	0.0	0.0	0.0	0.0	0.0	0.0	0.0	0.0	0.0	0.0041345	0.019190000000000002	0.02076	0.018205000000000002	0.03277	0.7042	0.03202	0.09502999999999999	0.1198	0.0952	0.025710000000000004	0.0	0.022609999999999998	0.03438	0.067065	0.0	0.09187999999999999	0.0	0.1156	0.0	4.162	5.064	0.009205	0.0	0.009022	0.3636
PABPC5	2.032	1.6219999999999999	5.148	3.464	3.322	3.658	2.123	1.0275	0.8193	0.9064	0.70425	0.8816	0.87245	0.9662	1.043	1.3530000000000002	0.9764	0.7407	2.532	1.263	1.7275	0.0	3.798	2.6915	3.8489999999999998	2.782	0.9277	2.906	0.4145	2.6925	2.862	1.094	0.2813	0.4055	0.09096	1.464	0.6137	0.24835	4.2585	7.093	0.1311	2.258	1.9025	0.4888	0.5567	0.6273	1.0915	0.4084	1.9680000000000002
PABPC5-AS1	0.0	0.0	0.1085	0.0992	0.08598	0.1372	0.1315	0.13375	0.1125	0.073745	0.09898	0.08378	0.1119	0.1209	0.1052	0.1392	0.09892000000000001	0.062965	0.1262	0.0953	0.0	0.0	0.0	0.1141	0.3318	0.07826	0.0	0.0893	0.0	0.08223	0.0	0.0	0.0	0.0	0.0	0.0	0.0	0.0	0.1667	0.4247	0.0	0.1062	0.0	0.0	0.0	0.0	0.0	0.0	0.171
MIR651	0.0	0.0	0.0	0.0	0.0	0.0	0.0	0.0	0.0	0.0	0.0	0.0	0.0	0.0	0.0	0.0	0.0	0.0	0.0	0.0	0.0	0.0	0.0	0.0	0.0	0.0	0.0	0.0	0.0	0.0	0.0	0.0	0.0	0.0	0.0	0.0	0.0	0.0	0.0	0.0	0.0	0.0	0.0	0.0	0.0	0.0	0.0	0.0	0.0
VCX3B	0.038285	0.06523999999999999	0.09712	0.0	0.0	0.0	0.06014	0.1243	0.1383	0.1375	0.100515	0.08932999999999999	0.12335	0.1475	0.08521000000000001	0.1396	0.1523	0.13305	0.1342	0.09665	0.08426499999999999	0.0	0.0	0.14384	0.0	0.0	0.02412	0.025215	0.06699	0.035605	0.0	0.08876	0.051989999999999995	0.1115	0.04069	0.06197999999999999	0.07408	0.0343	0.12635	0.1114	0.0	0.139	0.1713	0.1264	0.1263	0.02409	0.10300000000000001	0.07269500000000001	20.3
KAL1	2.6505	2.378	0.3823	8.966000000000001	9.834	3.385	0.4764	6.2765	5.789	9.103	1.1555	0.9209	3.6010000000000004	4.76	3.523	6.181	7.843	6.2875	4.913	3.5180000000000002	2.55	0.02156	0.034230000000000003	1.587	3.78	0.4767	0.22375	0.93105	0.8821	1.2535	1.284	1.788	0.961	0.1851	0.1012	12.17	2.315	4.954	4.482	0.4954	0.09053	0.7761	3.361	2.318	1.536	0.373	0.34615	0.43595	4.152
VCX2	0.0	0.0	0.0	0.0	0.0	0.0	0.0	0.0	0.0	0.0	0.0	0.0	0.0	0.0	0.0	0.0	0.0	0.0	0.0	0.0	0.0	0.0	0.0	0.0	0.0	0.0	0.0	0.0	0.0	0.0	0.0	0.0	0.0	0.0	0.0	0.0	0.0	0.0	0.0	0.0	0.0	0.0	0.0	0.0	0.0	0.0	0.0	0.0	27.35
PNPLA4	7.518	6.928	13.49	5.865	7.061	6.617000000000001	6.511	8.6095	8.767999999999999	10.275	6.5415	5.7860000000000005	7.7425	9.067	6.797999999999999	11.46	11.58	8.2595	11.31	9.8055	8.823	6.4045	8.302999999999999	9.517999999999999	9.958	4.53	5.6695	6.529	8.681000000000001	7.6435	11.03	8.645	7.332999999999999	8.921	6.581	5.625	7.5489999999999995	11.065	7.7375	15.46	4.857	11.84	7.893	9.378	9.662	5.388	4.5245	8.34	6.716
VCX	0.0	0.0	0.0	0.0	0.0	0.0	0.0	0.054245	0.055060000000000005	0.072675	0.045785	0.0	0.09901499999999999	0.09627999999999999	0.05924	0.07915	0.09195	0.09109500000000001	0.03966	0.025935000000000003	0.0	0.0	0.0	0.0	0.05181	0.0	0.0	0.0	0.0	0.0	0.0549	0.0	0.0	0.0	0.0	0.0	0.0	0.0	0.17275	0.0	0.0	0.0	0.053935000000000004	0.0	0.0	0.0	0.0	0.028339999999999997	20.77
STS	17.035	11.57	3.4215	13.54	16.86	25.85	8.984	3.7305	6.325	4.8545	5.157	5.815	9.527000000000001	15.14	4.301	5.91	5.586	4.187	3.409	3.6695	10.96	17.22	20.7	8.8375	8.561	5.4270000000000005	4.8025	5.4465	2.565	5.3405	10.35	4.7410000000000005	2.1180000000000003	2.884	2.75	11.85	4.61	3.9625	11.265	6.684	1.6475	2.367	7.563	3.063	4.806	4.843999999999999	4.8295	6.1655	2.092
CCDC178	2.1155	2.696	0.041905	0.09783	0.3723	0.09531	0.8046	0.059570000000000005	0.08263999999999999	0.19385	0.0	0.0	0.100255	0.1197	0.05471	0.1025	0.05861	0.07491	0.07297999999999999	0.047655	1.93	0.0	0.0	1.615	1.6580000000000001	0.205	0.1196	0.15315	0.1597	0.29325	0.8742	0.03676	0.024630000000000003	0.9871	0.0064329999999999995	0.1322	0.07475	0.030975	1.1595	2.4659999999999997	0.045794999999999995	0.5499	2.0525	0.09686	0.1818	0.11699999999999999	1.9995	0.1585	10.74
B3GALTL	6.8285	5.1979999999999995	3.0265	10.17	7.497999999999999	13.16	5.001	4.8075	5.457999999999999	10.7	1.7095	1.87	5.617000000000001	7.523	3.201	3.471	12.23	8.731	3.438	2.6215	7.5920000000000005	0.65285	10.44	8.963	8.651	5.502999999999999	3.925	5.5675	4.457	4.0569999999999995	13.15	11.85	6.921	3.858	2.201	6.489	5.885	2.2195	8.0985	8.725	2.193	5.557	5.465	4.763999999999999	5.05	4.397	5.3815	4.12	8.191
RXFP2	0.050675	0.0	0.23295	0.040389999999999995	0.014980000000000002	0.04695	0.0	0.016605	0.02174	0.0	0.013930000000000001	0.0	0.020065	0.02708	0.0	0.06986	0.1809	0.1348	0.0	0.0	0.059185	0.0	0.06207000000000001	0.008435	0.0	0.0	0.0	0.014375	0.0	0.01229	0.183	0.0	0.0	0.01157	0.0	0.03347	0.0	0.018085	0.088675	0.0	0.0	0.0	0.0	0.0	0.01515	0.0	0.01955	0.0	0.4086
WDPCP	2.108	1.706	1.0575	2.09	1.676	1.865	1.25	0.65885	0.7787	1.005	1.528	1.399	0.98835	1.141	0.8985	0.9809	1.256	0.80155	1.609	0.76075	1.9055	1.59	1.4680000000000002	2.0555	2.352	1.234	0.55755	0.9636	0.5553	0.8824	1.685	1.177	0.9520000000000001	0.7418	0.3475	1.46	1.085	0.81785	2.2319999999999998	2.612	0.4426	1.9769999999999999	1.1740000000000002	1.454	1.483	0.7439	0.9505	0.99685	2.421
FOXP1	14.51	11.19	2.4015	26.88	17.7	26.47	18.58	2.3930000000000002	3.949	8.6835	4.1385	3.33	5.8315	7.869	3.1189999999999998	2.491	9.033999999999999	6.9845	3.843	2.7755	13.985	0.3819	5.343999999999999	10.895	12.2	26.08	12.36	30.245	8.96	32.48	12.27	4.739	2.727	3.1180000000000003	3.181	17.87	14.12	2.3255	12.82	22.74	3.9355	8.292	18.585	8.02	9.3	11.17	9.603	10.575	6.653
KYNU	2.7880000000000003	3.675	3.563	2.298	3.4610000000000003	1.055	6.934	0.267	0.3088	0.53345	0.10625	0.09935	0.2499	0.2497	0.3222	0.4983	0.306	0.3941	1.339	0.6465	3.535	43.665	3.165	1.5358	2.2840000000000003	0.992	1.0275	0.9604	3.955	0.89065	1.361	0.6102	0.2322	3.292	19.24	11.66	1.871	0.10845	2.063	0.3789	0.23905	1.3330000000000002	0.93505	1.1540000000000001	0.8956	2.002	10.365	0.8633	16.14
ALCAM	11.095	5.686	10.78	158.0	64.92	53.05	35.71	32.72	24.01	36.99	5.442	5.188	23.315	28.46	30.73	45.61	42.92	33.41	80.94	38.19	25.435	55.77	126.3	10.86	28.83	27.13	11.86	21.46	7.263	18.07	21.98	6.961	1.17	8.924	19.9	79.7	54.7	0.49755	34.48	40.2	19.43	34.32	36.5	16.39	17.8	16.73	8.4035	36.27	6.162000000000001
PSMC2	55.02	45.6	52.155	62.59	60.8	63.64	48.53	23.475	26.42	26.55	58.945	45.77	31.12	39.55	24.37	32.3	27.71	21.955	49.97	28.5	47.805	71.365	69.4	52.78	48.39	48.92	35.49	52.015	44.95	52.255	51.76	31.48	28.86	26.4	28.88	51.98	39.88	69.14	57.85	44.88	13.275	49.5	43.97	54.0	57.81	36.83	50.37	32.765	52.59
SLC26A5	0.5199	0.2496	0.21065	0.2934	0.3029	0.2358	5.126	0.079815	0.055479999999999995	0.100365	2.938	3.2680000000000002	0.083105	0.05517999999999999	0.07213	0.1467	0.1191	0.08792	0.2315	0.1737	1.1305	0.14935	0.09527999999999999	0.5017	0.4276	0.2239	0.15425	0.18755	0.1049	0.16695	0.2842	0.1272	0.02431	0.2497	0.1599	0.7956	1.011	0.049205	0.8952	0.3269	0.11365	0.4741	1.051	1.006	1.054	0.2297	0.3908	0.63155	0.6894
RELN	1.148	1.885	0.6246	0.1961	1.817	0.5746	1.446	2.8425	3.877	3.6919999999999997	174.4	102.9	3.695	4.4319999999999995	2.737	3.948	4.178999999999999	1.9775	2.793	1.1615	2.1715	0.019785	0.5641	1.6035	1.505	1.425	0.7599	2.3280000000000003	0.5415	2.101	3.2039999999999997	1.5419999999999998	0.1721	0.2012	3.596	1.166	1.3659999999999999	0.1686	38.015	0.4486	0.10015	0.7815	0.9815	1.015	1.099	1.253	0.17585	0.3539	1.7730000000000001
CTB-107G13.1	0.1219	0.08309	0.092155	0.025259999999999998	0.06619	0.026989999999999997	1.7730000000000001	0.049694999999999996	0.028439999999999997	0.05678	1.485	1.348	0.028905	0.027360000000000002	0.07146	0.10099999999999999	0.07844	0.049935	0.1394	0.1355	0.49355	0.0	0.0	0.13009500000000002	0.2029	0.04073	0.020669999999999997	0.0333	0.009741	0.021495	0.0476	0.017419999999999998	0.0	0.06336	0.03412	0.062079999999999996	0.2251	0.0	0.166	0.016390000000000002	0.0	0.1589	0.4308	0.3084	0.3006	0.04278	0.18055	0.041210000000000004	0.7984
ORC5	11.215	8.266	8.98	8.228	10.21	12.29	13.9	3.911	5.202000000000001	5.131	16.11	13.87	8.4955	9.897	4.949	6.282	6.712000000000001	4.09	5.555	4.234	11.655	17.885	16.2	13.52	14.3	11.48	8.351	9.7955	9.926	9.7365	11.84	3.458	2.218	4.748	5.29	7.709	8.947000000000001	4.1819999999999995	16.975	13.08	5.4455	9.238	13.635	11.73	12.8	7.4670000000000005	10.245	7.8275	19.85
DNAJC2	14.055	13.57	9.373	11.82	12.04	12.66	12.77	4.4285	5.486000000000001	5.7285	11.465	9.32	6.212000000000001	7.791	4.874	6.695	6.797999999999999	4.545	7.0920000000000005	5.1285	14.28	24.975	20.74	14.395	16.27	11.37	10.34	9.98	11.14	9.5945	17.26	6.513999999999999	4.508	6.6579999999999995	5.534	13.3	11.96	12.365	15.945	18.96	5.974	13.59	14.2	13.53	13.7	11.18	14.175	9.5325	31.75
PMPCB	49.185	40.44	58.905	55.86	50.84	62.46	56.12	14.795	20.05	17.405	45.83	38.29	24.63	30.64	15.45	19.68	19.26	13.785	24.78	18.28	50.745	87.54	55.5	50.51	68.11	49.78	43.845	47.91	36.99	46.525	53.84	28.52	27.32	34.84	28.65	40.68	42.69	24.735	51.795	66.11	25.95	42.07	50.065	47.09	49.98	42.72	42.585	42.32	56.54
MGAT4C	0.025285	0.1375	0.032705	0.1583	0.6358	0.39299999999999996	0.05069	1.1995	1.649	1.9925	0.3041	0.5738	1.511	1.4240000000000002	0.6591	1.155	2.201	1.3419999999999999	0.3955	0.80435	0.022315	0.0	0.0209	0.1555	0.09754	0.2684	0.09575	0.15385	0.031310000000000004	0.15635	0.06945	0.6011	0.4268	0.018080000000000002	0.01879	0.09709	0.01931	0.0	0.34025	0.016	0.038995	2.467	0.1285	0.031330000000000004	0.031330000000000004	0.052660000000000005	0.0	0.04623	5.473
RGMB-AS1	0.6155	0.455	0.4299	0.1887	0.3816	0.2581	0.7427	0.27475	0.3277	0.22045	0.63365	0.6677	0.39775	0.4192	0.3728	0.47	0.2774	0.1494	1.446	0.3814	0.69815	0.13425	4.383	0.56865	0.9708	0.9311	2.679	3.5389999999999997	0.4784	4.6355	0.7524	0.2732	0.1187	0.4544	0.3714	0.8339	1.8359999999999999	1.192	3.3555	1.66	0.78365	1.248	7.5515	1.389	1.37	2.824	0.42815	4.486000000000001	51.64
CHD1	20.765	22.54	9.021	14.55	15.7	20.28	17.6	3.0980000000000003	3.0	3.2845	20.63	21.85	4.3325	3.878	3.384	4.011	3.466	2.7995	6.734	3.8955	20.82	35.77	18.69	21.065	23.14	15.35	14.61	13.89	11.7	13.295	22.21	6.502999999999999	3.718	6.848	6.4670000000000005	23.3	11.82	8.7615	24.06	29.02	6.496	14.12	16.005	16.04	15.62	16.99	21.52	10.07	31.34
RGMB	12.29	9.722000000000001	4.083	10.34	10.77	11.81	17.1	9.099	11.82	6.2989999999999995	32.51	25.49	14.75	20.31	7.2989999999999995	14.12	9.085	3.96	13.51	5.6825	12.72	3.7415	56.41	13.175	18.17	21.42	24.33	73.94	12.26	96.455	18.58	7.221	5.053	3.391	3.509	14.42	18.73	13.57	25.705	26.39	6.425	12.6	24.96	32.48	32.06	25.2	8.605	45.755	16.32
LINC00971	0.0	0.0	0.0	0.0	0.0	0.0	0.0	0.0	0.0	0.0	0.0	0.0	0.0	0.0	0.0	0.0	0.0	0.0	0.0	0.0	0.0	0.0	0.0	0.0	0.0	0.0	0.0	0.0	0.0	0.0	0.0	0.0	0.0	0.0	0.0	0.0	0.0	0.0	0.0	0.0	0.0	0.0	0.0	0.0	0.0	0.0	0.0	0.0	0.9783
MIR5688	0.0	0.0	0.0	0.0	0.0	0.0	0.0	0.0	0.0	0.0	0.0	0.0	0.0	0.0	0.0	0.0	0.0	0.0	0.0	0.0	0.0	0.0	0.0	0.0	0.0	0.0	0.0	0.0	0.0	0.0	0.0	0.0	0.0	0.0	0.0	0.0	0.0	0.0	0.0	0.0	0.0	0.0	0.0	0.0	0.0	0.0	0.0	0.0	0.0
CADM2	1.004	1.8019999999999998	0.078335	0.1433	0.6506	0.2422	1.431	19.37	24.23	20.58	37.775	28.87	23.44	40.76	19.52	16.63	20.29	17.855	14.9	20.485	1.3165	0.013144999999999999	0.01218	0.77165	0.9468	4.263	0.99115	2.905	0.2463	2.7365	0.3029	1.679	0.1316	0.031810000000000005	0.09658	0.2887	0.2705	0.82135	11.405	0.1892	0.07671499999999999	4.2010000000000005	1.339	0.344	0.2717	0.332	0.11205	1.1025	0.3686
THSD7B	1.1825	1.506	0.041675	3.321	0.8421	0.6675	0.1255	0.3883	0.4123	0.2559	0.2426	0.284	0.3188	0.3661	0.4096	0.7793	0.2669	0.22615	0.9732	0.31475	1.1445	0.006039500000000001	0.2354	0.1659	0.2229	0.2071	0.11055	0.18195	0.2751	0.1543	0.1198	0.2164	0.08001	0.4067	0.02182	0.09781000000000001	0.1956	0.043555	1.73	0.1198	0.01804	1.181	0.5248	0.07148	0.07611	0.07992	0.015105	0.058825	0.5735
PTCHD1	0.22875	0.1233	0.026260000000000002	0.3235	1.2109999999999999	6.936	3.39	1.1335	1.858	1.9465	23.08	22.97	2.0695	2.253	0.524	1.679	2.271	1.1815	0.6187	1.494	0.86075	0.0073405	0.005209	3.484	2.141	11.14	2.053	3.8155	0.2682	2.9165	0.48200000000000004	0.1232	0.02897	0.03414	0.01374	0.3122	1.58	0.088775	0.15035	0.03642	0.01841	1.535	2.1485	0.1337	0.19399999999999998	0.4451	0.22025	0.3218	0.3864
ZNF645	0.0	0.0	0.0	0.0	0.0	0.0	0.0	0.0	0.0	0.0	0.03802	0.027030000000000002	0.0	0.0	0.0	0.0	0.0	0.0	0.0	0.0	0.0	0.0	0.0	0.0	0.0	0.0	0.0	0.0	0.0	0.0	0.0	0.0	0.0	0.0	0.0	0.0	0.0	0.0	0.0	0.0	0.0	0.0	0.0	0.0	0.0	0.0	0.0	0.0	19.0
PHEX	0.09938999999999999	0.05628	0.08585	0.2841	0.09155	0.1791	0.1699	0.6559999999999999	0.4235	0.4253	0.69625	0.8281	0.31545	0.2697	0.4534	0.9208	0.3803	0.2567	2.225	0.94045	0.5992	0.16595	0.3277	0.89795	1.271	0.4756	0.1459	0.40735	0.1806	1.0525	0.2189	0.034069999999999996	0.02228	0.10400000000000001	0.01113	4.357	0.4147	0.019285	0.14565	1.122	0.027655000000000002	0.2645	0.5324	0.2003	0.1657	0.5137	0.3437	0.054885	0.2118
DDX53	0.0	0.0	0.0	0.0	0.0	0.0	0.0	0.0	0.0	0.0	0.03803	0.07452	0.0	0.0	0.0	0.0	0.0	0.0	0.0	0.0	0.0	0.0	0.0	0.0	0.047310000000000005	0.0	0.0	0.0	0.0	0.0	0.0	0.0	0.0	0.0	0.0	0.0	0.0	0.0	0.0	0.0	0.0	0.0	0.0	0.0	0.0	0.0	0.0	0.0	16.75
PHEX-AS1	0.0	0.0	0.0	0.0	0.03645	0.1068	0.052610000000000004	0.46715	0.8540000000000001	1.4869999999999999	6.699	6.127999999999999	0.94695	0.9232	0.3985	0.6072	1.4269999999999998	1.443	0.2865	0.4468	0.06489500000000001	0.0	0.0	0.7413	0.09492	0.3166	0.051820000000000005	0.08095	0.0	0.047355	0.063	0.0	0.0	0.02947	0.0	0.0	0.1041	0.04567	0.044785000000000005	0.0	0.0	0.4689	0.42485	0.0	0.0223	0.01829	0.0	0.0	0.2127
PRDX4	62.795	67.4	67.62	86.61	79.41	57.43	42.32	10.29	9.511000000000001	12.125	17.715	16.21	9.0845	10.24	10.01	13.28	13.29	10.09	32.14	15.0	61.67	65.23	177.8	80.105	75.53	34.05	36.565	37.095	45.72	43.355	69.13	47.11	17.3	20.81	80.91	43.7	82.19	14.94	73.045	82.75	181.55	90.97	39.2	34.24	39.22	31.74	55.925	55.1	125.8
FAM198B	20.175	27.42	148.4	87.08	49.57	27.35	16.28	12.28	11.22	13.635	5.655	8.932	12.12	14.27	10.09	10.57	10.55	9.383	12.74	12.165	26.72	0.1382	62.37	14.4	25.25	18.4	8.9655	16.42	4.8389999999999995	12.685	29.97	21.65	12.62	3.835	0.7436	10.54	9.522	2.0035	33.87	85.47	3.0589999999999997	2.858	14.49	4.898	4.242	8.017999999999999	8.631	6.206	6.171
RP11-364P22.1	0.0	0.0	0.0	0.0	0.0	0.0	0.0	0.05005	0.8049	0.0	0.0	0.0	1.206	1.374	0.0	0.09512000000000001	0.028730000000000002	0.024130000000000002	0.0665	0.7596	0.0	0.0	0.0	0.0	0.0	0.0	0.0	0.0	0.0	0.0	0.0	0.0	0.0	0.0	0.0	0.0	0.0	0.0	0.0	0.0	0.0	0.0	0.0	0.0	0.0	0.0	0.0	0.041895	0.0
TMEM144	1.8625	1.8969999999999998	7.9815	5.763	3.247	2.134	2.988	17.34	5.3260000000000005	18.605	4.0345	4.436	8.0135	8.605	26.51	15.82	10.01	24.03	128.8	34.92	3.6115	0.6684	1.9040000000000001	1.4669999999999999	1.44	1.764	3.022	1.5290000000000001	2.1830000000000003	1.1179999999999999	2.838	2.017	1.439	0.7984	0.2419	2.471	2.9330000000000003	0.2674	3.844	8.023	1.6580000000000001	1.055	2.9610000000000003	1.575	1.557	4.095	2.011	1.901	8.634
GRIA2	0.13625	0.06039	0.2201	16.07	0.5758	0.5214	0.05661	32.7	41.19	32.455	70.69	76.22	57.84	81.19	35.11	31.34	54.99	23.505	15.89	18.045	0.39845	0.016905	0.024380000000000002	0.72955	2.542	0.2356	0.1068	0.9433	0.0347	0.12905	21.46	0.02495	0.01707	0.06978	0.0127	0.05798	1.858	0.06417	5.096	0.1583	0.3323	33.94	0.2767	1.242	1.318	0.07189	0.050589999999999996	0.4263	1.273
PTH2R	0.2854	0.1102	0.1878	0.04671	0.02985	0.02364	0.027219999999999998	1.5530000000000002	1.14	0.11465	0.036860000000000004	0.02935	2.9065	4.45	0.7346	1.003	0.1899	0.06934	0.1138	0.059320000000000005	0.72635	0.01375	0.01583	0.033975	0.027469999999999998	0.053939999999999995	0.03777	0.03695	0.01782	0.039044999999999996	0.1167	0.011040000000000001	0.008926	4.739	0.1161	0.09609	1.838	0.0	0.12995	0.02461	0.293	0.061020000000000005	0.10775	0.07627	0.07935	0.06913	0.1478	0.0182	1.004
CFHR1	0.42575	0.2768	0.17605	0.2518	0.5008	0.3155	0.1379	0.03493	0.0595	0.016485	0.0	0.0	0.029725	0.03561	0.05782	0.1552	0.01877	0.014519999999999998	0.04116	0.09924	0.1859	0.0	0.214	0.0	0.1244	0.09171	0.08287	0.1077	0.06742000000000001	0.08463	0.17600000000000002	0.1978	0.01703	1.334	260.3	0.1329	0.1714	0.02858	1.6875	0.35	0.04083	0.056679999999999994	0.075275	0.07142000000000001	0.1027	0.18	2.8205	0.06702999999999999	0.1538
ASPM	0.1675	0.1691	0.1996	0.1528	0.1789	0.0749	0.1537	0.039895	0.09471	0.04958	0.02161	0.028980000000000002	0.1372	0.1487	0.042660000000000003	0.04958	0.04603	0.027565	0.2623	0.051304999999999996	0.10685	23.975	7.869	0.071125	0.1315	0.0661	0.88975	0.05555499999999999	3.765	0.056205	0.03767	0.06601	0.052860000000000004	0.05471	0.1276	0.5005	0.3344	0.04093	0.149	0.1669	0.04007	0.04778	0.1211	1.395	1.465	1.2770000000000001	1.4809999999999999	0.20525	5.322
F13B	0.0	0.0	0.0	0.0	0.0	0.0	0.0	0.0	0.0	0.0	0.0	0.0	0.0	0.0	0.0	0.0	0.0	0.0	0.0	0.0	0.0	0.01137	0.0	0.0	0.0	0.0	0.0	0.0	0.0	0.0	0.0	0.0	0.0	0.0	29.06	0.0	0.0	0.0	0.0	0.0	0.0	0.0	0.0	0.0	0.0	0.0	0.0	0.0	0.7026
CFHR3	0.17645	0.2094	0.18100000000000002	0.2549	0.4786	0.3171	0.3204	0.0	0.008878	0.0	0.0	0.0	0.0042565	0.0	0.01099	0.01321	0.0	0.007511	0.01755	0.01933	0.14655	0.0	0.03808	0.016630000000000002	0.2476	0.058429999999999996	0.1037	0.13535	0.06493	0.07597999999999999	0.1148	0.1809	0.02167	0.07905	110.0	0.2513	0.1996	0.01593	0.6674	0.3697	0.027245	0.06087000000000001	0.0721	0.06051	0.0725	0.1836	0.2302	0.06548999999999999	0.04663
CFHR4	0.0	0.0	0.0	0.0	0.0	0.0	0.0	0.0	0.01107	0.0	0.0	0.0	0.026060000000000003	0.0314	0.0	0.020030000000000003	0.0	0.0	0.0	0.018085	0.0	0.0	0.0	0.00897	0.02048	0.0	0.0	0.0	0.0	0.0	0.01152	0.0	0.0	0.042710000000000005	24.33	0.0	0.0	0.0	0.1071	0.0	0.0	0.0	0.0	0.0	0.0	0.0	0.032330000000000005	0.0	0.09149
CFHR5	0.0	0.0	0.0	0.0	0.0	0.0	0.0	0.0	0.01468	0.0	0.0	0.0	0.02037	0.02949	0.0	0.0	0.0	0.0	0.0	0.0	0.0	0.0	0.0	0.009235	0.0	0.0	0.0	0.0	0.0	0.0	0.0	0.0	0.0	0.0	39.31	0.0	0.0	0.0	0.0	0.0	0.0	0.0	0.0	0.0	0.0	0.0	0.0	0.0	0.1066
CFHR2	0.0	0.0	0.0	0.0	0.0	0.0	0.0	0.0	0.0	0.0	0.0	0.0	0.0	0.0	0.0	0.0	0.0	0.0	0.0	0.0	0.0	0.0	0.0	0.04357	0.0	0.0	0.0	0.0	0.0	0.0	0.0	0.0	0.0	0.0	298.0	0.0	0.0	0.0	0.0	0.0	0.0	0.0	0.0	0.0	0.0	0.0	0.0	0.0	0.04793
ZBTB41	6.24	4.907	4.9975	7.644	6.615	7.202000000000001	6.98	4.0555	4.681	4.0645	21.005	19.24	5.2035	7.079	4.327	5.938	4.999	3.072	7.0729999999999995	4.5755	5.642	4.921	9.689	5.0475	7.311	5.438	3.7715	5.148	4.149	5.0705	5.888999999999999	2.635	1.8230000000000002	2.565	2.28	5.415	5.577000000000001	3.159	8.8445	8.197000000000001	2.525	8.446	5.013	4.117	3.9810000000000003	3.915	4.5685	3.4245	5.5120000000000005
LRRTM3	0.1046	0.0209	0.13595	0.01662	0.02565	0.0333	0.03427	3.485	4.394	4.343999999999999	7.723	5.809	5.6345	8.521	2.464	4.6160000000000005	6.44	3.1055	1.798	2.151	0.017185	0.0	0.01656	0.33585	0.4409	0.1093	0.029325	0.083355	0.0	0.12835	0.07991000000000001	0.02335	0.02332	0.0	0.01205	0.0	0.02705	0.021305	0.2368	0.9049	0.2213	5.5889999999999995	0.056025	0.009326000000000001	0.02192	0.013969999999999998	0.0	0.014044999999999998	3.32
CTNNA3	0.34225	0.2528	0.030625	0.6002	1.261	1.689	0.2288	4.2255	1.226	2.0475	2.391	3.4410000000000003	1.4785	1.535	5.885	3.841	1.3559999999999999	3.5665	29.33	9.5775	0.19095	0.01123	0.008154999999999999	0.69855	1.2570000000000001	2.01	0.4687	1.5095	0.0672	2.8915	0.6418	3.818	5.0969999999999995	0.03734	0.4235	0.04269	0.08905	4.3685	6.1075	0.759	0.01966	0.1003	0.06250499999999999	0.07973	0.1055	0.1018	0.08301	0.06736	2.53
TTLL7	4.368	2.989	0.57965	33.0	30.73	37.43	12.93	14.305	11.38	14.52	37.95	35.08	15.73	20.44	22.84	18.18	13.08	14.555	37.91	20.485	2.9835	0.14565	2.48	6.2865	4.371	8.946	3.5745	18.405	1.963	15.72	15.15	4.1610000000000005	0.7993	0.9506	1.071	5.553999999999999	5.252999999999999	2.803	9.177	1.663	4.4785	20.69	9.1705	1.284	1.433	2.119	1.147	4.8265	8.23
RP11-475O6.1	0.027815	0.02888	0.0701	0.1146	0.059789999999999996	0.02793	0.020309999999999998	0.025269999999999997	0.0192	0.029044999999999998	0.009787	0.010409999999999999	0.02044	0.027139999999999997	0.02866	0.02982	0.06268	0.02738	0.03412	0.02852	0.076955	0.0059305	0.06844	0.04264	0.03694	0.007772	0.030164999999999997	0.015340000000000001	0.04383	0.009084	0.0332	0.06402999999999999	0.02804	0.09872	0.2816	0.03443	0.2364	0.0	0.03475	0.05225	0.13785	0.287	0.40775	0.1336	0.2021	0.08719	0.09481	0.07535499999999999	2.627
FAT4	6.6695	5.044	1.1015	13.81	12.57	16.2	5.044	0.8484	0.5775	0.79775	0.22455	0.4545	0.8094	0.6034	0.9697	0.7032	0.6134	0.725	0.9895	0.98805	5.322	0.016059999999999998	23.82	4.961	7.614	12.15	4.795	7.263	1.413	8.4885	4.652	3.935	1.517	1.3419999999999999	1.022	9.966000000000001	1.7280000000000002	0.93425	5.266	5.977	0.49785	1.1320000000000001	3.533	1.903	2.4619999999999997	2.215	3.5475	1.8769999999999998	1.0979999999999999
ESRRG	0.0616	0.059379999999999995	2.4835	0.01784	0.1095	0.009906	0.4416	0.8178	1.324	0.90725	4.328	3.5239999999999996	1.2565	2.799	0.6782	0.9122	1.091	0.7152	0.902	1.124	0.36065	0.004352	0.01803	0.045455	0.059860000000000003	0.24	0.1374	0.36795	0.0904	1.1295	0.1504	2.705	2.679	3.752	0.06758	0.1425	0.4041	1.3969999999999998	0.47545	0.09561	1.0595	1.456	1.165	0.4999	0.6621	0.7991	0.37415	10.865	0.4393
PCLO	0.31995	0.2627	1.24	0.2316	0.1466	0.3421	0.2911	2.697	4.379	3.5705	33.985	32.9	5.4479999999999995	8.709	3.3289999999999997	3.682	6.622000000000001	2.5780000000000003	2.528	2.207	1.00525	0.01316	0.020669999999999997	0.63905	1.265	0.335	0.7502	0.36325	1.125	0.3864	0.4594	0.4477	0.2149	1.479	0.04477	0.4817	1.3230000000000002	0.026595	0.10995	0.5477	0.83175	9.541	2.0275	0.833	1.14	0.8675	0.27535	0.61475	2.655
ALX1	0.2007	0.0	0.0	0.0	0.2453	0.9819	0.5337	0.029439999999999997	0.0	0.041295	0.0	0.0	0.040705	0.04587	0.061739999999999996	0.06699	0.050660000000000004	0.025345	0.0	0.0	0.2429	0.0	0.9439	1.05365	1.3869999999999998	0.0	0.0	0.04965	0.0	0.0	5.225	0.0	0.0	0.888	0.0	0.0	2.608	0.0	0.1491	0.6022	0.0	1.101	0.074725	0.8785	0.9181	0.0	0.0	0.0	1.983
NTS	0.2307	0.4757	0.46915	0.07635	0.2139	0.1624	0.3738	1.7135	0.07289	0.87815	0.6499	0.2145	0.058385	0.08769	8.027999999999999	27.02	0.4358	0.49115	0.6759999999999999	1.716	0.1644	0.049985	0.0	0.24365	0.2281	0.2474	0.1775	0.5025	0.7203	0.4347	1.1059999999999999	0.3814	0.0	0.247	0.1928	0.8568	0.08718	0.0	0.179	0.31	0.038669999999999996	18.66	0.3744	0.1601	0.07596	32.05	0.1112	0.1067	0.7614
RASSF9	5.5795	3.003	1.2235	4.498	3.734	4.85	1.8969999999999998	0.1471	0.07357000000000001	0.23025	0.05879500000000001	0.06067	0.0866	0.06938	0.268	0.4863	0.087	0.089155	0.4623	0.3976	4.08	0.0	1.848	3.3085	4.582	2.19	0.75505	2.157	6.48	1.8915	6.774	1.518	1.585	1.6340000000000001	0.4358	5.186	2.679	0.8678	3.8645	3.065	1.0979999999999999	1.195	2.5069999999999997	4.677	3.472	1.195	2.1455	1.1665	1.008
CCNG1	76.59	62.18	59.835	73.52	64.78	79.57	123.1	17.235	16.29	18.225	26.785	22.78	17.2	21.3	18.41	20.97	18.31	15.705	60.04	25.08	67.395	201.75	169.3	71.975	87.47	81.58	64.88	69.705	45.61	72.665	70.06	33.02	25.27	54.89	34.49	59.71	73.09	74.75	72.955	142.9	61.42	30.34	80.93	32.34	33.23	64.57	43.07	69.265	29.93
CDH8	0.05114	0.0181	0.0077675	1.514	0.014180000000000002	0.06882	0.2609	2.0845	2.506	3.822	0.15925	0.2059	5.03	6.926	3.1289999999999996	3.457	4.882	3.0745	3.488	3.2375	0.047275	0.0	0.009105	0.09415	0.06377999999999999	0.1065	0.030260000000000002	0.2678	0.05371	0.27695	0.04888	0.009746	0.01264	0.01169	0.0	0.04513	0.05417	0.051539999999999996	0.03857	0.2762	0.004167499999999999	0.3213	0.1763	0.07067999999999999	0.0907	0.032869999999999996	0.007163500000000001	0.0078925	0.1602
EYS	0.1882	0.1183	0.08625	0.06759	0.08776	0.07188	0.1047	0.03306	0.049510000000000005	0.032795	0.20045	0.3249	0.061935000000000004	0.06106	0.045380000000000004	0.04287	0.04235	0.030410000000000003	0.0737	0.03397	0.1325	0.1011	0.1257	0.08546000000000001	0.1373	0.08512	0.07635	0.080505	0.04725	0.070355	0.1393	0.05359	0.0255	0.039060000000000004	0.08968999999999999	0.08388999999999999	0.1061	0.058789999999999995	0.1407	0.1287	0.053704999999999996	0.1167	0.11295	0.07247999999999999	0.07023	0.09254	0.08502	0.06505	0.9524
MTUS2	0.039155	0.1251	0.01699	18.53	4.765	0.2175	0.6565	0.7052	1.766	1.236	6.8295	6.579	3.846	3.5989999999999998	0.7539	1.0759999999999998	1.639	0.7527	0.2789	0.4326	0.04688	0.044655	0.1802	0.46645	0.6875	0.5841	0.1697	1.68	0.08847000000000001	2.2119999999999997	0.3941	8.052999999999999	8.056000000000001	0.04411	0.3786	0.1226	1.22	0.027075	0.082225	1.594	1.6130000000000002	7.5760000000000005	0.1137	0.07797	0.06536	0.08666	0.1849	0.1051	2.491
BMP2	13.52	16.12	1.6145	7.099	8.865	7.148	38.23	1.3345	1.202	1.2155	0.61695	0.6836	1.2495	1.324	1.4240000000000002	1.857	1.078	1.01	1.828	1.6780000000000002	8.9855	0.26965	0.5971	7.8255	9.936	4.967	14.485	5.401	4.128	4.683	8.72	3.201	1.5219999999999998	3.3960000000000004	1.901	24.26	2.917	1.6335	11.995	3.4	3.3655	4.016	3.199	16.07	13.61	11.36	12.755	10.575	1.122
HAO1	0.0	0.0	0.0	0.0	0.0	0.0	0.0	0.0	0.0	0.0	0.0	0.0	0.0	0.0	0.0	0.03569	0.0	0.0	0.02576	0.044065	0.0	0.0	0.0	0.0	0.0	0.0	0.0	0.0	0.0	0.0	0.0	0.0	0.0	0.06093	168.3	0.0	0.0	0.0	0.0	0.0	0.07286000000000001	0.0	0.029735	0.0	0.0	0.044610000000000004	0.0	0.0	0.2488
BARHL2	0.015619999999999998	0.0	0.0	0.0	0.0	0.0	0.0	0.09392	0.02462	0.0	91.43	84.1	0.03598	0.04512	0.06558	0.5754	0.01084	0.0	0.3099	0.09636499999999999	0.0	0.0	0.0	0.0	0.0	0.0	0.0	0.0	0.0	0.0	0.0	0.0	0.0	0.0	0.0	0.0	0.0	0.0	0.0	0.0	0.0	0.0	0.0	0.0	0.0	0.0	0.0	0.0	5.962000000000001
RP11-127O4.3	0.0	0.0	0.0	0.0	0.0	0.0	0.0	0.0	0.0	0.0	0.0	0.0	0.0	0.0	0.0	0.0	0.0	0.0	0.0	0.0	0.0	0.0	0.0	0.0	0.0	0.0	0.0	0.0	0.0	0.0	0.0	0.0	0.0	0.0	0.0	0.0	0.0	0.0	0.0	0.0	0.0	0.0	0.0	0.0	0.0	0.0	0.0	0.0	0.0717
SORCS3-AS1	0.0	0.0	0.0	0.0	0.0	0.0	0.0	0.0	0.0	0.0	0.0	0.0	0.0	0.0	0.0	0.0	0.0	0.0	0.0	0.0	0.0	0.0	0.0	0.0	0.0	0.0	0.0	0.0	0.0	0.0	0.0	0.0	0.0	0.0	0.0	0.0	0.0	0.0	0.0	0.0	0.0	0.0	0.0	0.0	0.0	0.0	0.0	0.0	69.66
SORCS3	0.053975	0.0202	0.26685	0.017669999999999998	0.08691	0.02179	0.07137	2.9485	4.992	4.0345	3.5265	4.075	5.6160000000000005	7.62	2.687	6.187	8.835	3.0865	1.4169999999999998	1.176	0.030864999999999997	0.017805	0.006465	0.025580000000000002	0.135	0.6765	0.2314	0.41255	0.03397	0.3696	0.1035	0.06572	0.02595	0.2228	0.0	0.013000000000000001	0.04595	0.0045505	3.4975	1.4780000000000002	0.0086245	4.394	0.11775	0.1718	0.1785	0.1775	0.014830000000000001	0.2899	1.6769999999999998
ZBBX	0.0	0.0	0.01355	0.0	0.018609999999999998	0.0	0.0	1.0945	2.022	1.7385	0.038835	0.05906	5.1045	4.998	1.561	2.784	2.676	0.9203	0.2796	0.2813	0.01712	0.016665	0.0	0.031560000000000005	0.2796	0.01695	0.013715	0.0	0.008193	0.0	3.016	0.0	0.0	0.1924	0.0	1.28	0.0	0.0	0.034015	0.0	0.01281	4.486000000000001	0.04439	0.0	0.0	0.0	0.0	0.0097135	35.05
BCHE	1.1445	23.44	1.4405	0.8025	1.841	0.9551	5.15	6.899	4.896	4.687	2.7385	3.116	2.596	3.779	6.145	6.263999999999999	4.305	4.0705	5.737	5.0515	2.546	0.05609	2.5789999999999997	12.6655	16.97	32.23	8.9265	31.66	1.393	35.885	48.25	4.195	0.7399	0.7018	19.39	8.942	0.4021	0.47485	1.157	0.5064	0.3202	1.379	1.6885	3.074	4.231	3.321	3.5695	0.76535	2.189
OPHN1	6.882999999999999	4.4030000000000005	3.6755	3.9360000000000004	3.753	3.987	5.075	9.155	9.465	8.8	9.3805	8.785	9.4615	8.974	6.032	7.156000000000001	11.36	6.4065	3.736	6.082999999999999	6.574	0.025695	3.614	9.8045	15.11	5.216	3.128	5.1465	3.0989999999999998	4.457	6.002000000000001	1.868	1.318	2.011	0.2626	7.496	5.57	1.8465	14.46	6.256	1.0305	5.164	9.3605	5.121	5.476	2.1719999999999997	1.195	2.826	1.719
AR	11.17	4.99	1.399	12.92	7.796	10.41	8.953	0.32799999999999996	0.2873	0.6107	0.17855	0.3033	0.5621	0.6639	0.33899999999999997	1.159	0.5928	0.56045	0.8358	1.0149	12.26	0.025580000000000002	14.94	34.355	37.49	3.45	1.2675	3.8310000000000004	1.515	2.195	24.88	3.42	3.565	2.116	16.14	2.7430000000000003	2.029	4.3125	5.817	17.7	0.53145	3.197	22.505	5.287000000000001	4.0169999999999995	1.143	0.85795	1.557	7.523
PCGEM1	0.0	0.0	0.0	0.0	0.0	0.0	0.0	0.0	0.0	0.0	0.0	0.0	0.0	0.0	0.0	0.0	0.0	0.0	0.0	0.0	0.0	0.0	0.0	0.0	0.0	0.0	0.0	0.0	0.0	0.0	0.0	0.0	0.0	0.03263	0.0	0.0	0.0	0.0	0.0	0.0	0.0	0.0	0.7781	0.0	0.0	0.0	0.0	0.0	0.0398
ARAP2	2.38	4.203	0.5437	0.9149	1.676	0.5538	4.401	7.3870000000000005	6.171	11.035	2.279	4.668	8.7905	9.078	7.36	5.9879999999999995	9.855	9.09	11.59	7.8255	2.755	13.045	0.07363	2.775	2.9730000000000003	2.6689999999999996	2.826	1.5905	10.06	1.4065	2.968	0.8168	0.3378	1.726	1.61	10.65	4.977	0.29415	5.05	0.9272	1.702	3.388	2.7825	15.3	17.02	5.976	9.1565	2.5540000000000003	6.71
RP11-79E3.3	0.0	0.0	0.0	0.0	0.0	0.0	0.0	0.0	0.01865	0.0	0.0	0.0	0.2027	0.2085	0.0	0.0	0.0	0.0	0.0	0.0	0.0	0.0	0.0	0.0	0.0	0.0	0.0	0.0	0.0	0.0	0.0	0.0	0.0	0.0	0.043289999999999995	0.0	0.0	0.0	0.0	0.0	0.0	0.0	0.0	0.0	0.0	0.0	0.0	0.0	1.2670000000000001
OR6B1	0.0	0.0	0.0	0.0	0.0	0.0	0.0	0.0	0.0	0.0	0.0	0.0	0.0	0.0	0.0	0.0	0.0	0.0	0.0	0.0	0.0	0.0	0.0	0.0	0.0	0.0	0.0	0.0	0.0	0.0	0.0	0.0	0.0	0.0	0.0	0.0	0.0	0.0	0.0	0.0	0.0	0.0	0.0	0.0	0.0	0.0	0.0	0.0	0.6564
OR2A25	0.0	0.0	0.0	0.0	0.0	0.0	0.0	0.0	0.0	0.0	0.0	0.0	0.0	0.0	0.0	0.0	0.0	0.0	0.0	0.0	0.04038	0.0	0.0	0.0	0.04941	0.0	0.0	0.0	0.0	0.0	0.0	0.0	0.0	0.01937	0.0	0.0	0.03665	0.0	0.0	0.0444	0.0	0.0	0.0	0.0	0.0	0.0	0.0	0.0	0.07357999999999999
OR2A14	0.0	0.0	0.0	0.0	0.0	0.0	0.0	0.0	0.0	0.0	0.0	0.0	0.0	0.0	0.0	0.0	0.0	0.0	0.0	0.0	0.0	0.0	0.0	0.1182	0.2475	0.0	0.0	0.0	0.0	0.0	0.0	0.0	0.0	0.01867	0.0	0.038810000000000004	0.0	0.0	0.0	0.07151	0.0	0.0	0.053989999999999996	0.03949	0.0	0.0	0.0	0.0	0.06756000000000001
CTAGE8	0.062265	0.09056	0.020965	0.06429	0.03911	0.0	0.1137	0.0	0.0	0.0	0.0	0.0	0.0	0.0	0.0	0.0	0.0	0.0	0.0	0.0	0.1698	0.047085	0.0568	0.1671	0.1864	0.04332	0.17015	0.04838	0.3326	0.0648	0.0989	0.02405	0.0	0.2088	0.1209	0.19899999999999998	0.2069	0.0	0.05255	0.1535	0.1051	0.1559	0.34065	0.6596	0.5977	0.1606	0.11205	0.1467	1.065
OR2A5	0.0	0.0	0.0	0.0	0.0	0.0	0.0	0.0	0.0	0.0	0.0	0.0	0.0	0.0	0.0	0.0	0.0	0.0	0.0	0.0	0.0	0.0	0.0	0.0	0.0	0.0	0.0	0.0	0.0	0.0	0.0	0.0	0.0	0.0	0.0	0.0	0.0	0.0	0.0	0.0	0.0	0.0	0.0	0.0	0.0	0.0	0.0	0.0	0.07505
CTAGE6	0.0047020000000000005	0.014209999999999999	0.013125	0.0273	0.0	0.0	0.0	0.0	0.0	0.0	0.0	0.0	0.0	0.0	0.0	0.0	0.0	0.0	0.0	0.0	0.032135000000000004	0.0618	0.02371	0.07752	0.07683999999999999	0.0	0.016395	0.0	0.07658	0.0	0.01965	0.0	0.0	0.024909999999999998	0.013009999999999999	0.048510000000000005	0.04534	0.0	0.0	0.03827	0.07438	0.026869999999999998	0.04093	0.0639	0.045880000000000004	0.02781	0.03381	0.01369	5.194
OR2A2	0.0	0.0	0.0	0.0	0.0	0.0	0.0	0.0	0.0	0.0	0.0	0.0	0.0	0.0	0.0	0.0	0.0	0.0	0.0	0.0	0.0	0.0	0.0	0.03098	0.0	0.0	0.0	0.0	0.0	0.0	0.0	0.0	0.0	0.0	0.0	0.0	0.0	0.0	0.0	0.0	0.0	0.0	0.0	0.0	0.0	0.0	0.0	0.0	0.05794
OR2F1	0.0	0.0	0.0	0.0	0.0	0.0	0.0	0.0	0.0	0.0	0.0	0.0	0.0	0.0	0.0	0.0	0.0	0.0	0.0	0.0	0.0	0.0	0.0	0.0	0.0	0.0	0.0	0.0	0.0	0.0	0.0	0.0	0.0	0.0	0.0	0.0	0.0	0.0	0.0	0.0	0.0	0.0	0.0	0.0	0.0	0.0	0.0	0.0	0.5429
ARHGEF35	1.0155	1.25	0.3245	1.484	0.5575	0.4582	2.312	0.090545	0.04065	0.18765	0.026775	0.026039999999999997	0.028664999999999996	0.027389999999999998	0.04029	0.1381	0.2407	0.083505	0.2375	0.14675	2.5405	1.2025	1.149	1.4955	1.022	0.5743	2.9939999999999998	0.51375	7.539	0.68	1.972	0.5229	0.1082	2.416	1.2670000000000001	2.278	5.1579999999999995	0.03955	0.7658	1.052	1.433	2.423	3.1689999999999996	9.718	9.742	3.04	0.77235	1.9835	0.4137
OR2A12	0.0	0.0	0.0	0.0	0.0	0.0	0.0	0.0	0.0	0.0	0.0	0.0	0.0	0.0	0.0	0.0	0.0	0.0	0.0	0.0	0.0	0.0	0.0	0.0	0.0	0.0	0.0	0.0	0.0	0.0	0.0	0.0	0.0	0.0	0.0	0.0	0.0	0.0	0.0	0.0	0.0	0.0	0.0	0.0	0.0	0.0	0.0	0.0	0.06966
OR2F2	0.0	0.0	0.0	0.0	0.0	0.0	0.0	0.0	0.0	0.0	0.0	0.0	0.0	0.0	0.0	0.0	0.0	0.0	0.0	0.0	0.0	0.0	0.0	0.0	0.0	0.0	0.0	0.0	0.0	0.0	0.0	0.0	0.0	0.0	0.0	0.0	0.0	0.0	0.0	0.0	0.0	0.0	0.0	0.0	0.0	0.0	0.0	0.0	0.2264
MIR876	0.0	0.0	0.0	0.0	0.0	0.0	0.0	0.0	0.0	0.0	0.0	0.0	0.0	0.0	0.0	0.0	0.0	0.0	0.0	0.0	0.0	0.0	0.0	0.0	0.0	0.0	0.0	0.0	0.0	0.0	0.0	0.0	0.0	0.0	0.0	0.0	0.0	0.0	0.0	0.0	0.0	0.0	0.0	0.0	0.0	0.0	0.0	0.0	0.0
STAC	3.9015	1.045	2.1180000000000003	18.96	2.247	5.685	3.255	0.5856	0.2677	0.64825	11.87	10.53	0.23655	0.2247	0.3053	2.051	1.676	0.70805	0.4577	0.68075	2.7319999999999998	0.02048	3.784	4.526	8.856	4.29	0.76875	2.2835	0.4389	2.742	1.86	0.09087	0.2294	1.8659999999999999	0.3723	7.52	1.4780000000000002	0.7508	1.8175	1.131	0.053114999999999996	1.643	7.015	0.9242	1.511	0.3492	0.3468	0.22885	2.173
DCLK3	0.6145	0.3148	0.0249	0.04721	0.1082	0.08257	0.5935	0.76225	0.5232	3.165	0.21725	0.1557	0.96105	0.8468	0.2323	0.6624	6.64	2.167	0.2265	0.042805	0.2648	0.013325	0.022269999999999998	0.07645	0.2039	0.3232	0.15845	0.27035	0.0549	0.37435	0.1999	0.06401	0.125	0.015019999999999999	0.022330000000000003	0.1244	0.1559	0.4471	38.5	0.01789	0.068245	1.922	0.09477999999999999	0.2176	0.2497	0.1091	0.01941	0.065255	7.296
NRXN3	0.4525	0.2537	0.19285	4.802	2.69	1.482	2.99	6.9825	10.24	7.5355	106.2	75.0	9.568999999999999	18.49	5.891	7.218999999999999	10.69	5.4555	7.636	7.9045	0.6451	0.17525	0.1575	1.6369999999999998	2.0669999999999997	15.5	3.449	17.5	0.9935	20.575	4.649	0.932	0.1839	0.6903	0.07331	1.669	0.6934	0.062110000000000005	15.365	0.3179	0.39365	4.12	3.4985	0.5634	0.6156	1.4080000000000001	0.57745	0.5758	2.511
LINC00376	0.0	0.0	0.0	0.0	0.0	0.0	0.0	0.0	0.0	0.0	0.0	0.0	0.0	0.0	0.0	0.0	0.0	0.0	0.0	0.0	0.0	0.0	0.0	0.0	0.0	0.0	0.0	0.0	0.0	0.0	0.0	0.0	0.0	0.0	0.0	0.0	0.0	0.0	0.0	0.0	0.0	0.0	0.0	0.0	0.0	0.0	0.0	0.0	2.395
RNU6-81P	0.0	0.0	0.0	0.0	0.0	0.0	0.0	0.0	0.0	0.0	0.0	0.0	0.0	0.0	0.0	0.0	0.0	0.0	0.0	0.0	0.0	0.0	0.0	0.0	0.0	0.0	0.0	0.0	0.0	0.0	0.0	0.0	0.0	0.0	0.0	0.0	0.0	0.0	0.0	0.0	0.0	0.0	0.0	0.0	0.0	0.0	0.0	0.0	0.0
LINC00395	0.0	0.0	0.0	0.0	0.0	0.0	0.0	0.0	0.0	0.0	0.0	0.0	0.0	0.0	0.0	0.0	0.0	0.0	0.0	0.0	0.0	0.0	0.0	0.0	0.0	0.0	0.0	0.0	0.0	0.0	0.0	0.0	0.0	0.0	0.0	0.0	0.0	0.0	0.0	0.0	0.0	0.0	0.0	0.0	0.0	0.0	0.0	0.0	5.315
CNTNAP5	0.0	0.0	0.0	0.0	0.0	0.0	0.06509	0.45235	0.5807	0.31	0.23015	0.4687	0.81155	0.8738	0.419	0.6277	0.4522	0.1648	0.332	0.2847	0.0	0.0	0.0	0.0	0.0	0.09742999999999999	0.02175	0.0	0.0	0.0	0.0	0.0	0.0	0.1008	0.0	0.0	0.0	0.0	0.0	0.0	0.009994	0.04318	0.0	0.0	0.0	0.0	0.0	0.0	0.09927000000000001
RP5-898J17.1	0.0	0.0	0.0	0.0	0.0	0.0	0.0	0.0	0.0	0.0	0.0	0.0	0.0	0.0	0.0	0.0	0.0	0.0	0.0	0.0	0.0	0.0	0.17800000000000002	0.0	0.0	0.0	0.0	0.0	0.0	0.0	0.0	0.0	0.0	0.0	0.0	0.0	0.0	0.0	0.0	0.0	0.0	0.0	0.0	0.0	0.0	0.0	0.0	0.0	0.0
RP11-57H12.3	0.3714	0.2447	0.25095	0.348	0.5108	0.3345	0.5047	0.33125	0.2315	0.36	0.23385	0.2783	0.22625	0.2398	0.2627	0.3022	0.3507	0.25905	0.8035	0.3313	0.37535	0.0	0.07433	0.2322	0.65	0.3839	0.17945	0.2758	0.07943	0.27045	0.6344	0.4825	0.2757	0.1673	0.06902	0.212	0.4492	0.06101	0.8065	0.444	0.2328	0.3763	0.36805	0.2653	0.2678	0.1169	0.10400000000000001	0.14565	0.22899999999999998
TMEM56	5.0815	3.1510000000000002	8.9	9.054	8.829	7.974	11.06	5.4295	7.056	6.3615	21.505	13.92	7.0375	11.44	3.633	3.529	6.68	4.6	5.59	3.136	3.2680000000000002	0.099925	0.1996	2.793	3.637	5.837999999999999	7.63	4.7305	0.8069	4.282	4.0969999999999995	10.03	7.015	1.6440000000000001	29.56	2.714	6.568	5.266	4.4525	2.371	4.0265	6.672000000000001	3.94	1.423	1.125	4.0680000000000005	0.78865	5.6545	5.487
RWDD3	13.265	10.63	12.575	14.22	16.2	12.38	15.95	8.4775	8.666	9.0465	16.475	14.98	8.142999999999999	9.83	7.252999999999999	8.31	10.28	7.841	12.78	7.7925	14.83	13.97	16.79	14.8	20.36	15.37	12.285	13.65	8.804	12.83	20.29	7.694	7.4	8.975	10.38	10.4	14.04	5.5705	20.65	19.06	8.8345	16.68	17.475	10.38	9.296	12.14	16.335	11.28	11.11
RP11-147C23.1	0.03904	0.05095	0.0	0.0	0.0	0.0	0.0	0.0	0.0	0.0	0.0	0.0	0.0	0.0	0.0	0.0	0.0	0.0	0.0	0.0	0.0	0.0	0.0	0.0	0.0	0.0	0.0	0.0	0.0	0.0	0.0	0.0	0.0	0.0	0.0	0.0	0.0	0.0	0.0	0.0	0.0	0.0	0.0	0.0	0.0	0.0	0.0	0.0	20.6
PTBP2	8.4395	5.0489999999999995	3.0735	6.487	7.11	9.627	9.259	5.069	4.852	4.7165	11.575	8.67	4.474	6.441	5.428999999999999	6.671	5.303	4.084	8.334	6.271	7.7655	3.7485	3.82	12.865	12.84	17.81	6.6335	12.6	3.2030000000000003	12.185	9.51	2.036	1.31	2.213	1.4569999999999999	5.587999999999999	3.9989999999999997	2.6115	11.205	8.158	1.444	6.3229999999999995	7.005	4.453	4.6739999999999995	5.144	6.4515	2.863	11.28
RAI2	68.77	53.73	17.535	57.41	48.39	59.65	83.03	4.8625	7.447	5.5175	14.305	13.32	10.63	11.02	4.553999999999999	6.937	9.248	4.211	5.345	5.1895	71.11	0.09307	0.4187	105.6	153.0	56.23	24.735	61.225	13.68	55.145	156.9	28.62	14.32	11.86	2.336	52.96	18.31	7.189	42.925	91.32	7.879	32.6	50.325	21.53	29.09	29.88	6.1205	24.0	11.61
BEND2	0.0	0.0	0.0	0.0	0.0	0.0	0.0	0.0	0.0	0.0	0.0	0.0	0.0	0.0	0.0	0.0	0.0	0.0	0.0	0.0	0.0	0.0	0.0	0.0	0.0	0.0	0.0	0.0	0.0	0.0	0.0	0.05577000000000001	0.01151	0.0	0.0	0.053810000000000004	0.0	0.01818	0.10038	0.0151	0.0	0.034980000000000004	0.014180000000000002	0.0	0.0	0.0	0.2027	0.0	7.05
CYBB	20.355	19.88	16.19	12.74	14.0	5.903	10.34	2.675	1.889	3.9410000000000003	2.975	2.372	1.6340000000000001	2.1630000000000003	3.197	4.696000000000001	2.8110000000000004	2.4465	15.0	6.162000000000001	7.835	54.25	0.029810000000000003	3.6385	7.981	7.551	9.3035	6.0635	3.1510000000000002	6.8115	10.97	3.858	2.039	2.7319999999999998	1.9240000000000002	52.1	6.901	1.2830000000000001	13.145	4.31	2.31	3.5789999999999997	5.731	1.459	2.079	19.24	96.73	4.584	1.1179999999999999
DYNLT3	25.88	22.25	40.96	57.26	50.72	61.4	34.53	22.24	32.61	25.98	38.415	23.51	29.33	58.67	24.0	46.48	34.11	19.06	20.82	31.06	24.61	13.235	24.67	47.19	51.06	30.58	16.695	31.245	46.59	29.51	27.73	14.04	7.007999999999999	21.66	13.11	29.02	18.13	6.4855	28.75	27.05	5.9395	32.77	24.355	11.14	11.44	14.81	11.91	13.92	16.67
MIR548AJ2	0.0	0.0	0.0	0.0	0.0	0.0	0.0	0.0	0.0	0.0	0.0	0.0	0.0	0.0	0.0	0.0	0.0	0.0	0.0	0.0	0.0	0.0	0.0	0.0	0.0	0.0	0.0	0.0	0.0	0.0	0.0	0.0	0.0	0.0	0.0	0.0	0.0	0.0	0.0	0.0	0.0	0.0	0.0	0.0	0.0	0.0	0.0	0.0	0.0
SRPX	242.15	318.3	52.6	72.37	148.8	75.06	178.1	3.4615	2.0980000000000003	3.0545	9.6705	17.79	2.5175	1.9380000000000002	4.438	10.17	2.9330000000000003	2.1805	10.14	11.575	237.25	0.62705	344.0	113.7	112.5	132.9	66.035	70.14	22.74	54.135	224.8	75.89	30.22	3.928	7.976	82.18	32.17	8.613	139.45	13.72	14.75	5.737	24.325	34.08	36.97	52.58	2.5115	32.155	10.07
PRRG1	11.205	8.211	3.813	6.255	6.171	7.093999999999999	5.035	6.8020000000000005	3.844	6.399	2.0455	2.252	4.315	6.25	9.741	7.1579999999999995	5.129	7.035	50.95	12.98	7.6295	0.017925	13.65	5.96	6.075	3.366	3.3305	3.489	4.025	2.865	4.547	3.387	2.378	3.2889999999999997	2.468	7.997000000000001	3.8539999999999996	5.0855	13.525	3.988	0.93865	1.66	3.883	2.4530000000000003	3.1039999999999996	2.716	2.4115	2.016	1.4980000000000002
SYTL5	0.06681000000000001	0.02489	11.785	0.025509999999999998	0.03347	0.0223	0.8872	10.405	4.792	9.217	0.1381	0.1709	2.8755	3.199	7.742999999999999	14.36	16.22	5.2955	1.536	2.063	0.5834	0.020515000000000002	0.02213	3.4405	4.217	0.3575	2.2385	0.017159999999999998	4.742	0.016655	0.5098	0.06662	0.02694	1.133	1.818	0.6101	3.3989999999999996	0.0070385000000000005	0.20085	0.1246	3.1545	0.9298	0.94615	0.1827	0.1523	2.012	0.0552	2.4515	1.008
LANCL3	0.2901	0.1036	0.0726	0.7601	0.3739	0.7184	0.4237	0.25195	0.3863	0.37915	0.50025	0.5092	0.6862	1.0490000000000002	0.3015	0.8048	0.2415	0.31575	0.3761	0.4178	0.1833	0.00603	0.03304	0.2278	0.151	1.439	1.2545	0.5245	1.218	0.4381	0.2041	0.07701000000000001	0.05255	0.05491	0.00875	0.3935	0.3994	0.1037	0.16899999999999998	0.04364	0.02683	0.4538	0.27415	0.5014	0.6859	0.2817	0.13699999999999998	0.5604	0.3113
XK	0.28505	0.1891	0.97915	1.473	2.795	5.275	3.451	1.7209999999999999	2.569	1.666	10.855	7.057	3.39	6.501	1.5830000000000002	3.458	2.533	1.171	0.9056	1.2930000000000001	0.33955	0.027530000000000002	0.018080000000000002	1.551	1.031	10.02	10.78	5.8735	2.115	5.2175	1.9169999999999998	1.756	2.333	0.4348	0.5006	1.492	1.28	2.5235	0.3414	0.6332	3.398	2.5780000000000003	1.0215	0.7115	0.9596	5.587000000000001	0.6768	7.153	2.009
AC018742.1	0.0	0.0	0.0	0.0	0.0	0.0	0.0	0.0	0.0	0.0	0.0	0.0	0.0	0.0	0.0	0.0	0.0	0.0	0.0	0.0	0.0	0.0	0.0	0.0	0.0	0.0	0.0	0.0	0.0	0.0	0.0	0.05914	0.02525	0.0	0.0	0.0	0.0	0.0	0.0	0.0	0.0	0.0	0.0	0.0	0.0	0.0	0.0	0.0	0.252
APOB	0.5823	0.7157	0.042964999999999996	3.245	1.057	2.194	0.413	0.02431	0.052039999999999996	0.03174	0.017435	0.03335	0.064095	0.050519999999999995	0.040780000000000004	0.0675	0.03115	0.025485	0.09191	0.08218500000000001	0.4061	0.014065000000000001	1.242	0.24325	0.4629	0.34700000000000003	0.15235	0.62325	0.07266	0.64675	0.315	4.371	1.9569999999999999	0.0883	348.4	0.1447	0.1051	0.10635	0.45065	0.2611	0.06496	0.1334	0.2055	0.22	0.3443	82.28	0.276	0.10070499999999999	0.4056
GDF7	0.076985	0.1307	0.14085	10.44	3.016	3.949	2.222	0.013475	0.1022	0.01899	0.058725	0.08847000000000001	0.3841	0.3919	0.0404	0.02935	0.03333	0.054085	0.0442	0.036445	0.06895	0.03659	0.050339999999999996	10.3815	6.031000000000001	0.3535	0.3448	1.3030000000000002	0.6714	1.328	0.4151	0.1676	0.2196	1.7080000000000002	2.9339999999999997	0.2911	0.1163	0.019665000000000002	2.1775	0.1831	0.2007	0.1957	2.373	1.214	1.376	0.4637	0.8244	0.37155	0.4726
RP11-328K4.1	0.0	0.0	0.0	0.0	0.0	0.0	0.439	0.0	0.0	0.0	0.0	0.0	0.0	0.0	0.0	0.0	0.0	0.0	0.0	0.037905	0.0	0.0	0.0	0.0	0.0	0.0	0.0	0.0	0.0	0.0	0.0	0.0	0.0	0.0	7.774	0.0	0.2734	0.0	0.0	0.0	0.0	0.0	0.055279999999999996	0.0	0.0	0.0	0.0	0.0	0.0
TACR3	0.0	0.0	0.0	0.0	0.0	0.0	1.185	0.49735	0.1706	0.10515	0.022690000000000002	0.017669999999999998	0.13645	0.1719	0.2655	1.354	0.1647	0.121	0.6016	0.50785	0.0	0.0	0.0	0.027614999999999997	0.0	0.0	0.01275	0.0	0.0	0.0	0.0	0.0	0.0	0.142	0.0	0.04741	0.0	0.029789999999999997	0.0	0.0	0.0	0.06002999999999999	0.0	0.0	0.01587	0.009443	0.0	0.015425	0.07744
CENPE	0.49525	0.3617	0.3528	0.3501	0.4378	0.3297	0.7070000000000001	0.1408	0.1441	0.2689	0.065845	0.062270000000000006	0.1986	0.2226	0.1714	0.2528	0.3563	0.21735	0.3684	0.24285	0.3451	21.41	5.016	0.17995	0.1703	0.4545	0.9428	0.40885	2.7039999999999997	0.4517	0.3157	0.1189	0.05621	0.1154	0.05781	0.5981	0.3515	0.05954500000000001	0.36815	0.2918	0.071745	0.1679	0.3384	0.7716	0.7083	1.188	1.3745	0.37905	6.362
ARHGEF9-IT1	0.0	0.0	0.0	0.1797	0.0	0.0	0.1469	0.0	0.0	0.0	0.0	0.0	0.0	0.0	0.0	0.0	0.0	0.0	0.0	0.0	0.0	0.0	0.0	0.0663	0.0	0.0	0.0	0.0	0.0	0.0	0.0	0.061079999999999995	0.0	0.0	0.0	0.0	0.09151000000000001	0.0	0.1232	0.1655	0.0	0.0	0.10865	0.1266	0.0992	0.0	0.0	0.0	0.0
SPIN4	3.6275	2.7569999999999997	2.136	7.916	6.247000000000001	7.2589999999999995	4.77	1.7069999999999999	1.7919999999999998	1.6280000000000001	1.776	1.749	1.3815	1.994	1.817	3.2439999999999998	2.09	1.177	3.07	1.913	4.1115	8.8845	5.547000000000001	5.324	4.888	4.314	3.4610000000000003	4.0005	8.816	3.265	6.632000000000001	1.195	0.4029	1.6380000000000001	0.7182	5.89	5.336	0.27195	6.6245	6.234	1.237	4.85	4.727	2.559	2.778	3.568	4.184	2.275	1.453
ARHGEF9	8.5435	5.4639999999999995	9.7765	41.16	31.81	40.7	20.76	30.02	47.73	38.61	64.765	51.61	58.625	75.47	31.16	37.59	65.12	26.335	18.74	16.16	8.836	11.785	8.293	11.335	14.99	17.13	12.495	12.59	7.17	11.97	14.38	18.15	8.154	6.465	2.418	9.544	6.917999999999999	1.9645	15.575	18.61	2.695	25.7	11.705	10.86	11.44	11.27	8.802	7.332000000000001	4.3
RP11-806K15.1	0.0	0.0	0.0	0.0	0.0	0.0	0.0	1.1245	1.3230000000000002	0.7343	3.1635	2.04	0.70435	1.2570000000000001	0.9102	0.7716	0.7945	0.73695	0.3041	0.4876	0.0	0.0	0.0	0.021535	0.0	0.1326	0.0	0.058025	0.0	0.09748	0.0	0.0	0.0	0.0	0.0	0.0	0.0	0.0	0.0	0.0	0.0	0.0953	0.0	0.0	0.0	0.0	0.093405	0.0	6.291
GPM6A	0.84115	2.41	1.8265	0.9256	1.472	0.5112	1.21	245.3	295.2	169.2	491.15	246.3	214.65	355.1	153.1	118.5	187.6	137.15	33.9	76.89	1.07	0.37675	0.04527	3.377	3.2769999999999997	22.1	6.5435	15.2	0.331	28.39	5.242999999999999	1.016	0.08413999999999999	1.235	1.069	5.724	0.3277	0.1123	9.2925	4.359	0.2538	3.6839999999999997	1.9675	0.4838	0.5339	1.222	5.8655	0.36135	0.4972
CFH	150.5	73.63	33.31	177.6	357.2	303.7	152.8	4.967	5.27	7.4055	2.9285	3.15	5.281000000000001	5.051	6.5089999999999995	5.962999999999999	5.35	6.635	11.06	11.53	65.175	0.20405	55.06	18.36	37.95	23.4	23.405	60.105	33.96	43.26	23.04	159.0	10.55	10.19	335.6	91.69	127.7	8.408	219.15	203.4	4.499	14.01	22.84	42.08	80.51	47.8	11.005	26.065	10.73
MIR4735	0.0	0.0	0.0	0.0	0.0	0.0	0.0	0.0	0.0	0.0	0.0	0.0	0.0	0.0	0.0	0.0	0.0	0.0	0.0	0.0	0.0	0.0	0.0	0.0	0.0	0.0	0.0	0.0	0.0	0.0	0.0	0.0	0.0	0.0	0.0	0.0	0.0	0.0	0.0	0.0	0.0	0.0	0.0	0.0	0.0	0.0	0.0	0.0	0.0
KCNT2	2.349	3.133	0.69835	4.91	12.26	8.899	1.9780000000000002	1.2525	1.8559999999999999	0.8475	0.3605	0.85	2.4595	3.221	1.5390000000000001	2.246	1.1420000000000001	0.7494	0.8277	1.1555	1.189	0.009867	0.9289	1.0264	1.012	1.515	0.7654	5.7055	0.6163	4.9765	2.124	2.8939999999999997	0.2185	0.5154	3.21	2.844	1.536	0.10605	5.319	13.13	0.127	4.436	1.7005	0.6092	0.8253	1.124	0.33325	0.56805	2.044
NTNG1	0.3358	2.301	0.044855	0.07207999999999999	0.2737	0.3734	3.6710000000000003	1.7480000000000002	2.89	1.3215	3.5285	3.1439999999999997	5.562	6.985	1.518	5.625	1.6840000000000002	0.84975	1.554	1.817	0.1493	0.4623	2.8739999999999997	2.2835	2.405	1.72	0.41315	0.675	0.06539	0.4566	0.354	0.04972	0.01261	4.062	0.004842	3.1489999999999996	0.212	0.015359999999999999	5.255	0.1759	0.046025	2.83	3.3275	0.8943	0.3664	0.1837	0.2582	0.0919	0.6332
PRMT6	6.627999999999999	8.351	16.505	6.92	8.788	5.5329999999999995	14.39	6.9715	8.066	6.291	12.255	10.7	6.9655	9.314	6.901	11.74	8.538	5.2095	12.36	7.952999999999999	8.764	26.475	24.42	13.165	16.7	9.812999999999999	9.9505	8.755	10.37	8.7185	14.3	2.72	2.184	10.57	4.713	7.662000000000001	8.283	1.1775	11.65	13.15	8.1025	17.16	13.195	8.515	7.691	10.55	12.465	8.779	14.47
RP11-519M16.1	0.0	0.0	0.0	0.0	0.0	0.0	0.0	0.0	0.0	0.0	0.0	0.0	0.0	0.0	0.0	0.0	0.0	0.0	0.0	0.0	0.0	0.0	0.0	0.0	0.0	0.0	0.0	0.0	0.0	0.0	0.0	0.0	0.0	0.0	0.0	0.0	0.0	0.0	0.0	0.0	0.0	0.0	0.0	0.0	0.0	0.0	0.0	0.0	4.535
MIR548AD	0.0	0.0	0.0	0.0	0.0	0.0	0.0	0.0	0.0	0.0	0.0	0.0	0.0	0.0	0.0	0.0	0.0	0.0	0.0	0.0	0.0	0.0	0.0	0.0	0.0	0.0	0.0	0.0	0.0	0.0	0.0	0.0	0.0	0.0	0.0	0.0	0.0	0.0	0.0	0.0	0.0	0.0	0.0	0.0	0.0	0.0	0.0	0.0	0.0
DMRTA1	0.81255	0.5941	0.08109	0.3333	0.3727	0.2409	1.204	0.27875	0.1968	0.38885	0.13555	0.2316	0.2385	0.1984	0.1923	0.2057	0.3661	0.2715	0.168	0.19885	0.7249	0.0	0.04489	0.3395	0.8013	0.4198	0.56395	1.1175	2.9739999999999998	1.913	0.2911	0.1756	0.2916	1.81	5.667000000000001	1.042	3.344	0.40445	0.4199	0.2978	1.105	1.4240000000000002	1.4875	0.2319	0.3374	0.6712	0.30035	2.045	0.3081
LINC00305	0.0	0.0	0.0	0.0	0.0	0.0	0.0	0.0	0.0	0.0	0.0	0.0	0.0	0.0	0.0	0.0	0.0	0.0	0.0	0.0	0.0	0.0	0.0	0.0	0.0	0.0	0.0	0.0	0.0	0.0	0.0	0.0	0.0	0.03391	0.0	0.0	0.0	0.0	0.0	0.0	0.0	0.0	0.0	0.0	0.0	0.0	0.0	0.0	6.3389999999999995
RP11-146N18.1	0.0	0.0	0.0	0.0	0.0	0.0	0.0	0.0	0.0	0.0	0.0	0.0	0.0	0.0	0.0	0.0	0.0	0.0	0.0	0.0	0.0	0.0	0.0	0.0	0.0	0.0	0.0	0.0	0.0	0.0	0.0	0.0	0.0	0.0	0.0	0.0	0.0	0.0	0.0	0.0	0.0	0.0	0.0	0.0	0.0	0.0	0.0	0.0	0.1447
CDH7	0.0	0.0	0.0050885	0.0	0.02257	0.0	0.01674	0.077905	0.2097	0.37725	5.8305	4.162	0.32035	0.6342	0.03524	0.5361	0.4536	0.38315	0.09947	0.088745	0.0	0.0072239999999999995	0.0	0.0127	0.02168	0.01426	0.0	0.0	0.0	0.0	0.012	0.01068	0.0	0.0	0.0	0.0	0.01017	0.0	4.001	0.02553	0.0	0.3946	0.1938	0.0126	0.0118	0.01369	0.0	0.0	0.4735
STPG2-AS1	0.0	0.0	0.0	0.0	0.0	0.0	0.0	0.0	0.03866	0.0	0.0	0.0	0.0	0.0	0.0	0.0	0.0	0.0	0.0	0.0	0.0	0.0	0.0	0.0	0.0	0.0	0.0	0.0	0.0	0.0	0.0	0.0	0.0	0.0	0.0	0.0	0.0	0.0	0.0	0.0	0.0	0.05505	0.0	0.0	0.0	0.0	0.0	0.0	0.3325
STPG2	0.03419	0.04623	0.066235	0.035289999999999995	0.03057	0.026180000000000002	0.08191	0.04795	0.04868	0.05214	0.0375	0.04435	0.052954999999999995	0.07392	0.05516	0.0687	0.04565	0.028464999999999997	0.1203	0.06894	0.08132	0.0368	0.013269999999999999	0.04572	0.07232999999999999	0.02461	0.03279	0.01857	0.03949	0.01697	0.04548	0.0239	0.009062	0.155	0.0387	0.07375	0.08953	0.003737	0.1711	0.1073	0.06014	0.3483	0.08711	0.09576	0.07271	0.046189999999999995	0.061465	0.04144	0.6261
RP11-87M18.2	0.0	0.0	0.0	0.0	0.0	0.0	0.0	0.0	0.0	0.0	0.0	0.0	0.0	0.0	0.0	0.0	0.0	0.0	0.0	0.0	0.0	0.0	0.0	0.0	0.0	0.0	0.0	0.0	0.0	0.0	0.0	0.0	0.0	0.0	0.0	0.0	0.0	0.0	0.0	0.0	0.0	0.0	0.0	0.0	0.0	0.0	0.0	0.0	0.0
FAM47C	0.0	0.0	0.0	0.0	0.0	0.0	0.03035	0.01239	0.015319999999999999	0.003885	0.0	0.0	0.023115	0.02225	0.01696	0.04964	0.016730000000000002	0.0	0.0	0.0	0.011025	0.0	0.0	0.0	0.03646	0.0	0.0	0.0	0.0	0.0	0.0	0.0	0.0	0.0	0.02484	0.0	0.0	0.0	0.0	0.0	0.014215	0.2412	0.017155	0.0	0.0	0.0	0.089295	0.0	6.641
MIR4280	0.0	0.0	0.0	0.0	0.0	0.0	0.0	0.0	0.0	0.0	0.0	0.0	0.0	0.0	0.0	0.0	0.0	0.0	0.0	0.0	0.0	0.0	0.0	0.0	0.0	0.0	0.0	0.0	0.0	0.0	0.0	0.0	0.0	0.0	0.0	0.0	0.0	0.0	0.0	0.0	0.0	0.0	0.0	0.0	0.0	0.0	0.0	0.0	0.0
COX7C	152.55	182.9	190.85	221.6	201.8	239.5	212.0	170.85	192.7	171.0	205.4	170.2	177.9	215.5	157.8	186.6	210.5	155.05	144.9	191.15	167.65	375.95	198.0	201.05	211.3	279.2	230.0	258.05	183.1	264.6	182.9	328.6	314.0	192.2	111.3	157.1	163.9	271.0	146.1	259.5	88.115	248.6	184.25	141.7	131.1	201.0	162.1	176.95	139.6
RASA1	29.96	20.49	15.205	26.89	26.46	25.41	27.73	11.06	14.75	10.011000000000001	32.7	26.17	17.23	25.05	10.77	14.18	11.18	7.1345	16.67	9.971	27.435	35.29	36.74	27.675	33.0	19.72	16.005	17.47	17.85	16.19	27.32	8.443999999999999	5.541	9.63	5.136	22.99	21.55	6.547000000000001	36.295	38.85	7.5015	22.77	18.435	20.96	21.79	19.27	28.575	12.11	33.9
PGR	2.795	1.155	1.676	12.39	8.266	12.86	3.677	0.266	0.2324	0.38955	0.18635	0.2674	0.3443	0.2458	0.3334	0.8243	0.262	0.29515	0.6959	0.5384	3.4789999999999996	0.009033	0.08744	70.09	85.57	4.72	1.5715	3.1465	0.3488	3.8539999999999996	27.34	2.2969999999999997	1.726	0.7152	0.1039	2.419	0.8664	0.4028	2.2095	18.1	0.16185	1.6059999999999999	5.3765	0.5067	0.8472	0.6196	1.4135	0.44745	2.02
CRYZ	14.66	13.26	23.585	24.74	22.84	26.45	37.79	6.9945	7.968999999999999	5.438	3.6	3.3	5.496	8.796	6.112	11.52	5.58	4.0845	11.47	7.0415	15.055	81.82	22.64	24.0	32.0	18.6	11.335	25.39	13.51	22.375	26.24	12.4	7.769	63.33	53.6	17.33	12.31	4.9845	20.395	23.8	24.925	18.51	23.3	11.61	12.49	19.95	12.04	14.79	6.968999999999999
TNNI3K	2.609	1.3780000000000001	1.5145	2.75	3.15	3.5039999999999996	2.155	1.6085	2.605	1.8295	14.24	13.62	4.1115	4.044	1.78	2.589	2.529	1.6605	3.1660000000000004	1.625	2.106	0.33235	0.4765	1.5585	2.155	3.2680000000000002	1.1525	2.945	0.4556	2.7675	3.237	16.8	20.93	0.9420000000000001	0.1789	1.516	1.02	1.306	7.0255	3.075	0.2619	3.158	1.5390000000000001	1.558	1.942	0.7127	1.3615	0.6456	6.145
TYW3	13.365	12.18	13.17	18.86	19.43	21.32	18.27	5.757999999999999	6.41	6.727	16.495	12.65	7.865	10.03	5.645	8.238999999999999	7.6610000000000005	5.4775	10.32	6.992000000000001	13.96	34.465	21.62	18.43	18.82	19.29	9.802	19.365	9.72	19.55	19.61	8.039	6.2	8.237	4.841	11.96	10.39	4.262	18.415	22.64	5.183	15.09	16.505	8.274	7.9110000000000005	9.281	11.96	8.849	11.93
FPGT	8.5935	7.021	7.3825	8.443999999999999	9.452	7.921	8.045	2.1430000000000002	2.089	2.4065	3.228	3.572	2.1655	2.685	2.298	3.031	2.53	1.9769999999999999	5.752000000000001	3.0810000000000004	8.22	8.216000000000001	11.94	8.767999999999999	10.75	6.813	6.502999999999999	6.45	7.495	6.031000000000001	8.352	4.102	3.1660000000000004	4.603	3.904	6.582000000000001	7.152	2.411	11.905	10.41	3.6919999999999997	8.104	7.5415	5.612	5.972	6.4079999999999995	7.1129999999999995	5.4375	7.37
ASXL3	0.51395	0.3594	0.0476	0.8787	1.4709999999999999	1.3230000000000002	1.305	0.86695	1.351	0.48905	0.16255	0.2023	2.0965	2.031	0.7092	1.263	0.3881	0.3519	1.0070000000000001	0.78545	0.5037	0.004957	0.03858	1.944	1.885	1.395	0.93525	0.3231	0.1245	0.33825	1.84	0.6259	0.3393	0.6761	0.3388	0.522	0.4582	0.01569	2.148	4.468	0.28725	1.831	1.348	0.1372	0.1945	0.6441	0.18055	1.0605	6.528
PRR16	11.82	3.139	2.085	24.13	15.75	14.8	9.392000000000001	0.8763	1.505	1.595	7.9845	6.678999999999999	1.5315	2.0269999999999997	0.9143	2.4130000000000003	1.989	1.128	1.089	1.093	8.392999999999999	0.02514	63.32	10.3535	21.16	5.159	2.9215	5.968	1.291	4.4285	7.6339999999999995	3.532	3.321	1.4409999999999998	0.2599	10.28	2.436	3.5410000000000004	3.1495	4.58	0.7314	1.723	10.54	2.969	3.8169999999999997	3.75	2.3465	2.589	2.904
HSD17B4	89.635	97.6	137.25	86.73	83.1	68.76	125.4	50.89	45.14	50.01	54.045	52.5	52.18	56.78	53.1	63.71	50.53	43.215	111.7	65.71	96.065	57.32	74.49	84.375	92.17	49.43	64.545	53.91	87.76	52.59	70.45	54.54	50.86	51.01	121.0	112.0	72.73	36.41	81.49	69.19	50.03	85.23	91.225	86.44	82.47	77.14	68.895	68.745	43.93
FAM170A	0.08088	0.06642	0.090835	0.1043	0.1204	0.07918	0.07115	0.030485	0.01814	0.0	0.0	0.0	0.0445	0.042339999999999996	0.04498	0.055020000000000006	0.0	0.019725	0.09186	0.056825	0.09673	0.0	0.0	0.0	0.08752	0.0	0.028739999999999998	0.034415	0.0373	0.055235	0.0	0.0	0.0	0.03801	0.1628	0.07832	0.07411000000000001	0.0	0.056345000000000006	0.0	0.035805000000000003	0.05215	0.1106	0.061529999999999994	0.03926	0.05917000000000001	0.091945	0.04696	35.8
SNORD116-15	0.0	0.0	0.0	0.0	0.0	0.0	0.0	0.0	0.0	0.0	0.0	0.0	0.0	0.0	0.0	0.0	0.0	0.0	0.0	0.0	0.0	0.0	0.0	0.0	0.0	0.0	0.0	0.0	0.0	0.0	0.0	0.0	0.0	0.0	0.0	0.0	0.0	0.0	0.0	0.0	0.0	0.0	0.0	0.0	0.0	0.0	0.0	0.0	0.0
SNORD64	0.0	0.0	0.0	0.0	0.0	0.0	0.0	0.0	0.0	0.0	0.0	0.0	0.0	0.0	0.0	0.0	0.0	0.0	0.0	0.0	0.0	0.0	0.0	0.0	0.0	0.0	0.0	0.0	0.0	0.0	0.0	0.0	0.0	0.0	0.0	0.0	0.0	0.0	0.0	0.0	0.0	0.0	0.0	0.0	0.0	0.0	0.0	0.0	0.0
SNORD64	0.8536	0.5813	0.80625	1.926	1.167	1.395	1.867	0.94365	1.324	1.2919999999999998	2.9225	4.2330000000000005	1.5595	1.7109999999999999	1.127	1.652	1.494	1.14	1.131	1.5030000000000001	1.0285	0.92475	0.5584	0.73495	1.131	0.8388	0.424	1.0185	0.2551	0.87905	1.238	0.8929	0.5868	0.2535	0.1206	1.025	1.095	1.8395	1.4955	3.907	0.48700000000000004	1.9069999999999998	1.172	0.9007	0.7893	0.7955	0.42115	0.53315	6.4639999999999995
SNORD116-11	0.0	0.0	0.0	0.0	0.0	0.0	0.0	0.0	0.0	0.0	0.0	0.0	0.0	0.0	0.0	0.0	0.0	0.0	0.0	0.0	0.0	0.0	0.0	0.0	0.0	0.0	0.0	0.0	0.0	0.0	0.0	0.0	0.0	0.0	0.0	0.0	0.0	0.0	0.0	0.0	0.0	0.0	0.0	0.0	0.0	0.0	0.0	0.0	0.0
SNRPN	1.537	1.4469999999999998	2.427	9.171	5.787000000000001	3.638	4.287	4.5645	4.832	5.2175	13.715	12.2	7.5685	9.12	3.472	9.123	9.463	3.4795	5.193	4.16	2.215	2.248	1.0959999999999999	3.2655	6.091	3.13	1.7145	2.6565	0.9342	1.8215	4.031000000000001	5.617000000000001	3.391	2.463	0.7665	2.9960000000000004	2.983	1.0595	2.4675	6.231	1.5290000000000001	10.62	7.277	1.6469999999999998	1.45	2.5540000000000003	4.377	2.0555	4.225
SNORD116-7	0.0	0.0	0.0	0.0	0.0	0.0	0.0	0.0	0.0	0.0	0.0	0.0	0.0	0.0	0.0	0.0	0.0	0.0	0.0	0.0	0.0	0.0	0.0	0.0	0.0	0.0	0.0	0.0	0.0	0.0	0.0	0.0	0.0	0.0	0.0	0.0	0.0	0.0	0.0	0.0	0.0	0.0	0.0	0.0	0.0	0.0	0.0	0.0	0.0
SNORD116-2	0.0	0.0	0.0	0.0	0.0	0.0	0.0	0.0	0.0	0.0	0.0	0.0	0.0	0.0	0.0	0.0	0.0	0.0	0.0	0.0	0.0	0.0	0.0	0.0	0.0	0.0	0.0	0.0	0.0	0.0	0.0	0.0	0.0	0.0	0.0	0.0	0.0	0.0	0.0	0.0	0.0	0.0	0.0	0.0	0.0	0.0	0.0	0.0	0.3354
SNORD116-6	0.0	0.0	0.0	0.0	0.0	0.0	0.0	0.0	0.0	0.0	0.0	0.0	0.0	0.0	0.0	0.0	0.0	0.0	0.0	0.0	0.0	0.0	0.0	0.0	0.0	0.0	0.0	0.0	0.0	0.0	0.0	0.0	0.0	0.0	0.0	0.0	0.0	0.0	0.0	0.0	0.0	0.0	0.0	0.0	0.0	0.0	0.0	0.0	0.0
SNURF	0.8475	1.094	1.7565	5.704	3.2310000000000003	2.0980000000000003	2.8689999999999998	0.8395	0.8471	1.1825	3.4135	3.6310000000000002	0.9777	1.193	0.8933	1.035	1.306	0.8876	0.9328	0.76495	1.2845	1.6715	0.8098	1.21365	2.9360000000000004	1.7069999999999999	0.93875	1.9595	0.7258	1.4705	2.5	2.315	1.3559999999999999	1.35	0.3779	1.9580000000000002	2.164	0.6482	1.5555	4.708	1.072	6.6160000000000005	4.3375	0.9957	0.7985	1.6669999999999998	2.0025	1.425	1.607
SNORD109B	0.0	0.0	0.0	0.0	0.0	0.0	0.0	0.0	0.0	0.0	0.0	0.0	0.0	0.0	0.0	0.0	0.0	0.0	0.0	0.0	0.0	0.0	0.0	0.0	0.0	0.0	0.0	0.0	0.0	0.0	0.0	0.0	0.0	0.0	0.0	0.0	0.0	0.0	0.0	0.0	0.0	0.0	0.0	0.0	0.0	0.0	0.0	0.0	0.0
SNORD116-20	0.82635	0.7728	2.8145	6.9110000000000005	4.02	4.082	6.455	0.86655	1.024	1.3575	8.326	8.459	1.1465	1.3869999999999998	0.8331	1.57	1.2329999999999999	0.94205	1.187	1.2830000000000001	1.1345	2.0795	1.3840000000000001	1.5313	2.391	2.333	1.087	3.1465	0.5296	2.779	4.396	1.7069999999999999	1.345	1.151	0.1848	1.449	2.5669999999999997	2.931	1.4195	4.675	1.4955	5.082	3.0639999999999996	0.5424	0.4476	1.354	1.0525	1.876	2.263
NDN	74.015	79.63	79.195	79.42	80.51	85.1	56.43	39.105	42.83	46.24	8.665	10.98	48.93	58.26	38.03	106.8	101.4	32.465	41.55	36.005	64.87	0.2326	102.2	167.8	167.2	67.22	33.015	61.82	22.8	53.725	107.6	32.25	19.73	12.82	3.04	41.02	19.13	7.3535	77.855	146.6	8.416	112.3	51.73	17.69	20.31	24.01	34.545	16.84	44.38
MIR4508	0.0	0.0	0.0	0.0	0.0	0.0	0.0	0.0	0.0	0.0	0.0	0.0	0.0	0.0	0.0	0.0	0.0	0.0	0.0	0.0	0.0	0.0	0.0	0.0	0.0	0.0	0.0	0.0	0.0	0.0	0.0	0.0	0.0	0.0	0.0	0.0	0.0	0.0	0.0	0.0	0.0	0.0	0.0	0.0	0.0	0.0	0.0	0.0	0.0
NPAP1	0.009764	0.02469	0.027475	0.0	0.0	0.0	0.4888	0.07745	0.05946	0.39475	0.01187	0.0145	0.059735	0.06137000000000001	0.07591	0.3703	0.545	0.3271	0.2303	0.1369	0.010775	0.0	0.0	0.025730000000000003	0.04977	0.1149	0.050205	0.021535	0.007718000000000001	0.04359	0.06254	0.01649	0.0	0.231	0.03997	0.059320000000000005	0.09967999999999999	0.0	0.0059835	1.024	0.28875	0.848	0.064525	0.0	0.00366	0.01023	0.03998	0.020059999999999998	6.955
SNORD116-13	0.0	0.0	0.0	0.0	0.0	0.0	0.0	0.0	0.0	0.0	0.0	0.0	0.0	0.0	0.0	0.0	0.0	0.0	0.0	0.0	0.0	0.0	0.0	0.0	0.0	0.0	0.0	0.0	0.0	0.0	0.0	0.0	0.0	0.0	0.0	0.0	0.0	0.0	0.0	0.0	0.0	0.0	0.0	0.0	0.0	0.0	0.0	0.0	0.0
SNORD116-23	0.0	0.0	0.0	0.0	0.0	0.0	0.0	0.0	0.0	0.0	0.0	0.0	0.0	0.0	0.0	0.0	0.0	0.0	0.0	0.0	0.0	0.0	0.0	0.0	0.0	0.0	0.0	0.0	0.0	0.0	0.0	0.0	0.0	0.0	0.0	0.0	0.0	0.0	0.0	0.0	0.0	0.0	0.0	0.0	0.0	0.0	0.0	0.0	0.0
SNORD116-27	0.0	0.0	0.0	0.0	0.0	0.0	0.0	0.0	0.0	0.0	0.0	0.0	0.0	0.0	0.0	0.0	0.0	0.0	0.0	0.0	0.0	0.0	0.0	0.0	0.0	0.0	0.0	0.0	0.0	0.0	0.0	0.0	0.0	0.0	0.0	0.0	0.0	0.0	0.0	0.0	0.0	0.0	0.0	0.0	0.0	0.0	0.0	0.0	0.0
SNORD116-12	0.0	0.0	0.0	0.0	0.0	0.0	0.0	0.0	0.0	0.0	0.5528	0.4837	0.0	0.0	0.0	0.0	0.0	0.0	0.0	0.0	0.0	0.0	0.0	0.0	0.0	0.0	0.0	0.0	0.0	0.0	0.0	0.0	0.0	0.0	0.0	0.0	0.0	1.7619999999999998	0.0	0.0	0.0	0.0	0.0	0.0	0.0	0.0	0.0	0.0	0.0
SNORD116-24	0.0	0.0	0.4904	1.331	0.6673	0.6898	1.018	0.0	0.0	0.0	0.41235	0.46	0.0	0.2622	0.0	0.2795	0.0	0.0	0.0	0.33145	0.0	0.0	0.0	0.0	0.0	0.4819	0.0	0.4519	0.0	0.40165	0.6205	0.2158	0.0	0.0	0.0	0.0	0.3434	0.30085	0.0	0.56	0.0	0.5396	0.43805	0.0	0.0	0.0	0.0	0.2645	0.2668
MAGEL2	0.0	0.1689	0.0	0.0	0.0	0.0	0.251	0.4164	0.5642	0.4814	0.0	0.0	0.87435	1.1	0.2357	4.04	2.116	0.2748	0.0	0.3029	0.207	0.0	0.2309	1.2429999999999999	2.122	0.1661	0.0	0.0	0.0	0.0	0.5126	0.0	0.0	0.0	0.0	0.0	0.0	0.0	0.1852	1.692	0.1729	5.287000000000001	0.0	0.0	0.0	0.0	0.1812	0.0	1.276
SNORD116-14	0.0	0.0	0.0	0.0	0.0	0.0	0.0	0.0	0.0	0.0	0.2643	0.0	0.0	0.0	0.0	0.0	0.0	0.0	0.0	0.0	0.0	0.0	0.0	0.0	0.0	0.0	0.0	0.0	0.0	0.0	0.0	0.0	0.0	0.0	0.0	0.0	0.0	0.2807	0.0	0.0	0.0	0.0	0.0	0.0	0.0	0.0	0.0	0.0	0.0
MKRN3	0.2694	0.06429	0.040215	0.3127	0.1047	0.1649	0.1622	1.2095	0.7741	0.9968	0.2436	0.3941	0.72375	0.8284	1.401	0.9309999999999999	0.9527	0.94125	3.139	1.133	0.07129500000000001	0.03717	0.5393	0.09445	0.1513	0.4207	0.1581	0.17715	2.069	0.17695	0.2694	0.04261	0.01427	0.019280000000000002	0.02196	0.1131	2.4930000000000003	0.14185	0.27125	0.08882999999999999	0.034705	1.149	0.19065	0.1991	0.1508	0.2147	0.1631	0.07818	2.878
SNORD116-16	0.0	0.0	0.0	0.0	0.0	0.0	0.0	0.0	0.0	0.0	0.0	0.0	0.0	0.0	0.0	0.0	0.0	0.0	0.0	0.0	0.0	0.0	0.0	0.0	0.0	0.0	0.0	0.0	0.0	0.0	0.0	0.0	0.0	0.0	0.0	0.0	0.0	0.0	0.0	0.0	0.0	0.0	0.0	0.0	0.0	0.0	0.0	0.0	0.0
SNORD116-18	0.0	0.0	0.0	0.0	0.0	0.0	0.0	0.0	0.0	0.0	0.0	0.0	0.0	0.0	0.0	0.0	0.0	0.0	0.0	0.0	0.0	0.0	0.0	0.0	0.0	0.0	0.0	0.0	0.0	0.0	0.0	0.0	0.0	0.0	0.0	0.0	0.0	0.0	0.0	0.0	0.0	0.0	0.0	0.0	0.0	0.0	0.0	0.0	0.0
SNORD116-9	0.0	0.0	0.0	0.0	0.0	0.0	0.0	0.0	0.0	0.0	0.0	0.0	0.0	0.0	0.0	0.0	0.0	0.0	0.0	0.0	0.0	0.0	0.0	0.0	0.0	0.0	0.0	0.0	0.0	0.0	0.0	0.0	0.0	0.0	0.0	0.0	0.0	0.0	0.0	0.0	0.0	0.0	0.0	0.0	0.0	0.0	0.0	0.0	0.0
SNORD108	0.0	0.0	0.0	0.0	0.0	0.0	0.0	0.0	0.0	0.0	0.0	0.0	0.0	0.0	0.0	0.0	0.0	0.0	0.0	0.0	0.0	0.0	0.0	0.0	0.0	0.0	0.0	0.0	0.0	0.0	0.0	0.0	0.0	0.0	0.0	0.0	0.0	0.0	0.0	0.0	0.0	0.0	0.0	0.0	0.0	0.0	0.0	0.0	0.0
SNORD116-25	0.0	0.0	0.0	0.0	0.0	0.0	0.0	0.0	0.0	0.0	0.0	0.0	0.0	0.0	0.0	0.0	0.0	0.0	0.0	0.0	0.0	0.0	0.0	0.0	0.0	0.0	0.0	0.0	0.0	0.0	0.0	0.0	0.0	0.0	0.0	0.0	0.0	0.0	0.0	0.0	0.0	0.0	0.0	0.0	0.0	0.0	0.0	0.0	0.0
[truncated: 921 more rows]
[truncated: 4 more columns]
