# Supplementary material for: Determinants of transcription factor regulatory range
Source: Nat Commun. 2020 May 18;11:2472. doi: 10.1038/s41467-020-16106-x (PMC7235260; doi:10.1038/s41467-020-16106-x)
Supplement: Supplementary file 12 — Source Data [file 41467_2020_16106_MOESM12_ESM.zip › Source Data/source_data_supp_fig_3d_CDX2_target_genes_expression.csv]

	CDX2	target genes
HS888T	-0.572039914093	0.10234698378941576
DBTRG05MG	2.28867308591	0.061186415324691386
SNB19	-0.642031914093	0.05279420140120996
RD	-0.525875914093	-0.030757352310174766
HS611T	-0.152703914093	-0.1567258345600662
HS940T	-0.105796914093	-0.011039552863407541
TM31	-0.634219914093	0.059697808593510204
HS739T	-0.298733914093	0.02471642177927559
YKG1	0.479419085907	0.05488303265986817
H1581	-0.368159914093	-0.07944456300635057
RERFLCAD1	-0.230726914093	0.11870374773596962
TUHR10TKB	-0.576692914093	0.030288748196978237
HEC59	-0.307431914093	-0.05842094521011839
CHL1	6.23259408591	-0.05461425825762418
H4	-0.621462914093	-0.014194490161676475
MHHES1	-0.495461914093	-0.06254351644110615
HS172T	-0.377355914093	0.07425368272905035
RS5	-0.277348914093	0.04813143330533136
HCC1500	-0.548851914093	0.024591569773773178
FUOV1	-0.469854914093	0.05267449785123315
CMK86	-0.538415914093	-0.17992952335675766
DMS79	1.76126208591	-0.08480140118059275
YAPC	-0.415216914093	0.13802515437496657
MOLP8	-0.230427914093	-0.06161890187218466
TT2609C02	-0.623187914093	0.023924500617473747
HS688AT	-0.621572914093	0.003969584066055393
ML1	-0.380015914093	0.10607824105086291
LAMA84	-0.0629269140927	-0.11853909089938289
HS343T	-0.561550914093	0.04205655271521591
H2227	-0.577260914093	-0.09849939149870356
ONCODG1	-0.0807689140927	0.06643603127677872
BICR16	-0.511346914093	0.011215912788962674
HCC1171	-0.656976914093	0.08327978600244627
TF1	-0.380323914093	-0.18287434216726917
HS852T	4.48529208591	0.02205727562898427
MOLT13	-0.279075914093	-0.15619255977906055
HS695T	6.86693408591	-0.06452543022621594
SNU886	-0.458546914093	0.07064930329148406
OSRC2	-0.501998914093	0.08088086991208666
COV504	-0.549869914093	0.10076541855199765
HEKTE	-0.363349914093	-0.00037533986197913724
HS839T	-0.373044914093	0.02865064169632865
L1236	-0.405760914093	-0.1634860595485205
SF295	-0.578396914093	0.02044819863498789
HS255T	-0.448838914093	0.00669190356809116
MOLM16	0.582581085907	-0.18814504663933945
KASUMI1	-0.245201914093	-0.17310639933644753
CHP212	-0.495392914093	0.015844547182704092
JHUEM3	0.264505085907	0.2074597901518822
MUTZ5	-0.122345914093	-0.2724574389860215
LCLC97TM1	-0.516788914093	0.048877305596699686
CGTHW1	0.134366085907	-0.0277452845370026
ECC10	-0.518729914093	-0.003584162821902505
JHH6	-0.390062914093	0.08337541762988714
ME1	-0.282711914093	-0.2557020899773093
TE125T	-0.670205914093	0.036942206011671905
LMSU	-0.590393914093	-0.0007048290274940804
HS822T	-0.457677914093	0.005799926159191321
RPMI8402	0.300674085907	-0.14476198900909376
M059K	-0.401964914093	0.0309643793634626
JIMT1	-0.563368914093	-0.04328383271587205
HEC6	-0.441336914093	-0.10315531404368253
SNU466	3.49255408591	-0.0759590194378451
CAL29	-0.470759914093	0.14104782611309788
TE15	-0.506957914093	0.1144561539139469
DM3	-0.538698914093	0.03256668457320861
MOLT16	-0.457999914093	-0.16467307015248514
H661	-0.511207914093	-0.03194778200126184
H1341	-0.360008914093	-0.04040376909209007
HS600T	-0.598795914093	0.06764554994896593
PCM6	-0.269041914093	-0.14545639979747393
SNU840	-0.277568914093	-0.019232030502883354
DAOY	-0.310751914093	-0.054876142074998246
G401	-0.370688914093	-0.13614579629355486
HCC2935	-0.467649914093	0.09379213132279647
HS698T	-0.404321914093	0.04946757300106331
H1436	-0.349792914093	0.07737434524634099
TCCSUP	-0.662888914093	-0.09344787835899811
HS571T	-0.502874914093	0.04215990771752775
COV362	-0.487809914093	0.06582462509876949
ACHN	-0.467136914093	0.10263651076035689
CAKI2	-0.490076914093	0.08006074543076172
HMCB	4.67161208591	-0.037149930456767025
LN235	4.87353408591	0.027106992549245052
H1092	-0.289394914093	0.05648957807253373
KO52	-0.0100139140927	-0.13370467089017676
U87MG	-0.431318914093	-0.03912578891683491
JMSU1	-0.389024914093	0.001043015601346732
T98G	-0.194311914093	-0.06460412593852075
REH	-0.187274914093	-0.190528217685893
COLO684	-0.650713914093	-0.22846217112065348
TTTHYROID	-0.693793914093	0.08217112302409553
CCFSTTG1	-0.206684914093	-0.04367359112989392
H209	-0.597101914093	-0.08058018679611605
H460	-0.418169914093	0.05019439365572064
CAL54	-0.641674914093	0.10377192984751589
H69	-0.480841914093	0.116341685034237
SUPM2	1.30503808591	-0.08085647402521141
COLO818	2.11218708591	0.019783802138885653
SNU1105	-0.494453914093	-0.020950672734313062
EBC1	-0.519095914093	0.04625487360043727
RPMI7951	-0.355279914093	0.09676608153033439
KMS28BM	-0.395106914093	-0.11715371422810084
H596	-0.565275914093	0.16721619448560032
HS751T	-0.307123914093	0.017992726989063654
H2342	0.00386208590734	0.1348780096077814
H838	-0.592725914093	0.05304278969076541
JURLMK1	0.509844085907	-0.10751579491044402
1321N1	-0.597211914093	-0.011585683338262601
HCC78	-0.339933914093	0.07255010135513375
BFTC909	-0.348672914093	0.0006578321066313157
NALM6	-0.205223914093	-0.23916896411281696
HEYA8	-0.722838914093	0.050745286232975126
H2452	-0.262191914093	-0.0657024412912381
BHT101	-0.633729914093	0.09938378784661532
H1618	-0.371583914093	-0.015668784306459654
TE1	-0.644751914093	0.011487295453775359
SNU8	-0.142650914093	0.12220056654645518
UOK101	-0.279469914093	-0.039875851157541504
HCC2279	-0.577436914093	0.0890141940245313
PK45H	-0.388262914093	0.06365111703056396
A172	-0.491657914093	-0.07813270500722767
MPP89	-0.276562914093	0.051302990705059226
COV434	-0.309847914093	-0.16019683133273285
HCC364	-0.365459914093	-0.021869180341507508
JVM3	-0.206088914093	-0.13780589034611335
MG63	-0.390439914093	-0.04593175203353024
CORL47	-0.322920914093	-0.07904264553282014
HT1197	-0.420807914093	0.02714993123065482
FTC238	-0.456073914093	-0.018918415933946248
SNU761	0.407027085907	0.11004792339290323
SKMEL31	3.76873008591	0.0992252447391902
F5	-0.224520914093	-0.09361100975596891
H82	-0.454461914093	-0.07250100745080743
MDAMB157	-0.299952914093	-0.0246434906227261
WM1799	3.96696008591	0.13199381504809568
SNU489	-0.727614914093	-0.11496068979287076
SU8686	0.530037085907	0.16928299485438994
HDMYZ	-0.382264914093	0.07825194828919982
HCC1143	4.04409008591	0.043409782314094404
OVK18	-0.305799914093	-0.12770582211190643
SUPT11	-0.341365914093	-0.2752761457633977
HT1080	-0.310403914093	-0.0029751526789942337
LN215	-0.507438914093	-0.08709487190440375
H1734	-0.293974914093	0.11238326225878198
HS863T	-0.508643914093	0.03131699024402293
HCC1359	-0.351954914093	-0.023392912015092075
SKOV3	-0.446753914093	0.074940700709675
KS1	-0.537037914093	0.03375380997660844
HS281T	-0.489774914093	0.030148420857211894
U251MG	0.0321310859073	0.05114512025787611
HLFA	-0.325228914093	0.05591503127674699
GRANTA519	-0.264118914093	-0.1657591715817042
SR786	0.335093085907	-0.06308863631201052
HS683	-0.582620914093	0.0829717260669882
HCC1897	1.17487608591	-0.12087615682837229
PANC0504	-0.667839914093	0.18792486069119982
SKES1	-0.536183914093	-0.13121017250380143
LN428	-0.444893914093	-0.06854203834059742
8MGBA	-0.529821914093	0.02594248816932024
H1975	-0.550597914093	0.0014086421573499416
KCIMOH1	-0.502972914093	0.21396983256760777
JHH2	-0.524825914093	0.02698594598399485
COLO792	5.85567408591	-0.11811921676382618
MHHCALL3	0.0557280859073	-0.19523007891226365
G361	1.72412608591	0.00682002758843309
U118MG	-0.543468914093	-0.04405081519623161
SET2	0.0204990859073	-0.1533504565056675
OCILY3	-0.158637914093	-0.13309099361955667
SHSY5Y	-0.590999914093	-0.12789150952545475
DMS153	-0.535292914093	0.08857936829839157
CAL51	-0.270547914093	0.1761869482891897
NB1	-0.411914914093	-0.09778630067345366
CORL88	-0.471134914093	0.09192252413059362
DKMG	-0.246854914093	0.0028845771504335906
ZR7530	-0.309847914093	0.013854086140742157
EFE184	-0.550933914093	0.04571372560593953
KALS1	-0.497783914093	0.025384615877946708
T173	-0.556581914093	0.029544988860901483
H2228	-0.429840914093	0.09835348494200773
RH41	-0.129021914093	-0.051350988548032106
ISTMES1	-0.389829914093	-0.05391110012021709
SKMEL2	1.01113208591	0.041058077380948854
HCC1428	-0.192830914093	-0.07790258052593575
NMCG1	-0.462358914093	0.12824729545379024
PSN1	-0.515394914093	0.07277320923896118
MDAMB453	-0.242156914093	-0.13977124995885024
SNU878	4.93907908591	0.10847434893463342
TE8	-0.492055914093	-0.03808732280344476
TO175T	-0.526728914093	0.04143177401534359
WM88	6.51279408591	0.060844730216408245
KPL1	-0.393525914093	-0.08238636660249236
A704	0.391059085907	0.19568897502961863
P3HR1	-0.150119914093	-0.2211257045462047
SCLC21H	0.00612508590734	-0.029068322803484672
WM983B	2.72019408591	-0.01563054548676991
MDAMB468	1.29186208591	-0.00965750122668195
MELJUSO	2.96584308591	-0.004873813352131933
MELHO	0.730752085907	-0.0590017243710011
KP4	-0.523603914093	-0.022053220913188724
DFCI024	0.133017085907	-0.045905828566552974
SKNBE2	-0.366944914093	-0.06624520615982438
OCIAML2	-0.284996914093	-0.11408607983439893
SUDHL6	-0.259026914093	-0.16888420662092163
SNU410	-0.410478914093	-0.027230276699249868
SNU201	1.72253008591	0.020150226297530285
H524	0.0619710859073	-0.1260990526328429
UBLC1	-0.481622914093	0.20129543883786657
WM115	1.19261808591	0.019575544877487198
786O	-0.509383914093	-0.0220481204060503
H1836	-0.293376914093	-0.0024285768375797772
H1781	-0.545679914093	0.10230846742244204
RERFLCAI	-0.473328914093	0.008188761106183256
VCAP	-0.396550914093	0.019365981023165266
JK1	-0.493415914093	-0.13259301436639756
IMR32	-0.201138914093	-0.07876903880158385
SUPT1	0.342153085907	-0.19918976125436721
KCL22	-0.584152914093	-0.11213760450015112
FTC133	-0.482032914093	0.07598729453170358
HS939T	0.171978085907	0.05728879568429785
OAW28	-0.644573914093	0.017791535195621547
RMGI	-0.455148914093	-0.027126531655484506
HUT102	0.276007085907	-0.08481494659323202
SNU626	-0.412776914093	-0.05598631588784253
HT144	6.51064408591	0.003712571617925419
H1944	-0.557821914093	0.17881405986133844
TE617T	-0.233640914093	-0.13882937628433095
SW1088	-0.486797914093	5.23853569661164e-05
H146	-0.612338914093	0.07426588420436199
LOUNH91	-0.445350914093	-0.08548968702662044
SKMEL3	-0.452565914093	-0.034313299290333124
DEL	-0.308086914093	-0.08390309689295039
VMCUB1	-0.315554914093	0.10073257715040669
TOV21G	-0.425691914093	0.10285580859349686
HS729	-0.547433914093	0.025289052945718545
OVSAHO	-0.142292914093	-0.0049198175014687675
H1437	-0.364886914093	0.028647252115815296
HS618T	-0.416349914093	0.03998926779127615
L540	0.00954808590734	-0.16751271929959619
SKHEP1	-0.505996914093	-0.01563642653790205
H1876	-0.0794169140927	0.11278886345747927
PECAPJ34CLONEC12	-0.488888914093	0.0796348076714334
TUHR14TKB	-0.0613349140927	-0.05018699500260206
KOPN8	-0.338044914093	-0.3079864947721675
A375	1.32892808591	-0.06216551459692792
U178	-0.405390914093	-0.026640998229901843
SNU324	-0.643123914093	0.04422307461468946
JEKO1	-0.435004914093	-0.25873599315850326
H2087	-0.349872914093	0.06497977908680898
OUMS27	-0.441129914093	0.04478508475761428
CORL51	-0.216018914093	-0.011625109802097565
GMS10	0.0903550859073	0.023747377519291048
ESS1	-0.519082914093	0.05751838996740331
BDCM	-0.295603914093	-0.14886006969143908
A1207	-0.464679914093	0.03824338351279559
EFO21	-0.361584914093	-0.015590925846377474
CORL95	0.432949085907	0.03825373298257224
SUPHD1	-0.565044914093	-0.13524903326911447
H1915	-0.367811914093	0.11768098932194956
COLO679	-0.462496914093	0.04806264861192355
CMLT1	-0.0707559140927	-0.18896415037375816
HCC33	-0.531561914093	-0.01225499684677577
ALEXANDERCELLS	8.38275408591	0.04616049969538626
MDST8	-0.477644914093	-0.030961823033990702
C32	2.14512408591	0.0483587034759039
G292CLONEA141B1	-0.233983914093	0.026427354467157813
HLE	-0.220137914093	0.033224925237094576
H196	-0.272055914093	-0.001687541337321806
SUDHL8	-0.0885009140927	-0.2596087391243613
SH4	-0.509383914093	0.0010138487041071054
FADU	-0.322654914093	-0.024055598967604414
SJSA1	-0.161661914093	0.01206567396923264
H2081	-0.455956914093	0.12139645958470875
CAL120	-0.535316914093	0.030792392733631595
M07E	-0.393158914093	-0.1443523334074416
MDAMB415	-0.245870914093	0.03219904234175936
EB1	-0.578978914093	-0.22037593137887962
KNS81	-0.489226914093	0.11419003680928201
CJM	-0.479580914093	0.05871089573040116
HS274T	-0.407896914093	0.033091696099252214
UT7	0.745714085907	-0.10505928130978708
KLE	-0.135402914093	0.04296672698905653
HEC50B	-0.444505914093	0.07697134801258546
KP3	-0.535050914093	0.14267849277974595
CAL62	-0.353241914093	-0.0383348313327285
COLO704	-0.360666914093	-0.12464236614140717
KASUMI2	-0.123979914093	-0.1387159539698714
H292	-0.351368914093	0.030335693563498384
KNS60	-0.640903914093	-0.02614504248995627
HS706T	-0.676443914093	0.029671999464892882
L428	-0.504570914093	-0.13126096964533973
HCC1569	8.43919408591	-0.058771840092530975
HCC1419	-0.325298914093	-0.03660400975598152
SNU685	-0.527330914093	0.028041475721215386
EN	-0.376766914093	-0.1743046856435034
OC316	-0.288656914093	-0.008989675500549243
H2085	-0.339002914093	0.025443312051308703
KARPAS422	-0.0855779140927	-0.2027810249704086
CMK115	-0.397774914093	-0.09784947494736043
HPAC	-0.272609914093	0.13995067443029138
CHP126	-0.539638914093	-0.1164349595023675
COLO668	-0.449267914093	0.12096419771291404
COLO800	5.09339108591	0.009389092595318269
EB2	0.210206085907	-0.20611463308474015
H727	2.63140808591	0.2561878528535158
HL60	-0.373209914093	-0.24725721077031335
KMRC3	-0.372749914093	0.057935726989049335
A204	-0.620365914093	-0.13522645420041426
A4FUK	-0.128554914093	-0.11659633479058282
GSS	-0.539447914093	0.01752516820619585
HS821T	-0.556840914093	0.042509196329787585
KMS20	0.0437930859073	-0.14822090970988966
SH10TC	-0.320236914093	-0.06711818587402661
NALM1	0.125397085907	-0.2260606565978532
22RV1	-0.359655914093	0.011375233213134236
CORL105	-0.524732914093	0.101394931691684
RH18	-0.363745914093	0.03949386714581979
U2OS	-0.473962914093	-0.04685378891683997
BJHTERT	-0.182012914093	-0.021823743734737076
H2126	0.237026085907	0.0735595434943328
CAL78	-0.395778914093	0.03386058867646395
HUH28	-0.401964914093	-0.005089166971249771
PF382	0.472821085907	-0.20182047402524578
LN229	5.46648708591	0.03070832219419741
HLF	-0.451402914093	0.010398777242646224
HS229T	-0.421296914093	0.06389897871796951
SNU1272	-0.475734914093	0.07907670070965989
HCC95	-0.246664914093	0.03590872422279692
H1105	-0.278788914093	-0.026478276238209458
RH30	-0.578679914093	-0.1869614790966568
H322	-0.499899914093	0.08017090771747329
H2023	-0.483833914093	0.16245725534312191
BICR31	-0.273224914093	0.07748953104619426
SIMA	-0.481341914093	-0.12579289265132362
NCO2	2.91083008591	-0.06989699546367686
H1563	-0.712294914093	0.02325686207435424
OCIAML3	-0.344037914093	-0.20436217342587282
HCC366	-0.560259914093	0.04813187728877632
SKNAS	-0.526116914093	-0.024226081678508996
JHOC5	-0.484052914093	0.10804493399689455
U138MG	-0.451549914093	-0.004549579603832188
SKNSH	-0.476344914093	0.005916856080794564
MKN7	-0.466752914093	0.026446099049906645
HS737T	-0.610121914093	0.038675683651141685
TE159T	-0.446668914093	0.034911664287335796
TALL1	-0.244198914093	-0.25823198762598965
COLO741	-0.641324914093	-0.010917545025667864
H441	-0.315328914093	0.034469200018128344
NB4	-0.295499914093	-0.1667490023793251
HCC1195	0.273816085907	-0.012408777390869527
CAL148	-0.584593914093	-0.08965912962690806
PK1	-0.636128914093	0.06041930605777285
KPNSI9S	-0.544646914093	0.07953688650958758
MHHCALL2	-0.478346914093	-0.18791092492425643
OVKATE	-0.285876914093	0.12420838120758201
HCC15	-0.457521914093	0.013712034504034295
CMK	-0.389852914093	-0.12617921999113882
OELE	-0.272086914093	0.05110864722880391
LCLC103H	-0.566033914093	-0.023777115334558837
MCF7	-0.352344914093	-0.07363142561582482
KU812	-0.438042914093	-0.07001627992659729
LP1	1.57617808591	-0.17862005078871546
DANG	-0.536048914093	0.08073498010107259
HEC1A	-0.321080914093	0.08708811841368229
KYM1	-0.470347914093	-0.041676853923803915
HS870T	-0.520079914093	0.07192697272443142
LN382	-0.302142914093	-0.022910795371495228
IGROV1	-0.354966914093	0.017369247044378595
H1155	-0.382426914093	-0.034297696708489374
GI1	-0.545454914093	-0.07018291662548211
HCC70	-0.205762914093	0.087440620949409
MDAMB231	-0.351029914093	-0.023280989470122273
TE14	-0.342878914093	0.10688392892540931
TUHR4TKB	-0.144054914093	0.07492012763450856
SAOS2	-0.445049914093	-0.015201541798410306
LN443	-0.330085914093	-0.06740062939636768
42MGBA	-0.531391914093	-0.046196887579868125
CH157MN	-0.253927914093	-0.016029121328118404
SNUC2A	-0.315213914093	0.12688803081573383
MONOMAC1	-0.216714914093	-0.18496342746000663
H2052	-0.457504914093	0.04642509075119601
EM2	-0.513847914093	-0.14048131358266655
SNU216	-0.480909914093	0.06120747387703098
IGR37	3.02793408591	-0.0952891462243996
HS819T	-0.337939914093	-0.012735323725572751
PANC0213	-0.201142914093	0.06571254165019282
KARPAS299	-0.0621879140927	-0.12625812225020727
LN319	-0.320397914093	-0.05982663354576677
KYSE410	-0.486387914093	0.11644017373872206
AMO1	-0.311970914093	-0.18617009504872709
CORL279	-0.0189949140927	0.025966416246724817
KNS42	-0.490133914093	0.062345472493926385
DMS273	-0.507972914093	-0.03448387789797251
COV318	-0.495902914093	-0.009694394726009336
SNU475	-0.556620914093	0.034384078303027456
WM2664	7.19026408591	0.008353340174865097
MHHCALL4	-0.387852914093	-0.2762533200372137
SW1353	-0.409007914093	0.009312905412279596
H660	-0.496743914093	0.026231214771429655
BL41	-0.418761914093	-0.20535669209807336
LXF289	-0.383608914093	0.025373190336227598
SCC4	-0.375898914093	0.0843315730010517
769P	-0.317021914093	0.023505232752082765
H358	-0.615759914093	0.049743769865970996
MALME3M	-0.505088914093	-0.021883158211480284
EFM192A	-0.466648914093	-0.11642370961766274
KYSE450	-0.365466914093	0.011280292226495361
YH13	-0.419242914093	0.022351249349594014
HEL9217	6.26882408591	-0.0848341107241821
SLR21	0.141561085907	0.11924294137360653
LOUCY	-0.130528914093	-0.09686414622442185
MDAMB435S	-0.0480689140927	0.09415462740398622
JL1	-0.474619914093	-0.07929275295559755
KYSE70	-0.465975914093	0.0016006896446373918
SW1710	-0.497626914093	0.02882557945565381
SLR26	0.143509085907	-0.07067642607685509
NOMO1	-0.339746914093	-0.10717845742775595
MSTO211H	-0.323424914093	0.03478550015642725
JURKAT	-0.0580409140927	-0.15875064046137122
CORL24	-0.450849914093	0.03325852781891447
H3255	-0.708299914093	0.07053931804480075
H747	-0.388485914093	0.08127131988902013
HDQP1	-0.730182914093	0.11819323597939392
HS616T	-0.584598914093	0.04153397180234931
RVH421	5.77573408591	0.07568398286735971
HUCCT1	-0.473196914093	0.13470377032699932
DMS114	-0.373014914093	-0.17015783363793519
OVCAR4	-0.599762914093	0.00819846880555761
HS675T	-0.513532914093	0.03799245774054032
SNGM	-0.592176914093	-0.016635559317994077
MDAMB134VI	0.429557085907	-0.09930345973293288
TE441T	-0.537921914093	-0.20897817665313148
GB1	-0.494960914093	-0.0754025699219596
NALM19	-0.273892914093	-0.2590610945877049
BT474	-0.479977914093	-0.04048124949779542
KE37	0.0377000859073	-0.12632633294639917
KYSE520	-0.351710914093	0.044041504766840926
MOGGCCM	-0.428703914093	-0.023440140230828972
H2110	-0.430283914093	0.11725253888395086
HS294T	0.839024085907	-0.02894671468912965
DOHH2	-0.461631914093	-0.2042547856896107
ISHIKAWAHERAKLIO02ER	-0.592990914093	0.13127015621906551
H1650	-0.512403914093	0.016788490935595857
KASUMI6	-0.238239914093	-0.17124691339824727
CORL311	-0.227037914093	-0.07005173958535997
RKN	-0.291474914093	0.023433102277237217
HPBALL	0.629770085907	-0.2082414265379423
MOLT4	-0.266220914093	-0.1803641826467711
U343	-0.0654989140927	-0.05041362985740748
697	-0.181101914093	-0.1417626718121849
BFTC905	-0.491193914093	0.10466325903149949
OCIM1	0.799684085907	-0.04030712409436411
AML193	-0.165817914093	-0.1598495067592306
YD8	-0.235884914093	0.024634049718417688
BC3C	-0.537099914093	0.07316367581338923
253JBV	-0.457791914093	0.1000092811615364
JVM2	-0.243554914093	-0.15854212732167464
HCC44	-0.296938914093	-0.03428746941480523
SKLMS1	-0.385701914093	0.048706061705546075
HCC1438	-0.489690914093	0.07598691371103664
H1869	-0.469653914093	0.14321876202825462
H1963	-0.373305914093	-0.028875306205952838
ZR751	-0.508093914093	0.0006906435404581639
SBC5	-0.554263914093	-0.13006451321381535
KG1C	-0.326501914093	0.02885263893006207
SKMM2	-0.526009914093	-0.11134366351347727
HS840T	-0.619511914093	0.04053528346669627
KMS34	-0.481163914093	-0.10554133432947962
HEC108	-0.517558914093	-0.02795859066887143
ES2	-0.388483914093	0.03408630236943017
K029AX	-0.306283914093	-0.013138532577559741
HCC1954	-0.312745914093	0.10323072560594873
H2171	-0.503509914093	-0.1411713048228224
BICR22	-0.531749914093	0.031100411175326595
HS606T	-0.559865914093	0.05838720278434475
NUGC3	-0.508742914093	0.0303540921342872
GDM1	-0.449769914093	-0.1898316201755768
HS834T	-0.584009914093	0.010560843171611557
SKMEL24	9.04918408591	0.0910602272195977
MOLM6	-0.00285591409266	-0.17896450814237833
H1694	-0.447801914093	-0.09024345834981133
HCC827	-0.474630914093	0.06991353427350348
EJM	-0.467892914093	-0.15755399039222512
L363	1.14882708591	-0.2024741960169261
LNZ308	-0.129579914093	-0.04206588435258229
COLO849	2.71039008591	-0.007542754338709687
BECKER	-0.322970914093	-0.0010741536010955147
D341MED	-0.0832699140927	-0.14535394106070884
P31FUJ	-0.156074914093	-0.13616156531157192
CORL23	-0.494396914093	-0.026774124094349903
MDAMB436	-0.517062914093	-0.02063504341201571
SW1783	-0.453425914093	0.03318915760225167
SCC15	-0.508808914093	0.11835129960317199
LN464	-0.289225914093	-0.016677790761074267
HDLM2	-0.0260169140927	-0.16320966259140074
RERFLCKJ	-0.350808914093	0.10699981366491879
YD10B	-0.557571914093	0.007887671664047162
KE39	-0.368276914093	0.18835187913288154
EWS502	-0.116580914093	-0.162613251802993
THP1	-0.0263049140927	-0.10180323566656148
RT112	-0.509791914093	0.016966158063297807
PECAPJ41CLONED2	-0.485538914093	0.09960786668475528
HCC38	5.66356608591	0.0662171806543487
PC14	-0.565660914093	0.023941832567640427
A2780	-0.627924914093	-0.11702777278042918
HEP3B217	9.01593408591	0.09393634340212255
KMRC2	-0.444572914093	0.018246439298903332
BHY	-0.492203914093	0.0672514964680688
DETROIT562	-0.273109914093	0.16777415529702866
OVCAR3	-0.217300914093	0.06939247894852328
8505C	-0.554658914093	0.045315395038848655
EFM19	-0.0709189140927	-0.16637491201508162
OCIAML5	-0.135069914093	-0.13657456715574454
CAL33	0.603237085907	0.01858128946023538
LOXIMVI	-0.279720914093	-0.016354109341068745
253J	0.146185085907	0.125349367837374
NUDUL1	-0.0973629140927	-0.15151324627050664
H2172	-0.441737914093	-0.024446022665115225
PANC0813	-0.362238914093	0.17084666843673693
T3M4	-0.400250914093	0.028423977334808562
TE11	-0.440104914093	0.0989290026921444
SCC9	0.0787910859073	0.08418250753308049
DMS454	4.52566308591	0.1315534277727854
EVSAT	-0.210615914093	-0.12850798439873085
RERFLCMS	-0.434670914093	0.08777594137360002
H1666	-0.503806914093	0.09127695751004129
H1838	-0.390374914093	0.12197231896689488
A2058	0.999371085907	-0.0018310932045655394
SNU1214	0.423472085907	0.09552584040538259
H647	-0.508754914093	0.1534981875699678
LN340	1.46905808591	-0.03422977969604403
JHOM1	-0.402695914093	0.12327367673545234
ALLSIL	-0.151156914093	-0.25897742699900256
OCILY19	-0.339862914093	-0.284092728059338
MEC1	-0.485840914093	-0.11245133940096812
A673	-0.640870914093	-0.05960669809162724
H522	-0.351491914093	-0.16079439334287735
LUDLU1	-0.566628914093	0.06840596212045909
IPC298	-0.0600959140927	0.0037688597691450418
H2122	-0.402457914093	0.13182693860732927
JJN3	-0.442889914093	-0.26743605632121725
JHUEM2	-0.518962914093	-0.07086045696670887
LI7	1.40593308591	0.2337815683906457
H2141	-0.379029914093	-0.009921186335023022
PFEIFFER	-0.495336914093	-0.1859524067131156
H1703	-0.537305914093	-0.10113234493352535
SKNDZ	-0.245449914093	-0.08758642607685405
PEER	-0.337887914093	-0.23711280597546017
MKN1	-0.680281914093	0.08724840564279493
BL70	-0.0523559140927	-0.19397197932723403
SNU1077	-0.606160914093	0.11520784870412974
DU145	-0.646925914093	-0.02456047725253438
HS742T	-0.517451914093	0.03799709858888809
COLO829	1.89222908591	0.012752223070222328
COLO680N	-0.476334914093	0.028633745430717502
PANC0203	-0.464795914093	0.0703721280955636
TOLEDO	0.196987085907	-0.16120853995421125
SNU423	-0.483521914093	0.008711234135214784
KELLY	-0.307794914093	-0.08814347679148936
A101D	4.42516908591	0.04148100177008376
SKMES1	-0.224372914093	0.10167879845059512
KARPAS620	1.38646608591	-0.18955901713264436
OPM2	-0.340362914093	-0.08693072944248391
OAW42	-0.424637914093	0.008553206472686996
MFE280	-0.414730914093	-0.060642759871223306
SW1271	-0.474697914093	-0.06596838965455658
COLO783	8.28843408591	0.04382900315318899
HS578T	-0.146968914093	-0.04055170177997413
COV644	-0.268472914093	0.1604896901056633
JHESOAD1	-0.439973914093	0.1263438560808011
SNU869	-0.518418914093	0.0480201977128898
MDAMB175VII	-0.431495914093	0.053619472954935216
RERFLCSQ1	-0.673973914093	-0.062275774163525706
MDAMB361	-0.567720914093	-0.013053383661006097
KYSE150	-0.433518914093	-0.005381814735263396
VMRCRCW	0.426321085907	0.027012695177174542
SNU46	-0.443817914093	0.07616165368341996
YD15	-0.566773914093	0.03862083671704484
RCC4	-0.251365914093	-0.013562561162174466
H1755	-0.367828914093	0.09859254441644592
ISTMES2	-0.219292914093	-0.006221166510248193
RCHACV	-0.132153914093	-0.12194367872783506
SNU738	-0.381805914093	-0.11949828177070525
SLR20	-0.283048914093	-0.04615201621057181
KPNYN	-0.394435914093	-0.07165775618290586
SNU1076	-0.249983914093	0.09919796396461417
CALU1	-0.329019914093	0.04802809720574411
CAMA1	-0.555800914093	-0.10315373681919607
OVISE	-0.317526914093	0.08375029637588513
HEC151	-0.398653914093	-0.01004430897220212
HS895T	-0.407812914093	0.09479765506652846
D283MED	-0.274932914093	-0.09047357407129718
59M	-0.511752914093	-0.05107111349042451
GAMG	-0.536689914093	0.057530756956798094
H446	-0.386503914093	-0.00859705171077307
639V	-0.116847914093	-0.09610644036914032
OV7	-0.362720914093	0.07729188005498187
HS604T	-0.336366914093	0.05467109259534757
OV90	-0.0935219140927	0.21702184639889985
SW780	-0.628710914093	0.020017330031949814
P12ICHIKAWA	-0.213177914093	-0.24458626886158835
SNU899	-0.488930914093	0.09167161126753921
LC1SQSF	-0.306408914093	-0.007317370290811458
TYKNU	-0.480699914093	-0.033586047561435094
H889	-0.266641914093	-0.00149029099155726
HCC4006	-0.559138914093	0.15759504649110678
CALU3	-0.498700914093	0.2265689501333804
RPMI8226	-0.339953914093	-0.1503830309639223
H226	0.315810085907	-0.015276037418482562
UACC62	2.55988608591	0.0225614019544966
LN18	-0.379800914093	-0.07275487467067407
SW1990	-0.199853914093	0.04746103358194463
AU565	-0.546000914093	-0.0448403513880967
H2286	-0.205239914093	-0.00520661694825274
SKMEL1	1.77319308591	0.0011235375008239728
H1793	-0.503777914093	0.09181545313014189
BT483	-0.315356914093	-0.08987471791639869
SLR24	-0.566657914093	-0.03812355470756406
MEWO	0.224570085907	0.04805699900378706
KYSE140	-0.358392914093	0.0630278321066328
ABC1	-0.543923914093	0.09697099024403742
HEC251	-0.455787914093	0.13491643422740843
DV90	-0.730482914093	0.08306682104164721
JHH4	-0.555814914093	0.13331042131827545
NH6	-0.207635914093	-0.012954076146034308
PATU8902	-0.472289914093	0.006782580377697287
SIGM5	-0.531190914093	-0.1564541291658563
BT549	-0.389737914093	-0.09427942284958515
MINO	-0.112516914093	-0.2459315703830085
SNU449	0.0765180859073	0.06730093030855008
MEC2	-0.327738914093	-0.21227341639498487
TE6	-0.514262914093	0.08132422122604356
PL45	-0.579150914093	0.055511958893155806
SLR25	-0.326993914093	0.03944471085258291
MHHNB11	-0.274335914093	-0.16622250768128813
GOS3	-0.374707914093	-0.018294748345215866
HT1376	-0.395761914093	0.01924576110617139
SNU349	-0.272773914093	-0.006380384121992288
WSUDLCL2	-0.204796914093	-0.19421294244391302
IALM	-0.379939914093	-0.006116778773964859
OVTOKO	-0.276753914093	0.04407386530163685
PL21	-0.133439914093	-0.18503139057664303
KMRC20	-0.461698914093	0.054772015601359705
GA10	-0.336796914093	-0.18995354133734987
J82	-0.390896914093	-0.037819191406502105
RT4	-0.536398914093	0.17258221338834212
SUPB15	-0.108170914093	-0.21644477278041768
SKRC20	-0.173682914093	0.016761801216807287
TIG3TD	-0.357964914093	-0.017969650604338958
H2009	-0.476984914093	0.11139817419974198
HCC1937	3.59621108591	0.052877969958179886
H211	-0.0174689140927	0.03302742224031241
CPCN	-0.207833914093	-0.10254512040607047
TEN	-0.587253914093	0.11610439964930235
UMRC2	-0.248901914093	0.023155736670936188
OVMANA	-0.383745914093	0.052527180193265965
GCIY	-0.445587914093	0.12237148125369816
MONOMAC6	-0.407183914093	-0.1708457441958254
KU1919	-0.526199914093	0.034730902646059804
BCP1	-0.358759914093	-0.12238925088094213
VMRCLCP	-0.562788914093	0.07929083395080545
GRM	-0.672479914093	-0.12392791478134291
MOTN1	-0.168180914093	-0.195402792144188
G402	-0.260764914093	-0.14209484239774448
MV411	-0.516086914093	-0.3267420434120926
KYSE510	-0.425093914093	0.057707665670447446
TCCPAN2	-0.409097914093	0.09806778554138912
HEL	6.61016408591	-0.11534688757990937
UMUC3	-0.555102914093	-0.021241812891038478
SKMEL5	-0.702427914093	-0.0005869581192642138
H28	-0.159745914093	-0.012563210770298226
CAL851	1.73090808591	0.11079242270135176
KMS12BM	-0.469537914093	-0.26527612317232213
SKUT1	-0.389164914093	-0.11995771699432577
PANC1	-0.317666914093	-0.030946460654993964
BCPAP	-0.197408914093	0.05359971776824622
H1648	-0.576170914093	0.11561001698446162
H1930	-0.464358914093	0.04024270117073197
HUPT3	-0.517859914093	0.06839440149345015
EHEB	-0.656560914093	-0.1130410434120321
KG1	-0.354309914093	-0.13804351828526787
OCILY10	0.0866240859073	-0.21658000514560277
MOLM13	-0.482819914093	-0.20479449016172907
HCC1395	-0.310796914093	-0.033960205698802697
SNU308	-0.437364914093	0.14553395843210767
MOGGUVW	-0.382927914093	0.03782270209281462
HT	-0.281924914093	-0.19753452704506813
H2291	-0.435798914093	0.08037383533390789
MCAS	-0.500351914093	0.09930865091711957
HS934T	-0.418965914093	0.009160500156392783
EW8	-0.407833914093	-0.14296845973293937
H1385	-0.423812914093	0.042527356772351206
YMB1	-0.625081914093	-0.057808019437864726
SKRC31	0.0615340859073	0.09325807184843805
CA46	-0.415618914093	-0.21834378476750993
H1355	-0.563307914093	0.12083766613152
PANC1005	-0.557636914093	-0.033622955353049426
LC1F	-0.432140914093	-0.07078825687448745
NAMALWA	-0.185614914093	-0.3097612974461905
YD38	-0.510302914093	0.036926965347723106
JHH1	-0.245593914093	0.047942653222326034
SF126	-0.562211914093	-0.002701372134951826
U937	0.479656085907	-0.18899279952087183
HCC202	-0.285057914093	-0.11449964829909476
CAS1	-0.432471914093	0.025301175121833195
SKMEL28	-0.274192914093	0.027385746352832124
NUGC2	-0.468982914093	0.02358079291803998
CAKI1	-0.472126914093	0.15386876663868557
WM793	0.0385220859073	0.10087656239709178
H1184	-0.477166914093	-0.02983496687908953
LU65	-0.540607914093	0.07243160204670704
8305C	-0.280331914093	0.03580893630213549
VMRCRCZ	-0.341806914093	0.021791737132001925
U266B1	-0.222250914093	-0.23098144682377725
KLM1	-0.641133914093	-0.01822935599847742
HUTU80	-0.477314914093	-0.07612301482747552
RI1	-0.412838914093	-0.299588141152944
JM1	-0.189374914093	-0.20849464046140215
KPNRTBM1	-0.408142914093	-0.09692743760287759
OVCAR8	-0.0784029140927	-0.06325919693900783
SNU1041	-0.175943914093	0.19254842731181115
SUDHL10	-0.156518914093	-0.21476638781043128
OC315	-0.161323914093	-0.014474409940407747
UMRC6	-0.364891914093	-0.08955171146183677
HLC1	-0.523743914093	-0.021571264251150662
JHOS4	-0.450047914093	0.08780472606696806
REC1	-0.221240914093	-0.17975462893531247
PRECLH	-0.0370559140927	0.049258831184541586
HEC1B	-0.293089914093	0.04311968088486713
SKMEL30	1.73057208591	-0.02386930805010896
HUH1	8.90738408591	0.13065338535695778
MOLP2	-0.204273914093	-0.21621071422810004
CHAGOK1	-0.563832914093	-0.027972147146531588
RS411	0.105828085907	-0.19560449108377945
DB	-0.350440914093	-0.200018905099495
HCC1187	3.13052708591	-0.011427166510252263
HCC2814	-0.403430914093	-0.032232132393110714
UACC812	-0.206257914093	-0.17663420339358915
ST486	-0.232048914093	-0.22598337582332287
H841	-0.549196914093	-0.056510271166799284
HS936T	2.99029608591	-0.055180233361330724
H2106	-0.458502914093	-0.17167397609989316
CAOV3	-0.633104914093	-0.0035175003046281077
MEG01	0.00230508590734	-0.13624731358268033
HS944T	2.62023508591	0.007078779547848687
UACC257	0.317704085907	-0.03615187513171047
SUDHL5	-0.467826914093	-0.1997631489906546
HGC27	-0.443452914093	-0.056173675039514454
HARA	-0.472046914093	-0.021865547791938635
F36P	2.26366208591	-0.11610656254532555
KMS11	-0.307824914093	-0.07798021261440527
HUT78	-0.226703914093	-0.13960018771817032
JHOS2	-0.314648914093	0.14474058452711044
CAPAN2	-0.329092914093	0.1463351451541069
HCC2157	3.50524508591	-0.08649850307087777
HS746T	-0.0673259140927	0.019739478487454516
HS766T	-0.461582914093	0.04152823505726732
SKLU1	-0.353840914093	-0.016795426998914346
KURAMOCHI	-0.485707914093	-0.09019216512712946
AM38	-0.430042914093	0.04450082749617119
COLO775	-0.592132914093	-0.32520847218107024
KMRC1	-0.525776914093	0.1013118657627068
SNU182	-0.336373914093	0.07342075280739316
SW579	-0.426738914093	-0.050219145763349064
ACCMESO1	-0.474082914093	0.006673798450551008
KP2	-0.413333914093	0.12135688282123926
SW900	-0.371057914093	0.09078469287195208
SEM	0.180654085907	-0.11129210519165039
HSC3	-0.461310914093	0.08969303773134714
GCT	-0.437590914093	0.028646580838734982
143B	-0.557978914093	0.005690092134296058
RL952	-0.266806914093	-0.05016975572188831
H1299	-0.520660914093	-0.0770596920980864
A3KAW	-0.361491914093	-0.12455385392380224
L33	-0.462321914093	0.10581369886549623
RDES	-0.426473914093	-0.20616021584175528
IGR39	-0.279867914093	0.0017209086395797903
AN3CA	-0.371293914093	-0.17686118356879602
ONS76	2.43600008591	0.0666402853108481
H2029	-0.190604914093	0.0861732936095797
PC3	-0.698299914093	0.03641206908220478
MC116	-0.248222914093	-0.2276718599173732
H510	-0.482397914093	0.017990429616970914
SKM1	-0.502645914093	-0.13019166028620302
MM1S	-0.304039914093	-0.13163228130965815
RCC10RGB	-0.176086914093	0.008367130400782996
H2196	-0.501102914093	-0.05614478384544642
MJ	-0.336426914093	-0.12039849984359549
H650	-0.410444914093	0.06108385054832457
H929	-0.448143914093	-0.1598780000741113
KIJK	3.03739208591	-0.08295234493348784
EOL1	-0.490273914093	-0.21144532188141657
IGR1	1.71064908591	0.0697107468138365
SALE	-0.0192979140927	-0.030255818884632836
T3M10	-0.615129914093	-0.036837958119348764
K562	2.76979508591	-0.20841379214418368
H2170	-0.445266914093	0.07688415898536702
SNU1079	-0.329364914093	0.01988088328227942
SUDHL4	0.0654730859073	-0.26864206093165777
A549	-0.313866914093	0.08783483256768039
SLR23	-0.305349914093	-0.014851343550335485
PECAPJ49	-0.355637914093	0.07041815114768009
RAJI	0.260723085907	-0.22876499315849774
HUH7	9.25386408591	0.22821089111996237
H1693	-0.325889914093	0.11617796304251596
TOV112D	-0.503806914093	-0.0808364712590143
KMS18	-0.322973914093	-0.1127467151501826
SKNFI	-0.372163914093	-0.08018971653330781
T24	-0.246369914093	-0.025025220913202636
PLCPRF5	7.48388408591	0.07903284501580356
MIAPACA2	-0.345442914093	-0.19635721584172058
RL	-0.287311914093	-0.2337192914526718
HEC265	-0.109742914093	0.028468846398896804
PANC0327	-0.630340914093	0.10773291463315597
SUDHL1	-0.179441914093	-0.11482731865411439
HUNS1	-0.116925914093	-0.16445876125436312
C3A	9.85750408591	0.08659380029470576
LNCAPCLONEFGC	-0.301012914093	-0.06120094935949586
OE19	-0.627406914093	0.12302925349894576
KYSE30	-0.392638914093	0.005554010529851854
SNU387	0.403890085907	0.024859629248188422
H1573	-0.277996914093	0.10750235769445379
MESSA	-0.119747914093	-0.1386862771602762
MFE296	0.195209085907	-0.12803134170618455
HCC827GR5	-0.150425914093	-0.05472442653791346
BICR6	-0.514958914093	0.03712850799413006
UMUC1	-0.480839914093	-0.029305590207771022
BICR56	-0.268180914093	0.045211573001012036
SCC25	-0.676242914093	0.06502645497431178
BV173	-0.0935869140927	-0.2653141858740188
H2347	-0.301857914093	0.12409706493279189
HCC2108	-0.577891914093	0.03938194506192703
KE97	-0.451851914093	-0.10277316374401975
CAL27	-0.648601914093	0.0511625162928663
SKNMC	-0.345107914093	-0.1270260447951622
SKBR3	-0.312078914093	-0.08725004479519641
KMH2.lymphoma	-0.474549914093	-0.06642906000955813
OC314	-0.519028914093	-0.006894824417098954
CAL12T	-0.339692914093	0.0426683964219694
CFPAC1	-0.419374914093	0.16927794460082846
SF172	-0.302735914093	0.010611728372180171
NUGC4	-0.312762914093	0.12144031804485526
CAOV4	0.0684010859073	0.04899471085259096
H1568	-0.538699914093	-0.03923075572185465
SNU478	-0.480393914093	0.14518733556446653
DMS53	-0.554937914093	0.10946654856580124
A253	-0.389028914093	0.08726894506188722
HH	-0.142093914093	-0.16367910980211414
COLO201	-0.435920914093	0.10918056839060199
H1339	-0.422416914093	0.04427618203743995
TE4	-0.580134914093	0.1330116458457022
HSC2	-0.267365914093	0.06836302712736854
KMS21BM	-0.153932914093	-0.16546258974672115
HT29	-0.623935914093	0.11193225027167657
H2444	-0.442521914093	0.043000960276297635
DAUDI	-0.0950819140927	-0.17995333018015505
T47D	-0.346854914093	-0.08714790924883688
DND41	-0.294313914093	-0.29140366720183253
TE10	-0.525938914093	0.03854317650497148
S117	-0.459379914093	0.026380300064222494
HSC4	-0.609974914093	0.09738600038695315
RERFLCAD2	-0.480268914093	0.11955511242013421
H1395	6.97283408591	0.05063141348054581
H1373	-0.229177914093	0.0007256942550945646
LS123	-0.562359914093	0.1008930280494841
HOS	-0.467113914093	-0.030661898183817787
UACC893	-0.535081914093	-0.01183913930877845
SF767	0.465154085907	0.07417400084795572
H1651	2.42313408591	0.16070771269676992
SNU668	-0.479875914093	-0.09517436660244513
AZ521	-0.569819914093	-0.04026440947940394
H2030	-0.199505914093	0.0012331700503835103
BT20	-0.422573914093	-0.08326943714185793
CI1	-0.243579914093	-0.2063349631907481
COLO205	-0.344071914093	0.14428635585028332
NUDHL1	0.133275085907	-0.27396037213497076
MDAPCA2B	-0.363593914093	-0.051528460193991044
SCABER	-0.491872914093	0.06668696304253148
PK59	-0.203195914093	0.07476919264143846
A498	-0.0566069140927	0.02282457300107028
EFO27	-0.226458914093	-0.05631082718334905
H1623	-0.491999914093	0.0675661345501233
KYO1	3.29349408591	-0.2536828968007034
COLO677	0.518316085907	-0.20267283456003626
H520	-0.281406914093	0.002045964425635078
KMS26	-0.240635914093	-0.12334195950241542
TTOESOPHAGUS	-0.0436229140927	0.03922823090788363
KMM1	-0.556654914093	-0.04674822875088908
PANC0403	-0.643875914093	0.1629508242689301
ECC12	4.35114208591	0.08726493491901019
MORCPR	-0.168194914093	-0.07967725779655942
RT11284	-0.492181914093	0.1017509095616863
OV56	0.198222085907	0.06100493445796518
H1792	-0.522830914093	0.10739275603471282
HEPG2	9.74328408591	0.041952488169288385
RMUGS	-0.348584914093	0.007898168206206896
H2405	-0.341247914093	0.15093814330993485
SW1573	-0.334599914093	-0.068033380433718
LU99	-0.529060914093	-0.018350156828388014
TC71	-0.206460914093	-0.08641469993580764
HTK	-0.301508914093	-0.030168190023385288
HCC2218	-0.434877914093	-0.04009304202894602
OE33	-0.446745914093	0.21382731343443204
MKN45	-0.605830914093	0.15742817881017043
SNU213	-0.640799914093	0.2406575222864514
647V	-0.467348914093	-0.012846596662398325
MKN74	-0.508601914093	-0.0012767423516666103
PECAPJ15	-0.486832914093	0.0915688639185286
HMC18	-0.304545914093	-0.019163564850490065
JHUEM1	-0.585043914093	0.015127469266631017
QGP1	-0.585449914093	0.171755954282768
SQ1	-0.419111914093	0.037009235057312066
HK2	-0.224819914093	-0.03168612040604562
5637	-0.587826914093	0.07133410550453835
SUIT2	-0.380713914093	0.1882362230702087
HUPT4	-0.557970914093	0.15929078738558447
RKO	-0.474556914093	-0.06629701252222266
SNU1066	-0.155866914093	0.19842248079269184
CALU6	-0.342833914093	0.07446158544918609
H1048	-0.467495914093	0.06815949785118221
IOMMLEE	-0.364701914093	-0.0699611798804199
TC32	-0.242784914093	-0.1687816819551589
EPLC272H	-0.367749914093	-0.02836643068730449
KHM1B	-0.0665529140927	-0.23686318956232721
KNS62	-0.345651914093	0.07038786207435692
HCC1806	-0.491817914093	0.10398300776362232
BICR18	-0.344950914093	0.004527075075746801
SNU119	-0.150666914093	0.096702817353275
HCC1599	7.60859073354e-05	-0.0028884357587242006
2313287	-0.433900914093	0.15551164815088583
SJRH30	-0.471589914093	-0.09879447494729764
H716	-0.315339914093	0.1880075932868871
SW480	-0.384481914093	0.01406550937722721
RERFGC1B	-0.296513914093	0.1514623572334135
DU4475	-0.399278914093	0.045465909561649795
KMS27	-0.338389914093	-0.17878013147107458
KATOIII	-0.288636914093	0.16291279291808233
SNU719	-0.500195914093	0.1827683517009065
CAPAN1	-0.472453914093	0.13084376663868277
BXPC3	-0.475570914093	0.09030181873641994
H23	-0.302071914093	-0.0952827465010072
KMBC2	-0.466947914093	0.1493628316456007
TE9	-0.558468914093	0.09606630467463464
SW620	-0.415594914093	0.013307688261549334
PATU8988T	-0.444081914093	-0.07947490878778918
NCCSTCK140	-0.561550914093	0.06978800684155735
FU97	7.53689408591	-0.09139232142034048
KYSE180	-0.407547914093	-0.01792717158169155
TE5	-0.309792914093	0.09630920001812182
ECGI10	-0.438964914093	0.08327027885626795
SNU1197	-0.612972914093	0.1674734752601417
SNU1196	-0.480695914093	0.02933787360038282
SNU1	-0.428180914093	-0.09707025549136564
SNU398	-0.390613914093	-0.044681941521817314
MFE319	-0.240874914093	-0.0542142292119737
JHH5	8.63974408591	0.187545145154116
SHP77	-0.301505914093	0.028567565163382127
HMEL	0.234600085907	-0.06417314438025218
SNU503	-0.412538914093	0.11446163109233452
SW48	-0.0669949140927	0.057835050179498484
ASPC1	-0.519963914093	0.23647985976916808
H526	-0.0805459140927	-0.0941547423516601
SNU520	-0.595002914093	0.11521847987056007
KYSE270	-0.413998914093	-0.048877067847263124
SW837	-0.464676914093	0.1209040921343075
HCT116	-0.626280914093	-0.010421847469222053
H2066	-0.00963491409266	0.08755655317622368
H810	-0.128708914093	0.03892087406141029
SNU175	-0.0804869140927	0.14955960066357007
SW403	-0.466658914093	0.21298727747315857
SNUC5	-0.488491914093	0.13357498655567274
VMRCLCD	-0.613099914093	-0.0014173334074111235
COLO678	-0.646161914093	0.01538009812783615
IM95	-0.522050914093	0.1835213669153026
HUG1N	-0.629406914093	0.203260260875668
JHH7	8.64252408591	0.15875970900841285
KM12	-0.329439914093	0.2839086154168832
LS513	-0.397057914093	0.22808286576267464
SNU601	-0.670720914093	0.021191662443206694
TGBC11TKB	-0.403103914093	0.17011707184844507
BEN	-0.435459914093	0.1372996546054553
PATU8988S	-0.317658914093	0.2085960285105036
H854	-0.257523914093	0.13903157576730077
OCUM1	-0.186044914093	0.20436290172392677
LS411N	-0.541128914093	0.21478578369716325
HCT15	-0.543085914093	0.022015793379121913
RCM1	-0.427019914093	0.14462133049297454
OUMS23	-0.154620914093	0.052669936763108036
N87	-0.294565914093	0.1038411548359675
SNU1033	-0.750235914093	0.22275134893466164
LOVO	-0.531077914093	0.23687740425969747
C2BBE1	0.579029085907	0.2784684084090797
LK2	-0.613439914093	0.08473313639427865
SNU620	-0.689306914093	0.2164899519775276
H1435	-0.320511914093	0.13374644713662037
SNU16	-0.194347914093	0.15091955686457303
HPAFII	-0.464493914093	0.20674523644039733
HCC1833	-0.645745914093	-0.015252626169072686
SNU5	-0.352081914093	0.12069001744545428
CL11	-0.573738914093	0.15330045036385667
HCC1588	-0.594223914093	0.30140744022092786
AGS	-0.290450914093	0.11737166382629631
CL34	-0.323840914093	0.2873692940706613
DLD1	-0.441382914093	0.20257227240168277
SW1463	-0.272998914093	0.20835527839524287
SNU407	-0.189473914093	0.22888248816936985
H684	0.999395085907	0.27952329222649025
SW1417	-0.464591914093	0.10299018019329477
SKCO1	-0.420152914093	0.3090650460300995
HT55	-0.262481914093	0.27780851905913834
SNU245	-0.478543914093	0.20697736046071144
HCT8	-0.431041914093	0.04398079015179129
LS1034	-0.418352914093	0.229563066776983
LS180	-0.455747914093	0.32255885239244386
HUH6	7.18719408591	0.14381264768986962
SW1116	-0.341835914093	0.2021526393910857
GSU	-0.375114914093	0.2482294826368007
GP2D	-0.207154914093	0.20550496719190803
HCC56	-0.358594914093	0.18970924981065204
SNU81	-0.402468914093	0.1499805218254385
JHOM2B	-0.623010914093	0.39248870070965064
SNU61	-0.569289914093	0.22451918849206934
T84	-0.484042914093	0.19879843883786158
CCK81	-0.326268914093	0.15043272745013372
CL40	-0.443408914093	0.2865242120052147
SNU283	-0.281904914093	0.17142221753773831
SNUC4	-0.492902914093	0.2708949114058265
SNUC1	-0.0314259140927	0.22307567212506155
SW948	-0.412830914093	0.2544749791790045
CW2	-0.511505914093	0.17759085838599095
H508	-0.181298914093	0.20311302343905577
HT115	-0.584258914093	0.342764208316854
CL14	-0.316437914093	0.24775220094019332
SNU1040	-0.377694914093	0.13585868411216873
CADOES1	-0.353971914093	-0.09617369532537226
COLO320	-0.460816914093	-0.007830919391771286
