# Supplementary material for: Determinants of transcription factor regulatory range
Source: Nat Commun. 2020 May 18;11:2472. doi: 10.1038/s41467-020-16106-x (PMC7235260; doi:10.1038/s41467-020-16106-x)
Supplement: Supplementary file 12 — Source Data [file 41467_2020_16106_MOESM12_ESM.zip › Source Data/source_data_supp_fig_3d_CREB1_target_genes_expression.csv]

	CREB1	target genes
DFCI024	0.133017085907	0.11949115774128619
HMEL	0.234600085907	0.1412349171309425
KYSE520	-0.351710914093	0.028510656958792478
BICR16	-0.511346914093	0.0931724531247306
SKRC20	-0.173682914093	0.11082931110588713
ME1	-0.282711914093	0.20640155758478526
UACC812	-0.206257914093	0.16967856932186884
H226	0.315810085907	-0.025634997579503157
HCC1897	1.17487608591	0.2012337715910425
COLO741	-0.641324914093	-0.06111192989564759
H1437	-0.364886914093	0.07754407049559506
SNU878	4.93907908591	-0.1806009271570406
SNUC1	-0.0314259140927	0.09304681580074659
H1395	6.97283408591	0.09137738074600005
253J	0.146185085907	-0.06786637981742415
TCCSUP	-0.662888914093	-0.030886602822112717
KNS62	-0.345651914093	0.051914249290593045
OAW42	-0.424637914093	0.0542045814501888
OVCAR8	-0.0784029140927	-0.1214754709754429
SNU1214	0.423472085907	-0.061010067219572764
BICR31	-0.273224914093	-0.09759103200831827
HARA	-0.472046914093	0.06112137644239824
RMGI	-0.455148914093	0.17094071603554511
PANC1	-0.317666914093	0.02096857714659317
F5	-0.224520914093	0.1318785704955947
H1581	-0.368159914093	0.010036016113747949
HDQP1	-0.730182914093	-0.005421608299416671
BT549	-0.389737914093	0.05769284318731018
MELJUSO	2.96584308591	0.03744018238917074
HCC2814	-0.403430914093	0.1005699957694488
SW1573	-0.334599914093	-0.04295024210222277
SNU1079	-0.329364914093	-0.006574046092844739
UACC62	2.55988608591	-0.025910809394849223
COLO818	2.11218708591	-0.2503915022743624
OV56	0.198222085907	0.04847432753784354
MORCPR	-0.168194914093	0.14624059944709036
CL40	-0.443408914093	0.10949834396979453
KYSE70	-0.465975914093	-0.07186872606153331
HK2	-0.224819914093	0.09175310218579177
HCC1195	0.273816085907	0.09120078137193115
H1563	-0.712294914093	0.025606390918090964
PC14	-0.565660914093	0.05693933849246955
COLO849	2.71039008591	0.07932626220136951
KG1C	-0.326501914093	-0.08993021315075131
MOGGCCM	-0.428703914093	-0.06258005352633407
OE19	-0.627406914093	0.175778228946309
H2110	-0.430283914093	-0.24922514233698037
GCIY	-0.445587914093	-0.02743687473132217
OC314	-0.519028914093	0.06101127002608787
KLM1	-0.641133914093	0.1729635575848246
SW1271	-0.474697914093	0.07758049537823396
JIMT1	-0.563368914093	0.10040872659889599
SNGM	-0.592176914093	0.09187035844550182
SKMEL5	-0.702427914093	0.003981597882133181
KYSE150	-0.433518914093	0.1047321659572316
HT1376	-0.395761914093	0.07676085766307432
SKLU1	-0.353840914093	0.06610124498698086
DMS454	4.52566308591	-0.18203942050598
HCC44	-0.296938914093	-0.03582259069375028
CORL95	0.432949085907	-0.09514263568597997
253JBV	-0.457791914093	-0.09689311925404014
HS294T	0.839024085907	0.11676001376633695
COLO829	1.89222908591	0.0036433541419320535
TE10	-0.525938914093	0.10489529780387583
H2122	-0.402457914093	0.018239594360987176
UMUC1	-0.480839914093	0.06389625828902644
H889	-0.266641914093	-0.07356994202401239
U178	-0.405390914093	0.040408487553491815
BC3C	-0.537099914093	-0.055939431460597586
H1385	-0.423812914093	-0.02714321862805673
EFE184	-0.550933914093	0.05246618473661912
LN428	-0.444893914093	0.1649953995253268
KYSE270	-0.413998914093	0.02467908379764908
H684	0.999395085907	0.19552460609807257
A375	1.32892808591	0.10135801728746625
HCC95	-0.246664914093	-0.17354694398018236
KP3	-0.535050914093	-0.02865205704745358
HCC1569	8.43919408591	0.0996260098539338
NUGC2	-0.468982914093	0.1797958357538334
ABC1	-0.543923914093	-0.04656364624935843
SU8686	0.530037085907	-0.03029303709438466
SNU46	-0.443817914093	0.07455389913406976
H2106	-0.458502914093	0.19202399029213388
H2342	0.00386208590734	0.07298263661453976
SNU175	-0.0804869140927	-0.030962379817390025
CAKI2	-0.490076914093	0.04665320508088984
SNU719	-0.500195914093	0.14609937761611788
HLC1	-0.523743914093	0.036846151090258884
SNU503	-0.412538914093	-0.021171364167938102
HT1197	-0.420807914093	-0.17902495297858162
MFE319	-0.240874914093	0.0926752309024957
HSC2	-0.267365914093	-0.051577896249315386
HCT8	-0.431041914093	0.09674457010435256
SNU1033	-0.750235914093	0.10331461705271129
SNU520	-0.595002914093	0.10535488661452402
KLE	-0.135402914093	0.11895464756916217
KATOIII	-0.288636914093	0.143908662436097
CL14	-0.316437914093	0.10050810375066145
LC1F	-0.432140914093	-0.1181615476577803
A1207	-0.464679914093	-0.018182819175793605
KMRC3	-0.372749914093	-0.07878250892538297
K562	2.76979508591	0.13452887487741005
VMRCLCD	-0.613099914093	0.0712314390401553
HCC15	-0.457521914093	0.07294892612938189
ALEXANDERCELLS	8.38275408591	-0.07735845649969028
HS944T	2.62023508591	0.062035379572296136
SNU466	3.49255408591	-0.00853891229002435
SHP77	-0.301505914093	-0.003624800396420661
RERFLCKJ	-0.350808914093	0.08920579741265192
SNU1040	-0.377694914093	0.16138147620764987
SALE	-0.0192979140927	0.12338352276475464
EPLC272H	-0.367749914093	0.029445074799217836
SKMEL31	3.76873008591	-0.1294989467188153
PK45H	-0.388262914093	-0.1319856067344355
COLO792	5.85567408591	-0.11918385477826793
PC3	-0.698299914093	0.0311416119666148
HS834T	-0.584009914093	-0.10800013255605198
H1299	-0.520660914093	0.11533470899324312
KMS34	-0.481163914093	-0.055139071523170234
TUHR4TKB	-0.144054914093	-0.10955180235261792
TE14	-0.342878914093	-0.053305672853371615
JJN3	-0.442889914093	0.2885238107146677
OSRC2	-0.501998914093	-0.13920836964525654
SNU308	-0.437364914093	0.05574022464271895
T3M10	-0.615129914093	0.2372358506207796
SNU1041	-0.175943914093	-0.033697390380795576
ISHIKAWAHERAKLIO02ER	-0.592990914093	-0.07629855704745121
OVTOKO	-0.276753914093	0.009385218774176316
FTC133	-0.482032914093	-0.06375793067812517
BICR18	-0.344950914093	-0.048110549613920126
LU99	-0.529060914093	-0.01976305470006015
SUIT2	-0.380713914093	-0.23280862707877711
LN464	-0.289225914093	0.07249235296821219
WM793	0.0385220859073	-0.12277882895667866
RVH421	5.77573408591	-0.04270156330719099
ECGI10	-0.438964914093	-0.018607402900352083
RT112	-0.509791914093	0.038661837710020935
TOV21G	-0.425691914093	0.029078613531582094
COLO800	5.09339108591	-0.06597945454351259
SKMEL2	1.01113208591	-0.09472201244651123
H23	-0.302071914093	0.10467709983829931
SNU601	-0.670720914093	0.18600708770996469
SF172	-0.302735914093	0.15505652785083235
KALS1	-0.497783914093	-0.14607907230568917
DBTRG05MG	2.28867308591	-0.09539453279079779
C32	2.14512408591	-0.13936166189877824
WM1799	3.96696008591	-0.17362853709439016
HCC1438	-0.489690914093	-0.0915575265310134
BJHTERT	-0.182012914093	0.017836672217001397
LN235	4.87353408591	0.02037596368808698
SNU1197	-0.612972914093	0.03516350007303777
H929	-0.448143914093	0.024866071278060668
H292	-0.351368914093	0.05339318923583287
HCC1833	-0.645745914093	0.1716623623578696
UACC257	0.317704085907	0.052262229728758464
CL34	-0.323840914093	0.0006042762859050411
TE159T	-0.446668914093	-0.1319920910849876
HS255T	-0.448838914093	-0.32724113451225567
H1792	-0.522830914093	-0.03571965290032224
H1944	-0.557821914093	-0.07342904804902427
A204	-0.620365914093	0.09008238152846064
KYO1	3.29349408591	0.2915177316849614
TE617T	-0.233640914093	0.15467338309338585
EN	-0.376766914093	0.12513617652062983
SNU738	-0.381805914093	-0.040311520271213444
HUPT4	-0.557970914093	0.043917189431444674
SNU1077	-0.606160914093	0.01957703919669186
H650	-0.410444914093	-0.048335956108460205
SKMEL24	9.04918408591	-0.0646894439801481
DM3	-0.538698914093	-0.046147699848693456
SKMEL28	-0.274192914093	-0.0834639827125378
HT29	-0.623935914093	0.13549416204491185
RT11284	-0.492181914093	-0.09222529922271368
BCPAP	-0.197408914093	0.12219386861763225
MELHO	0.730752085907	-0.05461519711001783
PATU8988T	-0.444081914093	0.09924071290559024
K029AX	-0.306283914093	-0.02085866268124983
SNU869	-0.518418914093	-0.1044437511006951
HS695T	6.86693408591	0.07873797033908854
OVK18	-0.305799914093	0.16005102706837357
KYSE450	-0.365466914093	0.06802446094941898
MDAMB435S	-0.0480689140927	-0.03872203044337792
OELE	-0.272086914093	0.08524976767870514
HS936T	2.99029608591	-0.03451839664057108
FU97	7.53689408591	0.28077275281171354
SUDHL1	-0.179441914093	-0.025553715106932492
OVMANA	-0.383745914093	-0.03833703279081186
HT115	-0.584258914093	0.07031290304647883
RH30	-0.578679914093	0.04656858771000137
MDAMB415	-0.245870914093	0.05186263231092448
DV90	-0.730482914093	0.14432085296821012
OV90	-0.0935219140927	0.05691268082423639
HS675T	-0.513532914093	-0.056571053526301346
OVSAHO	-0.142292914093	0.0879993267554103
LS513	-0.397057914093	-0.16677832230564216
SNU5	-0.352081914093	0.08279339678668743
OC315	-0.161323914093	0.05556349342204851
LN215	-0.507438914093	0.1452575208085646
KYSE30	-0.392638914093	0.029186975425186366
LS1034	-0.418352914093	0.08877647151281054
H1650	-0.512403914093	0.11512774381328605
DMS53	-0.554937914093	0.006994992639542783
SW1463	-0.272998914093	0.14175028137197923
H1648	-0.576170914093	0.025286994204488437
BEN	-0.435459914093	0.024876625268689313
H2172	-0.441737914093	-0.1243178755137576
FTC238	-0.456073914093	-0.2673545668283507
MDST8	-0.477644914093	-0.0015802417109755996
CAL33	0.603237085907	0.045197577537824905
HPAFII	-0.464493914093	0.10256167182579963
T3M4	-0.400250914093	-0.056069971366732474
OV7	-0.362720914093	-0.08643370102240223
UBLC1	-0.481622914093	-0.10840478631193777
SCC4	-0.375898914093	0.022466797412681854
AN3CA	-0.371293914093	0.16180043121547383
COV434	-0.309847914093	-0.09692683247778247
CAL851	1.73090808591	0.07421321681798411
A498	-0.0566069140927	0.03748533966615612
SLR21	0.141561085907	0.07377057988525279
CL11	-0.573738914093	-0.06862398584243605
H1355	-0.563307914093	0.01362318708400697
MDAMB436	-0.517062914093	0.04983601259262163
DMS273	-0.507972914093	-0.039137170505968474
HT144	6.51064408591	0.00682307166929376
SKMEL3	-0.452565914093	0.10965856971310957
OVISE	-0.317526914093	-0.021010454934761343
MOLP2	-0.204273914093	0.146033798586314
TCCPAN2	-0.409097914093	0.18720403176322556
MALME3M	-0.505088914093	0.006723143656757403
COLO205	-0.344071914093	0.017500356880582324
SNU626	-0.412776914093	-0.1327113516483849
MESSA	-0.119747914093	0.17340384631717343
LN319	-0.320397914093	0.06430693317167095
CCK81	-0.326268914093	0.06278733849247596
UOK101	-0.279469914093	0.034844000464277006
H2023	-0.483833914093	0.019567032936900933
SW579	-0.426738914093	0.02475174029213471
SNU245	-0.478543914093	0.0996246667397271
NUDHL1	0.133275085907	0.1902668615753831
RERFLCMS	-0.434670914093	-0.05207591737607373
LUDLU1	-0.566628914093	0.03620375085553728
A2058	0.999371085907	-0.0234712620552582
SW1783	-0.453425914093	-0.10069040994260735
KCIMOH1	-0.502972914093	-0.09399864311939993
LC1SQSF	-0.306408914093	-0.21521966815854562
H1651	2.42313408591	0.006835939040189429
RCM1	-0.427019914093	0.10468061079291589
NUGC4	-0.312762914093	0.04172371525299989
HMC18	-0.304545914093	0.008234897960379614
OC316	-0.288656914093	0.03697636587899434
H508	-0.181298914093	0.11976290226398187
SNU283	-0.281904914093	0.13356097933754044
VMCUB1	-0.315554914093	-0.03212623897233061
RL952	-0.266806914093	0.1316432665049938
HL60	-0.373209914093	0.10911956423578713
KYSE140	-0.358392914093	-0.06332180587371153
HS729	-0.547433914093	-0.09605603396450961
DKMG	-0.246854914093	-0.3368553211319623
RCC4	-0.251365914093	0.05117832401672718
CW2	-0.511505914093	0.20411329115287855
SNU489	-0.727614914093	0.05681653137192993
SW1116	-0.341835914093	0.06289202980702273
CAPAN1	-0.472453914093	0.14348063583206247
HEC1B	-0.293089914093	0.008481749290604286
PECAPJ15	-0.486832914093	0.0219206158790016
COLO775	-0.592132914093	0.16559689404801092
JHOM1	-0.402695914093	-0.1098946779394734
PATU8988S	-0.317658914093	0.08820460609807208
HS683	-0.582620914093	-0.12218471667185497
IOMMLEE	-0.364701914093	0.09854920703707346
SF767	0.465154085907	0.06948944451749352
SNU119	-0.150666914093	-0.007426643119435563
SCC9	0.0787910859073	0.07951186001047983
SNUC2A	-0.315213914093	0.019967956254584005
HUH28	-0.401964914093	-0.0406454725404214
SKHEP1	-0.505996914093	-0.19039089390188826
H1793	-0.503777914093	-0.019493800396423518
TGBC11TKB	-0.403103914093	0.034798953907165114
SKMEL1	1.77319308591	-0.02900473388626167
H146	-0.612338914093	-0.02795361416796998
G361	1.72412608591	-0.11365700110067035
CORL23	-0.494396914093	0.21064416986959136
HEC108	-0.517558914093	0.08138611822641896
HCC827GR5	-0.150425914093	0.18799462370370895
CAL78	-0.395778914093	-0.08142211025558448
KMS21BM	-0.153932914093	0.10066769099638109
HEC151	-0.398653914093	0.09232002472093866
TUHR14TKB	-0.0613349140927	-0.0494189889723266
A101D	4.42516908591	-0.031018211977013283
H2444	-0.442521914093	0.03789843160670749
IGR37	3.02793408591	0.07225078645803762
RS5	-0.277348914093	-0.08884659969221044
H841	-0.549196914093	0.00524184944708299
OAW28	-0.644573914093	-0.08848557700053704
CGTHW1	0.134366085907	-0.10689556995821749
NCCSTCK140	-0.561550914093	0.06983611548774427
RMUGS	-0.348584914093	0.1602711808242621
HUG1N	-0.629406914093	0.12537859827336734
HS571T	-0.502874914093	-0.032361054700025274
H2030	-0.199505914093	0.14338998637976727
COLO679	-0.462496914093	-0.09773377926968298
COLO684	-0.650713914093	0.13953096329684253
SNU201	1.72253008591	-0.04094567989564104
IPC298	-0.0600959140927	-0.026038708455911348
LNZ308	-0.129579914093	0.06285380836726849
EJM	-0.467892914093	0.03230473246741607
HS742T	-0.517451914093	-0.18185797880018195
SLR26	0.143509085907	0.025122771591042845
SNU410	-0.410478914093	0.0718079022639851
L33	-0.462321914093	0.04536901806992309
BFTC909	-0.348672914093	-0.1304461149504289
LS411N	-0.541128914093	-0.011391397814265148
5637	-0.587826914093	0.05380549107464314
TTTHYROID	-0.693793914093	-0.007996441632735815
SNU1272	-0.475734914093	-0.12888750031818139
CFPAC1	-0.419374914093	0.04260225007304979
SH10TC	-0.320236914093	-0.042303335998933676
COLO783	8.28843408591	-0.13435443772038758
SKMEL30	1.73057208591	-0.09934797136667788
T47D	-0.346854914093	0.15532565226397335
LOVO	-0.531077914093	-0.08545075814290298
SNU349	-0.272773914093	-0.06983919476264783
CHL1	6.23259408591	-0.020346097344780757
OCUM1	-0.186044914093	0.024838712905625178
TF1	-0.380323914093	0.08393287800733018
EFO21	-0.361584914093	0.03391780210748886
SW480	-0.384481914093	0.12971077198231276
H1734	-0.293974914093	-0.0204895949973666
RERFLCSQ1	-0.673973914093	-0.07527499014603975
HLFA	-0.325228914093	-0.1408413895983135
U266B1	-0.222250914093	0.06452926298383206
COV644	-0.268472914093	-0.06130745376106669
GP2D	-0.207154914093	-0.021367864167916358
HS343T	-0.561550914093	-0.1598690018831323
H1869	-0.469653914093	-0.05280652692223676
ONS76	2.43600008591	-0.044095475670275656
SLR20	-0.283048914093	0.19839153997914716
HS172T	-0.377355914093	-0.1495934525873497
VMRCLCP	-0.562788914093	0.03997015343766619
CALU6	-0.342833914093	0.05497483927492473
BHY	-0.492203914093	-0.02419010947310077
KMRC1	-0.525776914093	-0.18018969124148765
HS766T	-0.461582914093	0.07088103254568198
COLO320	-0.460816914093	-0.09553243146060487
KYSE410	-0.486387914093	-0.05640941933226264
HS840T	-0.619511914093	-0.04575162942617007
HLE	-0.220137914093	-0.1429555758267695
HEC265	-0.109742914093	0.0095722813719608
HCC2279	-0.577436914093	-0.03433952926970576
KYM1	-0.470347914093	-0.08451427731349258
SW620	-0.415594914093	0.10739731032342753
MPP89	-0.276562914093	0.015731733249901226
T173	-0.556581914093	-0.12364419789252318
SNU761	0.407027085907	0.011686523547245607
CHAGOK1	-0.563832914093	-0.16315962903490983
PANC0213	-0.201142914093	0.00017335531562812263
HMCB	4.67161208591	-0.08779751401147708
WM88	6.51279408591	-0.09681554609283516
LOUNH91	-0.445350914093	0.05411208770999827
CORL51	-0.216018914093	-0.09563011455918394
IGR1	1.71064908591	-0.1004984654981538
GRM	-0.672479914093	0.12545666126244148
DU145	-0.646925914093	-0.036275903682810764
SNU81	-0.402468914093	0.09015715656756902
HS600T	-0.598795914093	-0.12738554335415483
H596	-0.565275914093	-0.03977619280644233
H4	-0.621462914093	-0.05102496315073906
HS939T	0.171978085907	-0.06356020610846477
SNU475	-0.556620914093	-0.07533632152318734
PECAPJ49	-0.355637914093	0.05727567612940224
H2405	-0.341247914093	-0.07875347606152057
SKBR3	-0.312078914093	0.13932678215437083
BHT101	-0.633729914093	-0.16997834969218623
SW780	-0.628710914093	0.06961061314035613
JHOC5	-0.484052914093	-0.06160027926965499
HT55	-0.262481914093	-0.05234272567027479
MDAMB468	1.29186208591	0.08271903919669966
MFE280	-0.414730914093	0.08120500789776774
C2BBE1	0.579029085907	0.08433415774129831
639V	-0.116847914093	0.1674076686959236
SNU668	-0.479875914093	0.12446456971310267
WM2664	7.19026408591	-0.02674904961396075
LN382	-0.302142914093	0.03616977198229657
CAL120	-0.535316914093	-0.03225048545119879
H2452	-0.262191914093	-0.010570154465279471
H2347	-0.301857914093	-0.03258107856542809
HUH6	7.18719408591	0.03785713426711145
TE1	-0.644751914093	-0.020835959629588275
HS616T	-0.584598914093	-0.10638429648405352
HS888T	-0.572039914093	-0.13631785516951025
HCC2218	-0.434877914093	0.04834301689622249
HCC2157	3.50524508591	0.09495873012001224
H1568	-0.538699914093	0.045662372921242665
COLO668	-0.449267914093	-0.11516310282209183
HCC1395	-0.310796914093	0.08333697386019383
CAL62	-0.353241914093	0.0024188870057690924
HS819T	-0.337939914093	-0.13286889155448206
CH157MN	-0.253927914093	0.032321628398563916
LS123	-0.562359914093	0.05322164248308603
CAOV3	-0.633104914093	0.07455169295257491
WM983B	2.72019408591	-0.21374365955135985
SNU1076	-0.249983914093	-0.053024450631166384
LU65	-0.540607914093	0.0343350086802593
LN340	1.46905808591	0.05710606736567698
M059K	-0.401964914093	-0.03377264585809696
SLR25	-0.326993914093	0.11490310961918959
HS739T	-0.298733914093	-0.10411611690658909
BXPC3	-0.475570914093	0.1075277442045358
HCC1419	-0.325298914093	0.11545006032343465
ISTMES2	-0.219292914093	0.023946114314071038
EFO27	-0.226458914093	0.1597251577413083
BT20	-0.422573914093	0.1795028353625824
CAS1	-0.432471914093	-0.0762899408502635
HCC202	-0.285057914093	0.27300462096507394
KHM1B	-0.0665529140927	0.12596683692751648
U87MG	-0.431318914093	-0.01924651909751482
HS281T	-0.489774914093	-0.15506598075638342
SKLMS1	-0.385701914093	0.004781816583233927
22RV1	-0.359655914093	0.09006073755350195
SNU16	-0.194347914093	0.11870851728745299
PLCPRF5	7.48388408591	0.12120811783517532
TUHR10TKB	-0.576692914093	-0.10479901479389202
SLR23	-0.305349914093	-0.0038308062649721132
HCC2108	-0.577891914093	-0.04640111377669795
MKN1	-0.680281914093	-0.0939668762962817
LI7	1.40593308591	-0.06218999914446975
YD8	-0.235884914093	0.01803362526867592
RPMI8226	-0.339953914093	0.06459954037039377
HS934T	-0.418965914093	-0.16872433560769662
HS604T	-0.336366914093	-0.022254386077192503
KMRC20	-0.461698914093	-0.1169860660458618
KMS28BM	-0.395106914093	-0.03013213059989281
HEC1A	-0.321080914093	-0.014555575435543679
SNUC5	-0.488491914093	-0.0074105879550859545
COLO201	-0.435920914093	0.06810462644238718
RERFGC1B	-0.296513914093	0.03168399576947172
H524	0.0619710859073	0.036660766504988916
COLO680N	-0.476334914093	0.07311044921233441
H2196	-0.501102914093	-0.004264143510654403
H1623	-0.491999914093	0.04767150281170919
SNUC4	-0.492902914093	0.04986543708401359
SKMES1	-0.224372914093	-0.03452603513824015
N87	-0.294565914093	0.0678247524204786
BICR22	-0.531749914093	0.022062944908737437
H2087	-0.349872914093	0.08894615695880151
IM95	-0.522050914093	0.1192610532812245
HS822T	-0.457677914093	-0.12291431721959313
COV318	-0.495902914093	0.03236525281171047
HCC366	-0.560259914093	-0.19938727574850468
MKN45	-0.605830914093	-0.004019992102206036
FADU	-0.322654914093	0.08938969217010752
TT2609C02	-0.623187914093	-0.10988513998954028
H747	-0.388485914093	0.01225867808555756
SKNAS	-0.526116914093	-0.04086183756388193
VMRCRCW	0.426321085907	0.026100703907137365
HS940T	-0.105796914093	-0.06706720923836225
HEC6	-0.441336914093	0.0006532281638287961
RKO	-0.474556914093	0.09693268708400204
SNU840	-0.277568914093	0.0144469781638235
HCT116	-0.626280914093	0.06136052589465905
H727	2.63140808591	-0.059078097344794175
H1975	-0.550597914093	0.14881885492440217
HS274T	-0.407896914093	-0.1598226208189372
HCC1588	-0.594223914093	-0.02204897293161166
MHHNB11	-0.274335914093	0.018234387788245328
CCFSTTG1	-0.206684914093	-0.06961124718829206
KYSE180	-0.407547914093	0.0322058960042104
TE125T	-0.670205914093	-0.17816897723523467
MFE296	0.195209085907	0.22864866986962695
U343	-0.0654989140927	0.04924450281172894
PECAPJ34CLONEC12	-0.488888914093	-0.029685905638974032
CALU3	-0.498700914093	-0.005327434981718219
T84	-0.484042914093	0.08438024694319399
H2126	0.237026085907	0.06186427276477329
NUGC3	-0.508742914093	0.1322323044548807
HEKTE	-0.363349914093	0.03654532988526574
MDAMB361	-0.567720914093	0.15467581071466727
CORL47	-0.322920914093	-0.07207703044341965
RERFLCAD2	-0.480268914093	0.030136615879004913
ZR7530	-0.309847914093	0.004989230511246574
YH13	-0.419242914093	-0.06756682856542906
MKN7	-0.466752914093	0.07100117612939368
HS737T	-0.610121914093	-0.09103216972347714
CORL311	-0.227037914093	0.05502639796033702
SJRH30	-0.471589914093	-0.03891755978611583
HS578T	-0.146968914093	-0.04799766581112255
HEYA8	-0.722838914093	-0.1269305093166131
JHH5	8.63974408591	0.1380802989775948
DLD1	-0.441382914093	-0.004383738581089785
HS698T	-0.404321914093	-0.1281687659676464
HUCCT1	-0.473196914093	-0.009988731930074856
A549	-0.313866914093	0.005712309149724031
HCC1937	3.59621108591	0.17549763583207786
EW8	-0.407833914093	0.0966609871622723
HS606T	-0.559865914093	-0.15048426479390842
MEWO	0.224570085907	-0.14447914820550617
H854	-0.257523914093	0.13015233536255566
HTK	-0.301508914093	-0.04894685908189085
HUTU80	-0.477314914093	0.08975051611372019
ONCODG1	-0.0807689140927	-0.1366180429629363
EFM192A	-0.466648914093	0.2180537766771454
CAKI1	-0.472126914093	-0.09152305196136788
JHH7	8.64252408591	0.06982277002612637
CORL105	-0.524732914093	0.07427998794475352
2313287	-0.433900914093	0.07662472033911132
HEP3B217	9.01593408591	-0.04341499171095609
SNU478	-0.480393914093	0.04143191126244409
T98G	-0.194311914093	0.04487425789776539
SNU182	-0.336373914093	-0.014908809394859477
JHOS4	-0.450047914093	0.04005992260823365
KE39	-0.368276914093	0.08488864522170723
MIAPACA2	-0.345442914093	0.1364007485080888
HCC1359	-0.351954914093	-0.19690304804900596
HS618T	-0.416349914093	-0.08231370532600116
JURKAT	-0.0580409140927	-0.04820591033382335
KNS60	-0.640903914093	-0.11376621628061828
KARPAS620	1.38646608591	-0.015718889598329486
A4FUK	-0.128554914093	0.06492147073033237
H1339	-0.422416914093	-0.023469938111588234
HUH7	9.25386408591	0.05267926376635439
TIG3TD	-0.357964914093	0.05146691360981915
PANC0403	-0.643875914093	-0.014701971757916044
SKRC31	0.0615340859073	-0.06459503005213106
CJM	-0.479580914093	-0.09016978083462653
TO175T	-0.526728914093	-0.08255120336982089
H1781	-0.545679914093	-0.004342196718803775
YAPC	-0.415216914093	-0.06163724053727808
H1838	-0.390374914093	0.01690609905583434
EM2	-0.513847914093	-0.023363491711034346
SNU886	-0.458546914093	-0.09530258952006003
IGR39	-0.279867914093	-0.036921230365136844
HCC1500	-0.548851914093	0.02799472503393858
COLO678	-0.646161914093	-0.02387263685963247
TE5	-0.309792914093	-0.053146409160107745
MOGGUVW	-0.382927914093	-0.039502526922243916
SH4	-0.509383914093	-0.029170933416758745
HCC1954	-0.312745914093	0.003316822451781179
DAOY	-0.310751914093	-0.24349311768902512
GAMG	-0.536689914093	-0.09819516541988976
SKCO1	-0.420152914093	-0.037876689285325005
H810	-0.128708914093	0.007838663609805575
PK59	-0.203195914093	0.08188396760045102
SNU1196	-0.480695914093	0.13291900515911512
H2286	-0.205239914093	-0.06726735321331191
CALU1	-0.329019914093	-0.05141196354194964
HS895T	-0.407812914093	-0.14434104218047006
H441	-0.315328914093	0.07519381110589489
HGC27	-0.443452914093	-0.029420217454319893
MDAMB231	-0.351029914093	0.03280060648933783
AU565	-0.546000914093	0.16297240852373895
BICR56	-0.268180914093	-0.036784699457465736
A3KAW	-0.361491914093	0.08795915148150638
SNU1105	-0.494453914093	-0.12432653944182215
FUOV1	-0.469854914093	0.07235460453311315
LN18	-0.379800914093	0.13219066439228616
PECAPJ41CLONED2	-0.485538914093	-0.06657922880017501
AGS	-0.290450914093	0.0860554022639444
SUPT11	-0.341365914093	0.12694116047995804
KPNSI9S	-0.544646914093	-0.09612156174228505
YD10B	-0.557571914093	-0.0062100570474477295
SBC5	-0.554263914093	0.03598029780385314
J82	-0.390896914093	0.09088503763175859
LS180	-0.455747914093	0.0600814601669579
H2228	-0.429840914093	-0.03277262434009152
SW1417	-0.464591914093	0.13121078606681708
JHUEM1	-0.585043914093	0.08373552080856704
HS751T	-0.307123914093	-0.3014114807563526
TOV112D	-0.503806914093	0.08455945625457936
RPMI7951	-0.355279914093	-0.1261289870161354
GMS10	0.0903550859073	-0.02451163294729857
PRECLH	-0.0370559140927	0.010364242248355946
8305C	-0.280331914093	-0.0032007010224095515
8505C	-0.554658914093	-0.13078996236824073
SNU1	-0.428180914093	0.04251233692748727
MG63	-0.390439914093	-0.04531448153881136
SW837	-0.464676914093	-0.15319086768907014
SNU449	0.0765180859073	0.04136215695879638
NMCG1	-0.462358914093	-0.16044632426181368
SKMM2	-0.526009914093	0.03679884631721028
SNU407	-0.189473914093	0.033306419478395306
ASPC1	-0.519963914093	0.08596971760046211
SNU899	-0.488930914093	0.028964480120010162
MDAMB175VII	-0.431495914093	0.08844262448617429
U118MG	-0.543468914093	-0.008020287094372303
SNU216	-0.480909914093	0.13791467612942157
COV504	-0.549869914093	-0.1186615261397607
H520	-0.281406914093	0.020680101012021824
TC32	-0.242784914093	0.10055471251436872
SLR24	-0.566657914093	-0.005606964715657173
TYKNU	-0.480699914093	0.023401510636438708
HCC1428	-0.192830914093	0.022639315018288367
HEC251	-0.455787914093	-0.10085490055289095
G401	-0.370688914093	0.11691793043300583
UMUC3	-0.555102914093	-0.05182430704743731
HUH1	8.90738408591	0.14125386314035662
PANC0327	-0.630340914093	-0.04832010829940284
GSU	-0.375114914093	0.010568928476822864
U937	0.479656085907	0.03564520625457121
BFTC905	-0.491193914093	0.009137041935340215
ECC12	4.35114208591	0.05037937253000926
HCC56	-0.358594914093	0.08867157675537674
8MGBA	-0.529821914093	-0.07858440485650772
HT1080	-0.310403914093	-0.055509026530998686
LAMA84	-0.0629269140927	0.016714588101175903
HS821T	-0.556840914093	-0.16070820141364842
RH41	-0.129021914093	-0.03374522332286288
OVCAR3	-0.217300914093	-0.07212422723524989
KMRC2	-0.444572914093	-0.07528560008342194
LP1	1.57617808591	0.0558346565675851
WM115	1.19261808591	-0.05082920415229525
SW1088	-0.486797914093	0.004211638961927998
H1435	-0.320511914093	-0.018696011272779704
SKNSH	-0.476344914093	-0.11012500618671218
TE15	-0.506957914093	-0.017081943197675684
HCT15	-0.543085914093	0.11805693943141811
A172	-0.491657914093	-0.007711261664034667
KASUMI1	-0.245201914093	-0.23194985869062204
HS852T	4.48529208591	-0.15599536103805636
HCC364	-0.365459914093	0.03677531775692917
KMS26	-0.240635914093	-0.06895736064680856
SNU61	-0.569289914093	0.049337647177922654
SNU620	-0.689306914093	0.08126746329686059
PL45	-0.579150914093	0.07850991791343734
HCC1806	-0.491817914093	0.09365719451751259
JHH1	-0.245593914093	0.14711772933749126
CAPAN2	-0.329092914093	0.07372678997915491
SNU1066	-0.155866914093	-0.12339369398014961
SNU8	-0.142650914093	-0.05592133599894755
AML193	-0.165817914093	-0.001475088346375485
KNS81	-0.489226914093	-0.176466974105368
H2066	-0.00963491409266	0.053554553281204335
SF295	-0.578396914093	-0.0096434255920317
786O	-0.509383914093	-0.03614437707873017
PK1	-0.636128914093	0.07297682753786726
59M	-0.511752914093	-0.004491605169536638
RCC10RGB	-0.176086914093	-0.041797579347920354
HEC59	-0.307431914093	-0.18227287277514148
TE9	-0.558468914093	0.00034633223268876136
ML1	-0.380015914093	-0.10095760516949065
HS746T	-0.0673259140927	-0.07378654257169455
PSN1	-0.515394914093	0.05466605132499736
HCC38	5.66356608591	-0.01439224405839006
JL1	-0.474619914093	0.052424075972904396
HS839T	-0.373044914093	-0.10761679726651607
CAL54	-0.641674914093	-0.0003515425717221032
OUMS27	-0.441129914093	-0.05739257543554676
CAL12T	-0.339692914093	0.062024813844579973
LOXIMVI	-0.279720914093	-0.036191138815815364
MDAPCA2B	-0.363593914093	0.17193014952531926
H69	-0.480841914093	-0.11661014664059506
TE441T	-0.537921914093	0.03904333184143767
HCC78	-0.339933914093	-0.005580058221154217
A253	-0.389028914093	-0.2016000938236632
JHUEM3	0.264505085907	-0.17909896862803162
U2OS	-0.473962914093	0.05064345586334274
TM31	-0.634219914093	-0.14892150892538117
UMRC2	-0.248901914093	-0.03126542324465121
SNU213	-0.640799914093	-0.05160049405837953
KCL22	-0.584152914093	-0.042215682243081566
KS1	-0.537037914093	-0.08717599523211167
PANC0203	-0.464795914093	-0.047916362603004435
MCF7	-0.352344914093	0.14136444373502297
MEG01	0.00230508590734	0.09408359279604508
TE8	-0.492055914093	0.04679829232655385
769P	-0.317021914093	-0.08501390250908854
CAL27	-0.648601914093	0.04343908223269531
H1693	-0.325889914093	0.01151443786649109
HDLM2	-0.0260169140927	-0.06707932543556347
SCABER	-0.491872914093	-0.028273843432395047
SW900	-0.371057914093	0.0765175967084225
JMSU1	-0.389024914093	-0.05081255470004894
SUDHL8	-0.0885009140927	0.05323023598853125
H1666	-0.503806914093	-0.002853054700032365
AM38	-0.430042914093	-0.1106375402242877
HDMYZ	-0.382264914093	-0.11851911925400985
SCC25	-0.676242914093	-0.013305265576374462
RT4	-0.536398914093	-0.04702106643711075
JHH6	-0.390062914093	-0.22253497567029878
H2170	-0.445266914093	0.10783784592595531
GSS	-0.539447914093	-0.016631415028707467
UMRC6	-0.364891914093	0.03239707440794507
H2009	-0.476984914093	-0.10347454922270793
143B	-0.557978914093	-0.05706723858108917
TE4	-0.580134914093	-0.008098603604550714
BT483	-0.315356914093	0.08022862722484037
COV362	-0.487809914093	-0.21506392637454316
GI1	-0.545454914093	-0.04020711142929622
DETROIT562	-0.273109914093	-0.10772174797073707
DMS114	-0.373014914093	0.11872859201356978
MOLM16	0.582581085907	0.03492408770997893
CAOV4	0.0684010859073	0.055647092404824516
OVCAR4	-0.599762914093	0.04339465656757434
HEL	6.61016408591	-0.035265394684401014
H716	-0.315339914093	-0.01088752848718693
CMK	-0.389852914093	0.023986843187269798
SW48	-0.0669949140927	0.044404421825788125
VCAP	-0.396550914093	-0.0560122859206933
DU4475	-0.399278914093	0.11510190030776328
H322	-0.499899914093	-0.017370240928518608
SNU324	-0.643123914093	0.045466243422039136
EVSAT	-0.210615914093	0.12530015695879385
COLO677	0.518316085907	0.03240346055818436
H2291	-0.435798914093	0.013848794674010251
A673	-0.640870914093	0.013336431215453356
H1341	-0.360008914093	-0.03420448193006775
AMO1	-0.311970914093	0.037520419478371814
YMB1	-0.625081914093	0.11174144921233024
MOLM6	-0.00285591409266	0.02619934670843006
NCO2	2.91083008591	-0.04391496432445501
RERFLCAD1	-0.230726914093	-0.051570698674985184
KMS11	-0.307824914093	-0.038891392336946704
CORL88	-0.471134914093	-0.0765649248095865
H2081	-0.455956914093	-0.23562201909756547
LNCAPCLONEFGC	-0.301012914093	0.07635235140322595
BICR6	-0.514958914093	0.04737899576949925
SQ1	-0.419111914093	0.11031250633284709
HCC1143	4.04409008591	0.060966646395445086
RH18	-0.363745914093	-0.15474839664055232
HCC4006	-0.559138914093	-0.08257887121023068
LN443	-0.330085914093	0.07375828293689349
PATU8902	-0.472289914093	0.047605779024545124
H1373	-0.229177914093	0.01477739639542759
IALM	-0.379939914093	0.04467466047994625
LK2	-0.613439914093	-0.06406595610846046
JHH2	-0.524825914093	-0.02189537942614586
TE6	-0.514262914093	-0.03246171667187697
JHOM2B	-0.623010914093	-0.0898842295826492
GCT	-0.437590914093	0.013064479337514241
L1236	-0.405760914093	0.03323467456443569
KU1919	-0.526199914093	-0.04186203944182171
SNU398	-0.390613914093	0.027581399916550606
KMS20	0.0437930859073	0.047818234423623256
G292CLONEA141B1	-0.233983914093	-0.09000554178922546
G402	-0.260764914093	0.13830405288996267
KMS27	-0.338389914093	0.08202963544080231
H1703	-0.537305914093	-0.028757861820502908
T24	-0.246369914093	0.04457546094944964
AZ521	-0.569819914093	0.0009636776943333024
HPAC	-0.272609914093	-0.04920766033382546
HS863T	-0.508643914093	-0.14456688138233298
LCLC103H	-0.566033914093	-0.07532169006779134
MHHES1	-0.495461914093	-0.12547244280645498
HUPT3	-0.517859914093	0.0517064316067247
MM1S	-0.304039914093	0.0053968983516074175
LN229	5.46648708591	-0.06735748036516644
SCC15	-0.508808914093	-0.03838982543551688
TTOESOPHAGUS	-0.0436229140927	0.06867199185709111
KP4	-0.523603914093	-0.05728560321329315
P12ICHIKAWA	-0.213177914093	-0.006849599300946068
HS870T	-0.520079914093	-0.1335847483619787
ESS1	-0.519082914093	-0.03197149327592079
H510	-0.482397914093	-0.006180415028694931
H1092	-0.289394914093	-0.3438508766875533
HS688AT	-0.621572914093	-0.0796437917892137
MOLM13	-0.482819914093	0.09488189796038023
KM12	-0.329439914093	-0.03271060790815003
EBC1	-0.519095914093	0.02881152824204316
H2085	-0.339002914093	0.06554806893065225
KU812	-0.438042914093	-0.028613168158558324
A704	0.391059085907	-0.18904479687534134
HEPG2	9.74328408591	0.28942799459572194
KNS42	-0.490133914093	-0.09784420102241352
SW403	-0.466658914093	0.10458975046431247
SNU387	0.403890085907	-0.06546448075636592
MSTO211H	-0.323424914093	-0.03601545336984404
H2052	-0.457504914093	-0.04824782621801263
SF126	-0.562211914093	-0.07620913412099171
CPCN	-0.207833914093	0.0065414695566646955
D283MED	-0.274932914093	-0.02936202848719653
SCLC21H	0.00612508590734	-0.0736644193322721
VMRCRCZ	-0.341806914093	-0.10865514585809048
SUDHL4	0.0654730859073	0.15073132479914125
DB	-0.350440914093	0.04469279936881726
OCIAML3	-0.344037914093	0.10561557479916382
CORL279	-0.0189949140927	-0.06832909108502579
H2029	-0.190604914093	0.020839117052709803
H1755	-0.367828914093	0.016661284110610044
647V	-0.467348914093	0.015558459384505794
H647	-0.508754914093	-0.055872350865905786
P31FUJ	-0.156074914093	0.009289695691210019
ZR751	-0.508093914093	0.0003661780855772052
MDAMB157	-0.299952914093	-0.033516078565455035
HS229T	-0.421296914093	-0.10400937551379294
C3A	9.85750408591	0.2466453748774618
SW948	-0.412830914093	0.02999082949404476
HEL9217	6.26882408591	-0.03447294202397952
SNU685	-0.527330914093	-0.14068324171099703
HS706T	-0.676443914093	-0.15067780509128037
GB1	-0.494960914093	-0.014834382556053205
YD38	-0.510302914093	-0.00880761416792479
HSC4	-0.609974914093	-0.025363573088126715
KOPN8	-0.338044914093	0.2300059112623712
HUT78	-0.226703914093	0.03492239717790697
KP2	-0.413333914093	-0.03390112081896152
KMBC2	-0.466947914093	0.02547708066774325
KE97	-0.451851914093	-0.03519371862806099
SW1353	-0.409007914093	-0.11379904022427165
SW1710	-0.497626914093	-0.07849615329156838
F36P	2.26366208591	-0.00946851635885771
SHSY5Y	-0.590999914093	-0.08232314781426703
OPM2	-0.340362914093	-0.1009999146374183
RERFLCAI	-0.473328914093	-0.04452666033382168
UT7	0.745714085907	-0.02622398701614564
OUMS23	-0.154620914093	0.0954439245644748
YKG1	0.479419085907	-0.14458212121021627
TEN	-0.587253914093	-0.014340800396461252
PANC0504	-0.667839914093	0.03751061744396622
PANC0813	-0.362238914093	0.028886574407956833
MOTN1	-0.168180914093	0.04925683027647965
CAL148	-0.584593914093	0.11109824537823235
U138MG	-0.451549914093	-0.03074796510690607
JHOS2	-0.314648914093	-0.06319654139798703
CADOES1	-0.353971914093	-0.011757080912859088
H358	-0.615759914093	0.029824731293716163
CMK86	-0.538415914093	0.004804396395409241
SUPM2	1.30503808591	-0.21297942363587097
HOS	-0.467113914093	-0.048002258142915415
HCC1599	7.60859073354e-05	-0.14115096041210415
D341MED	-0.0832699140927	-0.02453395689095438
SAOS2	-0.445049914093	-0.11004734656230514
GOS3	-0.374707914093	-0.006843910333833526
REC1	-0.221240914093	0.0015342121231367793
JHH4	-0.555814914093	0.011734555628601193
KYSE510	-0.425093914093	0.012710271591057061
HEC50B	-0.444505914093	-0.04924154687528471
SUDHL10	-0.156518914093	0.15828806071466475
H28	-0.159745914093	-0.1072887898330743
CAMA1	-0.555800914093	0.12963820625459171
SIGM5	-0.531190914093	-0.03079057034947121
YD15	-0.566773914093	-0.02796167989563789
OCILY10	0.0866240859073	0.13476001806991475
HSC3	-0.461310914093	-0.05592740016166185
NOMO1	-0.339746914093	-0.01999183091283871
SKNFI	-0.372163914093	-0.0742325394418114
H522	-0.351491914093	0.07740387683360621
SIMA	-0.481341914093	-0.08531093889406509
HCC70	-0.205762914093	0.0374397469431783
SW1990	-0.199853914093	0.06308590265523098
EWS502	-0.116580914093	0.08077822190405444
IGROV1	-0.354966914093	0.09273852628590933
RDES	-0.426473914093	0.04955673872720039
NB4	-0.295499914093	-0.014798351648368898
PANC1005	-0.557636914093	0.1404896139228293
CAL51	-0.270547914093	-0.05208467207090899
MONOMAC1	-0.216714914093	0.025497526285881488
JURLMK1	0.509844085907	0.0340192543766515
42MGBA	-0.531391914093	-0.05131064664053338
LMSU	-0.590393914093	-0.07660187160142826
EFM19	-0.0709189140927	0.1128693979603776
CAL29	-0.470759914093	-0.0402050617422752
CMK115	-0.397774914093	-0.054766811351032514
H1573	-0.277996914093	0.03977978293691344
JK1	-0.493415914093	-0.027163019097529495
SKOV3	-0.446753914093	-0.04867959421488165
UACC893	-0.535081914093	0.1666205755816765
HCC1187	3.13052708591	-0.026978890380772214
ACHN	-0.467136914093	-0.07705759030255331
MOLP8	-0.230427914093	-0.15829171080330767
A2780	-0.627924914093	0.06535288739700515
HCC827	-0.474630914093	-0.02831381252473106
MV411	-0.516086914093	0.2008092688523969
SNU423	-0.483521914093	-0.059991543354176495
BT474	-0.479977914093	0.07042940774126927
H3255	-0.708299914093	0.032661146395441557
L363	1.14882708591	-0.0528826082994012
SKUT1	-0.389164914093	0.09866663778824013
ES2	-0.388483914093	-0.1314833152633831
H446	-0.386503914093	-0.05628753357328806
TC71	-0.206460914093	0.0035287258163998556
JVM3	-0.206088914093	-0.03371200814293823
H1436	-0.349792914093	-0.16738953474699234
KARPAS422	-0.0855779140927	0.0778013134533313
BCP1	-0.358759914093	0.03387896681794685
HLF	-0.451402914093	-0.004038097736022833
KARPAS299	-0.0621879140927	-0.012609446718778616
SUDHL5	-0.467826914093	-0.0077889095513656754
H1930	-0.464358914093	-0.0025113551695174186
SNB19	-0.642031914093	-0.1250973410849965
KMS18	-0.322973914093	-0.07434659225873791
RAJI	0.260723085907	0.08648696877413586
LXF289	-0.383608914093	-0.06499311455919664
JHUEM2	-0.518962914093	-0.004974549613945071
CORL24	-0.450849914093	-0.21172977926965983
SET2	0.0204990859073	0.09546527902453199
DMS153	-0.535292914093	-0.14568987903493083
ECC10	-0.518729914093	0.04450500711533201
H196	-0.272055914093	-0.13216219202397678
HPBALL	0.629770085907	0.001805005550359191
BDCM	-0.295603914093	-0.015088337172655696
KPL1	-0.393525914093	0.08677865852375809
MCAS	-0.500351914093	0.03811759396976369
SJSA1	-0.161661914093	-0.09694903083462872
DANG	-0.536048914093	-0.029983965498142567
KMM1	-0.556654914093	0.15501153606680257
RKN	-0.291474914093	-0.006442989754804492
PCM6	-0.269041914093	0.09496803841418913
SKES1	-0.536183914093	-0.08349931526338972
TE11	-0.440104914093	-0.04924069045901976
JHESOAD1	-0.439973914093	0.034589278633323436
LCLC97TM1	-0.516788914093	-0.05280255548252969
OE33	-0.446745914093	-0.15116885634322944
ACCMESO1	-0.474082914093	-0.03968188216485296
H526	-0.0805459140927	0.11347874968183318
COLO704	-0.360666914093	0.01936184279608078
JVM2	-0.243554914093	-0.022145149770489682
SKNDZ	-0.245449914093	-0.04418771393320418
ST486	-0.232048914093	0.012582045456416372
MONOMAC6	-0.407183914093	-0.02434311455916871
SKNMC	-0.345107914093	-0.06995975657792443
OCIAML2	-0.284996914093	0.0019616874752327366
BL41	-0.418761914093	-0.04995208404278136
KG1	-0.354309914093	0.0054354069587846015
KELLY	-0.307794914093	-0.12816365016168124
S117	-0.459379914093	-0.11240201088156507
RL	-0.287311914093	0.03089762761605046
EHEB	-0.656560914093	0.03384705015129698
H82	-0.454461914093	-0.008157525748527447
MDAMB134VI	0.429557085907	-0.016990524183591614
SR786	0.335093085907	-0.09442073271256074
BV173	-0.0935869140927	0.06747452980700154
OVKATE	-0.285876914093	-0.06379592363587103
SKM1	-0.502645914093	-0.02154133717263392
RPMI8402	0.300674085907	-0.058587940459012
GDM1	-0.449769914093	-0.01998593615546027
HCC2935	-0.467649914093	0.036277009462691204
MEC2	-0.327738914093	0.013152709775677826
DND41	-0.294313914093	0.1547103588367449
ISTMES1	-0.389829914093	-0.04852729139799035
H460	-0.418169914093	-0.06567738451225635
RD	-0.525875914093	-0.13859391268125537
H1876	-0.0794169140927	-0.23970121041207695
SUDHL6	-0.259026914093	0.024407264940001883
H1105	-0.278788914093	-0.16250954218049707
RS411	0.105828085907	0.09237211431406903
GRANTA519	-0.264118914093	-0.025301759316618693
WSUDLCL2	-0.204796914093	0.05283282675535632
DEL	-0.308086914093	-0.05534279844025461
M07E	-0.393158914093	-0.0023940844340124092
EOL1	-0.490273914093	0.03537474694313961
H1048	-0.467495914093	-0.12560714038077994
H661	-0.511207914093	-0.042645178721958776
KASUMI6	-0.238239914093	-0.019667631382346677
CHP212	-0.495392914093	-0.0732564392853626
QGP1	-0.585449914093	-0.06099029452789411
H1155	-0.382426914093	-0.044968050005200745
P3HR1	-0.150119914093	0.07925413622327031
HCC1171	-0.656976914093	-0.03596281917575066
KURAMOCHI	-0.485707914093	0.05962511705267297
H2171	-0.503509914093	0.0819350658007441
H1836	-0.293376914093	0.020256120965042892
BL70	-0.0523559140927	0.024185004767863387
U251MG	0.0321310859073	-0.12074315603023804
PF382	0.472821085907	-0.006762118471538712
RI1	-0.412838914093	0.24873520273343655
CI1	-0.243579914093	0.09913696994785232
HUNS1	-0.116925914093	0.11664137370371419
REH	-0.187274914093	0.042392228163819434
NAMALWA	-0.185614914093	-0.03340136377672148
KMS12BM	-0.469537914093	0.14840110883674199
OCIM1	0.799684085907	-0.03617569945746976
MC116	-0.248222914093	0.06814928919667898
CMLT1	-0.0707559140927	-0.05340372527907365
KIJK	3.03739208591	-0.014063782008329868
KASUMI2	-0.123979914093	-0.014355162681261276
SUPT1	0.342153085907	0.06617554858635265
L540	0.00954808590734	0.0343877872405022
IMR32	-0.201138914093	-0.10398091307249457
SUPHD1	-0.565044914093	0.03778743708400179
H660	-0.496743914093	-0.04355842598329336
HCC33	-0.531561914093	-0.13139870806467568
KE37	0.0377000859073	-0.10254398466873182
1321N1	-0.597211914093	0.00925636979136738
DOHH2	-0.461631914093	0.008987019634850288
H211	-0.0174689140927	0.01650120116846489
MDAMB453	-0.242156914093	0.18196208497136104
H209	-0.597101914093	0.027492142874293177
MOLT16	-0.457999914093	-0.09363297762649128
SKNBE2	-0.366944914093	-0.12947802183618057
KPNYN	-0.394435914093	-0.11124263099113686
EB2	0.210206085907	0.011300242248284388
EB1	-0.578978914093	0.06679141752214934
DMS79	1.76126208591	-0.06308498153885785
CA46	-0.415618914093	0.07703047777255627
SEM	0.180654085907	0.008526681606698502
JEKO1	-0.435004914093	0.16873564522173642
BECKER	-0.322970914093	-0.0653639858424234
KMH2.lymphoma	-0.474549914093	-0.11663832973915084
NALM19	-0.273892914093	0.09149875750651214
H1915	-0.367811914093	-0.1408358356076902
JM1	-0.189374914093	0.0025987829369046966
ALLSIL	-0.151156914093	0.008333154220119451
NALM6	-0.205223914093	0.02344692456446329
NH6	-0.207635914093	-0.1350750433542098
THP1	-0.0263049140927	-0.044651456890929975
HUT102	0.276007085907	0.02848256188837371
H2227	-0.577260914093	0.07915460766304767
OCIAML5	-0.135069914093	-0.050520994449628445
PFEIFFER	-0.495336914093	0.06463136040169448
NB1	-0.411914914093	-0.09284587668753085
H838	-0.592725914093	-0.02304626909753084
L428	-0.504570914093	-0.010815123557618654
HT	-0.281924914093	0.04640252472092464
KPNRTBM1	-0.408142914093	-0.03824650892540103
KO52	-0.0100139140927	-0.0810411759833028
GA10	-0.336796914093	-0.009191085216505258
H1618	-0.371583914093	-0.03553534147627147
PL21	-0.133439914093	-0.029458674027111293
MHHCALL2	-0.478346914093	-0.09371957113194593
MOLT4	-0.266220914093	0.02414223129367846
HS611T	-0.152703914093	0.04310074772559976
DAUDI	-0.0950819140927	-0.010034671288470779
H2141	-0.379029914093	-0.09185781487217322
H1963	-0.373305914093	-0.11937571901928805
MUTZ5	-0.122345914093	0.06233930484613007
NALM1	0.125397085907	0.03338321055816602
HH	-0.142093914093	0.045851271591064294
PEER	-0.337887914093	0.05410223364110699
MHHCALL3	0.0557280859073	-0.0012599674543269262
697	-0.181101914093	-0.06591200579547596
H1184	-0.477166914093	-0.11055097919148271
MINO	-0.112516914093	0.05418785688053858
LOUCY	-0.130528914093	-0.11346126909757247
MHHCALL4	-0.387852914093	0.021951116661469195
NUDUL1	-0.0973629140927	0.008408819713159231
SUPB15	-0.108170914093	0.04377780171620969
OCILY19	-0.339862914093	0.05649769960357144
RCHACV	-0.132153914093	-0.1001856419457181
MOLT13	-0.279075914093	-0.10627359343244577
MJ	-0.336426914093	0.06387529350029407
TOLEDO	0.196987085907	-0.027885708064695855
MEC1	-0.485840914093	-0.157209558612398
CHP126	-0.539638914093	-0.057911800005212115
TALL1	-0.244198914093	0.013046255550320185
H1694	-0.447801914093	-0.1543305496139632
OCILY3	-0.158637914093	0.0030674316066783866
MKN74	-0.508601914093	-0.0048869901460738925
