# Supplementary material for: Determinants of transcription factor regulatory range
Source: Nat Commun. 2020 May 18;11:2472. doi: 10.1038/s41467-020-16106-x (PMC7235260; doi:10.1038/s41467-020-16106-x)
Supplement: Supplementary file 12 — Source Data [file 41467_2020_16106_MOESM12_ESM.zip › Source Data/source_data_supp_fig_3d_ELF1_target_genes_expression.csv]

	ELF1	target genes
TEN	-0.587253914093	-0.05218675537018048
H1963	-0.373305914093	-0.13724138705738745
H524	0.0619710859073	0.00230314380690549
H2106	-0.458502914093	0.1607719215846112
H2171	-0.503509914093	0.07160937563121743
H1105	-0.278788914093	-0.194096312983283
H889	-0.266641914093	-0.017685683353668723
COLO684	-0.650713914093	0.10010158619361503
MFE280	-0.414730914093	0.08917869867650052
D341MED	-0.0832699140927	-0.023777298580008367
HCC33	-0.531561914093	-0.12628917306562312
H2227	-0.577260914093	0.1094816746710036
H1694	-0.447801914093	-0.1966383609942431
H2141	-0.379029914093	-0.08214869021239965
SCLC21H	0.00612508590734	-0.11475634659097135
D283MED	-0.274932914093	-0.02377089323024605
CORL279	-0.0189949140927	-0.09613891106286321
KELLY	-0.307794914093	-0.17086754755122305
CHP126	-0.539638914093	-0.07271462299706827
H1092	-0.289394914093	-0.3950624090052435
CORL24	-0.450849914093	-0.2831083033810906
IMR32	-0.201138914093	-0.11479237608348532
KPNRTBM1	-0.408142914093	-0.04467249954023672
DMS273	-0.507972914093	-0.07590793369660553
SKNBE2	-0.366944914093	-0.1240598157267748
H82	-0.454461914093	-0.016525461817316622
CPCN	-0.207833914093	0.00023812391658395757
H1385	-0.423812914093	-0.09327453314787676
KLE	-0.135402914093	0.04060443667375373
COLO704	-0.360666914093	0.0018417357135375346
OVSAHO	-0.142292914093	0.10976017672867372
HLC1	-0.523743914093	-0.007999013943530385
MDAMB157	-0.299952914093	-0.08381572519180226
H520	-0.281406914093	-0.032497010514180844
GB1	-0.494960914093	0.05399168701669532
CALU1	-0.329019914093	-0.003147313669176002
U118MG	-0.543468914093	0.03656469250363645
CORL51	-0.216018914093	-0.09752115043187722
DMS79	1.76126208591	-0.023343926837923842
H1299	-0.520660914093	0.10323734888223755
SIMA	-0.481341914093	-0.13956336648125128
SW1783	-0.453425914093	-0.11917321284610456
TE441T	-0.537921914093	0.03753971170805124
G401	-0.370688914093	0.11479642295635906
SKNDZ	-0.245449914093	-0.08227078417669996
SNU738	-0.381805914093	-0.08233305578168935
HEC6	-0.441336914093	0.003879500459806219
NH6	-0.207635914093	-0.12187988088452775
H510	-0.482397914093	-0.026480027660972887
SNU668	-0.479875914093	0.16069426863536498
H2196	-0.501102914093	0.06568509442411817
HCC1359	-0.351954914093	-0.2826854007748125
RD	-0.525875914093	-0.1474637684017023
CAL78	-0.395778914093	-0.04630606058276226
SNU201	1.72253008591	-0.06815100845657393
TTTHYROID	-0.693793914093	0.01590584682467488
H1184	-0.477166914093	-0.12479811065137107
H446	-0.386503914093	0.021432005946700274
CGTHW1	0.134366085907	-0.13717536853886816
MOGGCCM	-0.428703914093	-0.005293034519631482
L428	-0.504570914093	-0.06683939528782111
1321N1	-0.597211914093	0.07325527480820361
SNU489	-0.727614914093	0.08657329469842452
CHL1	6.23259408591	-0.0267804988543304
A172	-0.491657914093	-0.0045129240944170234
8305C	-0.280331914093	-0.018805004341322477
TCCSUP	-0.662888914093	0.01628350869020378
H1436	-0.349792914093	-0.17584079240716635
BCPAP	-0.197408914093	0.1433245086902378
HCC366	-0.560259914093	-0.16775925125488353
SHSY5Y	-0.590999914093	-0.08193787265408141
DMS114	-0.373014914093	0.1678898310496134
U2OS	-0.473962914093	0.04844196273685148
SKNFI	-0.372163914093	-0.0570338164126837
H1618	-0.371583914093	-0.05656748307930206
G402	-0.260764914093	0.11357877412235083
RDES	-0.426473914093	0.12142299017170204
H1048	-0.467495914093	-0.10560819912872374
SKHEP1	-0.505996914093	-0.2279353719681917
G292CLONEA141B1	-0.233983914093	-0.12280227114516387
DKMG	-0.246854914093	-0.3426802546842994
H1355	-0.563307914093	0.029628295384329453
M059K	-0.401964914093	0.011014546413122283
NMCG1	-0.462358914093	-0.16300214974596927
MFE296	0.195209085907	0.25045629401260483
H1703	-0.537305914093	-0.03634348788040328
H1930	-0.464358914093	0.024621545727268157
HUH28	-0.401964914093	-0.015088064012115949
KP4	-0.523603914093	-0.12049836168012527
ONCODG1	-0.0807689140927	-0.13437958253058827
H1563	-0.712294914093	0.007439820761512565
SKUT1	-0.389164914093	0.13471884408118479
KNS42	-0.490133914093	-0.08812200159781909
SUPT11	-0.341365914093	0.19859342707157748
SKNSH	-0.476344914093	-0.10901081229741813
H2052	-0.457504914093	-0.03619890969111731
KNS60	-0.640903914093	-0.11938500022608706
KPNYN	-0.394435914093	-0.12115580063760636
MDAMB134VI	0.429557085907	0.04966329744193045
LN443	-0.330085914093	0.12011264449270626
KG1C	-0.326501914093	-0.11669380681050819
CAL120	-0.535316914093	0.031258529952205835
SW579	-0.426738914093	0.018687813902824472
BT549	-0.389737914093	0.047925740514659185
H2030	-0.199505914093	0.06820810059696902
IGR39	-0.279867914093	-0.04651705852516031
LOUNH91	-0.445350914093	0.1479417144515389
HMC18	-0.304545914093	-0.01779354480767195
H209	-0.597101914093	0.023928998402155496
H23	-0.302071914093	0.10574489483563732
HLE	-0.220137914093	-0.14444520050044005
T47D	-0.346854914093	0.175640235713508
LK2	-0.613439914093	-0.11191401805870736
RH30	-0.578679914093	0.08494838180407721
DBTRG05MG	2.28867308591	-0.060850793778936485
COV434	-0.309847914093	-0.1501123150409246
SNU398	-0.390613914093	-0.018167497482613197
ALEXANDERCELLS	8.38275408591	-0.14660103109029288
EVSAT	-0.210615914093	0.14288496616621274
JMSU1	-0.389024914093	-0.0416609878804235
RERFLCAI	-0.473328914093	-0.037132205301536034
PATU8988T	-0.444081914093	0.09815854572723788
L1236	-0.405760914093	0.007720573162092126
CAS1	-0.432471914093	-0.1282995386348922
H1792	-0.522830914093	-0.02109068335367014
CAL51	-0.270547914093	-0.05957213602856672
HCC2108	-0.577891914093	0.0014409503911795678
SW1088	-0.486797914093	-0.019080680610213736
SNU1105	-0.494453914093	-0.13903508047303462
ACCMESO1	-0.474082914093	-0.03769906126865279
H69	-0.480841914093	-0.034879145630754504
8505C	-0.554658914093	-0.11519307155667997
SNU685	-0.527330914093	-0.13792351188591498
SJSA1	-0.161661914093	-0.11582486510953156
HDMYZ	-0.382264914093	-0.18830647827819352
COV362	-0.487809914093	-0.18401369295588302
MHHES1	-0.495461914093	-0.15294660310677247
PANC1	-0.317666914093	0.08160956973273643
H522	-0.351491914093	0.15209904092615728
IGROV1	-0.354966914093	0.11649076383428726
H841	-0.549196914093	0.056017232970079676
SKES1	-0.536183914093	-0.02487644398466405
22RV1	-0.359655914093	0.08760905807295713
KNS81	-0.489226914093	-0.16941556812736142
LN428	-0.444893914093	0.24159304641312906
AN3CA	-0.371293914093	0.21996801966416632
CORL311	-0.227037914093	0.01591503200984598
SUPHD1	-0.565044914093	-0.02202290283239746
HS578T	-0.146968914093	-0.06866119844284732
JL1	-0.474619914093	0.0318382665777417
253JBV	-0.457791914093	-0.16620041243460199
U266B1	-0.222250914093	0.12653563969161538
T3M10	-0.615129914093	0.30085890923894176
HOS	-0.467113914093	-0.10419584864860215
SNU423	-0.483521914093	-0.03843632464311843
SH10TC	-0.320236914093	-0.03309176154296309
CORL47	-0.322920914093	-0.08155737539756182
H2172	-0.441737914093	-0.1381405084565431
HS729	-0.547433914093	-0.0798476847253982
H661	-0.511207914093	-0.08163608664586643
UACC812	-0.206257914093	0.26883398948578097
SNU349	-0.272773914093	-0.006324893230200556
SKLMS1	-0.385701914093	0.050558660953585646
SW1573	-0.334599914093	-0.07166825674188275
EW8	-0.407833914093	0.09082569524715427
YKG1	0.479419085907	-0.15975915866228502
COV318	-0.495902914093	0.08879970553519768
DAOY	-0.310751914093	-0.2296578637377324
SNU449	0.0765180859073	0.0031427549179536413
MIAPACA2	-0.345442914093	0.12120899977392305
MHHNB11	-0.274335914093	-0.020425791721289163
JHOC5	-0.484052914093	-0.07305731641265506
NB1	-0.411914914093	-0.042645077043657054
HCC2218	-0.434877914093	0.08895707041859542
H2081	-0.455956914093	-0.2490803705964856
H2286	-0.205239914093	-0.06303102080220412
ISTMES1	-0.389829914093	-0.08826130681047516
U178	-0.405390914093	0.06727544284657039
PC3	-0.698299914093	0.10062683104959363
VMRCRCW	0.426321085907	0.03377875080268505
MOGGUVW	-0.382927914093	-0.05363296867605125
CADOES1	-0.353971914093	-0.01944270873089936
SNU387	0.403890085907	-0.07841684178991672
H1650	-0.512403914093	0.11457975080268783
H1155	-0.382426914093	-0.05961331366918368
GAMG	-0.536689914093	-0.11131694878574373
OVCAR3	-0.217300914093	-0.042333457016204785
U251MG	0.0321310859073	-0.11303993438245627
U138MG	-0.451549914093	-0.023497520116338398
SNU475	-0.556620914093	-0.0740363651094869
LCLC103H	-0.566033914093	-0.060634330815946505
CAL62	-0.353241914093	-0.0027907498831849973
EFO21	-0.361584914093	0.05271843324442293
HLF	-0.451402914093	0.04207238934864173
SW1710	-0.497626914093	-0.09510718403956006
H838	-0.592725914093	-0.03142032601487006
MDAMB436	-0.517062914093	0.06462187563125295
MPP89	-0.276562914093	0.0676730251511223
KLM1	-0.641133914093	0.16292274394400794
AZ521	-0.569819914093	-0.010451347962732508
UMUC3	-0.555102914093	-0.06974338980087835
SNU466	3.49255408591	-0.03777803589140437
JHUEM2	-0.518962914093	-0.038999812983287994
SW1271	-0.474697914093	0.05734560128280681
HS172T	-0.377355914093	-0.16159952148812792
SF126	-0.562211914093	-0.0728300825306452
H1581	-0.368159914093	-0.02185557772956276
SKMEL2	1.01113208591	-0.12216797004775752
ONS76	2.43600008591	0.055775344081182655
HS834T	-0.584009914093	-0.12459038157040327
H196	-0.272055914093	-0.09945292340855863
LNCAPCLONEFGC	-0.301012914093	0.05559125354618012
H3255	-0.708299914093	0.09199175148859687
VMRCLCD	-0.613099914093	-0.04549122656354675
ISHIKAWAHERAKLIO02ER	-0.592990914093	-0.09391357910126895
KYSE70	-0.465975914093	-0.12550062162527306
EN	-0.376766914093	0.13190582693439737
SNU1079	-0.329364914093	-0.07943779515068036
GCT	-0.437590914093	0.006585813902834501
SNU46	-0.443817914093	0.09658244284660263
HCC202	-0.285057914093	0.29934152309349416
HCC1428	-0.192830914093	0.060761669869931076
639V	-0.116847914093	0.1956557123939347
GOS3	-0.374707914093	0.017414158210096134
TE125T	-0.670205914093	-0.2049399330107497
H2291	-0.435798914093	0.04439092295635881
A2780	-0.627924914093	0.07316394901944263
GRM	-0.672479914093	0.1504196403774851
KALS1	-0.497783914093	-0.08663961682417642
ZR751	-0.508093914093	0.04077348331297556
S117	-0.459379914093	-0.10890725125489945
MKN1	-0.680281914093	-0.13884489734546543
JHH2	-0.524825914093	-0.011123701872173946
SNU182	-0.336373914093	-0.044591423408547506
HS870T	-0.520079914093	-0.1370214981684788
HCC1569	8.43919408591	0.07410400526085884
LN229	5.46648708591	-0.06861708253063875
KYM1	-0.470347914093	-0.11969345290100707
HCC15	-0.457521914093	0.08803565203728993
FTC133	-0.482032914093	-0.03306932875830984
HS751T	-0.307123914093	-0.33900212916988265
KPNSI9S	-0.544646914093	-0.11763741586398047
FTC238	-0.456073914093	-0.2937953376746369
HCC1599	7.60859073354e-05	-0.1504577773179952
SNU878	4.93907908591	-0.25074294467056174
RS5	-0.277348914093	-0.09710067375151019
KMBC2	-0.466947914093	0.04155572679719953
AM38	-0.430042914093	-0.09265465934820036
F5	-0.224520914093	0.1378853152746474
ECC10	-0.518729914093	0.03227427549407506
GCIY	-0.445587914093	-0.02999730269523839
GMS10	0.0903550859073	-0.06517229034955685
DM3	-0.538698914093	-0.06532018746891312
SW1353	-0.409007914093	-0.08676990763351267
JIMT1	-0.563368914093	0.1395837219961276
LN319	-0.320397914093	0.08814187220193148
G361	1.72412608591	-0.12144010379261402
A673	-0.640870914093	0.06660850526085631
CORL95	0.432949085907	-0.07530755852511098
H1836	-0.293376914093	0.00838304984249499
HS742T	-0.517451914093	-0.20685696661846567
NUGC3	-0.508742914093	0.13236518564495295
PATU8902	-0.472289914093	0.024437250116840576
UACC893	-0.535081914093	0.04930390649539962
FUOV1	-0.469854914093	0.05020712391652295
JHH4	-0.555814914093	0.004688480569475173
COLO680N	-0.476334914093	0.07087447919774763
H2023	-0.483833914093	0.010034446275935393
HS606T	-0.559865914093	-0.1705408657954038
HS229T	-0.421296914093	-0.09152690489003915
5637	-0.587826914093	0.10994480704417213
HS343T	-0.561550914093	-0.17607827800387793
ES2	-0.388483914093	-0.1822117814331919
MDAMB231	-0.351029914093	0.08871855121422671
LN235	4.87353408591	0.036657062188162996
RERFLCMS	-0.434670914093	-0.09346177114516838
SHP77	-0.301505914093	-0.09932363328507472
SNU869	-0.518418914093	-0.16507331161161898
LXF289	-0.383608914093	-0.14629337814109136
EPLC272H	-0.367749914093	0.014220615000230348
HS604T	-0.336366914093	-0.024962099677438364
CHAGOK1	-0.563832914093	-0.22499855646750963
HS571T	-0.502874914093	-0.023689221076576856
H647	-0.508754914093	-0.07590702628921747
MFE319	-0.240874914093	0.14394658962299064
SNB19	-0.642031914093	-0.09601898513693637
EFE184	-0.550933914093	0.047630663697072397
HCC364	-0.365459914093	0.1270108989508938
A704	0.391059085907	-0.20860773067881108
A1207	-0.464679914093	0.020545112256767587
H4	-0.621462914093	0.007846606769783025
SNU1	-0.428180914093	0.026048712393929023
H1341	-0.360008914093	-0.035034096248028744
CAOV3	-0.633104914093	0.08335054709900078
VCAP	-0.396550914093	-0.048757286920188506
H146	-0.612338914093	0.01542226314837189
GI1	-0.545454914093	-0.006900657290582531
H1373	-0.229177914093	0.0351104716531826
HS695T	6.86693408591	0.06561999017172106
UACC62	2.55988608591	-0.05368758458820655
HGC27	-0.443452914093	-0.035269915178043794
KS1	-0.537037914093	-0.1466261490601085
J82	-0.390896914093	0.1650660546435828
U87MG	-0.431318914093	-0.06102931229741665
DU145	-0.646925914093	-0.039385483765204184
RL952	-0.266806914093	0.13032497851186636
253J	0.146185085907	-0.0781377279352831
HS618T	-0.416349914093	-0.08009522313419082
WM793	0.0385220859073	-0.14233974302445532
OAW42	-0.424637914093	0.07340926794946795
LN18	-0.379800914093	0.13693932419088928
HTK	-0.301508914093	-0.09644512436877485
MG63	-0.390439914093	0.023170579334958828
TE1	-0.644751914093	-0.04475651531524286
SKNAS	-0.526116914093	-0.014992823957230336
HS895T	-0.407812914093	-0.15529490694769424
OVCAR8	-0.0784029140927	-0.16014000845655443
HCC1500	-0.548851914093	0.03524642227045232
TM31	-0.634219914093	-0.12736069021240812
LOXIMVI	-0.279720914093	-0.05673730200935896
SNU8	-0.142650914093	-0.038389375397569654
PSN1	-0.515394914093	0.05582274257224195
HS683	-0.582620914093	-0.10261366003405259
TO175T	-0.526728914093	-0.0851176161383455
SKNMC	-0.345107914093	-0.00809187402581228
YD8	-0.235884914093	-0.03656251805872609
SUIT2	-0.380713914093	-0.27771497141954876
HS839T	-0.373044914093	-0.10962282670071692
LNZ308	-0.129579914093	0.10028474600163517
AU565	-0.546000914093	0.18753096205098949
UOK101	-0.279469914093	0.05502079401255575
CAL851	1.73090808591	0.09579694901943196
H1693	-0.325889914093	-0.059096249197249165
CAL148	-0.584593914093	0.15761717878626008
RH41	-0.129021914093	-0.02393047896412087
SNU1040	-0.377694914093	0.07164301211958081
SNU175	-0.0804869140927	-0.04582185070621117
SCC9	0.0787910859073	0.04578893873137239
A375	1.32892808591	0.16608764997965517
BFTC909	-0.348672914093	-0.19447842409438507
TOV21G	-0.425691914093	0.029602840651844316
TUHR10TKB	-0.576692914093	0.0005858989508518002
HUCCT1	-0.473196914093	-0.007166143573147845
HS863T	-0.508643914093	-0.14472002491745165
HEC1B	-0.293089914093	-0.004353079787126453
MDAMB468	1.29186208591	0.1922597583472885
HK2	-0.224819914093	0.09953914586441895
HS940T	-0.105796914093	-0.06594894809989678
OVK18	-0.305799914093	0.15628141541177115
CORL105	-0.524732914093	0.08533456424577955
HS281T	-0.489774914093	-0.15853110790784206
BC3C	-0.537099914093	-0.1464075749860473
HS766T	-0.461582914093	0.08312183242139864
TOV112D	-0.503806914093	0.0703752727506052
T173	-0.556581914093	-0.1337047663440681
SJRH30	-0.471589914093	-0.002465487194569552
HS698T	-0.404321914093	-0.13915531915614907
HS746T	-0.0673259140927	-0.05726638157043002
SKBR3	-0.312078914093	0.18838756150226216
HT144	6.51064408591	-0.00036695221511940556
H1793	-0.503777914093	-0.04708974988316124
OC315	-0.161323914093	0.09152507453383985
SLR20	-0.283048914093	0.20918055121425075
MDAPCA2B	-0.363593914093	0.13244218770256244
42MGBA	-0.531391914093	-0.01678466620691208
OC316	-0.288656914093	0.06181159236649231
H1915	-0.367811914093	-0.11848564357314254
KYSE520	-0.351710914093	-0.013664212160284525
MELJUSO	2.96584308591	-0.030115874025793413
786O	-0.509383914093	-0.005762860994254288
HS852T	4.48529208591	-0.13378208664584468
KYSE270	-0.413998914093	0.05164227343646562
SNU5	-0.352081914093	0.12178839757909152
HS739T	-0.298733914093	-0.09595076497234421
LU99	-0.529060914093	-0.03406583561710647
LU65	-0.540607914093	0.009429620487215342
COLO320	-0.460816914093	-0.16891173616574104
H1975	-0.550597914093	0.2519833214474254
SNU410	-0.410478914093	0.09069325697553411
KMRC20	-0.461698914093	-0.12279690626177792
SKLU1	-0.353840914093	0.06668131458870971
LI7	1.40593308591	-0.06481236168012763
HS255T	-0.448838914093	-0.37537733561713316
RERFLCAD1	-0.230726914093	-0.01997505921100172
PL45	-0.579150914093	0.09748379401260518
MDST8	-0.477644914093	0.036648101282858885
T24	-0.246369914093	0.08065726726363495
OVCAR4	-0.599762914093	0.10173248674233115
SQ1	-0.419111914093	0.16743659716758003
OAW28	-0.644573914093	-0.08619419707112735
OV7	-0.362720914093	-0.03787104069249357
H1339	-0.422416914093	-0.05189284178992521
HS737T	-0.610121914093	-0.09846486579537825
HS822T	-0.457677914093	-0.12570505578169
ESS1	-0.519082914093	-0.052124607221950024
WM983B	2.72019408591	-0.30241342889552864
LMSU	-0.590393914093	-0.11790251325765837
SW480	-0.384481914093	0.10029983242136241
PANC0203	-0.464795914093	-0.03216796730431782
HCC1143	4.04409008591	0.004871336536603757
CCFSTTG1	-0.206684914093	-0.02397744741401147
WM88	6.51279408591	-0.15126471901897445
SNU840	-0.277568914093	0.02390309373826408
SNU626	-0.412776914093	-0.15521215523296844
HUTU80	-0.477314914093	0.11205628921144113
KMM1	-0.556654914093	0.17094234408116177
ECC12	4.35114208591	0.016753685644931057
HUH1	8.90738408591	0.03417380635827748
VMRCLCP	-0.562788914093	-0.0250524199792058
SCC15	-0.508808914093	-0.05834010927961448
JHH6	-0.390062914093	-0.26955997827823724
SW837	-0.464676914093	-0.19201513877203977
H596	-0.565275914093	-0.03220964494491468
SW1990	-0.199853914093	0.08382689414976689
RKN	-0.291474914093	-0.017902771145181604
HT1080	-0.310403914093	-0.040930423408554135
HS888T	-0.572039914093	-0.16865723342226183
KMH2.lymphoma	-0.474549914093	-0.11275143575421524
JHOM1	-0.402695914093	-0.1496329919956728
HS819T	-0.337939914093	-0.14024289117261324
8MGBA	-0.529821914093	-0.08004621284615658
OC314	-0.519028914093	0.08819245930747299
HS616T	-0.584598914093	-0.10373842478030595
H650	-0.410444914093	-0.04842603726316254
EBC1	-0.519095914093	-0.025471625054678336
H2122	-0.402457914093	-0.0362128006376308
HS675T	-0.513532914093	-0.051397226563567044
DV90	-0.730482914093	0.11632999360109526
H1437	-0.364886914093	0.044524542297913014
EFO27	-0.226458914093	0.1601736602677327
CH157MN	-0.253927914093	0.0164996732992838
SNU478	-0.480393914093	0.043228248059225156
HCC1419	-0.325298914093	0.11725756013054763
HCC2157	3.50524508591	0.10981946136516546
SKMES1	-0.224372914093	0.01380205395770196
HS934T	-0.418965914093	-0.19172838157040706
MKN7	-0.466752914093	0.05508459373824026
143B	-0.557978914093	-0.13329642615199921
YH13	-0.419242914093	0.004393673299268473
HS706T	-0.676443914093	-0.1530888397322906
MDAMB415	-0.245870914093	0.03239086534313115
HS821T	-0.556840914093	-0.19238165180364275
JHH7	8.64252408591	-0.023514424780262742
H1573	-0.277996914093	-0.01400179583653765
OVISE	-0.317526914093	-0.015120070184978858
SNU1272	-0.475734914093	-0.11520538705735818
HS840T	-0.619511914093	-0.029401674437345867
LP1	1.57617808591	0.03727310539802399
TE617T	-0.233640914093	0.21417640375195723
LC1SQSF	-0.306408914093	-0.27533822587768586
A204	-0.620365914093	0.06929671925267052
HEC50B	-0.444505914093	-0.14569355989688437
DMS454	4.52566308591	-0.25016788705736115
H460	-0.418169914093	-0.1138088932301999
KYSE510	-0.425093914093	-0.027185485822823395
SKMEL24	9.04918408591	-0.0771051305415878
PANC1005	-0.557636914093	0.15913237425952276
CHP212	-0.495392914093	-0.10477229858002791
HLFA	-0.325228914093	-0.14074716277755003
HUG1N	-0.629406914093	0.16589975834725684
YMB1	-0.625081914093	0.15043485368332146
DMS153	-0.535292914093	-0.11497734110398275
HCC1395	-0.310796914093	0.061552118429587556
UBLC1	-0.481622914093	-0.10326982052790697
BICR16	-0.511346914093	0.10521263214700285
CORL88	-0.471134914093	-0.11703388019866066
TE6	-0.514262914093	-0.07332485962256599
A498	-0.0566069140927	-0.004813688840649024
KYSE180	-0.407547914093	0.018642463422741066
TUHR14TKB	-0.0613349140927	-0.019613184725423175
SNU1077	-0.606160914093	0.022148143120930726
KYO1	3.29349408591	0.327012143120954
HARA	-0.472046914093	0.0756625944241245
JHH1	-0.245593914093	0.20464215203722153
H1876	-0.0794169140927	-0.248156172379774
ACHN	-0.467136914093	-0.14136535962256327
HEC265	-0.109742914093	0.04154133447896911
ISTMES2	-0.219292914093	0.04344217124170653
HCC827	-0.474630914093	-0.06500619638523814
HCT116	-0.626280914093	0.05597175903317121
TUHR4TKB	-0.144054914093	-0.10089387402586063
H2452	-0.262191914093	0.0065398667149104035
PC14	-0.565660914093	0.053284243943968516
TE8	-0.492055914093	0.012689446275962775
HS600T	-0.598795914093	-0.14389969226998975
A549	-0.313866914093	-0.06570564974599416
SNU1196	-0.480695914093	0.08473956287401409
A2058	0.999371085907	-0.04046062093943483
BHT101	-0.633729914093	-0.14464747347712417
HCC2279	-0.577436914093	-0.032085140143836094
HS274T	-0.407896914093	-0.16951417306561362
EWS502	-0.116580914093	0.12450270347762019
KMS20	0.0437930859073	0.10872380087132219
ABC1	-0.543923914093	-0.04147199336738857
H1395	6.97283408591	0.0773485196642015
CAPAN1	-0.472453914093	0.11164582350499881
OUMS27	-0.441129914093	-0.05989583493117001
OV56	0.198222085907	0.03285151417722359
OELE	-0.272086914093	0.09214469181780635
59M	-0.511752914093	-0.030701750569077025
HCC1438	-0.489690914093	-0.08292297622060527
RERFLCKJ	-0.350808914093	0.11416296959557042
H1755	-0.367828914093	0.008060986056492993
HEC59	-0.307431914093	-0.169444178552568
OSRC2	-0.501998914093	-0.09979567923844926
CAKI2	-0.490076914093	0.07960824805923719
FU97	7.53689408591	0.2303920957958274
HS944T	2.62023508591	0.032713807729992654
H2444	-0.442521914093	0.05097817329930445
L33	-0.462321914093	0.059854419526966414
HUH6	7.18719408591	-0.08672126360059207
HCC1195	0.273816085907	0.08290793941720428
A253	-0.389028914093	-0.2853769967967373
MDAMB435S	-0.0480689140927	-0.10521900091197972
TE159T	-0.446668914093	-0.16227262779813828
SKOV3	-0.446753914093	0.0406004716531866
ECGI10	-0.438964914093	-0.06971830818221084
HS688AT	-0.621572914093	-0.0671399096911506
SF295	-0.578396914093	-0.01088701600110885
BECKER	-0.322970914093	0.057279323505028304
IGR1	1.71064908591	-0.18807839254432435
SLR25	-0.326993914093	0.1274038872910306
HSC3	-0.461310914093	-0.08351337059644823
KURAMOCHI	-0.485707914093	0.05684003406740946
HDLM2	-0.0260169140927	-0.06619140626174978
A101D	4.42516908591	-0.06251631161155376
MALME3M	-0.505088914093	-0.08214408115885745
IALM	-0.379939914093	0.11686261705784523
CALU6	-0.342833914093	0.07432707453384028
YD38	-0.510302914093	-0.058253409005249314
OVMANA	-0.383745914093	0.013977162325307614
HCC95	-0.246664914093	-0.2378408369888019
HCC1833	-0.645745914093	0.14598912803180114
H2126	0.237026085907	0.04836499977392572
HCC1806	-0.491817914093	0.11730419593302052
DFCI024	0.133017085907	0.16202403886853567
HCC1897	1.17487608591	0.2766728468245884
SNU216	-0.480909914093	0.08401439895090237
HUH7	9.25386408591	-0.05590684247572986
HS294T	0.839024085907	0.11659816095363064
MORCPR	-0.168194914093	0.08989493461613961
HEC1A	-0.321080914093	-0.034633891172601884
EFM19	-0.0709189140927	0.19684467535688288
BHY	-0.492203914093	0.018549410610722575
SNU213	-0.640799914093	-0.05620496387491182
SUDHL1	-0.179441914093	-0.11982733493118809
JHUEM1	-0.585043914093	0.09541275491792621
MSTO211H	-0.323424914093	-0.08273932189962246
TGBC11TKB	-0.403103914093	-0.015132249883154942
HEC108	-0.517558914093	0.10799875834728224
H660	-0.496743914093	-0.06153661613827051
HS936T	2.99029608591	-0.12191068609712934
SKMEL31	3.76873008591	-0.15601061065134972
HEPG2	9.74328408591	0.04296089620738409
KM12	-0.329439914093	-0.08273399748263734
KIJK	3.03739208591	-0.02718355578164597
TC71	-0.206460914093	0.016889743944027674
TIG3TD	-0.357964914093	0.07853221376566272
CAMA1	-0.555800914093	0.17637551349134817
COLO679	-0.462496914093	-0.12987875811359914
H1666	-0.503806914093	-0.030256535891405263
SNUC2A	-0.315213914093	-0.02671200296958164
CAOV4	0.0684010859073	0.06944143118674842
H211	-0.0174689140927	-0.008578408319445781
TYKNU	-0.480699914093	0.01660005258597409
CAKI1	-0.472126914093	-0.07841853314790441
DMS53	-0.554937914093	0.01300091472592116
OVTOKO	-0.276753914093	-0.00294239665953701
IGR37	3.02793408591	0.04645510539809061
MCAS	-0.500351914093	-0.0023719947391278146
HMCB	4.67161208591	-0.07464656812733293
CFPAC1	-0.419374914093	0.06827885779857196
RH18	-0.363745914093	-0.17182022313421358
HCC2814	-0.403430914093	0.0844903193898118
KU1919	-0.526199914093	-0.04340498033586265
CAL54	-0.641674914093	-0.09095698239346298
COLO775	-0.592132914093	0.19937962871770948
LOVO	-0.531077914093	-0.1292025557816648
COV504	-0.549869914093	-0.08623305646752086
SKMEL28	-0.274192914093	-0.14827438980083202
LN215	-0.507438914093	0.2287774188411209
EFM192A	-0.466648914093	0.201827426385667
K029AX	-0.306283914093	0.003425831049605615
SKMEL3	-0.452565914093	0.06091772131025909
RPMI7951	-0.355279914093	-0.15027304275011205
GSS	-0.539447914093	-0.037341185411344194
H2405	-0.341247914093	-0.13368607841540203
KCIMOH1	-0.502972914093	-0.12077115111769045
RERFLCSQ1	-0.673973914093	-0.095855040006634
SU8686	0.530037085907	-0.10803417306563426
SBC5	-0.554263914093	0.04234682281914002
PLCPRF5	7.48388408591	0.12933211294260316
H2110	-0.430283914093	-0.30403686579537476
H2029	-0.190604914093	0.016305665754706506
H2085	-0.339002914093	0.053175764520171316
H1944	-0.557821914093	-0.11328600502719216
H226	0.315810085907	0.013546492915228778
HEKTE	-0.363349914093	0.05361829881369705
CAL29	-0.470759914093	-0.009853566755589351
TE10	-0.525938914093	0.07538159442407995
H1651	2.42313408591	-0.001695769773422485
SNU119	-0.150666914093	0.03853045862161402
CALU3	-0.498700914093	-0.05703927800390451
SNUC5	-0.488491914093	-0.005892232736396699
HS939T	0.171978085907	-0.09974348033582114
WM115	1.19261808591	-0.04257224645380743
VMRCRCZ	-0.341806914093	-0.13685710996547656
HPAC	-0.272609914093	-0.06556471490374693
H1648	-0.576170914093	0.014443999773884508
MDAMB453	-0.242156914093	0.2449333982649642
SUPM2	1.30503808591	-0.27232418472540326
ML1	-0.380015914093	-0.17569441929329097
PANC0813	-0.362238914093	0.05547730224304308
LC1F	-0.432140914093	-0.11591989803131966
SCABER	-0.491872914093	-0.019282658662290467
RMGI	-0.455148914093	0.23155842432810106
K562	2.76979508591	0.20489992432808118
H2347	-0.301857914093	0.016352503889183467
SNU308	-0.437364914093	0.05309977412231922
SCC25	-0.676242914093	-0.035058998168469004
H1838	-0.390374914093	-0.01351031641264708
L540	0.00954808590734	0.026584084136072855
F36P	2.26366208591	0.046495051214256136
H2087	-0.349872914093	0.0454769791977395
SKMEL1	1.77319308591	-0.05433346044558544
RERFGC1B	-0.296513914093	0.058017490171686587
BT20	-0.422573914093	0.20165783379307545
RERFLCAD2	-0.480268914093	0.04116877549409176
SW1417	-0.464591914093	0.10427033722248384
H322	-0.499899914093	0.008837262462493665
SKMEL5	-0.702427914093	-0.06599983081588287
COLO818	2.11218708591	-0.3203330317761879
HT1376	-0.395761914093	0.08433649085760515
H1568	-0.538699914093	0.03897234888228306
BT483	-0.315356914093	0.10303707933488708
YD15	-0.566773914093	-0.06933174302444657
TC32	-0.242784914093	0.17432751211956266
MDAMB175VII	-0.431495914093	0.11200700663256784
VMCUB1	-0.315554914093	-0.027385402146550268
MM1S	-0.304039914093	0.0049705615023113965
H2228	-0.429840914093	0.0054628337930740165
SW620	-0.415594914093	0.06045708345017352
HEC151	-0.398653914093	0.10773049771630595
HCC1171	-0.656976914093	-0.02755667169386144
KYSE450	-0.365466914093	0.01380166849821256
TT2609C02	-0.623187914093	-0.07205185070620493
HCC44	-0.296938914093	-0.10540207087082498
SW48	-0.0669949140927	-0.04515223616573579
SLR26	0.143509085907	0.01570300114564034
SNU16	-0.194347914093	0.12618412391652556
647V	-0.467348914093	0.043391571790350685
TF1	-0.380323914093	0.07715634956810118
BICR6	-0.514958914093	0.005914993601091581
DETROIT562	-0.273109914093	-0.13271373067877495
TE15	-0.506957914093	-0.044024263600577936
RCC4	-0.251365914093	0.08548937563124835
BFTC905	-0.491193914093	-0.0127666140807323
TE11	-0.440104914093	-0.09780755303819158
H526	-0.0805459140927	0.15275422131020375
H854	-0.257523914093	0.06451727480816047
ASPC1	-0.519963914093	0.06359593530199993
COLO741	-0.641324914093	-0.026159876083441388
KPL1	-0.393525914093	0.12425786259965747
H1781	-0.545679914093	-0.014218203243938474
SNU886	-0.458546914093	-0.06819098102170727
SNU761	0.407027085907	0.017987837222471367
SW900	-0.371057914093	0.12305438934867201
DANG	-0.536048914093	-0.04433976771581263
TE9	-0.558468914093	-0.02858245770206714
C3A	9.85750408591	0.043331436673739725
LUDLU1	-0.566628914093	-0.010202788291888776
HCC1954	-0.312745914093	-0.039971179924320116
PK45H	-0.388262914093	-0.20120043301074442
HUPT3	-0.517859914093	0.11452697645425088
KYSE140	-0.358392914093	-0.12812030543869685
RCC10RGB	-0.176086914093	-0.00700924233860628
IM95	-0.522050914093	0.08589670073412177
CJM	-0.479580914093	-0.12260011682418695
YD10B	-0.557571914093	-0.07948509761981125
BEN	-0.435459914093	-0.03234186579536221
SCC4	-0.375898914093	0.021934868772561584
KMRC1	-0.525776914093	-0.1473043267007325
DU4475	-0.399278914093	0.14651726863533915
RVH421	5.77573408591	-0.06893955303812256
IOMMLEE	-0.364701914093	0.07123210334046094
HEP3B217	9.01593408591	-0.0740215050272192
HCC78	-0.339933914093	-0.0035886662069294565
COLO849	2.71039008591	0.07765456698931296
LN382	-0.302142914093	0.04294556630337973
WM2664	7.19026408591	-0.03745625742775016
HPAFII	-0.464493914093	0.08887626726361884
H292	-0.351368914093	0.09123540958188808
CL11	-0.573738914093	-0.07771557498604331
ZR7530	-0.309847914093	-0.01738909419045818
KMS21BM	-0.153932914093	0.11870874325814101
SNU601	-0.670720914093	0.20352795930748305
KMRC2	-0.444572914093	-0.06514805235228989
COLO792	5.85567408591	-0.17086785070621205
RKO	-0.474556914093	0.08870740032260775
C32	2.14512408591	-0.20197866140580753
CAL33	0.603237085907	-0.008458215589669315
JHOS2	-0.314648914093	-0.09272129377889511
HCC1937	3.59621108591	0.16933529744191925
PK1	-0.636128914093	0.026659082764315525
RT112	-0.509791914093	0.08049458619365364
RT4	-0.536398914093	-0.017295450157523498
LS180	-0.455747914093	0.016323007318484475
OV90	-0.0935219140927	0.06327669936240814
SKRC20	-0.173682914093	0.10136367947212864
MDAMB361	-0.567720914093	0.16323228372447596
DEL	-0.308086914093	-0.10237159144691661
WM1799	3.96696008591	-0.22887717169387353
SNU81	-0.402468914093	0.0710138440811552
SKMM2	-0.526009914093	0.10705462940355204
PANC0327	-0.630340914093	-0.00963636442364997
T84	-0.484042914093	0.11864976589185934
SNU503	-0.412538914093	-0.09523794672818221
MELHO	0.730752085907	-0.05854652766090118
PECAPJ49	-0.355637914093	-0.008656638772058658
H2009	-0.476984914093	-0.0977715626403724
KP3	-0.535050914093	-0.028298913806402915
HCC4006	-0.559138914093	-0.05254897416302514
H929	-0.448143914093	0.06044316506881003
JHUEM3	0.264505085907	-0.18328277868974252
QGP1	-0.585449914093	-0.09959498376518608
SH4	-0.509383914093	-0.12248248513691101
PECAPJ15	-0.486832914093	-0.03444386373779124
COLO829	1.89222908591	0.03460285025403914
RMUGS	-0.348584914093	0.1964322946985023
HEYA8	-0.722838914093	-0.14638946867600272
JJN3	-0.442889914093	0.29788248125536804
COLO783	8.28843408591	-0.1514195015978475
MJ	-0.336426914093	0.0658602062210793
BJHTERT	-0.182012914093	0.040495755603798554
LCLC97TM1	-0.516788914093	-0.05093975674189573
H810	-0.128708914093	-0.0062363555073187546
T3M4	-0.400250914093	-0.017705631227531507
H1734	-0.293974914093	0.039309285782129694
MEWO	0.224570085907	-0.18326205303816182
HSC2	-0.267365914093	-0.08122991929331852
2313287	-0.433900914093	0.026867894149780698
KYSE410	-0.486387914093	-0.0173144810217092
HCC38	5.66356608591	-0.008313424780286047
HDQP1	-0.730182914093	-0.03816094192705726
CORL23	-0.494396914093	0.21473094627593808
769P	-0.317021914093	-0.11370998445106749
MOLP2	-0.204273914093	0.17732139963667257
KMRC3	-0.372749914093	-0.045880785548501696
L363	1.14882708591	-0.09364687471172696
CMK86	-0.538415914093	0.13616639483559217
H358	-0.615759914093	0.06309065546659083
A3KAW	-0.361491914093	0.10483896616621632
KYSE150	-0.433518914093	0.08592946685208505
HCT15	-0.543085914093	0.10328452720876118
SNU620	-0.689306914093	0.09383285985621406
SKMEL30	1.73057208591	-0.15558355783924502
A4FUK	-0.128554914093	0.07861759648172931
GP2D	-0.207154914093	-0.10239155715339607
OVKATE	-0.285876914093	-0.016675261542987718
UMRC2	-0.248901914093	-0.05483170598740073
SAOS2	-0.445049914093	-0.06711530543871186
H1623	-0.491999914093	0.06753261088499016
HT29	-0.623935914093	0.19378003406746178
HEC251	-0.455787914093	-0.1432692800614787
SW780	-0.628710914093	0.07084715478076177
TE14	-0.342878914093	-0.08438435070619783
RT11284	-0.492181914093	-0.0830829769065007
LN340	1.46905808591	0.06583897782602142
OCILY3	-0.158637914093	0.06927541198236753
SNU283	-0.281904914093	0.08107704366963021
BCP1	-0.358759914093	0.03601829675604237
PANC0504	-0.667839914093	0.029427735713537635
JHH5	8.63974408591	0.0719283529974951
MKN45	-0.605830914093	-0.03657078280499526
U343	-0.0654989140927	0.10156734476703831
HCC827GR5	-0.150425914093	0.17588687220180202
SKRC31	0.0615340859073	-0.013152841789895021
SNU324	-0.643123914093	0.09750739209214004
KYSE30	-0.392638914093	-0.000916614766567419
COLO678	-0.646161914093	0.015818689074319825
H1869	-0.469653914093	-0.012855467304252417
JHOS4	-0.450047914093	0.05038580978760218
SNU1214	0.423472085907	-0.09859239665959119
CAL27	-0.648601914093	0.059558088937129654
SNU719	-0.500195914093	0.14634105052837168
SNU407	-0.189473914093	-0.02672688225625483
PECAPJ41CLONED2	-0.485538914093	-0.12204298239345389
HT1197	-0.420807914093	-0.15999227320275555
T98G	-0.194311914093	0.027703810473482103
RPMI8226	-0.339953914093	0.09932350183148364
BXPC3	-0.475570914093	0.15506090786719454
HCC2935	-0.467649914093	0.04482621170800428
UMUC1	-0.480839914093	0.018702063559925604
KNS62	-0.345651914093	0.045398088937128794
H28	-0.159745914093	-0.12095536099427204
H727	2.63140808591	-0.046218003655476694
KATOIII	-0.288636914093	0.09383712871763135
PANC0213	-0.201142914093	0.04073179264083529
CL40	-0.443408914093	0.05781967124170208
SLR24	-0.566657914093	-0.013122025603329224
SNGM	-0.592176914093	0.11763149222927127
SNU520	-0.595002914093	0.10370921170802234
H716	-0.315339914093	-0.028566409691132874
SR786	0.335093085907	-0.14231664768835436
HUPT4	-0.557970914093	0.05028632967789791
UACC257	0.317704085907	0.024363542297914407
H2066	-0.00963491409266	-0.06528236648122641
C2BBE1	0.579029085907	-0.008846526975080388
COLO677	0.518316085907	0.03544971993851956
COV644	-0.268472914093	-0.027679592132835315
TCCPAN2	-0.409097914093	0.27496989552146583
H747	-0.388485914093	0.05002682419088288
SF172	-0.302735914093	0.1369510951099798
HCC1187	3.13052708591	0.07489978989734203
HCT8	-0.431041914093	0.07421642501396558
MOLM6	-0.00285591409266	0.13735130978761045
KHM1B	-0.0665529140927	0.22508747714016736
GSU	-0.375114914093	-0.02525710722197627
KE39	-0.368276914093	-0.005861660034069333
BT474	-0.479977914093	0.054350134204614646
SNU1076	-0.249983914093	-0.10570943644012146
IPC298	-0.0600959140927	0.014731851625761095
LN464	-0.289225914093	0.054954846824669994
H1435	-0.320511914093	-0.029592297208276892
PK59	-0.203195914093	0.11642943324441309
OE33	-0.446745914093	-0.1769949028324327
KARPAS299	-0.0621879140927	-0.03403028760602383
H441	-0.315328914093	0.1639393674007827
PANC0403	-0.643875914093	-0.009494638772053386
HT115	-0.584258914093	0.050958350253970566
SLR23	-0.305349914093	0.0036015807066664325
CAL12T	-0.339692914093	0.02244983379310212
YAPC	-0.415216914093	-0.1004693047528586
PECAPJ34CLONEC12	-0.488888914093	-0.09212893712597092
TE5	-0.309792914093	-0.0763272059874206
HMEL	0.234600085907	0.16092851966410615
SNUC4	-0.492902914093	-0.021892610651366547
HUNS1	-0.116925914093	0.10475264449268613
H684	0.999395085907	0.17598192569980303
MONOMAC6	-0.407183914093	0.04316907659146821
MESSA	-0.119747914093	0.1898452494309614
SNU899	-0.488930914093	-0.0059138836280422016
JHOM2B	-0.623010914093	-0.10150951051417216
HCC70	-0.205762914093	0.07936545244879079
KP2	-0.413333914093	0.00808279332670741
SKCO1	-0.420152914093	-0.09969380200937612
TE4	-0.580134914093	-0.0669495839023574
BICR31	-0.273224914093	-0.15550330749636082
NUGC4	-0.312762914093	0.0036204730249365467
CW2	-0.511505914093	0.12895608139254922
RPMI8402	0.300674085907	-0.031078007084800408
SNU61	-0.569289914093	0.018831429815045948
NUGC2	-0.468982914093	0.15604416026774548
JHESOAD1	-0.439973914093	-0.04550194535640177
PATU8988S	-0.317658914093	0.07520721170803854
MKN74	-0.508601914093	-0.006766933696616755
H2342	0.00386208590734	0.04198226109080765
MEG01	0.00230508590734	0.14246561294259297
CL34	-0.323840914093	-0.07815881778440008
EJM	-0.467892914093	0.0508723187039621
SNU1041	-0.175943914093	-0.09127949268156271
SW1116	-0.341835914093	0.05328971513743992
BICR18	-0.344950914093	-0.10439205372403673
N87	-0.294565914093	0.07278791746935843
CAPAN2	-0.329092914093	0.09962842569985103
BICR22	-0.531749914093	-0.017428258113639107
COLO800	5.09339108591	-0.12017245633035063
LS411N	-0.541128914093	-0.0737753102398299
RCM1	-0.427019914093	0.06672131938981313
AGS	-0.290450914093	0.09927003200980095
CMK	-0.389852914093	0.12151352583698836
HUT102	0.276007085907	0.021426044355509155
HSC4	-0.609974914093	-0.05875977320275795
MCF7	-0.352344914093	0.16494144559007964
FADU	-0.322654914093	0.046916056701192685
OUMS23	-0.154620914093	0.1130635560152994
CMK115	-0.397774914093	0.028104606083933524
KMS12BM	-0.469537914093	0.2558227192526275
SNU1197	-0.612972914093	0.06754488043230951
SF767	0.465154085907	-0.03267274302446571
JURLMK1	0.509844085907	0.024929438731373644
NALM6	-0.205223914093	0.033573803614784625
SALE	-0.0192979140927	0.18683936945841031
DLD1	-0.441382914093	-0.024371949471608284
SNU1033	-0.750235914093	0.05680445107706056
SLR21	0.141561085907	0.054354475082493706
KMS34	-0.481163914093	-0.01363662231113555
ALLSIL	-0.151156914093	0.11742220622107484
KE97	-0.451851914093	-0.06448490489006607
KMS28BM	-0.395106914093	0.041685167812294845
EHEB	-0.656560914093	0.017778103340477157
NUDHL1	0.133275085907	0.19863179812778928
PF382	0.472821085907	-0.0009305839023377855
H2170	-0.445266914093	0.10525794353246339
KMS27	-0.338389914093	0.09589284476701135
KMS11	-0.307824914093	0.01632243873136359
PCM6	-0.269041914093	0.15312185231157596
UT7	0.745714085907	0.11328978235278568
CCK81	-0.326268914093	0.03175277069297053
OCILY10	0.0866240859073	0.16419757316207734
CL14	-0.316437914093	0.09011115752422891
SNU1066	-0.155866914093	-0.2379654042041992
MOLT4	-0.266220914093	0.05532255944467303
DB	-0.350440914093	0.1333430320098399
HPBALL	0.629770085907	0.05613943461614627
ME1	-0.282711914093	0.3457945299522251
OCIAML5	-0.135069914093	-0.0004868534496558834
MOLP8	-0.230427914093	-0.15107591106283624
PEER	-0.337887914093	0.11604370416346552
LS1034	-0.418352914093	0.048273457249891
OCIAML3	-0.344037914093	0.12162404298375537
U937	0.479656085907	0.06919228646800407
PRECLH	-0.0370559140927	0.019003534067427157
HH	-0.142093914093	0.024598242572243016
OE19	-0.627406914093	0.14457206493163813
JEKO1	-0.435004914093	0.19683651623484624
LS123	-0.562359914093	0.03125574874510792
KASUMI1	-0.245201914093	-0.2162497258776525
SNUC1	-0.0314259140927	0.06257742021282518
REC1	-0.221240914093	0.029926481255369355
BICR56	-0.268180914093	-0.07034973205054654
DND41	-0.294313914093	0.22510798468472312
HUT78	-0.226703914093	0.03185968633084013
UMRC6	-0.364891914093	-0.03067128486262989
NCCSTCK140	-0.561550914093	0.0851666499796381
KMS18	-0.322973914093	-0.09994737265408776
BDCM	-0.295603914093	-0.03123402903268261
JURKAT	-0.0580409140927	-0.08513665523296722
AMO1	-0.311970914093	0.006977389348632894
OCILY19	-0.339862914093	0.10856420416346894
EOL1	-0.490273914093	0.10076263351874575
OCUM1	-0.186044914093	-0.027402384313878623
MOLT13	-0.279075914093	-0.06586641243459616
HL60	-0.373209914093	0.2490844236421682
HT55	-0.262481914093	-0.10437454549364683
SUDHL4	0.0654730859073	0.20300105670119206
SNU245	-0.478543914093	0.043113908553013926
OPM2	-0.340362914093	-0.07611929240716249
TTOESOPHAGUS	-0.0436229140927	0.039078522407627096
BV173	-0.0935869140927	0.035850162325312664
JK1	-0.493415914093	-0.06561529172129987
CMLT1	-0.0707559140927	-0.010144446728148852
KCL22	-0.584152914093	0.0021994716531880884
SUPT1	0.342153085907	0.08964157041863202
MONOMAC1	-0.216714914093	0.11936718495909027
KARPAS422	-0.0855779140927	0.09333544284658417
EB2	0.210206085907	0.018881641063337454
LAMA84	-0.0629269140927	0.06003322611128323
OCIM1	0.799684085907	0.03316287631713937
LS513	-0.397057914093	-0.2290920098282849
NAMALWA	-0.185614914093	0.05049959785345093
NALM1	0.125397085907	0.09768559853933817
TALL1	-0.244198914093	0.090626844081174
KE37	0.0377000859073	-0.09489351188588925
MINO	-0.112516914093	0.05225036945839077
NB4	-0.295499914093	0.035520882489953824
GRANTA519	-0.264118914093	0.07942466575472457
EB1	-0.578978914093	0.057160715137407184
MOTN1	-0.168180914093	0.09152405464361561
HEL9217	6.26882408591	-0.02273819089827481
KASUMI2	-0.123979914093	0.04994866986993802
COLO668	-0.449267914093	-0.13841321833311288
RI1	-0.412838914093	0.3378484908575431
OCIAML2	-0.284996914093	0.03428554435553034
KG1	-0.354309914093	0.1238494730249051
P12ICHIKAWA	-0.213177914093	0.02790898125538791
SW1463	-0.272998914093	0.09783779607018911
BL41	-0.418761914093	-0.006123476220621975
COLO205	-0.344071914093	-0.020332371968228093
SKM1	-0.502645914093	0.006066383861697097
TOLEDO	0.196987085907	0.05746326452015259
JVM2	-0.243554914093	-0.02404731161155553
COLO201	-0.435920914093	0.07745965821008978
RAJI	0.260723085907	0.08088582007566034
JVM3	-0.206088914093	-0.0333637265635394
MEC2	-0.327738914093	0.07394009510995685
SW948	-0.412830914093	-0.059305319156156354
KMS26	-0.240635914093	-0.11330988568562683
SIGM5	-0.531190914093	-0.03205436785302118
NCO2	2.91083008591	0.05048272679719886
SET2	0.0204990859073	0.1797164202128137
SUDHL10	-0.156518914093	0.197720011433707
SUDHL5	-0.467826914093	-0.005156275260398817
MOLM16	0.582581085907	0.1340064133541363
HCC1588	-0.594223914093	-0.07236119844285412
AML193	-0.165817914093	0.097788008004337
MUTZ5	-0.122345914093	0.12457107041864388
HEL	6.61016408591	-0.010450328758354561
MHHCALL3	0.0557280859073	0.06148148056952115
SUDHL8	-0.0885009140927	0.013113302243020323
HCC56	-0.358594914093	0.0928560292663339
PL21	-0.133439914093	0.013301718566796187
THP1	-0.0263049140927	0.009155801557194346
EM2	-0.513847914093	0.07468090100841916
MC116	-0.248222914093	0.09628654435557665
ST486	-0.232048914093	0.015722946275980563
MHHCALL4	-0.387852914093	0.09367701897831773
H508	-0.181298914093	0.08643392638567506
KARPAS620	1.38646608591	0.03670475628965088
KOPN8	-0.338044914093	0.32588640718127837
CI1	-0.243579914093	0.11056469524715842
NALM19	-0.273892914093	0.1399968625996591
HT	-0.281924914093	0.06861815889592035
KASUMI6	-0.238239914093	0.09129661980133624
RL	-0.287311914093	0.07867929812776923
SUPB15	-0.108170914093	0.08050210265454319
PFEIFFER	-0.495336914093	0.052212924328093095
HS611T	-0.152703914093	0.059353050528379546
P3HR1	-0.150119914093	0.09666150663259662
697	-0.181101914093	-0.048086560582712067
GA10	-0.336796914093	0.018306036810918167
DOHH2	-0.461631914093	0.05606847096733382
MEC1	-0.485840914093	-0.21077690351830172
SEM	0.180654085907	0.05450271993852413
JM1	-0.189374914093	0.02047504504142256
KU812	-0.438042914093	0.07251575423200336
BL70	-0.0523559140927	0.06523014586439949
MHHCALL2	-0.478346914093	-0.03757554275005528
DAUDI	-0.0950819140927	-0.010227703243929076
MOLM13	-0.482819914093	0.11041311705785524
M07E	-0.393158914093	0.03238201897825352
MV411	-0.516086914093	0.3286412508027239
CA46	-0.415618914093	0.11009287974649651
RS411	0.105828085907	0.143131995658695
REH	-0.187274914093	0.12381672405372567
P31FUJ	-0.156074914093	0.09072334682465096
SW403	-0.466658914093	0.044457498402171954
NOMO1	-0.339746914093	-0.011205552352290482
RCHACV	-0.132153914093	-0.06712248513691654
SUDHL6	-0.259026914093	0.08343898879996292
LOUCY	-0.130528914093	-0.054801022173966256
KO52	-0.0100139140927	0.028170215823274176
GDM1	-0.449769914093	0.04857438797692893
MOLT16	-0.457999914093	-0.06519706606970098
NUDUL1	-0.0973629140927	0.02833693187265375
WSUDLCL2	-0.204796914093	0.05953877343643486
