# Supplementary material for: Determinants of transcription factor regulatory range
Source: Nat Commun. 2020 May 18;11:2472. doi: 10.1038/s41467-020-16106-x (PMC7235260; doi:10.1038/s41467-020-16106-x)
Supplement: Supplementary file 12 — Source Data [file 41467_2020_16106_MOESM12_ESM.zip › Source Data/source_data_supp_fig_3d_FOSL1_target_genes_expression.csv]

	FOSL1	target genes
BL41	-0.418761914093	-0.22536414764525825
EW8	-0.407833914093	-0.1770382344483195
KMS26	-0.240635914093	-0.10740862047514858
RI1	-0.412838914093	-0.27849552520344173
H1105	-0.278788914093	-0.15332891828742531
EB2	0.210206085907	-0.20529671362973137
H1155	-0.382426914093	-0.0454142789084553
PCM6	-0.269041914093	-0.07706237276874407
TC32	-0.242784914093	-0.1692744052316921
MEC1	-0.485840914093	-0.0785581278852097
AMO1	-0.311970914093	-0.1318504158174144
H2066	-0.00963491409266	-0.01627614623385427
KHM1B	-0.0665529140927	-0.21024547509762875
SCLC21H	0.00612508590734	-0.10553116175959243
BL70	-0.0523559140927	-0.22918885477297465
DMS114	-0.373014914093	-0.14852827114559605
DMS79	1.76126208591	-0.16862255907784165
CPCN	-0.207833914093	-0.17213225773698823
SKNDZ	-0.245449914093	-0.1381086211808788
DAUDI	-0.0950819140927	-0.22451365223236092
KASUMI2	-0.123979914093	-0.1227139514560705
SUDHL5	-0.467826914093	-0.23843506013645546
HUT78	-0.226703914093	-0.048204391117344716
TOLEDO	0.196987085907	-0.14921792322744704
KELLY	-0.307794914093	-0.13695657319221183
L363	1.14882708591	-0.13988182442716912
LP1	1.57617808591	-0.09406881525294632
H2342	0.00386208590734	0.11512585235475199
A2780	-0.627924914093	-0.19142990558453954
KMS11	-0.307824914093	-0.060003054490635734
JEKO1	-0.435004914093	-0.27061471292401346
EFM19	-0.0709189140927	-0.16211913917661488
H660	-0.496743914093	-0.03990386535871959
NALM6	-0.205223914093	-0.17409755131499913
LOUCY	-0.130528914093	-0.04905171433538846
SUDHL6	-0.259026914093	-0.24554750262053018
BCP1	-0.358759914093	-0.15479091758173355
QGP1	-0.585449914093	0.006154234852961776
SKNBE2	-0.366944914093	-0.12975881454711263
DND41	-0.294313914093	-0.246718211159702
RCHACV	-0.132153914093	-0.12537083854145953
WSUDLCL2	-0.204796914093	-0.23582624997409538
H82	-0.454461914093	-0.12684777290986363
NUDUL1	-0.0973629140927	-0.10568713000233719
MEC2	-0.327738914093	-0.18351287594442708
MC116	-0.248222914093	-0.24515021539398935
H1694	-0.447801914093	-0.1599241631709756
DOHH2	-0.461631914093	-0.22150498321333226
SUDHL4	0.0654730859073	-0.309123170228196
VMRCLCD	-0.613099914093	-0.07382141158313074
JURKAT	-0.0580409140927	-0.14337296768758956
SKNMC	-0.345107914093	-0.1316270177934445
CMLT1	-0.0707559140927	-0.10514460283223355
JM1	-0.189374914093	-0.21776028243705872
H510	-0.482397914093	-0.06234957389787428
CORL24	-0.450849914093	-0.021205179402517076
P3HR1	-0.150119914093	-0.24211591828743018
VCAP	-0.396550914093	-0.08234760142084034
DMS153	-0.535292914093	-0.06064247156901475
L428	-0.504570914093	-0.09348380537283772
SUPT11	-0.341365914093	-0.22983449203481265
CORL88	-0.471134914093	-0.04745032266285686
COLO677	0.518316085907	-0.11906736782872791
RL	-0.287311914093	-0.26586116528814435
H1876	-0.0794169140927	-0.05382444334036916
SJRH30	-0.471589914093	-0.1439584814490244
ABC1	-0.543923914093	0.01552767874855416
KPNYN	-0.394435914093	-0.17739422386257944
MHHCALL3	0.0557280859073	-0.20505898462473862
CORL279	-0.0189949140927	-0.08552196909904376
HPBALL	0.629770085907	-0.21372446945182433
CAL148	-0.584593914093	-0.120765162465285
JJN3	-0.442889914093	-0.24924081031288248
HCC2157	3.50524508591	-0.03886872421546349
MOLT13	-0.279075914093	-0.15633850614912614
H524	0.0619710859073	-0.2055196416466548
H2227	-0.577260914093	-0.12399084136440516
MHHCALL4	-0.387852914093	-0.20970326408847445
H209	-0.597101914093	-0.17689710671369793
H1930	-0.464358914093	-0.12253933395433078
MOLT4	-0.266220914093	-0.17828127537987443
REH	-0.187274914093	-0.17486521327683385
T47D	-0.346854914093	-0.12753201214772672
HUH7	9.25386408591	0.04341004995529916
H146	-0.612338914093	-0.05558337770879237
MDAMB175VII	-0.431495914093	-0.000688465217642118
COLO704	-0.360666914093	-0.14336408342506468
CORL95	0.432949085907	-0.041853528026331396
SNU398	-0.390613914093	-0.13453125632560517
MINO	-0.112516914093	-0.18082721468827312
H69	-0.480841914093	-0.040163736212703326
COLO775	-0.592132914093	-0.19757242569747888
MM1S	-0.304039914093	-0.08584867481530448
H889	-0.266641914093	-0.12976393028464162
H520	-0.281406914093	-0.0066441723452961765
PEER	-0.337887914093	-0.19342701638198476
SKNFI	-0.372163914093	-0.12116387665020792
HCC1599	7.60859073354e-05	0.021715932100735878
EJM	-0.467892914093	-0.1079360262619972
TALL1	-0.244198914093	-0.22832628314274536
H1618	-0.371583914093	-0.08601999027048483
IMR32	-0.201138914093	-0.15609937770873972
KMS12BM	-0.469537914093	-0.15073294510466387
HCC1500	-0.548851914093	-0.06038231419429719
LNCAPCLONEFGC	-0.301012914093	-0.11695579690429073
CA46	-0.415618914093	-0.24156729443421665
FU97	7.53689408591	-0.16277941581741748
SHP77	-0.301505914093	-0.048640979684756884
COLO320	-0.460816914093	-0.058396664935339744
H2141	-0.379029914093	-0.15232056401781663
MUTZ5	-0.122345914093	-0.23256202485058397
H1385	-0.423812914093	-0.007898693163941492
SIMA	-0.481341914093	-0.14878760847799452
D341MED	-0.0832699140927	-0.15285955484354108
KMS28BM	-0.395106914093	-0.1443600587249663
EWS502	-0.116580914093	-0.17909497474471042
NAMALWA	-0.185614914093	-0.29496544969181865
PFEIFFER	-0.495336914093	-0.2564572153939803
HH	-0.142093914093	-0.08907346098328123
H522	-0.351491914093	-0.12238996415897108
CORL51	-0.216018914093	-0.07905286041869926
LN319	-0.320397914093	-0.07985442852033146
H2106	-0.458502914093	-0.19971200579627785
H1184	-0.477166914093	-0.16967956119500238
BDCM	-0.295603914093	-0.11082507354495788
P12ICHIKAWA	-0.213177914093	-0.19996248074335352
RERFGC1B	-0.296513914093	0.02618293704073976
SNU1	-0.428180914093	-0.09220230643140759
CADOES1	-0.353971914093	-0.07589793451891641
KMS34	-0.481163914093	-0.07742448356616762
SUDHL8	-0.0885009140927	-0.2639596345894845
EVSAT	-0.210615914093	-0.11732377855563496
AML193	-0.165817914093	-0.09241768469534423
HCC1428	-0.192830914093	-0.05498556331213646
ECC10	-0.518729914093	-0.09685306860501716
KE37	0.0377000859073	-0.11499209259936582
HCC2218	-0.434877914093	-0.07965735512587024
RAJI	0.260723085907	-0.21437206507642068
H1963	-0.373305914093	-0.18057609965654503
OPM2	-0.340362914093	-0.11638898180193669
NALM19	-0.273892914093	-0.24833529019994066
MCF7	-0.352344914093	-0.1057604249917322
RS411	0.105828085907	-0.1903013431286313
LNZ308	-0.129579914093	-0.005860844892944294
KARPAS620	1.38646608591	-0.12042045604325011
ISHIKAWAHERAKLIO02ER	-0.592990914093	0.05688942821923584
MOLP8	-0.230427914093	-0.09048179408136425
HGC27	-0.443452914093	-0.11128124856265198
H2171	-0.503509914093	-0.19933817305103216
H1341	-0.360008914093	-0.03951399873911488
ALLSIL	-0.151156914093	-0.2587842513855133
MDAMB134VI	0.429557085907	-0.07945652379204098
KARPAS422	-0.0855779140927	-0.23621014693952988
TC71	-0.206460914093	-0.07228923374266656
H2196	-0.501102914093	-0.12796099944482306
MDAPCA2B	-0.363593914093	-0.12736924573979802
KPNRTBM1	-0.408142914093	-0.17812587382732328
EB1	-0.578978914093	-0.19519876938128322
KMM1	-0.556654914093	-0.05241800156195913
22RV1	-0.359655914093	-0.1208908208986183
H211	-0.0174689140927	-0.06847730643138353
MHHES1	-0.495461914093	-0.06450433254285937
OVSAHO	-0.142292914093	-0.0794849041731413
SF767	0.465154085907	0.0932379963209159
ZR7530	-0.309847914093	-0.05945638406021266
SHSY5Y	-0.590999914093	-0.13681629443420687
DMS273	-0.507972914093	-0.012260350891546397
H2029	-0.190604914093	0.028506533370946607
BT483	-0.315356914093	-0.10400020551397526
GA10	-0.336796914093	-0.2320983530086776
HCC33	-0.531561914093	-0.11747811941655815
CAMA1	-0.555800914093	-0.15270516740529272
HUH6	7.18719408591	0.02363309018117182
ECC12	4.35114208591	0.010454970915098083
HCC1419	-0.325298914093	-0.0710107101011446
GRANTA519	-0.264118914093	-0.17738829019996602
RERFLCKJ	-0.350808914093	0.050781995615197174
BT474	-0.479977914093	-0.10503367693248353
CI1	-0.243579914093	-0.16876537559158383
KE97	-0.451851914093	-0.070712182225291
RPMI8402	0.300674085907	-0.162771499091957
ST486	-0.232048914093	-0.22814731772285668
697	-0.181101914093	-0.1553031215337048
CORL311	-0.227037914093	-0.11784512012224149
MHHNB11	-0.274335914093	-0.13532084348151255
CHP126	-0.539638914093	-0.15688009471653022
KMS27	-0.338389914093	-0.1995048230157585
MDAMB453	-0.242156914093	-0.1747628124299882
U266B1	-0.222250914093	-0.142810920404621
EFM192A	-0.466648914093	-0.07892250897200723
H526	-0.0805459140927	-0.17154275173840688
RH41	-0.129021914093	-0.04445797827329663
TTTHYROID	-0.693793914093	-0.0704220664878776
H446	-0.386503914093	-0.08275588582449626
H1092	-0.289394914093	-0.10690110600793451
L1236	-0.405760914093	-0.11960180254993036
SKMM2	-0.526009914093	-0.13442626338268962
OVCAR3	-0.217300914093	0.02184186858627733
OCILY10	0.0866240859073	-0.25201164235236057
SUPB15	-0.108170914093	-0.18724138688304176
SEM	0.180654085907	-0.13305735300866306
UACC893	-0.535081914093	-0.006104283142812922
KMS20	0.0437930859073	-0.096998918993131
H2081	-0.455956914093	-0.017630285259938202
SKES1	-0.536183914093	-0.16312298533052602
H810	-0.128708914093	-0.08792373127269153
RPMI8226	-0.339953914093	-0.10667381525279783
CORL47	-0.322920914093	-0.17525236641718983
JHH7	8.64252408591	0.007276674514244209
MOLP2	-0.204273914093	-0.18081465928958185
MESSA	-0.119747914093	-0.16471227255700815
H1836	-0.293376914093	-0.11659279125854015
ZR751	-0.508093914093	-0.04902626761704246
KMS18	-0.322973914093	-0.06817637559158862
HCC1833	-0.645745914093	-0.1457986310609063
COV434	-0.309847914093	-0.20555954919781513
SKBR3	-0.312078914093	-0.02710976302987267
SUPT1	0.342153085907	-0.14006505378493647
HL60	-0.373209914093	-0.20063876585271917
HSC4	-0.609974914093	0.01649309159259349
HS611T	-0.152703914093	-0.15960610741939762
D283MED	-0.274932914093	-0.1169191645824134
UACC812	-0.206257914093	-0.14908335300870335
EN	-0.376766914093	-0.05384761200654097
ONCODG1	-0.0807689140927	0.023594594062623764
PF382	0.472821085907	-0.19437954990354428
HCC1187	3.13052708591	-0.05240634806866467
MFE280	-0.414730914093	-0.09422527890844562
CAL51	-0.270547914093	0.05216201114089746
MOLT16	-0.457999914093	-0.12064840876024925
H1436	-0.349792914093	-0.015381975450460182
H1395	6.97283408591	-0.03567545463178559
H1781	-0.545679914093	0.03514136188192131
SUDHL10	-0.156518914093	-0.25054037982591865
NALM1	0.125397085907	-0.2073623325429031
MOTN1	-0.168180914093	-0.15069955272639235
SLR21	0.141561085907	0.03906985235478863
OVKATE	-0.285876914093	-0.028318794081328806
OAW28	-0.644573914093	-0.09631711447654587
HT	-0.281924914093	-0.25708635512582906
DMS454	4.52566308591	-0.026943138470924537
DU4475	-0.399278914093	0.008969303307511082
HCC202	-0.285057914093	-0.11551266987533669
H1048	-0.467495914093	0.004407235558692039
HCC1569	8.43919408591	-0.07917153014344812
SW403	-0.466658914093	-0.037420280319902376
COLO668	-0.449267914093	-0.048377736918342
KLE	-0.135402914093	0.0007166138226366432
NOMO1	-0.339746914093	-0.06628198744769273
MHHCALL2	-0.478346914093	-0.1813262972570748
JVM3	-0.206088914093	-0.11649265011525325
COLO684	-0.650713914093	-0.22142705872498628
NH6	-0.207635914093	-0.07910195216186412
OCIM1	0.799684085907	0.03637703160673777
JHOS4	-0.450047914093	0.011435510082376008
H841	-0.549196914093	-0.031411246445533635
CAOV4	0.0684010859073	-0.057092795492764005
HUNS1	-0.116925914093	-0.14984280396137803
COV318	-0.495902914093	-0.10730323444831465
SUPHD1	-0.565044914093	-0.09506142075747655
REC1	-0.221240914093	-0.14369504390494003
P31FUJ	-0.156074914093	-0.05651106860499807
H1581	-0.368159914093	-0.1563982873770761
OUMS23	-0.154620914093	0.06903876061167172
SNU626	-0.412776914093	-0.16533889852735614
H929	-0.448143914093	-0.10731759154080672
AU565	-0.546000914093	-0.015264310665723521
MDAMB415	-0.245870914093	0.02191981071751285
SNU175	-0.0804869140927	-0.015472923227421099
YMB1	-0.625081914093	-0.10609639958597147
H1568	-0.538699914093	0.007593487499426162
OCILY3	-0.158637914093	-0.1379128307786417
PL21	-0.133439914093	-0.1763749267560493
BV173	-0.0935869140927	-0.2124695724864686
JVM2	-0.243554914093	-0.13923487523872602
SLR20	-0.283048914093	-0.053019246445542526
LN235	4.87353408591	0.017760473385062717
UMRC2	-0.248901914093	-0.0034994941519157835
KMS21BM	-0.153932914093	-0.15385131913430952
KG1	-0.354309914093	-0.09143219492818784
TE6	-0.514262914093	0.05919091375202091
DB	-0.350440914093	-0.31920828102560256
A673	-0.640870914093	-0.08830133818867734
F36P	2.26366208591	0.06310397091507593
H2126	0.237026085907	0.022253043603844697
DFCI024	0.133017085907	-0.021608727744067954
AZ521	-0.569819914093	-0.10293734242295029
U937	0.479656085907	-0.045043728449739424
RT4	-0.536398914093	0.09154457500822777
RDES	-0.426473914093	-0.19215470163254597
JHUEM1	-0.585043914093	0.028930812834658662
NB1	-0.411914914093	-0.08537600085629232
MONOMAC1	-0.216714914093	-0.09606644475181737
OELE	-0.272086914093	0.053038210152939046
KURAMOCHI	-0.485707914093	-0.12155909471648181
A3KAW	-0.361491914093	-0.03623724644549829
EOL1	-0.490273914093	-0.15874334806871523
HMEL	0.234600085907	-0.04593166140667525
COLO678	-0.646161914093	-0.02628490135021453
HDLM2	-0.0260169140927	0.034862254613038206
LN215	-0.507438914093	-0.050972067899292435
U343	-0.0654989140927	-0.03925812576807185
BEN	-0.435459914093	0.027659645579904017
LK2	-0.613439914093	-0.0014280431992357197
KYO1	3.29349408591	-0.06866517799103841
OV90	-0.0935219140927	0.05524399490941375
HEP3B217	9.01593408591	-0.06403358448364661
THP1	-0.0263049140927	-0.06758440099742809
H508	-0.181298914093	-0.06874888017878661
H1651	2.42313408591	0.07439644727361396
HEKTE	-0.363349914093	0.05212328495885339
HUTU80	-0.477314914093	-0.14036793804748232
HCC70	-0.205762914093	0.04989287140912189
CHAGOK1	-0.563832914093	-0.12024268398964982
EM2	-0.513847914093	-0.0768072944342233
H716	-0.315339914093	0.03978235411907032
OCIAML2	-0.284996914093	-0.08928199027051822
KPL1	-0.393525914093	-0.13460411377088768
L540	0.00954808590734	-0.0484322782027608
SW948	-0.412830914093	0.005709017492371524
KO52	-0.0100139140927	-0.08258881948714057
A4FUK	-0.128554914093	-0.1137142026911321
CMK115	-0.397774914093	0.013113903872066467
KMH2.lymphoma	-0.474549914093	-0.023419598597991444
GDM1	-0.449769914093	-0.12212802767346068
SKM1	-0.502645914093	-0.07320601638197359
CHL1	6.23259408591	-0.06591256401786755
TE617T	-0.233640914093	-0.14887113776522443
JHH1	-0.245593914093	-0.022177964158993514
OCIAML5	-0.135069914093	-0.0689578688872885
OCILY19	-0.339862914093	-0.18781148286046853
SUPM2	1.30503808591	-0.0524191321194998
MOLM16	0.582581085907	-0.06256910600797128
UMRC6	-0.364891914093	-0.04948411729941558
L33	-0.462321914093	0.0070572263843657395
JHH5	8.63974408591	0.0009376251141065056
YKG1	0.479419085907	0.06340002243237927
H1437	-0.364886914093	0.04670927084448799
TE9	-0.558468914093	0.08707187776057562
SBC5	-0.554263914093	-0.14156284418720144
SIGM5	-0.531190914093	-0.1364269881533175
KASUMI1	-0.245201914093	-0.12261712647372476
UT7	0.745714085907	-0.010160817370045738
DMS53	-0.554937914093	0.0017202863703108873
ALEXANDERCELLS	8.38275408591	0.01581364840275929
MJ	-0.336426914093	-0.10721341017168265
HUT102	0.276007085907	-0.01949066916959267
KOPN8	-0.338044914093	-0.2530338717101635
NCO2	2.91083008591	0.045429057012493564
OCIAML3	-0.344037914093	-0.12396544545755642
SNU407	-0.189473914093	0.054649020315256654
HCC2814	-0.403430914093	0.038962919397824404
SNU719	-0.500195914093	-0.016580931695991858
OVCAR4	-0.599762914093	-0.0012930170877087982
GCIY	-0.445587914093	0.05869759123974245
M07E	-0.393158914093	0.02200750867094043
COV644	-0.268472914093	0.05789308594683725
JHOM2B	-0.623010914093	0.11712612476127875
HMCB	4.67161208591	-0.03611290699599847
TE5	-0.309792914093	-0.0144783621830135
H2172	-0.441737914093	-0.03688678631851899
KYSE70	-0.465975914093	0.06721648961654371
RL952	-0.266806914093	-0.022141986741953324
HCC2935	-0.467649914093	0.06086000267234178
H1563	-0.712294914093	-0.022719803255692225
MOLM6	-0.00285591409266	-0.08982282019285912
SNU182	-0.336373914093	0.04113257641971055
TOV112D	-0.503806914093	-0.1670219578075728
SUDHL1	-0.179441914093	-0.10862016811104787
BT20	-0.422573914093	0.009169224972952144
SNU16	-0.194347914093	0.05307203725241291
SNU620	-0.689306914093	0.02971911629263706
KASUMI6	-0.238239914093	-0.10199455907780741
TE8	-0.492055914093	0.011014052778177907
HEPG2	9.74328408591	-0.06873697756761565
H1573	-0.277996914093	0.04147878248882039
HCC1195	0.273816085907	0.03459484318041323
HT1376	-0.395761914093	0.08538901255234357
EHEB	-0.656560914093	-0.10615950544340852
JK1	-0.493415914093	0.08286906124676878
K562	2.76979508591	0.13063838446487067
SNU503	-0.412538914093	0.07499120874153838
H1944	-0.557821914093	0.12283465051986796
KMBC2	-0.466947914093	0.06238656653966236
GP2D	-0.207154914093	0.08821586152906881
H196	-0.272055914093	0.08687347761941246
KYSE30	-0.392638914093	0.06588115863563605
PATU8988S	-0.317658914093	0.013446992086573916
H854	-0.257523914093	-0.007987026262025819
H684	0.999395085907	-0.023922503326224403
2313287	-0.433900914093	0.07055004924960961
H1650	-0.512403914093	0.026456287781718244
U2OS	-0.473962914093	-0.04900835442009832
HCC1806	-0.491817914093	0.06152875496591161
ME1	-0.282711914093	-0.16310711094798533
AGS	-0.290450914093	0.05403688622911642
JHOS2	-0.314648914093	0.11876238234770585
CCK81	-0.326268914093	-0.01549174326977285
SNU520	-0.595002914093	-0.04855695286757013
MONOMAC6	-0.407183914093	-0.1055551476452799
C3A	9.85750408591	-0.026077458866104852
SNU283	-0.281904914093	-0.04953338900020383
RMUGS	-0.348584914093	-0.013253405231713805
HK2	-0.224819914093	0.018401983617973
MDAMB157	-0.299952914093	0.0060943583533768705
KCIMOH1	-0.502972914093	0.14505186788050423
NB4	-0.295499914093	-0.0755988081956993
RCC4	-0.251365914093	-0.0013420523735359273
LC1F	-0.432140914093	-0.019807311371414858
HEL9217	6.26882408591	0.06890484741474978
SET2	0.0204990859073	-0.04109218293110258
AN3CA	-0.371293914093	-0.12742789852737518
LN428	-0.444893914093	-0.04210426267700589
MOLM13	-0.482819914093	-0.14603145745470428
SNU668	-0.479875914093	-0.06976040170313853
SNUC2A	-0.315213914093	0.09395065263703407
253J	0.146185085907	0.08965514169844609
KU812	-0.438042914093	0.022918836123262315
MFE296	0.195209085907	-0.10261316034813704
LI7	1.40593308591	0.17051057994827645
MORCPR	-0.168194914093	-0.05441153931780585
CMK	-0.389852914093	0.010251020315272029
JHUEM2	-0.518962914093	0.011175247555905944
1321N1	-0.597211914093	0.0499046688684891
C2BBE1	0.579029085907	0.06895034141616908
N87	-0.294565914093	0.024859970915091505
LS513	-0.397057914093	0.016625220032979716
ML1	-0.380015914093	0.06641398220657799
G401	-0.370688914093	-0.14235875667842907
LU65	-0.540607914093	0.06121115792991275
GSS	-0.539447914093	-0.004877746092645015
A704	0.391059085907	0.08609550231942825
SNU1040	-0.377694914093	-0.024937385471603
SNUC4	-0.492902914093	0.08654714310986575
HCC1954	-0.312745914093	0.1292933541190311
HS936T	2.99029608591	-0.03395014270521511
SKRC31	0.0615340859073	0.08590332095037298
DV90	-0.730482914093	0.025563479736520834
BJHTERT	-0.182012914093	-0.001473364300132586
HCC56	-0.358594914093	-0.027495924638882417
HCC4006	-0.559138914093	0.11399626308165106
JURLMK1	0.509844085907	0.06050088058340221
HDQP1	-0.730182914093	0.08480142045634574
G402	-0.260764914093	-0.12216805307921298
TF1	-0.380323914093	0.03145742892496618
SALE	-0.0192979140927	0.03077919956715393
U251MG	0.0321310859073	0.04512868157137031
CAOV3	-0.633104914093	-0.007968233742680653
OVK18	-0.305799914093	-0.09287209895078624
DEL	-0.308086914093	-0.008027566135061278
KNS42	-0.490133914093	-0.0080891737567894
GOS3	-0.374707914093	-0.06875729937423816
OE19	-0.627406914093	-0.034457963453281226
KIJK	3.03739208591	-0.03552787523876715
KYSE140	-0.358392914093	0.06095997867796917
PLCPRF5	7.48388408591	0.06361460605977434
RT112	-0.509791914093	0.050242951155067585
HEL	6.61016408591	0.027994151578460726
LN340	1.46905808591	-0.02230389782168241
H838	-0.592725914093	0.12127353054813257
SAOS2	-0.445049914093	0.04105115298991447
G361	1.72412608591	-0.003779213276824481
SNU878	4.93907908591	0.12016661946836925
SNU1066	-0.155866914093	0.12666468298284067
H1623	-0.491999914093	0.0009222764902076285
H1666	-0.503806914093	0.07677328284168802
SR786	0.335093085907	0.0018796568712928132
SW837	-0.464676914093	0.06134466322276519
IM95	-0.522050914093	0.06009424049868053
RT11284	-0.492181914093	0.09883342821929728
SNU201	1.72253008591	0.01805917416135756
H1734	-0.293974914093	0.07487745503646223
HPAC	-0.272609914093	0.07854718968714074
H2122	-0.402457914093	0.11839854607388427
SNU81	-0.402468914093	0.01541415651853795
FUOV1	-0.469854914093	-0.006886331837185636
SLR24	-0.566657914093	0.0011063202446641865
HCC95	-0.246664914093	0.040690654048478596
COLO679	-0.462496914093	-0.004923476509039683
NUDHL1	0.133275085907	-0.20706748003759864
HT29	-0.623935914093	-0.0455235527264184
LAMA84	-0.0629269140927	0.05404311417553087
VMRCLCP	-0.562788914093	0.09607196668079
SNUC1	-0.0314259140927	0.003907786017472607
KYM1	-0.470347914093	-0.09272410600802146
MELHO	0.730752085907	-0.001015883707342095
MV411	-0.516086914093	-0.25751648215479905
LN464	-0.289225914093	-0.010191722098318538
SNU8	-0.142650914093	0.08387173026583543
MDAMB468	1.29186208591	0.027802311776089238
SNU119	-0.150666914093	0.016568816363279056
BICR18	-0.344950914093	-0.042711146233810664
OCUM1	-0.186044914093	0.07739799984950485
KARPAS299	-0.0621879140927	0.010467742968717619
LOVO	-0.531077914093	0.10215074790872426
HS255T	-0.448838914093	0.02100758065399647
KYSE510	-0.425093914093	0.06282158559401825
HUH1	8.90738408591	0.106693299778823
CAL33	0.603237085907	-0.026683740446954256
LS411N	-0.541128914093	0.03401719462713794
SNU840	-0.277568914093	0.09540961241119804
HEC59	-0.307431914093	-0.057598662112464054
TOV21G	-0.425691914093	0.07779083753473644
H2110	-0.430283914093	0.112568126878396
HEC251	-0.455787914093	0.06009682765466353
H1793	-0.503777914093	0.11432245221361317
TTOESOPHAGUS	-0.0436229140927	0.0433386752199984
TUHR14TKB	-0.0613349140927	-0.02494800297341218
KP4	-0.523603914093	0.0399235566596363
HS604T	-0.336366914093	0.03335858982826633
HCC1588	-0.594223914093	0.11914711276410675
SNU1077	-0.606160914093	0.037712819186081756
ONS76	2.43600008591	0.03427377613735276
SKMEL2	1.01113208591	0.07326147338510534
LC1SQSF	-0.306408914093	0.04909125814163869
H2023	-0.483833914093	0.10877439999061327
LN382	-0.302142914093	0.025852432453559848
HCT15	-0.543085914093	0.007099877054813363
F5	-0.224520914093	-0.028976169522422823
HEC1A	-0.321080914093	0.07226976202305499
TIG3TD	-0.357964914093	0.038552056306753964
NCCSTCK140	-0.561550914093	0.016067304013186463
OAW42	-0.424637914093	0.007208865763392954
H4	-0.621462914093	0.005948266610252255
TE125T	-0.670205914093	0.12683664134560318
H661	-0.511207914093	-0.027306487800519988
SLR26	0.143509085907	0.006587371761978929
SNU478	-0.480393914093	0.09856062793699366
RERFLCMS	-0.434670914093	0.16820638517057615
UOK101	-0.279469914093	0.026327980795100403
H1693	-0.325889914093	0.07694799349799568
H1355	-0.563307914093	0.09790845927079109
HS706T	-0.676443914093	0.054602532665286994
U178	-0.405390914093	0.029497600414061846
H596	-0.565275914093	0.12964133083039117
SCC9	0.0787910859073	0.08795968933427471
H460	-0.418169914093	0.03989988270050115
SKMEL5	-0.702427914093	-0.042870957101816966
CW2	-0.511505914093	0.010897811423193496
HCC1897	1.17487608591	-0.05737809259939284
HS742T	-0.517451914093	0.06205760323687732
NUGC4	-0.312762914093	-0.004107581660780174
BICR31	-0.273224914093	0.056310588416835755
KPNSI9S	-0.544646914093	0.004560644874202189
CL14	-0.316437914093	0.02109045362501739
HS821T	-0.556840914093	0.10516628919315446
CL34	-0.323840914093	0.09422194198071122
KNS81	-0.489226914093	0.03622272885443095
JHESOAD1	-0.439973914093	0.17876192786639242
BICR22	-0.531749914093	0.0699263456504601
MEG01	0.00230508590734	0.03167056442249097
KP2	-0.413333914093	0.11112975849444093
SNU61	-0.569289914093	0.0634221381698959
SKMEL1	1.77319308591	0.012139523490969287
HUH28	-0.401964914093	0.04734089469769962
8MGBA	-0.529821914093	0.08643510994120225
IGR1	1.71064908591	0.044516390816216396
SNU1214	0.423472085907	0.14728739434487173
TE4	-0.580134914093	0.09762612617269344
SW780	-0.628710914093	0.04509252843097617
KM12	-0.329439914093	0.1274655072594517
RCC10RGB	-0.176086914093	-0.005321348774362492
BICR56	-0.268180914093	0.103820428219211
H28	-0.159745914093	-0.006802331837206384
H727	2.63140808591	0.12304894692072704
DLD1	-0.441382914093	0.13544561311694928
WM88	6.51279408591	0.060697483265125106
TE14	-0.342878914093	0.09039678531173251
SNU1076	-0.249983914093	0.04397269286282222
HLC1	-0.523743914093	-0.0060851977510705
TE441T	-0.537921914093	-0.1531768935873323
OVISE	-0.317526914093	0.0029894762079714105
CL40	-0.443408914093	0.12175448044231048
DKMG	-0.246854914093	0.002085272961659008
HEC1B	-0.293089914093	-0.015051127179471062
OVMANA	-0.383745914093	-0.04439328243705309
HS606T	-0.559865914093	0.04421853901674318
HS739T	-0.298733914093	0.027230982206579463
MKN1	-0.680281914093	0.1033896653399273
KYSE450	-0.365466914093	-0.0015305915408000412
SW620	-0.415594914093	-0.021231324074327505
ESS1	-0.519082914093	0.08091736611625734
SF126	-0.562211914093	0.0717106441684609
LS1034	-0.418352914093	0.022789131112702154
HCC1937	3.59621108591	0.024516149461303684
MKN45	-0.605830914093	0.023388493850832137
H2170	-0.445266914093	0.04560726378737224
MALME3M	-0.505088914093	-0.019676941576063867
SLR25	-0.326993914093	0.08175470556580504
SNU245	-0.478543914093	0.051593392227759376
CHP212	-0.495392914093	-0.02161244263466138
SF172	-0.302735914093	0.07998114522702834
CAL29	-0.470759914093	0.19272554819105753
BICR6	-0.514958914093	0.048678047838155804
SLR23	-0.305349914093	0.007090140287041336
CAPAN1	-0.472453914093	0.011279355530473106
JHOM1	-0.402695914093	0.18499399420375032
COLO205	-0.344071914093	0.060855078183981406
H3255	-0.708299914093	0.027429391522048513
H1869	-0.469653914093	0.14361129836743655
A253	-0.389028914093	0.11281457006824065
KCL22	-0.584152914093	-0.017413640940920894
KNS60	-0.640903914093	0.043479516433827435
SKRC20	-0.173682914093	0.10112431107036216
CMK86	-0.538415914093	-0.022212942281826006
H1703	-0.537305914093	-8.119633968744915e-05
GI1	-0.545454914093	0.016413551013899023
RH18	-0.363745914093	0.095164761317359
HSC2	-0.267365914093	0.005610812834646752
IOMMLEE	-0.364701914093	0.014086432453546904
HS751T	-0.307123914093	0.06486543598216352
HS571T	-0.502874914093	0.09603149314518232
HCC38	5.66356608591	0.0868853548247336
BC3C	-0.537099914093	0.13591786717480575
HEC108	-0.517558914093	-0.033246372768739
CAL27	-0.648601914093	0.024736334359050725
LS180	-0.455747914093	0.08078865757703657
IGROV1	-0.354966914093	-0.0048253671230300286
SNU761	0.407027085907	0.10209650937658492
GMS10	0.0903550859073	0.049183666045706405
BCPAP	-0.197408914093	0.07112346703363133
SNU466	3.49255408591	-0.08439495004467912
GSU	-0.375114914093	0.09665604783816706
KALS1	-0.497783914093	0.1066888827005646
SKNSH	-0.476344914093	0.07276358135969424
DAOY	-0.310751914093	0.013292296956033844
SNU1079	-0.329364914093	-0.01220617305100131
HUG1N	-0.629406914093	0.06814306971540195
HS616T	-0.584598914093	0.11678573873443066
SKOV3	-0.446753914093	0.0847340301953114
YD8	-0.235884914093	0.15984697232650136
TEN	-0.587253914093	-0.011779727038336399
SNU899	-0.488930914093	0.09767510923551607
SNU738	-0.381805914093	-0.012221930990250146
MDAMB361	-0.567720914093	-0.03725957248648334
CALU3	-0.498700914093	0.10714572956008174
SKNAS	-0.526116914093	-0.020743851950102785
FADU	-0.322654914093	-0.044000545669212146
YD10B	-0.557571914093	0.05071335129621406
MOGGCCM	-0.428703914093	0.021929176278555753
PRECLH	-0.0370559140927	0.06713805066103402
KYSE410	-0.486387914093	0.12703551219947223
A498	-0.0566069140927	0.03687909864976699
TGBC11TKB	-0.403103914093	0.04993875426019066
TUHR4TKB	-0.144054914093	0.05827245644794239
RD	-0.525875914093	0.04387254042814232
A549	-0.313866914093	0.08423411629265756
H2030	-0.199505914093	-0.0077418710044371624
KE39	-0.368276914093	-0.018013683989656856
SW1463	-0.272998914093	-0.0026292774970258738
SKCO1	-0.420152914093	0.10676936117618932
SNU475	-0.556620914093	0.16781213958130087
SNU601	-0.670720914093	-0.04669251038338104
COLO741	-0.641324914093	-0.044352392528794186
CAL54	-0.641674914093	0.04904949596802314
HS274T	-0.407896914093	0.1205343350647268
HS822T	-0.457677914093	0.04021252490243249
SU8686	0.530037085907	0.14549206054106167
SW1783	-0.453425914093	0.14010633224185182
HS940T	-0.105796914093	0.06072924826158443
LUDLU1	-0.566628914093	0.057609313187462145
A1207	-0.464679914093	0.04176456653967248
HS834T	-0.584009914093	0.10903456724539141
HS172T	-0.377355914093	0.08291245927078496
SKMEL28	-0.274192914093	0.041921326596117824
HS698T	-0.404321914093	0.11797924967306277
OE33	-0.446745914093	0.23252772532584018
SNB19	-0.642031914093	0.06662758912256826
HT55	-0.262481914093	0.07557354183959257
HT115	-0.584258914093	0.10878803231244165
KMRC3	-0.372749914093	0.011184306130352208
HCC1143	4.04409008591	0.06183928637029002
KYSE270	-0.413998914093	-0.040582751032682454
ISTMES1	-0.389829914093	0.014326577125407101
ACCMESO1	-0.474082914093	0.17881247056219446
H292	-0.351368914093	0.02365704572097243
MEWO	0.224570085907	0.011535239792980862
TE15	-0.506957914093	0.14740887634914474
K029AX	-0.306283914093	-0.01800501920484292
T173	-0.556581914093	0.06801267733711824
LN18	-0.379800914093	-0.03435865152669448
HS688AT	-0.621572914093	0.025464903872033956
UACC257	0.317704085907	-0.07982214552815849
CAS1	-0.432471914093	0.07654656795107653
SW1116	-0.341835914093	0.03357094127506581
T98G	-0.194311914093	-0.0076275237920360025
CALU6	-0.342833914093	0.02590290528347599
BHT101	-0.633729914093	0.14971928637027623
647V	-0.467348914093	0.028046970209353272
HS819T	-0.337939914093	0.028343020315229842
KMRC20	-0.461698914093	0.10233372885443297
MOGGUVW	-0.382927914093	0.07385210358974596
CAL78	-0.395778914093	0.07872321791578123
HOS	-0.467113914093	0.023330989969472932
HS895T	-0.407812914093	0.1517338692919547
OSRC2	-0.501998914093	0.08456338023057011
HS675T	-0.513532914093	0.03702588622918344
TE1	-0.644751914093	0.08337298432368327
HLFA	-0.325228914093	0.10630278319459902
A172	-0.491657914093	0.017656565128231615
H2405	-0.341247914093	0.1697052630816492
HS729	-0.547433914093	0.04728598573513221
HS863T	-0.508643914093	0.05645763993414049
KG1C	-0.326501914093	0.0887957937803117
PK59	-0.203195914093	0.17291536541052108
ASPC1	-0.519963914093	0.15072875637733224
SNU1041	-0.175943914093	0.21724120239000808
UMUC1	-0.480839914093	-0.022532165288125277
UACC62	2.55988608591	0.00020980930609306784
RERFLCSQ1	-0.673973914093	0.09307847973653943
FTC238	-0.456073914093	0.07041239787345994
BHY	-0.492203914093	0.08243121650435858
HARA	-0.472046914093	0.019447749320175997
M059K	-0.401964914093	0.08790279378035079
MFE319	-0.240874914093	-0.09493473409546174
SNU216	-0.480909914093	0.025375477619367048
HCT8	-0.431041914093	0.036125355530461666
JHH2	-0.524825914093	0.08447517274992242
HS870T	-0.520079914093	0.09975477684312732
42MGBA	-0.531391914093	0.0539134635050666
JL1	-0.474619914093	-0.010545806078555394
COLO800	5.09339108591	0.004214025960933745
TO175T	-0.526728914093	0.10603032095037435
MIAPACA2	-0.345442914093	-0.09110296557043229
YAPC	-0.415216914093	0.07827608241826269
H2085	-0.339002914093	0.06454871262292877
SKUT1	-0.389164914093	0.014297306836032723
EFO27	-0.226458914093	0.022206783194581803
FTC133	-0.482032914093	0.11717251784517567
RS5	-0.277348914093	0.07427190740069481
MPP89	-0.276562914093	0.13844128284168208
TE159T	-0.446668914093	0.09466687634912643
HT1197	-0.420807914093	0.13509281001176823
RERFLCAD1	-0.230726914093	0.13804970415434145
SNU349	-0.272773914093	-0.021550011441956857
H1435	-0.320511914093	0.08466366110562575
SKMEL3	-0.452565914093	-0.108754784201346
KS1	-0.537037914093	0.020601825537538747
EFE184	-0.550933914093	0.026915605354072475
HS294T	0.839024085907	-0.036295715746869614
786O	-0.509383914093	0.04861974226302359
CCFSTTG1	-0.206684914093	0.010316115586927752
SJSA1	-0.161661914093	0.026204268727363377
HS737T	-0.610121914093	0.0773434275135527
PC14	-0.565660914093	0.1078798262432511
JHUEM3	0.264505085907	0.20636201749239313
MDAMB435S	-0.0480689140927	0.1240639271606664
HCC2279	-0.577436914093	0.1017213915220142
OUMS27	-0.441129914093	0.019344744380165632
H1648	-0.576170914093	0.12842763781698177
NUGC2	-0.468982914093	0.012926939863606953
SW1573	-0.334599914093	0.006528670279900947
PANC0504	-0.667839914093	0.11357456795108273
HCC15	-0.457521914093	0.08694314522700868
T84	-0.484042914093	0.05290846421081876
HPAFII	-0.464493914093	0.11966703372384303
H23	-0.302071914093	-0.019437404525962258
COLO829	1.89222908591	0.012365730971559994
KATOIII	-0.288636914093	0.03365945856503018
OC314	-0.519028914093	0.017418899637751502
T3M4	-0.400250914093	0.019900219327278864
SNU449	0.0765180859073	0.10876828989885447
639V	-0.116847914093	-0.03355463741232754
LN443	-0.330085914093	0.0013883971677147416
SNU1272	-0.475734914093	0.08325360464836336
HCC364	-0.365459914093	0.08044647267939808
HEC6	-0.441336914093	0.0527553484733
SF295	-0.578396914093	0.05269553195955538
IGR37	3.02793408591	-0.10843841511170649
CH157MN	-0.253927914093	0.0737078763490949
BICR16	-0.511346914093	0.054247114175459146
TM31	-0.634219914093	0.12519376202307148
H647	-0.508754914093	0.16464994127503998
HCC44	-0.296938914093	0.04776838799341434
HS934T	-0.418965914093	0.08061020168432585
SNU387	0.403890085907	0.13114322991297775
ISTMES2	-0.219292914093	0.0612797330887131
HCC1171	-0.656976914093	0.09312441057634957
SNUC5	-0.488491914093	0.11585525320160843
CORL105	-0.524732914093	0.04800167310284675
SNGM	-0.592176914093	-0.006446364300144298
JHH4	-0.555814914093	0.08669402807810768
PANC0213	-0.201142914093	0.07875931389320244
BXPC3	-0.475570914093	0.09862913040695774
SNU869	-0.518418914093	-0.002813763735573692
HS281T	-0.489774914093	0.040982174161423905
HS695T	6.86693408591	-0.07150351461770228
HEC151	-0.398653914093	-0.013134511794861359
KMRC2	-0.444572914093	0.0268759758551088
ACHN	-0.467136914093	0.11593566181136068
H747	-0.388485914093	0.06684774932013991
HUPT4	-0.557970914093	0.1677641663985314
COLO783	8.28843408591	0.0440554070477328
COLO849	2.71039008591	-0.014274514617723251
COLO818	2.11218708591	0.031674432453542026
DBTRG05MG	2.28867308591	0.06395107959541657
CAKI1	-0.472126914093	0.14194021650439378
PECAPJ15	-0.486832914093	0.1011634133992226
PECAPJ41CLONED2	-0.485538914093	0.14405195609503826
A101D	4.42516908591	0.04514520803577342
HS600T	-0.598795914093	0.10039075143736552
H2087	-0.349872914093	0.12496166110565629
C32	2.14512408591	0.04801732518465
SNU1105	-0.494453914093	0.05989333435900088
WM115	1.19261808591	0.016863256024484755
COLO680N	-0.476334914093	0.04191388128912879
HS578T	-0.146968914093	0.055090683688525544
A204	-0.620365914093	-0.04620438688308399
H1339	-0.422416914093	0.05543834494469992
H2286	-0.205239914093	0.0503800457210161
H226	0.315810085907	0.05589820380149751
HEC265	-0.109742914093	0.050124848826164206
RMGI	-0.455148914093	-0.011168486389047393
SKMEL30	1.73057208591	0.006486493850888998
SH4	-0.509383914093	0.025704595473993022
SKMEL31	3.76873008591	0.053874873526271655
COV504	-0.549869914093	0.11043454325102382
SW1710	-0.497626914093	0.06953309864975989
HCC78	-0.339933914093	0.09814215934136054
SNU308	-0.437364914093	0.15571052984237616
KNS62	-0.345651914093	0.04479628989888896
BT549	-0.389737914093	0.04721319674431472
LOUNH91	-0.445350914093	0.009848689334264667
SNU1033	-0.750235914093	0.13986023344158183
H1975	-0.550597914093	0.0712953978734421
H1755	-0.367828914093	0.20440926025879036
SNU324	-0.643123914093	0.0973405150223708
HS683	-0.582620914093	0.09733407536111129
SNU489	-0.727614914093	-0.08668699803339189
UBLC1	-0.481622914093	0.21459919956718693
SW1353	-0.409007914093	0.06856820521294596
YH13	-0.419242914093	0.02504264205130676
HS343T	-0.561550914093	0.08278842539643287
LS123	-0.562359914093	0.12301737317340126
COLO792	5.85567408591	-0.08359105943070795
TE10	-0.525938914093	0.07318353548814044
SNU886	-0.458546914093	0.14927768792287535
OVTOKO	-0.276753914093	0.03960076202310632
HMC18	-0.304545914093	-0.042299329720042675
T3M10	-0.615129914093	-0.04050907919082252
H1792	-0.522830914093	0.15565709794402885
H358	-0.615759914093	0.06679514663846178
HDMYZ	-0.382264914093	0.063458654754174
SW1088	-0.486797914093	0.11071347126796288
MKN7	-0.466752914093	0.10279485447194332
IALM	-0.379939914093	0.018863661811362814
SCC4	-0.375898914093	0.057768631465575454
VMRCRCZ	-0.341806914093	0.020189603236918662
MG63	-0.390439914093	-0.01292146098329291
COLO201	-0.435920914093	0.08708301043523403
KMRC1	-0.525776914093	0.11596748820517953
769P	-0.317021914093	0.04401197867800072
VMRCRCW	0.426321085907	0.054746902460648006
HS852T	4.48529208591	0.03131699138088586
TE11	-0.440104914093	0.17846565545987234
CAL12T	-0.339692914093	0.12887505912963523
H2452	-0.262191914093	0.0538525743025611
253JBV	-0.457791914093	0.11601817839570554
LCLC97TM1	-0.516788914093	0.11237707818397784
DM3	-0.538698914093	0.08062595891795515
H2291	-0.435798914093	0.14358103654669238
PECAPJ49	-0.355637914093	0.11704571403433926
RCM1	-0.427019914093	0.06621365687136045
EFO21	-0.361584914093	-0.025201664229607908
HCC827GR5	-0.150425914093	0.020437049249648023
HS618T	-0.416349914093	0.07391870062580323
YD38	-0.510302914093	0.13970842821925367
H1915	-0.367811914093	0.18376934423898922
RH30	-0.578679914093	-0.17741645674897075
SNU5	-0.352081914093	0.070962909517792
IPC298	-0.0600959140927	0.02046350725946914
CAKI2	-0.490076914093	0.09429897162078989
MDAMB436	-0.517062914093	0.05602796244653361
SW480	-0.384481914093	0.07232217910141454
HS840T	-0.619511914093	0.08249832659616223
NMCG1	-0.462358914093	0.15553665193135435
OC316	-0.288656914093	0.012990608882645272
SUIT2	-0.380713914093	0.08293519533286235
SCC25	-0.676242914093	0.11644783188901439
JHH6	-0.390062914093	0.13262432659611129
SW1417	-0.464591914093	0.06504048185370849
HS939T	0.171978085907	0.05792622920726142
HT1080	-0.310403914093	0.08256403936957221
RPMI7951	-0.355279914093	0.1516104684450774
HLF	-0.451402914093	0.0978002800188715
BECKER	-0.322970914093	0.055345302601755075
OC315	-0.161323914093	0.025732923632073603
HS839T	-0.373044914093	0.06614770909438016
BFTC905	-0.491193914093	0.11359663499414457
WM793	0.0385220859073	0.08940802313811493
SKMES1	-0.224372914093	0.1190843950505815
CL11	-0.573738914093	0.10491494339217632
HS229T	-0.421296914093	0.11090999490947838
KLM1	-0.641133914093	0.016077553836772902
MCAS	-0.500351914093	0.13506666039990906
TYKNU	-0.480699914093	-0.008842285259903875
HS888T	-0.572039914093	0.14572093280644932
PANC0403	-0.643875914093	0.1514119469207581
RERFLCAD2	-0.480268914093	0.1271015016137358
H322	-0.499899914093	0.08216613887555718
MELJUSO	2.96584308591	0.004685990675151929
KYSE180	-0.407547914093	0.030495896814907962
WM2664	7.19026408591	-0.02518067340393018
CFPAC1	-0.419374914093	0.12142157218536728
SH10TC	-0.320236914093	0.07936757218539736
RKO	-0.474556914093	-0.007752217511189303
ECGI10	-0.438964914093	0.08112241198776153
SW1990	-0.199853914093	0.0871499229263766
CAPAN2	-0.329092914093	0.07077046209366795
SNU213	-0.640799914093	0.19297555383678547
HS766T	-0.461582914093	0.07152414804986787
KYSE520	-0.351710914093	0.03880809088686097
JHOC5	-0.484052914093	0.12824290175490027
SKMEL24	9.04918408591	0.05002426802163325
VMCUB1	-0.315554914093	0.08572698361794662
SW48	-0.0669949140927	0.0016700090238191826
8305C	-0.280331914093	0.11857569004005497
BFTC909	-0.348672914093	0.1042261671042621
A375	1.32892808591	-0.0555296042436931
HCT116	-0.626280914093	0.10687802031520394
U138MG	-0.451549914093	0.06238036964482443
PK45H	-0.388262914093	0.11758798079513666
KYSE150	-0.433518914093	-0.009575722804052724
J82	-0.390896914093	0.07038390104919531
H2009	-0.476984914093	0.20218425884733332
HS944T	2.62023508591	0.061114587005439154
COV362	-0.487809914093	0.03685424614442754
CAL851	1.73090808591	0.13646189893202032
JIMT1	-0.563368914093	0.126095824831806
SNU46	-0.443817914093	0.08537830119029258
S117	-0.459379914093	0.12167349808519538
SCABER	-0.491872914093	0.10881317345568098
HCC366	-0.560259914093	0.07430527578456496
DETROIT562	-0.273109914093	0.11201432377325951
SCC15	-0.508808914093	0.1520928735262011
PSN1	-0.515394914093	0.10848729625031223
LN229	5.46648708591	0.010476136758458671
DANG	-0.536048914093	0.10426270344857813
LXF289	-0.383608914093	0.08889342963073608
DU145	-0.646925914093	0.050120824831837
GB1	-0.494960914093	-0.011671340305818814
HCC1438	-0.489690914093	0.07165399984945961
HCC827	-0.474630914093	0.13215492363208647
PECAPJ34CLONEC12	-0.488888914093	0.16816948679372634
H2347	-0.301857914093	0.16569096032932884
HT144	6.51064408591	-0.0044013974688395996
T24	-0.246369914093	0.011003594768311937
RVH421	5.77573408591	0.05734341057635401
GAMG	-0.536689914093	0.16674305701251985
SNU423	-0.483521914093	0.07702029413316626
MKN74	-0.508601914093	0.07455958065395024
SW1271	-0.474697914093	0.015826491733757303
PK1	-0.636128914093	0.16212343598214046
SNU685	-0.527330914093	0.06182307536114297
OVCAR8	-0.0784029140927	0.0030346575770618268
PANC0327	-0.630340914093	0.09485329483889815
TT2609C02	-0.623187914093	0.06667426943308506
H650	-0.410444914093	0.08162324261588715
A2058	0.999371085907	-0.0229534242860249
EPLC272H	-0.367749914093	0.04750432447891767
H2228	-0.429840914093	0.10078376696307582
RERFLCAI	-0.473328914093	0.08706227366744074
H2052	-0.457504914093	0.08208365263703786
MSTO211H	-0.323424914093	0.05093054960244347
CAL120	-0.535316914093	0.06079356159962863
YD15	-0.566773914093	0.0989280217266357
TUHR10TKB	-0.576692914093	0.10049202737240108
HCC1395	-0.310796914093	9.596174078521744e-05
OV56	0.198222085907	0.07705673591160683
SW900	-0.371057914093	0.06982187564339641
KP3	-0.535050914093	0.03505821368152375
H441	-0.315328914093	0.049540674514269585
PANC1	-0.317666914093	0.08194692151496309
WM1799	3.96696008591	0.07486610782403763
HUPT3	-0.517859914093	0.07759192998353204
LU99	-0.529060914093	0.07493299490947108
LCLC103H	-0.566033914093	0.1659436723971054
TCCPAN2	-0.409097914093	0.0016147803716792752
MDAMB231	-0.351029914093	0.12795419603861702
PL45	-0.579150914093	0.08557114240416018
H2444	-0.442521914093	0.05595939222771526
8505C	-0.554658914093	0.09901170415435824
SNU410	-0.410478914093	0.057472457153616194
HEC50B	-0.444505914093	0.07499820380147508
GCT	-0.437590914093	0.048365440922181445
ES2	-0.388483914093	0.09869251643381323
SNU1197	-0.612972914093	0.18787374085158454
TCCSUP	-0.662888914093	0.011101119115519597
HLE	-0.220137914093	0.0660132898988561
WM983B	2.72019408591	-0.029056532966371586
SW579	-0.426738914093	-0.003397138470888473
U87MG	-0.431318914093	0.10438507536112153
HCC2108	-0.577891914093	0.0671936822770845
UMUC3	-0.555102914093	0.03956829483889643
CAL62	-0.353241914093	-0.02089571786400162
IGR39	-0.279867914093	0.07708801608091796
G292CLONEA141B1	-0.233983914093	0.019901219327249635
OV7	-0.362720914093	0.11944827296169146
SKLU1	-0.353840914093	0.017919493145140374
HCC1359	-0.351954914093	0.04019053831103138
SKLMS1	-0.385701914093	0.12037547479656731
RKN	-0.291474914093	0.05365547620795474
PATU8902	-0.472289914093	0.05357704289817752
GRM	-0.672479914093	0.0312591438155864
SQ1	-0.419111914093	0.042734059835336305
PANC0203	-0.464795914093	0.07530493633498321
CJM	-0.479580914093	0.1770817408515984
SKHEP1	-0.505996914093	0.07972387070341357
HS746T	-0.0673259140927	0.12314650090804512
PANC1005	-0.557636914093	0.012148307541774511
HUCCT1	-0.473196914093	0.17217858347682094
HSC3	-0.461310914093	0.17256756018821062
KU1919	-0.526199914093	0.10498239081630806
AM38	-0.430042914093	0.11510669004002992
JMSU1	-0.389024914093	0.06844053337098598
H1838	-0.390374914093	0.060914720385816835
59M	-0.511752914093	0.10670782059750387
CALU1	-0.329019914093	0.12034498220655708
HEYA8	-0.722838914093	0.12007312970128867
H1299	-0.520660914093	-0.020456215394011032
MDST8	-0.477644914093	-0.029587167405327915
CORL23	-0.494396914093	0.061452242615887935
143B	-0.557978914093	0.038133395050597804
PATU8988T	-0.444081914093	0.009613220738669883
PANC0813	-0.362238914093	0.12867868227711518
H1373	-0.229177914093	0.09924369074572435
SNU1196	-0.480695914093	0.022799609588388215
5637	-0.587826914093	0.1282153315361336
LMSU	-0.590393914093	0.12735869992001989
LOXIMVI	-0.279720914093	-0.017735213276803424
U118MG	-0.543468914093	0.01020708665263292
EBC1	-0.519095914093	0.10953548891086295
PC3	-0.698299914093	0.10161355313102394
CGTHW1	0.134366085907	0.004320783194558372
HTK	-0.301508914093	0.039086375996263405
NUGC3	-0.508742914093	0.10118116710421703
