# Supplementary material for: Determinants of transcription factor regulatory range
Source: Nat Commun. 2020 May 18;11:2472. doi: 10.1038/s41467-020-16106-x (PMC7235260; doi:10.1038/s41467-020-16106-x)
Supplement: Supplementary file 12 — Source Data [file 41467_2020_16106_MOESM12_ESM.zip › Source Data/source_data_supp_fig_3d_FOSL2_target_genes_expression.csv]

	FOSL2	target genes
H1092	-0.289394914093	-0.13043870158419427
NCO2	2.91083008591	-0.23527064486017676
SHSY5Y	-0.590999914093	-0.1376648672948309
H2081	-0.455956914093	-0.038482694573416305
22RV1	-0.359655914093	-0.19683894186469614
H2029	-0.190604914093	-0.10158844154601053
H520	-0.281406914093	-0.1025446187289326
H209	-0.597101914093	-0.19910918023307073
A673	-0.640870914093	-0.10020991509604302
H1184	-0.477166914093	-0.19634624460526887
DMS53	-0.554937914093	-0.04168240776653244
H2141	-0.379029914093	-0.19690057347714346
DMS454	4.52566308591	-0.02189138864608363
H1930	-0.464358914093	-0.09840801069830847
H82	-0.454461914093	-0.1756437117818342
JEKO1	-0.435004914093	-0.4213535594555081
COLO783	8.28843408591	0.1042661161340424
OAW28	-0.644573914093	-0.07514740649181705
H1436	-0.349792914093	-0.04117443644721641
TOLEDO	0.196987085907	-0.3171154753254836
SUIT2	-0.380713914093	0.19006139146865478
H660	-0.496743914093	-0.07534752503867166
ST486	-0.232048914093	-0.3831948730310501
WM115	1.19261808591	0.13781116202314164
CORL311	-0.227037914093	-0.24913288768999614
H526	-0.0805459140927	-0.2833272044523194
CORL24	-0.450849914093	-0.04041866270601823
COLO704	-0.360666914093	-0.2551042433306048
H1876	-0.0794169140927	-0.06466349890734145
KARPAS422	-0.0855779140927	-0.3901100890921763
H524	0.0619710859073	-0.2557419762814797
KMS18	-0.322973914093	-0.23368921018846153
SKNMC	-0.345107914093	-0.16623790553576495
KMM1	-0.556654914093	-0.23798258749885806
MEC1	-0.485840914093	-0.2262466206409467
TTTHYROID	-0.693793914093	-0.077758777428751
CPCN	-0.207833914093	-0.2238513803605354
DMS153	-0.535292914093	-0.0762127933624181
IMR32	-0.201138914093	-0.1540942229353657
ISHIKAWAHERAKLIO02ER	-0.592990914093	0.018432958071532807
H1963	-0.373305914093	-0.19543777232990878
EHEB	-0.656560914093	-0.24452428730766068
EWS502	-0.116580914093	-0.23638585008642463
COLO800	5.09339108591	0.10862303837747526
H1694	-0.447801914093	-0.2110025830373861
DOHH2	-0.461631914093	-0.4197285167531575
MOLT4	-0.266220914093	-0.36386880738410043
SKNDZ	-0.245449914093	-0.1530146066192467
HT	-0.281924914093	-0.4365941113994138
YAPC	-0.415216914093	0.1328893863698499
H1836	-0.293376914093	-0.20276317959568352
H1155	-0.382426914093	-0.13969186793221647
PFEIFFER	-0.495336914093	-0.4082651012017969
GRANTA519	-0.264118914093	-0.3259692222980717
H1618	-0.371583914093	-0.18747471050711598
DB	-0.350440914093	-0.4958666824638237
H69	-0.480841914093	-0.06790826053901192
SUDHL4	0.0654730859073	-0.5178018245925738
DMS114	-0.373014914093	-0.20376674811068068
DAUDI	-0.0950819140927	-0.4261064090412004
NUDHL1	0.133275085907	-0.3987899023490588
OCIM1	0.799684085907	-0.2884469890284451
MEC2	-0.327738914093	-0.3639058768550496
H2227	-0.577260914093	-0.2013622764726986
JHH5	8.63974408591	0.10243953805880784
ZR751	-0.508093914093	-0.1285075798505875
RDES	-0.426473914093	-0.3063496276518032
HUT78	-0.226703914093	-0.22775338036052872
HH	-0.142093914093	-0.2859156607939381
NAMALWA	-0.185614914093	-0.4698712618137034
WM88	6.51279408591	0.08458452722395
MHHCALL4	-0.387852914093	-0.4125896397614475
CA46	-0.415618914093	-0.4226901980787978
H1048	-0.467495914093	-0.04729716493672715
QGP1	-0.585449914093	0.036215165209924655
T47D	-0.346854914093	-0.1921867028588913
H889	-0.266641914093	-0.14725176723115888
MINO	-0.112516914093	-0.3923977532094777
H510	-0.482397914093	-0.16105053714830705
WSUDLCL2	-0.204796914093	-0.4252415677410581
REH	-0.187274914093	-0.35382816047528076
KMS20	0.0437930859073	-0.27121821401253704
MC116	-0.248222914093	-0.4356605345988997
H1105	-0.278788914093	-0.21191040904116137
D283MED	-0.274932914093	-0.19817145875439024
EB2	0.210206085907	-0.36390626563778006
RS411	0.105828085907	-0.3045279125466282
SKMEL1	1.77319308591	-0.04146459132287838
TALL1	-0.244198914093	-0.3979383771737597
SKES1	-0.536183914093	-0.23573975958295643
SIMA	-0.481341914093	-0.1873164625784663
EW8	-0.407833914093	-0.26794169393598394
SUDHL6	-0.259026914093	-0.42399713498128283
BL70	-0.0523559140927	-0.4259760667850177
EJM	-0.467892914093	-0.2833504186014181
GA10	-0.336796914093	-0.41362352695072935
H2106	-0.458502914093	-0.3369494217881785
KPNRTBM1	-0.408142914093	-0.17616240585446305
H146	-0.612338914093	-0.07438037908582446
OE33	-0.446745914093	0.2281665100155578
HS611T	-0.152703914093	-0.2855874230629082
ALLSIL	-0.151156914093	-0.43569650209413485
PF382	0.472821085907	-0.39463103236811725
KE97	-0.451851914093	-0.23931204575250764
H1581	-0.368159914093	-0.1786044995447348
KMS21BM	-0.153932914093	-0.33094098074293865
JURKAT	-0.0580409140927	-0.34827110502588676
COLO829	1.89222908591	0.04736795424749958
MDAMB134VI	0.429557085907	-0.20376685454789348
KMH2.lymphoma	-0.474549914093	-0.15723792975503006
HPBALL	0.629770085907	-0.35852728921967303
WM1799	3.96696008591	0.17663647432398027
A2780	-0.627924914093	-0.19270071943003567
MOTN1	-0.168180914093	-0.39566918341978013
SKMM2	-0.526009914093	-0.2948335505325964
CAMA1	-0.555800914093	-0.24015766525537843
VCAP	-0.396550914093	-0.12601982650454013
MFE280	-0.414730914093	-0.12448459578432554
KMS28BM	-0.395106914093	-0.2740888226804804
JVM3	-0.206088914093	-0.27791634530640774
KMS34	-0.481163914093	-0.23100154415908727
KARPAS620	1.38646608591	-0.30943209164158686
HCC1569	8.43919408591	-0.09699174428658879
SUDHL10	-0.156518914093	-0.45555979399982993
CORL88	-0.471134914093	-0.12435472452880246
NALM6	-0.205223914093	-0.36150148106164154
A204	-0.620365914093	-0.055514081444025
KHM1B	-0.0665529140927	-0.42464247978689873
SKNFI	-0.372163914093	-0.1378933969315888
U266B1	-0.222250914093	-0.3410433631521184
SHP77	-0.301505914093	-0.05592307698258078
NUDUL1	-0.0973629140927	-0.2735722936811234
HS695T	6.86693408591	-0.02212225097873894
TE6	-0.514262914093	0.05710960752982628
SUPB15	-0.108170914093	-0.32188040904124265
RI1	-0.412838914093	-0.4548348551852631
HEL9217	6.26882408591	-0.2599851292451631
JM1	-0.189374914093	-0.3741727468360143
KMS12BM	-0.469537914093	-0.4058372841208831
OPM2	-0.340362914093	-0.25928191637071074
COLO320	-0.460816914093	-0.1139947302649401
RPMI8226	-0.339953914093	-0.24499617832098847
UACC812	-0.206257914093	-0.20887707124645494
A3KAW	-0.361491914093	-0.29409453396152635
MUTZ5	-0.122345914093	-0.4131642025402621
TC71	-0.206460914093	-0.1427354504688676
OCILY3	-0.158637914093	-0.3254718022853718
DMS79	1.76126208591	-0.24854179336240897
RVH421	5.77573408591	0.13461613652923407
CMLT1	-0.0707559140927	-0.32912575894559937
KMS11	-0.307824914093	-0.18393445238092052
OVK18	-0.305799914093	-0.2649766773649879
RKO	-0.474556914093	-0.16396596799597882
L428	-0.504570914093	-0.22702772134208518
CORL51	-0.216018914093	-0.13079343708457294
CCK81	-0.326268914093	-0.13340312860778852
BL41	-0.418761914093	-0.42184558686149687
COLO677	0.518316085907	-0.2782815345988729
HEL	6.61016408591	-0.2983597105071378
JHOS4	-0.450047914093	0.025429931940303404
H211	-0.0174689140927	-0.17640589916228075
WM983B	2.72019408591	0.04572271651643374
COLO668	-0.449267914093	-0.04414926436306313
PANC0327	-0.630340914093	0.14063358267320783
COLO679	-0.462496914093	0.03276991027046222
P3HR1	-0.150119914093	-0.4305104511062258
SKMEL2	1.01113208591	0.06310912441960188
PATU8902	-0.472289914093	0.0009765788491349486
COV434	-0.309847914093	-0.23488503619229537
RPMI8402	0.300674085907	-0.33916117895838277
KMS27	-0.338389914093	-0.34871799986340213
KPNYN	-0.394435914093	-0.13281720572699818
FU97	7.53689408591	-0.18969621974865244
SKNBE2	-0.366944914093	-0.07690850145673325
L1236	-0.405760914093	-0.2733421846945097
REC1	-0.221240914093	-0.34718390489845635
SUPT11	-0.341365914093	-0.41575686729489353
CHP212	-0.495392914093	0.08425642461079681
RAJI	0.260723085907	-0.40359858367475065
AMO1	-0.311970914093	-0.30833505467534017
OCILY10	0.0866240859073	-0.42057457283977256
MHHNB11	-0.274335914093	-0.16526548106155917
TE441T	-0.537921914093	-0.18115175958290508
MJ	-0.336426914093	-0.23085840075570255
RL	-0.287311914093	-0.46086353714830763
KPL1	-0.393525914093	-0.07326020317761998
CI1	-0.243579914093	-0.35116587685510336
LNCAPCLONEFGC	-0.301012914093	-0.26357908335607383
C32	2.14512408591	0.08430235259040782
HGC27	-0.443452914093	-0.13249925416551425
CHAGOK1	-0.563832914093	-0.06826069329868366
PANC0504	-0.667839914093	0.14713759988161584
EB1	-0.578978914093	-0.36523120508966916
COLO849	2.71039008591	0.06723052849862067
MM1S	-0.304039914093	-0.2344438424382414
MDAMB175VII	-0.431495914093	-0.011184183419807111
KMS26	-0.240635914093	-0.2682598813165575
COLO775	-0.592132914093	-0.38759427073655883
HCC1833	-0.645745914093	-0.1405433370207712
SKMEL30	1.73057208591	0.013622815942857245
BDCM	-0.295603914093	-0.2782627544841572
HUH1	8.90738408591	0.14873149790584766
CORL95	0.432949085907	-0.07496205722476587
BFTC905	-0.491193914093	0.11089410593650449
MESSA	-0.119747914093	-0.1616186633432816
COLO684	-0.650713914093	-0.36000459387232153
UT7	0.745714085907	-0.2874446990348875
CHL1	6.23259408591	-0.05159980037329883
L363	1.14882708591	-0.32632566270595387
KE37	0.0377000859073	-0.29420466589271227
YMB1	-0.625081914093	-0.20932969967215947
EN	-0.376766914093	-0.21623828985702598
MKN45	-0.605830914093	-0.03099086028405786
SW48	-0.0669949140927	-0.10078802280789488
MHHES1	-0.495461914093	-0.03959463402525955
CORL47	-0.322920914093	-0.23017846002906361
PEER	-0.337887914093	-0.4076201649366938
MDAMB453	-0.242156914093	-0.25046131025218077
HS172T	-0.377355914093	0.27635932454701967
HEP3B217	9.01593408591	0.08807488860058355
HCC95	-0.246664914093	0.022555880315056828
GP2D	-0.207154914093	-0.05346196799595345
D341MED	-0.0832699140927	-0.30752060024576
HS939T	0.171978085907	0.17405547623599724
LS513	-0.397057914093	-0.06995004192837202
LP1	1.57617808591	-0.2411257646817574
H460	-0.418169914093	0.14342880956934506
PCM6	-0.269041914093	-0.2357651407174806
MDAPCA2B	-0.363593914093	-0.19829732937262978
BCP1	-0.358759914093	-0.3003524237003134
LN229	5.46648708591	0.15917663047438563
A4FUK	-0.128554914093	-0.28704673217698534
CMK115	-0.397774914093	-0.3175031266957974
RCHACV	-0.132153914093	-0.22857376404440843
HCT15	-0.543085914093	-0.1253007328143431
MKN1	-0.680281914093	0.13655934749159898
UACC62	2.55988608591	0.08520369420926355
TC32	-0.242784914093	-0.2550157920877303
NALM19	-0.273892914093	-0.3929394224255557
H2196	-0.501102914093	-0.12644783670212206
DMS273	-0.507972914093	-0.08473746767728696
H650	-0.410444914093	0.1337914940818059
SUDHL5	-0.467826914093	-0.3997540183465331
HUH7	9.25386408591	0.20266079491027855
CALU3	-0.498700914093	0.13058614736410679
LK2	-0.613439914093	-0.03881404447778993
KCL22	-0.584152914093	-0.17222947532549301
SW620	-0.415594914093	-0.12296174237453206
HCT116	-0.626280914093	-0.012609802285340083
LS180	-0.455747914093	0.01962789114995851
H841	-0.549196914093	-0.06860130324138199
A375	1.32892808591	-0.014904533324241456
MELJUSO	2.96584308591	0.03619671587912405
NH6	-0.207635914093	0.010983170308677142
HT55	-0.262481914093	0.028094055585943533
UACC257	0.317704085907	-0.056773215924612305
M07E	-0.393158914093	-0.3172902222980811
MOLP2	-0.204273914093	-0.36448745493028717
WM2664	7.19026408591	0.06204139656744867
H929	-0.448143914093	-0.2655541789583711
OCUM1	-0.186044914093	0.02818739019399855
MELHO	0.730752085907	-0.054619467039930744
JHH7	8.64252408591	0.058306429709595736
KP3	-0.535050914093	0.19514894022585805
HS255T	-0.448838914093	0.25470120408812863
SUDHL8	-0.0885009140927	-0.42128168883727696
SW837	-0.464676914093	0.03942326208689386
JJN3	-0.442889914093	-0.40400734721839476
SKMEL31	3.76873008591	0.13935473882372248
PANC0813	-0.362238914093	0.13102831371210438
DU4475	-0.399278914093	-0.056917901711714895
COLO818	2.11218708591	0.1516991320677598
VMCUB1	-0.315554914093	0.04700682996450574
K562	2.76979508591	-0.425029263088378
SNUC5	-0.488491914093	0.044607529773288
DND41	-0.294313914093	-0.43080481184559083
SUPT1	0.342153085907	-0.359896938677858
H2405	-0.341247914093	0.25905715373757465
GSS	-0.539447914093	-0.0996161317945357
G401	-0.370688914093	-0.16362263912404187
COLO201	-0.435920914093	0.03293915246290272
BT483	-0.315356914093	-0.18588408463070494
MDAMB415	-0.245870914093	-0.01613204511515353
MDAMB435S	-0.0480689140927	0.22332434940361973
SBC5	-0.554263914093	-0.20102883925151283
TE5	-0.309792914093	0.03664053423475815
COLO205	-0.344071914093	-0.010911808658821956
DANG	-0.536048914093	0.10252139975416559
KU1919	-0.526199914093	0.10694715628706152
HDLM2	-0.0260169140927	-0.25817378762631954
BV173	-0.0935869140927	-0.3664759928525351
BEN	-0.435459914093	0.026552242966397122
H2170	-0.445266914093	-0.040808191067998975
IPC298	-0.0600959140927	0.0329345329600783
KU812	-0.438042914093	-0.2549635600928483
MOLP8	-0.230427914093	-0.20816800368748684
ECC12	4.35114208591	-0.04162827519796613
MOLT13	-0.279075914093	-0.33997840840381705
P12ICHIKAWA	-0.213177914093	-0.4117264676772896
HCC1500	-0.548851914093	-0.15370179272505846
LI7	1.40593308591	0.2710153621506047
F36P	2.26366208591	-0.3043789743694962
HCC1428	-0.192830914093	-0.15301643835922785
SNU1041	-0.175943914093	0.23607393066562632
H1781	-0.545679914093	0.023394079167834567
KYSE180	-0.407547914093	0.011423615178076269
8MGBA	-0.529821914093	0.16428825380134568
H716	-0.315339914093	0.020395852909050858
RERFLCAI	-0.473328914093	0.12838590007286788
AML193	-0.165817914093	-0.31822055818080897
HOS	-0.467113914093	0.08814764130935641
LNZ308	-0.129579914093	0.03383274965862183
RT11284	-0.492181914093	0.06296930733866023
TE617T	-0.233640914093	-0.19193628985706762
A101D	4.42516908591	0.1305157974597599
FTC238	-0.456073914093	0.1330563404807786
HCC56	-0.358594914093	-0.06937790043699116
COLO792	5.85567408591	-0.12016350336878308
H1792	-0.522830914093	0.2523874501046988
SNU398	-0.390613914093	-0.09881484498768564
LN464	-0.289225914093	0.02334934749160657
HCC2157	3.50524508591	-0.20691890872250837
PANC0203	-0.464795914093	0.06746569548397058
CAL148	-0.584593914093	-0.2208740973777165
SKM1	-0.502645914093	-0.26555520508967767
H1573	-0.277996914093	0.07012781403083113
SNU61	-0.569289914093	0.02549994787403676
H810	-0.128708914093	-0.1037328271419388
BHT101	-0.633729914093	0.2580237254393402
HSC2	-0.267365914093	0.08512604984978857
HMCB	4.67161208591	0.019832130793060166
MHHCALL3	0.0557280859073	-0.34077345365563555
PANC1	-0.317666914093	0.09329455781664428
HEC251	-0.455787914093	0.09005153997088451
HCC202	-0.285057914093	-0.20779843708450602
PATU8988S	-0.317658914093	0.03126765086958065
H661	-0.511207914093	0.002176193253196669
SET2	0.0204990859073	-0.29388100942366224
HCC1195	0.273816085907	0.01574752085043514
K029AX	-0.306283914093	-0.01692507698258498
HCC33	-0.531561914093	-0.17205591445861784
CMK86	-0.538415914093	-0.41151753268684277
ZR7530	-0.309847914093	-0.10864306551025686
HS683	-0.582620914093	0.27907314545206574
CMK	-0.389852914093	-0.34187415091502105
H1385	-0.423812914093	-0.09091551802784024
HCC1954	-0.312745914093	0.0659558452609235
SH4	-0.509383914093	0.05553504283896388
COV504	-0.549869914093	0.2179100288172556
HUTU80	-0.477314914093	-0.12684851229170033
SU8686	0.530037085907	0.2268251569243622
KASUMI1	-0.245201914093	-0.33553182522984837
SNU1	-0.428180914093	-0.18255657538919412
TE11	-0.440104914093	0.1480141409906482
FADU	-0.322654914093	-0.06751434339428182
SUPHD1	-0.565044914093	-0.27473453396153025
KELLY	-0.307794914093	-0.16475159960846084
COV362	-0.487809914093	0.16376705431120323
SW1463	-0.272998914093	-0.05399612924517068
EVSAT	-0.210615914093	-0.2608480980151207
ALEXANDERCELLS	8.38275408591	0.03958325252666233
HEC50B	-0.444505914093	0.18366576240556795
GI1	-0.545454914093	0.09145907279433496
LOVO	-0.531077914093	0.06789919006644857
H2342	0.00386208590734	0.09160203965221335
HT144	6.51064408591	0.09018817477011623
HUNS1	-0.116925914093	-0.32030509227893744
ONS76	2.43600008591	0.1298151581990426
LCLC97TM1	-0.516788914093	0.07944192365476747
SALE	-0.0192979140927	0.0077599338523014864
CADOES1	-0.353971914093	-0.1911618411636162
H2110	-0.430283914093	0.15086291281985467
DETROIT562	-0.273109914093	0.23712780192118413
MEG01	0.00230508590734	-0.26198810693797125
PANC1005	-0.557636914093	-0.03042516238730078
JHH6	-0.390062914093	0.3052811008377163
LC1SQSF	-0.306408914093	0.03041002499321259
MFE296	0.195209085907	-0.19394498839111235
H747	-0.388485914093	0.06561397974140881
JHUEM1	-0.585043914093	-0.06410314517885626
VMRCLCP	-0.562788914093	0.07869744628066551
PECAPJ15	-0.486832914093	0.1353486706273383
TOV112D	-0.503806914093	-0.11061487685513205
HUT102	0.276007085907	-0.13849862828917103
PANC0403	-0.643875914093	0.15660398101615045
KP4	-0.523603914093	0.019982216197731384
H854	-0.257523914093	0.011591698670723344
THP1	-0.0263049140927	-0.24594375129744955
PATU8988T	-0.444081914093	-0.040777926568341206
NALM1	0.125397085907	-0.36567378443957854
JK1	-0.493415914093	-0.33127078443955443
H838	-0.592725914093	0.13568230478926624
HCC38	5.66356608591	0.12831028120735266
HCC1438	-0.489690914093	0.1206650224437531
CAL62	-0.353241914093	-0.00820316111256869
P31FUJ	-0.156074914093	-0.2562748277792838
SW403	-0.466658914093	-0.07295473600103206
KYSE410	-0.486387914093	0.17638699121369159
LAMA84	-0.0629269140927	-0.3044893446689782
JURLMK1	0.509844085907	-0.25615760980606433
H1435	-0.320511914093	0.05402749981793304
PLCPRF5	7.48388408591	0.09429999758719465
H508	-0.181298914093	-0.10475241860141914
H2087	-0.349872914093	0.11413934111811415
PC14	-0.565660914093	0.09223044755533195
MDAMB361	-0.567720914093	-0.024090985204416333
JHH4	-0.555814914093	0.27757409573891945
H2172	-0.441737914093	0.0966841938905947
GCIY	-0.445587914093	0.11273093831378356
HUPT3	-0.517859914093	0.06529214035334562
HUPT4	-0.557970914093	0.11198432900852856
SKMES1	-0.224372914093	0.23443991409452122
KOPN8	-0.338044914093	-0.4466924491942175
OV90	-0.0935219140927	0.10623797400526515
AZ521	-0.569819914093	-0.14077093102977556
LU99	-0.529060914093	0.04406007534372241
BHY	-0.492203914093	0.15497735131565463
RH41	-0.129021914093	-0.041024684375820665
OUMS23	-0.154620914093	-0.06502794505143573
SNU308	-0.437364914093	0.08785657629974924
KCIMOH1	-0.502972914093	0.19143870695621185
BICR18	-0.344950914093	-0.03268043708452463
SJRH30	-0.471589914093	-0.13853531152690668
SKMEL28	-0.274192914093	0.08029631881093914
HDMYZ	-0.382264914093	0.23894478152601287
HCC2218	-0.434877914093	-0.18296726436307542
U937	0.479656085907	-0.26227691955746796
SKBR3	-0.312078914093	-0.16414954415911387
PL45	-0.579150914093	0.08940135450242241
EFM192A	-0.466648914093	-0.1480138966128972
HT29	-0.623935914093	-0.0546476862878527
HS751T	-0.307123914093	0.28948512633165363
SCLC21H	0.00612508590734	-0.18089587749249697
OVSAHO	-0.142292914093	-0.11380302153322697
MHHCALL2	-0.478346914093	-0.34436735677864405
LC1F	-0.432140914093	-0.12910292401888993
KYO1	3.29349408591	-0.42837045238089905
HCC827GR5	-0.150425914093	-0.01549716684870989
UBLC1	-0.481622914093	0.24577321747248151
H2171	-0.503509914093	-0.24421492083212376
HSC4	-0.609974914093	0.09586941696263762
MEWO	0.224570085907	0.024500948511375045
CAOV4	0.0684010859073	-0.052907512929003406
H522	-0.351491914093	-0.17788859833375903
A2058	0.999371085907	0.056027916006572094
NUGC3	-0.508742914093	0.061838459664943134
OVKATE	-0.285876914093	0.03521012059553167
HLC1	-0.523743914093	-0.008969980742953373
KO52	-0.0100139140927	-0.311687385459334
C3A	9.85750408591	0.025108142902706
JHESOAD1	-0.439973914093	0.16755810529912918
SKMEL5	-0.702427914093	-0.004721644222826802
SKMEL3	-0.452565914093	-0.07863236315210044
COV318	-0.495902914093	-0.006741317900387828
SW480	-0.384481914093	-0.019457403305111535
HCC366	-0.560259914093	0.17454842652284708
SNUC2A	-0.315213914093	0.04155839401804729
CFPAC1	-0.419374914093	0.20147069739595036
HS944T	2.62023508591	0.12912813907858994
H2228	-0.429840914093	0.2578256177273917
SNU869	-0.518418914093	-0.014408543521765698
LS411N	-0.541128914093	-0.05374448488573236
CORL279	-0.0189949140927	-0.06768706805971068
MCAS	-0.500351914093	0.13240458203584082
KYSE140	-0.358392914093	0.020304986114942723
AM38	-0.430042914093	0.19259128311941615
HUH6	7.18719408591	0.01201400459803142
SNU407	-0.189473914093	-0.018023161749894514
HS618T	-0.416349914093	0.30865246221433656
RERFGC1B	-0.296513914093	0.036238654056300085
HEC265	-0.109742914093	0.05437142588544366
HS852T	4.48529208591	0.06882039274333779
LN382	-0.302142914093	0.20888742907219016
HS936T	2.99029608591	-0.06912734211957723
HUCCT1	-0.473196914093	0.22636297782937798
HS294T	0.839024085907	0.046468112947297656
H727	2.63140808591	0.23112854379500114
SJSA1	-0.161661914093	0.15936159159609473
IOMMLEE	-0.364701914093	-0.026366260538953065
H1373	-0.229177914093	0.11806924997726295
SKNSH	-0.476344914093	0.23927688732586808
KYM1	-0.470347914093	-0.03989498647910913
HCC1187	3.13052708591	-0.057359616179504025
CJM	-0.479580914093	0.17966942078669684
KNS62	-0.345651914093	0.08680468719847506
PRECLH	-0.0370559140927	0.10458746603844642
COLO680N	-0.476334914093	0.10950985354639091
DV90	-0.730482914093	-0.10284074428656441
LS1034	-0.418352914093	-0.04474399667665581
KE39	-0.368276914093	-0.011955888964748373
PC3	-0.698299914093	0.10216093958848524
ACCMESO1	-0.474082914093	0.2312067598561364
HEPG2	9.74328408591	0.012734564827493964
JIMT1	-0.563368914093	0.003828539970870138
SNU626	-0.412776914093	-0.07103511076202228
HCC1937	3.59621108591	-0.007586421788170582
HMEL	0.234600085907	-0.048858041928389204
YKG1	0.479419085907	0.15247884717292176
H4	-0.621462914093	0.12773714481471657
YD38	-0.510302914093	0.12959401734500473
TE15	-0.506957914093	0.11941817540751216
NUGC4	-0.312762914093	-0.018372528862719024
SW1116	-0.341835914093	0.02757731689890825
CAL27	-0.648601914093	0.1062127757898925
SKCO1	-0.420152914093	0.05646705112449528
HL60	-0.373209914093	-0.41758910438861196
143B	-0.557978914093	0.1420144819721818
SNUC1	-0.0314259140927	-0.06328101834648364
SNU5	-0.352081914093	0.09348482359101695
RERFLCKJ	-0.350808914093	0.14224112633164562
H684	0.999395085907	0.005647063234157033
MOLM6	-0.00285591409266	-0.3415957156058913
H441	-0.315328914093	0.02226594787398137
MIAPACA2	-0.345442914093	-0.10083405276335361
H1437	-0.364886914093	0.09611483123919044
SNU503	-0.412538914093	-0.008809762132349576
HCC70	-0.205762914093	0.05700020791225589
HARA	-0.472046914093	-0.04339470158421731
A704	0.391059085907	0.22509586119462716
CAPAN1	-0.472453914093	0.055108759856160455
SNU16	-0.194347914093	-0.06437520381494058
SNU899	-0.488930914093	0.15278378726215722
SKNAS	-0.526116914093	0.09428514099063104
SW1417	-0.464591914093	0.004031402303580074
HS895T	-0.407812914093	0.36214154379497066
HUH28	-0.401964914093	0.2553491008376959
KLE	-0.135402914093	0.04520603582809173
HS766T	-0.461582914093	0.1776118956113869
H1693	-0.325889914093	0.12866869102252065
HS675T	-0.513532914093	0.2983149325776177
H1944	-0.557821914093	0.16395051893836488
EM2	-0.513847914093	-0.32167829686783367
CHP126	-0.539638914093	-0.19559211968488596
OVCAR8	-0.0784029140927	0.02010311294730636
UMUC3	-0.555102914093	0.11641557375036785
RERFLCAD2	-0.480268914093	0.18327410721114093
H2023	-0.483833914093	0.27557977578986353
SKRC20	-0.173682914093	0.18040826654831757
MALME3M	-0.505088914093	0.035155117408759616
A172	-0.491657914093	0.16938496508243978
HPAFII	-0.464493914093	0.13572044181918785
CAPAN2	-0.329092914093	0.09562509510156154
KASUMI6	-0.238239914093	-0.3154687207046812
NB4	-0.295499914093	-0.30031375830827944
H322	-0.499899914093	0.06675277324046874
H2066	-0.00963491409266	-0.04930176786853793
NB1	-0.411914914093	-0.14188816238730936
UMRC2	-0.248901914093	0.046249236593006844
SNU283	-0.281904914093	-0.1113113701629381
SLR20	-0.283048914093	-0.007659319175096493
BICR56	-0.268180914093	0.03354312378221292
SNU449	0.0765180859073	0.26604508809069044
T3M10	-0.615129914093	0.055391188791778435
H1568	-0.538699914093	0.06224584398616707
KPNSI9S	-0.544646914093	0.22165513397983394
ME1	-0.282711914093	-0.41940207570788174
H28	-0.159745914093	0.04201126463626227
LN428	-0.444893914093	0.034184663616516335
MOLT16	-0.457999914093	-0.3232837289902216
EPLC272H	-0.367749914093	0.056707320722958754
A253	-0.389028914093	0.15762904475104283
H446	-0.386503914093	-0.07990738992076281
SNUC4	-0.492902914093	-0.02996706423564192
N87	-0.294565914093	-0.018040587498843273
KYSE270	-0.413998914093	-0.03660682714191659
SNU387	0.403890085907	0.27880230478925133
RERFLCAD1	-0.230726914093	0.17660619389058227
MDST8	-0.477644914093	0.13965676176817785
HS840T	-0.619511914093	0.3284648949740507
AU565	-0.546000914093	-0.08753096735859371
H1703	-0.537305914093	-0.050482597696446856
ONCODG1	-0.0807689140927	0.008108145452082757
IALM	-0.379939914093	0.05525354252028235
OCILY19	-0.339862914093	-0.36202087621775725
KYSE70	-0.465975914093	-0.00593681057087682
SKMEL24	9.04918408591	0.20966333920607166
TYKNU	-0.480699914093	-0.02246016366197935
MCF7	-0.352344914093	-0.12091203746693842
MSTO211H	-0.323424914093	0.13365674137306277
HLFA	-0.325228914093	0.3628637764271877
CORL23	-0.494396914093	0.02899646603848191
OVCAR3	-0.217300914093	0.02780623276887593
HSC3	-0.461310914093	0.2005558076573329
HCC4006	-0.559138914093	0.22927650364205018
AGS	-0.290450914093	-0.009834328097923086
RERFLCMS	-0.434670914093	0.3445906610671054
HCC2108	-0.577891914093	0.19754263047437773
UACC893	-0.535081914093	-0.0908042089136988
SCABER	-0.491872914093	0.1658461543750231
HEC1B	-0.293089914093	0.016595935127055227
H1648	-0.576170914093	0.14154929140494865
BICR31	-0.273224914093	0.12111420090138832
H1299	-0.520660914093	-0.05673112223436595
TE14	-0.342878914093	0.0451439931257714
BXPC3	-0.475570914093	0.07792740612769677
SUPM2	1.30503808591	-0.16902811777287602
SW948	-0.412830914093	0.03032110721119188
HS729	-0.547433914093	0.23765203837751225
VMRCLCD	-0.613099914093	-0.10534174683598264
COV644	-0.268472914093	0.16291624424108683
JVM2	-0.243554914093	-0.2817210795319831
DBTRG05MG	2.28867308591	0.22911916712191358
H358	-0.615759914093	0.09255065405628679
KP2	-0.413333914093	0.13337565724303582
RKN	-0.291474914093	0.15762954252027594
RCM1	-0.427019914093	0.038420882864442334
EFM19	-0.0709189140927	-0.23159291318393985
LN18	-0.379800914093	0.10668576941635691
DFCI024	0.133017085907	-0.003633574114469178
ECGI10	-0.438964914093	0.10266133155785516
H1666	-0.503806914093	0.16026709510156764
SEM	0.180654085907	-0.21131466461798878
CAOV3	-0.633104914093	0.01844300396069519
TGBC11TKB	-0.403103914093	-0.026391936128519426
F5	-0.224520914093	0.03278125125195456
HCC1171	-0.656976914093	0.19404909382680274
ISTMES2	-0.219292914093	0.074451921742717
SNU1066	-0.155866914093	0.22057323531826242
CGTHW1	0.134366085907	0.1764905903214093
HCC78	-0.339933914093	0.06526469293453997
PECAPJ34CLONEC12	-0.488888914093	0.16388683378864216
EFE184	-0.550933914093	0.11213866680326214
HCT8	-0.431041914093	-0.08756175575887629
BT474	-0.479977914093	-0.1744103453063389
H1915	-0.367811914093	0.23349903901489139
GDM1	-0.449769914093	-0.31823455626873803
LS123	-0.562359914093	0.0660439217427226
HS571T	-0.502874914093	0.2881000409269318
SKHEP1	-0.505996914093	0.22876621428575142
FUOV1	-0.469854914093	0.020140591596117485
HT115	-0.584258914093	0.07351123085682255
CAL51	-0.270547914093	0.1189724806974497
H2286	-0.205239914093	0.13221038254575349
H596	-0.565275914093	0.23910029777838152
NMCG1	-0.462358914093	0.34315119580263004
EFO27	-0.226458914093	0.062082584585323626
T3M4	-0.400250914093	-0.0048122382317663985
RL952	-0.266806914093	-0.05465742752430266
CL34	-0.323840914093	0.003253568014232543
HLF	-0.451402914093	0.2004007668670164
RD	-0.525875914093	0.1543775986069168
MFE319	-0.240874914093	-0.15124188832739782
KYSE150	-0.433518914093	-0.017891632113273645
HS616T	-0.584598914093	0.3278938509970139
CL14	-0.316437914093	-0.001455796549197422
DLD1	-0.441382914093	0.06258809446419848
NUGC2	-0.468982914093	0.08788497910410092
GAMG	-0.536689914093	0.28495209765094165
H196	-0.272055914093	0.19970556100338793
CALU6	-0.342833914093	0.12627442779749173
JHOS2	-0.314648914093	0.1676772251207074
KG1	-0.354309914093	-0.2556065078302342
H1355	-0.563307914093	0.20553226208685377
LUDLU1	-0.566628914093	0.040852796822402386
JHUEM3	0.264505085907	0.3125239580716394
MDAMB436	-0.517062914093	0.12102255654198764
SNU1033	-0.750235914093	0.13560613206775068
253J	0.146185085907	0.2205431977147088
GMS10	0.0903550859073	0.21385705686066314
DU145	-0.646925914093	0.061816842711487796
M059K	-0.401964914093	0.2726737075936079
TE159T	-0.446668914093	0.3438655310479683
COLO741	-0.641324914093	-0.04604383479010874
HCC1588	-0.594223914093	0.01686184016210927
SF172	-0.302735914093	0.07184864067195913
SNU1197	-0.612972914093	0.1980349357643531
L33	-0.462321914093	0.07129631052537033
TF1	-0.380323914093	-0.31392803491758164
PK45H	-0.388262914093	0.2089258312391999
H2085	-0.339002914093	0.12959256164073843
DKMG	-0.246854914093	0.2302521154966868
ESS1	-0.519082914093	0.2052965699262797
MDAMB468	1.29186208591	0.02058598611498065
COLO678	-0.646161914093	-0.08659738290991675
KMBC2	-0.466947914093	0.05401629267962126
SNU620	-0.689306914093	0.015928307338660748
OC314	-0.519028914093	0.021427839524772178
CAL851	1.73090808591	0.1345911690339945
HCC1897	1.17487608591	-0.11593871560591103
PECAPJ49	-0.355637914093	0.11593538509515683
H1339	-0.422416914093	0.12847072862606235
H1793	-0.503777914093	0.19522427100972264
KYSE520	-0.351710914093	0.11479029267960406
HS742T	-0.517451914093	0.3101208981607816
KASUMI2	-0.123979914093	-0.25854594441402995
OVMANA	-0.383745914093	0.04196980064648865
FTC133	-0.482032914093	0.22335426527359037
PECAPJ41CLONED2	-0.485538914093	0.18363463748524364
T173	-0.556581914093	0.28241482486574865
C2BBE1	0.579029085907	0.09683898547759093
HCC44	-0.296938914093	0.13864221556043074
HT1376	-0.395761914093	0.0014888401620711561
HS940T	-0.105796914093	0.2784546464080988
AN3CA	-0.371293914093	-0.23692273663845073
SNU213	-0.640799914093	0.27289233920607536
PK59	-0.203195914093	0.14496547496134318
KARPAS299	-0.0621879140927	-0.14691123377033485
OELE	-0.272086914093	0.14635319643994843
SNU878	4.93907908591	0.18375592301744467
H292	-0.351368914093	0.06395230478920463
GSU	-0.375114914093	0.010126402940971176
GOS3	-0.374707914093	0.043504866293433836
SW1783	-0.453425914093	0.29447051893836246
PK1	-0.636128914093	0.15000844946739617
OC316	-0.288656914093	0.02517440485297097
H226	0.315810085907	0.14719235322772828
OV7	-0.362720914093	0.2872969032595752
HEC1A	-0.321080914093	0.06629173308749356
HLE	-0.220137914093	0.1490835603660213
MDAMB157	-0.299952914093	0.1372044979058702
SW780	-0.628710914093	0.022380756669404426
SCC4	-0.375898914093	0.15434661709008274
TO175T	-0.526728914093	0.2987694940817945
SF767	0.465154085907	0.022208508103456807
HS274T	-0.407896914093	0.32331967253940447
HS746T	-0.0673259140927	0.19388689178734544
T84	-0.484042914093	0.01358489369938863
HCC1143	4.04409008591	0.10369682167896066
OCIAML2	-0.284996914093	-0.27707197182004417
HS870T	-0.520079914093	0.327703360238573
ECC10	-0.518729914093	-0.09437751356638156
SW1573	-0.334599914093	0.05061831243740594
LN319	-0.320397914093	-0.01708690872255109
ASPC1	-0.519963914093	0.19253999185107457
SNU245	-0.478543914093	-0.04807595397429126
LOUNH91	-0.445350914093	0.11667151001548379
SCC15	-0.508808914093	0.2535200645087591
KMRC1	-0.525776914093	0.25207831243745077
HS834T	-0.584009914093	0.28989991600656373
SCC25	-0.676242914093	0.20211193767643232
HT1197	-0.420807914093	0.07756776750435493
A549	-0.313866914093	0.3134879982245659
SQ1	-0.419111914093	0.054045084903979454
YD15	-0.566773914093	0.09821604220158417
SW1990	-0.199853914093	0.156819166484581
SNU1040	-0.377694914093	-0.10350340967850201
HS739T	-0.298733914093	0.3067527808886756
KG1C	-0.326501914093	0.25002622575803757
PANC0213	-0.201142914093	0.07734506897023041
RPMI7951	-0.355279914093	0.31581701352091684
IM95	-0.522050914093	-0.021028166211367477
HCC1599	7.60859073354e-05	-0.04091671305645234
SLR23	-0.305349914093	0.10375717477018401
RMUGS	-0.348584914093	-0.0460961687607474
TE9	-0.558468914093	0.05874269102254341
253JBV	-0.457791914093	0.21021646030235108
RT112	-0.509791914093	-0.0050197793407979075
H647	-0.508754914093	0.269009271647121
LOUCY	-0.130528914093	-0.2599459597104122
SNU685	-0.527330914093	0.2658886502322184
TCCPAN2	-0.409097914093	0.08057631180008253
H2444	-0.442521914093	0.1477384908950418
HCC1395	-0.310796914093	0.10119249981789592
HS600T	-0.598795914093	0.35200652021307594
WM793	0.0385220859073	0.29953909318948463
KLM1	-0.641133914093	-0.028287989028453822
J82	-0.390896914093	0.13273094978607733
BICR22	-0.531749914093	0.027199012246238656
MOLM16	0.582581085907	-0.3666026792770639
639V	-0.116847914093	-0.09164139374484778
CAL12T	-0.339692914093	0.1379164692251971
5637	-0.587826914093	0.16030256928896794
H1869	-0.469653914093	0.08866327865794926
KALS1	-0.497783914093	0.22865810657380098
SKLU1	-0.353840914093	0.08993658076118051
H2347	-0.301857914093	0.15214627037242406
G361	1.72412608591	0.0017748854138796473
KMRC20	-0.461698914093	0.12616625380134489
MORCPR	-0.168194914093	-0.12632242561226306
8505C	-0.554658914093	0.24050195552221726
HEC6	-0.441336914093	-0.021784958435762055
TE1	-0.644751914093	0.08134379044888147
SNU46	-0.443817914093	0.198224055585887
SNGM	-0.592176914093	-0.028304393744866034
TTOESOPHAGUS	-0.0436229140927	-0.05824508335603504
SNU8	-0.142650914093	0.17578769484661377
H1734	-0.293974914093	0.19883721874717317
HDQP1	-0.730182914093	0.10688228248203038
IGR1	1.71064908591	0.10432636215058305
ES2	-0.388483914093	0.17995341759992992
TE8	-0.492055914093	0.12352089561142325
ABC1	-0.543923914093	0.048579231494187136
KYSE510	-0.425093914093	0.0720305304106809
BECKER	-0.322970914093	0.20300154443227267
LN340	1.46905808591	0.11717471460440791
MG63	-0.390439914093	0.12590656291540533
MPP89	-0.276562914093	0.25474022894475157
HCC2814	-0.403430914093	-0.0690524103158437
JHOM2B	-0.623010914093	0.12010260115636831
OUMS27	-0.441129914093	0.3380201734954041
HS606T	-0.559865914093	0.3288530938268302
SNU182	-0.336373914093	0.1834423691614583
KS1	-0.537037914093	0.17165565469361857
H2009	-0.476984914093	0.16594061709003693
647V	-0.467348914093	0.02132351129017303
G292CLONEA141B1	-0.233983914093	0.2236977828006996
HTK	-0.301508914093	0.10461192174273781
SNU1076	-0.249983914093	0.14514374774652208
HCC1419	-0.325298914093	-0.16440886283340914
SKLMS1	-0.385701914093	0.3038612091869576
KYSE450	-0.365466914093	0.019414216197828637
SNU520	-0.595002914093	-0.1025314982700295
U343	-0.0654989140927	0.1514007840753901
HUG1N	-0.629406914093	-0.004832301329283706
TIG3TD	-0.357964914093	0.23961703009192215
TE125T	-0.670205914093	0.33578286693074844
TUHR10TKB	-0.576692914093	0.20477417413272747
TE10	-0.525938914093	0.04807144691802052
KYSE30	-0.392638914093	0.05865382932716712
KM12	-0.329439914093	0.07942598802693321
KNS42	-0.490133914093	0.10327293640172584
BICR6	-0.514958914093	0.058207259537498564
HEYA8	-0.722838914093	0.1435956597924679
ML1	-0.380015914093	0.26714597527999323
HS839T	-0.373044914093	0.27718485864521647
697	-0.181101914093	-0.2678595167531326
KATOIII	-0.288636914093	-0.05143583925154161
BC3C	-0.537099914093	0.17793255016844992
HS737T	-0.610121914093	0.3148039880269808
KURAMOCHI	-0.485707914093	-0.09485035295453915
OVCAR4	-0.599762914093	0.022064499180551204
YD10B	-0.557571914093	0.10917259988165853
KMRC3	-0.372749914093	0.22542228311938053
LU65	-0.540607914093	0.11052957693711664
LN215	-0.507438914093	-0.01018864549754113
HS698T	-0.404321914093	0.32737401352093254
KNS60	-0.640903914093	0.15027311485931358
SLR25	-0.326993914093	0.16187957183831583
SF295	-0.578396914093	0.17797490580899958
CL40	-0.443408914093	0.03963879172365609
SF126	-0.562211914093	0.24344789816081824
SNU478	-0.480393914093	0.14224134239277111
HS343T	-0.561550914093	0.3536597853501196
T24	-0.246369914093	0.10559269675861917
OC315	-0.161323914093	0.0377052340435402
H1650	-0.512403914093	0.05644369229718902
H1341	-0.360008914093	-0.02151450719293553
CAKI1	-0.472126914093	0.2450125565419753
HEKTE	-0.363349914093	0.150838114859372
CAL120	-0.535316914093	0.15305967062737172
PL21	-0.133439914093	-0.3417314536556044
SKOV3	-0.446753914093	0.18867174201041723
1321N1	-0.597211914093	0.158556942137823
SNU410	-0.410478914093	0.12885722639533545
SNU761	0.407027085907	0.3167162563507466
ISTMES1	-0.389829914093	0.10775338190844028
LN235	4.87353408591	0.18084446986251168
RCC4	-0.251365914093	0.09128070122011808
LCLC103H	-0.566033914093	0.13622543672038906
EBC1	-0.519095914093	0.10108346667582142
MOGGUVW	-0.382927914093	0.18529904984974194
HS819T	-0.337939914093	0.2788003283711425
H2122	-0.402457914093	0.15046321683514158
HCC364	-0.365459914093	0.09149871651646174
TEN	-0.587253914093	0.08535364768277609
LN443	-0.330085914093	0.12417698292816944
BJHTERT	-0.182012914093	0.22477970695623387
H2126	0.237026085907	0.10306246795049198
HS888T	-0.572039914093	0.367878427797493
G402	-0.260764914093	-0.11767980483467587
BICR16	-0.511346914093	0.07684209510157908
YD8	-0.235884914093	0.31339658522260333
RT4	-0.536398914093	0.05479908809070187
SNU1079	-0.329364914093	0.1423982933169886
HS229T	-0.421296914093	0.3054950708822897
HS604T	-0.336366914093	0.2331332295820961
CAL29	-0.470759914093	0.22378047942275933
SNU738	-0.381805914093	0.050340172220759274
TUHR4TKB	-0.144054914093	0.17402316903395806
T98G	-0.194311914093	0.19495964640808192
VMRCRCW	0.426321085907	0.15094977642723909
H1755	-0.367828914093	0.2876429472366434
RS5	-0.277348914093	0.3305730007739357
H3255	-0.708299914093	0.07805462601295689
CW2	-0.511505914093	-0.09761078635157906
CH157MN	-0.253927914093	0.18756625953747247
DAOY	-0.310751914093	0.12212119580262777
H1651	2.42313408591	0.2229444182372545
HCC1806	-0.491817914093	0.07619572543933112
H1975	-0.550597914093	0.16139188158978013
HCC2935	-0.467649914093	0.07122635386507298
H23	-0.302071914093	-0.019286344031671978
KNS81	-0.489226914093	0.21661221428578678
L540	0.00954808590734	-0.28786483733953444
OE19	-0.627406914093	-0.07377516429930162
2313287	-0.433900914093	-0.01437365824449787
CAL33	0.603237085907	0.045461641309338365
JHOC5	-0.484052914093	0.17429387075482713
GCT	-0.437590914093	0.1805479472366366
769P	-0.317021914093	0.1388262990531165
H2452	-0.262191914093	0.1642344755986818
SNU475	-0.556620914093	0.24728576877902547
SH10TC	-0.320236914093	0.10145582805244957
MV411	-0.516086914093	-0.43837808335608525
ACHN	-0.467136914093	0.24320594277525248
CL11	-0.573738914093	0.11343544691795475
HCC1359	-0.351954914093	0.16752051702638637
CAS1	-0.432471914093	0.2345052219339174
HS863T	-0.508643914093	0.2989853245470323
SNB19	-0.642031914093	0.17112303009196278
JMSU1	-0.389024914093	0.11312143608302493
MOLM13	-0.482819914093	-0.3392153013293218
SNU1272	-0.475734914093	0.21576644755535376
JHH1	-0.245593914093	0.003575100837685013
MOGGCCM	-0.428703914093	0.1494515437950135
SW1271	-0.474697914093	0.06930542970959701
HS822T	-0.457677914093	0.304364684649026
H2291	-0.435798914093	0.11500677387780352
SKRC31	0.0615340859073	0.20471583825005296
MKN7	-0.466752914093	0.10144773245015128
U178	-0.405390914093	0.2016198337886019
HS706T	-0.676443914093	0.1880821811436154
SLR24	-0.566657914093	0.10233043544576777
TCCSUP	-0.662888914093	0.10110514290269683
EOL1	-0.490273914093	-0.3750671859692155
OVISE	-0.317526914093	0.09555325316402069
TE4	-0.580134914093	0.17122237043617225
H2052	-0.457504914093	0.2522928771282895
SIGM5	-0.531190914093	-0.2982405728397919
UMUC1	-0.480839914093	0.020441042201621473
HS688AT	-0.621572914093	0.26662371715379407
VMRCRCZ	-0.341806914093	0.131381572475714
SW1088	-0.486797914093	0.2683236871984084
KMRC2	-0.444572914093	0.17412301160887422
SNU1196	-0.480695914093	-0.037480528225392044
U2OS	-0.473962914093	0.004544211736383594
LXF289	-0.383608914093	0.27257258522262895
HCC827	-0.474630914093	0.20288800523534525
SNU1214	0.423472085907	0.14504752913596697
TM31	-0.634219914093	0.23270161836474124
59M	-0.511752914093	0.13642666744058665
SNU175	-0.0804869140927	-0.10194152312660468
BT20	-0.422573914093	-0.06639254607114442
H1623	-0.491999914093	0.09337880255856294
HEC151	-0.398653914093	-0.058063437721923794
8305C	-0.280331914093	0.28572976941642825
JL1	-0.474619914093	0.12909106132209136
HT1080	-0.310403914093	0.1621290613220632
A1207	-0.464679914093	0.21543208936542213
SLR26	0.143509085907	0.1106066260129432
SNU324	-0.643123914093	-0.006147624465079165
BFTC909	-0.348672914093	0.20649304028957502
HPAC	-0.272609914093	0.10685416074846507
YH13	-0.419242914093	0.27857759287082134
MONOMAC1	-0.216714914093	-0.3166701687607907
SW900	-0.371057914093	0.18272948515888557
SCC9	0.0787910859073	0.08482800396070866
SNU423	-0.483521914093	0.2707474226987113
EFO21	-0.361584914093	0.07894562728762929
MDAMB231	-0.351029914093	0.16592583888737603
SAOS2	-0.445049914093	0.09205805431123056
SW579	-0.426738914093	0.18896631562418442
UMRC6	-0.364891914093	-0.0037031292451377255
UOK101	-0.279469914093	0.16275010147500352
PSN1	-0.515394914093	0.18751658458527376
HMC18	-0.304545914093	-0.08149556965311223
HS934T	-0.418965914093	0.3306034003915128
JHOM1	-0.402695914093	0.3359323098880385
BCPAP	-0.197408914093	0.2467541301557069
CCFSTTG1	-0.206684914093	0.17480023723026503
JHUEM2	-0.518962914093	-0.060366644222847675
SNU668	-0.479875914093	0.0550062021761157
SLR21	0.141561085907	0.12366843735781258
CAL54	-0.641674914093	0.1794020874533853
U251MG	0.0321310859073	0.15742599758718248
SW1353	-0.409007914093	0.2660966438586888
H2030	-0.199505914093	0.1344009204680301
LOXIMVI	-0.279720914093	0.10051277642724235
A498	-0.0566069140927	0.1737078070199538
OAW42	-0.424637914093	0.03789765341896835
SNU601	-0.670720914093	-0.13314403810426045
SNU719	-0.500195914093	-0.06396451675311289
SNU1077	-0.606160914093	0.196687120595453
H1838	-0.390374914093	0.1783025833105671
CORL105	-0.524732914093	0.20717563238642026
HK2	-0.224819914093	0.013976093189472934
MKN74	-0.508601914093	0.019658456478204432
BT549	-0.389737914093	0.12021169930800839
OVTOKO	-0.276753914093	0.1347081817809421
HCC15	-0.457521914093	0.15235998547755625
SNU119	-0.150666914093	0.008090176682202443
U87MG	-0.431318914093	0.20841383378861872
786O	-0.509383914093	0.11491142716014646
H1563	-0.712294914093	0.10238540995174267
HEC59	-0.307431914093	-0.09715477615402783
CALU1	-0.329019914093	0.25499175921880185
SNU1105	-0.494453914093	0.25956763748525247
TT2609C02	-0.623187914093	0.20050057375032782
DM3	-0.538698914093	0.2848436444960747
SKUT1	-0.389164914093	0.0016879427752167103
SNU201	1.72253008591	0.14387829204228683
TOV21G	-0.425691914093	0.17964455080585834
U138MG	-0.451549914093	0.2546899191933358
SNU840	-0.277568914093	0.16086742142401086
SNU216	-0.480909914093	0.1075130581353484
RH18	-0.363745914093	0.35678906897023394
S117	-0.459379914093	0.2474062053629223
RH30	-0.578679914093	-0.12757136506411826
42MGBA	-0.531391914093	0.19245773245016096
RCC10RGB	-0.176086914093	0.18489755654196915
SNU81	-0.402468914093	-0.0756114836109488
RERFLCSQ1	-0.673973914093	0.22902296062095312
HS821T	-0.556840914093	0.3290407496585797
OV56	0.198222085907	0.21670461326601625
OSRC2	-0.501998914093	0.2131869268414939
HS281T	-0.489774914093	0.30758049025769657
IGR39	-0.279867914093	0.23763452467445223
TUHR14TKB	-0.0613349140927	0.03845962792500072
SNU886	-0.458546914093	0.3356010696075854
GRM	-0.672479914093	0.0966140084221167
MONOMAC6	-0.407183914093	-0.29460158877354764
HEC108	-0.517558914093	-0.03972329368110913
KIJK	3.03739208591	-0.1447916002458097
HS578T	-0.146968914093	0.2671536916598517
CAL78	-0.395778914093	0.21442595233543646
LMSU	-0.590393914093	0.24104431371211707
SW1710	-0.497626914093	0.19991113971593064
CAKI2	-0.490076914093	0.19655050555405504
OCIAML5	-0.135069914093	-0.2830370980150938
IGROV1	-0.354966914093	0.0014269778294008948
H1395	6.97283408591	-0.022105002412771583
SUDHL1	-0.179441914093	-0.19203501133567275
JHH2	-0.524825914093	0.26951990007285515
SNU466	3.49255408591	0.052732958708985755
IGR37	3.02793408591	-0.13059513243190524
OCIAML3	-0.344037914093	-0.2719151560138216
U118MG	-0.543468914093	0.1957613640626931
NOMO1	-0.339746914093	-0.25950534148225035
HCC2279	-0.577436914093	0.23582914035328925
NCCSTCK140	-0.561550914093	-0.05818407698257794
RMGI	-0.455148914093	-0.03897805531272825
GB1	-0.494960914093	0.06270687266684494
DEL	-0.308086914093	-0.08990541668943779
SNU349	-0.272773914093	0.14314278471279623
SR786	0.335093085907	-0.08202761235546858
SNU489	-0.727614914093	0.06214559542026753
