# Supplementary material for: Determinants of transcription factor regulatory range
Source: Nat Commun. 2020 May 18;11:2472. doi: 10.1038/s41467-020-16106-x (PMC7235260; doi:10.1038/s41467-020-16106-x)
Supplement: Supplementary file 12 — Source Data [file 41467_2020_16106_MOESM12_ESM.zip › Source Data/source_data_supp_fig_3d_FOXA1_target_genes_expression.csv]

	FOXA1	target genes
SNU489	-0.727614914093	-0.03381879502582961
COLO775	-0.592132914093	-0.37396926193320007
HS737T	-0.610121914093	0.11894298295248219
U118MG	-0.543468914093	0.060662195948861124
KURAMOCHI	-0.485707914093	-0.09285692679485254
CMK86	-0.538415914093	-0.23351501945425204
SNU685	-0.527330914093	0.024737425190735903
ONS76	2.43600008591	0.11079755876472926
HS819T	-0.337939914093	0.06966062495005622
SET2	0.0204990859073	-0.1361632655433116
8MGBA	-0.529821914093	0.16317723445669705
NAMALWA	-0.185614914093	-0.33994871199337084
LN382	-0.302142914093	0.0007767741678342859
RI1	-0.412838914093	-0.3462972360607593
COLO677	0.518316085907	-0.19499413016427716
HS822T	-0.457677914093	0.08379624949879602
MJ	-0.336426914093	-0.07462637143982878
SLR24	-0.566657914093	-0.05292254291992212
CHP212	-0.495392914093	0.1784415419175337
P31FUJ	-0.156074914093	-0.1663124304049604
BL70	-0.0523559140927	-0.19978981187304776
OELE	-0.272086914093	0.006927315082415663
MEG01	0.00230508590734	-0.10435058684293906
OVTOKO	-0.276753914093	0.00280077296449319
SNU1272	-0.475734914093	0.06024507260349726
CA46	-0.415618914093	-0.224602731247279
YD10B	-0.557571914093	-0.08058318852764872
LN464	-0.289225914093	-0.03767801584417133
TM31	-0.634219914093	-0.01608128780563305
HT1197	-0.420807914093	0.0017566177298251801
GOS3	-0.374707914093	0.08140788126778846
HS281T	-0.489774914093	0.10627757862036655
TIG3TD	-0.357964914093	0.007546473927195884
COLO800	5.09339108591	0.032417260930795035
GB1	-0.494960914093	-0.07838189610887118
SUDHL4	0.0654730859073	-0.2598960471317666
HT1376	-0.395761914093	-0.0248721909344357
RL	-0.287311914093	-0.19644765362996117
TO175T	-0.526728914093	0.09178017549161001
RVH421	5.77573408591	0.11537925431230296
HS834T	-0.584009914093	0.04588711351806753
KPNSI9S	-0.544646914093	0.2589835298838806
IMR32	-0.201138914093	0.06110143000424372
HCC1569	8.43919408591	-0.0393756060968968
LN428	-0.444893914093	-0.07571934075388295
BCP1	-0.358759914093	-0.0832409135577544
SUPM2	1.30503808591	-0.03469405796208431
DB	-0.350440914093	-0.19135379261910754
SUDHL1	-0.179441914093	-0.03579199057343132
RCC4	-0.251365914093	-0.03468186301625369
LN319	-0.320397914093	-0.09576738287185382
HS616T	-0.584598914093	0.07710631448076594
AMO1	-0.311970914093	-0.2241033906936949
TE441T	-0.537921914093	-0.1818688136780607
LOUCY	-0.130528914093	-0.15807026133150417
JHUEM2	-0.518962914093	-0.08565169875629636
MOTN1	-0.168180914093	-0.22009980044101954
HPBALL	0.629770085907	-0.20314590272745806
HS840T	-0.619511914093	0.08601928620159166
KELLY	-0.307794914093	0.10376744925817098
SNU349	-0.272773914093	0.03627490653850556
CAKI2	-0.490076914093	0.10168667609328329
HS821T	-0.556840914093	0.1285291056961775
LN443	-0.330085914093	-0.029260607901908316
BECKER	-0.322970914093	-0.003335285398915913
HLE	-0.220137914093	0.11620308945062358
CADOES1	-0.353971914093	-0.04111116265518546
COV318	-0.495902914093	0.03699746550361444
H2085	-0.339002914093	0.04100287825934038
T173	-0.556581914093	0.12469462615342125
MOGGUVW	-0.382927914093	0.1148167519055244
KASUMI1	-0.245201914093	-0.1286967775769875
HS675T	-0.513532914093	0.05867970557580054
RCHACV	-0.132153914093	-0.09377876072985307
HS751T	-0.307123914093	0.09433734095488405
A101D	4.42516908591	0.04970668331347793
IGR1	1.71064908591	0.11497406357819157
SKMM2	-0.526009914093	-0.04875572162032234
MEC2	-0.327738914093	-0.2286009839548507
KMH2.lymphoma	-0.474549914093	-0.007269810067939305
DAUDI	-0.0950819140927	-0.17549484917750818
SKNFI	-0.372163914093	0.04628876935443576
HT144	6.51064408591	0.07012955695966921
SNGM	-0.592176914093	-0.07935510910528751
HS739T	-0.298733914093	0.12195592458907427
SF172	-0.302735914093	-0.05932299358184046
TOLEDO	0.196987085907	-0.13547742137967428
A2780	-0.627924914093	0.026214195347142855
LN235	4.87353408591	0.06897581929422675
MOLM16	0.582581085907	-0.21521675170453639
SKMEL31	3.76873008591	0.14779675250721142
KMS20	0.0437930859073	-0.12129383112693912
L540	0.00954808590734	-0.13337391957461311
SUDHL10	-0.156518914093	-0.22164900080206387
IGR37	3.02793408591	-0.13165649418351813
OCILY19	-0.339862914093	-0.2796549761329457
LN340	1.46905808591	-0.015375958684130706
L428	-0.504570914093	-0.016441321499994905
CHP126	-0.539638914093	-0.0006667270354864993
GRANTA519	-0.264118914093	-0.1765769815481414
GMS10	0.0903550859073	0.10589794985985693
TE125T	-0.670205914093	0.12387042458906093
HS706T	-0.676443914093	0.1678556141197928
SKUT1	-0.389164914093	-0.15629138888865376
SNU387	0.403890085907	-0.03323711632548913
BDCM	-0.295603914093	-0.1409561379861087
H838	-0.592725914093	0.004052010629977536
HEL9217	6.26882408591	-0.08306242258304825
SLR25	-0.326993914093	0.011325177296666034
BT549	-0.389737914093	-0.07082400140373449
MALME3M	-0.505088914093	0.0008117055757687554
MOLT4	-0.266220914093	-0.15865659707159654
MOLP2	-0.204273914093	-0.26302744665039895
HS895T	-0.407812914093	0.16049980124367405
LNZ308	-0.129579914093	-0.03883366205351809
COLO818	2.11218708591	0.05856200040129545
LOUNH91	-0.445350914093	-0.07041803750483636
KASUMI2	-0.123979914093	-0.15874825110288837
LN18	-0.379800914093	-0.04215712294404823
WSUDLCL2	-0.204796914093	-0.20281467047718157
COLO792	5.85567408591	-0.08658382932196174
OCIAML3	-0.344037914093	-0.23482460910528566
K029AX	-0.306283914093	-0.03994692799820596
EB2	0.210206085907	-0.18548863317267383
HCC2108	-0.577891914093	0.01117777597293046
NUDUL1	-0.0973629140927	-0.16819223967086352
L363	1.14882708591	-0.11246826313658363
PEER	-0.337887914093	-0.18367471319674294
YKG1	0.479419085907	0.12100082230267259
IOMMLEE	-0.364701914093	-0.1382450218609898
SNU1105	-0.494453914093	0.07670937585265145
HS944T	2.62023508591	0.02758720076231977
REH	-0.187274914093	-0.15343014460468504
KPNRTBM1	-0.408142914093	0.07314999919802659
KO52	-0.0100139140927	-0.13504275411132477
HEC6	-0.441336914093	-0.10923962775755161
CI1	-0.243579914093	-0.20954590272743653
HS888T	-0.572039914093	0.1336140936624528
HS600T	-0.598795914093	0.10739229342177596
PANC1	-0.317666914093	-0.1266957535096319
COLO849	2.71039008591	0.024209895106528535
JEKO1	-0.435004914093	-0.3306133882870108
U343	-0.0654989140927	-0.030451423184691618
THP1	-0.0263049140927	-0.09138728600059401
SHSY5Y	-0.590999914093	0.030825572001837723
HS343T	-0.561550914093	0.11930417910169269
G361	1.72412608591	0.05456166586459637
SW1710	-0.497626914093	0.029280485359236132
U2OS	-0.473962914093	-0.010486056758723251
RS411	0.105828085907	-0.17944559406314453
GCT	-0.437590914093	0.0035369991978879945
SF295	-0.578396914093	0.06335568993199564
COLO829	1.89222908591	0.03447658343384709
KARPAS299	-0.0621879140927	-0.1387441668669943
SNU466	3.49255408591	-0.02130869634956243
KMRC2	-0.444572914093	0.05793136141216845
NB4	-0.295499914093	-0.2021397709584632
NALM6	-0.205223914093	-0.20427618251081142
AML193	-0.165817914093	-0.1862684279982093
BCPAP	-0.197408914093	0.05874291375871549
DND41	-0.294313914093	-0.3097502866022802
PL21	-0.133439914093	-0.24350181608484142
KU812	-0.438042914093	-0.07257605555535046
GAMG	-0.536689914093	0.02586961171301141
MELHO	0.730752085907	-0.0004426674687164673
HS604T	-0.336366914093	0.07154198355415713
HUNS1	-0.116925914093	-0.12125099117507608
P12ICHIKAWA	-0.213177914093	-0.2409077577214367
GDM1	-0.449769914093	-0.17994166325691563
LS1034	-0.418352914093	-0.07001915483331482
L1236	-0.405760914093	-0.1745435868429318
HS934T	-0.418965914093	0.1043207350583783
LOXIMVI	-0.279720914093	0.012771726634807556
HS255T	-0.448838914093	0.1349163373447306
PCM6	-0.269041914093	-0.09338422523043974
HLF	-0.451402914093	0.013740419775560682
JVM3	-0.206088914093	-0.08769476554332649
SKLU1	-0.353840914093	0.004795730244887847
RH18	-0.363745914093	0.13044122001626315
SW620	-0.415594914093	-0.1587409713194826
IPC298	-0.0600959140927	0.04711244143623168
U266B1	-0.222250914093	-0.17283762535079467
HS172T	-0.377355914093	0.15054439149637622
U178	-0.405390914093	0.0517060936624751
DOHH2	-0.461631914093	-0.2233886614518567
HS742T	-0.517451914093	0.13831021339771463
MDAMB435S	-0.0480689140927	0.10184287886096871
KALS1	-0.497783914093	0.06286802507040187
HEL	6.61016408591	-0.09947030284777632
SKNAS	-0.526116914093	0.058280014841766765
SKNSH	-0.476344914093	0.1036789143604173
MUTZ5	-0.122345914093	-0.31579030705955496
UT7	0.745714085907	-0.17300193882855033
TE159T	-0.446668914093	0.14308032531105971
KE97	-0.451851914093	-0.0309098630162377
KNS60	-0.640903914093	0.056570738066749456
HS571T	-0.502874914093	0.055194922784005944
KARPAS620	1.38646608591	-0.1743515002003306
HS606T	-0.559865914093	0.14424749378282367
HS274T	-0.407896914093	0.0622358331329766
DM3	-0.538698914093	0.047875715804502235
H1341	-0.360008914093	0.06027018812695946
MHHCALL2	-0.478346914093	-0.1999913142797531
SIMA	-0.481341914093	0.06605521640617398
HS839T	-0.373044914093	0.0998147158044827
EJM	-0.467892914093	-0.1298209953869095
KE37	0.0377000859073	-0.07728128118707735
WM983B	2.72019408591	0.050698524468697284
CAL120	-0.535316914093	0.07129947452888197
CORL24	-0.450849914093	0.23915962374667593
KS1	-0.537037914093	0.09580961772983336
DEL	-0.308086914093	-0.02695255254697788
MDAMB231	-0.351029914093	-0.058853417167893725
HMEL	0.234600085907	-0.1254206782990962
MDAMB157	-0.299952914093	0.04443320858423811
KASUMI6	-0.238239914093	-0.1429216716805066
PF382	0.472821085907	-0.19176039490551283
NALM19	-0.273892914093	-0.2804182354590535
HDMYZ	-0.382264914093	0.09736301724850496
SUPT11	-0.341365914093	-0.29319496470094353
SNU423	-0.483521914093	0.030814250702185245
HS698T	-0.404321914093	0.0935398614121856
H196	-0.272055914093	0.10629371279607851
EB1	-0.578978914093	-0.2260574225830135
SF126	-0.562211914093	0.04079422603309956
CORL311	-0.227037914093	-0.05742540152407033
RD	-0.525875914093	0.05864875732069438
SKMEL28	-0.274192914093	0.046270230846570344
HCC1359	-0.351954914093	0.01374804011249845
U87MG	-0.431318914093	0.044787234456701984
CALU1	-0.329019914093	0.030255490774378474
BL41	-0.418761914093	-0.21256575170457534
HUT78	-0.226703914093	-0.17634202486943723
MHHNB11	-0.274335914093	-0.06695757721595327
SW403	-0.466658914093	-0.07694464640975071
OCIM1	0.799684085907	-0.024005847974092
JJN3	-0.442889914093	-0.251320870838157
OPM2	-0.340362914093	-0.0680544628958985
SKLMS1	-0.385701914093	0.11437071881290882
KMS12BM	-0.469537914093	-0.26596023726414497
HEC59	-0.307431914093	-0.06028577757704289
CMLT1	-0.0707559140927	-0.1371954069392015
PFEIFFER	-0.495336914093	-0.179013719213562
SNU738	-0.381805914093	-0.10320825952644967
RAJI	0.260723085907	-0.2332766325709962
DKMG	-0.246854914093	0.1648241634579036
SUPB15	-0.108170914093	-0.20762278780568863
HLFA	-0.325228914093	0.10533978018472148
GA10	-0.336796914093	-0.1874479285998568
KYM1	-0.470347914093	0.06196330665887363
A4FUK	-0.128554914093	-0.0435427703567805
SR786	0.335093085907	-0.039049786000605144
SKNBE2	-0.366944914093	0.08449571219436341
42MGBA	-0.531391914093	0.009660721219630136
SLR26	0.143509085907	-0.03672758624125248
697	-0.181101914093	-0.1297199225829927
M07E	-0.393158914093	-0.18486430525449468
MIAPACA2	-0.345442914093	-0.28323484496571094
F5	-0.224520914093	-0.07049700802226229
HS294T	0.839024085907	-0.02159410248679402
WM88	6.51279408591	0.08574221580442352
OCILY3	-0.158637914093	-0.10101893160833338
CAS1	-0.432471914093	0.09165619594888408
SUDHL6	-0.259026914093	-0.16759987444821128
A673	-0.640870914093	0.05939421279605587
COLO741	-0.641324914093	0.020066271159450352
MHHCALL3	0.0557280859073	-0.20631148154809587
HH	-0.142093914093	-0.08071273666247306
ME1	-0.282711914093	-0.3065405164458191
SH4	-0.509383914093	0.03319756598495569
SKMEL30	1.73057208591	-0.02082083533876797
MFE296	0.195209085907	-0.19249718672261165
H226	0.315810085907	-0.03430459526653297
U937	0.479656085907	-0.24236369695127039
HUH28	-0.401964914093	0.09061375190555068
RERFLCAI	-0.473328914093	-0.0035721770956594645
C32	2.14512408591	0.1354797404735233
SW1088	-0.486797914093	0.02454757260351287
HS695T	6.86693408591	-0.09014203630142686
OVMANA	-0.383745914093	-0.058599011030653556
COLO679	-0.462496914093	0.07918799197770805
KPNYN	-0.394435914093	0.10917769955899366
JM1	-0.189374914093	-0.17965430946630287
HS611T	-0.152703914093	-0.17978989009208277
MOLP8	-0.230427914093	-0.03281381668651808
MEC1	-0.485840914093	-0.04314093642174641
YH13	-0.419242914093	0.1367750527479175
TOV21G	-0.425691914093	0.08399700401140832
EHEB	-0.656560914093	-0.07767087023646987
KOPN8	-0.338044914093	-0.4115025056155046
NUDHL1	0.133275085907	-0.32823522402704336
ST486	-0.232048914093	-0.17377108142781902
BJHTERT	-0.182012914093	0.03959953830748989
LMSU	-0.590393914093	0.06141599318111112
MOLT16	-0.457999914093	-0.14753651223404463
A204	-0.620365914093	-0.08449712715580251
JVM2	-0.243554914093	-0.10238235038084985
MV411	-0.516086914093	-0.37450505134358736
OCILY10	0.0866240859073	-0.18534858082612335
REC1	-0.221240914093	-0.11235887685496661
KMS27	-0.338389914093	-0.11778083714380416
MC116	-0.248222914093	-0.19204562234236802
SUDHL5	-0.467826914093	-0.14498589249874852
G402	-0.260764914093	-0.18443562775750005
SKMEL3	-0.452565914093	-0.02862217228220821
SW579	-0.426738914093	0.021423228439857844
WM2664	7.19026408591	0.014859507621557322
HS618T	-0.416349914093	0.09035133313297325
HUT102	0.276007085907	-0.04331227757699396
HS229T	-0.421296914093	0.12757426213417616
OUMS27	-0.441129914093	0.08438300521483659
ALLSIL	-0.151156914093	-0.28050204833515124
H2286	-0.205239914093	0.030681893903123317
CGTHW1	0.134366085907	0.025076888488005378
MHHCALL4	-0.387852914093	-0.2796971530282633
UACC257	0.317704085907	-0.026909311271364828
H2405	-0.341247914093	0.019278450461497888
HCC1395	-0.310796914093	-0.06301639370218623
CCFSTTG1	-0.206684914093	-0.015537139791215225
HS688AT	-0.621572914093	0.09700736622565768
MINO	-0.112516914093	-0.26933866626533837
U138MG	-0.451549914093	0.09340065443265089
NOMO1	-0.339746914093	-0.1388886295625798
RERFLCAD2	-0.480268914093	0.07017224649038299
OUMS23	-0.154620914093	-0.06766123967088163
SKMEL2	1.01113208591	0.11267208463713523
KMRC1	-0.525776914093	0.13727260870458316
A375	1.32892808591	-0.05809843882854924
TALL1	-0.244198914093	-0.24350758985138607
SKMEL5	-0.702427914093	0.04649129823522013
G401	-0.370688914093	-0.13540926373828882
S117	-0.459379914093	0.09898034456503581
H1975	-0.550597914093	-0.021900187324328965
ACCMESO1	-0.474082914093	0.003886259125709489
MELJUSO	2.96584308591	0.03131200461311534
KIJK	3.03739208591	-0.07434884135559355
HL60	-0.373209914093	-0.25038226133154506
BHT101	-0.633729914093	0.1175572645408894
HS940T	-0.105796914093	0.0281801484157577
WM1799	3.96696008591	0.19445207862033162
COLO201	-0.435920914093	-0.12111744965887825
LC1SQSF	-0.306408914093	0.07012206237483332
KARPAS422	-0.0855779140927	-0.15583637083816934
FTC238	-0.456073914093	0.08406797091877306
RPMI7951	-0.355279914093	0.11288490353012524
M059K	-0.401964914093	0.09945723325332188
MOGGCCM	-0.428703914093	0.07421342398743981
HS863T	-0.508643914093	0.09648493060591465
KG1	-0.354309914093	-0.10921335880443005
HDLM2	-0.0260169140927	-0.15679932149998518
YAPC	-0.415216914093	0.047850453469892314
UACC62	2.55988608591	0.03839477055777968
H661	-0.511207914093	0.05585563818714184
SW480	-0.384481914093	-0.10318844063359844
RS5	-0.277348914093	0.11439022422806071
KMS34	-0.481163914093	-0.045230895507201656
NALM1	0.125397085907	-0.2515244887683649
FTC133	-0.482032914093	0.12442007862034651
SAOS2	-0.445049914093	0.04052380004033277
HS746T	-0.0673259140927	0.09900875611733484
H2452	-0.262191914093	-0.05862052667447038
P3HR1	-0.150119914093	-0.2006478931004573
TE8	-0.492055914093	-0.040396799237676154
HT55	-0.262481914093	0.03414018812697387
SNU1214	0.423472085907	0.06726925792237894
UOK101	-0.279469914093	-0.09035514580801543
RKN	-0.291474914093	-0.01582872944218894
SKRC31	0.0615340859073	0.057827066586650516
SKNDZ	-0.245449914093	0.07220000942663635
SKMEL1	1.77319308591	0.016580028680502897
SUDHL8	-0.0885009140927	-0.24439578900903675
SNU410	-0.410478914093	-0.05237162595244803
KHM1B	-0.0665529140927	-0.20611462896089475
JURKAT	-0.0580409140927	-0.12719940393077103
HS939T	0.171978085907	0.10669795527496798
BFTC909	-0.348672914093	0.04551246249519186
GI1	-0.545454914093	-0.0067484863615713785
RPMI8226	-0.339953914093	-0.14027226494161915
HS870T	-0.520079914093	0.16024344384297404
A172	-0.491657914093	-0.035969732450638205
MG63	-0.390439914093	-0.01636562595246963
SNU182	-0.336373914093	0.14709447091876318
SW1353	-0.409007914093	0.057917618331535616
NH6	-0.207635914093	0.17240852807886412
UMUC3	-0.555102914093	-0.01714528239048061
HS729	-0.547433914093	0.11679486141215563
TUHR10TKB	-0.576692914093	-0.0031778888886884755
CPCN	-0.207833914093	0.050236495587862084
KYSE70	-0.465975914093	-0.010059825711780964
MDST8	-0.477644914093	0.016778940232892565
JK1	-0.493415914093	-0.10610921921358413
EN	-0.376766914093	-0.18254326133156826
A2058	0.999371085907	0.015793185720188542
SUPT1	0.342153085907	-0.1810355489368245
SCC9	0.0787910859073	0.06451146008843996
RERFGC1B	-0.296513914093	0.14273306478157227
HMCB	4.67161208591	0.09698941676714824
OV56	0.198222085907	0.07592419173703294
D341MED	-0.0832699140927	-0.05742745026049819
TF1	-0.380323914093	-0.24339950501384064
SKHEP1	-0.505996914093	0.03648764600903963
SW1783	-0.453425914093	0.09719411050965582
SNU201	1.72253008591	0.09556618752530098
8305C	-0.280331914093	0.07189649257945985
NCCSTCK140	-0.561550914093	0.11815492278399291
HS936T	2.99029608591	0.02883536923400225
KCL22	-0.584152914093	-0.11858458022446496
ES2	-0.388483914093	0.09728314841577332
TYKNU	-0.480699914093	-0.0801397113917146
KMS21BM	-0.153932914093	-0.1147616073002502
SJSA1	-0.161661914093	0.03323097573226406
MKN7	-0.466752914093	-0.06961398335322071
H508	-0.181298914093	-0.05050497553127374
CHL1	6.23259408591	0.06753116345785691
WM115	1.19261808591	0.09318161712818193
G292CLONEA141B1	-0.233983914093	0.11163246550363397
TUHR14TKB	-0.0613349140927	0.01416228740497506
CH157MN	-0.253927914093	-0.00042547131948191403
TUHR4TKB	-0.144054914093	0.040138099679277416
SNU1077	-0.606160914093	0.0721361797033432
HCT116	-0.626280914093	-0.06987259707157349
SNU668	-0.479875914093	-0.13093658022444732
MEWO	0.224570085907	0.12705698054571735
H650	-0.410444914093	0.033819025672069306
H1299	-0.520660914093	-0.08300023425571743
SLR21	0.141561085907	0.09590403469738985
LS513	-0.397057914093	-0.0061210790210790905
COLO783	8.28843408591	0.11468810449273899
143B	-0.557978914093	0.055545624348412315
SJRH30	-0.471589914093	0.015722957080008874
MOLM6	-0.00285591409266	-0.211750183112537
HTK	-0.301508914093	0.03916498716426897
RERFLCSQ1	-0.673973914093	-0.04527047793800324
YD15	-0.566773914093	-0.018461573605900485
SW1573	-0.334599914093	-0.0945178900920371
WM793	0.0385220859073	0.17822279101508856
SLR23	-0.305349914093	-0.04173115904508822
A498	-0.0566069140927	0.007181042519261064
EFO27	-0.226458914093	-0.15550147733633177
ESS1	-0.519082914093	0.04078223445668579
IGR39	-0.279867914093	0.013999681508428636
SW1990	-0.199853914093	-0.009216829923604326
H1339	-0.422416914093	0.02185491195365858
MONOMAC6	-0.407183914093	-0.19669377637364063
59M	-0.511752914093	-0.05565180164441684
OVSAHO	-0.142292914093	0.008559162856190499
PRECLH	-0.0370559140927	0.039716417970545856
CAL78	-0.395778914093	0.11286151965525676
MKN1	-0.680281914093	0.06882452988387541
EFE184	-0.550933914093	0.04585738608124986
H1703	-0.537305914093	-0.13455565844345718
SW1271	-0.474697914093	-0.10694363557941794
LN229	5.46648708591	0.0833275780186523
HLC1	-0.523743914093	-0.056117974929591474
H23	-0.302071914093	-0.1340658040511274
OVCAR8	-0.0784029140927	-0.022902739670886088
SKM1	-0.502645914093	-0.11959248335320583
CAL12T	-0.339692914093	-0.032590193341144616
HEC50B	-0.444505914093	0.0372887898116774
HOS	-0.467113914093	0.03142472543142649
SW1417	-0.464591914093	-0.09633091716783666
J82	-0.390896914093	0.021359458885098905
TC32	-0.242784914093	-0.08662391235440375
HS578T	-0.146968914093	0.045382018451851094
COLO205	-0.344071914093	-0.07563537926173228
RDES	-0.426473914093	-0.1053122240270656
COLO320	-0.460816914093	0.04554278740495653
SW837	-0.464676914093	-0.005095322101665345
SKMEL24	9.04918408591	0.1554968680306542
KMS26	-0.240635914093	-0.03852995086220997
KYSE150	-0.433518914093	-0.10448532751682238
PATU8902	-0.472289914093	-0.11794656578398302
CHAGOK1	-0.563832914093	-0.0020746837142192817
KMS11	-0.307824914093	-0.01796551764920267
TEN	-0.587253914093	0.062124632170252325
BICR18	-0.344950914093	-0.006549831126935918
EM2	-0.513847914093	-0.1677906933411638
RH30	-0.578679914093	-0.1875233503808176
HCC1588	-0.594223914093	-0.005342491175101024
MKN74	-0.508601914093	-0.04287425290793218
MONOMAC1	-0.216714914093	-0.21562973485742076
786O	-0.509383914093	-0.01314413317269173
EOL1	-0.490273914093	-0.2236305645806092
HT	-0.281924914093	-0.16483709346147252
MPP89	-0.276562914093	0.13464355395128913
HS766T	-0.461582914093	-0.056694733052380354
JMSU1	-0.389024914093	0.0166261646612511
HT1080	-0.310403914093	0.02792802025691812
HEC1B	-0.293089914093	0.054563913758756966
DMS114	-0.373014914093	-0.05511597553126582
HCC364	-0.365459914093	-0.07399993943019506
LN215	-0.507438914093	-0.05482697492955577
SNU216	-0.480909914093	0.052363700762330705
NB1	-0.411914914093	-0.0019582444843273886
HEYA8	-0.722838914093	0.08356221700784706
H929	-0.448143914093	-0.10378053088628988
OVK18	-0.305799914093	-0.160277716806877
GSS	-0.539447914093	0.035730817489197784
1321N1	-0.597211914093	0.05980338547953414
HSC3	-0.461310914093	0.034367907140223274
DANG	-0.536048914093	0.011062379462713243
HCC1187	3.13052708591	0.06024428680323347
HEC1A	-0.321080914093	0.04804364420397037
SEM	0.180654085907	-0.09103088467689184
JHH6	-0.390062914093	0.05361716526295052
769P	-0.317021914093	0.034007372242461795
SUPHD1	-0.565044914093	-0.03914845026053724
A1207	-0.464679914093	0.030503299438664144
SH10TC	-0.320236914093	-0.16184755194528203
KMM1	-0.556654914093	-0.025133606096867926
AM38	-0.430042914093	0.11769555334959035
A3KAW	-0.361491914093	-0.06342501464081726
KLE	-0.135402914093	0.07502702206195477
PK45H	-0.388262914093	-0.0034062492978266484
H1650	-0.512403914093	-0.0006326825108259389
OCIAML2	-0.284996914093	-0.1312844538706339
HGC27	-0.443452914093	0.10176984155660894
RH41	-0.129021914093	0.03815441977559773
SW948	-0.412830914093	0.02261257741697203
CMK	-0.389852914093	-0.20233817589229006
OVCAR3	-0.217300914093	0.161741846971752
CAKI1	-0.472126914093	0.15849694925814783
KP3	-0.535050914093	0.09293253529905043
COV434	-0.309847914093	-0.03579632330505789
OSRC2	-0.501998914093	0.05272598656260716
H2052	-0.457504914093	0.052175561171506804
MOLT13	-0.279075914093	-0.11458529502582743
253J	0.146185085907	0.16753882290434424
SKOV3	-0.446753914093	0.04481458644227039
K562	2.76979508591	-0.22446198636160822
H4	-0.621462914093	0.11289071881285433
COV504	-0.549869914093	0.05135804673102172
KNS81	-0.489226914093	0.19334944805480217
MESSA	-0.119747914093	-0.15792507059745559
RCC10RGB	-0.176086914093	0.03818512194165762
SCC25	-0.676242914093	0.0431771688730974
H524	0.0619710859073	0.054538155635979135
VMRCRCZ	-0.341806914093	0.07040185238689187
KMS18	-0.322973914093	-0.06287712896085926
FUOV1	-0.469854914093	0.08706219173706045
EW8	-0.407833914093	-0.0268901217407065
KMS28BM	-0.395106914093	-0.050852321499994864
LAMA84	-0.0629269140927	-0.1384779093459732
H2106	-0.458502914093	-0.07624456217387071
OCIAML5	-0.135069914093	-0.11452824508604431
UMRC6	-0.364891914093	-0.10558725350959881
RMGI	-0.455148914093	-0.05478530826289591
H211	-0.0174689140927	0.049299818090851266
SW1463	-0.272998914093	-0.044969876253303474
HCC1599	7.60859073354e-05	0.05361062254333297
OVCAR4	-0.599762914093	-0.016950462294221248
253JBV	-0.457791914093	0.13127709366249488
HEC251	-0.455787914093	0.16608129101506464
ONCODG1	-0.0807689140927	0.1339441026877499
MM1S	-0.304039914093	-0.14331883172862656
CAOV4	0.0684010859073	0.12645464179722143
KE39	-0.368276914093	-0.0009419977936411059
MDAMB436	-0.517062914093	-0.06625951163237201
MOLM13	-0.482819914093	-0.24153227817869907
HS852T	4.48529208591	0.10509607079842563
RKO	-0.474556914093	-0.08183557601266576
SKRC20	-0.173682914093	-0.03552224448436804
PECAPJ41CLONED2	-0.485538914093	0.08127830184537561
CAL54	-0.641674914093	0.09275084035318003
SCABER	-0.491872914093	0.07915621038929226
JURLMK1	0.509844085907	-0.12210319394286091
OAW28	-0.644573914093	0.05576041375874559
HEKTE	-0.363349914093	0.015133478139012313
LCLC103H	-0.566033914093	-0.029025485759917348
CAL62	-0.353241914093	-0.05773320236642216
D283MED	-0.274932914093	-0.014162051343527545
TC71	-0.206460914093	0.06666803168894071
COV362	-0.487809914093	0.09890255094284302
BICR16	-0.511346914093	-0.01897321861185966
JL1	-0.474619914093	-0.07658006337726625
ISTMES1	-0.389829914093	0.018277741075206844
BV173	-0.0935869140927	-0.22160539610889363
SNB19	-0.642031914093	0.06896939510646743
8505C	-0.554658914093	0.08016083253128713
A253	-0.389028914093	0.06696864300057535
IGROV1	-0.354966914093	-0.03189629322080583
ACHN	-0.467136914093	0.1403999721221707
JIMT1	-0.563368914093	-0.11692822884056028
KMRC3	-0.372749914093	0.10503167789831828
OC316	-0.288656914093	0.019164532892303465
H28	-0.159745914093	0.013570615924830309
TT2609C02	-0.623187914093	0.006363541917561531
HCC2157	3.50524508591	-0.037616104893478296
CMK115	-0.397774914093	-0.12447913016426199
HK2	-0.224819914093	0.00019386201384059793
OVKATE	-0.285876914093	0.17454779643017912
MFE280	-0.414730914093	0.006650552747894237
KYSE270	-0.413998914093	-0.001883115122147517
A549	-0.313866914093	0.0221222362617159
5637	-0.587826914093	-0.019942239670876907
KMRC20	-0.461698914093	0.07834520497416177
HCC2814	-0.403430914093	-0.08114931788986787
F36P	2.26366208591	-0.16207978299216588
U251MG	0.0321310859073	0.08542817549157025
PATU8988T	-0.444081914093	-0.0764812426793392
CALU6	-0.342833914093	0.023599305455493085
HCC366	-0.560259914093	0.0263136056961775
JHOC5	-0.484052914093	0.14217028680324395
TE1	-0.644751914093	-0.0512861530282654
HUCCT1	-0.473196914093	0.04888150942659555
KP4	-0.523603914093	-0.04155318311250275
AN3CA	-0.371293914093	-0.18012381187304746
KYO1	3.29349408591	-0.2833809472520924
GCIY	-0.445587914093	0.10811913878880484
HEC151	-0.398653914093	-0.060444613317111276
RCM1	-0.427019914093	-0.05410464881649808
TE617T	-0.233640914093	-0.021800607901908426
SNU398	-0.390613914093	0.12183224348193375
SALE	-0.0192979140927	-0.10421718371418112
KG1C	-0.326501914093	0.0730482669476699
YD38	-0.510302914093	0.019539250100464405
EFO21	-0.361584914093	-0.057658238467496105
H841	-0.549196914093	0.016547845768363104
VMRCRCW	0.426321085907	0.032861851785223044
H1915	-0.367811914093	0.06428989089466922
CAPAN2	-0.329092914093	0.03034703409567365
LS123	-0.562359914093	-0.022117006217186277
PL45	-0.579150914093	-0.027068043521668313
NUGC2	-0.468982914093	-0.09621695206556989
PK1	-0.636128914093	-0.024004894303852303
JHUEM3	0.264505085907	0.26839220316910284
T3M4	-0.400250914093	-0.052950889490409915
KYSE180	-0.407547914093	-0.025155780585399374
HDQP1	-0.730182914093	0.06249236803067253
KYSE140	-0.358392914093	0.09512049558785401
DFCI024	0.133017085907	-0.15087084556741676
KYSE520	-0.351710914093	0.012086450461482217
HCC38	5.66356608591	0.1441942055758226
UMRC2	-0.248901914093	0.0155882813881055
LP1	1.57617808591	-0.11624061813054158
SNU626	-0.412776914093	-0.057889236662428914
HS683	-0.582620914093	0.1977968198959056
COLO704	-0.360666914093	0.058042797633552676
OC315	-0.161323914093	0.016105792218409826
H1693	-0.325889914093	0.15067867729663514
TCCSUP	-0.662888914093	-0.09317476855172255
CAL51	-0.270547914093	0.1789505593664485
SKMES1	-0.224372914093	0.061951341556568035
HSC2	-0.267365914093	0.02444397091875492
SNU1197	-0.612972914093	-0.0020514045325302757
MKN45	-0.605830914093	-0.03307935098255286
DU4475	-0.399278914093	-0.003627318491589206
HMC18	-0.304545914093	-0.03316944785378219
PANC1005	-0.557636914093	-0.11153994123527769
RPMI8402	0.300674085907	-0.16114306638566334
OVISE	-0.317526914093	0.06525492819917951
KP2	-0.413333914093	-0.005715142197981822
SIGM5	-0.531190914093	-0.19816161813053723
SCC4	-0.375898914093	0.1065724179705104
JHH1	-0.245593914093	-0.037921095266551824
RERFLCMS	-0.434670914093	0.05143520497411495
BICR31	-0.273224914093	0.12520888066605218
SNU1	-0.428180914093	-0.1419725790210477
H1568	-0.538699914093	-0.000991692137769589
DBTRG05MG	2.28867308591	0.11073424408363448
SNU719	-0.500195914093	-0.048537730043896145
OAW42	-0.424637914093	-0.014289045928403705
T3M10	-0.615129914093	-0.08379885820280475
PANC0213	-0.201142914093	-0.002444648214800631
CAOV3	-0.633104914093	-0.05034442258306349
VMRCLCD	-0.613099914093	0.017683138788792786
OC314	-0.519028914093	0.02928332230265304
KATOIII	-0.288636914093	-0.10884528299219182
SW48	-0.0669949140927	-0.03650376133151454
SNU449	0.0765180859073	0.08178731207402212
JHOS2	-0.314648914093	0.19188685178521706
CL14	-0.316437914093	-0.10181953630143835
A704	0.391059085907	0.2577260124350409
SNU878	4.93907908591	0.11270493421597147
MSTO211H	-0.323424914093	0.08399899618953709
PSN1	-0.515394914093	-0.06803757601262111
SNU8	-0.142650914093	0.10927201303670957
ISTMES2	-0.219292914093	-0.029091686722596814
DAOY	-0.310751914093	0.0489202284398352
KYSE30	-0.392638914093	-0.003552341355625081
SNU1196	-0.480695914093	-0.1376841656636437
NMCG1	-0.462358914093	0.16877679161671866
SKNMC	-0.345107914093	0.08351007019676492
ML1	-0.380015914093	0.18796564961916568
OV7	-0.362720914093	0.049841389089645874
EBC1	-0.519095914093	0.018404104492773698
SNU886	-0.458546914093	0.05146080064198888
SNU119	-0.150666914093	0.08867640653853044
T98G	-0.194311914093	-0.03659602607276754
H2023	-0.483833914093	0.1806546387887774
EPLC272H	-0.367749914093	-0.055338440031880015
PK59	-0.203195914093	-0.052450738467487636
SW1116	-0.341835914093	-0.01984588708361691
JHH2	-0.524825914093	-0.018648290212369526
EWS502	-0.116580914093	0.003439525672092041
NCO2	2.91083008591	-0.02310559285977376
HEC108	-0.517558914093	-0.06837146470097216
LXF289	-0.383608914093	0.01645477476956506
MCAS	-0.500351914093	-0.028525354592713464
BHY	-0.492203914093	0.028801491376007005
H1435	-0.320511914093	-0.025059427998210114
SNU503	-0.412538914093	0.11848133854813145
H1573	-0.277996914093	0.10763554612934577
SNU5	-0.352081914093	-0.024283026674497294
SNU475	-0.556620914093	0.12076241857219619
CJM	-0.479580914093	0.018643953469922547
H854	-0.257523914093	-0.04317596109081192
ABC1	-0.543923914093	0.1272269540716715
DMS53	-0.554937914093	0.18132708824728888
HUG1N	-0.629406914093	-0.054046563978939116
H2291	-0.435798914093	0.09686690894521154
H520	-0.281406914093	-0.00041016686705645886
JHH4	-0.555814914093	0.14888856357824584
KU1919	-0.526199914093	-0.003602954472270568
CL11	-0.573738914093	0.035162056959654686
LS411N	-0.541128914093	-0.03445821079002392
RMUGS	-0.348584914093	-0.05541859406316339
MFE319	-0.240874914093	-0.06702819634957857
SNU283	-0.281904914093	-0.10732567348552788
SNU869	-0.518418914093	-0.03731151343745564
LU99	-0.529060914093	0.009774558764745181
KYSE450	-0.365466914093	0.024451877055977237
SNU840	-0.277568914093	-0.03538063678281473
HEC265	-0.109742914093	-0.038791626554145135
PECAPJ49	-0.355637914093	0.04516172121964238
PANC0327	-0.630340914093	0.02633463397537523
LC1F	-0.432140914093	-0.07766835338930607
DMS273	-0.507972914093	0.05728084336162669
647V	-0.467348914093	-0.06817642198134907
JHOM1	-0.402695914093	0.20234100461315843
SKES1	-0.536183914093	0.07622409486583148
ISHIKAWAHERAKLIO02ER	-0.592990914093	0.21072393120758784
RL952	-0.266806914093	-0.032916905134176326
TTOESOPHAGUS	-0.0436229140927	-0.02359752005597315
HCC95	-0.246664914093	0.007979327717766736
COLO684	-0.650713914093	-0.060784281788794095
H82	-0.454461914093	0.02502299378278591
BICR22	-0.531749914093	-0.043149677697330725
H2228	-0.429840914093	0.07360644444459896
COLO680N	-0.476334914093	-0.03648877998375985
HSC4	-0.609974914093	0.11354015623766109
H2227	-0.577260914093	0.025274453469942695
CFPAC1	-0.419374914093	0.08249879582849622
IM95	-0.522050914093	0.02761146610530767
CAL851	1.73090808591	0.024220707982574183
H1666	-0.503806914093	0.0228732849981947
PANC0203	-0.464795914093	-0.028634779382054186
HCC1143	4.04409008591	-0.009085499598652765
MHHES1	-0.495461914093	0.12693395708001382
HPAFII	-0.464493914093	0.03027382952287505
H1155	-0.382426914093	0.04974854673105776
TOV112D	-0.503806914093	0.07141544324125569
SNU761	0.407027085907	0.07507718572019528
T84	-0.484042914093	-0.08393347553128745
NUGC3	-0.508742914093	-0.07343854352162495
CAL27	-0.648601914093	-0.002333087444657995
H2030	-0.199505914093	0.005401592459069445
ECC12	4.35114208591	0.18163990954695328
CORL105	-0.524732914093	0.05505287946266865
N87	-0.294565914093	-0.02990860549524245
H727	2.63140808591	0.2512165798237138
SCC15	-0.508808914093	0.05892226574427453
H1581	-0.368159914093	0.10330911231466007
CORL23	-0.494396914093	-0.14626638648192114
TE11	-0.440104914093	0.06709967729660346
JHUEM1	-0.585043914093	-0.031259246289407856
BFTC905	-0.491193914093	0.010969790413406965
H2172	-0.441737914093	0.04851092819913602
YD8	-0.235884914093	0.023427873445860715
H747	-0.388485914093	-0.03611145447234548
LOVO	-0.531077914093	0.07032297392719007
RERFLCAD1	-0.230726914093	0.051003683313459766
HCC1171	-0.656976914093	0.13606227537120644
JHESOAD1	-0.439973914093	-0.03212779141576965
BEN	-0.435459914093	0.13319644263959948
HCC1897	1.17487608591	-0.12626850080202093
639V	-0.116847914093	-0.12851666927374902
HCC827GR5	-0.150425914093	-0.1769963094663137
H1963	-0.373305914093	0.0625342350584277
UBLC1	-0.481622914093	0.17395404492597333
OV90	-0.0935219140927	0.09219485419194735
SNU601	-0.670720914093	-0.1977110230643697
H1694	-0.447801914093	0.026624201965723526
SCLC21H	0.00612508590734	0.0794081616528388
PATU8988S	-0.317658914093	0.05357663337366058
LU65	-0.540607914093	0.0009386784999995929
H1563	-0.712294914093	0.025487905936835108
CL34	-0.323840914093	-0.00293077095849774
HARA	-0.472046914093	0.03743577597294432
SNU520	-0.595002914093	-0.03296679983937371
H1930	-0.464358914093	0.16224806177324416
SUIT2	-0.380713914093	0.047227384276167905
HCC1937	3.59621108591	-0.070224278780384
PC14	-0.565660914093	-0.08612205194526114
H1944	-0.557821914093	0.14383013939047834
HCC15	-0.457521914093	-0.06342360970702453
FU97	7.53689408591	-0.22381972162030375
SNU1033	-0.750235914093	0.028601250702170414
H684	0.999395085907	-0.046112254111300564
JHOS4	-0.450047914093	0.09356975972745366
ASPC1	-0.519963914093	-0.053723822101683714
H2009	-0.476984914093	0.10826734576836396
LK2	-0.613439914093	0.1650158229043746
COV644	-0.268472914093	0.11242282651445054
HT115	-0.584258914093	0.05806519414380512
H1648	-0.576170914093	0.02466748596090136
H2171	-0.503509914093	-0.05952941054931554
TCCPAN2	-0.409097914093	-0.05391058985137492
COLO678	-0.646161914093	-0.11723249598856686
PLCPRF5	7.48388408591	0.04028861111129813
H1755	-0.367828914093	0.09335092037729235
HUH6	7.18719408591	0.05576274528702143
HUPT3	-0.517859914093	0.024012813277383548
NUGC4	-0.312762914093	0.003934179703437696
HCC827	-0.474630914093	0.06092961772987872
C3A	9.85750408591	-0.06963256277557257
H322	-0.499899914093	0.07032140593681897
DU145	-0.646925914093	-0.02291769454451951
SNUC1	-0.0314259140927	-0.013709482751528538
KNS62	-0.345651914093	0.020939774167867832
VMCUB1	-0.315554914093	0.06241473385498346
GRM	-0.672479914093	-0.26857842137965793
PANC0403	-0.643875914093	0.056186061773177226
LS180	-0.455747914093	-0.009245671078852515
H1373	-0.229177914093	-0.03305239731224916
KM12	-0.329439914093	0.13290461893321617
TE15	-0.506957914093	0.05743458403555786
H460	-0.418169914093	0.08103300701984388
H358	-0.615759914093	0.07297070978757
HUH7	9.25386408591	0.1846438295227944
PECAPJ15	-0.486832914093	0.050290833132940325
PECAPJ34CLONEC12	-0.488888914093	0.06523144083459538
DMS454	4.52566308591	0.18580876333747326
HUPT4	-0.557970914093	0.10820199077439265
BC3C	-0.537099914093	0.05328386622561266
HCT15	-0.543085914093	-0.09314418070576991
BICR56	-0.268180914093	0.009507729041521359
MDAMB468	1.29186208591	-0.09625511030863185
SU8686	0.530037085907	0.14223270196571336
SNU81	-0.402468914093	-0.06642693040492363
HCC44	-0.296938914093	-0.03925840092241092
KLM1	-0.641133914093	-0.15450535338929644
CL40	-0.443408914093	-0.018287249899521824
L33	-0.462321914093	0.06469695888506787
HUTU80	-0.477314914093	0.0362500918573793
HCC56	-0.358594914093	-0.07121186542297867
SNUC5	-0.488491914093	-0.0217115754109541
SW900	-0.371057914093	0.08653186803062053
CCK81	-0.326268914093	-0.030205538106496357
SNU175	-0.0804869140927	0.08379730966726101
HCC1438	-0.489690914093	0.11039534998010993
MORCPR	-0.168194914093	-0.13099848154813887
QGP1	-0.585449914093	0.22200032049759522
SNU46	-0.443817914093	0.05267779342175583
H596	-0.565275914093	0.170289701364017
OE33	-0.446745914093	0.15718759787428138
ALEXANDERCELLS	8.38275408591	0.03363277476952592
H446	-0.386503914093	0.1927455377057978
H209	-0.597101914093	0.0010843902929967076
H647	-0.508754914093	0.11535650280806331
TE6	-0.514262914093	0.1497161983555927
H2347	-0.301857914093	0.09702914600897997
H1838	-0.390374914093	0.13030242037724432
DETROIT562	-0.273109914093	0.1523853391498172
H889	-0.266641914093	0.22029079582854286
H522	-0.351491914093	-0.1213730669873525
H510	-0.482397914093	0.0942317440836426
SNU213	-0.640799914093	0.11830237765764857
H1623	-0.491999914093	0.10883019354212906
H2066	-0.00963491409266	0.12339485419191751
DV90	-0.730482914093	-0.004397418371244699
H2444	-0.442521914093	0.05382795888508401
HCC70	-0.205762914093	0.03328061712813721
SHP77	-0.301505914093	0.14705012194164768
SQ1	-0.419111914093	-0.04173342619313322
SNU1076	-0.249983914093	0.07480386863238375
SNU61	-0.569289914093	-0.03129781548316536
H1184	-0.477166914093	0.15068720557587073
KNS42	-0.490133914093	0.11475774649039057
TE9	-0.558468914093	0.03539222242300412
H2087	-0.349872914093	0.05996969955894268
BXPC3	-0.475570914093	-0.017172470116122412
HUH1	8.90738408591	0.01778260689947567
T24	-0.246369914093	-0.06626458744462353
H2342	0.00386208590734	0.12122069534719611
HCC33	-0.531561914093	0.130092049739521
H1436	-0.349792914093	0.1791802880066283
OE19	-0.627406914093	-0.1124687252304409
KYSE410	-0.486387914093	0.13787382771780624
OCUM1	-0.186044914093	-0.03242211331710437
H1792	-0.522830914093	0.09667710509443422
SNU245	-0.478543914093	-0.028244860007817084
H1355	-0.563307914093	0.05722718451684038
BICR6	-0.514958914093	-0.008820842558936597
AGS	-0.290450914093	-0.04346458744467271
SNU407	-0.189473914093	0.051830253108938365
FADU	-0.322654914093	-0.012218535098064474
SNUC2A	-0.315213914093	0.0381436219416422
H146	-0.612338914093	0.21537905756139236
AZ521	-0.569819914093	0.02872124588867444
ECGI10	-0.438964914093	0.0401272176095016
H1618	-0.371583914093	0.06406146008843543
CAPAN1	-0.472453914093	0.008501236863406031
SNU1040	-0.377694914093	-0.02063013377432335
SNU620	-0.689306914093	-0.015903674688952648
CW2	-0.511505914093	-0.1000330080222363
SNU899	-0.488930914093	0.013604485960884684
HCC78	-0.339933914093	0.044719836141356134
BT20	-0.422573914093	-0.18358213257100642
SNU1079	-0.329364914093	-0.01708495326894104
HCC1806	-0.491817914093	0.030455352988550035
H1734	-0.293974914093	0.12581314540735625
H2141	-0.379029914093	0.13914437344586245
LUDLU1	-0.566628914093	-0.004902221620363576
PANC0504	-0.667839914093	0.08783454612935238
RT112	-0.509791914093	-0.05293878780568117
CORL51	-0.216018914093	0.12997476995607146
HEPG2	9.74328408591	-0.09650390032070993
SF767	0.465154085907	0.013662226033081688
C2BBE1	0.579029085907	0.03348503529903653
CALU3	-0.498700914093	0.19537814961915118
UMUC1	-0.480839914093	-0.1341348263134631
H2122	-0.402457914093	0.10331739931825394
SBC5	-0.554263914093	-0.07212959707158656
H1385	-0.423812914093	0.16950848957102138
H1048	-0.467495914093	0.21001114300058263
DMS79	1.76126208591	0.029691668873097096
H1793	-0.503777914093	0.061515328921165624
H292	-0.351368914093	-0.03319320477314771
JHOM2B	-0.623010914093	0.1354049288008333
H1876	-0.0794169140927	0.2637051044927904
SNU478	-0.480393914093	0.02561110569615993
HPAC	-0.272609914093	0.02194333313295862
DMS153	-0.535292914093	0.1884356676696594
PC3	-0.698299914093	0.0065903764542691425
LCLC97TM1	-0.516788914093	0.08213388006438004
CAL29	-0.470759914093	0.1052081929404557
HCC2279	-0.577436914093	0.03430513517870081
HCT8	-0.431041914093	-0.1882066157237945
H1395	6.97283408591	0.1278464546733193
H3255	-0.708299914093	0.10354947152043253
LI7	1.40593308591	0.1578497434819629
H1651	2.42313408591	0.1650602133976783
H810	-0.128708914093	0.16646282350602062
RT11284	-0.492181914093	0.0779606887286565
H2081	-0.455956914093	0.3481769889692722
COLO668	-0.449267914093	0.16543383132791187
SW780	-0.628710914093	-0.033476107300242836
TE10	-0.525938914093	0.015234344564984584
HCC4006	-0.559138914093	0.15812006959501987
H2029	-0.190604914093	0.22603374829543527
H1869	-0.469653914093	0.13947243662271536
SNU1066	-0.155866914093	0.18090230726052667
TE14	-0.342878914093	0.07670934035315984
HCC1833	-0.645745914093	-0.015166715001759434
KYSE510	-0.425093914093	0.029706763939210457
CORL47	-0.322920914093	0.0966899757322745
H1836	-0.293376914093	0.11295507320519564
GP2D	-0.207154914093	0.0044179534698754255
SNU324	-0.643123914093	-0.006559902125770176
PANC0813	-0.362238914093	0.03281722302468595
2313287	-0.433900914093	0.02978753770576713
HEP3B217	9.01593408591	0.06125451785013015
H441	-0.315328914093	0.03337918632191306
JHH5	8.63974408591	0.04040315443254355
TGBC11TKB	-0.403103914093	0.0244596285602018
DLD1	-0.441382914093	0.030133659246114698
H716	-0.315339914093	0.2652808030487194
HCC1954	-0.312745914093	0.08388858644225156
GSU	-0.375114914093	-0.0006050290812436016
SNU16	-0.194347914093	-0.0400798726432186
KCIMOH1	-0.502972914093	0.12593022422802402
KMBC2	-0.466947914093	0.10639418451685284
SNU308	-0.437364914093	0.05570412434835761
H2196	-0.501102914093	0.06029184516665818
CAL33	0.603237085907	-0.07311608563960766
ECC10	-0.518729914093	0.01696143662274428
H69	-0.480841914093	0.3325393734458522
VMRCLCP	-0.562788914093	0.013042374047531481
CORL88	-0.471134914093	0.1578841622544909
CORL95	0.432949085907	0.13490039991995395
TE5	-0.309792914093	0.11863170617746065
HT29	-0.623935914093	-0.10181106217391687
MDAMB415	-0.245870914093	0.17270111472142857
H1105	-0.278788914093	0.16931700220640972
JHH7	8.64252408591	0.08995171339765655
TE4	-0.580134914093	0.15576299077432876
H1092	-0.289394914093	0.2310791742882072
IALM	-0.379939914093	-0.05304654352167292
MCF7	-0.352344914093	0.09140065383090372
ZR751	-0.508093914093	0.13118057681529277
SLR20	-0.283048914093	-0.11671301163240104
H526	-0.0805459140927	-0.10250599237847655
RERFLCKJ	-0.350808914093	0.13747172001624117
AU565	-0.546000914093	-0.014575174087256408
H2126	0.237026085907	0.07636315142418787
H2170	-0.445266914093	0.019592383072758495
HCC1428	-0.192830914093	0.06803368271180411
EFM192A	-0.466648914093	0.006267483554120508
UACC893	-0.535081914093	-0.0027369598874819254
MDAMB175VII	-0.431495914093	0.13500278198976912
SKBR3	-0.312078914093	-0.0200598455674029
HCC2935	-0.467649914093	0.08748096129178802
H1437	-0.364886914093	0.030133586442223727
KPL1	-0.393525914093	0.0859472645408839
RT4	-0.536398914093	0.12429481688749923
SNUC4	-0.492902914093	-0.001067261933218108
MDAMB361	-0.567720914093	0.05052381267568039
TTTHYROID	-0.693793914093	0.2734455918574032
H2110	-0.430283914093	0.1243391815084219
YMB1	-0.625081914093	0.029173724829726466
T47D	-0.346854914093	0.0998570292822083
EVSAT	-0.210615914093	-0.03329401704754055
22RV1	-0.359655914093	0.11901173686344879
H1781	-0.545679914093	0.14627247031708462
H660	-0.496743914093	0.1814897615325381
LNCAPCLONEFGC	-0.301012914093	0.07004463036522356
CORL279	-0.0189949140927	0.1878898884879574
HCC1195	0.273816085907	-0.09767426072983844
SNU1041	-0.175943914093	0.10824285659869053
HCC2218	-0.434877914093	0.011591544926011966
BT474	-0.479977914093	0.09806425070216922
CAMA1	-0.555800914093	0.033386834336328594
SKCO1	-0.420152914093	0.05534222061791464
MDAMB134VI	0.429557085907	0.09982716526293259
EFM19	-0.0709189140927	-0.07485500140373334
MDAMB453	-0.242156914093	-0.0010732348574468197
UACC812	-0.206257914093	-0.02128043882853178
HCC202	-0.285057914093	-0.007685508623974314
MDAPCA2B	-0.363593914093	0.04287467127980955
HCC1500	-0.548851914093	0.23293935599703086
ZR7530	-0.309847914093	0.11952946550360724
HCC1419	-0.325298914093	0.09340770557581558
BT483	-0.315356914093	0.06809268090671958
CAL148	-0.584593914093	-0.01560462113897729
VCAP	-0.396550914093	0.2742958487767867
