# Supplementary material for: Determinants of transcription factor regulatory range
Source: Nat Commun. 2020 May 18;11:2472. doi: 10.1038/s41467-020-16106-x (PMC7235260; doi:10.1038/s41467-020-16106-x)
Supplement: Supplementary file 12 — Source Data [file 41467_2020_16106_MOESM12_ESM.zip › Source Data/source_data_supp_fig_3d_FOXA2_target_genes_expression.csv]

	FOXA2	target genes
TM31	-0.634219914093	0.07761216988211457
A101D	4.42516908591	0.09197912310675994
HS746T	-0.0673259140927	0.03073438958445253
COV504	-0.549869914093	0.09277205152632911
HMCB	4.67161208591	0.043048469669505526
647V	-0.467348914093	-0.06341779326460287
COLO829	1.89222908591	-0.0199445055254588
GCT	-0.437590914093	0.0212691046800862
HS688AT	-0.621572914093	0.054011949471027415
H2030	-0.199505914093	0.07902627548096745
TIG3TD	-0.357964914093	0.0121351429508125
HLFA	-0.325228914093	0.07824444911666043
DBTRG05MG	2.28867308591	0.11232046116489097
M059K	-0.401964914093	0.07650128611173813
SW1783	-0.453425914093	0.08102269008056696
TE159T	-0.446668914093	0.0840496468487564
KNS42	-0.490133914093	0.10641404373044669
UMUC1	-0.480839914093	-0.05304227731843636
MHHES1	-0.495461914093	0.0676396340918739
HS683	-0.582620914093	0.12896628682045122
RD	-0.525875914093	0.0612152854030013
A2780	-0.627924914093	-0.015901650103713368
JIMT1	-0.563368914093	-0.08001185137937054
SNU840	-0.277568914093	-0.01714051261261579
HCC38	5.66356608591	0.04365160078215593
TCCSUP	-0.662888914093	-0.09135762955090541
LN443	-0.330085914093	-0.060049574979691364
COLO783	8.28843408591	0.059896616373920374
HEKTE	-0.363349914093	0.037605408719841714
MDAMB436	-0.517062914093	0.006641190434923728
HS888T	-0.572039914093	0.10108167590617931
H524	0.0619710859073	0.009631872220866665
A204	-0.620365914093	-0.08788767916115099
HDMYZ	-0.382264914093	0.109293332178375
J82	-0.390896914093	0.0047540820011734534
H1793	-0.503777914093	0.06841395159718273
RCC10RGB	-0.176086914093	0.055601928209554966
LN319	-0.320397914093	-0.06649142331421784
WM2664	7.19026408591	-0.007669817360964785
KPNRTBM1	-0.408142914093	0.016229738273327726
HDQP1	-0.730182914093	0.01195065960570813
BCPAP	-0.197408914093	0.07973583111525362
RS5	-0.277348914093	0.08023434493524995
COLO800	5.09339108591	0.03375283607628705
MDAMB175VII	-0.431495914093	0.012494115310878842
RH18	-0.363745914093	0.09328471275948037
H522	-0.351491914093	-0.1753491412447825
SNB19	-0.642031914093	0.13293372126408787
U178	-0.405390914093	0.03241922799690224
HS343T	-0.561550914093	0.10008324217125476
HCC1143	4.04409008591	-0.050360548757127546
HCC1419	-0.325298914093	-0.10347711856578343
DMS273	-0.507972914093	0.028116704254910762
H1341	-0.360008914093	0.002950693624121307
FTC133	-0.482032914093	0.04966056605502828
D283MED	-0.274932914093	0.01408210184524669
COV318	-0.495902914093	0.027617135154960955
SNU182	-0.336373914093	0.10513939738029712
ABC1	-0.543923914093	0.06651072551646132
SKES1	-0.536183914093	-0.001239278735866659
H1581	-0.368159914093	-0.10553967986988261
HS739T	-0.298733914093	0.09565732154759578
MM1S	-0.304039914093	-0.10883657356225562
PANC0813	-0.362238914093	0.06263672126411209
TE125T	-0.670205914093	0.10046270283745741
TE617T	-0.233640914093	-0.13768695059981145
HS616T	-0.584598914093	0.07218879567943169
TE1	-0.644751914093	-0.026754278735870413
GRANTA519	-0.264118914093	-0.1956989350080209
PC14	-0.565660914093	-0.0690148761845487
MPP89	-0.276562914093	0.08579162558730445
CAOV3	-0.633104914093	-0.012001408431142663
CAL851	1.73090808591	-0.000349974696209933
SF767	0.465154085907	-0.014339970443922549
H2227	-0.577260914093	0.06267468724570033
SHSY5Y	-0.590999914093	-0.007147814526115447
K029AX	-0.306283914093	0.0017449253746699759
SBC5	-0.554263914093	-0.12162516179758383
KMS18	-0.322973914093	-0.12136240630499266
SKMEL5	-0.702427914093	0.003263325799873889
HS281T	-0.489774914093	0.07185153983249985
HCC1395	-0.310796914093	-0.04377442544038062
SKBR3	-0.312078914093	-0.13037310651759743
HS600T	-0.598795914093	0.13059855613300467
SKNFI	-0.372163914093	0.06886538178856634
KS1	-0.537037914093	0.06771472622509933
COLO679	-0.462496914093	0.057209760243562065
HS737T	-0.610121914093	0.08570575669997474
IPC298	-0.0600959140927	-0.01116915116679477
ML1	-0.380015914093	0.18626653770636475
HS571T	-0.502874914093	0.03900484387218406
CHP212	-0.495392914093	0.04475596860639304
SW1271	-0.474697914093	-0.06730529574509753
EFM192A	-0.466648914093	-0.12943710864378938
HCC33	-0.531561914093	0.18019896718902745
SKMEL31	3.76873008591	0.13583427618969668
SNU475	-0.556620914093	0.07046667803232855
HS729	-0.547433914093	0.09143055188065063
A2058	0.999371085907	0.040546212405118555
LN382	-0.302142914093	-0.03006365364737628
NMCG1	-0.462358914093	0.19412310964115076
GCIY	-0.445587914093	0.09204024500613571
SKMEL24	9.04918408591	0.17943392962697507
IMR32	-0.201138914093	0.07075394238388849
ASPC1	-0.519963914093	0.04066366952774854
JHOM1	-0.402695914093	0.1949700423130091
G361	1.72412608591	0.012836293907606674
ESS1	-0.519082914093	0.051279422894167315
ISHIKAWAHERAKLIO02ER	-0.592990914093	0.10324931446040467
SKLU1	-0.353840914093	-0.004869119274553947
HS172T	-0.377355914093	0.09536094096641334
RERFLCKJ	-0.350808914093	0.09382684103732887
IALM	-0.379939914093	-0.02813382019586031
KELLY	-0.307794914093	0.06106256038532559
HS578T	-0.146968914093	0.018503550463246442
CADOES1	-0.353971914093	-0.053425219203597996
MDAMB361	-0.567720914093	-0.03818848568135304
COLO704	-0.360666914093	-0.009851799643091588
BFTC909	-0.348672914093	0.0063937942619672755
HS863T	-0.508643914093	0.07289629886864615
CAS1	-0.432471914093	0.042320805601429236
VMRCLCP	-0.562788914093	0.06269862133493187
JMSU1	-0.389024914093	-0.0022244289839257266
H1184	-0.477166914093	0.11072750085306776
COLO684	-0.650713914093	-0.12920520928161391
MFE296	0.195209085907	-0.13858939780036153
JHUEM2	-0.518962914093	-0.10419520148571743
EW8	-0.407833914093	-0.08894746016748432
H650	-0.410444914093	0.04377627689838687
YH13	-0.419242914093	0.0734037489040679
MOLM6	-0.00285591409266	-0.19524314195348352
MEC2	-0.327738914093	-0.2541959619393098
DMS79	1.76126208591	0.042302943801329033
COLO818	2.11218708591	0.07235382048448812
NOMO1	-0.339746914093	-0.16740493429932818
8505C	-0.554658914093	0.07667965322725943
MHHCALL4	-0.387852914093	-0.29139293855161547
H2126	0.237026085907	0.038676222327146584
HS934T	-0.418965914093	0.05927844557306173
CI1	-0.243579914093	-0.22747314478834482
SH4	-0.509383914093	-0.027427730188772398
HS751T	-0.307123914093	0.05904916846467365
JHOS2	-0.314648914093	0.18438635840092
MHHCALL3	0.0557280859073	-0.20338781806968548
H661	-0.511207914093	-0.0009639087855108922
A253	-0.389028914093	0.02317809971909404
SUPT11	-0.341365914093	-0.29124186271892333
SKCO1	-0.420152914093	0.11409481127120111
HS821T	-0.556840914093	0.10537980134915517
UACC62	2.55988608591	0.015852730477435392
H1339	-0.422416914093	0.06018321594867808
HT1376	-0.395761914093	-0.037804472215715486
SKMEL3	-0.452565914093	0.001111469669452745
BT20	-0.422573914093	-0.0749377769641098
HCC1500	-0.548851914093	0.028644698585153883
LN464	-0.289225914093	-0.03250749135111095
H2106	-0.458502914093	-0.06458615187549241
KMS11	-0.307824914093	-0.0007551688847269654
JURKAT	-0.0580409140927	-0.15407080814765184
MDAMB157	-0.299952914093	-0.014382740110815575
KYSE520	-0.351710914093	0.016514977111029276
CORL311	-0.227037914093	0.014330111767295203
WM793	0.0385220859073	0.17119475103021817
NALM19	-0.273892914093	-0.25197665010372544
HS742T	-0.517451914093	0.10915013869852558
MIAPACA2	-0.345442914093	-0.21046060545451026
TUHR4TKB	-0.144054914093	0.12384400049862683
MALME3M	-0.505088914093	-0.040959191563696234
EJM	-0.467892914093	-0.11130301296695617
H2171	-0.503509914093	-0.02637423763026401
OCIAML5	-0.135069914093	-0.1202737720030902
HS294T	0.839024085907	-0.010978175971965624
CORL24	-0.450849914093	0.21047072622514595
G401	-0.370688914093	-0.04357490524190426
1321N1	-0.597211914093	0.05020715145545206
A673	-0.640870914093	0.0084905419586699
KASUMI6	-0.238239914093	-0.1791000774602241
H1355	-0.563307914093	0.09531783324141328
MKN7	-0.466752914093	-0.03981256789255095
A375	1.32892808591	-0.05368966286063696
TOV21G	-0.425691914093	0.14279578221379255
CAL120	-0.535316914093	0.02251513373754442
HCC2108	-0.577891914093	0.05558696931513849
H1568	-0.538699914093	-0.006775720975457148
OCIM1	0.799684085907	-0.08080318164156397
HS274T	-0.407896914093	0.05618054621095341
MOLM16	0.582581085907	-0.20507463522062253
H460	-0.418169914093	0.09210417696925403
KMM1	-0.556654914093	-0.05835057639712345
COLO849	2.71039008591	-0.019596382917303836
HS698T	-0.404321914093	0.08178236477933905
EB2	0.210206085907	-0.23197234039434897
DND41	-0.294313914093	-0.29150200517105446
SKMEL30	1.73057208591	-0.06304054308740548
H1563	-0.712294914093	0.06143796860644075
H211	-0.0174689140927	0.07040458377297981
JEKO1	-0.435004914093	-0.2730654133921669
U251MG	0.0321310859073	0.12826768086721727
CAL78	-0.395778914093	0.12419472339024623
P12ICHIKAWA	-0.213177914093	-0.21421579822565423
H446	-0.386503914093	0.1127225681812057
SNUC2A	-0.315213914093	0.024496392419333726
F5	-0.224520914093	-0.09815076916821293
MONOMAC1	-0.216714914093	-0.17517669829655796
EN	-0.376766914093	-0.1881662588918473
TE441T	-0.537921914093	-0.1448870044623354
M07E	-0.393158914093	-0.15872190453321483
MDST8	-0.477644914093	0.02490503451710393
HCC1954	-0.312745914093	0.03230937044910358
DMS114	-0.373014914093	-0.15768905052893004
HS606T	-0.559865914093	0.11159860361703124
CHL1	6.23259408591	0.024129436359762356
WM115	1.19261808591	0.08055079000969341
HS940T	-0.105796914093	0.054086091923183054
RH30	-0.578679914093	-0.1334092737748255
BICR31	-0.273224914093	0.06014225067582444
H1650	-0.512403914093	-0.044128830117889546
SNU398	-0.390613914093	-0.02667216463242361
DU145	-0.646925914093	-0.01885613274014739
22RV1	-0.359655914093	-0.00010758702785236043
MCF7	-0.352344914093	-0.059804674200100584
SKM1	-0.502645914093	-0.10508834252046059
EOL1	-0.490273914093	-0.22989614691447002
HCC1569	8.43919408591	-0.08828756860126094
HCC1428	-0.192830914093	-0.09910240843113276
IGR39	-0.279867914093	0.060853901278257724
WM1799	3.96696008591	0.1238407347297533
OCILY19	-0.339862914093	-0.27449904982020956
SKNSH	-0.476344914093	0.066658082001137
H1781	-0.545679914093	0.03540595230586445
HS618T	-0.416349914093	0.056055639052872794
H2342	0.00386208590734	0.07884948526125814
EVSAT	-0.210615914093	-0.14386132621995962
A1207	-0.464679914093	0.04089702459504857
CHP126	-0.539638914093	0.014711795679422258
BT474	-0.479977914093	-0.08055438858705502
WM88	6.51279408591	0.07850443139877625
KMBC2	-0.466947914093	0.08510454621099295
LP1	1.57617808591	-0.13417790311575825
HT144	6.51064408591	0.031119677323619144
HS834T	-0.584009914093	0.037183521405838756
ACHN	-0.467136914093	0.12874907137042715
LN215	-0.507438914093	-0.09667929220155555
HEL	6.61016408591	-0.07435157497972932
U87MG	-0.431318914093	0.04733998774179554
SKNMC	-0.345107914093	-0.001618163923685496
NH6	-0.207635914093	0.14595304514788307
CAL148	-0.584593914093	-0.10186400162745961
KG1	-0.354309914093	-0.1149235834842973
MOTN1	-0.168180914093	-0.2240136111242416
HS939T	0.171978085907	0.06776470142001008
JVM3	-0.206088914093	-0.1696093800825
SKMEL2	1.01113208591	0.023081763787107943
U138MG	-0.451549914093	0.03808619610462764
H292	-0.351368914093	-0.0015222277082619345
KYO1	3.29349408591	-0.23596831062816886
HS819T	-0.337939914093	0.04942256818115424
TE9	-0.558468914093	0.033583807018883645
REH	-0.187274914093	-0.14271419723341477
MDAMB134VI	0.429557085907	-0.05339943819729219
KURAMOCHI	-0.485707914093	-0.07854439213066097
KPNSI9S	-0.544646914093	0.17786831446041185
LUDLU1	-0.566628914093	0.028663478174113258
H1437	-0.364886914093	0.0034129969550642713
C32	2.14512408591	0.07305664472269492
639V	-0.116847914093	-0.0774833651994026
EFO27	-0.226458914093	-0.10223989744605107
UT7	0.745714085907	-0.09454283649641003
HSC4	-0.609974914093	0.0032566071606546887
SW780	-0.628710914093	0.011572957266928051
HS255T	-0.448838914093	0.0483905667637196
G292CLONEA141B1	-0.233983914093	0.08307630241221584
DM3	-0.538698914093	0.010261456912567564
YD8	-0.235884914093	0.03520521311383888
BJHTERT	-0.182012914093	0.03671576733073704
COLO320	-0.460816914093	0.02375005152635787
SKNDZ	-0.245449914093	0.07869722445334558
P31FUJ	-0.156074914093	-0.10377417455447178
DEL	-0.308086914093	-0.03808153741774619
CL11	-0.573738914093	0.0396492343753628
TOV112D	-0.503806914093	-0.051297239756447004
HEC6	-0.441336914093	-0.11037501154951135
NALM1	0.125397085907	-0.23597641764449293
H647	-0.508754914093	0.15661241651567584
OV56	0.198222085907	0.1198992506758696
LU65	-0.540607914093	0.04468069929383795
TT2609C02	-0.623187914093	-0.006805774837967437
PATU8988T	-0.444081914093	-0.06690821991238294
CA46	-0.415618914093	-0.25281349631209854
CAMA1	-0.555800914093	-0.10808992225115459
MEWO	0.224570085907	0.07696191757878586
MV411	-0.516086914093	-0.3445915515920111
KALS1	-0.497783914093	0.02357297427613808
HEYA8	-0.722838914093	0.08610293246186335
IGR1	1.71064908591	0.09122930241220267
SEM	0.180654085907	-0.11230130566714908
SKNAS	-0.526116914093	0.019055163503635824
AU565	-0.546000914093	-0.0807725721448498
KU812	-0.438042914093	-0.07379954308742413
SKHEP1	-0.505996914093	0.03204442998132272
HCC70	-0.205762914093	-0.049841390004523284
PANC1005	-0.557636914093	-0.08888892437729566
MHHCALL2	-0.478346914093	-0.2213599775310722
HUPT4	-0.557970914093	0.06810940021523146
H2452	-0.262191914093	-0.05969091445524671
OVCAR4	-0.599762914093	-0.019717092343250094
TC71	-0.206460914093	-0.005860078168943084
H1869	-0.469653914093	0.03812594876230054
OCIAML3	-0.344037914093	-0.21913563876419662
HEC1A	-0.321080914093	0.024440561093998493
HUH28	-0.401964914093	0.08442092112234525
SNU5	-0.352081914093	0.06411859511241558
H1703	-0.537305914093	-0.1393064155183475
COLO775	-0.592132914093	-0.29906479539073405
HS229T	-0.421296914093	0.11381422020100838
DOHH2	-0.461631914093	-0.21555520786420054
AZ521	-0.569819914093	-0.04323127802722616
SKUT1	-0.389164914093	-0.15688417738933497
VMCUB1	-0.315554914093	0.015984925374652702
GAMG	-0.536689914093	0.07944160219960215
MDAPCA2B	-0.363593914093	-0.0467240434417695
HS870T	-0.520079914093	0.1517532818594202
KYM1	-0.470347914093	0.10980793104440763
SNU1077	-0.606160914093	0.08544641368080151
HCC1599	7.60859073354e-05	-0.001726999501317278
HCC1438	-0.489690914093	0.07656018405639715
MELJUSO	2.96584308591	0.013232451242818752
NB1	-0.411914914093	-0.0032777578287387235
UACC893	-0.535081914093	-0.07602548639004202
KYSE140	-0.358392914093	0.033639906948037486
KASUMI2	-0.123979914093	-0.15702033330709889
HCC1359	-0.351954914093	0.013967561094014655
HCC1187	3.13052708591	-0.027897054072555792
SNU685	-0.527330914093	0.06391000333358568
HEC108	-0.517558914093	-0.047669477176732436
TE15	-0.506957914093	0.05260751148387443
SNU8	-0.142650914093	0.10596198986793383
MSTO211H	-0.323424914093	0.058416892773645944
MDAMB435S	-0.0480689140927	0.09317189631721033
CAL29	-0.470759914093	0.10082544699052347
KMS27	-0.338389914093	-0.1322635941150798
ISTMES2	-0.219292914093	-0.024863537417689305
CMK86	-0.538415914093	-0.1395276444339803
HS839T	-0.373044914093	0.07501253912375605
EWS502	-0.116580914093	-0.05041729291023291
SKMM2	-0.526009914093	-0.07245199454030572
HCC1937	3.59621108591	-0.05851476137227762
L1236	-0.405760914093	-0.16650678121643162
COLO792	5.85567408591	-0.08535633259842057
SCC9	0.0787910859073	0.030687634800634966
AML193	-0.165817914093	-0.1817036905005938
KPL1	-0.393525914093	-0.07051588539783182
SKMEL28	-0.274192914093	0.0618113477701362
KHM1B	-0.0665529140927	-0.19183460474582695
TO175T	-0.526728914093	0.10593660857807077
H2052	-0.457504914093	0.08613521878360257
MJ	-0.336426914093	-0.09333622416469423
CH157MN	-0.253927914093	-0.006550433944976063
HCC1195	0.273816085907	-0.07678198674438107
OVKATE	-0.285876914093	0.10050982473679691
OCIAML2	-0.284996914093	-0.11839210722631113
MDAMB415	-0.245870914093	-0.025070447410620332
H841	-0.549196914093	-0.06500082728303397
MUTZ5	-0.122345914093	-0.28863120857287267
253JBV	-0.457791914093	0.094830034517143
WM983B	2.72019408591	0.01872242502027487
BT549	-0.389737914093	-0.053165919416298967
IGR37	3.02793408591	-0.09666868837445701
HT1197	-0.420807914093	-0.03767665577350014
HS840T	-0.619511914093	0.054060120271885545
HS852T	4.48529208591	0.09577092679206954
HLE	-0.220137914093	0.06679240942851994
KARPAS299	-0.0621879140927	-0.151364672782679
COLO678	-0.646161914093	-0.06309345308030714
GI1	-0.545454914093	-0.024604017927955385
HCC2814	-0.403430914093	-0.09984557001865102
SR786	0.335093085907	-0.04205908171253316
AMO1	-0.311970914093	-0.18032519865088012
HPBALL	0.629770085907	-0.18513408809100465
RPMI7951	-0.355279914093	0.13782697994586604
H196	-0.272055914093	-0.008923326219947039
H1694	-0.447801914093	0.03409734777012506
KARPAS620	1.38646608591	-0.17507238291735147
T173	-0.556581914093	0.07881063480058718
HK2	-0.224819914093	-0.022767481429007155
BT483	-0.315356914093	-0.1012479626479803
LNCAPCLONEFGC	-0.301012914093	-0.0996191405360206
MESSA	-0.119747914093	-0.18504989744600378
KO52	-0.0100139140927	-0.10839020502932661
MOLT16	-0.457999914093	-0.15618347646801226
MDAMB453	-0.242156914093	-0.1054305062341215
ONCODG1	-0.0807689140927	0.06717793742286259
HCC2218	-0.434877914093	-0.07246042189673241
KMS12BM	-0.469537914093	-0.2725053375594839
SNU324	-0.643123914093	-0.02600358135816751
KOPN8	-0.338044914093	-0.34070398036595756
HUPT3	-0.517859914093	0.04877276236970037
KYSE150	-0.433518914093	-0.11541311431351288
SIGM5	-0.531190914093	-0.16711873798462662
HCC366	-0.560259914093	0.05202643990339579
RT4	-0.536398914093	0.13877776166102315
SNU1214	0.423472085907	0.017314106097521473
H2286	-0.205239914093	0.014768529910460165
LN229	5.46648708591	0.06814475599119482
MOLP2	-0.204273914093	-0.24271615045807285
L363	1.14882708591	-0.15426561325046229
WSUDLCL2	-0.204796914093	-0.23785821566010648
HEC151	-0.398653914093	-0.011414387169664815
COV362	-0.487809914093	0.06796990269569686
ISTMES1	-0.389829914093	0.015955251384593198
RL952	-0.266806914093	-0.014905205738023742
TE8	-0.492055914093	-0.053394975404939087
LN428	-0.444893914093	-0.10185341480962057
HCC202	-0.285057914093	-0.18655756576638072
PCM6	-0.269041914093	-0.15595826527025602
MOGGCCM	-0.428703914093	0.02994130453841103
DETROIT562	-0.273109914093	0.12415207349657802
MEC1	-0.485840914093	-0.11846463522067609
KMS26	-0.240635914093	-0.034708451662911526
TYKNU	-0.480699914093	-0.06416721211646705
LN235	4.87353408591	0.04376006144835144
ALLSIL	-0.151156914093	-0.2687261766806447
FUOV1	-0.469854914093	0.0654909636453674
LMSU	-0.590393914093	0.033232900569568735
ZR751	-0.508093914093	-0.015732154710355623
TE14	-0.342878914093	0.05036721807485211
SUDHL5	-0.467826914093	-0.18739227944460327
T98G	-0.194311914093	-0.012886779090231894
CAL62	-0.353241914093	-0.07235096335671287
RAJI	0.260723085907	-0.25284171247082116
HS822T	-0.457677914093	0.04617447533922161
KMS34	-0.481163914093	-0.06147785846657697
OVSAHO	-0.142292914093	-0.018064778381511548
H2172	-0.441737914093	0.01034501963405532
HS895T	-0.407812914093	0.1313291564164552
UMUC3	-0.555102914093	-0.009869301414869327
SW1710	-0.497626914093	0.03828207349655951
RVH421	5.77573408591	0.11090927902458657
COLO677	0.518316085907	-0.16927912707043116
H2170	-0.445266914093	0.02698257881197206
KARPAS422	-0.0855779140927	-0.17203821566009517
BICR6	-0.514958914093	-0.01338690382442936
BL70	-0.0523559140927	-0.18221476775079895
LOXIMVI	-0.279720914093	0.02819558660780181
HCC44	-0.296938914093	-0.030878593406395923
SUIT2	-0.380713914093	0.12575189986083596
COLO741	-0.641324914093	0.009739664566724239
EB1	-0.578978914093	-0.23418223904774907
SUDHL8	-0.0885009140927	-0.2598402057380471
EM2	-0.513847914093	-0.13411877058564883
SW1573	-0.334599914093	-0.03965853245664833
IOMMLEE	-0.364701914093	-0.06718905690736122
PECAPJ15	-0.486832914093	0.03674853487147893
GOS3	-0.374707914093	0.06666660503445695
HCC2157	3.50524508591	-0.13608074223695898
HS611T	-0.152703914093	-0.2132515572617859
MKN1	-0.680281914093	0.043833704963610685
THP1	-0.0263049140927	-0.12754816888474985
H2085	-0.339002914093	0.061140668110324904
MINO	-0.112516914093	-0.2527212787358966
PF382	0.472821085907	-0.1930186182114544
HS944T	2.62023508591	0.026881658188254665
VCAP	-0.396550914093	0.06773838249727483
SUPHD1	-0.565044914093	-0.08641238079116699
59M	-0.511752914093	-0.02947110935253502
SW48	-0.0669949140927	-0.0339456111242464
CAKI1	-0.472126914093	0.16572341651570724
HARA	-0.472046914093	0.004492631965750638
HDLM2	-0.0260169140927	-0.17247474861539386
H1876	-0.0794169140927	0.2082400309735457
RERFGC1B	-0.296513914093	0.1435944236028761
MDAMB468	1.29186208591	-0.0815474771766898
H23	-0.302071914093	-0.057785342520443234
U266B1	-0.222250914093	-0.15055636945170578
NAMALWA	-0.185614914093	-0.3429626295509459
H838	-0.592725914093	0.02856135981829909
GMS10	0.0903550859073	0.059420463999787516
H2405	-0.341247914093	0.09485599624634324
BICR22	-0.531749914093	-0.05766498107465453
H1915	-0.367811914093	0.13141980843631162
G402	-0.260764914093	-0.14144383011789588
NALM6	-0.205223914093	-0.22300942189677447
SET2	0.0204990859073	-0.13156154521355432
SNU466	3.49255408591	-0.0022721377011592843
MOLP8	-0.230427914093	0.0019473669054636304
T47D	-0.346854914093	-0.12660806045099227
H2110	-0.430283914093	0.09759556534626758
L428	-0.504570914093	-0.11190798674443524
ST486	-0.232048914093	-0.18868939992656109
SF172	-0.302735914093	-0.052006886106595096
HUNS1	-0.116925914093	-0.13802759482377588
SUDHL10	-0.156518914093	-0.2240620512376822
FTC238	-0.456073914093	0.01636837824496568
JHUEM1	-0.585043914093	-0.045523919416265615
TALL1	-0.244198914093	-0.2614553340159048
LOUCY	-0.130528914093	-0.10622512707044361
SUPT1	0.342153085907	-0.16293260616325025
HCC1806	-0.491817914093	0.07083511176727268
HS936T	2.99029608591	-0.041097384334749125
OCILY3	-0.158637914093	-0.1224319151639811
OCILY10	0.0866240859073	-0.17814750056441445
YMB1	-0.625081914093	-0.093533360947052
OVCAR8	-0.0784029140927	-0.02652396548286023
U118MG	-0.543468914093	-0.02747800587981183
UMRC2	-0.248901914093	0.005540823319389841
DKMG	-0.246854914093	0.061065220201036254
DAOY	-0.310751914093	0.024688120271911095
SNU201	1.72253008591	0.06505705861348972
KNS60	-0.640903914093	0.030205878599286588
RI1	-0.412838914093	-0.306026492059794
CCFSTTG1	-0.206684914093	0.03447037753623236
SF126	-0.562211914093	0.045776451242837995
253J	0.146185085907	0.11089871488563025
SNU738	-0.381805914093	-0.07105890807676127
GDM1	-0.449769914093	-0.15490370821853203
PL21	-0.133439914093	-0.22036939000451833
GA10	-0.336796914093	-0.18299620361184385
OAW28	-0.644573914093	-0.02251738220861132
HCC827	-0.474630914093	0.04460123154050034
LOUNH91	-0.445350914093	-0.04365412990529892
H1623	-0.491999914093	0.10327011672829095
KPNYN	-0.394435914093	0.08001322870568676
PECAPJ34CLONEC12	-0.488888914093	-0.00104381948710297
MELHO	0.730752085907	-0.04826699595770265
AN3CA	-0.371293914093	-0.1744508038953406
SKNBE2	-0.366944914093	0.04471914365956297
DAUDI	-0.0950819140927	-0.19553421353395534
OPM2	-0.340362914093	-0.048342962647972026
LC1F	-0.432140914093	-0.05003552891309817
SKMEL1	1.77319308591	0.014583769456888404
COLO680N	-0.476334914093	-0.03194553245667258
SUDHL1	-0.179441914093	-0.05076872948010377
HS675T	-0.513532914093	0.053285382497270065
H1693	-0.325889914093	0.14463609404939742
KYSE70	-0.465975914093	-0.04093098532699353
U937	0.479656085907	-0.205568939260354
FADU	-0.322654914093	-0.05854413486628136
MFE319	-0.240874914093	-0.06443722416466459
RPMI8402	0.300674085907	-0.17856003777205584
SUDHL4	0.0654730859073	-0.2859530363546148
BCP1	-0.358759914093	-0.10961428865795081
KLE	-0.135402914093	0.03001423012302751
SUDHL6	-0.259026914093	-0.21326907037303866
UACC812	-0.206257914093	-0.17956529645386243
H1792	-0.522830914093	0.0890489622279371
PEER	-0.337887914093	-0.19924708100383082
TCCPAN2	-0.409097914093	0.029629499435615655
UACC257	0.317704085907	0.013241791427081345
SNU1105	-0.494453914093	0.09536196081053823
CAL12T	-0.339692914093	-0.022548301414886812
COV434	-0.309847914093	-0.09959690595066205
D341MED	-0.0832699140927	-0.042474098013000984
JHOC5	-0.484052914093	0.09604749234845751
L540	0.00954808590734	-0.131645493477254
EFM19	-0.0709189140927	-0.18160600233620872
CAL33	0.603237085907	-0.07364794563881247
MKN74	-0.508601914093	-0.04379561466781421
SUPM2	1.30503808591	-0.046813390713266616
LS123	-0.562359914093	-0.008109360238333689
ZR7530	-0.309847914093	-0.08272426668770086
H4	-0.621462914093	0.0675842350840988
BV173	-0.0935869140927	-0.2327935565530282
TOLEDO	0.196987085907	-0.15824390382446354
HL60	-0.373209914093	-0.23498875712005748
PECAPJ41CLONED2	-0.485538914093	0.07921075669996985
CPCN	-0.207833914093	0.07911687789065867
RERFLCSQ1	-0.673973914093	0.008267924665951113
S117	-0.459379914093	0.05729709971911902
HCT116	-0.626280914093	-0.039736498438202233
SNU668	-0.479875914093	-0.09868741906190644
RS411	0.105828085907	-0.18214801580179085
JM1	-0.189374914093	-0.20550745520649533
LN18	-0.379800914093	-0.07114748993362047
JL1	-0.474619914093	-0.061733679161102596
MONOMAC6	-0.407183914093	-0.14034104840279224
SAOS2	-0.445049914093	0.02838740446752657
KMS21BM	-0.153932914093	-0.154739287240503
HH	-0.142093914093	-0.1073318074389422
BL41	-0.418761914093	-0.21608901438438158
PFEIFFER	-0.495336914093	-0.18442687264093208
JJN3	-0.442889914093	-0.21541840984857913
NCO2	2.91083008591	-0.056356953434707154
MHHNB11	-0.274335914093	-0.05734529432763475
JVM2	-0.243554914093	-0.14686968412217263
SNU46	-0.443817914093	0.07829131233422536
MC116	-0.248222914093	-0.1996742716487195
SW1417	-0.464591914093	-0.06514466144319245
JHUEM3	0.264505085907	0.20300278930099655
HMC18	-0.304545914093	-0.03159185208813665
MOLT4	-0.266220914093	-0.15229705761613058
8MGBA	-0.529821914093	0.029934884977760343
RMUGS	-0.348584914093	-0.0019297975168952853
HUT102	0.276007085907	-0.07475536307323762
NUGC2	-0.468982914093	-0.05299144315829753
HGC27	-0.443452914093	0.013476212405165213
HCC15	-0.457521914093	-0.008418297871273605
SNU1066	-0.155866914093	0.18639102388638656
HLC1	-0.523743914093	-0.05160650056439125
PANC0203	-0.464795914093	-0.013268158962679825
HCT15	-0.543085914093	-0.028096008714623515
A4FUK	-0.128554914093	-0.11610184216609763
CMK115	-0.397774914093	-0.04896377696413038
NUDUL1	-0.0973629140927	-0.17985317880678228
JHOS4	-0.450047914093	0.09329812806777754
MG63	-0.390439914093	0.000450451242813196
42MGBA	-0.531391914093	0.008626642596474774
BC3C	-0.537099914093	0.09306068511953239
HEL9217	6.26882408591	-0.05271709801304874
HUTU80	-0.477314914093	-0.052803463711116216
HT	-0.281924914093	-0.1738720519463816
NUDHL1	0.133275085907	-0.3412887620810299
RT11284	-0.492181914093	0.0503830111294596
SNU503	-0.412538914093	0.07900105861349033
KCL22	-0.584152914093	-0.1009819888705609
T3M10	-0.615129914093	-0.02081959340637611
BICR16	-0.511346914093	0.0049131379898574145
HS604T	-0.336366914093	0.09959452494944968
A3KAW	-0.361491914093	-0.04600437512144023
KYSE180	-0.407547914093	-0.07655581665226284
NB4	-0.295499914093	-0.13462278192513422
CMK	-0.389852914093	-0.09634595697827758
KIJK	3.03739208591	-0.03562123125185716
KYSE270	-0.413998914093	-0.03162296052187349
HT1080	-0.310403914093	0.0550581266503664
SQ1	-0.419111914093	-0.06176278475998756
TE5	-0.309792914093	0.04453396293664351
SUPB15	-0.108170914093	-0.19351143677987032
KMS28BM	-0.395106914093	-0.05754471955801522
L33	-0.462321914093	0.12507268441078376
EHEB	-0.656560914093	-0.13050647150699798
KP4	-0.523603914093	-0.045486952725956535
NCCSTCK140	-0.561550914093	0.0037151606688129606
SNU626	-0.412776914093	-0.008024068246862257
OAW42	-0.424637914093	0.019966776544036873
RKO	-0.474556914093	-0.0726892454262093
IGROV1	-0.354966914093	0.04090304089558615
SW837	-0.464676914093	-0.01092283153532528
EFO21	-0.361584914093	0.040011226579464626
H1651	2.42313408591	0.2076302223271884
CAL51	-0.270547914093	0.19215755117196956
PK59	-0.203195914093	-0.03174620432055852
ME1	-0.282711914093	-0.27678672310158925
CAOV4	0.0684010859073	0.08852163267444103
HEC251	-0.455787914093	0.14676131091686523
UOK101	-0.279469914093	-0.03455955655303861
TE10	-0.525938914093	-0.002844524660776413
SNU1076	-0.249983914093	0.0841433130429843
LU99	-0.529060914093	-0.018176217786224955
SNU489	-0.727614914093	-0.09302374223695277
UBLC1	-0.481622914093	0.15979203522585808
OUMS27	-0.441129914093	0.09002791403517142
H1048	-0.467495914093	0.135310928209494
KASUMI1	-0.245201914093	-0.18631479680818475
KE97	-0.451851914093	-0.08001933968559112
OELE	-0.272086914093	0.045428442738215453
H596	-0.565275914093	0.12880000262482433
TC32	-0.242784914093	-0.11151963522065138
CAL27	-0.648601914093	-0.015906463711116876
HOS	-0.467113914093	0.023401539832525905
H2122	-0.402457914093	0.11800846541715068
HUT78	-0.226703914093	-0.1576418974460287
BDCM	-0.295603914093	-0.15188812352683806
H929	-0.448143914093	-0.13036200517105534
DB	-0.350440914093	-0.2186532553482363
RL	-0.287311914093	-0.23556630354106062
PL45	-0.579150914093	0.012256571724778963
P3HR1	-0.150119914093	-0.2417701462057837
DFCI024	0.133017085907	-0.06736922912570185
SNU216	-0.480909914093	-0.007730708218532542
5637	-0.587826914093	0.029617673780049123
MOLM13	-0.482819914093	-0.21963997044391853
SNU410	-0.410478914093	-0.07062283720505243
CAPAN2	-0.329092914093	0.06838061424783326
H747	-0.388485914093	-0.004340406304975172
SNU387	0.403890085907	0.032274209570227634
HEC265	-0.109742914093	0.007845770165568616
HLF	-0.451402914093	0.05100239950649927
H1755	-0.367828914093	0.18236577370916993
MOGGUVW	-0.382927914093	0.02776366456670218
YD10B	-0.557571914093	-0.07673601154948949
LN340	1.46905808591	0.023490290363978327
PANC0403	-0.643875914093	0.11197546541721812
LXF289	-0.383608914093	0.05467195230590398
OVISE	-0.317526914093	0.045766440612146145
BICR56	-0.268180914093	-0.03301705265510396
LC1SQSF	-0.306408914093	0.022826725516377114
HS695T	6.86693408591	-0.01497628298819914
OVCAR3	-0.217300914093	0.0683760012074611
TTOESOPHAGUS	-0.0436229140927	-0.007723899572197385
T24	-0.246369914093	-0.002244909494223737
RT112	-0.509791914093	-0.03757490878554179
H441	-0.315328914093	-0.014283977531095213
H1963	-0.373305914093	0.1145973697404298
RCHACV	-0.132153914093	-0.09157537299530077
H82	-0.454461914093	0.04573193317053309
HPAC	-0.272609914093	0.0543969459274973
YD15	-0.566773914093	-0.04791111785709581
JHH1	-0.245593914093	-0.0005626423078267232
SCC15	-0.508808914093	0.05514408837962997
H1299	-0.520660914093	-0.11281384641839459
PECAPJ49	-0.355637914093	0.037228364779374634
HS706T	-0.676443914093	0.1284775830642318
SF295	-0.578396914093	0.029877852376779708
AM38	-0.430042914093	0.10829551290127054
H226	0.315810085907	-0.012918959104402699
KYSE510	-0.425093914093	-0.003770341811743265
SW1353	-0.409007914093	0.06667375882611488
SW480	-0.384481914093	-0.026210246843633562
MOLT13	-0.279075914093	-0.09761661254171054
CALU3	-0.498700914093	0.1932101479118671
SNU213	-0.640799914093	0.15988901892534146
CHAGOK1	-0.563832914093	-0.01597711076994798
SCC25	-0.676242914093	0.0186920940493759
N87	-0.294565914093	-0.001062280862071962
SCC4	-0.375898914093	0.04084955400686422
SLR25	-0.326993914093	0.05606553558020363
H526	-0.0805459140927	-0.05425891303782992
CAKI2	-0.490076914093	0.12909638037111795
KNS81	-0.489226914093	0.18030628469432705
A704	0.391059085907	0.29917339100192103
H1435	-0.320511914093	-0.00034048284649348454
ACCMESO1	-0.474082914093	0.033016214531300214
TE6	-0.514262914093	0.04261373402101666
2313287	-0.433900914093	0.03256117200823043
CORL105	-0.524732914093	0.06117948738736387
H2009	-0.476984914093	0.07468369787641321
OE33	-0.446745914093	0.13331115499907834
H2347	-0.301857914093	0.058078029556086076
KE37	0.0377000859073	-0.10552252891305905
HEC59	-0.307431914093	-0.08863882515689082
SNUC5	-0.488491914093	0.047912313043001725
EPLC272H	-0.367749914093	-0.011057250387176648
TEN	-0.587253914093	0.10734571630312488
RCC4	-0.251365914093	0.022530191852313218
BECKER	-0.322970914093	0.025242437068451827
A172	-0.491657914093	-0.029791720975424006
SNU81	-0.402468914093	-0.020950084547376038
RERFLCAD2	-0.480268914093	0.1194301528728505
SNU245	-0.478543914093	0.04917520319183564
NUGC3	-0.508742914093	0.016911224453347386
OC315	-0.161323914093	0.039380232249232636
JURLMK1	0.509844085907	-0.14385225463949008
SLR24	-0.566657914093	0.009313962936703401
SNUC4	-0.492902914093	0.0639768509593436
KCIMOH1	-0.502972914093	0.09972111389346144
SLR20	-0.283048914093	-0.0479972900754094
SW1990	-0.199853914093	0.052858303120915
KG1C	-0.326501914093	0.05992444202949691
SCABER	-0.491872914093	0.030154311625564045
BICR18	-0.344950914093	-0.01488854804843526
REC1	-0.221240914093	-0.21141178901230653
SW1088	-0.486797914093	0.04045081906707835
SKOV3	-0.446753914093	0.08214174181693579
SNU478	-0.480393914093	0.11373982757166354
KP2	-0.413333914093	0.09143879638812612
SNU423	-0.483521914093	0.06653945833004014
OUMS23	-0.154620914093	0.0448165497545383
PANC0327	-0.630340914093	0.047191298868641755
SKRC20	-0.173682914093	-0.009320753576436415
KYSE410	-0.486387914093	0.09967496931512544
RPMI8226	-0.339953914093	-0.11834262600733292
SNU1197	-0.612972914093	0.03447258589910761
SNU449	0.0765180859073	0.11557544202953073
PK45H	-0.388262914093	0.02431383536761411
HCC95	-0.246664914093	0.01579488993876247
SNU407	-0.189473914093	0.061549275480986126
RH41	-0.129021914093	0.038901009712044965
H1944	-0.557821914093	0.24144552920172255
VMRCRCZ	-0.341806914093	0.04077650368789707
KYSE30	-0.392638914093	-0.04250509872175091
TF1	-0.380323914093	-0.1943817932646099
MEG01	0.00230508590734	-0.13272877979897116
OCUM1	-0.186044914093	0.028974172008254005
H1734	-0.293974914093	0.09821978433992548
UMRC6	-0.364891914093	-0.07715354025256693
OC316	-0.288656914093	0.0499813194214574
TE11	-0.440104914093	0.01755715712521139
786O	-0.509383914093	0.014532678741075684
KLM1	-0.641133914093	-0.12430247646799639
KMRC20	-0.461698914093	0.1038681131847714
CAPAN1	-0.472453914093	0.04969997285870018
SNU869	-0.518418914093	-0.036685553009443185
LAMA84	-0.0629269140927	-0.12732124613493168
JK1	-0.493415914093	-0.13040363592934992
GP2D	-0.207154914093	0.03350275740866787
SW579	-0.426738914093	0.019489939548991357
HSC3	-0.461310914093	0.054599651809866145
SNU1041	-0.175943914093	0.0828011783867558
HCC1897	1.17487608591	-0.16559898461828715
SLR23	-0.305349914093	-0.006417932881866953
KNS62	-0.345651914093	0.02507758235552501
U2OS	-0.473962914093	0.05013253203662862
LCLC103H	-0.566033914093	-0.02815200091875532
SNU119	-0.150666914093	0.03600668795439915
HCT8	-0.431041914093	-0.09837795130851909
OV7	-0.362720914093	0.08617666881900037
TGBC11TKB	-0.403103914093	0.08273588426908116
HEC1B	-0.293089914093	0.011981825445584309
RERFLCAI	-0.473328914093	0.010047873638297834
JHESOAD1	-0.439973914093	0.013484931044406146
H2228	-0.429840914093	0.12327874819532117
ECGI10	-0.438964914093	0.050580801349095594
KP3	-0.535050914093	0.15570073402098225
769P	-0.317021914093	0.022046670945175994
KMS20	0.0437930859073	-0.14960719156368507
H1105	-0.278788914093	0.06663566031443761
HCC4006	-0.559138914093	0.09144988852136039
SNU308	-0.437364914093	0.0767839076567047
SW1116	-0.341835914093	0.02906309475810328
JHH4	-0.555814914093	0.15142743565110128
EFE184	-0.550933914093	0.01615664259648741
K562	2.76979508591	-0.22440695201728586
SNGM	-0.592176914093	-0.027799020054146424
DLD1	-0.441382914093	0.10063877512662982
CMLT1	-0.0707559140927	-0.1521747741292405
OVTOKO	-0.276753914093	0.05742671417692863
CAL54	-0.641674914093	0.13993471488564121
OC314	-0.519028914093	0.04223561283039839
HSC2	-0.267365914093	0.06727316704722487
SJRH30	-0.471589914093	0.04930361070422179
RDES	-0.426473914093	-0.08994158844533665
CORL23	-0.494396914093	-0.116030281570732
SH10TC	-0.320236914093	-0.07045606753817966
GSU	-0.375114914093	0.07508817484311694
SNU1040	-0.377694914093	0.011950383914763291
H1666	-0.503806914093	0.027701476047936695
KMRC1	-0.525776914093	0.16390044132077727
A498	-0.0566069140927	0.059188416515678285
VMRCRCW	0.426321085907	0.08259016917336731
SNU1079	-0.329364914093	0.049710268393792785
PANC0213	-0.201142914093	0.033506724807690166
HCC2279	-0.577436914093	0.09908415570772666
KYSE450	-0.365466914093	0.03709725067582574
697	-0.181101914093	-0.09539859836734864
H28	-0.159745914093	0.036541848833206214
MORCPR	-0.168194914093	-0.09642060899814972
H2023	-0.483833914093	0.2155474399033419
HCC2935	-0.467649914093	0.04325483607625209
HCC78	-0.339933914093	0.053863828280411474
YD38	-0.510302914093	-0.021990730897479462
8305C	-0.280331914093	0.06992436336192738
SNU1272	-0.475734914093	0.10761458164676173
T3M4	-0.400250914093	-0.003614061868477759
KMRC3	-0.372749914093	0.13234094947100528
OSRC2	-0.501998914093	0.12038329036401095
KMRC2	-0.444572914093	0.09171404373043887
AGS	-0.290450914093	0.03887577937890192
SNUC1	-0.0314259140927	0.010456646140044126
BHY	-0.492203914093	-0.035565287949209656
HCC827GR5	-0.150425914093	-0.14429800446234975
NUGC4	-0.312762914093	0.07489312594167806
H1648	-0.576170914093	0.038603063574525434
H660	-0.496743914093	0.05211189489983274
COV644	-0.268472914093	0.12758696718896828
H322	-0.499899914093	0.06739362913084773
PATU8902	-0.472289914093	-0.06906916817599303
CCK81	-0.326268914093	-0.008469007297210899
U343	-0.0654989140927	0.008059520697109994
TUHR14TKB	-0.0613349140927	-0.0038352149513458337
RERFLCMS	-0.434670914093	0.0965696723626292
SLR21	0.141561085907	0.07625736903165325
H1618	-0.371583914093	0.051942987741809075
TE4	-0.580134914093	0.1488755788119186
HCC1171	-0.656976914093	0.10241088001672885
H1975	-0.550597914093	-0.033775233377977325
SKRC31	0.0615340859073	0.12328714932928561
OVMANA	-0.383745914093	0.04119533430452177
SNU899	-0.488930914093	0.061227366196801254
SNU349	-0.272773914093	0.055767154290343394
H1838	-0.390374914093	0.12175296081051812
H1373	-0.229177914093	-0.04201593004702466
H1395	6.97283408591	0.08097019397848201
SJSA1	-0.161661914093	0.040494493057165626
CW2	-0.511505914093	0.008350777252764206
RKN	-0.291474914093	0.0388567240989632
CALU1	-0.329019914093	0.03656626768504307
TTTHYROID	-0.693793914093	0.2110612067353933
RCM1	-0.427019914093	-0.017896972570034347
CGTHW1	0.134366085907	0.05024657597705122
H2291	-0.435798914093	0.029988913326414523
KM12	-0.329439914093	0.1834859005695301
RMGI	-0.455148914093	-0.02374050836029986
HT55	-0.262481914093	0.06708911814576261
SNU878	4.93907908591	0.1527266355092616
LS180	-0.455747914093	0.04629201750786598
HUCCT1	-0.473196914093	0.07820242005927608
SNU61	-0.569289914093	0.038786493765862635
GB1	-0.494960914093	-0.039538426149081186
LS513	-0.397057914093	0.027248577394516853
CL40	-0.443408914093	0.06826217484316505
KMH2.lymphoma	-0.474549914093	-0.05473193642548694
HT115	-0.584258914093	0.1253809225398042
SNU16	-0.194347914093	0.004902240045126092
HEC50B	-0.444505914093	0.13336214365956484
CFPAC1	-0.419374914093	0.10316240517621797
LCLC97TM1	-0.516788914093	0.0013563605270535707
143B	-0.557978914093	0.05767411531091894
EBC1	-0.519095914093	-0.03222620006831022
DV90	-0.730482914093	0.025185204609274425
HUH1	8.90738408591	0.1797480408955744
BXPC3	-0.475570914093	0.048892133737507164
F36P	2.26366208591	-0.12150046087619529
SLR26	0.143509085907	-0.012070198650852751
SKMES1	-0.224372914093	0.08665503097349982
KATOIII	-0.288636914093	0.01207557526832328
HMEL	0.234600085907	-0.11193360403712699
PANC0504	-0.667839914093	0.1363912450061218
JHOM2B	-0.623010914093	0.17360091261776192
JHH2	-0.524825914093	0.023603705672367057
KE39	-0.368276914093	0.12785071063332384
KU1919	-0.526199914093	-0.023412678452382023
PC3	-0.698299914093	-0.03640884996199981
H1573	-0.277996914093	0.06565913232007786
BFTC905	-0.491193914093	0.029158393128082778
BHT101	-0.633729914093	0.07793425776303214
DU4475	-0.399278914093	0.043985908365409554
HPAFII	-0.464493914093	0.0430266801585336
HT29	-0.623935914093	0.010228647557527525
MDAMB231	-0.351029914093	-0.01502092721218523
HCC1588	-0.594223914093	0.04411705294375991
RERFLCAD1	-0.230726914093	0.0575544051762243
SNU1033	-0.750235914093	0.043474321547639666
H358	-0.615759914093	0.04145837328394559
H2087	-0.349872914093	0.03493471984666658
C2BBE1	0.579029085907	0.22059594947104721
H2196	-0.501102914093	0.041418760952277596
SKLMS1	-0.385701914093	0.052324609286781676
H2141	-0.379029914093	0.1206565221145956
PK1	-0.636128914093	0.036095938131587964
IM95	-0.522050914093	0.0666831805128549
LS1034	-0.418352914093	0.024691024595096967
MFE280	-0.414730914093	-0.019603548757125264
JHH7	8.64252408591	0.24239293175305954
GSS	-0.539447914093	-0.004596298580008857
HTK	-0.301508914093	0.03104444344699297
JHH6	-0.390062914093	0.09990244344693856
PANC1	-0.317666914093	-0.06200848142902481
T84	-0.484042914093	-0.0016636897918506114
TUHR10TKB	-0.576692914093	0.06282640375874192
SALE	-0.0192979140927	-0.07560815612785166
MCAS	-0.500351914093	0.019786908365414576
SNU601	-0.670720914093	-0.08882190878549995
ES2	-0.388483914093	0.08268685521167846
CL34	-0.323840914093	0.05501235131368405
PRECLH	-0.0370559140927	0.011915541249895795
HCC364	-0.365459914093	-0.04370937795631642
SNU283	-0.281904914093	-0.030582252513347764
SU8686	0.530037085907	0.19500342502028842
CL14	-0.316437914093	0.06653375386507171
ALEXANDERCELLS	8.38275408591	0.1563682648502073
H3255	-0.708299914093	-0.0044189938315975915
H1092	-0.289394914093	0.19870068015848844
H716	-0.315339914093	0.23715849093101957
SNU620	-0.689306914093	0.08020549589203702
A549	-0.313866914093	0.17104493813153415
CALU6	-0.342833914093	0.05684189064753577
H1385	-0.423812914093	0.13582277867016188
OE19	-0.627406914093	0.007690038769385048
PLCPRF5	7.48388408591	0.1422375086489099
GRM	-0.672479914093	-0.13272799454031511
H2444	-0.442521914093	0.02739782048449393
LOVO	-0.531077914093	0.10556580914505016
H1436	-0.349792914093	0.1997600635745755
H508	-0.181298914093	0.002634225162052968
SNU886	-0.458546914093	0.09875356605500228
HS766T	-0.461582914093	0.02445205081760247
YAPC	-0.415216914093	0.09055340021521775
SNU761	0.407027085907	0.1851797666220163
YKG1	0.479419085907	0.05309556109399318
COLO205	-0.344071914093	0.042210442029511956
H684	0.999395085907	0.06896450297921282
HUG1N	-0.629406914093	0.04377858448169616
HEP3B217	9.01593408591	0.21653316492103392
H209	-0.597101914093	0.05141281197991492
LS411N	-0.541128914093	0.06702851219251993
H2029	-0.190604914093	0.18776434139170503
SNU1196	-0.480695914093	-0.09333064514270861
SNU520	-0.595002914093	0.03564519681336682
COLO201	-0.435920914093	-0.019015596241177716
C3A	9.85750408591	0.12344661495648043
SW900	-0.371057914093	0.10651048030022132
JHH5	8.63974408591	0.22384517413440003
MKN45	-0.605830914093	0.035288689371843346
H510	-0.482397914093	0.10924065039238746
ONS76	2.43600008591	0.09006749305716948
SNU175	-0.0804869140927	0.09826512027192691
DANG	-0.536048914093	0.0036471358636864276
HCC56	-0.358594914093	0.01748259794732533
LI7	1.40593308591	0.23430487009473305
SW1463	-0.272998914093	0.018291069244272738
HEPG2	9.74328408591	0.12843821453123666
PATU8988S	-0.317658914093	0.12961237541010978
SCLC21H	0.00612508590734	0.06589491261777368
SNU719	-0.500195914093	0.04517172409900164
LNZ308	-0.129579914093	-0.011835611832992782
SHP77	-0.301505914093	0.14828159298627674
SW620	-0.415594914093	-0.06475728440562778
SW948	-0.412830914093	0.10314486513370823
DMS53	-0.554937914093	0.20605430453835846
SW403	-0.466658914093	0.014915616373941825
H1836	-0.293376914093	0.12382342502033639
H1155	-0.382426914093	0.02141271559439359
PSN1	-0.515394914093	0.019945695041600577
H520	-0.281406914093	0.023238334304483473
CORL279	-0.0189949140927	0.12453351573611524
CORL88	-0.471134914093	0.1709395462109375
SNU1	-0.428180914093	-0.11967588114552216
FU97	7.53689408591	-0.007041941386464817
HUH7	9.25386408591	0.3584304200592216
ECC10	-0.518729914093	-0.031939081712496466
CORL95	0.432949085907	0.17416693317057963
CORL47	-0.322920914093	0.07174473898205776
DMS153	-0.535292914093	0.21580679426202615
LK2	-0.613439914093	0.08973063125703072
COLO668	-0.449267914093	0.19206894805362895
H2081	-0.455956914093	0.22788322161843672
DMS454	4.52566308591	0.1992435369975854
CJM	-0.479580914093	0.004804456912569451
H889	-0.266641914093	0.11775581339738526
H69	-0.480841914093	0.2889917850486383
QGP1	-0.585449914093	0.2544920465653689
H146	-0.612338914093	0.22033791899623378
OV90	-0.0935219140927	0.26767841793310937
H727	2.63140808591	0.30697173260362964
OVK18	-0.305799914093	-0.14787643323625174
CORL51	-0.216018914093	0.11604804585662608
H2066	-0.00963491409266	0.13677484670704543
HUH6	7.18719408591	0.20337868582823754
VMRCLCD	-0.613099914093	0.02865312168932952
SIMA	-0.481341914093	0.026738631965751426
H810	-0.128708914093	0.16723610113649956
H1930	-0.464358914093	0.14551342218549268
BEN	-0.435459914093	0.1870232258707539
H854	-0.257523914093	0.0257829820720636
ECC12	4.35114208591	0.2140970090033224
HCC1833	-0.645745914093	0.05904929319894464
