# Supplementary material for: Determinants of transcription factor regulatory range
Source: Nat Commun. 2020 May 18;11:2472. doi: 10.1038/s41467-020-16106-x (PMC7235260; doi:10.1038/s41467-020-16106-x)
Supplement: Supplementary file 12 — Source Data [file 41467_2020_16106_MOESM12_ESM.zip › Source Data/source_data_supp_fig_3d_FOXM1_target_genes_expression.csv]

	FOXM1	target genes
BICR56	-0.268180914093	0.12066885936604872
HS742T	-0.517451914093	0.08016080257091945
D341MED	-0.0832699140927	-0.26188084144529855
LP1	1.57617808591	-0.18480751487331906
BCPAP	-0.197408914093	0.11223171433563323
HS255T	-0.448838914093	0.13039625693191678
RH18	-0.363745914093	0.18670125997458242
HS604T	-0.336366914093	0.14402209161756813
EFO21	-0.361584914093	0.06660292427470914
HMEL	0.234600085907	-0.11298191041086952
HS822T	-0.457677914093	0.08353153685082987
NCO2	2.91083008591	-0.2198429286663756
BHT101	-0.633729914093	0.11400019506581206
ASPC1	-0.519963914093	0.0940313157554788
NCCSTCK140	-0.561550914093	0.0867224232605723
MOLP2	-0.204273914093	-0.32944136680034286
KYSE30	-0.392638914093	0.07949961697249508
KURAMOCHI	-0.485707914093	-0.02411987592811092
SLR21	0.141561085907	0.1457081179867215
BICR22	-0.531749914093	0.10272509668857466
OVMANA	-0.383745914093	0.06974679952831138
HS737T	-0.610121914093	0.11058570317943577
KMS21BM	-0.153932914093	-0.30066874205384764
OVISE	-0.317526914093	0.15917218999486143
H929	-0.448143914093	-0.18548039114114093
DFCI024	0.133017085907	-0.06761304225670269
RS5	-0.277348914093	0.12876581372711382
PK59	-0.203195914093	0.129207501353916
KYO1	3.29349408591	-0.4036766822161797
HCC44	-0.296938914093	0.062409298514107515
SNU1077	-0.606160914093	0.225577376607396
JVM2	-0.243554914093	-0.19541327552239643
JK1	-0.493415914093	-0.2668909195386235
ECGI10	-0.438964914093	0.13118617681023767
OV56	0.198222085907	0.14681536950806362
HS819T	-0.337939914093	0.07933194050191525
H1666	-0.503806914093	0.1057764881692536
H508	-0.181298914093	-0.11302762136419967
HS739T	-0.298733914093	0.09797655104963256
CAL54	-0.641674914093	0.1408023380678914
SW1710	-0.497626914093	0.1023120419218475
EHEB	-0.656560914093	-0.18248154935608762
KASUMI6	-0.238239914093	-0.25575411629322015
BEN	-0.435459914093	-0.0025122856644407116
CFPAC1	-0.419374914093	0.2072532802584911
DM3	-0.538698914093	0.09590558046134383
MDAMB415	-0.245870914093	0.1457569526722836
HS606T	-0.559865914093	0.13732180155672752
KARPAS422	-0.0855779140927	-0.3319426609179739
OVSAHO	-0.142292914093	-0.03692508890987167
SNGM	-0.592176914093	0.013095686952235785
HS571T	-0.502874914093	0.12353672853443685
HCC1588	-0.594223914093	-0.024714345502132414
DKMG	-0.246854914093	0.10028698816922609
H889	-0.266641914093	-0.12076963454875893
253J	0.146185085907	0.22889199425441714
OVKATE	-0.285876914093	0.3041285003396837
KMRC3	-0.372749914093	0.1345634942544133
SALE	-0.0192979140927	-0.06483518525869338
OUMS23	-0.154620914093	-0.025738960106664262
LXF289	-0.383608914093	0.11645784313887128
K562	2.76979508591	-0.3948913089910103
8MGBA	-0.529821914093	0.14654788269258656
REC1	-0.221240914093	-0.24602145402142286
HLFA	-0.325228914093	0.14151418188122752
SCC9	0.0787910859073	0.10594770520784241
VMCUB1	-0.315554914093	0.08646653887923834
LS513	-0.397057914093	-0.08400569134393308
HCC2218	-0.434877914093	0.09824140500494004
SNU182	-0.336373914093	0.1391276402991196
H1563	-0.712294914093	0.06790284719565437
H522	-0.351491914093	-0.07996390635402996
HS172T	-0.377355914093	0.12578754902115044
HPAFII	-0.464493914093	0.11219994861550608
TE125T	-0.670205914093	0.12937021839239352
SKM1	-0.502645914093	-0.23417022886932568
LAMA84	-0.0629269140927	-0.24135294083685271
SNU761	0.407027085907	0.2246873127128936
HK2	-0.224819914093	0.08715199121189031
WM983B	2.72019408591	0.07943327315910685
RMGI	-0.455148914093	0.009641431374126215
BICR31	-0.273224914093	0.19008912812872758
COLO829	1.89222908591	0.03729399831125415
PANC0213	-0.201142914093	0.06507600541063528
H2126	0.237026085907	0.19658516971082027
HS834T	-0.584009914093	0.0986306149441731
HS821T	-0.556840914093	0.15864653279402446
CHAGOK1	-0.563832914093	-0.06064781406195256
EFE184	-0.550933914093	0.12117391311854214
HUT102	0.276007085907	-0.21005632623234358
T173	-0.556581914093	0.11671665348365066
KASUMI1	-0.245201914093	-0.28519610716547816
MONOMAC6	-0.407183914093	-0.24265667004575317
HS698T	-0.404321914093	0.12110906322002682
H660	-0.496743914093	0.04666531981229355
SCLC21H	0.00612508590734	-0.08328672988358174
EB2	0.210206085907	-0.28893847329119804
KMS28BM	-0.395106914093	-0.18112718323032753
H661	-0.511207914093	0.027313908047584167
SW48	-0.0669949140927	-0.058689775522413605
KCIMOH1	-0.502972914093	0.18076648106986656
H596	-0.565275914093	0.2395736240718507
HS895T	-0.407812914093	0.15329832995426845
SNU213	-0.640799914093	0.25593017681029423
UT7	0.745714085907	-0.2706129864757348
UMUC1	-0.480839914093	0.06388531271289642
THP1	-0.0263049140927	-0.19840392866644554
MDAMB175VII	-0.431495914093	0.19153110480211707
SW403	-0.466658914093	-0.0463235351573046
ONS76	2.43600008591	0.06614969303743731
SNU719	-0.500195914093	-0.03568112440675657
H2122	-0.402457914093	0.10656637356484541
JHH2	-0.524825914093	0.11182512914288475
SAOS2	-0.445049914093	0.0819001169725508
L33	-0.462321914093	0.0825297437473486
SNU869	-0.518418914093	0.08486495064388555
SHP77	-0.301505914093	-0.11993271264208212
SUPM2	1.30503808591	-0.19963110716536514
DEL	-0.308086914093	-0.14706781406196384
UACC812	-0.206257914093	0.07264730865606091
SUDHL1	-0.179441914093	-0.21610130290579652
SNU16	-0.194347914093	-0.03594425118163137
YD8	-0.235884914093	0.2221420490211894
CAL33	0.603237085907	0.06273596585685404
MKN7	-0.466752914093	0.10936997802728213
HS616T	-0.584598914093	0.13073721332146426
MOLM6	-0.00285591409266	-0.2796630300862965
KYSE70	-0.465975914093	0.048200768088125616
OCIM1	0.799684085907	-0.2114882248124671
SNU81	-0.402468914093	-0.06471658890976864
RERFLCKJ	-0.350808914093	0.1580332234633494
JURLMK1	0.509844085907	-0.24651027856500018
CORL311	-0.227037914093	-0.21546773698286248
KMS27	-0.338389914093	-0.32734403312896404
RCC10RGB	-0.176086914093	0.13650428127272796
SNU489	-0.727614914093	-0.00010514063392454143
KU812	-0.438042914093	-0.2104299235954242
TOV21G	-0.425691914093	0.11520742123215066
OE33	-0.446745914093	0.19838517883868592
SKOV3	-0.446753914093	0.163175068290983
U251MG	0.0321310859073	0.11134812914289471
HS751T	-0.307123914093	0.10956234719567323
MFE319	-0.240874914093	-0.10674404022826524
EFM19	-0.0709189140927	0.12916027214494732
H1693	-0.325889914093	0.17980259466014703
MDAMB157	-0.299952914093	0.13543267883863286
SKMES1	-0.224372914093	0.17081610885896695
CAL27	-0.648601914093	0.12859167782443323
SNU1079	-0.329364914093	0.1469717366480145
H1395	6.97283408591	-0.0004498100051498499
SNU216	-0.480909914093	0.23260411697251038
CAOV4	0.0684010859073	0.029768698108381356
MHHCALL4	-0.387852914093	-0.3297011020944414
LNCAPCLONEFGC	-0.301012914093	-0.1421530270437305
KM12	-0.329439914093	0.10949306321994816
PRECLH	-0.0370559140927	-0.01358423191181617
SNU1272	-0.475734914093	0.0972794476013346
WM88	6.51279408591	0.05465258451816963
VMRCRCW	0.426321085907	0.06588527315912379
SNU475	-0.556620914093	0.14588183705363303
CAMA1	-0.555800914093	-0.009845320147167345
HEPG2	9.74328408591	-0.12953439418366597
JVM3	-0.206088914093	-0.21568044793620206
A3KAW	-0.361491914093	-0.251166697429086
HEC251	-0.455787914093	0.1471870845181545
NUGC4	-0.312762914093	0.04622482792590222
KMH2.lymphoma	-0.474549914093	-0.09529204732759337
MKN74	-0.508601914093	0.057174124071925125
KHM1B	-0.0665529140927	-0.30454042156698863
COLO680N	-0.476334914093	0.1868582751875405
RCM1	-0.427019914093	0.024964352266627104
H2342	0.00386208590734	0.15759457640459645
COLO201	-0.435920914093	0.0680838056134933
HS766T	-0.461582914093	0.10389371027876876
OCUM1	-0.186044914093	-0.03332033028913433
HS940T	-0.105796914093	0.10160685835187842
KO52	-0.0100139140927	-0.2673927116279173
MCAS	-0.500351914093	0.14178121636401178
H2172	-0.441737914093	0.06640546991367308
CORL23	-0.494396914093	0.01887846585690141
SNU1041	-0.175943914093	0.23973613421390166
BDCM	-0.295603914093	-0.229810455035585
EM2	-0.513847914093	-0.21193517917360014
SCC15	-0.508808914093	0.20824201758100422
SNU8	-0.142650914093	0.20766112001514217
SW948	-0.412830914093	-8.039215527831363e-05
P12ICHIKAWA	-0.213177914093	-0.3916058069625655
HT1197	-0.420807914093	0.07430757336194235
UACC62	2.55988608591	0.04096508553239381
HCC56	-0.358594914093	-0.05829673292608479
SCC4	-0.375898914093	0.14290830358513468
HEC50B	-0.444505914093	0.1517496930374022
MEG01	0.00230508590734	-0.22613058992403592
RERFLCMS	-0.434670914093	0.2179946392848956
RERFGC1B	-0.296513914093	0.09992056727679056
U266B1	-0.222250914093	-0.24925415483276817
TCCPAN2	-0.409097914093	0.08733184212467951
RVH421	5.77573408591	0.04794530967031551
KMRC2	-0.444572914093	0.09556241717538182
SNU1066	-0.155866914093	0.26178615246946335
HEL	6.61016408591	-0.25765187288551256
HCC2157	3.50524508591	-0.04295508992403796
PECAPJ34CLONEC12	-0.488888914093	0.21950052468046977
BHY	-0.492203914093	0.07732531271283258
JHUEM1	-0.585043914093	0.03190986950802814
H358	-0.615759914093	0.12958442934575812
EB1	-0.578978914093	-0.3003831548327887
HEC151	-0.398653914093	-0.03327581101935743
HS675T	-0.513532914093	0.0899494739705011
HS274T	-0.407896914093	0.12715322042080623
ML1	-0.380015914093	0.24024320926460838
HDMYZ	-0.382264914093	0.03847298309827027
DBTRG05MG	2.28867308591	0.1516487376621338
SU8686	0.530037085907	0.2418200165668916
H524	0.0619710859073	-0.18713389215527834
PANC0504	-0.667839914093	0.18291677518750973
HEC108	-0.517558914093	-0.03767713353457693
MEWO	0.224570085907	0.07252206524837092
H1793	-0.503777914093	0.17132191109013079
HS578T	-0.146968914093	0.045093745775804266
HT1376	-0.395761914093	0.07723874171894198
BICR6	-0.514958914093	0.09062706727681163
JHUEM3	0.264505085907	0.3713620287372177
SW1116	-0.341835914093	0.05664499526861496
GSU	-0.375114914093	0.039569977013099444
TUHR14TKB	-0.0613349140927	0.03265041514700961
H2196	-0.501102914093	-0.034998464163387324
SKMEL28	-0.274192914093	0.05726582285489642
MKN1	-0.680281914093	0.14998415652627692
PECAPJ15	-0.486832914093	0.17448409973114523
SKCO1	-0.420152914093	0.13470238066420834
COV434	-0.309847914093	-0.1841553221755178
BT483	-0.315356914093	0.10610635835185268
H854	-0.257523914093	-0.10131781304776033
KLE	-0.135402914093	0.08719916768240996
SNU1076	-0.249983914093	0.1584018796499855
LS180	-0.455747914093	0.03914494354452812
PATU8988S	-0.317658914093	-0.009297060512276035
H1975	-0.550597914093	0.12422569100906566
EOL1	-0.490273914093	-0.3070168637577175
PFEIFFER	-0.495336914093	-0.23226898039056523
SHSY5Y	-0.590999914093	-0.17682185665827324
GSS	-0.539447914093	-0.05836244286519025
KYM1	-0.470347914093	0.003021911090136715
YKG1	0.479419085907	0.05309784111046769
A172	-0.491657914093	0.019030340096299923
TUHR4TKB	-0.144054914093	0.09299279445726533
MOLM13	-0.482819914093	-0.3112068688287658
F36P	2.26366208591	-0.2514468434737536
SKMEL24	9.04918408591	0.14772753279398465
SUPHD1	-0.565044914093	-0.18385961629320244
MDAPCA2B	-0.363593914093	-0.09773573191189168
HCC1438	-0.489690914093	0.09228928330109447
OV7	-0.362720914093	0.17189329242890797
TC71	-0.206460914093	-0.09553333536013123
HS863T	-0.508643914093	0.1075517731591477
P31FUJ	-0.156074914093	-0.25124240128308317
OVCAR4	-0.599762914093	0.1045367599745337
SNU668	-0.479875914093	-0.019549790735370522
HS600T	-0.598795914093	0.1267855449643998
H838	-0.592725914093	0.06314838674941238
JHH1	-0.245593914093	0.014273509467474176
KPNSI9S	-0.544646914093	0.17022613421391958
CORL47	-0.322920914093	-0.13461180797678704
TE14	-0.342878914093	0.11879922346344593
RPMI8226	-0.339953914093	-0.1788012400254945
NOMO1	-0.339746914093	-0.2298737491532873
SBC5	-0.554263914093	-0.17031750675967708
IGROV1	-0.354966914093	0.01957121534974966
C32	2.14512408591	0.08413897904142917
CAKI1	-0.472126914093	0.18254939486304034
C3A	9.85750408591	-0.10800100270291176
KG1C	-0.326501914093	0.07462458857493268
EJM	-0.467892914093	-0.19340534854467045
HT	-0.281924914093	-0.3206917714656301
HH	-0.142093914093	-0.23233864367662216
H2087	-0.349872914093	0.04435677011650393
KP3	-0.535050914093	0.15866348715507855
HS870T	-0.520079914093	0.12728711798670594
TTTHYROID	-0.693793914093	-0.017932213656319543
ZR7530	-0.309847914093	0.16226646991366128
G402	-0.260764914093	-0.10309983536008997
DMS273	-0.507972914093	-0.05036785361572778
H2110	-0.430283914093	0.17758935429503747
RERFLCAD2	-0.480268914093	0.18336832082652027
OVCAR3	-0.217300914093	0.16060750642483568
DB	-0.350440914093	-0.3711850229869119
GCIY	-0.445587914093	0.12066455612056105
A253	-0.389028914093	0.17691884516725245
HCC1500	-0.548851914093	0.10802196484261647
U343	-0.0654989140927	-0.02869020858527523
HS688AT	-0.621572914093	0.06234939080618889
A2780	-0.627924914093	-0.17691538809848897
MCF7	-0.352344914093	0.302725623057695
WM2664	7.19026408591	0.0042831605830458966
COLO677	0.518316085907	-0.2200828039199452
M07E	-0.393158914093	-0.2660803191329362
HCC4006	-0.559138914093	0.2470706301570755
JHH4	-0.555814914093	0.18291573867637245
JHOM1	-0.402695914093	0.21087521332143808
OVTOKO	-0.276753914093	0.0842203634227968
CMK115	-0.397774914093	-0.2942149601065829
HCC366	-0.560259914093	0.12782379141478925
F5	-0.224520914093	-0.00043706051230717034
QGP1	-0.585449914093	0.025551174781881788
KPL1	-0.393525914093	0.35245471839236503
HUNS1	-0.116925914093	-0.24587313454880064
H460	-0.418169914093	0.027850020623610174
GMS10	0.0903550859073	0.1480540490212071
KYSE270	-0.413998914093	0.03773168593807573
KYSE450	-0.365466914093	0.06486019506583256
MDAMB468	1.29186208591	0.08826478735794159
HT55	-0.262481914093	0.05135896991369651
OSRC2	-0.501998914093	0.1018725551063996
CORL24	-0.450849914093	0.05758316159715071
HUPT4	-0.557970914093	0.24203327315917086
KMS26	-0.240635914093	-0.17061246923434994
SH4	-0.509383914093	0.024455977013047067
A704	0.391059085907	0.18014820520784153
MOLT16	-0.457999914093	-0.3080225635548037
SUPT11	-0.341365914093	-0.3509295473276714
EFO27	-0.226458914093	-0.00833186477188973
CL14	-0.316437914093	0.047054602773763166
FTC238	-0.456073914093	0.03134172346341632
SNU449	0.0765180859073	0.19246824577574503
SKNSH	-0.476344914093	0.10320792326057789
CAL12T	-0.339692914093	0.1311045682909866
BFTC909	-0.348672914093	0.14318547498473488
COV644	-0.268472914093	0.1508986544978804
MOLP8	-0.230427914093	-0.1949525838388649
HSC4	-0.609974914093	0.13498260784471725
CMLT1	-0.0707559140927	-0.2990428505731603
OCILY3	-0.158637914093	-0.2051266568612285
KMRC1	-0.525776914093	0.16193276200295154
T98G	-0.194311914093	0.04676378837216081
T47D	-0.346854914093	0.1065334029765587
SNU175	-0.0804869140927	-0.05190584651629815
COLO668	-0.449267914093	-0.018781212642097738
CADOES1	-0.353971914093	-0.1567155158875623
OCIAML5	-0.135069914093	-0.21831946923442036
HS281T	-0.489774914093	0.1023957640313428
CHP212	-0.495392914093	0.1103167325911379
KMS11	-0.307824914093	-0.12653438404164227
CHL1	6.23259408591	-0.12232819032972223
H2227	-0.577260914093	-0.1997942846501967
A498	-0.0566069140927	0.0897165469927722
CA46	-0.415618914093	-0.3200397694372212
SNU423	-0.483521914093	0.14428341109022064
BFTC905	-0.491193914093	0.16555295977173623
OPM2	-0.340362914093	-0.1709000635548308
NUGC3	-0.508742914093	0.041618201150999005
NH6	-0.207635914093	-0.011367495603544562
SW1353	-0.409007914093	0.07612694760135313
WM115	1.19261808591	0.06575218086703642
SNU899	-0.488930914093	0.10399091514691679
HL60	-0.373209914093	-0.35948583028918957
TF1	-0.380323914093	-0.32470966497477655
K029AX	-0.306283914093	-0.04984374002550661
YAPC	-0.415216914093	0.20476184922401056
2313287	-0.433900914093	0.023025014538439432
JHOS4	-0.450047914093	0.17890969405163398
HCC1143	4.04409008591	0.1299138522666407
HCC2108	-0.577891914093	0.11565037255059928
TYKNU	-0.480699914093	-0.08362346619176576
H684	0.999395085907	-0.020421038199891346
DU4475	-0.399278914093	-0.09703377856503097
DMS114	-0.373014914093	-0.11195778870695644
KELLY	-0.307794914093	-0.15942695706402332
MDAMB134VI	0.429557085907	0.019159651455236546
CL40	-0.443408914093	0.1018643887777891
S117	-0.459379914093	0.1315819323883339
L540	0.00954808590734	-0.2489633150762057
8305C	-0.280331914093	0.11659455307802603
769P	-0.317021914093	0.10143528228692449
DMS79	1.76126208591	-0.15505056558321242
SNUC1	-0.0314259140927	-0.006304388098512409
L1236	-0.405760914093	-0.20597549661773643
CMK	-0.389852914093	-0.3457583972262835
MC116	-0.248222914093	-0.3391570442851262
SW837	-0.464676914093	0.0870254425303512
MFE280	-0.414730914093	-0.1433870676117227
OCILY10	0.0866240859073	-0.36150369540076577
JHUEM2	-0.518962914093	-0.09498764469074594
RT11284	-0.492181914093	0.15507224577578263
MEC1	-0.485840914093	-0.13710322886928725
CL34	-0.323840914093	-0.018554113250596103
CJM	-0.479580914093	0.11294028025852351
HS611T	-0.152703914093	-0.2496592765366349
UBLC1	-0.481622914093	0.25604135733761496
LN464	-0.289225914093	0.032794930359949105
HUH1	8.90738408591	0.062401044964401256
HUTU80	-0.477314914093	-0.07978696720595073
SKMEL3	-0.452565914093	-0.048105847530523764
HCC38	5.66356608591	0.22435959973117234
SNU1040	-0.377694914093	-0.05985816396042993
SEM	0.180654085907	-0.15772704834187845
COLO783	8.28843408591	0.10176140804753499
HS618T	-0.416349914093	0.09088516159729024
H510	-0.482397914093	-0.05344737389969852
MONOMAC1	-0.216714914093	-0.2738457258266945
HDQP1	-0.730182914093	0.27302544962967035
CAL851	1.73090808591	0.21185640804759212
H1568	-0.538699914093	0.12520318898060837
TE1	-0.644751914093	0.056711923260495435
U937	0.479656085907	-0.2721705371857049
H1734	-0.293974914093	0.06714980257093389
MOGGCCM	-0.428703914093	0.00013165145534936744
TE159T	-0.446668914093	0.11042793137411962
MPP89	-0.276562914093	0.15836908857497467
SR786	0.335093085907	-0.19345567308837924
GRANTA519	-0.264118914093	-0.250579119335787
H1581	-0.368159914093	-0.05573832927499226
KARPAS620	1.38646608591	-0.2683269874899522
CAKI2	-0.490076914093	0.17933595470070238
ACCMESO1	-0.474082914093	0.1386392731591315
PCM6	-0.269041914093	-0.17746183941691615
H1355	-0.563307914093	0.16257795672915928
DMS454	4.52566308591	-0.002049201485953687
KALS1	-0.497783914093	0.11116628735792189
ME1	-0.282711914093	-0.35701719742906673
TE9	-0.558468914093	0.17347110885898204
253JBV	-0.457791914093	0.22201962305770706
SNU626	-0.412776914093	-0.03242653312887008
KMBC2	-0.466947914093	0.24586719810839644
H2066	-0.00963491409266	-0.010284342459555524
SNU5	-0.352081914093	0.0400521484126931
L363	1.14882708591	-0.2780039215670028
EFM192A	-0.466648914093	0.11579613928489335
DAUDI	-0.0950819140927	-0.3145067836359894
42MGBA	-0.531391914093	0.04322301149585128
H4	-0.621462914093	0.0708226423275273
H2030	-0.199505914093	0.08557665551206367
KARPAS299	-0.0621879140927	-0.1881225209585377
GA10	-0.336796914093	-0.2944065828247033
DV90	-0.730482914093	-0.06402048951835014
MESSA	-0.119747914093	-0.09827590635400217
KG1	-0.354309914093	-0.25568766396058334
PANC1	-0.317666914093	0.05997976504552443
HEKTE	-0.363349914093	0.10573635023826432
OAW42	-0.424637914093	0.0682794029765211
MJ	-0.336426914093	-0.19318670452850992
DANG	-0.536048914093	0.1105172528751534
DU145	-0.646925914093	0.02241810683054243
CCK81	-0.326268914093	-0.08265830391996797
HEC6	-0.441336914093	-0.06696576436623901
PECAPJ41CLONED2	-0.485538914093	0.16082072954857862
SLR23	-0.305349914093	0.07512310378796411
SNU1197	-0.612972914093	0.19187631981226175
JL1	-0.474619914093	0.015962771130718475
AZ521	-0.569819914093	-0.08004466801735845
COLO849	2.71039008591	0.03001616869669395
ECC10	-0.518729914093	-0.14428937998486843
UACC257	0.317704085907	0.0005253309684463838
HEL9217	6.26882408591	-0.20361512237840512
SKNAS	-0.526116914093	0.07230028938633123
G361	1.72412608591	0.004140558149011744
COLO792	5.85567408591	-0.0433685493560954
KS1	-0.537037914093	0.11775577721590826
HS840T	-0.619511914093	0.11624634313886324
KMS20	0.0437930859073	-0.24313682217555588
PC3	-0.698299914093	0.13651037863583915
KYSE150	-0.433518914093	0.0020670013538128425
CAPAN1	-0.472453914093	0.10087110480214226
JJN3	-0.442889914093	-0.350371482418997
ABC1	-0.543923914093	0.09647105003547043
COLO205	-0.344071914093	0.0008924871550583999
M059K	-0.401964914093	0.07102600845328552
H1651	2.42313408591	0.10097707640454216
JM1	-0.189374914093	-0.2524696315062273
BT474	-0.479977914093	0.1598409709279056
SNU201	1.72253008591	0.08808628228691498
HCC202	-0.285057914093	0.031380591617591144
IM95	-0.522050914093	0.021222093645936736
SET2	0.0204990859073	-0.26247057876788477
KNS60	-0.640903914093	0.06602174070477725
BCP1	-0.358759914093	-0.26340208079624966
H2009	-0.476984914093	0.15085143745932186
VMRCRCZ	-0.341806914093	0.0711419820840992
H647	-0.508754914093	0.16081907133356121
SKMEL5	-0.702427914093	0.026173001353916397
MINO	-0.112516914093	-0.28541354631353105
NB4	-0.295499914093	-0.2939696467191508
N87	-0.294565914093	0.07774561494408434
PSN1	-0.515394914093	0.07060583299685164
CALU3	-0.498700914093	0.16350860277373366
YH13	-0.419242914093	0.11176713319971075
A549	-0.313866914093	0.18386219912266719
SKHEP1	-0.505996914093	0.0937766311712798
59M	-0.511752914093	0.06921312508612205
CMK86	-0.538415914093	-0.40064614570498525
LN18	-0.379800914093	-0.06150919742904412
NUDHL1	0.133275085907	-0.3313478160903803
AGS	-0.290450914093	-0.024781143676557156
HEYA8	-0.722838914093	0.12027197599892306
A204	-0.620365914093	-0.02967604935607829
MALME3M	-0.505088914093	0.04324350541060302
DOHH2	-0.461631914093	-0.3018715016887836
SNU407	-0.189473914093	0.052738939487748486
H1781	-0.545679914093	0.14337171940658047
SNU620	-0.689306914093	-0.009981075725246858
TE4	-0.580134914093	0.14099959668856588
H747	-0.388485914093	0.09362445571493486
LC1SQSF	-0.306408914093	0.1429057447615714
H650	-0.410444914093	0.05502247599888935
AML193	-0.165817914093	-0.2704313951978863
H1437	-0.364886914093	0.16339413218549065
HCC78	-0.339933914093	0.08681213725650092
SUPB15	-0.108170914093	-0.28814388607009844
MM1S	-0.304039914093	-0.19035937187128416
LU65	-0.540607914093	-0.00035680391996514507
CAS1	-0.432471914093	0.07329958046136659
HUT78	-0.226703914093	-0.25189890635407
HS936T	2.99029608591	-0.019466084853028535
H2052	-0.457504914093	0.12270427315911749
KNS81	-0.489226914093	0.15966078634368933
SKMEL2	1.01113208591	0.0897628269116521
H441	-0.315328914093	0.08093064435591925
MOLM16	0.582581085907	-0.27112739722631174
SKMM2	-0.526009914093	-0.2120617258266601
RERFLCAD1	-0.230726914093	0.11477746585690601
SW1783	-0.453425914093	0.07437395368653474
TCCSUP	-0.662888914093	0.05694530561349811
HS695T	6.86693408591	-0.02941281304774871
RERFLCSQ1	-0.673973914093	0.08240577214497263
LC1F	-0.432140914093	-0.0057998059483688365
H1792	-0.522830914093	0.17796700845325011
HS294T	0.839024085907	0.02402036747958355
ES2	-0.388483914093	0.09422414942690222
KIJK	3.03739208591	-0.22511543373739235
SNU245	-0.478543914093	-0.00686128465017045
TGBC11TKB	-0.403103914093	0.021637828940086496
KE39	-0.368276914093	0.007542125086086787
H2085	-0.339002914093	0.12226054395025374
JHOM2B	-0.623010914093	0.16515563725647686
JHOC5	-0.484052914093	0.15545862610033162
HCC1806	-0.491817914093	0.17493667376762065
RKO	-0.474556914093	-0.15864564671914805
HMC18	-0.304545914093	-0.0031652511815910512
SNU1033	-0.750235914093	0.15673981778384288
COLO741	-0.641324914093	-0.04613682826071638
NALM1	0.125397085907	-0.3094732126420323
JHH5	8.63974408591	0.036554825897403435
BXPC3	-0.475570914093	0.08031189993399394
SNUC2A	-0.315213914093	0.0900355561206409
SNU324	-0.643123914093	0.03203411697251631
GI1	-0.545454914093	0.022926219406638026
OE19	-0.627406914093	-0.10366039012684623
HSC2	-0.267365914093	0.03674765855466514
MHHCALL2	-0.478346914093	-0.24692222379823678
BV173	-0.0935869140927	-0.2940150625406959
LOUNH91	-0.445350914093	-0.003132422581227657
HCC1171	-0.656976914093	0.19558951758101747
MUTZ5	-0.122345914093	-0.3580272258266429
PANC0203	-0.464795914093	0.13781390601922372
HUH7	9.25386408591	0.06345817478179744
H82	-0.454461914093	-0.17927628870697307
HS729	-0.547433914093	0.13334747092789254
HCT116	-0.626280914093	-0.03681035462988782
SUPT1	0.342153085907	-0.29450776842301646
EPLC272H	-0.367749914093	0.09522469405160165
HSC3	-0.461310914093	0.10863505814902778
WM793	0.0385220859073	0.14451742427475311
SKRC31	0.0615340859073	0.15158469709416786
TE11	-0.440104914093	0.1762303350252444
KP2	-0.413333914093	0.1500024739704921
KE97	-0.451851914093	-0.15379597227699343
KYSE520	-0.351710914093	0.07009912914294963
TIG3TD	-0.357964914093	0.06694323664796627
HT29	-0.623935914093	-0.012702885055861922
GP2D	-0.207154914093	-0.016687312033603314
GDM1	-0.449769914093	-0.3184457450964725
OC316	-0.288656914093	-0.03504555544128197
SIMA	-0.481341914093	-0.1321060828246693
T3M4	-0.400250914093	0.01963934719563768
PANC0403	-0.643875914093	0.17631860074542796
LCLC103H	-0.566033914093	0.05021417782444123
SNU520	-0.595002914093	-0.09509060817962971
SKBR3	-0.312078914093	0.02511860378790182
HOS	-0.467113914093	0.021662960785958977
BICR18	-0.344950914093	0.03488189587719474
SKLMS1	-0.385701914093	0.09137094658716538
SNU1214	0.423472085907	0.1697121301571238
SF126	-0.562211914093	0.10762601859526366
H1915	-0.367811914093	0.09418122346337432
IPC298	-0.0600959140927	0.04083135429506159
HARA	-0.472046914093	0.04167792224642083
CPCN	-0.207833914093	-0.08816087795652573
MOTN1	-0.168180914093	-0.3093803404311037
RT4	-0.536398914093	0.14487018492382864
CORL279	-0.0189949140927	-0.04997400878817651
SIGM5	-0.531190914093	-0.24674991548180378
SNU503	-0.412538914093	0.04542040399077744
KASUMI2	-0.123979914093	-0.21443148748991356
SW1463	-0.272998914093	-0.04687746822015229
LN215	-0.507438914093	-0.05511327146558355
HS706T	-0.676443914093	0.07722556930525275
AU565	-0.546000914093	0.023623716363980123
DLD1	-0.441382914093	0.054669692023258915
H1341	-0.360008914093	-0.07492267613094154
TO175T	-0.526728914093	0.14062612305777938
MOLT13	-0.279075914093	-0.2644223150761475
MHHNB11	-0.274335914093	-0.200197812033542
MOGGUVW	-0.382927914093	0.13052934922401374
NMCG1	-0.462358914093	0.14572362711447304
A4FUK	-0.128554914093	-0.20038236882869154
ESS1	-0.519082914093	0.11037050946744445
OC314	-0.519028914093	-0.013164426638006276
G401	-0.370688914093	-0.10722579377799708
H2228	-0.429840914093	0.16485267376766427
SLR24	-0.566657914093	0.013275010481623828
HS888T	-0.572039914093	0.1699435845181278
HCC1359	-0.351954914093	0.11425988573519691
P3HR1	-0.150119914093	-0.2796478384027557
PECAPJ49	-0.355637914093	0.1358600155526709
HEC59	-0.307431914093	-0.053622896212041596
COV318	-0.495902914093	0.049982304599234174
TE617T	-0.233640914093	-0.15253084955891363
H28	-0.159745914093	0.019144287357934688
KYSE510	-0.425093914093	0.1145293664654183
SW780	-0.628710914093	0.05885532691165932
OCIAML3	-0.344037914093	-0.31145444692199603
UMRC6	-0.364891914093	-0.007355318118753795
TALL1	-0.244198914093	-0.33300199661772745
RT112	-0.509791914093	0.09162281169867725
HCC2935	-0.467649914093	0.08331844455866134
COV362	-0.487809914093	0.20835658654654593
TEN	-0.587253914093	0.11867552366618946
MOLT4	-0.266220914093	-0.3278450818104423
H727	2.63140808591	0.16072599222608558
NUDUL1	-0.0973629140927	-0.21475409296660988
OCIAML2	-0.284996914093	-0.18980157978199985
KNS62	-0.345651914093	0.11544930561352139
H1650	-0.512403914093	0.08794411595832843
FTC133	-0.482032914093	0.11080146281429272
SNU349	-0.272773914093	0.05335037457903302
RDES	-0.426473914093	-0.2537638485447432
SCABER	-0.491872914093	0.15791184111045284
SLR20	-0.283048914093	-0.054111593980849214
HUG1N	-0.629406914093	-0.0032678485447469137
CAPAN2	-0.329092914093	0.16630130764191306
RL	-0.287311914093	-0.329752356658367
SKNMC	-0.345107914093	-0.1498033749138955
CAL51	-0.270547914093	0.18163145470073203
ECC12	4.35114208591	0.01624451251002873
LCLC97TM1	-0.516788914093	0.14749022346339527
CI1	-0.243579914093	-0.28669559296668706
SW1417	-0.464591914093	0.014647188980641683
AMO1	-0.311970914093	-0.2643497166988567
RL952	-0.266806914093	0.03677644658717239
OELE	-0.272086914093	0.061471604802097124
COLO678	-0.646161914093	-0.032522714670496035
HCC1419	-0.325298914093	0.13277791007596343
SNU738	-0.381805914093	-0.03354688201330472
PLCPRF5	7.48388408591	0.11182518999478498
SW1573	-0.334599914093	-0.022198057469654354
KMM1	-0.556654914093	-0.20515145402136742
ONCODG1	-0.0807689140927	0.12476251758105122
SNU119	-0.150666914093	0.11878950541067229
HUH28	-0.401964914093	0.10447065348372073
SNU308	-0.437364914093	0.13765164638432636
MSTO211H	-0.323424914093	0.02632937457904006
SUDHL6	-0.259026914093	-0.2909056436765749
ISTMES1	-0.389829914093	0.025697886749364338
MV411	-0.516086914093	-0.380787678159348
EN	-0.376766914093	-0.20459896112077652
D283MED	-0.274932914093	-0.09321432420390785
COLO704	-0.360666914093	-0.2328467684230219
HLF	-0.451402914093	0.08031203380823095
SKMEL30	1.73057208591	0.003488481069871823
HS934T	-0.418965914093	0.128498489183453
ALEXANDERCELLS	8.38275408591	0.05609301555261747
TE441T	-0.537921914093	-0.16071595706400443
H1373	-0.229177914093	0.10853799932550796
COLO800	5.09339108591	0.08007720825039091
SNU878	4.93907908591	0.17274549932545452
H2023	-0.483833914093	0.24550844557291285
H1623	-0.491999914093	0.15079992630310843
SNU466	3.49255408591	-0.04117713252036216
RH41	-0.129021914093	-0.045511010816490526
CAL120	-0.535316914093	0.14660062610026844
KMS34	-0.481163914093	-0.11619227957912741
MEC2	-0.327738914093	-0.2752384651776257
RCC4	-0.251365914093	-0.013299372885504626
LU99	-0.529060914093	0.037281811698690964
TTOESOPHAGUS	-0.0436229140927	0.005691235633802673
MELHO	0.730752085907	-0.008768610207944326
COV504	-0.549869914093	0.2167865784329456
U87MG	-0.431318914093	0.03058276504558884
22RV1	-0.359655914093	-0.09330903312890593
JHH6	-0.390062914093	0.16229214942691142
SUDHL8	-0.0885009140927	-0.3079296426624108
H2029	-0.190604914093	-0.004331188301389888
MDAMB435S	-0.0480689140927	0.19078260480208784
H226	0.315810085907	0.0008772995282675853
HS839T	-0.373044914093	0.09160745368656212
DAOY	-0.310751914093	0.05442010480215311
EVSAT	-0.210615914093	-0.11104006051228897
H1184	-0.477166914093	-0.1048666842445285
COLO679	-0.462496914093	-0.015216264366217284
CORL95	0.432949085907	-0.0760744367800735
HCC1897	1.17487608591	-0.021856085867232065
HCC1569	8.43919408591	-0.05592736477189251
VCAP	-0.396550914093	0.018749216364058907
SNU398	-0.390613914093	-0.078235230897672
OVK18	-0.305799914093	-0.19920345807817458
CW2	-0.511505914093	-0.11098272481247791
CAL62	-0.353241914093	-0.0182470584838463
TE15	-0.506957914093	0.16159983705366354
RCHACV	-0.132153914093	-0.1832138029056644
H2405	-0.341247914093	0.17323363522805976
KMRC20	-0.461698914093	0.07101494658710805
H211	-0.0174689140927	-0.13126356152646274
H1963	-0.373305914093	-0.14856339722626377
H1648	-0.576170914093	0.15483554192179141
DETROIT562	-0.273109914093	0.25654343543092556
SW480	-0.384481914093	-0.026055470248591228
SNU685	-0.527330914093	0.1760442143356231
SJSA1	-0.161661914093	0.08507499831128132
SCC25	-0.676242914093	0.1289419050050329
LOXIMVI	-0.279720914093	0.01601011697253185
H2347	-0.301857914093	0.16541377315914524
HEC265	-0.109742914093	0.04164333705367457
TC32	-0.242784914093	-0.20766521771311464
HPAC	-0.272609914093	0.10823675388934109
HT1080	-0.310403914093	0.04366983908203995
HS944T	2.62023508591	0.09955507437614514
H1155	-0.382426914093	-0.11389298748993394
H1436	-0.349792914093	0.03371337052217345
SF295	-0.578396914093	0.0464857711307737
GAMG	-0.536689914093	0.10169311798681284
REH	-0.187274914093	-0.2885500483418756
RD	-0.525875914093	0.06906392731726389
GOS3	-0.374707914093	0.05560062711453624
ZR751	-0.508093914093	0.11014893644520109
FU97	7.53689408591	-0.18490803008625584
OVCAR8	-0.0784029140927	0.0010057721448967281
BJHTERT	-0.182012914093	0.09588196180012747
HMCB	4.67161208591	-0.08709075016747667
WSUDLCL2	-0.204796914093	-0.33527057775372004
MDAMB231	-0.351029914093	0.06367610885892312
143B	-0.557978914093	0.03725135733764574
OUMS27	-0.441129914093	0.17553144455872344
RS411	0.105828085907	-0.23507789114106956
JHESOAD1	-0.439973914093	0.20365940399078206
HS343T	-0.561550914093	0.12833335835179543
H446	-0.386503914093	-0.10438518120190768
RMUGS	-0.348584914093	0.04410109466019212
LK2	-0.613439914093	-0.01228760310863962
LN319	-0.320397914093	-0.05601923901129081
SW620	-0.415594914093	-0.15483547734794909
H2106	-0.458502914093	-0.19354108282470647
HEC1A	-0.321080914093	0.08968097904146548
HEC1B	-0.293089914093	0.026160201151044966
SNU840	-0.277568914093	0.152637168696646
UMRC2	-0.248901914093	-0.01765986071510516
HEP3B217	9.01593408591	0.037041854294967806
H841	-0.549196914093	-0.029733966191791878
HCT15	-0.543085914093	-0.08158148241891974
BL70	-0.0523559140927	-0.310333431709119
SLR26	0.143509085907	0.09335312508614954
A673	-0.640870914093	-0.129545750167422
CORL51	-0.216018914093	-0.01849372176990485
KATOIII	-0.288636914093	0.04514820520784053
H716	-0.315339914093	0.0596133289400703
RPMI7951	-0.355279914093	0.15798972954861668
BL41	-0.418761914093	-0.2963113505731688
697	-0.181101914093	-0.21778533231749922
HCC70	-0.205762914093	0.19595056829090252
CAL148	-0.584593914093	-0.10214114063400273
C2BBE1	0.579029085907	0.08927429445730661
BC3C	-0.537099914093	0.16430629648571587
HUPT3	-0.517859914093	0.1243870997311483
A101D	4.42516908591	0.09808174273317381
SQ1	-0.419111914093	0.11810052873726112
ISHIKAWAHERAKLIO02ER	-0.592990914093	0.12483762812866901
SNUC4	-0.492902914093	-0.009363105137044496
8505C	-0.554658914093	0.12402270115102314
H1092	-0.289394914093	-0.04709591142507637
SNU478	-0.480393914093	0.13949760277374773
GCT	-0.437590914093	0.024546756931901583
WM1799	3.96696008591	0.16818853786501967
KCL22	-0.584152914093	-0.1997322136562972
HT144	6.51064408591	0.07202146991371286
H2291	-0.435798914093	0.15414898411246522
PANC1005	-0.557636914093	0.019175357337618
JHH7	8.64252408591	-0.024809772479794916
H1339	-0.422416914093	0.048111470927862145
RAJI	0.260723085907	-0.3085661730883638
HLE	-0.220137914093	0.08249635632341698
SNU387	0.403890085907	0.14985669810842056
786O	-0.509383914093	0.04423989283455932
OAW28	-0.644573914093	0.029269701150978
H1944	-0.557821914093	0.13703668796639995
DMS153	-0.535292914093	0.031569515552644214
COLO818	2.11218708591	0.08931616362560212
KYSE140	-0.358392914093	0.05579182894005949
KP4	-0.523603914093	0.06020926605974715
TOV112D	-0.503806914093	-0.02199962542097364
GRM	-0.672479914093	-0.02405910209443316
ST486	-0.232048914093	-0.3203197937780213
HCC1954	-0.312745914093	0.2430600196094767
NAMALWA	-0.185614914093	-0.3581196599038023
H1876	-0.0794169140927	0.026954310684437224
YD15	-0.566773914093	0.03551128431534064
CL11	-0.573738914093	0.10937829851405387
HTK	-0.301508914093	-0.005300705542688988
H3255	-0.708299914093	0.11616084719558735
BECKER	-0.322970914093	0.03376124679000902
YD38	-0.510302914093	0.09903594455871273
SKNBE2	-0.366944914093	-0.0798765341430726
KMS18	-0.322973914093	-0.16754493272323298
OC315	-0.161323914093	-0.028066125420973146
H526	-0.0805459140927	-0.2663603150761949
ISTMES2	-0.219292914093	-0.009305336374347627
ACHN	-0.467136914093	0.18191717985284067
HCC827GR5	-0.150425914093	0.0028750977027770146
SNU886	-0.458546914093	0.1835579354309134
LOUCY	-0.130528914093	-0.238965364771917
LOVO	-0.531077914093	0.059581093645967406
SNU283	-0.281904914093	-0.0938797339402535
H2170	-0.445266914093	0.021470806627662188
SKRC20	-0.173682914093	0.10046441514688471
SNB19	-0.642031914093	0.09599843441672025
HCC827	-0.474630914093	0.13893589790559308
SNU1196	-0.480695914093	0.0777521321855017
SW900	-0.371057914093	0.15145459161752775
SNU1105	-0.494453914093	0.086634971942128
HS939T	0.171978085907	0.11757995064389791
H1836	-0.293376914093	-0.08726310209442657
LS1034	-0.418352914093	-0.004216598037597776
SKUT1	-0.389164914093	-0.09642159195238975
COLO320	-0.460816914093	-0.061510682216161225
KPNRTBM1	-0.408142914093	-0.17112071061369102
NALM6	-0.205223914093	-0.30866360817962357
H292	-0.351368914093	0.10547702468045865
SW1088	-0.486797914093	0.06363539790561457
LN443	-0.330085914093	-0.03760333941696951
H2444	-0.442521914093	0.14896347904149593
A2058	0.999371085907	0.03537885733763059
H1838	-0.390374914093	0.13515158147553877
NALM19	-0.273892914093	-0.30527831609034606
HLC1	-0.523743914093	0.058624603787933556
KMS12BM	-0.469537914093	-0.3586646000659763
KNS42	-0.490133914093	0.04762569405164615
H146	-0.612338914093	-0.0773254317089798
MELJUSO	2.96584308591	0.06987455814901113
YMB1	-0.625081914093	-0.015683173088350304
CH157MN	-0.253927914093	0.06052231169863794
PEER	-0.337887914093	-0.3434064033114675
H1435	-0.320511914093	0.07553240297658252
TE8	-0.492055914093	0.09787013928488693
BICR16	-0.511346914093	0.059838503382322154
647V	-0.467348914093	0.02850413928484491
HCC1599	7.60859073354e-05	0.09480053177981436
MORCPR	-0.168194914093	-0.07063932826072022
RERFLCAI	-0.473328914093	0.040603730562817034
JIMT1	-0.563368914093	0.1096512579461427
HCC15	-0.457521914093	0.021092578432928687
HT115	-0.584258914093	0.10495713928487203
LN428	-0.444893914093	-0.029521079782007617
H1573	-0.277996914093	0.10904311494415474
SNU1	-0.428180914093	-0.1630551649746949
CGTHW1	0.134366085907	-0.023300278565014616
JURKAT	-0.0580409140927	-0.3071168171044929
H2081	-0.455956914093	0.0669150287371966
1321N1	-0.597211914093	-0.0023625949950066595
JHOS2	-0.314648914093	0.23655395571493015
KPNYN	-0.394435914093	-0.1349078779564791
LS411N	-0.541128914093	-0.029275287692840327
TE5	-0.309792914093	0.1556067802584995
H520	-0.281406914093	-0.0835515828246523
H69	-0.480841914093	0.024927897905470876
AN3CA	-0.371293914093	-0.246473614264832
SLR25	-0.326993914093	0.0982107346195541
SUIT2	-0.380713914093	0.16174387559318043
UOK101	-0.279469914093	0.05831195064394247
HS746T	-0.0673259140927	0.06380153279404945
H2171	-0.503509914093	-0.2137260523987096
CAOV3	-0.633104914093	0.060397959771712764
H1869	-0.469653914093	0.14943134516724532
HDLM2	-0.0260169140927	-0.24806390939665307
HS229T	-0.421296914093	0.12219084922409118
MDAMB361	-0.567720914093	0.19826277011656407
RI1	-0.412838914093	-0.3779478657860864
H2452	-0.262191914093	0.028155200136807442
MDAMB453	-0.242156914093	-0.05188420047177484
CHP126	-0.539638914093	-0.1416607136562876
KU1919	-0.526199914093	0.07303030764192786
HGC27	-0.443452914093	-0.1289015635548543
H322	-0.499899914093	0.10803262610025842
T84	-0.484042914093	0.032273324883298656
PANC0327	-0.630340914093	0.19182179547149641
ALLSIL	-0.151156914093	-0.36662814469083427
MHHES1	-0.495461914093	0.022860226506003625
IALM	-0.379939914093	-0.012158117307406853
LMSU	-0.590393914093	0.12955011595832183
AM38	-0.430042914093	0.09462566971090323
PATU8988T	-0.444081914093	-0.09094673495449161
5637	-0.587826914093	0.1234005865466094
OV90	-0.0935219140927	0.09518111697249149
RPMI8402	0.300674085907	-0.2334646913438741
HCC1187	3.13052708591	-0.014116608179603383
LN235	4.87353408591	0.08615149628285172
MHHCALL3	0.0557280859073	-0.25013513049195063
HCT8	-0.431041914093	-0.09847237998491018
H1105	-0.278788914093	-0.11807678972118284
CAL78	-0.395778914093	0.09616290500498248
PC14	-0.565660914093	0.11660810378795072
SNU61	-0.569289914093	0.08799647092790111
TOLEDO	0.196987085907	-0.2055153556441297
BT549	-0.389737914093	0.03919495571489748
H1048	-0.467495914093	-0.03429261426481176
PL45	-0.579150914093	0.10487849324027186
SNU601	-0.670720914093	-0.15324421669887123
COLO775	-0.592132914093	-0.3484406325203713
A375	1.32892808591	-0.052917892155322714
DMS53	-0.554937914093	-0.062425957064005645
SKNFI	-0.372163914093	-0.12357994286519657
J82	-0.390896914093	0.054587700136823236
SNUC5	-0.488491914093	0.04426886950801696
LN229	5.46648708591	0.10685306220583397
H1385	-0.423812914093	-0.09123267308836686
MG63	-0.390439914093	0.057193599731137044
T3M10	-0.615129914093	0.002855212307168681
FUOV1	-0.469854914093	0.04642080967026846
MKN45	-0.605830914093	0.0958469861408762
HCC95	-0.246664914093	0.06905622447757694
COLO684	-0.650713914093	-0.30275019742914067
SKES1	-0.536183914093	-0.1403555442850725
HS683	-0.582620914093	0.12877942123218303
MDST8	-0.477644914093	-0.01140026842300814
VMRCLCP	-0.562788914093	0.1662917762017334
T24	-0.246369914093	-0.014312065583243822
HUCCT1	-0.473196914093	0.22660612305773573
SW1990	-0.199853914093	0.12760229445728113
L428	-0.504570914093	-0.16905640128300967
SUDHL5	-0.467826914093	-0.2336969296806155
UACC893	-0.535081914093	0.11834644861550837
KE37	0.0377000859073	-0.2227774530071479
HPBALL	0.629770085907	-0.26379045097878523
IOMMLEE	-0.364701914093	-0.11728084550214064
H1618	-0.371583914093	-0.053965141648181586
RKN	-0.291474914093	0.06424255409221047
PK45H	-0.388262914093	0.11975649932549999
H1755	-0.367828914093	0.14697952366624656
SUDHL10	-0.156518914093	-0.3569461680173639
H2286	-0.205239914093	0.13505745672909666
LNZ308	-0.129579914093	0.0021610145385056586
TE6	-0.514262914093	0.10189394253029635
H810	-0.128708914093	-0.049086186272896536
CAL29	-0.470759914093	0.3121140054106185
H209	-0.597101914093	-0.13820065280440305
HCC1937	3.59621108591	0.15267728634372874
UMUC3	-0.555102914093	-0.06079487187129732
IMR32	-0.201138914093	-0.0780503972262261
HS852T	4.48529208591	0.056185352266609506
KYSE180	-0.407547914093	0.05569329141475051
U178	-0.405390914093	0.05393383198266432
CALU6	-0.342833914093	0.058789844153055444
HCC1833	-0.645745914093	-0.18949744387943013
EWS502	-0.116580914093	-0.15450057775369208
CCFSTTG1	-0.206684914093	0.060931856323454804
SW1271	-0.474697914093	0.021467481069856974
OCILY19	-0.339862914093	-0.3274520513844448
H1694	-0.447801914093	-0.15239349458939233
YD10B	-0.557571914093	0.03033853583664061
DND41	-0.294313914093	-0.38603554834188564
MFE296	0.195209085907	-0.15124574509643202
CORL105	-0.524732914093	0.15012282386913142
SJRH30	-0.471589914093	-0.07892819235809528
PK1	-0.636128914093	0.1300292123071915
EW8	-0.407833914093	-0.1711335960093093
JEKO1	-0.435004914093	-0.31443933333174173
FADU	-0.322654914093	0.04930118086705439
SUDHL4	0.0654730859073	-0.3820484956035412
HCC1395	-0.310796914093	0.07751516463985712
KYSE410	-0.486387914093	0.16487516768246172
LS123	-0.562359914093	0.09687604496445237
LN382	-0.302142914093	0.032374637256424706
MDAMB436	-0.517062914093	-0.029955266394623748
LUDLU1	-0.566628914093	0.07666022346343095
HCC2279	-0.577436914093	0.18299666463981143
H1930	-0.464358914093	-0.07189520250010951
PF382	0.472821085907	-0.35037145402133496
TM31	-0.634219914093	0.03985109973116259
KOPN8	-0.338044914093	-0.3766955006745432
H196	-0.272055914093	0.18620870520780564
PANC0813	-0.362238914093	0.2166593989197618
LI7	1.40593308591	0.258679317783865
SF767	0.465154085907	0.10552761900092283
HCC364	-0.365459914093	0.04384477721589283
TUHR10TKB	-0.576692914093	0.13363139486295086
U138MG	-0.451549914093	0.062156836039463696
GB1	-0.494960914093	-0.01393398343317063
SNU410	-0.410478914093	0.09493697599888104
PL21	-0.133439914093	-0.3490153870842478
TE10	-0.525938914093	0.11492978634372958
NB1	-0.411914914093	-0.12745199560360723
VMRCLCD	-0.613099914093	-0.06818526233786609
H1299	-0.520660914093	-0.030278575725228435
H1703	-0.537305914093	-0.040831114264834094
SKMEL31	3.76873008591	0.0938105398934222
HCC1195	0.273816085907	0.03680032488325332
HUH6	7.18719408591	0.0040403735648077204
IGR39	-0.279867914093	0.067546865451244
A1207	-0.464679914093	0.10528991007599076
SNU46	-0.443817914093	0.11689563522812321
TT2609C02	-0.623187914093	0.07135643441674554
SF172	-0.302735914093	0.10138639891973185
LN340	1.46905808591	0.01628649222604818
BT20	-0.422573914093	0.047385719406579194
JMSU1	-0.389024914093	0.05211067579601989
SH10TC	-0.320236914093	0.056665610887304214
SW579	-0.426738914093	-0.006902270451394313
HCC2814	-0.403430914093	0.000121484112500544
CORL88	-0.471134914093	0.032294489183438954
HCC1428	-0.192830914093	0.2084476930374572
SKNDZ	-0.245449914093	-0.13673396112075878
IGR1	1.71064908591	0.09544420825041426
CALU1	-0.329019914093	0.15129734516727472
H2141	-0.379029914093	-0.11776802501532765
H23	-0.302071914093	-0.0012498120335826329
G292CLONEA141B1	-0.233983914093	0.08242341109017583
MIAPACA2	-0.345442914093	-0.1700790706542632
EBC1	-0.519095914093	0.03940189486302769
NUGC2	-0.468982914093	0.08844685328081277
SKMEL1	1.77319308591	-0.03801711223636022
U2OS	-0.473962914093	-0.00021572785500413377
IGR37	3.02793408591	-0.12169901588752924
RH30	-0.578679914093	-0.1564333951978215
HCC33	-0.531561914093	-0.03239656761167367
SKLU1	-0.353840914093	0.04847117681026398
U118MG	-0.543468914093	-0.039077724812475116
639V	-0.116847914093	-0.10728206152647658
KLM1	-0.641133914093	0.05669920825044341
PATU8902	-0.472289914093	0.07573614638432215
