# Supplementary material for: Determinants of transcription factor regulatory range
Source: Nat Commun. 2020 May 18;11:2472. doi: 10.1038/s41467-020-16106-x (PMC7235260; doi:10.1038/s41467-020-16106-x)
Supplement: Supplementary file 12 — Source Data [file 41467_2020_16106_MOESM12_ESM.zip › Source Data/source_data_supp_fig_3d_GABPA_target_genes_expression.csv]

	GABPA	target genes
HMEL	0.234600085907	0.1319602814686928
PANC0213	-0.201142914093	0.03826217531799643
H2291	-0.435798914093	0.025440483849764457
HK2	-0.224819914093	0.060053834048144815
H2066	-0.00963491409266	0.006785317183085
KMRC3	-0.372749914093	-0.07657862329312705
HS819T	-0.337939914093	-0.12561136138837103
J82	-0.390896914093	0.18127412373065918
NUGC2	-0.468982914093	0.05290939357198412
SNU1076	-0.249983914093	-0.057448161983603724
RCC4	-0.251365914093	0.021140114802107687
S117	-0.459379914093	-0.05644040702328106
VMRCLCD	-0.613099914093	-0.18619431178525875
SW900	-0.371057914093	0.11443574972273593
SKRC31	0.0615340859073	-0.13676199730108254
HUH28	-0.401964914093	0.09812954734178697
SLR26	0.143509085907	-0.014719041943959598
YMB1	-0.625081914093	0.09667868424652203
HCC202	-0.285057914093	0.2911784977386017
KNS62	-0.345651914093	-0.05493409551537455
ZR7530	-0.309847914093	-0.042790534007393986
HCC56	-0.358594914093	0.06532584099257084
JHOM1	-0.402695914093	-0.12634176218206597
SNU1041	-0.175943914093	-0.09527646158681279
MFE319	-0.240874914093	0.1752440185719584
H1373	-0.229177914093	0.05580905527829511
CALU3	-0.498700914093	-0.09083683361058821
H510	-0.482397914093	-0.10742712428516715
T3M10	-0.615129914093	0.16191438365133803
HCC1438	-0.489690914093	-0.10303385543597161
SLR23	-0.305349914093	-0.042289301864558454
RMUGS	-0.348584914093	0.13980603047671672
SALE	-0.0192979140927	0.11919226460368895
H854	-0.257523914093	0.10497171500049214
SNGM	-0.592176914093	0.13956596599257132
LUDLU1	-0.566628914093	0.003052832064019219
ONS76	2.43600008591	0.07530836678627367
COV504	-0.549869914093	-0.1070590449200791
CAOV4	0.0684010859073	0.0918200751195441
H1755	-0.367828914093	-0.0040069099994756415
OELE	-0.272086914093	0.024095581071966583
SNU349	-0.272773914093	-0.05366396257883715
CAPAN1	-0.472453914093	0.19800418127034686
LN382	-0.302142914093	-0.006158234404222689
H2122	-0.402457914093	-0.11242746059475339
HCC2814	-0.403430914093	0.004488634643335464
UMRC6	-0.364891914093	-0.04864094769790854
8305C	-0.280331914093	0.08666634892912026
H1385	-0.423812914093	-0.07941273440423034
H1623	-0.491999914093	0.1695921366275374
BICR6	-0.514958914093	-0.005408836586773394
BICR18	-0.344950914093	-0.12655910245974658
H1395	6.97283408591	-0.029249534007414136
OV56	0.198222085907	0.02724821400844262
SQ1	-0.419111914093	0.08156602055611668
CAS1	-0.432471914093	-0.05151063420584028
TE5	-0.309792914093	-0.12238947745979273
H1930	-0.464358914093	0.11867983900842358
BICR16	-0.511346914093	0.07769843722273426
TE159T	-0.446668914093	-0.11312126714234207
JHH4	-0.555814914093	-0.032726135197923056
OVTOKO	-0.276753914093	-0.061101009205809506
RMGI	-0.455148914093	0.11846682511956975
PRECLH	-0.0370559140927	-0.009062252261438907
JHH7	8.64252408591	-0.02781583658679163
SNU1077	-0.606160914093	0.01992066638937442
UMUC1	-0.480839914093	0.04346927452431918
SLR24	-0.566657914093	-0.06547663122964488
YD10B	-0.557571914093	-0.09817044273759588
TTOESOPHAGUS	-0.0436229140927	-0.04529172547568967
SNU668	-0.479875914093	0.1280101316671714
H1792	-0.522830914093	-0.05462794372961728
SCABER	-0.491872914093	-0.07295845861061258
H1648	-0.576170914093	0.046028403492556304
JHOS4	-0.450047914093	0.0241496872227282
OVKATE	-0.285876914093	-0.11817118678515541
BT483	-0.315356914093	0.09984820210367229
HSC2	-0.267365914093	-0.06711492091215673
HS936T	2.99029608591	-0.15615867686455573
G292CLONEA141B1	-0.233983914093	-0.09482273142808478
TUHR14TKB	-0.0613349140927	-0.06962384452326673
BEN	-0.435459914093	-0.1162799953169725
H1838	-0.390374914093	-0.007330708610578586
JHH1	-0.245593914093	0.1446954173814347
WM793	0.0385220859073	-0.10540117190421859
KNS81	-0.489226914093	-0.096728698689999
H1666	-0.503806914093	-0.08866470265822256
HSC4	-0.609974914093	-0.043983183808988795
BXPC3	-0.475570914093	0.11242643226244385
HCC2935	-0.467649914093	-0.0725280945233234
EFM192A	-0.466648914093	0.1800741723417634
PK1	-0.636128914093	0.004272751706871655
LNZ308	-0.129579914093	0.058935285436996415
TC32	-0.242784914093	0.1574533955561669
C3A	9.85750408591	0.08367668623066997
H2085	-0.339002914093	0.1698578509132108
SNU466	3.49255408591	0.0029096773021285954
SNU1197	-0.612972914093	-0.031223599483614244
HS675T	-0.513532914093	-0.03837426416613114
FTC133	-0.482032914093	-0.03068417984074943
H1734	-0.293974914093	-0.027851238372506613
H1793	-0.503777914093	0.037256699127549954
KYSE270	-0.413998914093	-0.048861042935961725
PECAPJ49	-0.355637914093	-0.05376757368993616
OVMANA	-0.383745914093	-0.055722275078799455
H1651	2.42313408591	-0.03198011436453545
RCM1	-0.427019914093	0.07058458504019
SNU308	-0.437364914093	0.05868218523857445
VMRCRCW	0.426321085907	0.07951321599256748
BJHTERT	-0.182012914093	-0.01879206872962655
MALME3M	-0.505088914093	-0.041592791943950755
COV318	-0.495902914093	0.09907551559574393
MDST8	-0.477644914093	0.06682973881004589
HS944T	2.62023508591	0.05369197789737749
HS746T	-0.0673259140927	-0.018802839562985712
CAKI1	-0.472126914093	-0.10622913023758222
HCC70	-0.205762914093	-0.012191222499451938
HS604T	-0.336366914093	-0.05620090404708974
PANC0813	-0.362238914093	0.08868085587351499
A704	0.391059085907	-0.2575368931344242
SNU761	0.407027085907	-0.07705411634867873
BHY	-0.492203914093	-0.005731962578825118
PECAPJ15	-0.486832914093	-0.08814691396774921
TOV21G	-0.425691914093	0.01724801162753631
H508	-0.181298914093	0.06758398881004556
MDAMB231	-0.351029914093	0.10784962273865852
PECAPJ41CLONED2	-0.485538914093	-0.18261755682485173
HCC364	-0.365459914093	0.08350731519892939
HS255T	-0.448838914093	-0.3471032145629939
CORL95	0.432949085907	-0.069138422896321
ME1	-0.282711914093	0.2627610651989195
OV90	-0.0935219140927	0.027527488810053638
CCFSTTG1	-0.206684914093	-0.043613065753414386
IGR39	-0.279867914093	-0.005468496309022709
UACC893	-0.535081914093	0.08523347789735415
5637	-0.587826914093	0.11190502452436085
EFO21	-0.361584914093	0.01666644416720148
LN443	-0.330085914093	0.08404831321480914
SKLU1	-0.353840914093	0.06223001658784677
SKMEL5	-0.702427914093	-0.026433994324850534
HS706T	-0.676443914093	-0.11847049432488434
KYSE450	-0.365466914093	0.005499643571979296
SNU449	0.0765180859073	0.10369735488148973
HCC1833	-0.645745914093	0.05922741043703299
SKLMS1	-0.385701914093	0.10779525865131055
H3255	-0.708299914093	-0.04386030484074381
SW780	-0.628710914093	0.05196284198468573
HCC78	-0.339933914093	-0.05215942686458769
H1573	-0.277996914093	-0.08832371257881011
IGR1	1.71064908591	-0.14895718678515374
OAW42	-0.424637914093	0.027193301310036336
KMRC20	-0.461698914093	-0.1640887105947389
HS739T	-0.298733914093	-0.09268681972169972
TE10	-0.525938914093	0.03207999575445228
H292	-0.351368914093	0.09070021748068854
COLO792	5.85567408591	-0.174395088570933
TE1	-0.644751914093	-0.06087648043598494
U343	-0.0654989140927	0.08397909992114942
VMCUB1	-0.315554914093	-0.07666801019792062
LI7	1.40593308591	-0.12400342289626703
HS940T	-0.105796914093	-0.02867877706297711
SNU899	-0.488930914093	-0.004475387182015179
T84	-0.484042914093	0.03781138861162249
HCC366	-0.560259914093	-0.10771715900738714
HS683	-0.582620914093	-0.1040332611899586
SNU878	4.93907908591	-0.2604472721026761
A1207	-0.464679914093	0.002788765595787444
MDAMB415	-0.245870914093	-0.04595971853125407
TCCPAN2	-0.409097914093	0.1540821286910241
JHOC5	-0.484052914093	-0.1110883723010715
MELJUSO	2.96584308591	0.0031462566672053726
PANC0504	-0.667839914093	-0.001272747301078165
BT549	-0.389737914093	0.1957361921830597
CORL105	-0.524732914093	0.04613559000056131
JHUEM3	0.264505085907	-0.20587853797567152
COLO800	5.09339108591	-0.10938284650742129
SW1353	-0.409007914093	-0.022677730435997672
NH6	-0.207635914093	-0.05068495861061673
CAL33	0.603237085907	-0.1295127711106747
H2110	-0.430283914093	-0.3101360836105974
BICR22	-0.531749914093	-0.1262600379757052
A498	-0.0566069140927	-0.02841685543601763
N87	-0.294565914093	0.038089522540192135
MDAMB175VII	-0.431495914093	0.13314246301639426
HS737T	-0.610121914093	-0.07362516595184744
KYSE180	-0.407547914093	-0.041947082618510156
MELHO	0.730752085907	-0.08622457368992324
HT144	6.51064408591	0.030171933254481136
CALU1	-0.329019914093	-0.08541334849149121
SW1116	-0.341835914093	0.004957595952902571
SCC4	-0.375898914093	0.053481022540212836
PANC0327	-0.630340914093	-0.030721033015396814
SF172	-0.302735914093	0.13399363265924785
CAOV3	-0.633104914093	-0.049336241348649765
HUH1	8.90738408591	0.0794325582545049
CH157MN	-0.253927914093	0.006459944167200916
CAL54	-0.641674914093	-0.09754121654709633
SCC25	-0.676242914093	-0.1307236937296472
H322	-0.499899914093	0.04379221004016862
RERFLCAD2	-0.480268914093	0.00993242829423007
SLR25	-0.326993914093	0.08266580726233705
KYSE520	-0.351710914093	0.04156132412747611
253J	0.146185085907	-0.1450004000788166
SKMES1	-0.224372914093	-0.007668060793152047
59M	-0.511752914093	-0.05943585642805592
DMS273	-0.507972914093	-0.07755602011855856
MPP89	-0.276562914093	0.19186298384971615
MDAMB361	-0.567720914093	0.16626172095288985
OV7	-0.362720914093	-0.06981213519792093
SW1783	-0.453425914093	-0.057539159999479374
RKN	-0.291474914093	0.038636551310000926
LN464	-0.289225914093	-0.047517790951885755
SKNFI	-0.372163914093	-0.01999247349154393
PANC1	-0.317666914093	0.061586564206826455
SNU387	0.403890085907	-0.11073649829315223
CHL1	6.23259408591	-0.015467651070873157
HS840T	-0.619511914093	-0.012684437777214754
LS123	-0.562359914093	0.10286528642907863
T173	-0.556581914093	-0.11063779194392036
BFTC905	-0.491193914093	-0.03272814214238949
FUOV1	-0.469854914093	0.043339477897312226
DM3	-0.538698914093	-0.06429756079308593
ISTMES2	-0.219292914093	0.03916623384978514
TM31	-0.634219914093	-0.16352504988048228
TIG3TD	-0.357964914093	0.04535845904818069
HS688AT	-0.621572914093	-0.04049483956298675
DETROIT562	-0.273109914093	-0.15188111734074144
EBC1	-0.519095914093	0.017906649524281303
OVCAR4	-0.599762914093	0.13596683404813195
MCF7	-0.352344914093	0.12198665746080083
RPMI7951	-0.355279914093	-0.047244659999451634
TO175T	-0.526728914093	-0.04873184452329678
JHUEM1	-0.585043914093	0.09809687968308088
SNU503	-0.412538914093	-0.17629099333284673
LN215	-0.507438914093	0.14560974178628333
CL14	-0.316437914093	0.01990316638941508
MFE296	0.195209085907	0.2485395711513432
UACC62	2.55988608591	0.013393206071997297
H2009	-0.476984914093	-0.07839094472167892
RERFLCKJ	-0.350808914093	0.07639244218308079
SHP77	-0.301505914093	-0.05635879492015065
LC1F	-0.432140914093	-0.19517167686457967
EPLC272H	-0.367749914093	0.06690015250051913
SLR21	0.141561085907	-0.03511599035662747
ACHN	-0.467136914093	-0.23055123837254032
HCC1195	0.273816085907	0.020040867778240115
SF767	0.465154085907	-0.11209628003919903
HS839T	-0.373044914093	-0.07113486932484737
SNU489	-0.727614914093	0.12654422194490558
H2087	-0.349872914093	0.04333257015923415
ISTMES1	-0.389829914093	-0.029603225475627475
H810	-0.128708914093	-0.09985710047572184
U138MG	-0.451549914093	0.00823828841322562
JHH2	-0.524825914093	-0.06566899730102463
H650	-0.410444914093	-0.005436914959792497
LS1034	-0.418352914093	0.030315563214812782
SH4	-0.509383914093	-0.08660027607087169
U87MG	-0.431318914093	-0.05984192091217291
DMS53	-0.554937914093	-0.07636784551535805
NUGC4	-0.312762914093	-0.07262821456292291
PL45	-0.579150914093	0.03805997095294848
SNU182	-0.336373914093	-0.016002043928037963
COLO684	-0.650713914093	0.18206308801633697
COLO320	-0.460816914093	-0.1796998732931623
SNU840	-0.277568914093	0.04771990944498075
KYSE410	-0.486387914093	-0.013224395118510006
DMS454	4.52566308591	-0.22306412329316314
IGR37	3.02793408591	0.08555596599263891
TCCSUP	-0.662888914093	-0.0010161431344378003
IOMMLEE	-0.364701914093	0.047510805278337585
HS729	-0.547433914093	-0.08544011337252434
SNU738	-0.381805914093	0.0461146584529185
PATU8988S	-0.317658914093	0.1187630026989409
MG63	-0.390439914093	-0.013295797896249077
HS698T	-0.404321914093	-0.12894903797567264
CORL47	-0.322920914093	-0.1212795092058898
HT1080	-0.310403914093	-0.01988077507883198
BCPAP	-0.197408914093	0.1541229411909888
LOUNH91	-0.445350914093	0.1778087675798677
HEPG2	9.74328408591	0.12752338662749452
HCC2218	-0.434877914093	0.005369095952922443
RH30	-0.578679914093	0.09258052551636244
HS616T	-0.584598914093	-0.08830757865028101
SNU601	-0.670720914093	0.25684556619095944
H358	-0.615759914093	0.09711535388937488
H526	-0.0805459140927	0.20309916043692347
RVH421	5.77573408591	0.0059834818656405555
TTTHYROID	-0.693793914093	-0.04288992190421942
TE617T	-0.233640914093	0.2189283955560735
H2171	-0.503509914093	0.0723728677782448
SNU283	-0.281904914093	0.06969960984181497
TE4	-0.580134914093	-0.2335969516661819
OUMS23	-0.154620914093	0.10966845011953534
IALM	-0.379939914093	0.1468565096433994
KMRC2	-0.444572914093	-0.09197218182485084
SW1088	-0.486797914093	0.054925010635440336
PC14	-0.565660914093	0.06942536877039471
HT55	-0.262481914093	-0.09820087230107079
JHH5	8.63974408591	0.10937832313544221
CORL24	-0.450849914093	-0.1713716381740797
SNU410	-0.410478914093	0.0911660751195817
SNU8	-0.142650914093	-0.02700987825346039
HEC108	-0.517558914093	0.12421011083387778
TE15	-0.506957914093	-0.08074244670579556
HCC827	-0.474630914093	-0.021982498293122814
MFE280	-0.414730914093	0.12145032214335479
HL60	-0.373209914093	0.23382502353224557
A549	-0.313866914093	-0.06693692587247786
HCC1937	3.59621108591	0.24073190250048218
SU8686	0.530037085907	-0.19853567884873863
C2BBE1	0.579029085907	0.016547739802094338
YH13	-0.419242914093	0.04626744813543479
SNB19	-0.642031914093	-0.02712169670583686
OC314	-0.519028914093	0.09031888464338265
RS5	-0.277348914093	-0.09270598440426779
EFE184	-0.550933914093	0.053223192183086875
TT2609C02	-0.623187914093	-0.03714761535659597
143B	-0.557978914093	-0.0353185121820057
H196	-0.272055914093	-0.12455364611060595
HS822T	-0.457677914093	-0.10583407964238892
SKMEL1	1.77319308591	-0.08608652805502627
LN229	5.46648708591	0.011348364802102925
HS834T	-0.584009914093	-0.1377693078169295
HPAC	-0.272609914093	-0.04108579392804459
TE8	-0.492055914093	0.08350980428624925
SNU1033	-0.750235914093	0.09897524674657265
TE9	-0.558468914093	-0.13354756575344576
HCC1171	-0.656976914093	-0.054916794920114004
H660	-0.496743914093	0.08389162869096635
SNU398	-0.390613914093	0.07664010984179286
HEKTE	-0.363349914093	-0.015376630237576261
SNU869	-0.518418914093	-0.2738662393645838
NB1	-0.411914914093	-0.06989787726139661
SNU1105	-0.494453914093	-0.06496436734076791
SKMEL31	3.76873008591	-0.12938181277724253
ECGI10	-0.438964914093	-0.15875346853124794
SNU685	-0.527330914093	-0.12772025027726505
RT4	-0.536398914093	0.05869343821479682
KLE	-0.135402914093	0.06941310388939867
MSTO211H	-0.323424914093	-0.02489762230108247
ZR751	-0.508093914093	0.0025439987306352056
CAL851	1.73090808591	0.08701535289737164
T3M4	-0.400250914093	-0.058312050872548704
SNUC1	-0.0314259140927	0.08642370408776229
DMS114	-0.373014914093	0.2194291098417754
SCC15	-0.508808914093	-0.09079255285662975
H2052	-0.457504914093	0.043422392579889085
KPL1	-0.393525914093	0.036455588016358974
KMBC2	-0.466947914093	-0.03597550424553679
H520	-0.281406914093	-0.054717455634430756
SKMEL3	-0.452565914093	0.12056934000050802
KNS42	-0.490133914093	-0.11014694174550523
HUCCT1	-0.473196914093	-0.007819746309017758
H716	-0.315339914093	-0.1250015974994395
MDAMB436	-0.517062914093	0.18390812670685577
CORL88	-0.471134914093	-0.04420668182493993
HS766T	-0.461582914093	0.10861631321482941
H23	-0.302071914093	0.13529537571483058
HCC1897	1.17487608591	0.1532090344449224
SUIT2	-0.380713914093	-0.2602073435312233
HT29	-0.623935914093	0.129852580079882
H1618	-0.371583914093	-0.00865437527729898
H2347	-0.301857914093	0.02682313861169632
SKMEL2	1.01113208591	-0.04318673242014927
H69	-0.480841914093	-0.058448763174156
RL952	-0.266806914093	0.12625105329415903
OVK18	-0.305799914093	0.11598296400844345
U118MG	-0.543468914093	0.06634965646878407
H2172	-0.441737914093	-0.015332647102624098
HS600T	-0.598795914093	-0.13396575821375784
HS852T	4.48529208591	-0.19533427309471152
CAL27	-0.648601914093	-0.10771772349152736
SNU324	-0.643123914093	-0.012404782023259602
SNU620	-0.689306914093	0.105244304286252
HEC265	-0.109742914093	0.024329328095793797
JHESOAD1	-0.439973914093	-0.08357198341218787
H2444	-0.442521914093	0.04917568523863711
HS742T	-0.517451914093	-0.18648633757886227
SNU1272	-0.475734914093	-0.1611870062296017
MOLM6	-0.00285591409266	0.09801531023860191
RCC10RGB	-0.176086914093	-0.036233929840748864
SNU201	1.72253008591	-0.04221098539631454
H1975	-0.550597914093	0.25552653246082596
HS751T	-0.307123914093	-0.300707914959809
UMRC2	-0.248901914093	-0.05535366198363812
EFO27	-0.226458914093	0.15516084892909807
LC1SQSF	-0.306408914093	-0.2892973375788694
CORL23	-0.494396914093	0.1557667775004962
COLO818	2.11218708591	-0.2763863554359565
H2030	-0.199505914093	0.03289771500052826
LN428	-0.444893914093	0.2679679183734949
SKNDZ	-0.245449914093	-0.03248527210262556
HS870T	-0.520079914093	-0.10273233956294749
HMC18	-0.304545914093	-0.05529633559468207
LS411N	-0.541128914093	-0.1020762959121608
253JBV	-0.457791914093	-0.17921599829312831
MDAMB453	-0.242156914093	0.18982160884971871
HS695T	6.86693408591	0.12174677948466328
HUT78	-0.226703914093	0.11506711480215454
SF295	-0.578396914093	-0.027292624285180162
H1650	-0.512403914093	0.2061964630163875
LU65	-0.540607914093	-0.05002581972170958
U178	-0.405390914093	0.059308464008466406
HUPT3	-0.517859914093	0.05538548583386243
HCC1395	-0.310796914093	0.14019296103226
SNU16	-0.194347914093	0.012188508651284034
SCC9	0.0787910859073	0.12295513861164599
GCT	-0.437590914093	0.06676596896877646
CJM	-0.479580914093	-0.11514269670583843
MKN7	-0.466752914093	0.06102304436564971
OE19	-0.627406914093	0.13118175765926715
CORL51	-0.216018914093	-0.0910249298407813
SKUT1	-0.389164914093	0.18593994515929113
HCC1588	-0.594223914093	-0.11310685345183755
HS939T	0.171978085907	-0.05389239809467264
BT474	-0.479977914093	0.0296767894052559
H1437	-0.364886914093	-0.06063864511853204
RERFLCAD1	-0.230726914093	-0.14130831872963268
YD38	-0.510302914093	-0.10764469273756468
P31FUJ	-0.156074914093	0.0668220403973334
647V	-0.467348914093	0.029136048333893196
H2405	-0.341247914093	-0.1435110746820118
AML193	-0.165817914093	0.09297631718299076
H1435	-0.320511914093	-0.039652580634401594
TUHR4TKB	-0.144054914093	-0.1136675379756519
TUHR10TKB	-0.576692914093	-0.07291529789626096
EJM	-0.467892914093	0.028375972937069817
T24	-0.246369914093	0.10286350765927561
639V	-0.116847914093	0.2383451544847118
SNU245	-0.478543914093	0.06935536480205193
HS895T	-0.407812914093	-0.103285457618534
H2196	-0.501102914093	0.010935954087849607
SF126	-0.562211914093	-0.0557062185312061
RERFLCSQ1	-0.673973914093	-0.04066227011852615
YD8	-0.235884914093	-0.03659941297567996
KATOIII	-0.288636914093	0.07528789654811854
SKRC20	-0.173682914093	0.06343874377035565
KMRC1	-0.525776914093	-0.16630161833280002
TE14	-0.342878914093	-0.1360927859915737
H2170	-0.445266914093	0.08468947095288182
PANC0403	-0.643875914093	-0.07277013420578886
KALS1	-0.497783914093	-0.02528188817410259
CAL29	-0.470759914093	0.005551831071959248
HLFA	-0.325228914093	-0.13843478599155426
JL1	-0.474619914093	0.06457735884973793
SW579	-0.426738914093	0.012814718968764578
LN319	-0.320397914093	-0.0338605062295903
H460	-0.418169914093	-0.12358651317407705
HS571T	-0.502874914093	-0.02403485543595611
OE33	-0.446745914093	-0.2062606342058291
U251MG	0.0321310859073	-0.08311706773757034
H2081	-0.455956914093	-0.25384066892807544
CGTHW1	0.134366085907	-0.16696905285661426
OUMS27	-0.441129914093	0.0405976743259525
H2227	-0.577260914093	0.17211199674652417
GMS10	0.0903550859073	-0.009200182816960977
M059K	-0.401964914093	0.01668385884973452
TEN	-0.587253914093	-0.11353878797566709
DKMG	-0.246854914093	-0.2533241252772323
HUH7	9.25386408591	-0.0017389873804129477
WM115	1.19261808591	-0.006365559801050605
BT20	-0.422573914093	0.2295892715481042
JHH6	-0.390062914093	-0.18072465206296728
H1341	-0.360008914093	-0.02454077011852464
HS618T	-0.416349914093	-0.05522996853121393
HS229T	-0.421296914093	-0.05953865107087357
H684	0.999395085907	0.12581575964335412
SJSA1	-0.161661914093	-0.09171506575347521
RERFLCAI	-0.473328914093	0.013774179286245719
GCIY	-0.445587914093	-0.11631379789628683
H1869	-0.469653914093	-0.04524327706295826
H2023	-0.483833914093	-0.02201573738042935
JHOS2	-0.314648914093	-0.013564180832772353
ACCMESO1	-0.474082914093	0.0744801078575985
H841	-0.549196914093	0.08501606519889467
HUH6	7.18719408591	0.0650747040878341
KYO1	3.29349408591	0.35291219912748667
ECC12	4.35114208591	-0.02753168579317847
KE39	-0.368276914093	0.03494207908780486
SHSY5Y	-0.590999914093	-0.008127440753473202
CL40	-0.443408914093	-0.07186726615021291
RERFGC1B	-0.296513914093	0.0962036346433841
COLO775	-0.592132914093	0.121807760635492
JIMT1	-0.563368914093	0.18899234892908612
VMRCLCP	-0.562788914093	-0.07992821654710172
NUGC3	-0.508742914093	0.1628353261116473
KLM1	-0.641133914093	0.09239655825447765
TYKNU	-0.480699914093	0.06207158107197186
WM2664	7.19026408591	-0.0024310925391457113
HCC1143	4.04409008591	0.02065068027828517
HPAFII	-0.464493914093	0.048036211032276295
T47D	-0.346854914093	0.16381856222271943
PATU8988T	-0.444081914093	0.1733339104370005
MCAS	-0.500351914093	-0.081139129245509
DU4475	-0.399278914093	0.09459386976240645
KURAMOCHI	-0.485707914093	0.09143656817511195
HCC95	-0.246664914093	-0.24484630682491496
KYSE70	-0.465975914093	-0.06479262626933185
UACC257	0.317704085907	0.06536057015929636
H1876	-0.0794169140927	-0.19444168579311633
KYSE140	-0.358392914093	-0.14353600722168436
F5	-0.224520914093	0.14913161976242456
HCC38	5.66356608591	0.0018797596434351348
LXF289	-0.383608914093	-0.13654238519791378
SNU61	-0.569289914093	-0.11876847349154708
SNU216	-0.480909914093	0.1257582983338967
SKMEL24	9.04918408591	-0.14725245067403464
HCC44	-0.296938914093	-0.1466648226978645
PANC1005	-0.557636914093	0.11334355627037812
KP2	-0.413333914093	0.00020246202434294342
FADU	-0.322654914093	-0.026728500277233648
HCC1806	-0.491817914093	0.05858098087355841
HOS	-0.467113914093	-0.01520981773758185
SNU46	-0.443817914093	0.13737332115130593
A2058	0.999371085907	-0.039548418928029336
HCC2157	3.50524508591	0.1223421991275678
H146	-0.612338914093	0.01240442134971669
H2126	0.237026085907	-0.0014799695232620895
PATU8902	-0.472289914093	-0.049642825674110755
GAMG	-0.536689914093	-0.05303316099152739
OSRC2	-0.501998914093	-0.11797209055500762
RERFLCMS	-0.434670914093	-0.13713216297566966
786O	-0.509383914093	0.000981558254522433
H596	-0.565275914093	-0.07357168976141436
HARA	-0.472046914093	0.10738999674658589
KMS20	0.0437930859073	0.09193805924658664
UOK101	-0.279469914093	0.010236590992586005
PLCPRF5	7.48388408591	0.0904248638100437
SW948	-0.412830914093	-0.014488761189976867
H28	-0.159745914093	-0.032474089562989576
HS578T	-0.146968914093	0.0144157417862704
G401	-0.370688914093	0.13545003345287604
H747	-0.388485914093	0.016051856865556432
QGP1	-0.585449914093	-0.15243580384870967
COLO201	-0.435920914093	0.03118288067512506
VMRCRCZ	-0.341806914093	-0.16105567190419856
K029AX	-0.306283914093	0.035181537421164255
HCC1569	8.43919408591	0.1266097636116142
SNU719	-0.500195914093	0.11648772293702017
KYSE30	-0.392638914093	-0.08854557368997439
BHT101	-0.633729914093	-0.19030514908679688
C32	2.14512408591	-0.19679778797567474
SNU520	-0.595002914093	0.09120632611162556
U937	0.479656085907	0.04752530329420731
SNU478	-0.480393914093	-0.03976219968203365
IGROV1	-0.354966914093	0.09133562769896837
PK59	-0.203195914093	0.12722979734176046
A101D	4.42516908591	-0.033284457618516665
COLO741	-0.641324914093	-0.021409671904229478
WM1799	3.96696008591	-0.161946033015322
EN	-0.376766914093	0.1937480989291155
KPNRTBM1	-0.408142914093	0.06908146004017861
H209	-0.597101914093	0.07829956222269172
SW480	-0.384481914093	0.1405863558735794
SW1573	-0.334599914093	-0.01870815107088416
HUT102	0.276007085907	-0.03430120761855273
769P	-0.317021914093	-0.0995999159518377
SKBR3	-0.312078914093	0.09205290150838738
CFPAC1	-0.419374914093	-0.0601231907534345
H1568	-0.538699914093	0.10486770607195953
HCC2279	-0.577436914093	-0.08535672448360433
HS821T	-0.556840914093	-0.1798611203169237
BFTC909	-0.348672914093	-0.14748561039627406
SR786	0.335093085907	-0.19955537924553346
HS294T	0.839024085907	0.17784021698466812
GOS3	-0.374707914093	0.04388821103228609
H1339	-0.422416914093	0.04320809198464751
HMCB	4.67161208591	-0.049568574682045695
PC3	-0.698299914093	0.14462841738147522
SKNSH	-0.476344914093	-0.0766620002772347
U266B1	-0.222250914093	0.08733171202431292
KASUMI1	-0.245201914093	-0.1606230399597971
SNU1079	-0.329364914093	-0.0868723435312362
H1836	-0.293376914093	0.046313530476718115
COV644	-0.268472914093	-0.008938208610578213
HS281T	-0.489774914093	-0.15270933559470887
KMS11	-0.307824914093	-0.10391032170580743
HS888T	-0.572039914093	-0.15179282368992936
HCC1419	-0.325298914093	0.09519497690518383
H727	2.63140808591	-0.05744140107091348
HSC3	-0.461310914093	-0.11394553003917625
HEC151	-0.398653914093	0.13312050567509937
CHP126	-0.539638914093	-0.020922739364600238
KNS60	-0.640903914093	-0.12251719075345383
SNU5	-0.352081914093	0.07719107115134662
SNU213	-0.640799914093	-0.012659075674088548
OCIAML3	-0.344037914093	0.14454677948460595
LMSU	-0.590393914093	-0.10496401615029816
COLO205	-0.344071914093	-0.045206381229652065
PECAPJ34CLONEC12	-0.488888914093	-0.20981640404710514
FU97	7.53689408591	0.3075032556750664
BICR56	-0.268180914093	-0.1606444794439594
HS274T	-0.407896914093	-0.1652696947216854
MHHES1	-0.495461914093	-0.13040142190428045
KMM1	-0.556654914093	0.18572198186563946
H226	0.315810085907	0.02652398186562973
SNU1196	-0.480695914093	0.12347317730209971
KYSE510	-0.425093914093	-0.10408184253919256
MORCPR	-0.168194914093	0.06991504039736061
SW1271	-0.474697914093	0.09006761579419661
DANG	-0.536048914093	0.016480048333847697
LS513	-0.397057914093	-0.1968537711105807
YAPC	-0.415216914093	-0.14808344769789136
SNU1066	-0.155866914093	-0.22921241595189223
MESSA	-0.119747914093	0.16483460190525628
KOPN8	-0.338044914093	0.2523383181750826
ML1	-0.380015914093	-0.21630403003916143
SKMEL28	-0.274192914093	-0.11920422646771386
DMS153	-0.535292914093	-0.17696391793601507
BICR31	-0.273224914093	-0.18810559055503798
HUTU80	-0.477314914093	0.1332026782941177
ISHIKAWAHERAKLIO02ER	-0.592990914093	-0.11836401615025491
A253	-0.389028914093	-0.2868360300391713
SKHEP1	-0.505996914093	-0.21207850027724112
T98G	-0.194311914093	0.06659399476242797
HS863T	-0.508643914093	-0.12475963817406441
COLO849	2.71039008591	0.13838815845292105
OVSAHO	-0.142292914093	0.13681766837358705
H2029	-0.190604914093	0.09995525865131068
H2286	-0.205239914093	-0.14871961932482827
KG1C	-0.326501914093	-0.03621510345188032
HEC1B	-0.293089914093	0.052217305278344846
H1581	-0.368159914093	0.014525341984633908
DMS79	1.76126208591	0.06639434595283546
LN18	-0.379800914093	0.17606783900845838
HUG1N	-0.629406914093	0.13129717234179475
RKO	-0.474556914093	0.15208021400846958
AM38	-0.430042914093	-0.09191058956302094
HT1197	-0.420807914093	-0.16377968281696167
H2228	-0.429840914093	-0.11499317488040935
SNU626	-0.412776914093	-0.10748984154712377
HLE	-0.220137914093	-0.09861692091217679
CALU6	-0.342833914093	0.11115088662748074
PK45H	-0.388262914093	-0.09889452011854305
WM88	6.51279408591	-0.15900039809474373
SAOS2	-0.445049914093	-0.014533428848684183
LOUCY	-0.130528914093	0.005902580079869012
HLF	-0.451402914093	0.05309954039733966
CORL279	-0.0189949140927	-0.1556185776582816
HS606T	-0.559865914093	-0.15770581575343637
GSU	-0.375114914093	-0.0700122145629705
GRM	-0.672479914093	0.09268369218309902
COV362	-0.487809914093	-0.1901351967058714
GSS	-0.539447914093	-0.07046614412649055
HUPT4	-0.557970914093	0.0032674243259356787
SH10TC	-0.320236914093	0.025056098929090945
H1781	-0.545679914093	-0.03276462329311691
FTC238	-0.456073914093	-0.2147512324201245
KG1	-0.354309914093	0.17707409892906734
SKNAS	-0.526116914093	-0.03220354988039565
SNUC2A	-0.315213914093	-0.09449836238044436
SNU1040	-0.377694914093	0.10038437869103246
TC71	-0.206460914093	-0.0028610687296239255
AN3CA	-0.371293914093	0.2423699401988897
HS934T	-0.418965914093	-0.17697393083279192
CPCN	-0.207833914093	-0.0020118683328030997
OC316	-0.288656914093	0.0879947933735566
KCIMOH1	-0.502972914093	-0.11141008658673958
HCC827GR5	-0.150425914093	0.12664543424653898
PANC0203	-0.464795914093	-0.08737024134868251
SKCO1	-0.420152914093	-0.051528690753490904
SNU423	-0.483521914093	-0.001129456626489425
CAL62	-0.353241914093	0.0626831386116461
H661	-0.511207914093	-0.054828405039186
ASPC1	-0.519963914093	-0.03250934948358365
CADOES1	-0.353971914093	0.05157610587350791
CORL311	-0.227037914093	0.08531643623063852
CAL120	-0.535316914093	0.08239189158785042
SW48	-0.0669949140927	-0.07514648440424113
HT1376	-0.395761914093	0.027916612817963374
OCUM1	-0.186044914093	-0.02105856476134799
CI1	-0.243579914093	0.10727628345294643
MDAPCA2B	-0.363593914093	0.1992821882148192
MIAPACA2	-0.345442914093	0.12754154535767284
OVCAR8	-0.0784029140927	-0.08609494372959883
OAW28	-0.644573914093	-0.04410744174552947
HCT8	-0.431041914093	0.012180845952931148
CAPAN2	-0.329092914093	0.03295873583386983
SUPB15	-0.108170914093	0.12326424972271312
KMS27	-0.338389914093	0.09163568722272955
H1563	-0.712294914093	0.006081218968728124
KM12	-0.329439914093	-0.044142403055066774
LCLC103H	-0.566033914093	-0.08579827011852371
COLO678	-0.646161914093	-0.051370601467733215
HEC59	-0.307431914093	-0.076725121308999
AGS	-0.290450914093	0.09143208504020188
H647	-0.508754914093	-0.09556068976137023
JJN3	-0.442889914093	0.2565529163894276
COLO680N	-0.476334914093	-0.015256043928096775
KYSE150	-0.433518914093	0.057766171349724664
KPNSI9S	-0.544646914093	-0.007281075674060238
U2OS	-0.473962914093	0.1481668975401413
OVCAR3	-0.217300914093	-0.04201090900743122
CL11	-0.573738914093	-0.11312955484072915
ABC1	-0.543923914093	-0.014113457618548125
F36P	2.26366208591	-0.05628108757878646
DFCI024	0.133017085907	0.08977525170683467
SIMA	-0.481341914093	-0.03401779888840087
HS611T	-0.152703914093	0.08497317829417089
HS172T	-0.377355914093	-0.1388820895629835
H1693	-0.325889914093	0.03573631023863433
HS343T	-0.561550914093	-0.16634880781692263
OC315	-0.161323914093	0.09815415845293726
SNU407	-0.189473914093	-0.05074499531694102
COLO783	8.28843408591	-0.09603107170581522
ESS1	-0.519082914093	-0.027443561785177813
A3KAW	-0.361491914093	0.12599335785766264
HCC2108	-0.577891914093	-0.04325368281692485
CAL148	-0.584593914093	0.12324381817513934
EWS502	-0.116580914093	0.1391788132148497
DV90	-0.730482914093	0.10261542928626448
HLC1	-0.523743914093	-0.014866929840784502
K562	2.76979508591	0.1592418499211674
HCT116	-0.626280914093	0.03866768325451181
UACC812	-0.206257914093	0.23840235686554767
BC3C	-0.537099914093	-0.1457629973010926
SW620	-0.415594914093	0.0644781138100473
SNU886	-0.458546914093	-0.1291526252772578
SW837	-0.464676914093	-0.19008050226140227
SKMEL30	1.73057208591	-0.1508039377772067
CHAGOK1	-0.563832914093	-0.18889249531691812
RH41	-0.129021914093	0.015389315198918977
SNU1214	0.423472085907	-0.17493209551537348
MOGGCCM	-0.428703914093	0.08186648583384083
MKN45	-0.605830914093	0.014683543373563679
OVISE	-0.317526914093	-0.05261181079313939
A375	1.32892808591	0.17673378146876786
HCC1428	-0.192830914093	-0.025605786983612707
SKM1	-0.502645914093	-0.004525628253425905
GB1	-0.494960914093	0.022776846944958906
HCC1359	-0.351954914093	-0.17293831376934327
LN235	4.87353408591	0.031450186230722176
NB4	-0.295499914093	0.0033352497227862542
TE6	-0.514262914093	-0.08912578400742802
H1436	-0.349792914093	-0.10518450424553591
D341MED	-0.0832699140927	0.05576100666714608
H2452	-0.262191914093	-0.02562981575343904
MDAMB134VI	0.429557085907	0.05173642134968987
CAL78	-0.395778914093	-0.060591629245543156
KPNYN	-0.394435914093	0.028350249722703814
AZ521	-0.569819914093	0.011990125714793343
H1184	-0.477166914093	0.018200955079836326
SUPHD1	-0.565044914093	-0.08641493380901379
AU565	-0.546000914093	0.09154686777828855
RI1	-0.412838914093	0.3146507844449702
H1915	-0.367811914093	-0.08536698242013725
LS180	-0.455747914093	-0.027085671904233926
RD	-0.525875914093	-0.0497920478962967
G361	1.72412608591	-0.078409347499487
HCC15	-0.457521914093	-0.0008016510708855276
TE441T	-0.537921914093	0.1312796217465597
WM983B	2.72019408591	-0.23516853400740262
UBLC1	-0.481622914093	-0.07326131575342544
YKG1	0.479419085907	-0.07575764908680825
SW1463	-0.272998914093	0.11157806023864844
SLR20	-0.283048914093	0.19104335488142682
KO52	-0.0100139140927	0.009032322143335122
HGC27	-0.443452914093	-0.06902955583278231
LNCAPCLONEFGC	-0.301012914093	0.1033352318655609
HCC1599	7.60859073354e-05	-0.0996782780550802
H929	-0.448143914093	0.01723708404814854
PCM6	-0.269041914093	0.04584218424650657
HDQP1	-0.730182914093	0.005910496746540696
GI1	-0.545454914093	0.0460388499211566
H1299	-0.520660914093	0.1969189104370254
2313287	-0.433900914093	0.008242602897373089
L33	-0.462321914093	0.04299455825449854
H1944	-0.557821914093	-0.08720163222172367
MOLM13	-0.482819914093	0.11454243523860662
NCCSTCK140	-0.561550914093	0.11230135884964683
HEC251	-0.455787914093	-0.11976819769782003
H1048	-0.467495914093	-0.058458739364554424
LK2	-0.613439914093	-0.15239541495979778
SNUC4	-0.492902914093	-0.062141490356626645
DEL	-0.308086914093	-0.12744723440424505
SW1710	-0.497626914093	-0.05457911436457408
LN340	1.46905808591	0.08092584297671401
UMUC3	-0.555102914093	0.040882447143382426
HDMYZ	-0.382264914093	-0.1168363415470629
COLO829	1.89222908591	0.07560713960375884
CCK81	-0.326268914093	0.02541238761959892
MOGGUVW	-0.382927914093	-0.025520266150277866
MEG01	0.00230508590734	0.18568306023859998
HTK	-0.301508914093	-0.05952159948362213
RH18	-0.363745914093	-0.11870066198360024
KMS21BM	-0.153932914093	0.13867041242116457
IMR32	-0.201138914093	-0.031085871309049957
LCLC97TM1	-0.516788914093	-0.07668273738045694
H2141	-0.379029914093	-0.03602888122964671
NMCG1	-0.462358914093	-0.17244056773755942
H2342	0.00386208590734	0.017773283452923873
EVSAT	-0.210615914093	0.12343321004017922
H1155	-0.382426914093	-0.02816908658676298
TOV112D	-0.503806914093	0.13475567730212387
EFM19	-0.0709189140927	0.22239937472273377
IM95	-0.522050914093	0.021567325119573724
GP2D	-0.207154914093	-0.11561933757881454
MDAMB468	1.29186208591	0.11101793226243024
CAKI2	-0.490076914093	0.004120394563996787
H522	-0.351491914093	0.09558025269892423
HCT15	-0.543085914093	0.040114884643407074
RS411	0.105828085907	0.13355027353230106
D283MED	-0.274932914093	-0.00740419075344679
G402	-0.260764914093	0.16035625071480325
CAMA1	-0.555800914093	0.11585566936560036
JURLMK1	0.509844085907	0.0334625681751272
MV411	-0.516086914093	0.35882741043704613
H1963	-0.373305914093	-0.07512310146779476
LU99	-0.529060914093	0.01868597194493277
A673	-0.640870914093	0.08411665349258178
THP1	-0.0263049140927	0.07861936579425971
SUPM2	1.30503808591	-0.332832972499504
MOLM16	0.582581085907	0.1894037159925739
HUNS1	-0.116925914093	0.08909592730212544
SNU1	-0.428180914093	0.0784103598417976
PL21	-0.133439914093	0.01931170507991428
KU1919	-0.526199914093	-0.018653321705853605
HCC1954	-0.312745914093	-0.06920867488045362
LOXIMVI	-0.279720914093	-0.018984784007420385
MONOMAC1	-0.216714914093	0.050422584048177135
EW8	-0.407833914093	0.06517858504022121
H4	-0.621462914093	-0.03934595960264594
ST486	-0.232048914093	0.10116265448466537
TE11	-0.440104914093	-0.1505500101979368
MKN74	-0.508601914093	-0.05543894174554285
CW2	-0.511505914093	0.07940143424653794
HEC1A	-0.321080914093	-0.0345044992852102
SW1417	-0.464591914093	0.15962606718311148
H1355	-0.563307914093	0.035668667381480994
HEC6	-0.441336914093	-0.007543078650226829
COLO679	-0.462496914093	-0.10161990007881999
NUDHL1	0.133275085907	0.08195327849254065
COLO668	-0.449267914093	-0.18101666694389862
SNU119	-0.150666914093	0.03805771996083759
KARPAS299	-0.0621879140927	-0.15862070166612655
PSN1	-0.515394914093	0.04803795408780144
SKNBE2	-0.366944914093	-0.06707853400744948
BCP1	-0.358759914093	0.047163316190968835
HT115	-0.584258914093	-0.03995636634869413
HEYA8	-0.722838914093	-0.08646796952328356
H211	-0.0174689140927	0.08042622888935201
JHUEM2	-0.518962914093	-0.03469878698361218
KU812	-0.438042914093	0.06158027452433439
A4FUK	-0.128554914093	0.07023280131006285
EHEB	-0.656560914093	-0.015974902062924793
SW1990	-0.199853914093	0.08255910686564118
SKOV3	-0.446753914093	0.010895994762426977
JHOM2B	-0.623010914093	-0.0853181927375678
JVM3	-0.206088914093	-0.08846641892803735
ECC10	-0.518729914093	0.12951411678622796
H889	-0.266641914093	0.004267153492537788
DU145	-0.646925914093	-0.05575836734072784
ALEXANDERCELLS	8.38275408591	-0.13217615900740218
KMS28BM	-0.395106914093	-0.024358115356665537
TF1	-0.380323914093	0.08758307115129788
NOMO1	-0.339746914093	-0.0003632324200904308
KMS18	-0.322973914093	-0.1392496738883834
H2106	-0.458502914093	0.166633100913192
MONOMAC6	-0.407183914093	-0.031968679840738805
TE125T	-0.670205914093	-0.17734182666615395
CHP212	-0.495392914093	-0.01417427111062112
SBC5	-0.554263914093	-0.017888926864616208
SKMM2	-0.526009914093	0.10789095408782849
HEP3B217	9.01593408591	-0.04671228599155583
KP3	-0.535050914093	-0.1328341907534841
KELLY	-0.307794914093	-0.07819739908681562
ONCODG1	-0.0807689140927	-0.12667915404708785
8MGBA	-0.529821914093	-0.10959426515827914
KMS26	-0.240635914093	-0.1298812502772847
HCC1187	3.13052708591	0.15932751757984484
YD15	-0.566773914093	-0.10559319769788009
KMS34	-0.481163914093	-0.028142867340731632
OCILY3	-0.158637914093	0.16114759892909447
SNU81	-0.402468914093	0.010094506667169571
REH	-0.187274914093	0.120609987817953
RAJI	0.260723085907	0.07832302055609457
CMLT1	-0.0707559140927	0.01398322988148027
SNU475	-0.556620914093	-0.08550096952324672
ALLSIL	-0.151156914093	0.18399028146870516
LOVO	-0.531077914093	-0.18858055781692581
ES2	-0.388483914093	-0.14863819273752849
SCLC21H	0.00612508590734	-0.18643832170584715
BL70	-0.0523559140927	0.10109574079413798
RPMI8226	-0.339953914093	0.09886696797671643
SUDHL10	-0.156518914093	0.1880031931751587
1321N1	-0.597211914093	0.09163890250051615
M07E	-0.393158914093	0.06904736083381827
TGBC11TKB	-0.403103914093	-0.08117467388840174
MM1S	-0.304039914093	-0.0017621590073931823
KARPAS620	1.38646608591	0.0090067725401493
SUDHL8	-0.0885009140927	0.017444255675109235
H1703	-0.537305914093	0.0673477675798774
H1092	-0.289394914093	-0.2982923137693326
MOLP2	-0.204273914093	0.14208277849258616
P3HR1	-0.150119914093	0.10780088265928606
SJRH30	-0.471589914093	0.025295635635429553
KE97	-0.451851914093	-0.09591147845187828
SUDHL4	0.0654730859073	0.12467273881002854
A204	-0.620365914093	0.11690108404811159
KASUMI6	-0.238239914093	0.07065557710367008
JMSU1	-0.389024914093	-0.06389727408679392
HEL9217	6.26882408591	0.005222049325897409
A172	-0.491657914093	0.001024081071934755
MEWO	0.224570085907	-0.12102544670580988
IPC298	-0.0600959140927	-0.031833035991534094
KIJK	3.03739208591	-0.02924067488045722
LAMA84	-0.0629269140927	0.05363821103222289
SUPT11	-0.341365914093	0.29231543821481476
CL34	-0.323840914093	-0.10123426218201638
42MGBA	-0.531391914093	0.04633771797666499
BDCM	-0.295603914093	-0.05574277706297536
DBTRG05MG	2.28867308591	-0.057164390158230764
KS1	-0.537037914093	-0.09682062130896822
OCILY10	0.0866240859073	0.21429850468305756
SW403	-0.466658914093	0.017321155476753832
RT112	-0.509791914093	0.05601097789739914
DOHH2	-0.461631914093	0.03605011083389839
OCIAML2	-0.284996914093	0.03529872492117361
JVM2	-0.243554914093	-0.1620295121820567
SUDHL1	-0.179441914093	-0.11609345265821465
EM2	-0.513847914093	0.07121874674652913
MDAMB157	-0.299952914093	0.09471302948466391
GDM1	-0.449769914093	0.09121457908785027
DAOY	-0.310751914093	-0.19397349035656708
KARPAS422	-0.0855779140927	0.13308341242112948
KCL22	-0.584152914093	0.02441783404809397
OCIM1	0.799684085907	0.08055236182589255
H524	0.0619710859073	0.045016071151301566
SNU175	-0.0804869140927	-0.05662644472170303
PEER	-0.337887914093	0.15574189654812184
MOLT16	-0.457999914093	0.0002877586513262418
DLD1	-0.441382914093	-0.08125526218199723
KMH2.lymphoma	-0.474549914093	-0.21151953103124735
HCC33	-0.531561914093	-0.047429162975715984
8505C	-0.554658914093	-0.048989390158193785
HEC50B	-0.444505914093	-0.10722782964235317
EB1	-0.578978914093	0.04946334992111994
NAMALWA	-0.185614914093	-0.04715993976138311
SET2	0.0204990859073	0.2032217665878416
A2780	-0.627924914093	0.08201996202433286
P12ICHIKAWA	-0.213177914093	0.13204801361162047
EOL1	-0.490273914093	0.07617953444496559
DND41	-0.294313914093	0.26158289059573475
JURKAT	-0.0580409140927	-0.007909111388343925
SKES1	-0.536183914093	0.05995533404814115
SUPT1	0.342153085907	0.14005794416717388
JEKO1	-0.435004914093	0.08156033900848256
RT11284	-0.492181914093	-0.05817154988041033
MHHNB11	-0.274335914093	0.02545451261950746
UT7	0.745714085907	0.09017529734181931
COV434	-0.309847914093	-0.06129644571376857
HEL	6.61016408591	0.02416079734179467
MKN1	-0.680281914093	-0.09462334055503607
COLO677	0.518316085907	-0.04916381773755988
CAL51	-0.270547914093	-0.04681906376933554
HCC4006	-0.559138914093	-0.14274801515822066
JK1	-0.493415914093	-0.08896859353116877
SIGM5	-0.531190914093	-0.0367852205153442
NALM1	0.125397085907	0.08782036281799624
SKNMC	-0.345107914093	-0.00828145067405508
KASUMI2	-0.123979914093	0.08404640746085118
CAL12T	-0.339692914093	0.041229764603733496
H1105	-0.278788914093	-0.04753018579314534
H838	-0.592725914093	0.015091724921154664
CMK	-0.389852914093	0.13059246599258528
BECKER	-0.322970914093	0.03842816341320349
NCO2	2.91083008591	0.03274020805605673
H446	-0.386503914093	-0.058713872301135825
22RV1	-0.359655914093	0.07882910488149832
MDAMB435S	-0.0480689140927	0.012450621746577977
KHM1B	-0.0665529140927	0.16463253940528308
COLO704	-0.360666914093	0.1139262338497576
MHHCALL3	0.0557280859073	0.0648703985323292
OPM2	-0.340362914093	-0.131009711586791
PF382	0.472821085907	0.05479762968309969
HCC1500	-0.548851914093	0.07048654932591567
KMS12BM	-0.469537914093	0.2665527368258727
CMK86	-0.538415914093	0.07814724476240026
RPMI8402	0.300674085907	0.10185920309577833
MOTN1	-0.168180914093	-0.021981716547086957
BL41	-0.418761914093	0.027321178294175633
L540	0.00954808590734	-0.05610214015823567
SNUC5	-0.488491914093	-0.03469602904706716
SEM	0.180654085907	0.07451280726244885
OCILY19	-0.339862914093	0.10340374277832051
NALM19	-0.273892914093	0.09521533702431657
NALM6	-0.205223914093	0.020097149524413726
LP1	1.57617808591	0.03639724079414508
H1694	-0.447801914093	-0.19667489015819684
MHHCALL4	-0.387852914093	0.09576541638944669
MEC2	-0.327738914093	0.05355127650844146
697	-0.181101914093	0.03027713861162361
BV173	-0.0935869140927	0.037704582064006655
MUTZ5	-0.122345914093	0.10763125071483501
MJ	-0.336426914093	0.012847202103700434
RL	-0.287311914093	0.03302351559574356
H441	-0.315328914093	0.06622856619097849
KYM1	-0.470347914093	-0.09122647448364
TOLEDO	0.196987085907	0.05043230924653605
L428	-0.504570914093	-0.06413667785662287
EB2	0.210206085907	0.07130128642904433
HT	-0.281924914093	0.13248191440529009
HPBALL	0.629770085907	0.08619933801637816
RDES	-0.426473914093	0.14802242035765226
HH	-0.142093914093	0.0003306138100321813
KE37	0.0377000859073	-0.024791856428017692
MOLT13	-0.279075914093	0.04879631916716877
GRANTA519	-0.264118914093	-0.010418994324836194
MOLT4	-0.266220914093	0.16662654436557597
VCAP	-0.396550914093	0.05158761877036757
L363	1.14882708591	-0.1103898713090216
AMO1	-0.311970914093	-0.003982458610574838
MC116	-0.248222914093	0.08518170607201343
MOLP8	-0.230427914093	-0.18473409055502382
PFEIFFER	-0.495336914093	0.05276447988146737
RCHACV	-0.132153914093	-0.032918626269270945
H82	-0.454461914093	0.013879459048151847
GA10	-0.336796914093	0.052614238810032535
OCIAML5	-0.135069914093	-0.025937521110547243
L1236	-0.405760914093	0.03250443623067273
MINO	-0.112516914093	0.014805272540172774
NUDUL1	-0.0973629140927	0.035511620754522896
KP4	-0.523603914093	-0.13622960444387602
SUDHL6	-0.259026914093	0.08538707710370405
CA46	-0.415618914093	0.06685426658783972
DAUDI	-0.0950819140927	0.000641750714776938
MEC1	-0.485840914093	-0.2305630935312086
JM1	-0.189374914093	0.055975765595756045
HDLM2	-0.0260169140927	-0.18771760940425072
SUDHL5	-0.467826914093	-0.003368915951821338
WSUDLCL2	-0.204796914093	0.03070476956403841
MHHCALL2	-0.478346914093	-0.03813967686452744
CMK115	-0.397774914093	0.07107467333389318
DB	-0.350440914093	0.16408957214332748
TALL1	-0.244198914093	0.1952788657941437
REC1	-0.221240914093	0.04770202849259105
