# Supplementary material for: Determinants of transcription factor regulatory range
Source: Nat Commun. 2020 May 18;11:2472. doi: 10.1038/s41467-020-16106-x (PMC7235260; doi:10.1038/s41467-020-16106-x)
Supplement: Supplementary file 12 — Source Data [file 41467_2020_16106_MOESM12_ESM.zip › Source Data/source_data_supp_fig_3d_GRHL2_target_genes_expression.csv]

	GRHL2	target genes
LU99	-0.529060914093	0.003660583755915307
KG1	-0.354309914093	-0.14225401181194955
KMRC20	-0.461698914093	0.040157669628455246
H2030	-0.199505914093	-0.04510653535771592
H1651	2.42313408591	0.07344688708000838
HCC1833	-0.645745914093	-0.11182311222746234
GB1	-0.494960914093	-0.08808441970670303
OVK18	-0.305799914093	-0.25331939546851323
SW1353	-0.409007914093	0.038908389157562236
OUMS27	-0.441129914093	-0.021843708487851717
HMCB	4.67161208591	0.001464905778085856
GSS	-0.539447914093	-0.03223234906957044
PSN1	-0.515394914093	0.002626596913804034
MOGGUVW	-0.382927914093	0.03677635799411164
G361	1.72412608591	-0.009117441867361697
U118MG	-0.543468914093	-0.07995180544075145
MDAMB436	-0.517062914093	0.006921083063396005
U87MG	-0.431318914093	0.011622651622943491
U2OS	-0.473962914093	-0.03200128812773709
SNU349	-0.272773914093	-0.02056995225518722
SW579	-0.426738914093	-0.04081994879254502
SHSY5Y	-0.590999914093	-0.13798194740758057
LOUCY	-0.130528914093	-0.1181068241388673
OC314	-0.519028914093	0.017406723645103424
FU97	7.53689408591	-0.13557467801693926
HS834T	-0.584009914093	0.02463421741241445
SNU685	-0.527330914093	-0.024169208487895295
42MGBA	-0.531391914093	-0.06662787815545315
UT7	0.745714085907	-0.1743588601499667
CAL54	-0.641674914093	0.03889125827113195
TUHR14TKB	-0.0613349140927	-0.003486995191444544
VMRCLCD	-0.613099914093	-0.07096858660423383
ESS1	-0.519082914093	0.05197105882517505
LI7	1.40593308591	0.07682581228776258
SNU886	-0.458546914093	0.020847495113233167
DOHH2	-0.461631914093	-0.22326704713059956
IGR37	3.02793408591	-0.059122108072362026
PCM6	-0.269041914093	-0.0696999702607298
LN18	-0.379800914093	-0.12116936153494662
SNU449	0.0765180859073	0.021670250653431512
SNU489	-0.727614914093	-0.09076138300308673
JHH5	8.63974408591	0.06055215577800649
ASPC1	-0.519963914093	0.009934395390217447
HTK	-0.301508914093	0.018193121152023994
H2286	-0.205239914093	-0.05044167039924184
HS888T	-0.572039914093	0.04241600827113246
SNU761	0.407027085907	0.10017720356200532
SKM1	-0.502645914093	-0.07640535183965168
CORL105	-0.524732914093	0.0645417243376231
H2452	-0.262191914093	-0.07780021749061766
COLO775	-0.592132914093	-0.29218325904189346
KASUMI1	-0.245201914093	-0.18332857621643353
A2058	0.999371085907	-0.03652126042692252
H1341	-0.360008914093	0.01609900757856815
LMSU	-0.590393914093	-0.048176034665138784
BJHTERT	-0.182012914093	0.019708911318226767
VMRCRCZ	-0.341806914093	0.014844738188014725
LN340	1.46905808591	-0.018637856687304385
HS683	-0.582620914093	0.007952347606331126
H196	-0.272055914093	0.010175981955334023
RS5	-0.277348914093	0.019008151622944395
HS600T	-0.598795914093	0.029973136387466622
ML1	-0.380015914093	0.11405572503013355
K029AX	-0.306283914093	-0.002230110149899987
JHUEM2	-0.518962914093	-0.02970890170116687
NMCG1	-0.462358914093	0.08473221741243551
CADOES1	-0.353971914093	-0.1671423843881252
H1703	-0.537305914093	-0.1626413677676957
NH6	-0.207635914093	-0.012595204332761192
HEKTE	-0.363349914093	0.0018120470523075056
HLE	-0.220137914093	-0.05041765100864551
CAL62	-0.353241914093	-0.04381520225517607
KALS1	-0.497783914093	-0.002274257656847205
TUHR10TKB	-0.576692914093	-0.017946788820319526
SNGM	-0.592176914093	0.011539494420731317
HPBALL	0.629770085907	-0.14014911499758037
NOMO1	-0.339746914093	-0.04340039546850808
RH41	-0.129021914093	-0.005607700177650713
SAOS2	-0.445049914093	-0.03696751804465443
HS746T	-0.0673259140927	-0.009110808210838362
A375	1.32892808591	-0.07636811984521741
LN235	4.87353408591	0.009721192481646362
HCC1395	-0.310796914093	0.007611549129829538
PLCPRF5	7.48388408591	-0.032702403086181005
WM793	0.0385220859073	0.05414583098585421
COLO849	2.71039008591	-0.04016254920806223
H2405	-0.341247914093	0.11306688777248089
OV7	-0.362720914093	0.03685443070881952
SNU182	-0.336373914093	0.05934439746781332
SKLMS1	-0.385701914093	-0.03322099796155402
SKMEL31	3.76873008591	0.04334912115201329
IALM	-0.379939914093	-0.040062786050206974
COLO800	5.09339108591	0.04742762115202307
U251MG	0.0321310859073	0.05052342724615739
KMS28BM	-0.395106914093	-0.14371250488676482
CAS1	-0.432471914093	-0.031395412781477505
8305C	-0.280331914093	0.0655088434512141
LN428	-0.444893914093	-0.08460970571781197
MIAPACA2	-0.345442914093	-0.20199127704740583
BDCM	-0.295603914093	-0.15252764962364965
TALL1	-0.244198914093	-0.23501102912499322
HS939T	0.171978085907	0.02757691062573407
KMRC3	-0.372749914093	0.05728687669214522
H28	-0.159745914093	0.031496278354237406
A204	-0.620365914093	-0.10186190447126327
LNZ308	-0.129579914093	0.008055616996903655
KASUMI2	-0.123979914093	-0.175276059595875
EB1	-0.578978914093	-0.2581459349421961
CMK86	-0.538415914093	-0.2734256884047852
HS616T	-0.584598914093	0.046162236803023275
HS578T	-0.146968914093	0.0026645851409698353
YKG1	0.479419085907	0.001966391235135955
HEL	6.61016408591	-0.11774615585629847
OSRC2	-0.501998914093	0.05683748195538761
T24	-0.246369914093	-0.027173362919983762
BECKER	-0.322970914093	-0.04177416347402561
KMRC1	-0.525776914093	0.072168192481647
SNU1272	-0.475734914093	0.04063938915754298
FUOV1	-0.469854914093	0.055393589296044925
TUHR4TKB	-0.144054914093	0.0429764383265232
BC3C	-0.537099914093	0.12781446117972073
SW1573	-0.334599914093	-0.09389790308620483
COLO704	-0.360666914093	-0.12687595987291908
OELE	-0.272086914093	0.03243170286947237
U138MG	-0.451549914093	-0.04942930474826439
KARPAS620	1.38646608591	-0.21773074034384585
SW1783	-0.453425914093	0.034632709102159084
786O	-0.509383914093	-0.014849806825769312
DBTRG05MG	2.28867308591	0.08223954358972058
H2052	-0.457504914093	0.054283792204677425
TM31	-0.634219914093	0.04555438915753178
H2227	-0.577260914093	-0.13423834006682517
KMRC2	-0.444572914093	0.002310159933192157
SKOV3	-0.446753914093	0.08709083652596937
UMRC2	-0.248901914093	0.026870798437314936
H2066	-0.00963491409266	-0.05524280336320676
RD	-0.525875914093	-0.05746756929124695
SNU878	4.93907908591	0.1015723296007501
LCLC103H	-0.566033914093	0.021634370459518226
MV411	-0.516086914093	-0.2663102583493912
HEC1B	-0.293089914093	0.034315222260038546
CHP212	-0.495392914093	0.0006149854179731136
TF1	-0.380323914093	-0.21709406513610166
KMS12BM	-0.469537914093	-0.27636473549618923
NUDUL1	-0.0973629140927	-0.152318678709482
MONOMAC1	-0.216714914093	-0.11937383660425847
HS739T	-0.298733914093	-0.002395948100033957
H69	-0.480841914093	-0.03806241555163002
GRANTA519	-0.264118914093	-0.17278378258764251
EFO21	-0.361584914093	-0.021769322753779713
H1563	-0.712294914093	0.013870799822346628
SKNSH	-0.476344914093	-0.023955787435263873
TOV21G	-0.425691914093	0.07703817863122896
MEC1	-0.485840914093	-0.1285672985155904
ALEXANDERCELLS	8.38275408591	-0.08739421264299943
H1184	-0.477166914093	-0.07500601596709239
GMS10	0.0903550859073	0.023420722260065075
KMS34	-0.481163914093	-0.06203393494215538
LN443	-0.330085914093	-0.05755436222746256
OC315	-0.161323914093	1.1368381929729976e-05
H460	-0.418169914093	0.0002710892960539743
KPNSI9S	-0.544646914093	0.04261296741240467
RERFLCAI	-0.473328914093	0.03798325342351199
SKMEL3	-0.452565914093	-0.04190332552387648
EM2	-0.513847914093	-0.14391199034385876
GOS3	-0.374707914093	0.06532834691378321
SBC5	-0.554263914093	-0.17547133244906962
HDLM2	-0.0260169140927	-0.13804098203356116
CAL78	-0.395778914093	0.028278499268341365
SIGM5	-0.531190914093	-0.14016917247678473
H1944	-0.557821914093	0.1130289487143349
JHOC5	-0.484052914093	0.08020649788334157
HLF	-0.451402914093	-0.04536334422194424
G401	-0.370688914093	-0.15729722233830754
SKRC20	-0.173682914093	-0.029835315136080214
NB4	-0.295499914093	-0.17413112330783306
A498	-0.0566069140927	0.04415378458690544
LN464	-0.289225914093	0.006911281816875205
HS281T	-0.489774914093	-0.025432330371534043
HS675T	-0.513532914093	-0.013854703640233874
SKMEL2	1.01113208591	0.025130801899955924
H1694	-0.447801914093	-0.0652639030862092
CALU6	-0.342833914093	-0.052015877462925304
SH4	-0.509383914093	0.002651644697694254
HCC2108	-0.577891914093	-0.027902128155469205
KCL22	-0.584152914093	-0.11940560460977842
HCC44	-0.296938914093	0.0021973884650251987
SUPT11	-0.341365914093	-0.27131378189509425
CAL51	-0.270547914093	0.13116084760627403
SNU423	-0.483521914093	0.022320801207465213
WM2664	7.19026408591	-0.06254327912494852
SNB19	-0.642031914093	0.045764102453950774
HS940T	-0.105796914093	-0.0036302444989617876
SNU466	3.49255408591	-0.06785535876491428
CAKI2	-0.490076914093	0.07687759968387921
KMS11	-0.307824914093	-0.0522126426983996
1321N1	-0.597211914093	-0.047380205717785916
SKLU1	-0.353840914093	-0.02397938992829844
HS606T	-0.559865914093	0.02424064469772617
H1963	-0.373305914093	-0.09060675696433129
SNU1079	-0.329364914093	-0.003303878155432823
KO52	-0.0100139140927	-0.09935621333551319
H446	-0.386503914093	-0.0021436572413663113
HS698T	-0.404321914093	0.026285864226834505
CPCN	-0.207833914093	-0.055520443944945944
MSTO211H	-0.323424914093	0.01218527973926929
PL21	-0.133439914093	-0.17232901458206978
COLO829	1.89222908591	-0.0032552181831522198
H650	-0.410444914093	-0.03188133452663793
HS863T	-0.508643914093	-0.0019921364657083046
KNS60	-0.640903914093	-0.03159572026069924
SKNMC	-0.345107914093	-0.020434029124982583
M059K	-0.401964914093	-0.013017230648516656
RCC10RGB	-0.176086914093	0.04431740647055951
CHL1	6.23259408591	-0.01139623895877085
HS618T	-0.416349914093	-0.036902585219158235
RH18	-0.363745914093	-0.015587999346568212
FTC238	-0.456073914093	0.007588760348729035
PEER	-0.337887914093	-0.26933311222747713
HEL9217	6.26882408591	-0.07805726111946022
HS294T	0.839024085907	-0.025960527739951226
KURAMOCHI	-0.485707914093	-0.03950845918041046
MHHES1	-0.495461914093	-0.04138450834931432
COLO684	-0.650713914093	-0.20031914616100835
HGC27	-0.443452914093	-0.07933356028840731
KP3	-0.535050914093	0.045975443866697746
OCIAML2	-0.284996914093	-0.11866928812776344
HS695T	6.86693408591	-0.044452250731632205
SUDHL8	-0.0885009140927	-0.2615064924214023
8MGBA	-0.529821914093	0.041840621844527526
HUH7	9.25386408591	0.06882291270325555
SKMES1	-0.224372914093	0.11645241339580832
A101D	4.42516908591	0.03794929566725364
HUT78	-0.226703914093	-0.15758686084242501
SKMEL30	1.73057208591	-0.02173448965129743
WM115	1.19261808591	-0.01497272303079764
SKMEL24	9.04918408591	0.06380178527945682
HS819T	-0.337939914093	-0.007098547823051504
RVH421	5.77573408591	0.06253024511329267
EWS502	-0.116580914093	-0.05983772787849647
MFE296	0.195209085907	-0.11699343701972705
SLR23	-0.305349914093	-0.020045668321620923
LN382	-0.302142914093	-0.08988438854329826
RERFLCMS	-0.434670914093	0.08995492170603167
JURKAT	-0.0580409140927	-0.17701347580089108
HS729	-0.547433914093	0.006510632232346038
OCIAML5	-0.135069914093	-0.10172694671499445
U178	-0.405390914093	-0.025581892698412913
HCC1438	-0.489690914093	0.051546473645097415
CGTHW1	0.134366085907	-0.039405516659599196
MDST8	-0.477644914093	-0.03195101388952861
LN215	-0.507438914093	-0.0720615921443713
EW8	-0.407833914093	-0.10625383314165471
SKMM2	-0.526009914093	-0.14817822095325905
SKUT1	-0.389164914093	-0.09365451873718368
EFO27	-0.226458914093	-0.011350813058531624
HUNS1	-0.116925914093	-0.14257520710288132
REC1	-0.221240914093	-0.2059514100114428
COLO783	8.28843408591	0.05823819386672685
RPMI8226	-0.339953914093	-0.1515921731693372
H4	-0.621462914093	-0.007861086604230693
SKMEL28	-0.274192914093	0.046916057440152634
SNU738	-0.381805914093	-0.06939450627179726
MHHNB11	-0.274335914093	-0.13197968286457973
LN319	-0.320397914093	-0.03407320571779484
SF295	-0.578396914093	-0.01973179020531913
H1793	-0.503777914093	0.0787580948361779
TE617T	-0.233640914093	-0.2091631350807035
DMS114	-0.373014914093	-0.18220981790611715
LXF289	-0.383608914093	0.01181847156757462
HL60	-0.373209914093	-0.17081441762917857
BHT101	-0.633729914093	0.08178290093044413
SKHEP1	-0.505996914093	-0.027681240343810858
ISTMES1	-0.389829914093	0.00034107683066455396
MOLP8	-0.230427914093	-0.09380349172885559
CMK115	-0.397774914093	-0.20222247510835567
BFTC909	-0.348672914093	0.048286051899955745
MM1S	-0.304039914093	-0.09920040516377705
UOK101	-0.279469914093	-0.038013949485076165
SKES1	-0.536183914093	-0.08114564477597115
JMSU1	-0.389024914093	0.01708394040408626
HT1080	-0.310403914093	0.026991157855634232
KMS26	-0.240635914093	-0.11289979297539707
59M	-0.511752914093	-0.04900671195050308
SKNBE2	-0.366944914093	-0.015866118460201854
KASUMI6	-0.238239914093	-0.11913295918042653
JK1	-0.493415914093	-0.1960666413133356
MUTZ5	-0.122345914093	-0.2753195422828681
AML193	-0.165817914093	-0.12981900834935384
EOL1	-0.490273914093	-0.20748746541308444
TOV112D	-0.503806914093	-0.10039996749064012
MHHCALL4	-0.387852914093	-0.27157918078704996
WSUDLCL2	-0.204796914093	-0.1798303843881836
WM1799	3.96696008591	0.08474553735705243
G292CLONEA141B1	-0.233983914093	-0.0018850007316480915
HEC50B	-0.444505914093	0.010218730570311951
SNU475	-0.556620914093	0.0031143261381495002
H1339	-0.422416914093	-0.044363909318884454
HCC2279	-0.577436914093	0.04543329151210979
KPNYN	-0.394435914093	-0.05554045225522218
CMK	-0.389852914093	-0.21825195848788012
JEKO1	-0.435004914093	-0.2603027036402366
H226	0.315810085907	0.005394445251757258
143B	-0.557978914093	0.03242516962850908
RH30	-0.578679914093	-0.1654095145820419
T98G	-0.194311914093	-0.01871935737982919
GRM	-0.672479914093	-0.14021614131339513
JHH4	-0.555814914093	0.0025749514844689058
KMS20	0.0437930859073	-0.1603754307870295
HS274T	-0.407896914093	0.03493176519634861
RS411	0.105828085907	-0.19613426665961062
SNU201	1.72253008591	0.030108126692152643
MHHCALL3	0.0557280859073	-0.1659243476845606
MINO	-0.112516914093	-0.21720753466517484
LN229	5.46648708591	0.019414417550943065
DND41	-0.294313914093	-0.2480166683216744
JJN3	-0.442889914093	-0.21507868978990305
ALLSIL	-0.151156914093	-0.24311078951279436
COLO679	-0.462496914093	0.0019137291852553283
HK2	-0.224819914093	0.013537391235166283
SLR24	-0.566657914093	-0.029315614997546226
OC316	-0.288656914093	-0.0017891627814825152
HS852T	4.48529208591	0.018044393312705496
HS822T	-0.457677914093	0.008469740958128457
CALU1	-0.329019914093	0.038218746498279034
P31FUJ	-0.156074914093	-0.09065189823857081
TE441T	-0.537921914093	-0.13766176873719543
PF382	0.472821085907	-0.1882635692912298
TT2609C02	-0.623187914093	-0.03485425834935436
HLC1	-0.523743914093	-0.07043524657649679
AZ521	-0.569819914093	-0.1427577285709756
SNU668	-0.479875914093	-0.1125026537787542
MKN1	-0.680281914093	0.053157221567523
H2023	-0.483833914093	0.0718057922046384
HS742T	-0.517451914093	0.031375400237907455
COLO320	-0.460816914093	-0.010040691867368747
DFCI024	0.133017085907	-0.025699096992057406
JL1	-0.474619914093	-0.058182351839669334
ECC10	-0.518729914093	-0.13031576181200152
ES2	-0.388483914093	0.035772206332102735
KNS81	-0.489226914093	0.09868375065340691
SHP77	-0.301505914093	-0.055860172476767486
KP4	-0.523603914093	-0.085517312365977
WM983B	2.72019408591	-0.023011550593129523
SKNAS	-0.526116914093	-0.018290552670715634
JURLMK1	0.509844085907	-0.1572096780169601
RPMI7951	-0.355279914093	0.0591066737835993
MHHCALL2	-0.478346914093	-0.18446901527459936
L33	-0.462321914093	0.13065266893593003
HUTU80	-0.477314914093	-0.1602033421443738
JHH6	-0.390062914093	0.024977301899905695
MOLT4	-0.266220914093	-0.18633530267070708
MPP89	-0.276562914093	0.08215851311881665
NALM19	-0.273892914093	-0.23922921264300032
H2171	-0.503509914093	-0.10763439616099933
SLR26	0.143509085907	-0.006922285357661776
KMM1	-0.556654914093	-0.11270813161805981
HCC366	-0.560259914093	-0.004007327601413773
SR786	0.335093085907	-0.032922642698417236
HT144	6.51064408591	-0.00790466901419459
NB1	-0.411914914093	-0.06664812746295894
MG63	-0.390439914093	-0.05305862192276962
A172	-0.491657914093	-0.021374082449048103
OCIM1	0.799684085907	-0.13386909352944545
OAW42	-0.424637914093	0.011072404393014724
SW620	-0.415594914093	-0.13024718147955525
HMC18	-0.304545914093	-0.06806019948511176
MOLM16	0.582581085907	-0.21150324380643448
FTC133	-0.482032914093	0.044979231955313156
HS840T	-0.619511914093	-0.024739103917251603
ACHN	-0.467136914093	0.05896607821570182
G402	-0.260764914093	-0.13552027496986993
KLE	-0.135402914093	0.0944117111797218
JHOM1	-0.402695914093	0.11295111145670352
KMH2.lymphoma	-0.474549914093	-0.09164581721360911
H1385	-0.423812914093	-0.10755488646575082
LU65	-0.540607914093	0.014904797052296517
D283MED	-0.274932914093	-0.02724036430505567
DAOY	-0.310751914093	-0.047700913473994744
CCFSTTG1	-0.206684914093	-0.07745717593941852
SW1710	-0.497626914093	-0.005772015967092714
DMS273	-0.507972914093	0.003934144005257807
HUH1	8.90738408591	0.03303891893597769
OCILY10	0.0866240859073	-0.19418389893113475
SNU626	-0.412776914093	-0.0689561343881291
H1155	-0.382426914093	-0.028175030510019
KPNRTBM1	-0.408142914093	-0.11737994325241671
H1915	-0.367811914093	0.016561022814023694
U937	0.479656085907	-0.14969815931889524
SKRC31	0.0615340859073	0.050356166858334446
KIJK	3.03739208591	-0.01221620225516013
GI1	-0.545454914093	-0.06512921056540011
KYSE70	-0.465975914093	0.05051816685838553
OVSAHO	-0.142292914093	0.018966637079992982
MONOMAC6	-0.407183914093	-0.12161538161808523
KG1C	-0.326501914093	0.005330836526041737
H1581	-0.368159914093	-0.15244220710287174
CHP126	-0.539638914093	-0.11342244810010144
ACCMESO1	-0.474082914093	-0.009448973030801291
AM38	-0.430042914093	0.05593819317418896
SKNDZ	-0.245449914093	-0.089673367767691
IPC298	-0.0600959140927	0.0013231052240866579
OCILY3	-0.158637914093	-0.14618773134107865
TC32	-0.242784914093	-0.12798572995599816
8505C	-0.554658914093	0.07433925342349526
RERFLCSQ1	-0.673973914093	0.005286600376421909
YH13	-0.419242914093	-0.007846982726094787
ST486	-0.232048914093	-0.22008581444354353
OCIAML3	-0.344037914093	-0.18429476942970932
H810	-0.128708914093	0.00926628597189342
OV56	0.198222085907	0.06688797780026316
SW1088	-0.486797914093	-0.009404633695609024
RL	-0.287311914093	-0.23509655613330144
HCC1359	-0.351954914093	-0.08594839062083219
CH157MN	-0.253927914093	-0.024087279125021944
SKMEL5	-0.702427914093	0.010892004808521984
HLFA	-0.325228914093	-0.023467963335533384
H2228	-0.429840914093	0.1069998669968621
SUPM2	1.30503808591	-0.07160443009451906
HS172T	-0.377355914093	-0.0026999141665284
SLR20	-0.283048914093	-0.07293023480365717
RKN	-0.291474914093	0.0018605165814280678
EB2	0.210206085907	-0.2368845429754593
C3A	9.85750408591	-0.0158214723382555
EFE184	-0.550933914093	0.0657570768306586
A4FUK	-0.128554914093	-0.14921204851559322
COLO792	5.85567408591	-0.07239170710283908
U343	-0.0654989140927	-0.014278383003073136
RCHACV	-0.132153914093	-0.08969651527452047
HEP3B217	9.01593408591	-0.01700717316934576
TE125T	-0.670205914093	0.058217148852857815
GAMG	-0.536689914093	0.046681193174236295
CI1	-0.243579914093	-0.23441838992834868
MOLP2	-0.204273914093	-0.24269809699206535
H23	-0.302071914093	-0.10413948411111745
SNU410	-0.410478914093	-0.019731086604229398
MDAMB231	-0.351029914093	0.03825393001627013
KOPN8	-0.338044914093	-0.269815210565454
SNU46	-0.443817914093	0.04971923334039096
DM3	-0.538698914093	-0.003949657933849318
TOLEDO	0.196987085907	-0.19400888300312266
HS343T	-0.561550914093	0.010414781816844278
LOXIMVI	-0.279720914093	-0.11303107552387143
SH10TC	-0.320236914093	-0.10109591485906512
ISTMES2	-0.219292914093	-0.0071817292634989505
UACC257	0.317704085907	-0.03424965031614412
SF126	-0.562211914093	-0.02727134699204706
EHEB	-0.656560914093	-0.11802471333553753
BL41	-0.418761914093	-0.2639705623660431
RCC4	-0.251365914093	-0.016314035357661738
OPM2	-0.340362914093	-0.138732137850751
COV318	-0.495902914093	0.02194749580577492
IMR32	-0.201138914093	-0.05678519325242607
RKO	-0.474556914093	-0.08864446125796256
ECC12	4.35114208591	-0.03352910668734259
IGR1	1.71064908591	0.10387995148444473
NALM6	-0.205223914093	-0.22134946195049135
H838	-0.592725914093	0.0073145588251470415
COV434	-0.309847914093	-0.18097504505299936
KHM1B	-0.0665529140927	-0.2726326378507453
SNU5	-0.352081914093	-0.01732247926347456
HS934T	-0.418965914093	0.020748348298813897
NALM1	0.125397085907	-0.24195278674273307
CAKI1	-0.472126914093	0.08846577419912498
KS1	-0.537037914093	-0.03658513992833388
H2106	-0.458502914093	-0.0750950519781894
F5	-0.224520914093	-0.08641772787848556
BV173	-0.0935869140927	-0.25806810322470786
H1355	-0.563307914093	-0.004231846992012247
M07E	-0.393158914093	-0.19745851665961997
HS821T	-0.556840914093	0.039530292897200024
TC71	-0.206460914093	-0.03145342801697816
HS751T	-0.307123914093	-0.008441691867358
ONS76	2.43600008591	0.05733381921294171
RPMI8402	0.300674085907	-0.1713334425599249
KMS27	-0.338389914093	-0.18977001250453077
KNS42	-0.490133914093	0.04930516270330465
MELHO	0.730752085907	-0.004516516659567089
H524	0.0619710859073	-0.11695916555159977
JHH2	-0.524825914093	0.017257869074468052
MOLM13	-0.482819914093	-0.17853565377876854
SNU398	-0.390613914093	-0.1038930665211386
IGROV1	-0.354966914093	0.0037150408196167032
SUDHL1	-0.179441914093	-0.1109678601499513
SUPT1	0.342153085907	-0.1828292188756654
JVM3	-0.206088914093	-0.13261060668736493
SLR21	0.141561085907	0.05154800203843925
SIMA	-0.481341914093	-0.11070052566239674
CA46	-0.415618914093	-0.24157435391725182
MOLM6	-0.00285591409266	-0.1726928331416256
BCPAP	-0.197408914093	0.05404648749552945
HUT102	0.276007085907	-0.07039965516374071
U266B1	-0.222250914093	-0.20391199519147762
MDAMB435S	-0.0480689140927	0.07070927004399814
H1792	-0.522830914093	0.04410288569491693
CORL24	-0.450849914093	0.055766071290511
SKNFI	-0.372163914093	-0.0729004626429945
UACC62	2.55988608591	0.028079303977513657
HEPG2	9.74328408591	-0.03923985807234449
SNU1105	-0.494453914093	0.004246401622966065
H661	-0.511207914093	-0.07441581098098346
GA10	-0.336796914093	-0.21411305128567482
HS255T	-0.448838914093	-0.018409442559864608
SET2	0.0204990859073	-0.11208881167348746
GDM1	-0.449769914093	-0.19136373826627692
MALME3M	-0.505088914093	0.005782418243436504
COLO818	2.11218708591	0.009268323368111057
MEG01	0.00230508590734	-0.08888125973441122
COLO677	0.518316085907	-0.1699924321720682
SKMEL1	1.77319308591	-0.0111954896512266
L363	1.14882708591	-0.22832279020528912
SUDHL6	-0.259026914093	-0.2612662825875991
A2780	-0.627924914093	-0.07829349934661986
F36P	2.26366208591	-0.11593463300312108
EN	-0.376766914093	-0.09447606513610486
LP1	1.57617808591	-0.14948095225520566
HT	-0.281924914093	-0.2551453033632284
HOS	-0.467113914093	-0.011527013889534657
OVCAR8	-0.0784029140927	-0.0073199640280162
DU145	-0.646925914093	-0.031610791590335585
TIG3TD	-0.357964914093	-0.029879858764885518
H2172	-0.441737914093	-0.07517640100864789
P3HR1	-0.150119914093	-0.22347052289232677
A673	-0.640870914093	-0.08198973480364176
P12ICHIKAWA	-0.213177914093	-0.22064658037155507
KE97	-0.451851914093	-0.13209884837712008
DKMG	-0.246854914093	-0.04828547787852013
HEC108	-0.517558914093	-0.05659433314164453
SNU387	0.403890085907	0.0392145449747213
HS688AT	-0.621572914093	-0.02134434837708201
H1930	-0.464358914093	-0.03814934976208195
MOGGCCM	-0.428703914093	-0.020681218183132084
HEYA8	-0.722838914093	0.06694211076419039
VMRCRCW	0.426321085907	0.00342831298029372
253JBV	-0.457791914093	0.05659558721849903
CMLT1	-0.0707559140927	-0.16427701873718745
COV504	-0.549869914093	0.07511463223236321
MOLT16	-0.457999914093	-0.15076020710284788
DAUDI	-0.0950819140927	-0.23924993078707335
H841	-0.549196914093	-0.10499292732447067
LAMA84	-0.0629269140927	-0.14655604713050374
HS895T	-0.407812914093	0.05640454566722475
JM1	-0.189374914093	-0.23503429159037248
HS229T	-0.421296914093	0.012310898160302243
PFEIFFER	-0.495336914093	-0.20740724380644693
HUH28	-0.401964914093	-0.008094538127753724
KELLY	-0.307794914093	-0.07606240031611478
SUDHL10	-0.156518914093	-0.21497173064854927
SUDHL5	-0.467826914093	-0.1899011697066867
KE37	0.0377000859073	-0.0865720318950546
BL70	-0.0523559140927	-0.24819975211669146
253J	0.146185085907	0.06926918624899915
SLR25	-0.326993914093	0.033035180708820805
D341MED	-0.0832699140927	-0.14495856790611972
MDAMB157	-0.299952914093	-0.07882908106405194
KU812	-0.438042914093	-0.09203318632722428
C32	2.14512408591	0.021334032509345176
RI1	-0.412838914093	-0.2679608393742856
REH	-0.187274914093	-0.1837574640280471
A1207	-0.464679914093	0.062217560902743475
EJM	-0.467892914093	-0.1558983719227856
H929	-0.448143914093	-0.12891683521924555
HCC364	-0.365459914093	0.04525989746780298
MOLT13	-0.279075914093	-0.16643247718595214
H82	-0.454461914093	-0.04807015031616582
HS571T	-0.502874914093	0.010969475722680956
SUDHL4	0.0654730859073	-0.2380335422828794
HS611T	-0.152703914093	-0.20273965377876943
HS870T	-0.520079914093	0.05491613223238316
JVM2	-0.243554914093	-0.14628603882028177
HS944T	2.62023508591	0.04992996741238077
TO175T	-0.526728914093	0.023809160625702146
JHH7	8.64252408591	0.021668914780804363
SJRH30	-0.471589914093	-0.03192751388955057
KARPAS299	-0.0621879140927	-0.026075662088953313
RAJI	0.260723085907	-0.2503563061332974
HEC6	-0.441336914093	-0.0930804467150366
SUPB15	-0.108170914093	-0.2116613622275189
AMO1	-0.311970914093	-0.2052848518396588
697	-0.181101914093	-0.11690194463745032
H1299	-0.520660914093	-0.12062257413881364
WM88	6.51279408591	0.03357192655376184
MC116	-0.248222914093	-0.23263801458209257
SNU1	-0.428180914093	-0.09858717039920945
TCCSUP	-0.662888914093	-0.12927474034382133
SJSA1	-0.161661914093	-0.04350210322469426
COV362	-0.487809914093	0.0926012991297903
J82	-0.390896914093	-0.014074917629123107
769P	-0.317021914093	0.05239226796641497
K562	2.76979508591	-0.27037028812777153
RDES	-0.426473914093	-0.14071960807236455
MEC2	-0.327738914093	-0.22211372372337107
TYKNU	-0.480699914093	-0.10835993771223265
KMS21BM	-0.153932914093	-0.1868257237233231
COLO741	-0.641324914093	-0.00747589339089228
KARPAS422	-0.0855779140927	-0.20592202566245837
SEM	0.180654085907	-0.11386871056545361
MELJUSO	2.96584308591	-0.004227442559870057
SW1271	-0.474697914093	-0.099854541590356
BCP1	-0.358759914093	-0.13203403674274264
AN3CA	-0.371293914093	-0.19479910391726935
PK45H	-0.388262914093	-0.02193677773995311
ME1	-0.282711914093	-0.22578545918038234
HH	-0.142093914093	-0.10094267178431816
PANC1	-0.317666914093	-0.08221157206126876
KYO1	3.29349408591	-0.2428647853576797
A549	-0.313866914093	0.04200531575036595
HS737T	-0.610121914093	0.0041345747531591195
L1236	-0.405760914093	-0.15841566624407727
HS766T	-0.461582914093	0.05122503389434574
SW480	-0.384481914093	0.024869412703261755
MEWO	0.224570085907	0.051958636387481244
PATU8988T	-0.444081914093	-0.06187420710280494
MESSA	-0.119747914093	-0.13072945918037962
IGR39	-0.279867914093	0.013785786664502479
HDMYZ	-0.382264914093	0.04773187461463793
HS839T	-0.373044914093	0.015059040819653568
THP1	-0.0263049140927	-0.045823540205316544
UMRC6	-0.364891914093	-0.06089752427733656
UMUC3	-0.555102914093	-0.0674098733077927
TE159T	-0.446668914093	0.06942320702458901
NAMALWA	-0.185614914093	-0.3430890256624196
H716	-0.315339914093	0.05960679289713551
SCLC21H	0.00612508590734	-0.06476055197820929
MJ	-0.336426914093	-0.07756183937432032
LOUNH91	-0.445350914093	-0.029495727878421682
639V	-0.116847914093	-0.08574920294773274
TE8	-0.492055914093	0.02556663777251027
NCO2	2.91083008591	-0.15072805959591054
HS936T	2.99029608591	0.014147134309946106
OVTOKO	-0.276753914093	0.0452306973293041
T3M10	-0.615129914093	-0.008462536050249476
HS706T	-0.676443914093	0.03630283306341772
H1755	-0.367828914093	0.013287773506569631
A704	0.391059085907	0.11190631921295256
L428	-0.504570914093	-0.12305756929119781
NUDHL1	0.133275085907	-0.24155194532999086
SUPHD1	-0.565044914093	-0.11309177496983705
H889	-0.266641914093	-0.027608854609750114
H522	-0.351491914093	-0.1927305928369001
DB	-0.350440914093	-0.2789783019781765
BT549	-0.389737914093	-0.08977716278150469
A3KAW	-0.361491914093	-0.09668445156263442
T173	-0.556581914093	0.0415737942822142
GCT	-0.437590914093	-0.06618120017764172
MOTN1	-0.168180914093	-0.21525834837704913
S117	-0.459379914093	0.06730459275867627
TTTHYROID	-0.693793914093	-0.034816704332762585
IOMMLEE	-0.364701914093	-0.059083324831343334
KMS18	-0.322973914093	-0.1738879363272406
L540	0.00954808590734	-0.10032814893110956
OVMANA	-0.383745914093	0.01539725065341933
DEL	-0.308086914093	-0.0378738469920129
YD8	-0.235884914093	0.05363187461461856
CORL95	0.432949085907	0.02437552073642845
OCILY19	-0.339862914093	-0.26758422718595276
HUH6	7.18719408591	0.026510618381960557
HCC15	-0.457521914093	-0.05595347164579134
OV90	-0.0935219140927	0.08907865370045358
CAL120	-0.535316914093	0.04964801381131115
H1092	-0.289394914093	-0.04075444325243882
GCIY	-0.445587914093	0.03746256159524048
H1734	-0.293974914093	0.04751731782790352
HS604T	-0.336366914093	0.0353898316783099
CORL279	-0.0189949140927	0.020260493728143977
H647	-0.508754914093	0.14327744802181672
DU4475	-0.399278914093	0.009105318520407472
H2081	-0.455956914093	0.058852112841754955
H146	-0.612338914093	-0.017907457102818394
KYSE520	-0.351710914093	0.006475094836250989
KYM1	-0.470347914093	-0.1607326302330435
H596	-0.565275914093	0.1787565782156839
MFE280	-0.414730914093	0.04278219455923558
SW1990	-0.199853914093	0.049718403700475984
H2196	-0.501102914093	-0.023389146161019794
SNU1197	-0.612972914093	0.11702608167832262
HCT8	-0.431041914093	-0.0367741198452168
HCC33	-0.531561914093	0.007001721567551007
SW1417	-0.464591914093	0.06226669455924089
DMS53	-0.554937914093	0.00724187045941947
PC3	-0.698299914093	0.033302668243434405
HCT116	-0.626280914093	-0.025300318598674373
TCCPAN2	-0.409097914093	-0.024983943944939226
HEC151	-0.398653914093	0.0009124320938523634
H1436	-0.349792914093	0.01774872849273711
HEC1A	-0.321080914093	0.06596486284177848
H1105	-0.278788914093	-0.041267349762153356
CL11	-0.573738914093	0.13254255189992178
H1395	6.97283408591	0.10436266408835225
CAOV3	-0.633104914093	0.08086320494700844
BEN	-0.435459914093	0.038837433478829925
H2141	-0.379029914093	-0.045008786050179495
RMGI	-0.455148914093	0.009183605916548683
SUIT2	-0.380713914093	0.06940050065340146
H1838	-0.390374914093	0.0978178060550676
CORL47	-0.322920914093	-0.05062194048235833
PRECLH	-0.0370559140927	0.09913708167833807
H520	-0.281406914093	-0.018459939097271682
SW900	-0.371057914093	0.12603857198302781
COLO668	-0.449267914093	0.08943633860351118
DMS454	4.52566308591	-0.026926752809293165
H2291	-0.435798914093	0.1730976543930217
SALE	-0.0192979140927	0.12028226173372575
MFE319	-0.240874914093	-0.05827547303083374
LOVO	-0.531077914093	0.07545982336806104
HCC1569	8.43919408591	0.029460592758642764
OVKATE	-0.285876914093	0.19532725688607702
HUPT3	-0.517859914093	0.07186342863125314
HCC78	-0.339933914093	0.11005048680296026
MCAS	-0.500351914093	0.0878772617337328
PANC0403	-0.643875914093	0.16868190508556052
H209	-0.597101914093	-0.11353068078706832
CL40	-0.443408914093	0.1922449833404075
DMS153	-0.535292914093	0.028369806055067056
KATOIII	-0.288636914093	0.08410332821572876
AU565	-0.546000914093	0.11478074719074564
JHUEM3	0.264505085907	0.2656173711520047
CORL23	-0.494396914093	0.05060759899134029
H2029	-0.190604914093	0.04198210660910674
HPAFII	-0.464493914093	0.10385053320190146
H1693	-0.325889914093	0.08808137876973765
HCC1897	1.17487608591	-0.036600789512826394
SNU719	-0.500195914093	0.05246013569497212
HT29	-0.623935914093	0.0512139694899607
CL14	-0.316437914093	0.06949497018249089
H1975	-0.550597914093	0.03545345771712509
SKBR3	-0.312078914093	0.10265950342347137
LC1SQSF	-0.306408914093	0.05983852489164077
OVCAR4	-0.599762914093	0.08949648195533975
T84	-0.484042914093	0.04383502142903827
DV90	-0.730482914093	0.0411632028694492
HCC2935	-0.467649914093	0.1871876599331117
SNU8	-0.142650914093	0.16323107752323676
ONCODG1	-0.0807689140927	0.16437427696919707
PECAPJ49	-0.355637914093	0.14490063500246325
AGS	-0.290450914093	0.0791543753071239
HSC3	-0.461310914093	0.14716143694148517
LS1034	-0.418352914093	0.055487156470568386
H727	2.63140808591	0.1637072603486601
DMS79	1.76126208591	-0.060706347684507646
IM95	-0.522050914093	0.09986800550104194
H1373	-0.229177914093	0.036337562287800995
H2009	-0.476984914093	0.16630182821570813
BICR16	-0.511346914093	0.1483232208750286
LS180	-0.455747914093	0.1116182478832944
PANC0213	-0.201142914093	0.20181570494706566
HCC1195	0.273816085907	-0.006060261811985617
CCK81	-0.326268914093	0.028202151622944337
CAPAN2	-0.329092914093	0.10367204151212972
LS411N	-0.541128914093	0.0458324009304044
H526	-0.0805459140927	-0.1348735692911923
COV644	-0.268472914093	0.170481528354213
H684	0.999395085907	0.08564916270322695
SCC25	-0.676242914093	0.13035042309106556
YD10B	-0.557571914093	0.08878795425452154
HCC56	-0.358594914093	0.07257291547336571
RCM1	-0.427019914093	0.030822592066179825
H1869	-0.469653914093	0.1947101571631042
HT115	-0.584258914093	0.09485154635975791
H2347	-0.301857914093	0.15088426519627784
SW1116	-0.341835914093	0.05917187461464666
BICR6	-0.514958914093	0.19047940300796584
CORL51	-0.216018914093	-0.03285390516382834
CAOV4	0.0684010859073	0.12403346533490153
SW1463	-0.272998914093	0.04674938569496686
BICR18	-0.344950914093	0.09403018070881085
PL45	-0.579150914093	0.03224088292486919
H211	-0.0174689140927	-0.05565617247677846
HCT15	-0.543085914093	-0.006297723030814566
SW403	-0.466658914093	0.09592152558412859
JHOS4	-0.450047914093	0.14384900065341172
SCC15	-0.508808914093	0.20578439469772458
OE33	-0.446745914093	0.20121466755095888
OCUM1	-0.186044914093	0.09564025065342323
H2110	-0.430283914093	0.09920040854815775
SNU283	-0.281904914093	0.02458312669219225
SNU1077	-0.606160914093	0.06367629843734766
SW48	-0.0669949140927	0.0017515775232085369
CFPAC1	-0.419374914093	0.16727537184456565
C2BBE1	0.579029085907	0.07041914054261394
QGP1	-0.585449914093	0.0873288129802464
LS513	-0.397057914093	0.04719348957302555
SF767	0.465154085907	0.2547708046700055
HEC265	-0.109742914093	0.07417882198304589
H1048	-0.467495914093	0.033369951484408245
RERFLCAD1	-0.230726914093	0.09304193347888073
ECGI10	-0.438964914093	0.16955295217696983
HARA	-0.472046914093	0.048890328908265945
H1876	-0.0794169140927	0.06867512599963638
PATU8988S	-0.317658914093	0.04772964192763903
KYSE150	-0.433518914093	0.017769823368070183
OE19	-0.627406914093	0.05622825550100001
SNU119	-0.150666914093	0.16411635660908191
KE39	-0.368276914093	0.08480060522403653
H1836	-0.293376914093	-0.06069782483134884
HMEL	0.234600085907	0.12632076658134217
SQ1	-0.419111914093	0.04485595009941145
H2444	-0.442521914093	0.13428340439301417
GSU	-0.375114914093	0.11119419940685789
H747	-0.388485914093	0.07506843209382283
SW948	-0.412830914093	0.15050277419908872
YD38	-0.510302914093	0.123694664780793
SNU869	-0.518418914093	0.0662027721215313
HCC1588	-0.594223914093	0.12062521741240481
JHOS2	-0.314648914093	0.21083169455925913
HCC1171	-0.656976914093	0.12826700550099907
EFM192A	-0.466648914093	0.07613690300794246
PECAPJ41CLONED2	-0.485538914093	0.1618524431741759
H2122	-0.402457914093	0.17049144802188482
COLO205	-0.344071914093	0.09560741824343112
TEN	-0.587253914093	0.03464025619355349
DLD1	-0.441382914093	0.10363487115204172
EPLC272H	-0.367749914093	0.107509224337604
ISHIKAWAHERAKLIO02ER	-0.592990914093	0.15045551034866717
SNU1214	0.423472085907	0.30602371464226497
KYSE450	-0.365466914093	0.08197663153980606
H508	-0.181298914093	0.07616045840966272
H510	-0.482397914093	-0.002243157241320484
SNU324	-0.643123914093	0.07656588985008303
JHOM2B	-0.623010914093	0.18297413084729452
H1666	-0.503806914093	0.20221849442067996
DANG	-0.536048914093	0.13400788638749114
CORL311	-0.227037914093	-0.14281355059312045
PANC1005	-0.557636914093	-0.03216192870950646
CORL88	-0.471134914093	-0.010028479956039544
KYSE180	-0.407547914093	0.04883035037639444
SNUC2A	-0.315213914093	0.12150203389441157
SCC4	-0.375898914093	0.1752685574401286
HCC95	-0.246664914093	0.009611371151996553
H1618	-0.371583914093	-0.06372726181199871
KYSE270	-0.413998914093	0.07306707406060987
SCC9	0.0787910859073	0.24659356713538993
CAL851	1.73090808591	0.21243770079190738
SCABER	-0.491872914093	0.146424299129831
NUGC4	-0.312762914093	0.11092427558415018
HT1376	-0.395761914093	0.18023503112431838
LK2	-0.613439914093	0.011347730570346121
PANC0327	-0.630340914093	0.14441697780023535
KCIMOH1	-0.502972914093	0.13772864331270335
H2087	-0.349872914093	0.10418087253704254
H854	-0.257523914093	-0.04751842593942295
SNU1033	-0.750235914093	0.11223524234312629
A253	-0.389028914093	0.1986093524539528
KYSE510	-0.425093914093	0.10336939885280232
T3M4	-0.400250914093	0.12093753527946594
CALU3	-0.498700914093	0.1869407624262654
NUGC3	-0.508742914093	0.10789555744013705
OVCAR3	-0.217300914093	0.1924087271077055
SNU478	-0.480393914093	0.16023314677531245
SNU1040	-0.377694914093	0.1098583164428984
TE15	-0.506957914093	0.2093748718445485
H660	-0.496743914093	0.04318316824345236
SW837	-0.464676914093	-0.0149052375737392
KNS62	-0.345651914093	0.13584950273095428
TE4	-0.580134914093	0.14179135660907508
H1435	-0.320511914093	0.10461572433760798
KM12	-0.329439914093	0.132087166858403
SKCO1	-0.420152914093	0.14881836422685926
HCC38	5.66356608591	0.0847073115952295
BHY	-0.492203914093	0.17004781436531122
BICR56	-0.268180914093	0.2433007257226864
N87	-0.294565914093	0.12986078597197118
ZR751	-0.508093914093	0.08032593694149559
CHAGOK1	-0.563832914093	-0.03185721887573212
HEC251	-0.455787914093	0.15581038569494626
H441	-0.315328914093	0.1348935754456574
HCC827	-0.474630914093	0.08578159968386691
TE10	-0.525938914093	0.11802341408831822
H1781	-0.545679914093	0.12985721048716317
BICR31	-0.273224914093	0.1696845387420557
H1573	-0.277996914093	0.1269007589636652
DETROIT562	-0.273109914093	0.16206031090271605
SNU61	-0.569289914093	0.08488943555642739
VMRCLCP	-0.562788914093	0.1433114078555778
HUG1N	-0.629406914093	0.03896515785564976
TE1	-0.644751914093	0.040992485417933565
5637	-0.587826914093	0.15788513985008698
JHH1	-0.245593914093	-0.043422174554351635
PK59	-0.203195914093	0.10518855120745381
SNUC1	-0.0314259140927	0.12010356298027904
SNU245	-0.478543914093	0.07914326173371829
SNU601	-0.670720914093	-0.049837611534942476
SNUC5	-0.488491914093	0.06745643971156548
MDAMB175VII	-0.431495914093	0.21019467239852185
H2170	-0.445266914093	0.07527556228774615
CAPAN1	-0.472453914093	0.12336368555646424
H3255	-0.708299914093	0.12762756367275027
EBC1	-0.519095914093	0.010769472260044698
PANC0504	-0.667839914093	0.23130811145670707
PATU8902	-0.472289914093	-0.020902824831366254
MDAMB415	-0.245870914093	0.18520710106889057
MORCPR	-0.168194914093	0.0024396703209492794
YD15	-0.566773914093	0.05958342516865116
PANC0203	-0.464795914093	0.06722481159520283
HCC2157	3.50524508591	0.04741667586115589
KP2	-0.413333914093	0.1718423815398156
HT55	-0.262481914093	0.13869251173372613
COLO201	-0.435920914093	0.10139384137362219
HCC1937	3.59621108591	0.11454075896364771
MKN45	-0.605830914093	0.11230428181680528
SNU1041	-0.175943914093	0.23463556575037625
CAL27	-0.648601914093	0.14184884552874796
OUMS23	-0.154620914093	0.10276029289714006
PC14	-0.565660914093	0.11201958306338257
LS123	-0.562359914093	0.09827397433762569
H2342	0.00386208590734	0.22814470217695287
RERFLCAD2	-0.480268914093	0.19534763015480153
HCC202	-0.285057914093	0.04961115231541136
SU8686	0.530037085907	0.24111145356201918
H1623	-0.491999914093	0.11808995702462623
H2126	0.237026085907	0.13266661422683423
SNU1066	-0.155866914093	0.2535449868029601
HSC2	-0.267365914093	0.17248563985008444
HCC70	-0.205762914093	0.2136638309857784
2313287	-0.433900914093	0.0677065456672637
SNU213	-0.640799914093	0.20793338569496364
KYSE140	-0.358392914093	0.12651636007168188
CW2	-0.511505914093	0.07045368555642575
COLO678	-0.646161914093	0.07864850827113684
SNU899	-0.488930914093	0.20351119455920078
KPL1	-0.393525914093	0.05686223126278399
PECAPJ15	-0.486832914093	0.14322555397747333
HCC1599	7.60859073354e-05	0.1173072243376041
SNU175	-0.0804869140927	0.04388340993319502
MDAMB453	-0.242156914093	0.01770434760626113
BICR22	-0.531749914093	0.16007535176144602
H1648	-0.576170914093	0.17153910522404128
UACC812	-0.206257914093	0.08674015854814833
YAPC	-0.415216914093	0.13004877696915998
UBLC1	-0.481622914093	0.18491004151215512
NUGC2	-0.468982914093	0.09594450134591077
TE6	-0.514262914093	0.15385514331262073
TE9	-0.558468914093	0.26747850134595724
GP2D	-0.207154914093	0.11303255674761052
BXPC3	-0.475570914093	0.16724350757861545
22RV1	-0.359655914093	-0.08419557967902856
H1437	-0.364886914093	0.11483465647057106
MCF7	-0.352344914093	0.05566899857584049
MDAMB468	1.29186208591	0.15000441339578074
SNU620	-0.689306914093	0.12016013985008447
HCC4006	-0.559138914093	0.22203398057028645
RT112	-0.509791914093	0.17135067239849822
PANC0813	-0.362238914093	0.15232526727391246
CL34	-0.323840914093	0.10565308375588353
SNU16	-0.194347914093	0.0569776994068392
HCC2218	-0.434877914093	0.07843628527937269
BT20	-0.422573914093	0.05911702350658976
RT4	-0.536398914093	0.27869388638744386
PK1	-0.636128914093	0.14857540854815487
HUPT4	-0.557970914093	0.16828896948994013
H1650	-0.512403914093	0.09914929774479467
FADU	-0.322654914093	0.07400552973926115
YMB1	-0.625081914093	0.048887948714325453
SNU840	-0.277568914093	0.08004815231543172
SNU503	-0.412538914093	0.18899360868663787
RMUGS	-0.348584914093	0.1260113718445637
RL952	-0.266806914093	0.10315672987778143
SNUC4	-0.492902914093	0.06869733444842724
JHESOAD1	-0.439973914093	0.17333626242624733
SNU308	-0.437364914093	0.1647929099331374
COLO680N	-0.476334914093	0.07600890023787997
HPAC	-0.272609914093	0.11002802073654698
OVISE	-0.317526914093	0.05816069940690134
TGBC11TKB	-0.403103914093	0.0029097271077245983
SNU520	-0.595002914093	0.01087946256471359
H358	-0.615759914093	0.1294264771076927
CJM	-0.479580914093	0.12882224580579157
H322	-0.499899914093	0.1800950768306926
HCC2814	-0.403430914093	0.06698267724617646
NCCSTCK140	-0.561550914093	0.29714229289719685
HEC59	-0.307431914093	-0.02604760737988057
EFM19	-0.0709189140927	0.0031517956672540565
SNU1076	-0.249983914093	0.1901829307088033
KYSE30	-0.392638914093	0.1091143136728114
LCLC97TM1	-0.516788914093	0.13048904012710807
MDAMB134VI	0.429557085907	0.028249658548089605
RERFGC1B	-0.296513914093	0.1519592478833008
HCC827GR5	-0.150425914093	0.004034977107702529
KU1919	-0.526199914093	0.09920442932378243
RERFLCKJ	-0.350808914093	0.17802735245394818
ABC1	-0.543923914093	0.16038504428225034
HCC1187	3.13052708591	0.08497526658128346
SNU1196	-0.480695914093	0.021618645390206526
H292	-0.351368914093	0.12728179255091054
JHUEM1	-0.585043914093	0.12288037807723243
LUDLU1	-0.566628914093	0.135904659240663
MDAMB361	-0.567720914093	0.11324421602736952
JIMT1	-0.563368914093	0.06122922018250581
HCC1806	-0.491817914093	0.14619969455923373
TE14	-0.342878914093	0.17780162461463536
647V	-0.467348914093	0.05050197918524217
CAMA1	-0.555800914093	0.05615821533478738
H1568	-0.538699914093	0.07836211145668281
HUCCT1	-0.473196914093	0.13044288915756747
CAL148	-0.584593914093	0.01619182960074716
HDQP1	-0.730182914093	0.12125139400519759
BT483	-0.315356914093	0.11885728112430273
SNU81	-0.402468914093	0.018246467412418855
HCC1143	4.04409008591	0.0771560934512136
CAL33	0.603237085907	0.1120209362489246
EVSAT	-0.210615914093	-0.04566492870948853
RT11284	-0.492181914093	0.20739398680294654
VMCUB1	-0.315554914093	0.09399236007168094
TE11	-0.440104914093	0.19581593278635373
MDAPCA2B	-0.363593914093	0.00014491685838712362
SW780	-0.628710914093	0.1503345934512073
KYSE410	-0.486387914093	0.15998035730159585
BT474	-0.479977914093	0.14940997295261377
KMBC2	-0.466947914093	0.23667600965618707
CAL12T	-0.339692914093	0.1462680214290292
HCC1954	-0.312745914093	0.21558308098579854
HT1197	-0.420807914093	0.13723820563950834
SNU407	-0.189473914093	0.13934719525174596
SF172	-0.302735914093	0.04739697018247672
T47D	-0.346854914093	0.0556702776616668
MKN7	-0.466752914093	0.05008500688604922
HCC1500	-0.548851914093	0.04529155744012597
PECAPJ34CLONEC12	-0.488888914093	0.2503890705980359
LNCAPCLONEFGC	-0.301012914093	-0.02479612954050347
VCAP	-0.396550914093	0.07863101173370528
CAL29	-0.470759914093	0.2982855872184972
BFTC905	-0.491193914093	0.1881172063320821
H2085	-0.339002914093	0.13071161907450296
TTOESOPHAGUS	-0.0436229140927	0.22763280189993373
UMUC1	-0.480839914093	0.08485121741233007
MKN74	-0.508601914093	0.049230936248978306
UACC893	-0.535081914093	0.09153356159519836
HSC4	-0.609974914093	0.24245624511329084
OAW28	-0.644573914093	0.0960807638112906
ZR7530	-0.309847914093	0.14139638569492177
TE5	-0.309792914093	0.13842717793868417
SNU216	-0.480909914093	0.07170619455919999
HCC1419	-0.325298914093	0.10241696741239023
KLM1	-0.641133914093	0.07599089885282363
HCC1428	-0.192830914093	0.07783645494702847
LC1F	-0.432140914093	0.009567380154733518
