# Supplementary material for: Determinants of transcription factor regulatory range
Source: Nat Commun. 2020 May 18;11:2472. doi: 10.1038/s41467-020-16106-x (PMC7235260; doi:10.1038/s41467-020-16106-x)
Supplement: Supplementary file 12 — Source Data [file 41467_2020_16106_MOESM12_ESM.zip › Source Data/source_data_supp_fig_3d_MYC_target_genes_expression.csv]

	MYC	target genes
H2141	-0.379029914093	-0.01215854607606627
SIMA	-0.481341914093	-0.07998879282932515
H1618	-0.371583914093	-0.04155416512376299
H1155	-0.382426914093	-0.00046813157391614073
H1836	-0.293376914093	0.006444681196676442
H1963	-0.373305914093	-0.04446471598955929
H2106	-0.458502914093	0.3253773402875389
NB1	-0.411914914093	0.05292558487624011
KELLY	-0.307794914093	-0.022869602353176356
MHHNB11	-0.274335914093	0.05618237924860328
IMR32	-0.201138914093	-0.10604749196355548
LOUCY	-0.130528914093	-0.1567491575479814
CHP126	-0.539638914093	-0.027133878327215036
SKNDZ	-0.245449914093	0.04729460219227512
H2227	-0.577260914093	0.049777074053808504
SKNBE2	-0.366944914093	-0.0663024930458448
CHP212	-0.495392914093	-0.012678014690856537
H209	-0.597101914093	-0.0023677690198329426
HCC33	-0.531561914093	-0.10625270841381437
H2029	-0.190604914093	0.04494714007108872
H526	-0.0805459140927	0.18207369093689232
KPNRTBM1	-0.408142914093	-0.020226552569564887
KPNYN	-0.394435914093	-0.10322623763455026
SKNFI	-0.372163914093	-0.09762709585966683
VMRCLCD	-0.613099914093	0.10772593877238626
H1092	-0.289394914093	-0.2307743707515232
H1105	-0.278788914093	-0.20885713698523614
DMS153	-0.535292914093	-0.05266733070808444
H1184	-0.477166914093	-0.1448667646908438
CORL95	0.432949085907	-0.11147155473410282
H69	-0.480841914093	0.01694219851263619
H1694	-0.447801914093	-0.09717156663885453
JHUEM2	-0.518962914093	0.031118397646874067
SNU626	-0.412776914093	-0.2177557625262853
HCC202	-0.285057914093	0.24415900046067435
U266B1	-0.222250914093	0.09791488465979747
CORL47	-0.322920914093	-0.07460239347874921
CALU6	-0.342833914093	0.1088864279498677
DMS79	1.76126208591	-0.09279253633583845
CORL24	-0.450849914093	-0.28427662183367947
COLO668	-0.449267914093	-0.0002018848207036735
NH6	-0.207635914093	-0.14764357205014533
CORL88	-0.471134914093	-0.008449068803392771
HOS	-0.467113914093	0.008254032928230012
H2196	-0.501102914093	0.022156216910943195
HS172T	-0.377355914093	-0.17881388157389427
KNS42	-0.490133914093	-0.05091093568650978
1321N1	-0.597211914093	0.06464817794990528
LN18	-0.379800914093	0.12261550370745268
LN428	-0.444893914093	0.23195168011437867
H1876	-0.0794169140927	-0.18675092811073515
KPNSI9S	-0.544646914093	-0.08018965863018399
H889	-0.266641914093	0.014061452841672305
BCPAP	-0.197408914093	0.06551412167281158
SKMEL31	3.76873008591	-0.19939952551333057
8MGBA	-0.529821914093	-0.06459349953927856
H838	-0.592725914093	-0.03625227767783124
HCC1419	-0.325298914093	0.12088521907540933
A375	1.32892808591	0.2170560848762653
LN340	1.46905808591	0.1045166736208428
SJSA1	-0.161661914093	-0.11212114239643918
U343	-0.0654989140927	0.11668113033075511
LN382	-0.302142914093	0.048155944183621416
MKN1	-0.680281914093	-0.10796303308913469
UBLC1	-0.481622914093	-0.21780828200683713
MDAMB435S	-0.0480689140927	-0.15078953633589257
MDAMB175VII	-0.431495914093	0.06393166388058126
H196	-0.272055914093	-0.0930019129591973
H510	-0.482397914093	0.06853385976802752
HS294T	0.839024085907	0.08809830240873574
M059K	-0.401964914093	-0.07126324088127275
HS683	-0.582620914093	-0.1125394995392828
H1385	-0.423812914093	-0.08789453741805317
COLO818	2.11218708591	-0.26786192919298835
KMRC1	-0.525776914093	-0.20675949088135034
YKG1	0.479419085907	-0.19672698330554983
HS852T	4.48529208591	-0.10231857096787278
A101D	4.42516908591	-0.072908158630211
HS675T	-0.513532914093	-0.06585764888989953
HCC2935	-0.467649914093	-0.061068391314267334
H1436	-0.349792914093	-0.17289729932287298
LN235	4.87353408591	0.06542519851261518
SNU466	3.49255408591	-0.012027273348815714
COLO678	-0.646161914093	-0.029400254950573933
WM88	6.51279408591	-0.11898122572983255
HS255T	-0.448838914093	-0.39600476144403857
CAL51	-0.270547914093	-0.08057300927955569
SNU201	1.72253008591	-0.05925136858694924
SUPM2	1.30503808591	-0.30517053633579483
MOGGUVW	-0.382927914093	-0.017479320967889934
HS944T	2.62023508591	0.05297603076371494
CCFSTTG1	-0.206684914093	-0.06009270733147983
143B	-0.557978914093	0.03632525803647719
MDAMB361	-0.567720914093	0.15875327535244704
HCC4006	-0.559138914093	-0.10149190971247107
HS863T	-0.508643914093	-0.148772396725406
MFE296	0.195209085907	0.2685282320624459
HS600T	-0.598795914093	-0.14074669326223133
SKMEL24	9.04918408591	-0.13461141079474134
WM115	1.19261808591	-0.023383051487330185
GOS3	-0.374707914093	-0.017152552569617938
RERFLCKJ	-0.350808914093	0.029996359768085352
BECKER	-0.322970914093	0.027916844616517927
H4	-0.621462914093	-0.08025364131418465
HLFA	-0.325228914093	-0.15261949953924744
HS695T	6.86693408591	0.05320327102351182
NMCG1	-0.462358914093	-0.19190340321894986
LNZ308	-0.129579914093	0.06593426561228688
TE159T	-0.446668914093	-0.13237550711507962
H358	-0.615759914093	0.07177083812302816
HS839T	-0.373044914093	-0.08853378741805831
RPMI7951	-0.355279914093	-0.21568398763453056
SNU475	-0.556620914093	-0.07623505798085321
SR786	0.335093085907	-0.13736656772108827
H660	-0.496743914093	-0.08056210776437871
COLO201	-0.435920914093	0.059493255871966466
HS737T	-0.610121914093	-0.10933328092456267
H1650	-0.512403914093	0.09967059136982745
TTTHYROID	-0.693793914093	0.0022173521923073355
KS1	-0.537037914093	-0.08770570300247864
KP2	-0.413333914093	-0.04375920949602387
HCC1500	-0.548851914093	-0.026833580708138773
A2058	0.999371085907	0.049919726651175604
A172	-0.491657914093	0.11511170067719699
KALS1	-0.497783914093	-0.18309194975574083
BJHTERT	-0.182012914093	0.08161165197587983
OVKATE	-0.285876914093	0.014557010200925835
MOGGCCM	-0.428703914093	-0.08467771815397836
OVMANA	-0.383745914093	-0.1758991640414838
HT144	6.51064408591	-0.010208441097782133
ABC1	-0.543923914093	0.0032421866078409804
SNU8	-0.142650914093	-0.12779511642241193
HEC59	-0.307431914093	-0.17697837075145215
COV644	-0.268472914093	-0.08127038265616354
SF295	-0.578396914093	0.0022247461317043394
H1693	-0.325889914093	-0.07513624737474833
HS819T	-0.337939914093	-0.14039598871680262
HS706T	-0.676443914093	-0.17657071166052532
SKNSH	-0.476344914093	-0.08831438590291821
SW1783	-0.453425914093	-0.10357132854363295
LN229	5.46648708591	-0.0788487376345576
ONCODG1	-0.0807689140927	-0.028387974647513765
GMS10	0.0903550859073	-0.09906645516698244
HS822T	-0.457677914093	-0.15138699304579395
HS688AT	-0.621572914093	-0.07559001793755105
H661	-0.511207914093	-0.1181620092795726
HS895T	-0.407812914093	-0.1659400493228279
HS821T	-0.556840914093	-0.20373533720163717
HS571T	-0.502874914093	-0.0733189670717546
SF126	-0.562211914093	-0.12567600711505167
HS834T	-0.584009914093	-0.14057737291588365
GCT	-0.437590914093	-0.01228884477740804
WM793	0.0385220859073	-0.10241172789426496
HS870T	-0.520079914093	-0.1618442246475535
TO175T	-0.526728914093	-0.10108890213670876
SNU119	-0.150666914093	-0.05677710018863288
OVCAR3	-0.217300914093	0.07472937924857989
HUH28	-0.401964914093	-0.07521983070817692
HS616T	-0.584598914093	-0.1284337051670352
DAOY	-0.310751914093	-0.2597350092795456
T173	-0.556581914093	-0.1561525547341303
JHOS2	-0.314648914093	-0.05925543893326822
DM3	-0.538698914093	-0.06304252010205451
COLO800	5.09339108591	-0.024589127244941254
MDAMB157	-0.299952914093	-0.08300067594626896
SNB19	-0.642031914093	-0.11782327334880136
HS940T	-0.105796914093	-0.09696760559986331
HS229T	-0.421296914093	-0.08886802010205189
U178	-0.405390914093	0.07671106972472329
MDAMB415	-0.245870914093	-0.05511518460425608
OUMS27	-0.441129914093	-0.12468626577307614
OSRC2	-0.501998914093	-0.17400719759124175
TIG3TD	-0.357964914093	0.13195956106676954
DBTRG05MG	2.28867308591	-0.11925788265617389
LCLC103H	-0.566033914093	-0.07111279066481672
HS742T	-0.517451914093	-0.2127227625263033
RERFLCAD1	-0.230726914093	-0.12247515538343247
HS729	-0.547433914093	-0.09356748330552568
H1651	2.42313408591	-0.046133039582594855
HS606T	-0.559865914093	-0.16430416728821307
HS274T	-0.407896914093	-0.19436841404145722
ESS1	-0.519082914093	-0.11004844759123676
LI7	1.40593308591	-0.15107078092455986
SJRH30	-0.471589914093	-0.0366419053834844
COV318	-0.495902914093	-0.020709252786078353
SW900	-0.371057914093	0.05950557297155607
DU4475	-0.399278914093	0.23791557297153082
RS5	-0.277348914093	-0.13647126360852901
SNU1105	-0.494453914093	-0.13262625170378609
U2OS	-0.473962914093	0.059711888988824305
OAW28	-0.644573914093	-0.07150114347872676
SU8686	0.530037085907	-0.13123079607610202
YH13	-0.419242914093	-0.03692500495054652
HS281T	-0.489774914093	-0.1439579822232363
H3255	-0.708299914093	-0.016344323132371462
SW1088	-0.486797914093	-0.05414731122761836
LN215	-0.507438914093	0.1885742223221763
HS751T	-0.307123914093	-0.3595102040847196
HS604T	-0.336366914093	-0.07634430906311832
BT483	-0.315356914093	0.05090078833947668
HS618T	-0.416349914093	-0.04469106663882597
CAOV3	-0.633104914093	0.053034220157648394
SNUC2A	-0.315213914093	0.0022847050061418966
42MGBA	-0.531391914093	-0.0638203209678881
KG1C	-0.326501914093	-0.1581080049506025
TE5	-0.309792914093	-0.048199200838048725
RERFLCMS	-0.434670914093	-0.07212873655230377
MKN45	-0.605830914093	-0.03633228850036784
HS698T	-0.404321914093	-0.15863695949597234
KYSE30	-0.392638914093	0.03196278292822123
HT1080	-0.310403914093	0.036654712581894774
IGR39	-0.279867914093	0.02909949504949428
FU97	7.53689408591	0.18851455132647044
U118MG	-0.543468914093	-0.03775068676876013
RERFGC1B	-0.296513914093	0.0658582450494391
U251MG	0.0321310859073	-0.1478808978077115
SKMEL2	1.01113208591	-0.09464548979905664
HS343T	-0.561550914093	-0.1380150265955705
TE125T	-0.670205914093	-0.20663298005875883
SW579	-0.426738914093	0.10118968227883499
H2444	-0.442521914093	-0.0929756229159222
ISHIKAWAHERAKLIO02ER	-0.592990914093	-0.03683389239645928
MALME3M	-0.505088914093	-0.08619543676876194
SW1990	-0.199853914093	-0.007064621833699514
CAS1	-0.432471914093	-0.1493864714007858
HS739T	-0.298733914093	-0.11891886750467077
TE617T	-0.233640914093	0.14959754699746122
SKOV3	-0.446753914093	-0.03299372897651864
U138MG	-0.451549914093	-0.029295735469999626
H322	-0.499899914093	0.002435808902246258
AN3CA	-0.371293914093	0.1505519474304103
HS934T	-0.418965914093	-0.16555547140073512
H1734	-0.293974914093	-0.01845459153061294
HCC1438	-0.489690914093	-0.13942556988556365
COV504	-0.549869914093	-0.046020320967889605
CAL78	-0.395778914093	-0.03410962399811227
OUMS23	-0.154620914093	0.08830634569879396
H727	2.63140808591	-0.0758224897989396
JHUEM3	0.264505085907	-0.22951209044836732
HTK	-0.301508914093	0.028056938772362015
YMB1	-0.625081914093	0.20865152102348875
WM1799	3.96696008591	-0.1728387452102589
T47D	-0.346854914093	0.21299909461650723
KARPAS299	-0.0621879140927	-0.021088533089054624
HS939T	0.171978085907	-0.04413684802414725
KMRC20	-0.461698914093	-0.08347161425788588
CAL29	-0.470759914093	-0.1263434594960123
SNU878	4.93907908591	-0.28107839131424994
EB2	0.210206085907	-0.05554542594625037
HCC38	5.66356608591	-0.06834305256959533
PC14	-0.565660914093	0.12720422989793162
RT4	-0.536398914093	-0.1585454421800046
LN319	-0.320397914093	0.17935021799315504
ACCMESO1	-0.474082914093	-0.11520029499386578
EB1	-0.578978914093	-8.23750804500731e-05
UACC812	-0.206257914093	0.23754887816631332
FTC133	-0.482032914093	-0.08521987940943467
SNU349	-0.272773914093	-0.16266011858690185
MDST8	-0.477644914093	-0.021095765773058186
MDAMB453	-0.242156914093	0.34109399937846735
DKMG	-0.246854914093	-0.32012257096790214
JHESOAD1	-0.439973914093	0.01704025695422377
SW1353	-0.409007914093	-0.13945326901979593
LOUNH91	-0.445350914093	0.07361558379401831
WM983B	2.72019408591	-0.27329074088130534
HT1197	-0.420807914093	-0.20893436317565292
SHSY5Y	-0.590999914093	-0.0740177300587527
H2342	0.00386208590734	0.05467295175940205
UACC62	2.55988608591	-0.008140897807684972
RERFLCSQ1	-0.673973914093	-0.12132697248305628
H1563	-0.712294914093	-0.07709503417135537
RH18	-0.363745914093	-0.30304607962593505
ALEXANDERCELLS	8.38275408591	-0.1601658739981478
HDQP1	-0.730182914093	-0.06288842161723418
SNU387	0.403890085907	-0.04016491404150145
OVTOKO	-0.276753914093	-0.02338820516700593
MDAMB134VI	0.429557085907	-0.06167991079471183
KYSE520	-0.351710914093	0.05478481106675824
J82	-0.390896914093	0.1518034528416778
MCF7	-0.352344914093	0.3024681833611292
HS840T	-0.619511914093	0.0007047255689607606
GAMG	-0.536689914093	-0.16270372681199644
KNS81	-0.489226914093	-0.16031137508043575
PANC0403	-0.643875914093	-0.028988486552245434
MELHO	0.730752085907	-0.06931843352198794
HS888T	-0.572039914093	-0.12503595733145537
H1623	-0.491999914093	0.0235051487290643
HCC2814	-0.403430914093	0.20177228076379172
SKNAS	-0.526116914093	0.050769107603573435
PANC0504	-0.667839914093	-0.030314661876960504
DFCI024	0.133017085907	0.04573601885892416
KNS60	-0.640903914093	-0.13473264456092687
HCC15	-0.457521914093	0.12283371041735731
SLR25	-0.326993914093	0.13084987600184536
GI1	-0.545454914093	0.04396792794983908
SW780	-0.628710914093	0.0030485080364947045
H2126	0.237026085907	0.07309073747366883
BT474	-0.479977914093	0.09106667253857424
SBC5	-0.554263914093	0.05791259894553105
H2172	-0.441737914093	-0.24067822789424687
H2110	-0.430283914093	-0.22741295733149758
SHP77	-0.301505914093	0.010568544833018029
HCC70	-0.205762914093	0.09170585652126259
H1435	-0.320511914093	-0.08585358828392481
T98G	-0.194311914093	0.014855008036466904
H1781	-0.545679914093	-0.019983565556589183
H1573	-0.277996914093	0.04132390738708203
HCC1937	3.59621108591	0.10731386409707057
TCCPAN2	-0.409097914093	0.13726199288492547
HCC366	-0.560259914093	-0.2777815655565843
DMS114	-0.373014914093	0.12513037816632558
KYSE140	-0.358392914093	-0.03195872789428819
OV90	-0.0935219140927	-0.027406270102081572
IGR1	1.71064908591	-0.1735371597124844
PANC1	-0.317666914093	0.03579220067714272
ONS76	2.43600008591	-0.0005655439116200674
RMUGS	-0.348584914093	0.14119384678105104
PK45H	-0.388262914093	-0.14477909369512157
HSC4	-0.609974914093	-0.0355523068986397
SH10TC	-0.320236914093	-0.028741238716834025
PECAPJ41CLONED2	-0.485538914093	-0.10840340213671094
PECAPJ49	-0.355637914093	-0.009226188933276563
KMBC2	-0.466947914093	-0.004978824214611188
PF382	0.472821085907	-0.10395289672536105
KYSE410	-0.486387914093	-0.0745982614440841
TE15	-0.506957914093	-0.009455239799072984
C32	2.14512408591	-0.16167077334884017
H841	-0.549196914093	-0.054904994128046794
H929	-0.448143914093	0.15738323855591704
L363	1.14882708591	0.01037124072035841
SNU489	-0.727614914093	0.048142144400068344
DEL	-0.308086914093	-0.12584854824058644
S117	-0.459379914093	-0.1758740493228694
HS766T	-0.461582914093	0.11774541279833085
HS936T	2.99029608591	-0.025298293911575166
KYSE150	-0.433518914093	0.08767120500613099
A204	-0.620365914093	0.07349150478976046
HLF	-0.451402914093	-0.05914402443104826
H596	-0.565275914093	-0.09441905798086184
OVCAR4	-0.599762914093	-0.022878829625882405
KPL1	-0.393525914093	0.33561318011436464
SLR20	-0.283048914093	0.1281673944000729
BT20	-0.422573914093	0.20640419201914448
TE1	-0.644751914093	-0.0021032939116135607
SKRC31	0.0615340859073	-0.08165285884669024
SKMEL30	1.73057208591	-0.06078677659559146
T24	-0.246369914093	0.09551713465982697
HUT102	0.276007085907	-0.035806368586922065
KMH2.lymphoma	-0.474549914093	-0.04472245300252275
H1755	-0.367828914093	0.01592535868579818
JHH2	-0.524825914093	-0.04186032421460574
LN443	-0.330085914093	0.2245869182095956
SNU1076	-0.249983914093	-0.13039433179039625
L1236	-0.405760914093	-0.03248665538345806
786O	-0.509383914093	0.06248131323127955
PLCPRF5	7.48388408591	0.04076401885896938
SNU182	-0.336373914093	-0.06694612399818374
UACC893	-0.535081914093	0.18778029807974464
K029AX	-0.306283914093	0.04539149504950339
MDAMB231	-0.351029914093	0.07315793227888123
NUGC2	-0.468982914093	0.20019291929188207
HEKTE	-0.363349914093	0.10510095284160076
H1930	-0.464358914093	0.005357986391418027
AGS	-0.290450914093	0.013691181196646977
CAKI2	-0.490076914093	-0.01599714131421053
H1915	-0.367811914093	-0.07020707205013514
RKN	-0.291474914093	-0.028010922699472886
SNU840	-0.277568914093	0.015815156304867746
HARA	-0.472046914093	0.1322096519758569
RH41	-0.129021914093	-0.0366197127428267
COLO679	-0.462496914093	-0.053063687850974504
PANC0203	-0.464795914093	-0.06865196815405941
HCC1428	-0.192830914093	0.09954726885891842
DU145	-0.646925914093	-0.0007254714007766476
CAL851	1.73090808591	0.007565144400122482
EHEB	-0.656560914093	-0.08480476036182233
H2030	-0.199505914093	0.04031175046068406
TUHR4TKB	-0.144054914093	-0.18554028741808923
KU1919	-0.526199914093	0.02548371366415077
OAW42	-0.424637914093	0.03653695500617068
SLR26	0.143509085907	0.02842791388056983
COLO829	1.89222908591	-0.0042817809245871636
DETROIT562	-0.273109914093	-0.04713330581635255
A253	-0.389028914093	-0.15296061966917057
OVSAHO	-0.142292914093	0.0708979474304006
ZR751	-0.508093914093	0.08603716171609693
CALU1	-0.329019914093	0.014719173620865179
H1355	-0.563307914093	0.013490558902283787
YD8	-0.235884914093	0.018846263447737717
MELJUSO	2.96584308591	0.04375155240873856
H2452	-0.262191914093	0.044955459335163275
GB1	-0.494960914093	0.04169485435680492
HCC1171	-0.656976914093	-0.10710609802416915
KYM1	-0.470347914093	-0.21270261425786316
JHUEM1	-0.585043914093	0.10315444743036875
MFE319	-0.240874914093	0.04375372340441744
TALL1	-0.244198914093	-0.05192889239646763
COLO792	5.85567408591	-0.14983267053495689
TCCSUP	-0.662888914093	-0.0518767484570283
T3M10	-0.615129914093	0.27943700154292184
JHH4	-0.555814914093	-0.017155062309860802
JHH7	8.64252408591	0.020319307820004164
OELE	-0.272086914093	0.11693872448666655
JHOS4	-0.450047914093	-0.04068104607613944
MDAMB468	1.29186208591	0.13751676452999265
RPMI8402	0.300674085907	-0.10125769326225052
PANC0813	-0.362238914093	0.055134378166363913
HCC364	-0.365459914093	0.1349784528416591
HS611T	-0.152703914093	-0.016813552569604293
HUH7	9.25386408591	0.023889390071084846
PC3	-0.698299914093	0.08311341604510458
G401	-0.370688914093	0.1265392006771776
EBC1	-0.519095914093	0.04025046366412622
QGP1	-0.585449914093	-0.09198767702847617
SNUC5	-0.488491914093	0.00966801777671234
U87MG	-0.431318914093	0.02393807946500899
IGR37	3.02793408591	0.11424096258196716
TE10	-0.525938914093	0.13832569418364246
SNU886	-0.458546914093	-0.10575055906307716
EPLC272H	-0.367749914093	0.0017216627983595387
COLO680N	-0.476334914093	0.0066458727550792055
L428	-0.504570914093	-0.04323349088128689
A1207	-0.464679914093	0.05945398747368756
BT549	-0.389737914093	0.08784662600184444
SNU423	-0.483521914093	-0.07288868676869643
SW837	-0.464676914093	-0.15972448438774803
YD10B	-0.557571914093	0.06483853833945458
YD15	-0.566773914093	0.04416792253860556
TUHR10TKB	-0.576692914093	-0.08970639456089241
SNU1197	-0.612972914093	-0.00837808179040938
PANC0213	-0.201142914093	0.0504231454823127
SKLMS1	-0.385701914093	-0.016413165123697112
H1339	-0.422416914093	-0.12636237183365692
EFO27	-0.226458914093	0.1810475405039593
H292	-0.351368914093	0.07200271041742408
MFE280	-0.414730914093	0.14018801777671094
RCC10RGB	-0.176086914093	-0.12538500170380104
HCC1195	0.273816085907	0.11012853617492706
COLO741	-0.641324914093	-0.04677988157391955
H2228	-0.429840914093	0.023445937690109702
H2085	-0.339002914093	-0.020118009279567094
H2009	-0.476984914093	-0.10251138590299708
UOK101	-0.279469914093	0.06047463357755902
SNU761	0.407027085907	-0.05416882205006424
BXPC3	-0.475570914093	0.12779370392392667
KLE	-0.135402914093	0.061553775352483686
H1373	-0.229177914093	0.020079503707445493
H1048	-0.467495914093	-0.1303636521367262
OVK18	-0.305799914093	0.21581969093690476
UACC257	0.317704085907	-0.01137736425787764
H1703	-0.537305914093	-0.0980661239981522
H1581	-0.368159914093	0.019375435525617424
RL952	-0.266806914093	0.15947858595856504
OVCAR8	-0.0784029140927	-0.14296922464748354
SNU1	-0.428180914093	0.07176853942176324
H1437	-0.364886914093	0.1584361021923184
SW480	-0.384481914093	0.13353414548232387
SF172	-0.302735914093	0.16581159353433517
SKMES1	-0.224372914093	0.0068106011100516495
G292CLONEA141B1	-0.233983914093	-0.025506694344455003
A498	-0.0566069140927	0.033155305655544615
A704	0.391059085907	-0.3011125233489071
HCC1806	-0.491817914093	-0.03225357421461802
SALE	-0.0192979140927	0.12993793444340146
TE4	-0.580134914093	0.12508336517934948
HCC1954	-0.312745914093	0.0018385015429295106
BFTC909	-0.348672914093	-0.18722235776442056
COLO849	2.71039008591	0.10409677859925381
SKMEL1	1.77319308591	-0.10134103092451524
H226	0.315810085907	-0.0009415579808364217
HCC78	-0.339933914093	-0.02982239997222615
L33	-0.462321914093	0.006121029681488667
SNU216	-0.480909914093	0.12268839872910826
HEC251	-0.455787914093	-0.08904455798088227
CAMA1	-0.555800914093	0.17158489548235187
BEN	-0.435459914093	0.03625724288494811
SW1573	-0.334599914093	-0.06194994542674211
RERFLCAI	-0.473328914093	0.028041628166319273
TE441T	-0.537921914093	0.029314346781041174
RD	-0.525875914093	-0.11003854174711654
H1944	-0.557821914093	-0.10334516295919617
SW1271	-0.474697914093	0.06118012924860431
HUG1N	-0.629406914093	0.06157847123990984
HCC1395	-0.310796914093	0.023700385742089908
SKLU1	-0.353840914093	0.0007916151793153992
H747	-0.388485914093	0.06058010111004442
639V	-0.116847914093	0.1790078922356074
GRANTA519	-0.264118914093	-0.06940066404140922
SCC15	-0.508808914093	-0.1311803653402135
HS578T	-0.146968914093	-0.13839664672542887
DLD1	-0.441382914093	0.027065713664165752
UMRC2	-0.248901914093	0.03073953401051784
SLR21	0.141561085907	0.013061809984512724
UMRC6	-0.364891914093	0.12698499721394085
H2023	-0.483833914093	-0.027531049322850606
SCABER	-0.491872914093	-0.051555617504660756
JHOM1	-0.402695914093	-0.19417879282931955
HUH6	7.18719408591	-0.08965074845708323
KCIMOH1	-0.502972914093	-0.14446865105440412
HLE	-0.220137914093	-0.22163474629253732
KMRC3	-0.372749914093	-0.22763753417132798
HEC1A	-0.321080914093	-0.037252581790371705
YAPC	-0.415216914093	-0.08955442486398138
PRECLH	-0.0370559140927	-0.0040504973748163005
H2405	-0.341247914093	-0.14171367053495657
BICR18	-0.344950914093	0.0007902612832053735
SLR23	-0.305349914093	0.0661992093351428
ECC12	4.35114208591	0.1110189831446931
CAKI1	-0.472126914093	-0.06380284044839847
MCAS	-0.500351914093	0.029247089205331023
KATOIII	-0.288636914093	0.08804261301477842
ACHN	-0.467136914093	-0.07170703092459131
MG63	-0.390439914093	0.0152806844433802
JHH1	-0.245593914093	0.13001789981134199
H2347	-0.301857914093	-0.02021189456089606
KMRC2	-0.444572914093	-0.06885494109773761
OC316	-0.288656914093	0.04753421582862705
VMRCLCP	-0.562788914093	-0.033297280924564035
COLO205	-0.344071914093	0.027143561066800992
TUHR14TKB	-0.0613349140927	0.004048579465053295
A549	-0.313866914093	-0.039109103435400604
TE11	-0.440104914093	0.03161846041740617
KLM1	-0.641133914093	0.2804029019758634
CAL62	-0.353241914093	-0.015617920535035378
PANC0327	-0.630340914093	-0.08650618676874727
WM2664	7.19026408591	-0.0031395179375796668
SH4	-0.509383914093	-0.11670238914967758
EN	-0.376766914093	0.12515975478968586
PATU8902	-0.472289914093	0.08138055998451355
C3A	9.85750408591	0.11298051561225524
H520	-0.281406914093	0.14652795175934963
HT1376	-0.395761914093	0.14509505565554892
OC314	-0.519028914093	0.066563313231249
KP3	-0.535050914093	-0.06326803092458586
ES2	-0.388483914093	-0.08668763049164481
TTOESOPHAGUS	-0.0436229140927	0.09189041712729472
HSC2	-0.267365914093	-0.07483639997223554
MPP89	-0.276562914093	-0.024130060145346233
HS746T	-0.0673259140927	-0.045902567721130876
HUTU80	-0.477314914093	0.08719503401049102
H28	-0.159745914093	-0.03197363698521511
KYSE70	-0.465975914093	-0.07189949953932276
RERFLCAD2	-0.480268914093	-0.002043089366107348
RMGI	-0.455148914093	0.16009592253863505
KURAMOCHI	-0.485707914093	0.05773959245204154
H2066	-0.00963491409266	-0.058321013608581586
SF767	0.465154085907	0.10960226236545421
DMS53	-0.554937914093	-0.03104026469084818
PECAPJ15	-0.486832914093	0.04173771582864981
SKRC20	-0.173682914093	0.15325687816633213
H647	-0.508754914093	-0.042146196508963576
PEER	-0.337887914093	0.05658703184598369
FADU	-0.322654914093	0.15134952535246288
PK1	-0.636128914093	0.08270153617497271
PATU8988S	-0.317658914093	0.05520904266846332
LS123	-0.562359914093	-0.047802283089089716
HEC265	-0.109742914093	-0.002263340448397457
SW403	-0.466658914093	0.08221796149968288
8305C	-0.280331914093	-0.08973298979903516
VMCUB1	-0.315554914093	-0.016207740881348076
HDLM2	-0.0260169140927	-0.10060257746138421
CGTHW1	0.134366085907	-0.05548105365183176
CHL1	6.23259408591	0.027686674703125778
CFPAC1	-0.419374914093	-0.10407189131418408
COLO783	8.28843408591	-0.1745887181540155
SAOS2	-0.445049914093	-0.08733592053500228
SNU899	-0.488930914093	0.016720076218265587
TOV21G	-0.425691914093	-0.01597458828387061
DMS454	4.52566308591	-0.17127567486395504
LN464	-0.289225914093	0.06812846366417555
ASPC1	-0.519963914093	0.008970179032076447
RVH421	5.77573408591	-0.10968097789426504
EW8	-0.407833914093	0.12551889981135714
ZR7530	-0.309847914093	0.000297886824296584
OE33	-0.446745914093	-0.17765258611940746
RI1	-0.412838914093	0.17392271799317005
ST486	-0.232048914093	0.008881837040788362
MEWO	0.224570085907	-0.14047948871678925
TT2609C02	-0.623187914093	-0.05605416837044997
MIAPACA2	-0.345442914093	0.21014706539575595
MKN74	-0.508601914093	-0.08129723114111455
H23	-0.302071914093	0.0763836260018492
ML1	-0.380015914093	-0.13880087940941954
TEN	-0.587253914093	-0.09598560884667502
SNU869	-0.518418914093	-0.13354934694193885
H2286	-0.205239914093	0.014319991802694542
NUGC3	-0.508742914093	0.11193916279837134
SUDHL5	-0.467826914093	-0.003609817721073582
SKMEL3	-0.452565914093	0.07248943444339777
HCT15	-0.543085914093	0.20149345500614016
HCC1897	1.17487608591	0.31538650046065064
SKMEL28	-0.274192914093	-0.17011492811073944
BL41	-0.418761914093	0.055937873837302324
SCC25	-0.676242914093	-0.015642695426756278
TC32	-0.242784914093	0.22958979375069136
H146	-0.612338914093	-0.03706427767786859
HMCB	4.67161208591	-0.04021624845704705
SUPHD1	-0.565044914093	-0.012363817721071028
KYSE180	-0.407547914093	0.13713132621826343
SNU449	0.0765180859073	-0.029940901054469022
OC315	-0.161323914093	0.09290883920526492
MDAMB436	-0.517062914093	0.09306235327459134
SNU46	-0.443817914093	0.22549268011441248
CALU3	-0.498700914093	-0.14989122140076283
KMS27	-0.338389914093	0.06985665522260977
H1793	-0.503777914093	-0.015519152136695776
SUIT2	-0.380713914093	-0.23074601360855573
HCC1187	3.13052708591	0.03307854266847727
T3M4	-0.400250914093	-0.04642945300252494
JHH6	-0.390062914093	-0.2526103512708614
SKBR3	-0.312078914093	0.2702096140970381
H1299	-0.520660914093	0.06335452643469769
H716	-0.315339914093	-0.022635056898636163
SNU601	-0.670720914093	0.10693783487630709
SKHEP1	-0.505996914093	-0.282687707331519
HCC827GR5	-0.150425914093	0.19327083704075992
TM31	-0.634219914093	-0.1144820017037999
CH157MN	-0.253927914093	0.11175043119665917
HPAC	-0.272609914093	-0.09031752226654773
SNU410	-0.410478914093	-0.01782347572979526
SUPB15	-0.108170914093	0.05086289223562124
YD38	-0.510302914093	-0.02451248763456012
EFM192A	-0.466648914093	0.2233138294650514
ISTMES2	-0.219292914093	-0.011080621833666208
CL11	-0.573738914093	0.011014951759407483
8505C	-0.554658914093	-0.05561238914963171
CAL33	0.603237085907	0.030496071889217678
COV362	-0.487809914093	-0.2066969107947041
C2BBE1	0.579029085907	0.023424595698842237
H1568	-0.538699914093	0.10363729266848114
HEP3B217	9.01593408591	-0.08976976036181472
SNU308	-0.437364914093	0.10029535868578335
SKMEL5	-0.702427914093	-0.015191420534968183
FTC238	-0.456073914093	-0.32906345192027076
RT112	-0.509791914093	0.06919071258194417
SNU738	-0.381805914093	-0.1407079475913178
253J	0.146185085907	-0.11142455256964003
K562	2.76979508591	0.18732494201912134
HUPT4	-0.557970914093	0.03551931647803836
CAPAN2	-0.329092914093	0.07986722881570525
A673	-0.640870914093	0.10426487816628903
AU565	-0.546000914093	0.2595415210234401
RH30	-0.578679914093	0.12728846691092838
5637	-0.587826914093	0.10443137924857095
EFM19	-0.0709189140927	0.19052532946498066
PL45	-0.579150914093	0.044343977733421906
HEC108	-0.517558914093	-0.05402935343545577
HEC1B	-0.293089914093	0.010059372755056344
KIJK	3.03739208591	0.0325901573871132
SQ1	-0.419111914093	0.12494690089359663
TE6	-0.514262914093	-0.0933254053834665
SNU324	-0.643123914093	0.12747892253865512
CHAGOK1	-0.563832914093	-0.23165848871677566
HCT8	-0.431041914093	0.14066970284167118
HEC6	-0.441336914093	0.0473590729715444
PFEIFFER	-0.495336914093	0.03944148422693341
SNU1272	-0.475734914093	-0.17862094650895619
HCC1359	-0.351954914093	-0.28406827010202035
SNU668	-0.479875914093	0.12052436085027898
EWS502	-0.116580914093	0.21480117362088258
SNU1041	-0.175943914093	-0.031535804734140166
RCC4	-0.251365914093	0.04914085111007452
PANC1005	-0.557636914093	0.1085323067377154
HDMYZ	-0.382264914093	-0.18391295841372757
KP4	-0.523603914093	-0.12328196274275466
TYKNU	-0.480699914093	0.043291615179307755
H522	-0.351491914093	0.0969904582528504
HCC2218	-0.434877914093	0.14019507188925123
TE8	-0.492055914093	0.07768746799315322
HT	-0.281924914093	0.02588822123990728
AZ521	-0.569819914093	-0.0026628436951442185
CL40	-0.443408914093	0.06096750478973796
LMSU	-0.590393914093	-0.029380639149664146
CAOV4	0.0684010859073	-0.057863224647579224
SW1710	-0.497626914093	-0.08296081230984492
H650	-0.410444914093	-0.1989389746475675
PCM6	-0.269041914093	0.10641770608832951
UMUC3	-0.555102914093	-0.11616585992889755
H1869	-0.469653914093	-0.07591700278603629
SNU283	-0.281904914093	0.12611106972475772
MKN7	-0.466752914093	0.0868665275169782
MDAPCA2B	-0.363593914093	0.14664478617501966
DANG	-0.536048914093	-0.006567548240598741
BICR16	-0.511346914093	0.11539718444329766
769P	-0.317021914093	-0.05165454282930788
PL21	-0.133439914093	-0.07625193893319807
CORL105	-0.524732914093	0.02210927643473287
SNU1079	-0.329364914093	-0.17194763482070646
HUCCT1	-0.473196914093	0.019169821889257112
TE9	-0.558468914093	0.06587189764686234
SW1417	-0.464591914093	0.11113401994121015
HCC1569	8.43919408591	0.1071168889888016
HUT78	-0.226703914093	0.004062615179304199
BDCM	-0.295603914093	-0.11060234153063146
SKUT1	-0.389164914093	0.10586095175939861
UMUC1	-0.480839914093	0.002743133577613493
CAL12T	-0.339692914093	0.05704602102348825
NCCSTCK140	-0.561550914093	0.013618768858918086
H460	-0.418169914093	0.019896663880602232
H1395	6.97283408591	0.0007560480797205318
H1648	-0.576170914093	-0.007739871833697579
HEC151	-0.398653914093	0.06719814981134105
TOLEDO	0.196987085907	0.05801635219231402
JVM2	-0.243554914093	-0.13987069434449667
H1838	-0.390374914093	-0.07708945192022165
OV7	-0.362720914093	-0.031017832872623115
H441	-0.315328914093	0.05128930781995099
PK59	-0.203195914093	-0.01841559369517563
SNU213	-0.640799914093	-0.08907896274273643
CAL27	-0.648601914093	0.08063233054725526
LU65	-0.540607914093	0.032164170374126756
HSC3	-0.461310914093	-0.029119433521917936
H2291	-0.435798914093	0.011822474486641948
COV434	-0.309847914093	-0.21428662183366096
HCC1833	-0.645745914093	0.23572379483306263
SNU81	-0.402468914093	0.033428962581910096
SNU1066	-0.155866914093	-0.2187170904483893
RKO	-0.474556914093	0.0972953770840397
KYSE270	-0.413998914093	0.1729082363914288
A2780	-0.627924914093	0.10047870933515649
SNU520	-0.595002914093	0.07978682405375141
MEC2	-0.327738914093	0.001800224486668133
2313287	-0.433900914093	0.019003281845966922
LUDLU1	-0.566628914093	0.045988667127389006
IOMMLEE	-0.364701914093	0.1672762580364842
KE39	-0.368276914093	-0.016197429192952813
HUH1	8.90738408591	0.11948170175944198
NUGC4	-0.312762914093	0.07074109353429517
JIMT1	-0.563368914093	0.00404157621828386
JHOC5	-0.484052914093	-0.14359905906311773
SNU61	-0.569289914093	0.17704733054726507
BHY	-0.492203914093	-0.0507140612276083
P12ICHIKAWA	-0.213177914093	-0.06680418568647761
KNS62	-0.345651914093	0.06891544310137324
KM12	-0.329439914093	-0.046876892396435776
SNU620	-0.689306914093	0.011116121672827198
OVISE	-0.317526914093	-0.11519001252631887
BC3C	-0.537099914093	-0.0004852268120182896
GDM1	-0.449769914093	-0.06811397464755897
SKCO1	-0.420152914093	-0.024779013608582732
HCC95	-0.246664914093	-0.1995946359029188
LS513	-0.397057914093	-0.20678864672537514
CAPAN1	-0.472453914093	0.0823358727550611
JHH5	8.63974408591	0.07742486301485087
HEPG2	9.74328408591	0.08806724072047205
HCC2279	-0.577436914093	-0.07264473547005011
SNU1214	0.423472085907	-0.009344770102094883
H2052	-0.457504914093	-0.02024044542672702
KASUMI2	-0.123979914093	0.014594222322216441
MESSA	-0.119747914093	0.18509767362087837
BICR6	-0.514958914093	0.010587030763715042
SKES1	-0.536183914093	0.10416705782001472
CL14	-0.316437914093	0.06224276777672514
MOLT13	-0.279075914093	-0.1217446488899652
LS1034	-0.418352914093	0.07339994959488712
CORL51	-0.216018914093	-0.1061676510544883
SNGM	-0.592176914093	0.021871359768021313
VMRCRCZ	-0.341806914093	-0.1869342993228397
H508	-0.181298914093	0.04531660652129347
HUPT3	-0.517859914093	0.14843989981135458
CAL54	-0.641674914093	-0.07933371815400368
G402	-0.260764914093	0.15724099396722407
LS411N	-0.541128914093	-0.020120220318525946
LC1F	-0.432140914093	-0.09945823763453794
SLR24	-0.566657914093	0.018068877084058604
PATU8988T	-0.444081914093	0.15949831323124275
RDES	-0.426473914093	0.1724793868242965
SNU1033	-0.750235914093	0.1289104138806049
HT29	-0.623935914093	0.17774693011440046
HCC2108	-0.577891914093	-0.058297389149719304
ECGI10	-0.438964914093	-0.037978451920268684
PECAPJ34CLONEC12	-0.488888914093	-0.004478307980904919
F5	-0.224520914093	0.16894910435684157
THP1	-0.0263049140927	0.05292888033083549
HCC1588	-0.594223914093	-0.0783110807081286
CAL148	-0.584593914093	0.1595978511101035
LOVO	-0.531077914093	-0.05402941945271795
OCILY3	-0.158637914093	0.00755083920524299
59M	-0.511752914093	-0.0035773566821224205
LNCAPCLONEFGC	-0.301012914093	0.02781598855594919
H684	0.999395085907	0.15688945067716228
SNU719	-0.500195914093	0.044474209335178184
BL70	-0.0523559140927	0.10666716820962231
DOHH2	-0.461631914093	0.035274155222581524
JURKAT	-0.0580409140927	-0.09387620949602589
647V	-0.467348914093	-0.005708843695132322
SW1463	-0.272998914093	0.10835834461654878
LS180	-0.455747914093	0.06573080782004131
MOTN1	-0.168180914093	0.06459903184596964
JL1	-0.474619914093	0.003793094616569606
OV56	0.198222085907	-0.07645690321897593
JHOM2B	-0.623010914093	-0.15473107313234238
22RV1	-0.359655914093	0.14163546258194099
CJM	-0.479580914093	-0.09774090321898696
SNU5	-0.352081914093	0.1025127948329896
TE14	-0.342878914093	0.004507426867616726
CAL120	-0.535316914093	-0.10281809802414967
GSS	-0.539447914093	-0.0713837960761283
SCC4	-0.375898914093	0.06940339656460029
SNU175	-0.0804869140927	-0.05924043352198891
HUNS1	-0.116925914093	0.0998203489455648
MORCPR	-0.168194914093	0.18612148422693384
MEC1	-0.485840914093	-0.22123493135744954
KE97	-0.451851914093	-0.08646424412803388
BICR31	-0.273224914093	-0.23574711317565752
NOMO1	-0.339746914093	-0.06700951360854261
RT11284	-0.492181914093	-0.1019812830890436
MJ	-0.336426914093	0.05855762383735877
HLC1	-0.523743914093	0.09005013465981516
P31FUJ	-0.156074914093	-0.04687012616265764
SW1116	-0.341835914093	0.08956992037414634
SUPT11	-0.341365914093	0.16879353942174471
IGROV1	-0.354966914093	0.14122584894556842
REH	-0.187274914093	0.08166240197584358
SNU1077	-0.606160914093	-0.03546678741807923
SW948	-0.412830914093	-0.0358428047340756
T84	-0.484042914093	0.1391455599845259
SEM	0.180654085907	0.014652334876303729
COLO684	-0.650713914093	0.17588295067715284
LC1SQSF	-0.306408914093	-0.23440190105445394
L540	0.00954808590734	-0.04394909153060763
COLO704	-0.360666914093	0.09356092037410893
TGBC11TKB	-0.403103914093	0.07559767794988376
VMRCRCW	0.426321085907	-0.03066110343543086
WSUDLCL2	-0.204796914093	0.03574522015765657
ISTMES1	-0.389829914093	-0.08256207746141907
OCILY10	0.0866240859073	0.15643663033084013
BICR22	-0.531749914093	-0.006175006032834588
SUDHL6	-0.259026914093	-0.006061346941901074
BCP1	-0.358759914093	0.07904036626157465
SNU398	-0.390613914093	-0.02216859802414407
FUOV1	-0.469854914093	0.0178858619325764
HCC1143	4.04409008591	0.02412889764682855
CCK81	-0.326268914093	0.07738714981136863
HPAFII	-0.464493914093	-0.0060665817903600705
IALM	-0.379939914093	0.02009089331783903
VCAP	-0.396550914093	-0.11782151685534015
RS411	0.105828085907	0.13411489331788332
253JBV	-0.457791914093	-0.11754399521032824
LU99	-0.529060914093	-0.03646917594621717
SNU407	-0.189473914093	0.06577325262520271
HT55	-0.262481914093	0.008495855439026262
AM38	-0.430042914093	-0.11243055148735596
SNUC4	-0.492902914093	0.07299413465982227
JVM3	-0.206088914093	-0.11649066620595165
OE19	-0.627406914093	0.25576781431354756
NALM19	-0.273892914093	0.14115571799311097
N87	-0.294565914093	0.08796621366415906
IM95	-0.522050914093	0.14445757513606858
MHHCALL4	-0.387852914093	0.029299610850353132
MOLT4	-0.266220914093	-0.005599924863928897
SNU1040	-0.377694914093	0.14457914764684984
HGC27	-0.443452914093	0.09770048639141161
MHHCALL3	0.0557280859073	0.05616150478971954
AML193	-0.165817914093	0.029132701759425807
HCC56	-0.358594914093	0.07778971041744599
JM1	-0.189374914093	0.02427311193256564
SW620	-0.415594914093	0.19444783054724377
H1666	-0.503806914093	0.0551156476468438
EVSAT	-0.210615914093	0.29411296149963767
H1975	-0.550597914093	0.13528175911871174
OCUM1	-0.186044914093	0.0371642147464365
SUDHL1	-0.179441914093	-0.11025356663885179
G361	1.72412608591	-0.03888143893319591
LXF289	-0.383608914093	-0.062307850188631234
H854	-0.257523914093	-0.03593293135746534
MV411	-0.516086914093	0.258861692019134
H810	-0.128708914093	0.12049995825288694
HK2	-0.224819914093	0.009588803491001847
SIGM5	-0.531190914093	0.014511026434720093
DND41	-0.294313914093	0.07419698639143847
CADOES1	-0.353971914093	-0.04792323330554131
JMSU1	-0.389024914093	0.07758214440009356
KOPN8	-0.338044914093	0.22273124937843655
HEC50B	-0.444505914093	-0.045697087201603266
KO52	-0.0100139140927	-0.09026819650896035
LOXIMVI	-0.279720914093	-0.01442477334881443
RCM1	-0.427019914093	0.025643808902293945
SNUC1	-0.0314259140927	0.2051811617161431
SCC9	0.0787910859073	-0.027989690015490423
U937	0.479656085907	0.05681058920532141
GRM	-0.672479914093	0.2223981303308485
GSU	-0.375114914093	0.01490012600183285
HMEL	0.234600085907	0.13836191063381673
RL	-0.287311914093	0.10235513790655305
LK2	-0.613439914093	0.01864938465980495
TC71	-0.206460914093	0.14857325587198222
MOLP8	-0.230427914093	-0.11413419218005236
SNU245	-0.478543914093	0.06811177751700742
IPC298	-0.0600959140927	-0.049382324214617364
ECC10	-0.518729914093	0.021082209335207894
KMS18	-0.322973914093	-0.12567426469077336
CMK115	-0.397774914093	-0.06682828200684231
MONOMAC1	-0.216714914093	0.07021327318797092
HCT116	-0.626280914093	0.1256194019758413
OCIAML3	-0.344037914093	0.08378898855593188
SUPT1	0.342153085907	0.09541247556891298
RCHACV	-0.132153914093	-0.10567125927956847
MOLP2	-0.204273914093	0.09371123422683977
H446	-0.386503914093	-0.016898797158333066
HT115	-0.584258914093	0.042002788339518836
CPCN	-0.207833914093	0.060351730980151716
H2087	-0.349872914093	0.08341795717061871
UT7	0.745714085907	-0.04475552010202848
CI1	-0.243579914093	0.1243794225386229
EFO21	-0.361584914093	0.09191483920531265
H2122	-0.402457914093	0.008781224486631
DAUDI	-0.0950819140927	-0.03482066404147786
KARPAS422	-0.0855779140927	0.035810525352489284
EJM	-0.467892914093	-0.005486123998164143
EFE184	-0.550933914093	-0.025255522266545285
SUDHL4	0.0654730859073	0.16340800911872227
MINO	-0.112516914093	0.05711535327451415
697	-0.181101914093	-0.05133626901982224
SKNMC	-0.345107914093	0.035507045915290775
CMLT1	-0.0707559140927	-0.07664663373840659
KASUMI6	-0.238239914093	-0.014538631573962114
MM1S	-0.304039914093	0.05945412059053351
GP2D	-0.207154914093	0.04657621258191914
KE37	0.0377000859073	-0.1434817343877725
TOV112D	-0.503806914093	0.04613514981134523
NUDUL1	-0.0973629140927	0.09590084028755716
HH	-0.142093914093	0.13365989872909764
SUDHL8	-0.0885009140927	-0.005926955166989203
OPM2	-0.340362914093	-0.054643734387775256
JK1	-0.493415914093	0.02434337167286366
DV90	-0.730482914093	0.16082465414039415
HEYA8	-0.722838914093	-0.06521797356524356
SUDHL10	-0.156518914093	0.13224038141313488
SNU1196	-0.480695914093	0.12679904591520902
MONOMAC6	-0.407183914093	0.06517348098018379
NAMALWA	-0.185614914093	0.05519631323125032
GA10	-0.336796914093	0.0728250643134862
SNU503	-0.412538914093	-0.037494217071782576
SKM1	-0.502645914093	0.04472861409701941
BICR56	-0.268180914093	-0.15427880473416758
H2081	-0.455956914093	-0.19779955040516745
OCIAML2	-0.284996914093	-0.003389453002536932
RAJI	0.260723085907	0.14202671799316216
SET2	0.0204990859073	0.05836306106676265
HCC827	-0.474630914093	-0.03257913265619343
HCC44	-0.296938914093	-0.04088383179037931
GCIY	-0.445587914093	-0.020715859928933145
MUTZ5	-0.122345914093	-0.0225364237816752
MC116	-0.248222914093	0.08985648747369356
KMS21BM	-0.153932914093	0.16075074072042544
HCC1599	7.60859073354e-05	-0.01201641945272264
SW48	-0.0669949140927	0.08320466604510328
KYSE510	-0.425093914093	0.04701827859919906
MHHCALL2	-0.478346914093	-0.06983943027522997
A4FUK	-0.128554914093	0.11668531647801435
MOLM13	-0.482819914093	0.10236952859926063
HCC2157	3.50524508591	0.2218694528416589
CMK	-0.389852914093	-0.011469051487356054
ALLSIL	-0.151156914093	0.019276012365479062
LP1	1.57617808591	0.02817979158623789
MEG01	0.00230508590734	0.09425966820960795
CMK86	-0.538415914093	0.13432025478966345
MOLM16	0.582581085907	0.03523191929188715
OCIM1	0.799684085907	-0.06771954174705314
HPBALL	0.629770085907	-0.10910300819732494
P3HR1	-0.150119914093	0.13309105673774124
KARPAS620	1.38646608591	-0.045847343695146515
HMC18	-0.304545914093	0.03731678292825602
H1341	-0.360008914093	0.009029768858990405
KG1	-0.354309914093	0.02229494526586128
F36P	2.26366208591	-0.011478958413709304
LCLC97TM1	-0.516788914093	-0.03810152334886245
JURLMK1	0.509844085907	-0.05432250386825352
KASUMI1	-0.245201914093	-0.18435901793755538
KMS20	0.0437930859073	0.09505944201917828
H1792	-0.522830914093	0.012112461499641444
H2170	-0.445266914093	0.1211345329282551
CL34	-0.323840914093	-0.06308655798084185
NALM1	0.125397085907	0.0035907623654961177
RPMI8226	-0.339953914093	0.18421891388061318
CW2	-0.511505914093	0.2169698110667704
MOLT16	-0.457999914093	-0.16615739780766486
HEL	6.61016408591	-0.08979346166052561
KMS11	-0.307824914093	0.08223129807971442
SNU685	-0.527330914093	-0.08199410668213702
CA46	-0.415618914093	0.10802490630489647
OCIAML5	-0.135069914093	-0.022955161876948967
DB	-0.350440914093	0.11778755782001103
NALM6	-0.205223914093	0.02527788249532418
LAMA84	-0.0629269140927	-0.06764059153061888
KMS26	-0.240635914093	-0.0642340385003117
NUDHL1	0.133275085907	0.15928687924856758
NB4	-0.295499914093	0.05277698530917007
A3KAW	-0.361491914093	0.12601522232214035
KYSE450	-0.365466914093	0.13161361626158907
MSTO211H	-0.323424914093	-0.051653247374770346
TF1	-0.380323914093	0.1024679084693561
HL60	-0.373209914093	0.21897219093689096
JEKO1	-0.435004914093	0.23047260435681924
SKMM2	-0.526009914093	0.04527318119660323
KMS34	-0.481163914093	0.007806214746411516
H211	-0.0174689140927	0.018493181196579507
CORL311	-0.227037914093	0.0371011173437835
KMS28BM	-0.395106914093	0.04047148422692066
MHHES1	-0.495461914093	-0.12435303308911044
KYO1	3.29349408591	0.21361239440012184
REC1	-0.221240914093	0.035451904140387694
COLO677	0.518316085907	0.13309056431353997
OCILY19	-0.339862914093	0.029759265612223525
BV173	-0.0935869140927	0.07002554916199943
HEL9217	6.26882408591	-0.08031044542674885
SNU16	-0.194347914093	0.13004570933516807
BHT101	-0.633729914093	-0.09984899629252653
ME1	-0.282711914093	0.2536918078199675
KU812	-0.438042914093	-0.0006410417471166273
KCL22	-0.584152914093	-0.0006179205349303214
EOL1	-0.490273914093	-0.044231620751425296
KMS12BM	-0.469537914093	0.2213903511101058
H2171	-0.503509914093	0.16020994526591836
BFTC905	-0.491193914093	0.03156072015767538
M07E	-0.393158914093	0.026489025352486067
CORL279	-0.0189949140927	0.04888966929189049
MOLM6	-0.00285591409266	0.07458255349103876
KMM1	-0.556654914093	0.10999343011437891
AMO1	-0.311970914093	0.07434705349096574
PSN1	-0.515394914093	0.16381817145639072
EM2	-0.513847914093	-0.06781164672542994
SNU478	-0.480393914093	0.1039540567377268
NCO2	2.91083008591	-0.057553711660476535
JJN3	-0.442889914093	0.31587738898881856
KHM1B	-0.0665529140927	0.23489126561215404
H82	-0.454461914093	0.10026998747369463
SCLC21H	0.00612508590734	-0.001390815556679736
D341MED	-0.0832699140927	-0.0380735211843302
H524	0.0619710859073	0.13162085760362988
COLO775	-0.592132914093	0.3110811844433689
DMS273	-0.507972914093	-0.004959793911614539
D283MED	-0.274932914093	0.11266917145637698
CORL23	-0.494396914093	0.24725367794989328
COLO320	-0.460816914093	-0.025451315556623954
