# Supplementary material for: Determinants of transcription factor regulatory range
Source: Nat Commun. 2020 May 18;11:2472. doi: 10.1038/s41467-020-16106-x (PMC7235260; doi:10.1038/s41467-020-16106-x)
Supplement: Supplementary file 12 — Source Data [file 41467_2020_16106_MOESM12_ESM.zip › Source Data/source_data_supp_fig_3d_PPARG_target_genes_expression.csv]

	PPARG	target genes
DEL	-0.308086914093	-0.05885078087213519
DMS79	1.76126208591	-0.1759105790213669
H522	-0.351491914093	-0.17762734015496326
COV318	-0.495902914093	0.000780249203057221
MDAPCA2B	-0.363593914093	-0.1095335900103637
KIJK	3.03739208591	-0.10163707294849061
TOV112D	-0.503806914093	-0.1006443129716336
A3KAW	-0.361491914093	-0.2108908861352669
T173	-0.556581914093	0.21886889061430115
EFO21	-0.361584914093	0.0776163851197386
MHHCALL2	-0.478346914093	-0.3076743019826
SNB19	-0.642031914093	0.0987785129393041
KASUMI6	-0.238239914093	-0.20233684738459257
RDES	-0.426473914093	-0.21865997520411645
HPBALL	0.629770085907	-0.29015310938573424
MFE296	0.195209085907	-0.17593330834465276
RD	-0.525875914093	0.025400994720701425
JURLMK1	0.509844085907	-0.2207869931335622
CAL27	-0.648601914093	0.13486505024412798
U266B1	-0.222250914093	-0.26527342864539916
RH30	-0.578679914093	-0.15048254027059307
SKNBE2	-0.366944914093	-0.11846605559743043
MEC1	-0.485840914093	-0.19914845987735022
C32	2.14512408591	0.07387399472073708
CMK115	-0.397774914093	-0.2415395466326999
BCP1	-0.358759914093	-0.22575926496702006
WM2664	7.19026408591	0.03857207280052874
KMS11	-0.307824914093	-0.11919609839670474
HCC1500	-0.548851914093	-0.08061365420930004
M07E	-0.393158914093	-0.2494824251752111
MOLM16	0.582581085907	-0.28915458654013865
OCILY19	-0.339862914093	-0.32682237254361834
MOGGUVW	-0.382927914093	0.11910693746216545
CMK86	-0.538415914093	-0.3127856825494617
HS739T	-0.298733914093	0.18663005544945285
MV411	-0.516086914093	-0.3911727363377359
TC71	-0.206460914093	-0.08514106485131642
L363	1.14882708591	-0.2610014893741708
42MGBA	-0.531391914093	0.09978777320540011
H1581	-0.368159914093	-0.1156632909935887
CAL78	-0.395778914093	0.1389992278034
CAS1	-0.432471914093	0.11854100917992366
OCIM1	0.799684085907	-0.1513020318842962
KG1	-0.354309914093	-0.21726817878995064
YD10B	-0.557571914093	0.04119317690694616
KCL22	-0.584152914093	-0.15675335808443097
SUDHL6	-0.259026914093	-0.26075261950719886
H2141	-0.379029914093	-0.13362977798024048
SW1088	-0.486797914093	0.13387322780343572
HUTU80	-0.477314914093	-0.16016968254938974
RAJI	0.260723085907	-0.3121638178877426
MEG01	0.00230508590734	-0.1874125772862247
H810	-0.128708914093	-0.06909280111508648
SEM	0.180654085907	-0.2050741996112943
SKMEL2	1.01113208591	0.05132206701684625
H1963	-0.373305914093	-0.20186142980216146
HT1080	-0.310403914093	0.05771476452980224
TTTHYROID	-0.693793914093	-0.07118245178021221
HS698T	-0.404321914093	0.23522915897752822
CORL279	-0.0189949140927	-0.06600200527932444
CAL33	0.603237085907	0.1183960953568999
SUDHL1	-0.179441914093	-0.16377721754071606
H660	-0.496743914093	-0.07222877913698221
BCPAP	-0.197408914093	0.17815425845695942
DMS153	-0.535292914093	-0.05958279706647211
ECC12	4.35114208591	-0.03424179301788004
KYSE70	-0.465975914093	-0.017354689489855857
REC1	-0.221240914093	-0.24440157786463945
MDAMB453	-0.242156914093	-0.19278764726886805
TYKNU	-0.480699914093	-0.01229621291373119
HGC27	-0.443452914093	-0.08259883986576423
KNS81	-0.489226914093	0.17202127407297016
NUDUL1	-0.0973629140927	-0.24067107294850842
H661	-0.511207914093	-0.05150189770267056
LK2	-0.613439914093	-0.015252255134720255
TE617T	-0.233640914093	-0.20790935519254472
HS611T	-0.152703914093	-0.2145035223412202
SHSY5Y	-0.590999914093	-0.15754417358466807
D341MED	-0.0832699140927	-0.22976518052514688
HS571T	-0.502874914093	0.2138892682892772
MOLM6	-0.00285591409266	-0.22620291447539106
LN443	-0.330085914093	0.028610486334357484
GB1	-0.494960914093	0.016357301256312965
H1618	-0.371583914093	-0.157434001230714
SW1271	-0.474697914093	-0.04020680689869883
CMLT1	-0.0707559140927	-0.23956337254361576
DND41	-0.294313914093	-0.33378461603700255
U251MG	0.0321310859073	0.07577356210065325
SNU626	-0.412776914093	-0.021235849697996214
WSUDLCL2	-0.204796914093	-0.2849322961989298
TM31	-0.634219914093	0.12090454995492948
JVM2	-0.243554914093	-0.1880783817975389
HSC4	-0.609974914093	0.12492871826034482
HEL9217	6.26882408591	-0.12989656629722685
KYO1	3.29349408591	-0.35234928694498807
KE37	0.0377000859073	-0.2202535784429667
H1339	-0.422416914093	0.09540680790750795
KARPAS422	-0.0855779140927	-0.26681331470674435
SH4	-0.509383914093	0.009589939197286637
SBC5	-0.554263914093	-0.20597173980788297
RPMI8402	0.300674085907	-0.2859505454759767
A204	-0.620365914093	-0.1452957496402044
IPC298	-0.0600959140927	0.04304707627074715
JK1	-0.493415914093	-0.1935813077662905
NAMALWA	-0.185614914093	-0.3784650255222384
L1236	-0.405760914093	-0.18478231991204236
KMH2.lymphoma	-0.474549914093	-0.1597806825494125
GOS3	-0.374707914093	0.021035036363270372
SKMEL5	-0.702427914093	3.436545528298437e-05
T98G	-0.194311914093	0.09139509304346495
COLO668	-0.449267914093	-0.006722675030640123
LN235	4.87353408591	0.10427399356397
CORL47	-0.322920914093	-0.15914755935680425
H1048	-0.467495914093	-0.03486670279229065
RL952	-0.266806914093	-0.012570633388049096
EN	-0.376766914093	-0.2284339520693461
IGR1	1.71064908591	0.09427479171313609
RPMI8226	-0.339953914093	-0.17399348706063675
SUPM2	1.30503808591	-0.11471321291377119
K562	2.76979508591	-0.3041886339664033
BDCM	-0.295603914093	-0.23140747260147487
DAUDI	-0.0950819140927	-0.2749322458808316
KOPN8	-0.338044914093	-0.3796344263319798
RH18	-0.363745914093	0.21271700050439396
H2106	-0.458502914093	-0.2649203262741168
KMS18	-0.322973914093	-0.2047884523585519
ME1	-0.282711914093	-0.2829043384198683
MUTZ5	-0.122345914093	-0.3585034454181119
HUNS1	-0.116925914093	-0.26669030660957593
CJM	-0.479580914093	0.12474928274847676
SKNMC	-0.345107914093	-0.12260511806123335
COLO704	-0.360666914093	-0.21484183350374206
WM115	1.19261808591	0.06905484492313328
MHHNB11	-0.274335914093	-0.18672717069281683
OVCAR3	-0.217300914093	0.04373773676816808
MINO	-0.112516914093	-0.2994906906465649
MHHES1	-0.495461914093	-0.033634801115082345
H1155	-0.382426914093	-0.12022767040362686
SUDHL8	-0.0885009140927	-0.3365780845158548
SKMEL24	9.04918408591	0.16974933364492992
CMK	-0.389852914093	-0.25517998445803636
H2227	-0.577260914093	-0.19213887630302
SLR26	0.143509085907	-0.019581030149154414
MC116	-0.248222914093	-0.29304896421514365
OVCAR4	-0.599762914093	0.03237969859579813
SCLC21H	0.00612508590734	-0.12174586300054135
RKO	-0.474556914093	-0.1272121666442351
KMS20	0.0437930859073	-0.24647097173387994
IGR39	-0.279867914093	0.10856069743901689
SET2	0.0204990859073	-0.21455493124812436
H1092	-0.289394914093	-0.10647436039787392
H510	-0.482397914093	-0.1026731186396599
DMS53	-0.554937914093	0.03863879981032175
BV173	-0.0935869140927	-0.32789908625098274
H1694	-0.447801914093	-0.18517311227757968
OVKATE	-0.285876914093	0.1443817616379606
MEC2	-0.327738914093	-0.28058785374662515
SCC25	-0.676242914093	0.17568644758365312
MOGGCCM	-0.428703914093	0.10951481831814998
LN464	-0.289225914093	0.003208571932991045
SUPB15	-0.108170914093	-0.2918719705772132
H929	-0.448143914093	-0.2597112539780155
SJSA1	-0.161661914093	0.08200295770506887
MELHO	0.730752085907	-0.03284674327811592
PEER	-0.337887914093	-0.3292475778646221
AZ521	-0.569819914093	-0.13710707237013017
UACC257	0.317704085907	-0.013073200767987734
COLO684	-0.650713914093	-0.3084090694782878
KMS34	-0.481163914093	-0.16138458654016813
SUDHL4	0.0654730859073	-0.3344694118727507
H211	-0.0174689140927	-0.032297576129502584
OVSAHO	-0.142292914093	-0.022429424596810514
NALM1	0.125397085907	-0.3558672348918308
RVH421	5.77573408591	0.12117583682599968
IGR37	3.02793408591	-0.06991414929312914
TF1	-0.380323914093	-0.23707055877847386
SKUT1	-0.389164914093	-0.0795616617281185
ALLSIL	-0.151156914093	-0.3676368502764304
SKMEL3	-0.452565914093	-0.0449408387089928
KYSE150	-0.433518914093	-0.06463527769110432
JHUEM2	-0.518962914093	-0.12852340146205812
MOLT13	-0.279075914093	-0.27547691158352927
SJRH30	-0.471589914093	-0.0933382626534965
OC316	-0.288656914093	-0.012305353457417924
EOL1	-0.490273914093	-0.302031647268922
COLO792	5.85567408591	-0.07694800354417182
MFE319	-0.240874914093	-0.11309451482238866
HS343T	-0.561550914093	0.23090588887920416
SNU489	-0.727614914093	0.015996780145801262
SF767	0.465154085907	0.032719245154475385
KURAMOCHI	-0.485707914093	-0.049746960166543244
H1436	-0.349792914093	-0.07566406138112766
HCC1195	0.273816085907	-0.021110066008064823
NCO2	2.91083008591	-0.16022731991205028
MOLP2	-0.204273914093	-0.2699091706928511
REH	-0.187274914093	-0.28352151019544447
KMS28BM	-0.395106914093	-0.18066234998726058
H1734	-0.293974914093	0.1441841583991608
JEKO1	-0.435004914093	-0.3265261909358145
COV434	-0.309847914093	-0.19859690348632994
EJM	-0.467892914093	-0.17123993587505995
WM88	6.51279408591	0.04830968182310892
NALM19	-0.273892914093	-0.35773448185538637
BL41	-0.418761914093	-0.32004462355576124
HMC18	-0.304545914093	-0.05542148185537224
HCC95	-0.246664914093	0.007251596224472961
L428	-0.504570914093	-0.15865520076803183
H69	-0.480841914093	-0.05165636560321944
SHP77	-0.301505914093	-0.09687054547593597
RS411	0.105828085907	-0.2525732800045775
HEC6	-0.441336914093	-0.10717775947250191
EB1	-0.578978914093	-0.2772691822602316
JVM3	-0.206088914093	-0.2018418352388363
SF295	-0.578396914093	0.10687651351769528
WM983B	2.72019408591	-0.0056084141861797755
KU812	-0.438042914093	-0.17171183813066931
HS852T	4.48529208591	0.0635305915975168
RL	-0.287311914093	-0.3036857027923729
SW579	-0.426738914093	0.052353846658251865
H2196	-0.501102914093	-0.09697133552802742
MEWO	0.224570085907	0.01753537933606181
CAOV4	0.0684010859073	0.026054095356958455
RI1	-0.412838914093	-0.33779803072758646
H1385	-0.423812914093	-0.11679506253788237
KS1	-0.537037914093	0.04646592936503142
SNU1	-0.428180914093	-0.18562274269976414
HS742T	-0.517451914093	0.23367045510240736
PFEIFFER	-0.495336914093	-0.29176320308152565
SNGM	-0.592176914093	-0.039833810368950305
DB	-0.350440914093	-0.2998110822024111
KALS1	-0.497783914093	0.1014724180868101
SKMEL1	1.77319308591	-0.011425466239333215
A673	-0.640870914093	-0.060146271329031685
YD38	-0.510302914093	0.10377773040603668
H526	-0.0805459140927	-0.19782082251471486
TOLEDO	0.196987085907	-0.2521468786164798
U178	-0.405390914093	0.08762119136615266
G401	-0.370688914093	-0.2034684483099788
H209	-0.597101914093	-0.19157389076226777
LP1	1.57617808591	-0.2165648254065795
22RV1	-0.359655914093	-0.08684835230069693
HEC151	-0.398653914093	-0.04897749457949026
OUMS27	-0.441129914093	0.19109098951537018
DBTRG05MG	2.28867308591	0.15349857424645358
H1395	6.97283408591	0.05241139900061752
OPM2	-0.340362914093	-0.22994685895193778
HSC2	-0.267365914093	0.12390700802318627
LAMA84	-0.0629269140927	-0.1922665420057378
EB2	0.210206085907	-0.26928839914865155
DKMG	-0.246854914093	0.11375125093815015
KMM1	-0.556654914093	-0.15966990117289423
CPCN	-0.207833914093	-0.16873530776628476
CORL24	-0.450849914093	-0.08140090348635529
BECKER	-0.322970914093	0.10557969107696152
K029AX	-0.306283914093	0.005567797496895686
HS834T	-0.584009914093	0.2067209368838451
H2171	-0.503509914093	-0.23277714582295556
697	-0.181101914093	-0.24022732800918845
SNU1105	-0.494453914093	0.11717589177101408
HH	-0.142093914093	-0.24958844426139715
UACC62	2.55988608591	0.04591447476696226
JJN3	-0.442889914093	-0.2713374835905179
P12ICHIKAWA	-0.213177914093	-0.3311991319421176
HS936T	2.99029608591	-0.04173080516358374
H1930	-0.464358914093	-0.08620270857597409
MDAMB134VI	0.429557085907	-0.2029020411381964
RCHACV	-0.132153914093	-0.22199214003928794
KASUMI2	-0.123979914093	-0.2497123974134787
LN340	1.46905808591	0.015881600273008924
H1184	-0.477166914093	-0.1623528473845797
H889	-0.266641914093	-0.11397460273453286
SKES1	-0.536183914093	-0.14779933263618864
MHHCALL4	-0.387852914093	-0.37416886357890516
SKMM2	-0.526009914093	-0.2253458531682348
H841	-0.549196914093	-0.08873304460839333
MOLT4	-0.266220914093	-0.29435722448114776
SUPT11	-0.341365914093	-0.3428045674539671
CORL311	-0.227037914093	-0.14846016375239987
H2029	-0.190604914093	-0.009517547789448473
OVK18	-0.305799914093	-0.2517424101375679
F36P	2.26366208591	-0.16424425166453394
AN3CA	-0.371293914093	-0.20373147375816653
SUDHL5	-0.467826914093	-0.26732655762172675
HS274T	-0.407896914093	0.22498991259232456
IGROV1	-0.354966914093	0.011881888300797219
BHY	-0.492203914093	0.1837936037432918
QGP1	-0.585449914093	0.024895991250495925
SW48	-0.0669949140927	-0.0737550654296554
HS939T	0.171978085907	0.11712405660617364
YMB1	-0.625081914093	-0.15401294339379745
UT7	0.745714085907	-0.19350518168193118
HEC108	-0.517558914093	-0.060749459298961625
AMO1	-0.311970914093	-0.2646685096171077
EWS502	-0.116580914093	-0.16845505386229198
SNU899	-0.488930914093	0.15463034926090616
H647	-0.508754914093	0.28477562398614203
GDM1	-0.449769914093	-0.2480077542671521
COLO677	0.518316085907	-0.19398504981372972
LOXIMVI	-0.279720914093	0.04630860258651839
TE15	-0.506957914093	0.15970544700528486
VMRCLCD	-0.613099914093	-0.09428637948404274
MESSA	-0.119747914093	-0.1678723777488931
BICR56	-0.268180914093	0.13606257251131723
HS683	-0.582620914093	0.18806982988555393
H2081	-0.455956914093	-0.0317598572168651
VCAP	-0.396550914093	-0.009832068899906475
RH41	-0.129021914093	-0.05857560099933383
JURKAT	-0.0580409140927	-0.2849413800624242
CCFSTTG1	-0.206684914093	0.09386607048699798
ECC10	-0.518729914093	-0.11633947549330052
GRANTA519	-0.264118914093	-0.2390141001318568
G402	-0.260764914093	-0.15005669180329267
KMS27	-0.338389914093	-0.2797867548455581
HEKTE	-0.363349914093	0.03147757251136829
SKHEP1	-0.505996914093	0.06598393804053976
PCM6	-0.269041914093	-0.12597449053091833
DMS273	-0.507972914093	-0.06635596190159614
U118MG	-0.543468914093	0.07085028506194303
A172	-0.491657914093	-0.025948909848431404
HCC15	-0.457521914093	0.05964828911050318
H524	0.0619710859073	-0.2119372655453372
HEL	6.61016408591	-0.1724918254065953
KO52	-0.0100139140927	-0.21915239105146075
HUH6	7.18719408591	0.05870250368539628
KPNYN	-0.394435914093	-0.14164391505375465
MHHCALL3	0.0557280859073	-0.30877911748288855
HEC265	-0.109742914093	0.010615933413582778
KASUMI1	-0.245201914093	-0.2868651539201408
BT474	-0.479977914093	-0.13553100065231904
8MGBA	-0.529821914093	0.1562060143852344
KLE	-0.135402914093	0.06227560142980379
HL60	-0.373209914093	-0.3131335373788272
CORL51	-0.216018914093	-0.13115358943202185
EM2	-0.513847914093	-0.22081517994677538
NALM6	-0.205223914093	-0.32422754316246866
COLO775	-0.592132914093	-0.3035326935384014
ISHIKAWAHERAKLIO02ER	-0.592990914093	0.043085353887801256
KMS21BM	-0.153932914093	-0.27043996942038145
SUPT1	0.342153085907	-0.27691889191895797
HLC1	-0.523743914093	-0.05256058017807805
LC1F	-0.432140914093	-0.1269002505077415
GA10	-0.336796914093	-0.2880960052793029
CORL88	-0.471134914093	-0.08112349342276678
TE441T	-0.537921914093	-0.2196273748570459
CGTHW1	0.134366085907	0.06254724110591484
HT	-0.281924914093	-0.28889483813066974
P3HR1	-0.150119914093	-0.29484349400111515
SNU398	-0.390613914093	-0.08588867850085041
A4FUK	-0.128554914093	-0.20935229215034384
DMS454	4.52566308591	0.05713567314748418
TO175T	-0.526728914093	0.24259165059114846
TUHR10TKB	-0.576692914093	0.11571951236092534
KMS12BM	-0.469537914093	-0.3146795136656549
H1105	-0.278788914093	-0.1552692672804443
HS822T	-0.457677914093	0.2393318749983222
BICR31	-0.273224914093	0.17862384897171404
BICR22	-0.531749914093	0.11012431455880381
HCC33	-0.531561914093	-0.13443604171650206
HS706T	-0.676443914093	0.1308023203424742
COLO800	5.09339108591	0.07889723647897232
BEN	-0.435459914093	0.039182147410130375
A2780	-0.627924914093	-0.1229148624221892
JM1	-0.189374914093	-0.2896614361642375
F5	-0.224520914093	-0.041746009327915466
U343	-0.0654989140927	0.041424255565132836
H520	-0.281406914093	-0.06773483697392642
U87MG	-0.431318914093	0.10519482120995581
KMS26	-0.240635914093	-0.18197860620474918
HCC202	-0.285057914093	-0.14290531181483623
ZR751	-0.508093914093	-0.09742020770840519
EPLC272H	-0.367749914093	0.06618528795379824
CHP126	-0.539638914093	-0.19448594108032352
MM1S	-0.304039914093	-0.194250963058373
ESS1	-0.519082914093	0.15254597042920331
SNU466	3.49255408591	0.03219894093239148
P31FUJ	-0.156074914093	-0.1231078306118863
JHOS4	-0.450047914093	0.0972108177397991
H23	-0.302071914093	-0.084449748483452
OCILY10	0.0866240859073	-0.2934108230930693
MOLP8	-0.230427914093	-0.16567648243376537
SKNSH	-0.476344914093	0.11364148922619936
UMUC3	-0.555102914093	0.0013584701400044938
HS863T	-0.508643914093	0.20823109593528333
OCIAML2	-0.284996914093	-0.17966141302950406
LN319	-0.320397914093	-0.12436563338801178
BT483	-0.315356914093	-0.16345469238161062
HS729	-0.547433914093	0.18981176800004973
HS281T	-0.489774914093	0.17207779634014428
HCT15	-0.543085914093	-0.10818998272290721
SKMEL30	1.73057208591	0.0034115875489454097
DOHH2	-0.461631914093	-0.28424831586348537
PECAPJ34CLONEC12	-0.488888914093	0.17829683682604658
MOTN1	-0.168180914093	-0.25165777161822367
KE97	-0.451851914093	-0.19936559348061228
1321N1	-0.597211914093	0.02770059333263319
NUDHL1	0.133275085907	-0.3247633210688084
PRECLH	-0.0370559140927	0.10728484550149923
H1876	-0.0794169140927	-0.04021111401266828
EFM19	-0.0709189140927	-0.23422002031687603
SNU349	-0.272773914093	0.08156863381841778
CAMA1	-0.555800914093	-0.18763156167026745
SUDHL10	-0.156518914093	-0.295481090299591
SALE	-0.0192979140927	0.044895634975168686
ST486	-0.232048914093	-0.2799902551347286
LN382	-0.302142914093	0.061105500215148115
TC32	-0.242784914093	-0.2140905715025721
CA46	-0.415618914093	-0.3125435339085756
KPNRTBM1	-0.408142914093	-0.18983822679462484
COLO818	2.11218708591	0.11478181773978963
OAW28	-0.644573914093	-0.036363153341749166
RCC10RGB	-0.176086914093	0.1464094394864504
BL70	-0.0523559140927	-0.2889799861931594
SR786	0.335093085907	-0.08000099776053206
H1693	-0.325889914093	0.106189603743235
HS934T	-0.418965914093	0.22299976279472147
HS819T	-0.337939914093	0.19477068008796572
LNZ308	-0.129579914093	0.04654333422331651
OVMANA	-0.383745914093	0.07109380385893047
AML193	-0.165817914093	-0.22136163454480812
TE8	-0.492055914093	0.01691465348297704
KHM1B	-0.0665529140927	-0.32698685201155536
HCC1599	7.60859073354e-05	-0.04624123257829557
ZR7530	-0.309847914093	-0.05065296247999265
COLO783	8.28843408591	0.09991140767616018
SNU738	-0.381805914093	-0.09944761198835772
HUH28	-0.401964914093	0.16339281716143794
SNU201	1.72253008591	0.07931472867096875
H1568	-0.538699914093	-0.021578050392097398
LC1SQSF	-0.306408914093	-0.008514459877313172
HS616T	-0.584598914093	0.2279609831533559
SNU1214	0.423472085907	0.18799077204866557
SKMEL28	-0.274192914093	0.05091421160911012
LOUCY	-0.130528914093	-0.21758269990048124
KELLY	-0.307794914093	-0.1281503586627658
COLO741	-0.641324914093	0.009473847815015006
SNU8	-0.142650914093	0.17014638801160858
T47D	-0.346854914093	-0.15385079533133705
H1836	-0.293376914093	-0.1562580943481028
KP4	-0.523603914093	-0.0629815564649571
HCC1833	-0.645745914093	-0.1067920914562718
RPMI7951	-0.355279914093	0.18097123821404726
MCF7	-0.352344914093	-0.17336930718788218
TUHR14TKB	-0.0613349140927	0.01572045394565954
TE125T	-0.670205914093	0.2603633324882381
PF382	0.472821085907	-0.2969519549612091
DMS114	-0.373014914093	-0.19230338353259024
HS746T	-0.0673259140927	0.12940958118688567
HUT78	-0.226703914093	-0.17259570857598902
YKG1	0.479419085907	0.09975379749687295
KNS60	-0.640903914093	0.036704323234325216
HS606T	-0.559865914093	0.2438910658600911
MIAPACA2	-0.345442914093	-0.22544281673098954
NMCG1	-0.462358914093	0.2002881294806895
KARPAS620	1.38646608591	-0.25735075021855397
H1299	-0.520660914093	-0.08769598272293051
H146	-0.612338914093	-0.11927756282705693
LNCAPCLONEFGC	-0.301012914093	-0.16928194512892844
HS600T	-0.598795914093	0.29302327927829563
KYSE180	-0.407547914093	-0.014066160282168498
CI1	-0.243579914093	-0.29314975368878754
SCC9	0.0787910859073	0.12308845625915335
HS751T	-0.307123914093	0.17813715088035373
PL21	-0.133439914093	-0.23240058654017934
MFE280	-0.414730914093	-0.09848808740767427
ONCODG1	-0.0807689140927	0.036896774940496195
NH6	-0.207635914093	-0.02779298156618074
639V	-0.116847914093	-0.11841481094730211
COLO679	-0.462496914093	0.007501817739794116
HSC3	-0.461310914093	0.17994021739278837
BJHTERT	-0.182012914093	0.1320359455593421
EW8	-0.407833914093	-0.17438466982527642
NB4	-0.295499914093	-0.21625669816536192
HS688AT	-0.621572914093	0.20435250657727141
WM793	0.0385220859073	0.20757462803474216
UACC893	-0.535081914093	-0.0732882088651798
OCILY3	-0.158637914093	-0.23640791100519676
FADU	-0.322654914093	-0.03360686704905398
PATU8988T	-0.444081914093	-0.08785718226024156
8305C	-0.280331914093	0.2217598119561201
MOLM13	-0.482819914093	-0.2627266143018878
HMEL	0.234600085907	0.012180147410106668
H82	-0.454461914093	-0.16256594744242198
JL1	-0.474619914093	-0.029470341311709093
CADOES1	-0.353971914093	-0.11787838526772206
H650	-0.410444914093	0.08912466620710924
TALL1	-0.244198914093	-0.3678584222833761
OC314	-0.519028914093	-0.005317882086654145
MALME3M	-0.505088914093	0.023390767421688868
SCC15	-0.508808914093	0.25785217632853985
OC315	-0.161323914093	-0.02048330024748336
A2058	0.999371085907	0.04571767950960696
TT2609C02	-0.623187914093	0.07133515030197021
IMR32	-0.201138914093	-0.17251757959971326
COLO320	-0.460816914093	-0.07073859521571663
MJ	-0.336426914093	-0.16942454663273385
HS839T	-0.373044914093	0.22281867546104112
LU99	-0.529060914093	-0.012752275956022692
H2170	-0.445266914093	0.01975581947488292
VMCUB1	-0.315554914093	0.1325350988270901
MDAMB415	-0.245870914093	0.05727530356973609
HS940T	-0.105796914093	0.18609870264437045
AM38	-0.430042914093	0.17957779691853562
H1341	-0.360008914093	-0.05920139741348627
FTC238	-0.456073914093	0.06532544353507708
HCC1954	-0.312745914093	0.11900710461081884
TE159T	-0.446668914093	0.25751250195029
HCC2935	-0.467649914093	0.09940856383574069
HS737T	-0.610121914093	0.20523471305502675
CORL95	0.432949085907	-0.06411634651703156
WM1799	3.96696008591	0.12632093861894833
G361	1.72412608591	0.023107403627617894
HS870T	-0.520079914093	0.23389958581384945
MELJUSO	2.96584308591	0.002451830463905034
KNS42	-0.490133914093	0.06817962803478082
ML1	-0.380015914093	0.21903204735229417
COLO829	1.89222908591	0.01789187037137266
SKLU1	-0.353840914093	0.056016920111106844
SKBR3	-0.312078914093	-0.08594435230072509
A101D	4.42516908591	0.11117543717298631
OVCAR8	-0.0784029140927	-0.04143245293689129
LN215	-0.507438914093	-0.0023463372630710823
RS5	-0.277348914093	0.22509528621868233
U138MG	-0.451549914093	0.1601088333557627
HS821T	-0.556840914093	0.2418757494922319
KPL1	-0.393525914093	-0.15518873865121058
H2286	-0.205239914093	0.042568205247028326
HEYA8	-0.722838914093	0.14163929605097697
MDST8	-0.477644914093	0.06927938974672142
GMS10	0.0903550859073	0.1436680375200227
HMCB	4.67161208591	-0.023225934718252444
H2030	-0.199505914093	0.004973257300218108
HS604T	-0.336366914093	0.1811788183181834
COLO849	2.71039008591	0.008008567884368857
H446	-0.386503914093	-0.07519887688141083
H1703	-0.537305914093	-0.13668668312781787
D283MED	-0.274932914093	-0.1486784413695079
BFTC909	-0.348672914093	0.12115263844537781
H292	-0.351368914093	0.06790266129096728
COV362	-0.487809914093	0.1274965534251383
H460	-0.418169914093	0.08704031224529891
RERFLCKJ	-0.350808914093	0.13181072982769526
A253	-0.389028914093	0.07872505776293215
MORCPR	-0.168194914093	-0.0880074483099879
BICR16	-0.511346914093	0.10992730877509686
EVSAT	-0.210615914093	-0.18258466924696276
SKNDZ	-0.245449914093	-0.16421794628566372
OELE	-0.272086914093	0.1269638605390671
TE10	-0.525938914093	0.0483222648190544
NB1	-0.411914914093	-0.1563095518380333
RMGI	-0.455148914093	0.055984218549504375
SIGM5	-0.531190914093	-0.208517497471329
647V	-0.467348914093	0.04689110865936159
YH13	-0.419242914093	0.151601091886692
HCC2814	-0.403430914093	-0.06585850209822293
MG63	-0.390439914093	0.03631487962530731
HCC1428	-0.192830914093	-0.13268678260722433
VMRCRCZ	-0.341806914093	0.08652328968889263
HS255T	-0.448838914093	0.1465961294806896
H226	0.315810085907	-0.001975365024818613
KLM1	-0.641133914093	-0.0017450417165534129
HT144	6.51064408591	0.06335983798273431
HS944T	2.62023508591	0.09998025730024403
H2452	-0.262191914093	0.027464661580136503
HCC1143	4.04409008591	0.03385130819671434
LXF289	-0.383608914093	0.12463392705152465
TE11	-0.440104914093	0.1627543666119943
HCC2218	-0.434877914093	-0.10801170915435612
KYSE140	-0.358392914093	0.02457867256916839
HCC1897	1.17487608591	-0.12099760389125344
M059K	-0.401964914093	0.18474186690119257
KMRC2	-0.444572914093	0.10754735967152512
COV504	-0.549869914093	0.1858666239861769
CAL148	-0.584593914093	-0.2063538410224802
KMRC3	-0.372749914093	0.17387776684328166
HCC38	5.66356608591	0.10675894960793177
TE6	-0.514262914093	0.0563019021816546
EFM192A	-0.466648914093	-0.10782378087210288
JHOS2	-0.314648914093	0.16559087789019755
GSS	-0.539447914093	-0.117061336684713
VMRCLCP	-0.562788914093	0.12007797158595558
H2110	-0.430283914093	0.09395587037135446
PECAPJ41CLONED2	-0.485538914093	0.18488339553044614
BICR18	-0.344950914093	-0.001047286366594635
HEC1B	-0.293089914093	0.03358024515449124
U2OS	-0.473962914093	-0.022394566297160523
HS578T	-0.146968914093	0.1739128374043402
LS123	-0.562359914093	0.08477151062589011
HCC2157	3.50524508591	-0.11791275079694485
T3M10	-0.615129914093	0.054002761059561276
HCC1359	-0.351954914093	0.06549153607409143
RKN	-0.291474914093	0.10709059275426216
253JBV	-0.457791914093	0.16033514625338835
ISTMES2	-0.219292914093	-0.024248380640813538
8505C	-0.554658914093	0.13392387441995104
CORL23	-0.494396914093	-0.012550688911424563
LN229	5.46648708591	0.10825210056223884
SNU478	-0.480393914093	0.15503436545524527
2313287	-0.433900914093	0.05931682930718929
SW1353	-0.409007914093	0.12284450368540983
SNU387	0.403890085907	0.18073675643266976
SNUC2A	-0.315213914093	0.07971065406136996
BT549	-0.389737914093	0.002665519879724598
MDAMB435S	-0.0480689140927	0.12418523532221777
H1573	-0.277996914093	0.06457903752000771
NOMO1	-0.339746914093	-0.19768886300053912
SNU503	-0.412538914093	0.04663419194457367
MKN74	-0.508601914093	-0.007322737494433257
KMRC1	-0.525776914093	0.19491492300294394
OCIAML5	-0.135069914093	-0.16629884102250667
786O	-0.509383914093	0.06471107916256431
RERFLCSQ1	-0.673973914093	0.05279433017468515
MDAMB361	-0.567720914093	-0.019596570924142014
SKNFI	-0.372163914093	-0.12767638353261673
YD15	-0.566773914093	0.06794331687221969
IALM	-0.379939914093	-0.007010926042712395
PANC1005	-0.557636914093	-0.03677113541233367
HEC1A	-0.321080914093	0.05826290449513547
LMSU	-0.590393914093	0.1349393272828651
SNU1077	-0.606160914093	0.12874345683750812
HEC59	-0.307431914093	-0.08221352060605917
H196	-0.272055914093	0.14179318847431277
SIMA	-0.481341914093	-0.19681492372926424
CAOV3	-0.633104914093	0.022763711898266807
H2066	-0.00963491409266	-0.00660917069286157
H1793	-0.503777914093	0.10688143890807505
KYSE450	-0.365466914093	0.041192850128434454
HCC4006	-0.559138914093	0.18913407280051858
CAL62	-0.353241914093	-0.015225724770314785
IOMMLEE	-0.364701914093	-0.014717123844891968
ALEXANDERCELLS	8.38275408591	-0.009291954961180729
L33	-0.462321914093	0.14355004561716125
SNU1272	-0.475734914093	0.1495517043794477
ISTMES1	-0.389829914093	0.006855617045755164
CORL105	-0.524732914093	0.1242468680578841
HS294T	0.839024085907	0.04240286400930971
DETROIT562	-0.273109914093	0.2262408784685726
CHAGOK1	-0.563832914093	-0.06618341649968133
LUDLU1	-0.566628914093	0.09262473965997775
HS895T	-0.407812914093	0.2511807818808848
COV644	-0.268472914093	0.1459424232921037
H2122	-0.402457914093	0.1621418564905229
KYSE510	-0.425093914093	0.07207133075310804
HTK	-0.301508914093	0.04807700917992994
OUMS23	-0.154620914093	-0.0292227305540272
TE5	-0.309792914093	0.10853882352350618
TE14	-0.342878914093	0.09812422838177823
HUT102	0.276007085907	-0.09523002263036558
JHH7	8.64252408591	0.10809865984502
BICR6	-0.514958914093	0.10777419714989013
HCT8	-0.431041914093	-0.08285120018967287
H2342	0.00386208590734	0.1190058217883546
HCC366	-0.560259914093	0.11583600570975182
HOS	-0.467113914093	0.008013095935290091
OVISE	-0.317526914093	0.06043728968893131
TE4	-0.580134914093	0.10644523127363231
SNUC5	-0.488491914093	0.03753486169582689
HS229T	-0.421296914093	0.199316724622403
SNU1076	-0.249983914093	0.1730108160046682
SW837	-0.464676914093	0.0407880068664447
MDAMB157	-0.299952914093	0.05956187210648434
143B	-0.557978914093	0.056137951343055034
RCC4	-0.251365914093	0.058751768000061634
PANC0213	-0.201142914093	0.15133680154544932
H1435	-0.320511914093	0.12553977956741735
MSTO211H	-0.323424914093	0.08961829605097718
KYSE270	-0.413998914093	0.016220242262626545
HCC78	-0.339933914093	0.09662160432159914
GCT	-0.437590914093	0.11049801843382995
KYSE520	-0.351710914093	0.07805123358709644
H1648	-0.576170914093	0.16851022144136774
SNU449	0.0765180859073	0.09469902653094674
ONS76	2.43600008591	0.11377961184042652
CH157MN	-0.253927914093	0.1283109282082788
SNU182	-0.336373914093	0.17868051987977368
TE9	-0.558468914093	0.13445624457617
SLR20	-0.283048914093	-0.049556786655820244
PL45	-0.579150914093	0.06008350252869476
H2172	-0.441737914093	0.021688852441927555
HARA	-0.472046914093	-0.0812705142440233
CAL51	-0.270547914093	0.16911634232047024
LOUNH91	-0.445350914093	0.007574585235466459
ECGI10	-0.438964914093	0.1414851647611766
SW1710	-0.497626914093	0.10828712485371611
H2228	-0.429840914093	0.16580213699942598
HCC1438	-0.489690914093	0.06897498257489662
SAOS2	-0.445049914093	0.04129492068946555
H1373	-0.229177914093	0.05525513237251031
SNU1079	-0.329364914093	0.026061910278817407
HEC251	-0.455787914093	0.10268874891384225
BC3C	-0.537099914093	0.14027010576756224
JHH1	-0.245593914093	0.027358621094306857
EHEB	-0.656560914093	-0.14610909376976133
H1355	-0.563307914093	0.09098991432740525
CAL54	-0.641674914093	0.15665208378949183
SLR24	-0.566657914093	0.04470774428696256
HCC1569	8.43919408591	-0.05556727537764806
H2009	-0.476984914093	0.14311659969465665
HDMYZ	-0.382264914093	0.16947363613194952
KG1C	-0.326501914093	0.15671235273113954
H2023	-0.483833914093	0.1997429137490223
HS840T	-0.619511914093	0.18071842387049625
MOLT16	-0.457999914093	-0.24590773691610635
253J	0.146185085907	0.1750605725113158
SNU761	0.407027085907	0.16376512427533313
OV90	-0.0935219140927	0.16624767314754627
S117	-0.459379914093	0.15883778535112694
HCC827	-0.474630914093	0.09409832323425688
TEN	-0.587253914093	0.11075807684912908
HCC1395	-0.310796914093	0.061164552846767084
SNU423	-0.483521914093	0.13868628390521687
PECAPJ49	-0.355637914093	0.15245493861894602
SNU1066	-0.155866914093	0.2677589785264185
SLR23	-0.305349914093	0.03227655631706138
JHUEM1	-0.585043914093	-0.05419944773154571
SKMEL31	3.76873008591	0.13524255458192236
C3A	9.85750408591	-0.025231367916702253
SW1783	-0.453425914093	0.20495728795382206
HEPG2	9.74328408591	-0.03372769585191586
EFE184	-0.550933914093	0.08812272635749767
H2052	-0.457504914093	0.1528638350908445
SNU668	-0.479875914093	0.002602132372534025
OVTOKO	-0.276753914093	0.11838830877506303
PLCPRF5	7.48388408591	0.04597590507350494
NUGC4	-0.312762914093	0.06814666678547525
H358	-0.615759914093	0.05274247303189543
H1781	-0.545679914093	0.03790449153965291
H1944	-0.557821914093	0.2130627466003998
SCC4	-0.375898914093	0.19818540478434285
HCC44	-0.296938914093	0.06376868702836205
SKM1	-0.502645914093	-0.19058475021861657
MPP89	-0.276562914093	0.14046901265014117
SW480	-0.384481914093	0.012497825258594943
ES2	-0.388483914093	0.16242079460502265
TTOESOPHAGUS	-0.0436229140927	0.00846913237255029
H596	-0.565275914093	0.23184867256915453
HK2	-0.224819914093	0.0143968547553776
PANC0327	-0.630340914093	0.19292692878664658
THP1	-0.0263049140927	-0.15566210128858055
DU4475	-0.399278914093	-0.059143333214549836
HCC1419	-0.325298914093	-0.11857997115549951
TOV21G	-0.425691914093	0.12470503983349011
AGS	-0.290450914093	-0.023410007014383605
H322	-0.499899914093	0.05730252392832043
CAKI1	-0.472126914093	0.23579415145870972
CHL1	6.23259408591	-0.03583879070440323
LU65	-0.540607914093	0.10831785706888229
KMRC20	-0.461698914093	0.12636948055066757
COLO680N	-0.476334914093	0.09142080038872501
769P	-0.317021914093	0.06881375874613974
MDAMB468	1.29186208591	0.031066784772763614
DU145	-0.646925914093	0.003214662736887276
DLD1	-0.441382914093	0.05660179286992294
SF126	-0.562211914093	0.08018662167269326
SKLMS1	-0.385701914093	0.1636277038011817
AU565	-0.546000914093	-0.020894757159015464
TUHR4TKB	-0.144054914093	0.1572891717016062
SNU119	-0.150666914093	0.05841115435054308
UOK101	-0.279469914093	0.021930466091451536
H1437	-0.364886914093	0.06275447187509517
C2BBE1	0.579029085907	0.11937418847431353
H716	-0.315339914093	0.1027829044951087
SKOV3	-0.446753914093	0.11144833711516036
SNU1197	-0.612972914093	0.2216817228872544
A549	-0.313866914093	0.12093794035400436
H4	-0.621462914093	0.07688029258076069
A1207	-0.464679914093	0.10904110229737203
TIG3TD	-0.357964914093	0.12944378072417564
SNU475	-0.556620914093	0.1765685262417779
UMRC6	-0.364891914093	-0.03176894512890875
DM3	-0.538698914093	0.17538559564609973
A498	-0.0566069140927	0.1388689785263318
H3255	-0.708299914093	0.09650422433318476
NCCSTCK140	-0.561550914093	0.07154451120423024
A704	0.391059085907	0.2249460514008639
BFTC905	-0.491193914093	0.11024584029624658
VMRCRCW	0.426321085907	0.1311305013719324
SNU878	4.93907908591	0.2068528275720584
SCABER	-0.491872914093	0.17564166736384107
H28	-0.159745914093	0.018524504263775624
H727	2.63140808591	0.16639409882714484
HS172T	-0.377355914093	0.15626932034241056
OSRC2	-0.501998914093	0.19790175758940654
FU97	7.53689408591	-0.15765624472401973
L540	0.00954808590734	-0.19408811227758138
UACC812	-0.206257914093	-0.22649100412256187
HCC1171	-0.656976914093	0.1104020560278156
T3M4	-0.400250914093	0.07715776973515309
HUH7	9.25386408591	0.15252364480742037
OCIAML3	-0.344037914093	-0.23524726149674732
LN18	-0.379800914093	0.020419092465080804
MDAMB231	-0.351029914093	0.07368978130257169
SUPHD1	-0.565044914093	-0.16286427653434293
GAMG	-0.536689914093	0.17328962861315106
SKMES1	-0.224372914093	0.17600065984505214
SNU685	-0.527330914093	0.12638798546680877
SKRC31	0.0615340859073	0.2014676690989271
LCLC97TM1	-0.516788914093	0.04175495307810551
MKN1	-0.680281914093	0.13615673676814657
SNU1041	-0.175943914093	0.23526369686067516
FTC133	-0.482032914093	0.20568111907006373
YD8	-0.235884914093	0.16751872173051302
H2444	-0.442521914093	0.1468982931591233
JHH6	-0.390062914093	0.17772326771088373
JHH2	-0.524825914093	0.1703291369994612
HS888T	-0.572039914093	0.23909031166691933
SW1573	-0.334599914093	-0.0779440573325141
SNU216	-0.480909914093	0.08539498373167352
H1650	-0.512403914093	0.03150768876350918
RERFLCAD1	-0.230726914093	0.1513853180289745
SNU410	-0.410478914093	0.03134226424064068
H2126	0.237026085907	0.07772983335573647
RERFLCMS	-0.434670914093	0.24196375527594652
ACCMESO1	-0.474082914093	0.0547674984800823
ABC1	-0.543923914093	0.03670538743326819
HCC70	-0.205762914093	0.16581589119262158
LS513	-0.397057914093	0.002012016698714809
OV7	-0.362720914093	0.2100377523840888
BHT101	-0.633729914093	0.21922318326899365
CAKI2	-0.490076914093	0.12346806296823587
CALU1	-0.329019914093	0.15632480848588187
KNS62	-0.345651914093	0.11699972982769871
LCLC103H	-0.566033914093	0.05676344064320884
HCC2108	-0.577891914093	0.12052324746795251
U937	0.479656085907	-0.20161127364249556
YAPC	-0.415216914093	0.1351153828063024
H2087	-0.349872914093	0.09359107916253583
LN428	-0.444893914093	-0.034603537378756835
HS618T	-0.416349914093	0.16106922028460965
HT1376	-0.395761914093	0.10381324746795206
JHOC5	-0.484052914093	0.12955103231467877
CHP212	-0.495392914093	0.019119594489361506
RMUGS	-0.348584914093	0.01360450079358248
H747	-0.388485914093	0.05403694902956874
MKN7	-0.466752914093	0.10540805371431888
SW620	-0.415594914093	-0.11436871782986137
JHH4	-0.555814914093	0.16553387210647688
KYSE30	-0.392638914093	0.04152461126207195
H1666	-0.503806914093	0.16230940651945325
SNU308	-0.437364914093	0.15664373271954551
H1975	-0.550597914093	0.053613412881536475
HCC2279	-0.577436914093	0.10977188193873375
SW1116	-0.341835914093	0.07064524399780109
NUGC2	-0.468982914093	0.06618412832393464
PECAPJ15	-0.486832914093	0.1210564134598502
CAL29	-0.470759914093	0.2067273371151618
SKNAS	-0.526116914093	-0.025264026678952355
SU8686	0.530037085907	0.2635320074447795
HCC1806	-0.491817914093	0.16318892358133716
MCAS	-0.500351914093	0.12001397389941021
GCIY	-0.445587914093	0.1294068177397991
H1869	-0.469653914093	0.17110580212382992
RERFLCAD2	-0.480268914093	0.16980827812151053
MONOMAC1	-0.216714914093	-0.1995137340242636
H838	-0.592725914093	0.03069392994337
H2291	-0.435798914093	0.1448791225402161
HS766T	-0.461582914093	0.1679841555072517
HUH1	8.90738408591	0.18796528390515388
DAOY	-0.310751914093	-0.0060776975869716665
HS695T	6.86693408591	0.0026983191857045353
HLFA	-0.325228914093	0.2034398420312945
SNU324	-0.643123914093	0.033757429654167254
JHUEM3	0.264505085907	0.3000268368259691
SNU283	-0.281904914093	-0.0243290555973721
JHOM1	-0.402695914093	0.23701970727128235
SW900	-0.371057914093	0.14287444584847347
SNU840	-0.277568914093	0.08042950137190666
SNU869	-0.518418914093	0.05751593861892367
KYM1	-0.470347914093	-0.08108542228332502
HCC827GR5	-0.150425914093	-0.04109364090683193
KATOIII	-0.288636914093	0.04274023937080158
KU1919	-0.526199914093	0.05040689119267205
HCC1187	3.13052708591	0.02423739957896333
CAL12T	-0.339692914093	0.07123572577912782
HCC56	-0.358594914093	-0.022654646690452997
H1838	-0.390374914093	0.1328766158889608
H854	-0.257523914093	-0.0177699619015896
JHH5	8.63974408591	0.13197613989132023
T24	-0.246369914093	0.05859815088035692
HUCCT1	-0.473196914093	0.20903173561139216
HCT116	-0.626280914093	-0.06363627075065686
A375	1.32892808591	-0.0100320029657892
HLF	-0.451402914093	0.04298911733496591
PC14	-0.565660914093	0.06143953549571065
SUIT2	-0.380713914093	0.1654591919445453
HCC1937	3.59621108591	0.03548227407295668
CAL120	-0.535316914093	0.08048875701105818
HEC50B	-0.444505914093	0.09249808263279635
SNU886	-0.458546914093	0.16490701207177072
SLR25	-0.326993914093	0.10693478130256458
OV56	0.198222085907	0.18628844642688736
CFPAC1	-0.419374914093	0.22984042387049267
H2405	-0.341247914093	0.22950894729440804
HS675T	-0.513532914093	0.15087993861888788
HT1197	-0.420807914093	0.07614252277162034
RERFGC1B	-0.296513914093	0.08246718905268478
PK1	-0.636128914093	0.13875719078780535
BXPC3	-0.475570914093	0.17795217285836804
SNU601	-0.670720914093	-0.07833787283275355
CL11	-0.573738914093	0.1208373174505834
HT115	-0.584258914093	0.14331598835864728
SNU81	-0.402468914093	0.00022075007067643318
CCK81	-0.326268914093	-0.10080186068704938
SKRC20	-0.173682914093	0.10908532323425875
HEP3B217	9.01593408591	0.0134597107414532
59M	-0.511752914093	0.06387302537422178
SNU719	-0.500195914093	0.008771418086832133
GRM	-0.672479914093	-0.021177834660443505
BT20	-0.422573914093	-0.07927970626249839
KPNSI9S	-0.544646914093	0.13786680038873633
J82	-0.390896914093	0.09022011328637708
SW1417	-0.464591914093	0.02928987731178602
TCCSUP	-0.662888914093	0.05721478939970319
HCC364	-0.365459914093	0.0277979964558147
T84	-0.484042914093	0.03731260432169515
SNU61	-0.569289914093	0.09533500686648835
LS411N	-0.541128914093	0.014538539544299517
SNU175	-0.0804869140927	-0.041692681971026116
RCM1	-0.427019914093	0.06684314104806224
H441	-0.315328914093	0.04097263555352203
SNU46	-0.443817914093	0.10664791374902266
H1915	-0.367811914093	0.1418233781793653
SLR21	0.141561085907	0.1764961682314448
ACHN	-0.467136914093	0.15945557945174033
CL14	-0.316437914093	0.07579357193295724
SW1463	-0.272998914093	0.06713957135464936
HDQP1	-0.730182914093	0.14913990449513126
UMRC2	-0.248901914093	0.07060634636904956
OE33	-0.446745914093	0.20225695365652316
GI1	-0.545454914093	0.01689272635746688
SW1990	-0.199853914093	0.11418322838177125
CW2	-0.511505914093	0.005305574246475954
HT55	-0.262481914093	0.1132357043795022
SNUC4	-0.492902914093	0.04447694324583827
H2085	-0.339002914093	0.059023907965384544
KARPAS299	-0.0621879140927	-0.1133820660080745
G292CLONEA141B1	-0.233983914093	0.11454286632281763
SW403	-0.466658914093	0.034954971585964896
SNU407	-0.189473914093	0.0780731080810338
JHESOAD1	-0.439973914093	0.1554414192435865
H1755	-0.367828914093	0.18933765001278588
PK59	-0.203195914093	0.13388671189827975
CALU3	-0.498700914093	0.20123461588900238
SNU213	-0.640799914093	0.26412135099601725
JIMT1	-0.563368914093	0.00419163497519006
KP3	-0.535050914093	0.159129269445931
PANC1	-0.317666914093	-0.02973614524461117
CL34	-0.323840914093	0.06393693341359691
H1563	-0.712294914093	0.08524723243034323
NUGC3	-0.508742914093	0.0795625193014158
IM95	-0.522050914093	0.09075484723661997
DFCI024	0.133017085907	0.017500729249306943
SNU1196	-0.480695914093	-0.013413761785929845
PATU8902	-0.472289914093	0.031058846079874594
H1651	2.42313408591	0.15862938743321345
HCC1588	-0.594223914093	0.09772335909316417
HLE	-0.220137914093	0.03273036719035892
HPAFII	-0.464493914093	0.15391267372590128
HUG1N	-0.629406914093	0.07975839437370526
SNU16	-0.194347914093	0.05145377089190469
CAL851	1.73090808591	0.1808163984222839
OE19	-0.627406914093	0.04936687904692511
HT29	-0.623935914093	0.11857601612037438
LS1034	-0.418352914093	0.053553418665225686
UBLC1	-0.481622914093	0.25322420582539407
LS180	-0.455747914093	0.0877615887056534
HUPT3	-0.517859914093	0.0953435823436089
OAW42	-0.424637914093	0.008029606635120201
TE1	-0.644751914093	0.05186389755469853
PK45H	-0.388262914093	0.08896541866521412
N87	-0.294565914093	0.02409114741009242
SNU1033	-0.750235914093	0.14905600975829306
H684	0.999395085907	0.10995634289886638
MDAMB436	-0.517062914093	0.08641464827769843
KP2	-0.413333914093	0.13390748575597705
H1792	-0.522830914093	0.19915263439675218
EFO27	-0.226458914093	0.018071523349985453
COLO678	-0.646161914093	0.0064140606547703205
KE39	-0.368276914093	0.10739937702259258
MONOMAC6	-0.407183914093	-0.18378390522148302
PANC0203	-0.464795914093	0.07706450599889487
JMSU1	-0.389024914093	0.031193030001187786
CL40	-0.443408914093	0.16667656152235877
LI7	1.40593308591	0.2628050490874044
DANG	-0.536048914093	0.13347611791324865
COLO201	-0.435920914093	0.05567122259809372
COLO205	-0.344071914093	0.0459073203424973
UMUC1	-0.480839914093	0.06698903115796116
EBC1	-0.519095914093	0.05997283566921717
LOVO	-0.531077914093	0.10404606643844116
GP2D	-0.207154914093	-0.022520552994735123
SH10TC	-0.320236914093	0.026370573089684313
JHOM2B	-0.623010914093	0.20861771189830383
H1623	-0.491999914093	0.07510571710356055
HDLM2	-0.0260169140927	-0.14704422621627358
SNU5	-0.352081914093	0.1313165557386457
H2347	-0.301857914093	0.1671674146165999
SNU620	-0.689306914093	0.05333087789018191
SKCO1	-0.420152914093	0.17830248286416503
TCCPAN2	-0.409097914093	0.10212869801741871
HPAC	-0.272609914093	0.14493753896593203
SW780	-0.628710914093	0.05311200744482358
SQ1	-0.419111914093	0.050288350995997155
SNUC1	-0.0314259140927	0.07749641230314551
SNU1040	-0.377694914093	0.014079378757771576
PANC0403	-0.643875914093	0.1561663446339428
KYSE410	-0.486387914093	0.15683154417124595
RT112	-0.509791914093	0.07696501901220577
PANC0813	-0.362238914093	0.1612853180289721
FUOV1	-0.469854914093	0.04368470380108816
RT11284	-0.492181914093	0.14692700397462388
SNU245	-0.478543914093	0.0577822740729727
ASPC1	-0.519963914093	0.16883426886762212
RERFLCAI	-0.473328914093	0.06725007684914092
PANC0504	-0.667839914093	0.24201930009951964
5637	-0.587826914093	0.1943136101053252
RT4	-0.536398914093	0.17122331918572456
SNU520	-0.595002914093	0.019256073378875586
CAPAN2	-0.329092914093	0.13508262225103804
SF172	-0.302735914093	0.03417087789014412
MDAMB175VII	-0.431495914093	0.06365238685489594
PSN1	-0.515394914093	0.09935504388207733
MKN45	-0.605830914093	0.05040317517186575
SW948	-0.412830914093	0.09438625035980606
PATU8988S	-0.317658914093	0.0810055169879399
CAPAN1	-0.472453914093	0.12342828217011657
HUPT4	-0.557970914093	0.17676456672766727
KMBC2	-0.466947914093	0.20294149790175103
DV90	-0.730482914093	-0.023173345938621078
OCUM1	-0.186044914093	0.08285108610302232
KM12	-0.329439914093	0.1460445002151925
PC3	-0.698299914093	0.07813673445465814
CALU6	-0.342833914093	0.09139034579067001
H508	-0.181298914093	-0.022657479541863305
TGBC11TKB	-0.403103914093	0.004583068173574513
KCIMOH1	-0.502972914093	0.2349398611174615
GSU	-0.375114914093	0.10306086053910105
