# Supplementary material for: Determinants of transcription factor regulatory range
Source: Nat Commun. 2020 May 18;11:2472. doi: 10.1038/s41467-020-16106-x (PMC7235260; doi:10.1038/s41467-020-16106-x)
Supplement: Supplementary file 12 — Source Data [file 41467_2020_16106_MOESM12_ESM.zip › Source Data/source_data_supp_fig_3d_TAF1_target_genes_expression.csv]

	TAF1	target genes
H1930	-0.464358914093	0.050537732046375294
H1693	-0.325889914093	0.016356729017221256
H2444	-0.442521914093	-0.026625249400054084
H1838	-0.390374914093	-0.011927148301988145
MDST8	-0.477644914093	0.0013357505999471648
HS895T	-0.407812914093	-0.14915724788546866
A704	0.391059085907	-0.23484065530693188
ACHN	-0.467136914093	-0.1494816128987448
H1651	2.42313408591	-0.00863349438300409
RERFLCKJ	-0.350808914093	0.044019895620777114
OVTOKO	-0.276753914093	-0.057941501955910274
SAOS2	-0.445049914093	-0.019215615927904908
RERFLCAD2	-0.480268914093	-0.004316420168684411
H2023	-0.483833914093	-0.0666636791615123
H1792	-0.522830914093	-0.03667191657158162
SNU349	-0.272773914093	-0.0723114928684292
U118MG	-0.543468914093	-0.005398953300108397
H2030	-0.199505914093	0.09441394825236134
HUPT4	-0.557970914093	0.0043785271997180885
H1648	-0.576170914093	-0.011383841221348612
KNS81	-0.489226914093	-0.18377357654885743
HCC1359	-0.351954914093	-0.23822753111151648
HS255T	-0.448838914093	-0.3766004247124369
VMRCRCZ	-0.341806914093	-0.18203585598846234
DETROIT562	-0.273109914093	-0.10583208468972723
CAL851	1.73090808591	0.06749179300812638
HS746T	-0.0673259140927	-0.030129786317890667
NMCG1	-0.462358914093	-0.1645363686730468
HS939T	0.171978085907	-0.04269014565147387
CAKI1	-0.472126914093	-0.10393866136523361
TE5	-0.309792914093	-0.08604417404981975
SCABER	-0.491872914093	-0.07059022516681783
SLR21	0.141561085907	-0.03868940918804103
MELHO	0.730752085907	-0.07581007598088647
COLO684	-0.650713914093	0.14302306790398747
HLF	-0.451402914093	-0.006372538684431643
HEP3B217	9.01593408591	-0.09978277117210654
KMRC2	-0.444572914093	-0.09836510816568124
H2085	-0.339002914093	0.027932017922928962
HS571T	-0.502874914093	-0.01782703546592908
HS706T	-0.676443914093	-0.1525961717779573
TCCPAN2	-0.409097914093	0.14543278694984382
OUMS27	-0.441129914093	-0.09723882228910158
HEC6	-0.441336914093	-0.007379823803663469
H1395	6.97283408591	0.0421491182637336
H2347	-0.301857914093	-0.003128880221710316
RS5	-0.277348914093	-0.1019311433795808
COLO818	2.11218708591	-0.2780633050608126
HS229T	-0.421296914093	-0.08508316041859122
TE1	-0.644751914093	-0.03359202713575849
BICR56	-0.268180914093	-0.16467826340990072
H929	-0.448143914093	0.059041707813106026
HS940T	-0.105796914093	-0.06152080790060283
KMRC20	-0.461698914093	-0.13533493323194212
HUH7	9.25386408591	-0.008929167612852017
HS600T	-0.598795914093	-0.13363372043375918
HS578T	-0.146968914093	-0.10034335617779473
H3255	-0.708299914093	-0.0011960680293369296
SCC4	-0.375898914093	-0.0036962353901823165
HS683	-0.582620914093	-0.10229429975976209
OVCAR8	-0.0784029140927	-0.16781516003994035
IGROV1	-0.354966914093	0.06626409175862023
H1355	-0.563307914093	0.022524094030450456
COV504	-0.549869914093	-0.06836216685558272
KMRC3	-0.372749914093	-0.09480757957801249
PECAPJ49	-0.355637914093	-0.004919739744625378
PANC0403	-0.643875914093	-0.042415062728356205
TE159T	-0.446668914093	-0.151525731035811
HS737T	-0.610121914093	-0.08816992755225826
HS675T	-0.513532914093	-0.06480181925993649
PECAPJ41CLONED2	-0.485538914093	-0.11389805099037063
WM983B	2.72019408591	-0.27253620699188336
PATU8988T	-0.444081914093	0.08520332954730792
U178	-0.405390914093	0.032919949009641195
ISTMES2	-0.219292914093	0.008202463208830923
CAKI2	-0.490076914093	0.009223240187221454
H2066	-0.00963491409266	0.001526891455684789
HS604T	-0.336366914093	-0.03732767045268988
MPP89	-0.276562914093	0.05818889145567151
H2110	-0.430283914093	-0.2925871554962513
RERFLCSQ1	-0.673973914093	-0.10651194421263717
EPLC272H	-0.367749914093	-0.0027711414863693185
HS819T	-0.337939914093	-0.15421170415204338
HT144	6.51064408591	0.002616332576442674
TOV21G	-0.425691914093	0.03126045184948037
COLO849	2.71039008591	0.05942628524590363
HS695T	6.86693408591	0.0893786048218237
H1666	-0.503806914093	-0.05467614678740205
HEC50B	-0.444505914093	-0.16793756821868105
SKMEL3	-0.452565914093	0.0866855453746327
SKMEL5	-0.702427914093	-0.00921606007784193
H1755	-0.367828914093	-0.02393513277756349
H1623	-0.491999914093	0.052664434431816905
JMSU1	-0.389024914093	0.015007133030845715
SNUC1	-0.0314259140927	0.04092922920652395
DU145	-0.646925914093	-0.008362659093341407
HUPT3	-0.517859914093	0.08450891493164163
SNU5	-0.352081914093	0.04941076574572889
CORL47	-0.322920914093	-0.06951196844589223
KMRC1	-0.525776914093	-0.18894594421264818
HDQP1	-0.730182914093	-0.009923584121757822
PATU8988S	-0.317658914093	0.017649180740029666
DLD1	-0.441382914093	-0.03718957389835226
HCC44	-0.296938914093	-0.12215745879043093
A498	-0.0566069140927	-0.05842165038453952
T47D	-0.346854914093	0.18588413492405156
SKMEL31	3.76873008591	-0.13027014072911924
DM3	-0.538698914093	-0.0631158048714396
H647	-0.508754914093	-0.08297362350076891
H292	-0.351368914093	0.034334840906637284
5637	-0.587826914093	0.06941437157684706
EFO27	-0.226458914093	0.12711922125500125
HS698T	-0.404321914093	-0.11958603092219991
HUCCT1	-0.473196914093	0.0010136445794654717
U266B1	-0.222250914093	0.11993039921786779
COV362	-0.487809914093	-0.17145404720393165
H1568	-0.538699914093	0.05670189751396542
CAOV3	-0.633104914093	0.12596072636670178
ISTMES1	-0.389829914093	-0.06950969960830959
SF126	-0.562211914093	-0.0904013281581206
HS742T	-0.517451914093	-0.1992316613651979
SW900	-0.371057914093	0.07031175438637063
RKO	-0.474556914093	0.07737218982750099
H322	-0.499899914093	-0.010716862804083752
CAL12T	-0.339692914093	0.029552364382593767
CAS1	-0.432471914093	-0.0960308018423385
KNS62	-0.345651914093	0.00014796529132441585
H716	-0.315339914093	-0.003048227817317621
COLO679	-0.462496914093	-0.10916639177037506
HEC151	-0.398653914093	0.07810618755561985
H196	-0.272055914093	-0.050115649627250576
T3M4	-0.400250914093	-0.11241967007407272
H2122	-0.402457914093	-0.061033632588246296
HS840T	-0.619511914093	-0.024644663637067587
HCC1833	-0.645745914093	0.15357145866507813
HCC202	-0.285057914093	0.31256172258024456
COLO800	5.09339108591	-0.06868564735536949
SNU1197	-0.612972914093	-0.013243719297838774
RMUGS	-0.348584914093	0.1426427206870453
DMS273	-0.507972914093	-0.014708538684426755
HS751T	-0.307123914093	-0.31750285333795186
VMRCLCD	-0.613099914093	-0.0068564875674024806
HEC1A	-0.321080914093	-0.07952040994531183
SW948	-0.412830914093	-0.06243871551137641
PANC0327	-0.630340914093	-0.012876634481468637
HCT8	-0.431041914093	0.04493077824098599
LS513	-0.397057914093	-0.23581125167186628
FU97	7.53689408591	0.1752619459804635
JHH1	-0.245593914093	0.08406087138748515
HS739T	-0.298733914093	-0.09574709150531967
H1781	-0.545679914093	0.005650134545419484
TO175T	-0.526728914093	-0.07844037359544206
KPNSI9S	-0.544646914093	-0.07447772800664136
JHH7	8.64252408591	-0.013032552315609996
HCC38	5.66356608591	-0.011030565946806611
NUGC2	-0.468982914093	0.12540160936557337
RVH421	5.77573408591	-0.03780058487902031
H2087	-0.349872914093	0.04610462223943371
DKMG	-0.246854914093	-0.3382778260755487
HS822T	-0.457677914093	-0.1368658828722202
59M	-0.511752914093	-0.02373477457993828
G292CLONEA141B1	-0.233983914093	-0.06973395595061485
HS839T	-0.373044914093	-0.1007611464087496
SKMEL24	9.04918408591	-0.07057135996423144
8MGBA	-0.529821914093	-0.03526773520090105
HS616T	-0.584598914093	-0.09979276359920285
HCC1395	-0.310796914093	0.0928600311754962
HS870T	-0.520079914093	-0.1300142974878905
PANC0813	-0.362238914093	0.03097824321636799
WM793	0.0385220859073	-0.1433871721565824
KNS60	-0.640903914093	-0.0750978427359171
H1734	-0.293974914093	0.002584094030452982
IGR37	3.02793408591	0.056573448820344804
HS688AT	-0.621572914093	-0.07937692187259508
HS936T	2.99029608591	-0.05860923236105673
SW1990	-0.199853914093	0.027061876309891948
HEC1B	-0.293089914093	-0.0636734553826236
C32	2.14512408591	-0.15636505174767762
769P	-0.317021914093	-0.12065893550379339
SNU1033	-0.750235914093	0.06878183276577005
ALEXANDERCELLS	8.38275408591	-0.1256238116870624
TUHR4TKB	-0.144054914093	-0.1456164072947937
H146	-0.612338914093	0.000675247760096843
HS606T	-0.559865914093	-0.14189086204677284
H1563	-0.712294914093	-0.0067343194492928155
PLCPRF5	7.48388408591	0.09759951356852532
MDAMB468	1.29186208591	0.09721872523074392
IM95	-0.522050914093	0.0673564863061112
A549	-0.313866914093	-0.04700716117589606
MFE319	-0.240874914093	0.09165889864992523
JJN3	-0.442889914093	0.2820666805507026
HLE	-0.220137914093	-0.1621830169123455
HS294T	0.839024085907	0.1273821477979803
FUOV1	-0.469854914093	0.04660454878242492
A2058	0.999371085907	-0.005952608354997296
T3M10	-0.615129914093	0.21678252076274732
OCUM1	-0.186044914093	0.008223415499608464
HS618T	-0.416349914093	-0.07421442963481374
SUIT2	-0.380713914093	-0.24553457995670036
HEC265	-0.109742914093	-0.03615669771509227
KYSE140	-0.358392914093	-0.04452999457231653
KURAMOCHI	-0.485707914093	0.018390980058472093
H1915	-0.367811914093	-0.11545088022171024
KS1	-0.537037914093	-0.06483181509488721
SF767	0.465154085907	0.007798614287922492
LOVO	-0.531077914093	-0.12560367461777472
SKNFI	-0.372163914093	-0.01020187832851338
COLO792	5.85567408591	-0.15255181017248373
U87MG	-0.431318914093	-0.026325731793097263
BICR22	-0.531749914093	-0.058595135806729766
H838	-0.592725914093	-0.05695962085026961
COLO704	-0.360666914093	0.0413903011489957
DMS53	-0.554937914093	-0.0071059279309219
KMS28BM	-0.395106914093	0.0023840156510416123
HCC78	-0.339933914093	-0.023670631830975286
TUHR10TKB	-0.576692914093	-0.07033049665486903
SLR24	-0.566657914093	-0.08610468067608971
SNB19	-0.642031914093	-0.09643981660945547
DV90	-0.730482914093	0.09984249236441668
SKMEL1	1.77319308591	-0.06171390066852265
DMS454	4.52566308591	-0.21086634406114665
RL952	-0.266806914093	0.10136775627962279
CAPAN1	-0.472453914093	0.07545010425388922
RCC4	-0.251365914093	0.011795703269389439
MELJUSO	2.96584308591	-0.00014612671926223663
HCC2218	-0.434877914093	0.0573098195132367
DMS153	-0.535292914093	-0.08017386961962691
H1793	-0.503777914093	-0.009293024485235305
EN	-0.376766914093	0.14655457680212577
NH6	-0.207635914093	-0.08376915322437949
A101D	4.42516908591	-0.034895423197841176
CL40	-0.443408914093	0.030878581724530445
COV434	-0.309847914093	-0.1479672899150182
OV7	-0.362720914093	-0.05076131982793213
OAW42	-0.424637914093	0.03932583238714443
HS944T	2.62023508591	0.10679862526864366
JHOM1	-0.402695914093	-0.14384248150913193
PC3	-0.698299914093	0.05726262867641986
CCFSTTG1	-0.206684914093	-0.051193067272079465
786O	-0.509383914093	-0.05966731982790521
H2009	-0.476984914093	-0.06301563940386613
SNU1041	-0.175943914093	-0.08906488968784396
SNU478	-0.480393914093	0.0012149883886540223
BICR16	-0.511346914093	0.07685479679458021
SNU1272	-0.475734914093	-0.15592489158105258
HCC366	-0.560259914093	-0.19586713315619694
HLFA	-0.325228914093	-0.13514797715468527
H1048	-0.467495914093	-0.04878196503809816
GCIY	-0.445587914093	-0.04779088628000832
CAL78	-0.395778914093	-0.017948151709779443
FTC133	-0.482032914093	-0.032212513693894045
AM38	-0.430042914093	-0.076198513693891
BT549	-0.389737914093	0.09021874075519942
MALME3M	-0.505088914093	-0.03364144478063326
CAOV4	0.0684010859073	0.01543738445073828
MKN74	-0.508601914093	-0.031982865075960626
WM1799	3.96696008591	-0.17106177723043106
H727	2.63140808591	-0.06593968067607976
RERFLCMS	-0.434670914093	-0.07436965303504472
H2196	-0.501102914093	0.04095114628342686
SKES1	-0.536183914093	0.03884658437505165
ACCMESO1	-0.474082914093	-0.046930860910872056
HCC1937	3.59621108591	0.08314060444318631
KCIMOH1	-0.502972914093	-0.13482108885476451
ONS76	2.43600008591	-0.015729628801792274
MOGGUVW	-0.382927914093	-0.0048718783285162945
BICR6	-0.514958914093	-0.00019816950606226885
HCC364	-0.365459914093	0.021307266313697663
GAMG	-0.536689914093	-0.10246558109259161
HEYA8	-0.722838914093	-0.12402726643903307
T173	-0.556581914093	-0.13316814640877836
SNU387	0.403890085907	-0.08812997791201053
SLR23	-0.305349914093	-0.05542578858979309
KELLY	-0.307794914093	-0.0713766106268792
HS863T	-0.508643914093	-0.13085912671921676
H1341	-0.360008914093	-0.033758597374299495
SNU899	-0.488930914093	-0.03415821872986993
SCC25	-0.676242914093	-0.02731757654884149
CALU6	-0.342833914093	0.04482205692328743
OC315	-0.161323914093	0.07180923034246747
SNU1079	-0.329364914093	-0.11631828650720082
AN3CA	-0.371293914093	0.22765486722240466
SNU1105	-0.494453914093	-0.13127611422398294
CHAGOK1	-0.563832914093	-0.21668214981653344
GOS3	-0.374707914093	-0.025256595481098536
H1869	-0.469653914093	-0.035532002902519726
H2405	-0.341247914093	-0.09527394913498943
BICR31	-0.273224914093	-0.21578889309562344
H810	-0.128708914093	-0.02762426189535127
HS821T	-0.556840914093	-0.1866916609866006
TCCSUP	-0.662888914093	-0.009541882114937542
KYSE520	-0.351710914093	0.014044979301163068
OELE	-0.272086914093	0.06305321974041207
DU4475	-0.399278914093	0.11000915915727894
HT1197	-0.420807914093	-0.24160283554166345
CFPAC1	-0.419374914093	0.016095465859316538
TE4	-0.580134914093	-0.04732830316756331
PL45	-0.579150914093	0.04390548895661711
ABC1	-0.543923914093	-0.05259928423538557
UACC257	0.317704085907	0.033409115613192736
U251MG	0.0321310859073	-0.1057737151327527
H1339	-0.422416914093	-0.014279668559473067
MOGGCCM	-0.428703914093	-0.030691948756362372
C2BBE1	0.579029085907	-0.0306690559127299
RMGI	-0.455148914093	0.10358390470825243
PC14	-0.565660914093	0.03626455181159207
HCC95	-0.246664914093	-0.2509730574273323
H1944	-0.557821914093	-0.12038150877150691
J82	-0.390896914093	0.13244540716944328
KMS26	-0.240635914093	-0.058347716647319026
RKN	-0.291474914093	-0.03384408355379247
RS411	0.105828085907	0.14369286154276367
SNGM	-0.592176914093	0.04934183238712502
HCC1806	-0.491817914093	0.06084167297781946
HS172T	-0.377355914093	-0.12100248681012106
HS934T	-0.418965914093	-0.17896553338338156
OVISE	-0.317526914093	-0.07902524750685619
SW579	-0.426738914093	0.02488330607133952
OAW28	-0.644573914093	-0.09474505061175226
SKMEL30	1.73057208591	-0.0677033826828775
FADU	-0.322654914093	0.10517721254616343
CORL279	-0.0189949140927	-0.05521286431865123
MDAMB231	-0.351029914093	0.05002222807058395
H2342	0.00386208590734	0.05254756733601735
GI1	-0.545454914093	-7.84830236878984e-05
HSC3	-0.461310914093	-0.04899293209600126
JHH4	-0.555814914093	-0.015447846143742
LNCAPCLONEFGC	-0.301012914093	0.04689404253479573
KE39	-0.368276914093	-0.001984566325457267
SBC5	-0.554263914093	0.0731472909255682
U138MG	-0.451549914093	-0.03211214110775053
TIG3TD	-0.357964914093	0.0611689664272826
K029AX	-0.306283914093	-0.011659100214155256
H226	0.315810085907	-0.04241818881692802
LN464	-0.289225914093	0.026991997854779338
VCAP	-0.396550914093	-0.06615246106229358
SNU466	3.49255408591	-0.01502916420505458
SKLU1	-0.353840914093	0.07518611220538575
MCAS	-0.500351914093	-0.010415005553017866
H1650	-0.512403914093	0.07357363132693402
HCC70	-0.205762914093	0.030642905465540257
SNU324	-0.643123914093	0.04422836211071217
SW1088	-0.486797914093	-0.024321114981289686
A172	-0.491657914093	0.013163957718473554
H1299	-0.520660914093	0.11334334090662064
PANC1	-0.317666914093	0.05401264344354253
SW1783	-0.453425914093	-0.055812598131614016
CAL148	-0.584593914093	0.12951054764653105
MG63	-0.390439914093	-0.049456258108864136
KHM1B	-0.0665529140927	0.1749262390512595
TUHR14TKB	-0.0613349140927	-0.06601578556059896
KP3	-0.535050914093	-0.059686308089959166
RERFGC1B	-0.296513914093	0.023638704026629334
HS281T	-0.489774914093	-0.14711478101684436
LS180	-0.455747914093	0.0022552091383857896
KLE	-0.135402914093	0.0766466635117169
SKNDZ	-0.245449914093	0.026332053894143805
GCT	-0.437590914093	0.00946049804407327
SW1353	-0.409007914093	-0.10425348756739747
SQ1	-0.419111914093	0.11889828941099698
IALM	-0.379939914093	0.10524767070596595
TE125T	-0.670205914093	-0.18815675451176694
OUMS23	-0.154620914093	0.07072509137991871
A673	-0.640870914093	0.0988331902061406
YH13	-0.419242914093	0.0017776646476542898
TE617T	-0.233640914093	0.17430702019476857
QGP1	-0.585449914093	-0.09347409150533817
OC314	-0.519028914093	0.058956985359478166
YD38	-0.510302914093	-0.08601746522738574
MDAMB175VII	-0.431495914093	0.05542134696493133
HCC1195	0.273816085907	0.13678077672637579
22RV1	-0.359655914093	0.1298624374609944
H2029	-0.190604914093	0.03830494749505051
H209	-0.597101914093	0.0704099387862421
SH10TC	-0.320236914093	-0.07574283894948904
JHH6	-0.390062914093	-0.2707358154734902
HCT116	-0.626280914093	0.018428184526504986
PECAPJ34CLONEC12	-0.488888914093	-0.04448538533341056
LN229	5.46648708591	-0.04030886924104906
SNU182	-0.336373914093	-0.07478838874122702
MM1S	-0.304039914093	0.028044871387533088
SW837	-0.464676914093	-0.16506385447387512
SKNSH	-0.476344914093	-0.07617855345155015
SKMEL28	-0.274192914093	-0.12784663145231331
SNU869	-0.518418914093	-0.18667812103963738
UMUC1	-0.480839914093	-0.028840738230037858
MDAMB361	-0.567720914093	0.12884461466658145
T98G	-0.194311914093	0.014527452985389187
SNU738	-0.381805914093	-0.0627155386844237
KYSE410	-0.486387914093	-0.06824325810889106
RL	-0.287311914093	0.09699812507928555
DAOY	-0.310751914093	-0.20428270301606394
FTC238	-0.456073914093	-0.28053728423533864
EBC1	-0.519095914093	-0.013871058941906728
OVKATE	-0.285876914093	-0.05595642206194029
HCC2279	-0.577436914093	-0.06446722895328733
RI1	-0.412838914093	0.3332148388241091
KMS34	-0.481163914093	-0.01473161933566416
JL1	-0.474619914093	0.009753142118335157
HEL9217	6.26882408591	0.026344835794925234
LU65	-0.540607914093	-0.00020098813537642966
EJM	-0.467892914093	0.12641045260676165
LK2	-0.613439914093	-0.04807723766204944
KMS11	-0.307824914093	0.008276070175866184
HS834T	-0.584009914093	-0.1269195826071609
RT112	-0.509791914093	-0.00964302145607154
H2291	-0.435798914093	-0.0017894663633220196
PK45H	-0.388262914093	-0.14397043001346377
SNU489	-0.727614914093	0.04666243670369599
BT20	-0.422573914093	0.14217726934283043
HCC1599	7.60859073354e-05	-0.09513769052087959
HEC59	-0.307431914093	-0.17158795973706
LOUNH91	-0.445350914093	0.040077337498812385
OVK18	-0.305799914093	0.18665435037275876
SKMEL2	1.01113208591	-0.04804451066476942
VMRCRCW	0.426321085907	-0.0224600335727435
HCC15	-0.457521914093	0.041822829736620666
CH157MN	-0.253927914093	0.020553768017594804
WM115	1.19261808591	-0.007207063864294532
HDMYZ	-0.382264914093	-0.14297288438678687
JHUEM3	0.264505085907	-0.19027730089568784
JHOS4	-0.450047914093	0.0059379721069252175
SNU1077	-0.606160914093	-0.02816965682147179
COLO829	1.89222908591	0.04128159914217177
H28	-0.159745914093	-0.09863544553789577
ZR751	-0.508093914093	0.023656634734746284
JHOS2	-0.314648914093	-0.052764829483354043
COV318	-0.495902914093	0.04389214098235816
SNU626	-0.412776914093	-0.1504117866965378
P31FUJ	-0.156074914093	0.03442565366695187
SKM1	-0.502645914093	0.0384606309482767
RERFLCAD1	-0.230726914093	-0.08040684993016556
SKCO1	-0.420152914093	-0.04895938192564721
HEC108	-0.517558914093	0.015222376120559664
MDAPCA2B	-0.363593914093	0.14323493537845988
DBTRG05MG	2.28867308591	-0.07139116950608494
SNU878	4.93907908591	-0.2390365738984108
OV56	0.198222085907	-0.0022941642050719143
C3A	9.85750408591	0.08018171349279614
MDAMB134VI	0.429557085907	0.030847598384856487
8305C	-0.280331914093	-0.020009616306502626
SNU886	-0.458546914093	-0.11093235882829382
OC316	-0.288656914093	0.045558622996755886
KG1C	-0.326501914093	-0.13846259093739793
PK1	-0.636128914093	0.004625816484078219
KMBC2	-0.466947914093	-0.020018158904035046
EM2	-0.513847914093	-0.020688471285749414
RT4	-0.536398914093	-0.03419499722285522
HUH28	-0.401964914093	-0.06313922668139983
WM2664	7.19026408591	0.025174750221284077
H1184	-0.477166914093	-0.05226695746522777
TE441T	-0.537921914093	0.01302315385627521
MKN1	-0.680281914093	-0.12415757238378512
SNU398	-0.390613914093	-0.007935085447014954
HOS	-0.467113914093	-0.015563229331900248
SNU1	-0.428180914093	0.01367637801380014
CAMA1	-0.555800914093	0.13780649198574982
HCT15	-0.543085914093	0.08502016332239902
KNS42	-0.490133914093	-0.060354816609437985
BT474	-0.479977914093	0.021784175817651914
H2452	-0.262191914093	-0.010094997222838005
CAL54	-0.641674914093	-0.10545141297448912
AGS	-0.290450914093	0.043157834658973174
JHUEM2	-0.518962914093	0.03736326101266205
IPC298	-0.0600959140927	-0.0016981187677236503
CORL95	0.432949085907	-0.04920312671924471
CAPAN2	-0.329092914093	0.05132879603726587
PATU8902	-0.472289914093	-0.011285453489424075
RH41	-0.129021914093	-0.039136044174764587
GMS10	0.0903550859073	-0.002118160418615147
SKMES1	-0.224372914093	0.005208192856662424
RD	-0.525875914093	-0.08765750498507748
KPNYN	-0.394435914093	-0.053980793890786125
MDAMB436	-0.517062914093	0.10845495090288235
SNU1214	0.423472085907	-0.06503216117589422
HEPG2	9.74328408591	0.10290031478017586
H508	-0.181298914093	0.034089240187245455
CORL51	-0.216018914093	-0.04795039517815468
UMRC6	-0.364891914093	-0.01970005212632264
ECC12	4.35114208591	0.054156339770706025
RAJI	0.260723085907	0.10481343329590555
SHP77	-0.301505914093	-0.009527391013097426
H69	-0.480841914093	-0.06268120850646877
TE10	-0.525938914093	0.10206209554501473
ES2	-0.388483914093	-0.13224175261851331
BJHTERT	-0.182012914093	0.0169242473814723
CALU1	-0.329019914093	-0.042710763220577826
RCC10RGB	-0.176086914093	-0.08544739101308485
KYSE30	-0.392638914093	-0.012460717404586617
IOMMLEE	-0.364701914093	0.07479393045607166
M059K	-0.401964914093	-0.0076452247881647105
GB1	-0.494960914093	0.013318324624946146
YMB1	-0.625081914093	0.12966436059614897
A204	-0.620365914093	0.1292911095549026
H1975	-0.550597914093	0.1712189039509357
SKRC31	0.0615340859073	-0.13227824864278
MDAMB157	-0.299952914093	0.003845969077770352
HS274T	-0.407896914093	-0.15345575640497885
CAL29	-0.470759914093	-0.03488801539776986
H2106	-0.458502914093	0.22369904594261109
G361	1.72412608591	-0.07791740464429202
YD15	-0.566773914093	-0.013310993436419788
JHESOAD1	-0.439973914093	-0.021214670831354192
TM31	-0.634219914093	-0.05803260381127619
SNU601	-0.670720914093	0.14559468130797668
G402	-0.260764914093	0.11597611485590337
HCC1588	-0.594223914093	-0.09400484273589237
42MGBA	-0.531391914093	-0.060176355799169204
UOK101	-0.279469914093	0.006074795279941716
HEC251	-0.455787914093	-0.11083650081992764
HH	-0.142093914093	0.04126001716561722
KMS21BM	-0.153932914093	0.10804823715805029
KATOIII	-0.288636914093	0.04706904026291886
LN319	-0.320397914093	0.07953348176241765
TE11	-0.440104914093	-0.06670091695024409
SNU213	-0.640799914093	-0.07390850687826975
CORL105	-0.524732914093	0.044178471160358425
TC32	-0.242784914093	0.146763327654095
NCO2	2.91083008591	0.04182131856660618
ST486	-0.232048914093	0.04290992174719459
HS343T	-0.561550914093	-0.16348500441707645
TEN	-0.587253914093	-0.05113467651099977
SNU1066	-0.155866914093	-0.21839264432621996
KYSE270	-0.413998914093	0.059429929698786736
SKHEP1	-0.505996914093	-0.2137444512175328
PANC0504	-0.667839914093	-0.0034454781013100733
H1573	-0.277996914093	0.00644299331102021
TTOESOPHAGUS	-0.0436229140927	0.08799339694599408
KYSE510	-0.425093914093	-0.018025440236901082
TTTHYROID	-0.693793914093	0.0017132095170210586
NAMALWA	-0.185614914093	0.020320501451885128
HUTU80	-0.477314914093	0.07934365101642965
BECKER	-0.322970914093	-0.004199698093742903
HCC2157	3.50524508591	0.10128991455297978
SF295	-0.578396914093	-0.03163150574235415
ESS1	-0.519082914093	-0.04327439631408133
HT1376	-0.395761914093	0.10985362602591443
LS411N	-0.541128914093	-0.057751655685563646
H441	-0.315328914093	0.0879356468513263
CAL27	-0.648601914093	-0.00835684159998802
HARA	-0.472046914093	0.08863272560940731
H1385	-0.423812914093	-0.06910756367494898
H660	-0.496743914093	0.014044510539372152
MEWO	0.224570085907	-0.16160132285708498
YKG1	0.479419085907	-0.13135756935465365
AZ521	-0.569819914093	-0.015421503849133341
HS611T	-0.152703914093	0.10523521178889349
ISHIKAWAHERAKLIO02ER	-0.592990914093	-0.0727730718158062
HCC1171	-0.656976914093	-0.05274370680254719
HEKTE	-0.363349914093	0.03758951432581039
S117	-0.459379914093	-0.12952921948714494
OSRC2	-0.501998914093	-0.17211189044513073
L540	0.00954808590734	-0.009361397828693184
143B	-0.557978914093	-0.08043435428455847
SCC9	0.0787910859073	0.024573614287945977
LMSU	-0.590393914093	-0.06414538154697626
HUH1	8.90738408591	0.09584831440155611
HT1080	-0.310403914093	-0.040940761327346704
OVMANA	-0.383745914093	-0.11127943796500112
SKNMC	-0.345107914093	0.02659311296270426
OVCAR3	-0.217300914093	-0.03407164886997266
H526	-0.0805459140927	0.19698076460977018
HSC2	-0.267365914093	-0.09882533459507303
HUT78	-0.226703914093	0.06837317808951866
HCC1438	-0.489690914093	-0.030956210778332136
KIJK	3.03739208591	0.0010886158025101942
KMS27	-0.338389914093	0.12290907774871025
H510	-0.482397914093	-0.0007385701119213687
MJ	-0.336426914093	0.08540666351174232
SLR26	0.143509085907	-0.008789588665514483
H23	-0.302071914093	0.12188274492029433
SKUT1	-0.389164914093	0.12365555824857385
MORCPR	-0.168194914093	0.08211328903236936
COLO741	-0.641324914093	-0.03484311422401133
PANC0213	-0.201142914093	0.009684315158812212
SJSA1	-0.161661914093	-0.08979675716227407
KMM1	-0.556654914093	0.2108383340910322
DANG	-0.536048914093	-0.06476139025581873
HS729	-0.547433914093	-0.017849744288355233
H2081	-0.455956914093	-0.19177788590139075
BDCM	-0.295603914093	0.0004220883507970139
H1373	-0.229177914093	0.07212154575329216
MC116	-0.248222914093	0.11066946661662086
HCC1954	-0.312745914093	-0.04500374845345761
PECAPJ15	-0.486832914093	-0.03941942130464809
DMS114	-0.373014914093	0.2028601091762227
SW403	-0.466658914093	0.04309019096345275
EFE184	-0.550933914093	-0.005209810929770564
OV90	-0.0935219140927	-0.01756442281920825
OCILY3	-0.158637914093	0.0791202981197983
H2228	-0.429840914093	-0.019739675753721195
CHP126	-0.539638914093	0.03235282140643206
RH18	-0.363745914093	-0.16533105250492863
COLO201	-0.435920914093	0.03931448214102736
OVCAR4	-0.599762914093	0.04076211599182299
ML1	-0.380015914093	-0.12459408809751032
BFTC905	-0.491193914093	-0.017094380032424878
H2171	-0.503509914093	0.0827567184151682
RERFLCAI	-0.473328914093	0.0170451371959284
A375	1.32892808591	0.15901486267866446
LC1SQSF	-0.306408914093	-0.2621117049093204
NCCSTCK140	-0.561550914093	0.018946529850214895
SNU216	-0.480909914093	0.06700896112626747
HSC4	-0.609974914093	-0.02980618768099174
SUDHL10	-0.156518914093	0.23137447873322464
CHL1	6.23259408591	0.006643470024409581
HUG1N	-0.629406914093	0.09385927767299192
CHP212	-0.495392914093	-0.052581969203173755
HGC27	-0.443452914093	0.0069217475708165934
MDAMB415	-0.245870914093	-0.015574186166449577
KE97	-0.451851914093	-0.02976653716986548
HMC18	-0.304545914093	-0.008355118389047452
COV644	-0.268472914093	-0.06452306272836728
MKN7	-0.466752914093	0.05964760368589398
JHH5	8.63974408591	0.0530727074344721
LOXIMVI	-0.279720914093	-0.05623962425807849
TE15	-0.506957914093	-0.019487501955925055
CORL88	-0.471134914093	-0.04709934027471009
EB1	-0.578978914093	0.11605256052040537
HPAFII	-0.464493914093	0.0481231637010411
HS888T	-0.572039914093	-0.12033949703350141
CORL24	-0.450849914093	-0.22072783251248088
SLR25	-0.326993914093	0.05686238823717294
BXPC3	-0.475570914093	0.07245649615086544
SNU520	-0.595002914093	0.06443163473471976
ASPC1	-0.519963914093	0.007109510539362182
NALM19	-0.273892914093	0.15836395961164743
CAL33	0.603237085907	-0.08217820850648748
SNU668	-0.479875914093	0.08729902587444453
EFM192A	-0.466648914093	0.17456717392441787
H2286	-0.205239914093	-0.08246493550378084
L1236	-0.405760914093	0.04976256922924342
WM88	6.51279408591	-0.09529269998698899
L363	1.14882708591	-0.007344178593583694
H854	-0.257523914093	-0.008839544742752253
H1105	-0.278788914093	-0.10362874996800596
A1207	-0.464679914093	-0.014433586772256955
CL14	-0.316437914093	0.04012421595397421
MSTO211H	-0.323424914093	-0.07313159510243658
LN382	-0.302142914093	0.0306902526824664
SNU201	1.72253008591	-0.03985684425050668
MDAMB453	-0.242156914093	0.23618966237581235
HCC1187	3.13052708591	0.0791477702894198
SNU46	-0.443817914093	0.11127879225082903
LN215	-0.507438914093	0.1569108126976504
SUDHL4	0.0654730859073	0.19383052795698874
YAPC	-0.415216914093	-0.05655821986581027
U2OS	-0.473962914093	0.10459889410619308
SNUC4	-0.492902914093	-0.03446198245570476
SCC15	-0.508808914093	-0.08624428044888788
HDLM2	-0.0260169140927	-0.016473483023712883
JHH2	-0.524825914093	-0.05354889195966554
GRM	-0.672479914093	0.08474982329969982
DMS79	1.76126208591	0.02011325078926666
SNU1040	-0.377694914093	0.08958913378812478
DAUDI	-0.0950819140927	0.029336765745704273
SNU475	-0.556620914093	-0.04006450233454874
KYM1	-0.470347914093	-0.10108210400057599
KP2	-0.413333914093	-0.022038576548865336
SW480	-0.384481914093	0.11829295014554692
LXF289	-0.383608914093	-0.08810275640499296
SKBR3	-0.312078914093	0.10291297324285642
CW2	-0.511505914093	0.14252366957004176
ECGI10	-0.438964914093	-0.0760961751857401
JHUEM1	-0.585043914093	0.05021214211830904
COLO205	-0.344071914093	-0.007040344061158043
H2170	-0.445266914093	0.06850249047119782
LN340	1.46905808591	0.02691348403424672
TE9	-0.558468914093	-0.019306198661704233
GA10	-0.336796914093	0.036506519626804325
SW780	-0.628710914093	0.03939413530271257
HUNS1	-0.116925914093	0.1589394064121395
RT11284	-0.492181914093	-0.13075096049431442
A4FUK	-0.128554914093	0.09999471084227421
LNZ308	-0.129579914093	0.04943992477643312
MDAMB435S	-0.0480689140927	-0.02939277836636433
TC71	-0.206460914093	0.06834773545418604
H82	-0.454461914093	0.035115158021395566
SKNBE2	-0.366944914093	-0.05925828574993437
JHOC5	-0.484052914093	-0.11481532323571404
H2227	-0.577260914093	0.14520388236822487
AU565	-0.546000914093	0.10854638331481317
GP2D	-0.207154914093	-0.07426223993393405
MHHES1	-0.495461914093	-0.08947359737429766
BC3C	-0.537099914093	-0.09789329900250524
HT55	-0.262481914093	-0.1130061494379222
HCC56	-0.358594914093	0.04961049425765582
IGR1	1.71064908591	-0.13205765454961602
UACC893	-0.535081914093	0.08643239883925025
MFE296	0.195209085907	0.2816811247006922
BCP1	-0.358759914093	0.08691297665063859
H1963	-0.373305914093	-0.037131474314866894
SNU685	-0.527330914093	-0.09783119601119
HUT102	0.276007085907	0.021277114855896624
HPAC	-0.272609914093	-0.08032828120616578
HT115	-0.584258914093	-0.004071662879802211
T24	-0.246369914093	0.06097862148220545
OVSAHO	-0.142292914093	0.11659621103161981
UMRC2	-0.248901914093	-0.08669374958940976
RH30	-0.578679914093	0.10429288880516427
SNU503	-0.412538914093	-0.05905457806343355
PFEIFFER	-0.495336914093	0.11644808872943238
HPBALL	0.629770085907	0.10336177521182277
TE6	-0.514262914093	-0.04932064811269196
SKRC20	-0.173682914093	0.06809328903237243
IMR32	-0.201138914093	-0.03378840843074483
UACC62	2.55988608591	-0.04759588665866989
YD10B	-0.557571914093	-0.030780661743867347
H889	-0.266641914093	-0.016868652277751667
SF172	-0.302735914093	0.09935937309143367
H1437	-0.364886914093	0.05134722958516499
CI1	-0.243579914093	0.1463382682069102
1321N1	-0.597211914093	0.07110113416677495
CAL51	-0.270547914093	-0.010244789347056318
SUPT1	0.342153085907	0.14627037649922883
LOUCY	-0.130528914093	-0.0269218298620252
H1092	-0.289394914093	-0.28342420055493567
CALU3	-0.498700914093	-0.08582348794606061
HT29	-0.623935914093	0.10907257907399863
SNU119	-0.150666914093	0.03323350940341115
253JBV	-0.457791914093	-0.12541869922968912
OE19	-0.627406914093	0.09733771159958314
KYSE180	-0.407547914093	0.03949153704445496
EVSAT	-0.210615914093	0.09045234014935115
SNU308	-0.437364914093	0.04424192288316911
HS766T	-0.461582914093	0.06458079149353313
KPNRTBM1	-0.408142914093	0.013995619210312513
COLO783	8.28843408591	-0.11580233005134387
MFE280	-0.414730914093	0.1306665548407213
SEM	0.180654085907	0.09151716029322791
LUDLU1	-0.566628914093	0.01564900126259496
SNU449	0.0765180859073	0.023778507131562526
SW1710	-0.497626914093	-0.11651376776432801
REH	-0.187274914093	0.1176746949391977
HCC1419	-0.325298914093	0.05624914666204381
SNUC2A	-0.315213914093	-0.02775484084269427
SUPM2	1.30503808591	-0.21804236147878753
H460	-0.418169914093	-0.07020686356135142
ECC10	-0.518729914093	0.026986602549976754
PEER	-0.337887914093	0.1324895196268179
WSUDLCL2	-0.204796914093	0.10926253098613513
KMS12BM	-0.469537914093	0.26061002738902195
SNUC5	-0.488491914093	-0.03957156291765948
SIMA	-0.481341914093	-0.035970358449657236
UBLC1	-0.481622914093	-0.0730081146026394
H596	-0.565275914093	-0.04823326265261438
LU99	-0.529060914093	0.013138176953567077
YD8	-0.235884914093	-0.016176784046017422
KM12	-0.329439914093	-0.07662656102443499
VMRCLCP	-0.562788914093	-0.021108899532584397
PANC0203	-0.464795914093	-0.0791646200929787
HUH6	7.18719408591	-0.03418140805208668
253J	0.146185085907	-0.10969731490556929
KASUMI2	-0.123979914093	0.05684493992217186
H1581	-0.368159914093	0.07132687063024373
SH4	-0.509383914093	-0.06242280297824224
SW1417	-0.464591914093	0.07932758778285814
P3HR1	-0.150119914093	0.12015159194789712
KO52	-0.0100139140927	0.0053476703272913656
NUGC4	-0.312762914093	0.013505422315198657
MCF7	-0.352344914093	0.16640525911943932
THP1	-0.0263049140927	0.040826663511733294
SNU1076	-0.249983914093	-0.11726836185744813
ME1	-0.282711914093	0.25965376385249184
H650	-0.410444914093	-0.05362944061551096
MOLP8	-0.230427914093	-0.10932595670790403
CL11	-0.573738914093	-0.08723382266778647
SKNAS	-0.526116914093	0.032848293954737776
D341MED	-0.0832699140927	-0.03122352808238872
H520	-0.281406914093	0.03974401375784679
H2052	-0.457504914093	-0.0787122687109092
L33	-0.462321914093	0.012711090622663526
8505C	-0.554658914093	-0.10899272384153359
A253	-0.389028914093	-0.24366318654507466
EHEB	-0.656560914093	0.054038482519672436
MESSA	-0.119747914093	0.16666810311793678
CPCN	-0.207833914093	0.01773435302329919
CMK115	-0.397774914093	0.015331331061899746
H4	-0.621462914093	-0.04214656026714989
JHOM2B	-0.623010914093	-0.13338218351593178
RPMI7951	-0.355279914093	-0.13134875829820944
HCC827	-0.474630914093	-0.041958286885869354
CORL23	-0.494396914093	0.17355848933525725
SKLMS1	-0.385701914093	0.05135657793808217
TT2609C02	-0.623187914093	-0.049908943076691935
UMUC3	-0.555102914093	-0.06397460305396721
HCC1569	8.43919408591	0.07816523337163121
SNU283	-0.281904914093	0.03590082670748142
H661	-0.511207914093	-0.025574078252769934
SNU8	-0.142650914093	-0.08056152050949085
CMK86	-0.538415914093	0.08509266691949675
U343	-0.0654989140927	0.028483895242146524
PCM6	-0.269041914093	0.14304566919136988
F5	-0.224520914093	0.11638168736633149
SNU423	-0.483521914093	-0.03128337132356763
LN235	4.87353408591	0.027326615802510626
GDM1	-0.449769914093	0.07315065480287529
LCLC97TM1	-0.516788914093	-0.06439044288738524
KP4	-0.523603914093	-0.03483877609447225
HEL	6.61016408591	0.02044495052415061
PSN1	-0.515394914093	0.05866182784342038
KOPN8	-0.338044914093	0.2770536752496619
A2780	-0.627924914093	0.12175407434095145
MOLM6	-0.00285591409266	0.10342969342462185
SNU410	-0.410478914093	0.07037573242500714
H358	-0.615759914093	0.06025281269762194
H1694	-0.447801914093	-0.10356831642010758
EFO21	-0.361584914093	0.01538872409486471
HCC2814	-0.403430914093	0.0692492943333794
H211	-0.0174689140927	0.024329504102355085
LS123	-0.562359914093	0.03374996036896963
KE37	0.0377000859073	-0.024964348983540826
AMO1	-0.311970914093	0.060160850183413016
CORL311	-0.227037914093	0.008778782406037564
H446	-0.386503914093	-0.009531911270588047
SKOV3	-0.446753914093	-0.03831190407632353
G401	-0.370688914093	0.1222422299638043
SW48	-0.0669949140927	-0.0439293747313654
HK2	-0.224819914093	-0.0019340513689981367
H1618	-0.371583914093	0.014219671463235349
LS1034	-0.418352914093	0.01645196491271142
TF1	-0.380323914093	0.1141240792633226
BL70	-0.0523559140927	0.08598735718835467
HCC1897	1.17487608591	0.20178257225838753
SW1463	-0.272998914093	0.04967037498465405
HS852T	4.48529208591	-0.06111672838529103
LN443	-0.330085914093	0.08266123753669771
DB	-0.350440914093	0.1113520887294324
NUGC3	-0.508742914093	0.14765003685513672
SUDHL8	-0.0885009140927	0.04834206449619247
SLR20	-0.283048914093	0.1659677782409756
HMCB	4.67161208591	-0.04232717518574101
RPMI8226	-0.339953914093	0.09229123488618642
SUPHD1	-0.565044914093	0.04842574719211454
KALS1	-0.497783914093	-0.06799430771131035
HTK	-0.301508914093	-0.07103791695025755
H1435	-0.320511914093	-0.03529919184609988
KASUMI1	-0.245201914093	-0.16311040426563664
KG1	-0.354309914093	0.07479762716180983
CADOES1	-0.353971914093	0.011217114098608181
SW1271	-0.474697914093	0.04191691720352163
MOTN1	-0.168180914093	0.0981462269346716
IGR39	-0.279867914093	-0.0461476666662468
N87	-0.294565914093	0.029449685473076106
SNU840	-0.277568914093	0.038304144390171886
MOLM13	-0.482819914093	0.08190150940340503
PANC1005	-0.557636914093	0.12495468092936352
GSU	-0.375114914093	-0.012761211914266412
H684	0.999395085907	0.13977956544279463
RCHACV	-0.132153914093	-0.030658749210716936
KYSE70	-0.465975914093	-0.10325904758255766
2313287	-0.433900914093	0.00763389259162926
KCL22	-0.584152914093	0.041125513947161726
BICR18	-0.344950914093	-0.0648414125958056
SALE	-0.0192979140927	0.08059775968739645
H1836	-0.293376914093	0.07385069986157947
DND41	-0.294313914093	0.23196895658250274
CJM	-0.479580914093	-0.10395966174388947
MOLT4	-0.266220914093	0.095259905086855
EB2	0.210206085907	0.08161795128147262
KARPAS299	-0.0621879140927	-0.014697441372757553
SU8686	0.530037085907	-0.1590010047957115
SNU175	-0.0804869140927	-0.07009091695020259
KPL1	-0.393525914093	0.12297189448478982
RDES	-0.426473914093	0.12746455181158522
KLM1	-0.641133914093	0.15945529546932585
LN428	-0.444893914093	0.18983202322396486
KU1919	-0.526199914093	-0.033246224788179554
ZR7530	-0.309847914093	-0.033657578063447637
SW1573	-0.334599914093	-0.058935179729474825
BT483	-0.315356914093	0.050074984223567924
KMS20	0.0437930859073	0.12825794635913365
OE33	-0.446745914093	-0.20928846068369064
CL34	-0.323840914093	-0.0678352486427616
EWS502	-0.116580914093	0.1345045302288881
H2141	-0.379029914093	0.0050097570369060426
JVM2	-0.243554914093	-0.008531698851057874
K562	2.76979508591	0.1807872367793822
HT	-0.281924914093	0.09250091947534546
MEG01	0.00230508590734	0.14178587100887127
LI7	1.40593308591	-0.07665393209599002
SNU719	-0.500195914093	0.071318392402323
NB1	-0.411914914093	0.012692966048612257
SW1116	-0.341835914093	0.024046743784324778
OCIAML5	-0.135069914093	-0.009319663258447807
A3KAW	-0.361491914093	0.12414253666580653
DFCI024	0.133017085907	0.07596903003955119
D283MED	-0.274932914093	0.03259572220160363
H1155	-0.382426914093	0.027770879717712804
647V	-0.467348914093	0.05289960406458083
COLO668	-0.449267914093	-0.06953015625349704
LN18	-0.379800914093	0.16251729698388176
HCC2108	-0.577891914093	-0.028443877192562403
OCILY10	0.0866240859073	0.2179542352648126
KYSE450	-0.365466914093	0.028399764231159527
COLO775	-0.592132914093	0.18886537612057594
PK59	-0.203195914093	-0.005232293701449239
KMS18	-0.322973914093	-0.05130393020279324
HMEL	0.234600085907	0.08146157869531966
NUDHL1	0.133275085907	0.23150096983506468
TE8	-0.492055914093	0.04921798687407465
COLO680N	-0.476334914093	0.04931145336403622
CAL120	-0.535316914093	0.006649763852515485
HCC33	-0.531561914093	-0.02934350271318804
H1703	-0.537305914093	0.014441774454557403
COLO320	-0.460816914093	-0.06252040767345274
SUDHL6	-0.259026914093	0.11123697437880589
MONOMAC1	-0.216714914093	0.0834866941819115
KYSE150	-0.433518914093	0.06656023905126034
HCC1428	-0.192830914093	0.03920086002819326
AML193	-0.165817914093	0.055463638899807
HCC1500	-0.548851914093	0.03976822996382352
EW8	-0.407833914093	0.1431142144394308
H522	-0.351491914093	0.17304447040300855
H1436	-0.349792914093	-0.08492005515543372
SJRH30	-0.471589914093	-0.013434274390605048
UACC812	-0.206257914093	0.1983131288657244
JURKAT	-0.0580409140927	0.003182310236470094
JEKO1	-0.435004914093	0.2278158835041377
SNU407	-0.189473914093	-0.0021289722323334396
NALM6	-0.205223914093	0.06078519740044079
LAMA84	-0.0629269140927	0.03943313795316637
SNU81	-0.402468914093	0.04039917240986091
BL41	-0.418761914093	0.012579341663934556
SUDHL5	-0.467826914093	0.05521663965713728
HCC1143	4.04409008591	0.03834410198200735
KU812	-0.438042914093	0.03853204064156786
SKMM2	-0.526009914093	0.08906206070971613
MKN45	-0.605830914093	0.005607873280752371
H747	-0.388485914093	-0.0005981422436840829
H524	0.0619710859073	0.06064495506798073
H841	-0.549196914093	0.0846723496154638
NB4	-0.295499914093	0.00791945904371558
MV411	-0.516086914093	0.2446319278055258
SNU761	0.407027085907	-0.027602966931280903
KASUMI6	-0.238239914093	0.07039096604862807
CMK	-0.389852914093	0.09935904821444953
MOLP2	-0.204273914093	0.1675240860788773
MIAPACA2	-0.345442914093	0.1276763374988353
697	-0.181101914093	0.00019068585175402138
SNU16	-0.194347914093	0.07464184753291242
CA46	-0.415618914093	0.09592142420840051
UT7	0.745714085907	0.06723417808949861
MUTZ5	-0.122345914093	0.1231352810808215
PRECLH	-0.0370559140927	-0.02295378669654152
BHT101	-0.633729914093	-0.14738118086539911
EFM19	-0.0709189140927	0.1716787812701254
TYKNU	-0.480699914093	0.03951726101266209
CCK81	-0.326268914093	0.03359562981238658
SUPB15	-0.108170914093	0.0856536264045579
TE14	-0.342878914093	-0.05803715246707964
SNU61	-0.569289914093	0.041237466995239336
TOV112D	-0.503806914093	0.15887775817283006
BEN	-0.435459914093	-0.05912306272831961
NUDUL1	-0.0973629140927	0.08766150561700169
LC1F	-0.432140914093	-0.14856304758256195
OCIAML2	-0.284996914093	0.04982318452646853
KYO1	3.29349408591	0.3258426748710649
ONCODG1	-0.0807689140927	-0.1309698309979182
HCC2935	-0.467649914093	0.005157239429893352
639V	-0.116847914093	0.2100762913042365
T84	-0.484042914093	0.08596357377296279
PL21	-0.133439914093	-0.018874908241413677
MOLT16	-0.457999914093	-0.0438134633341462
DEL	-0.308086914093	-0.06078160570447028
OCILY19	-0.339862914093	0.128520840338687
F36P	2.26366208591	0.06429007585554865
PF382	0.472821085907	0.08888300921415428
H2126	0.237026085907	0.030416607472373493
LCLC103H	-0.566033914093	-0.05279716723420911
SNU1196	-0.480695914093	0.08289357036516158
H1876	-0.0794169140927	-0.11446887794984575
MHHCALL3	0.0557280859073	0.08590332348902595
NOMO1	-0.339746914093	-0.013684804114181364
M07E	-0.393158914093	0.04200038331480229
DOHH2	-0.461631914093	0.06571332462492797
SNU620	-0.689306914093	0.025357379149744074
JVM3	-0.206088914093	-0.00680155345155352
SCLC21H	0.00612508590734	-0.08193762690859017
LP1	1.57617808591	0.08014148176236507
OCIM1	0.799684085907	0.09008005427278087
MHHCALL2	-0.478346914093	-0.011806594723780458
ALLSIL	-0.151156914093	0.12369898422353628
MEC1	-0.485840914093	-0.12978867537506378
CMLT1	-0.0707559140927	0.02687781307628251
SUPT11	-0.341365914093	0.25552499331106093
TGBC11TKB	-0.403103914093	-0.04504648226641141
JK1	-0.493415914093	0.010627069797220142
MOLM16	0.582581085907	0.14403234810088658
EOL1	-0.490273914093	0.06229816218643661
MONOMAC6	-0.407183914093	0.04050492780553669
HLC1	-0.523743914093	0.028887348100882664
HCC4006	-0.559138914093	-0.10491034671169615
NALM1	0.125397085907	0.08683366616221458
BFTC909	-0.348672914093	-0.16994096087298244
JIMT1	-0.563368914093	0.06722583238713571
REC1	-0.221240914093	0.026990319323935332
BHY	-0.492203914093	-0.08219094080481257
MHHNB11	-0.274335914093	0.0782696010353856
L428	-0.504570914093	-0.023027894610217755
MEC2	-0.327738914093	0.0970100001266267
SW620	-0.415594914093	0.10550635037276265
RCM1	-0.427019914093	0.07369700126256624
OCIAML3	-0.344037914093	0.12068038255747812
MINO	-0.112516914093	0.09239330417811273
JM1	-0.189374914093	0.07384262110355519
SET2	0.0204990859073	0.1839083238676456
TALL1	-0.244198914093	0.11907052114137315
VMCUB1	-0.315554914093	-0.0006341259619882272
TOLEDO	0.196987085907	0.08386438217890392
GSS	-0.539447914093	-0.06673793323197516
BCPAP	-0.197408914093	0.10582137460602631
P12ICHIKAWA	-0.213177914093	0.06067566654088262
JURLMK1	0.509844085907	0.04176280058099281
CAL62	-0.353241914093	0.007795975893381126
GRANTA519	-0.264118914093	0.027639635113389713
KARPAS422	-0.0855779140927	0.17278401110730135
U937	0.479656085907	0.03955904518531273
RPMI8402	0.300674085907	0.037684374606027526
SR786	0.335093085907	-0.1288186806760733
CGTHW1	0.134366085907	-0.10873226946820116
SHSY5Y	-0.590999914093	-0.005182042660202523
HL60	-0.373209914093	0.15149806487480244
MOLT13	-0.279075914093	0.0019658509407215006
H2172	-0.441737914093	-0.12013984614365864
MHHCALL4	-0.387852914093	0.09767535415920563
SNU245	-0.478543914093	0.05230317619631427
COLO677	0.518316085907	0.06858268357989294
OPM2	-0.340362914093	-0.06447868635575975
KARPAS620	1.38646608591	0.043012295469323274
COLO678	-0.646161914093	0.014280156128158512
HCC827GR5	-0.150425914093	0.12261272750259322
BV173	-0.0935869140927	0.0703042723719814
SUDHL1	-0.179441914093	-0.0823728525806919
SIGM5	-0.531190914093	-0.0026347431524226276
KMH2.lymphoma	-0.474549914093	-0.05468434027473596
