# Supplementary material for: Determinants of transcription factor regulatory range
Source: Nat Commun. 2020 May 18;11:2472. doi: 10.1038/s41467-020-16106-x (PMC7235260; doi:10.1038/s41467-020-16106-x)
Supplement: Supplementary file 12 — Source Data [file 41467_2020_16106_MOESM12_ESM.zip › Source Data/source_data_supp_fig_3d_TCF7L2_target_genes_expression.csv]

	TCF7L2	target genes
EHEB	-0.656560914093	-0.24978466660831847
KASUMI6	-0.238239914093	-0.21845639104504433
MEC2	-0.327738914093	-0.2684420010969907
KMS27	-0.338389914093	-0.23656274546448872
MEC1	-0.485840914093	-0.17513930958918472
A4FUK	-0.128554914093	-0.23247142397401002
KMS28BM	-0.395106914093	-0.14311689277812442
A3KAW	-0.361491914093	-0.1514821137486822
EB2	0.210206085907	-0.2810178633154115
MOTN1	-0.168180914093	-0.2204177931247186
MOLP8	-0.230427914093	-0.1609192913916365
COLO684	-0.650713914093	-0.21992213194623458
MINO	-0.112516914093	-0.25852626799483147
MJ	-0.336426914093	-0.2179603841126776
KMS12BM	-0.469537914093	-0.26011437024778794
JJN3	-0.442889914093	-0.31633772726686965
KMS20	0.0437930859073	-0.20339054355802696
BL41	-0.418761914093	-0.23026045343673615
MM1S	-0.304039914093	-0.13599421513517673
OCILY3	-0.158637914093	-0.19424979745750814
BDCM	-0.295603914093	-0.1969229031767456
H929	-0.448143914093	-0.14071617527384497
MONOMAC1	-0.216714914093	-0.2556819872322122
H1155	-0.382426914093	-0.014400589485201874
OCILY10	0.0866240859073	-0.27866998463255377
DAUDI	-0.0950819140927	-0.29359469693756896
GA10	-0.336796914093	-0.23959441097574338
DEL	-0.308086914093	-0.13267591877466217
HT	-0.281924914093	-0.23168696556846594
T98G	-0.194311914093	-0.008786521027693187
KMS21BM	-0.153932914093	-0.22801424459788033
COLO704	-0.360666914093	-0.14307343870534875
SKMM2	-0.526009914093	-0.22778556955456647
EJM	-0.467892914093	-0.2516606033500378
P3HR1	-0.150119914093	-0.2400173797798752
BCP1	-0.358759914093	-0.21657550456326166
MC116	-0.248222914093	-0.263665322587529
H69	-0.480841914093	0.0813326410173098
KARPAS299	-0.0621879140927	-0.1394497697278705
BL70	-0.0523559140927	-0.23349694997053597
KOPN8	-0.338044914093	-0.3511338650485622
CI1	-0.243579914093	-0.21955765880932876
KMS34	-0.481163914093	-0.08940344477118677
SUDHL5	-0.467826914093	-0.22427049503121474
KARPAS422	-0.0855779140927	-0.3053684906984415
KIJK	3.03739208591	-0.1255431059497441
SHP77	-0.301505914093	-0.05544519347135005
JM1	-0.189374914093	-0.23600723419932762
H2106	-0.458502914093	-0.15383011288219534
H1930	-0.464358914093	-0.07056171600169317
CMK86	-0.538415914093	-0.24300747683359847
JEKO1	-0.435004914093	-0.28981722813342786
HCC1500	-0.548851914093	-0.07981252796010344
MONOMAC6	-0.407183914093	-0.1889595270935516
KPNRTBM1	-0.408142914093	-0.1380382532633858
AMO1	-0.311970914093	-0.1798693555164014
JVM2	-0.243554914093	-0.24800586418194692
JVM3	-0.206088914093	-0.22353259381802085
EB1	-0.578978914093	-0.27184823679892617
HUNS1	-0.116925914093	-0.1891808884454
U266B1	-0.222250914093	-0.22870290577643035
NUDUL1	-0.0973629140927	-0.17528590577640113
HH	-0.142093914093	-0.14422939451128708
L363	1.14882708591	-0.19339321946790194
ST486	-0.232048914093	-0.2622189109757233
H2227	-0.577260914093	-0.1052494655684208
MOLM13	-0.482819914093	-0.25741275932923635
MOLP2	-0.204273914093	-0.28112167873995775
TOLEDO	0.196987085907	-0.17459914061179801
SUDHL6	-0.259026914093	-0.2652632082027404
L428	-0.504570914093	-0.14842962241418442
KHM1B	-0.0665529140927	-0.23931594303812406
OPM2	-0.340362914093	-0.136579336452303
SUDHL8	-0.0885009140927	-0.29508658341940497
MDAPCA2B	-0.363593914093	-0.08262911114898518
PCM6	-0.269041914093	-0.18875379572435821
HUT102	0.276007085907	-0.1662242671282191
RAJI	0.260723085907	-0.2543064291733065
REC1	-0.221240914093	-0.24217634165165922
OCIM1	0.799684085907	-0.17343097770013055
LP1	1.57617808591	-0.1367123979774437
SUDHL4	0.0654730859073	-0.35565052016118054
SUDHL10	-0.156518914093	-0.3421142012703512
SR786	0.335093085907	-0.10021671340207829
H1105	-0.278788914093	-0.07792900023040211
CORL47	-0.322920914093	-0.16521049243144506
KMS26	-0.240635914093	-0.1354294005771103
H211	-0.0174689140927	-0.11123030958917748
SUDHL1	-0.179441914093	-0.18282878619233922
HUT78	-0.226703914093	-0.14435990404332802
KE97	-0.451851914093	-0.13908821513516703
KO52	-0.0100139140927	-0.20812960681632436
L1236	-0.405760914093	-0.17174089277812088
KARPAS620	1.38646608591	-0.17432007995314472
H146	-0.612338914093	-0.024134651876866673
MOLT16	-0.457999914093	-0.23025217354069813
GRANTA519	-0.264118914093	-0.2590200158283851
H1385	-0.423812914093	-0.06965171513515825
SCLC21H	0.00612508590734	-0.07523669953721238
EFM19	-0.0709189140927	-0.07365875153026773
MV411	-0.516086914093	-0.34623249849739945
CHP126	-0.539638914093	-0.17184672380063504
MDAMB134VI	0.429557085907	-0.09291438411265038
WSUDLCL2	-0.204796914093	-0.2860869187746997
CORL279	-0.0189949140927	-0.028215493298039785
H889	-0.266641914093	-0.07801934338469159
OCIAML2	-0.284996914093	-0.17417951496186815
PFEIFFER	-0.495336914093	-0.23652593523917181
K562	2.76979508591	-0.3115401666083408
NALM19	-0.273892914093	-0.30487659208495727
RPMI8226	-0.339953914093	-0.18188566227556696
DMS79	1.76126208591	-0.1425318849791823
KPNYN	-0.394435914093	-0.09059467180758497
THP1	-0.0263049140927	-0.15698919173831447
H1618	-0.371583914093	-0.03884770560306828
KU812	-0.438042914093	-0.1363289326394488
NB4	-0.295499914093	-0.16084488671228617
SET2	0.0204990859073	-0.1856617463310616
H526	-0.0805459140927	-0.1449361397451841
CPCN	-0.207833914093	-0.12430655655632655
DMS153	-0.535292914093	-0.015801034025964396
KMM1	-0.556654914093	-0.0855814213742979
KMS18	-0.322973914093	-0.14792595343671114
RI1	-0.412838914093	-0.3409721440779667
H2171	-0.503509914093	-0.16582141097566758
SIMA	-0.481341914093	-0.12033944650427247
CMK	-0.389852914093	-0.20438290144366375
CA46	-0.415618914093	-0.2616190244938951
H2196	-0.501102914093	-0.07730283905194801
KE37	0.0377000859073	-0.190747412708829
D341MED	-0.0832699140927	-0.19203981305542028
LN382	-0.302142914093	0.05984713235184903
RCC10RGB	-0.176086914093	-0.018564864181908152
MHHCALL2	-0.478346914093	-0.24424281825473593
L540	0.00954808590734	-0.20143176886134903
KMS11	-0.307824914093	-0.10363236938124866
DOHH2	-0.461631914093	-0.30006748896533614
U178	-0.405390914093	0.025562218140450458
H1092	-0.289394914093	-0.06892607475379578
U118MG	-0.543468914093	-0.02514660854936799
RL	-0.287311914093	-0.27232696210225726
22RV1	-0.359655914093	-0.06440100456325853
EOL1	-0.490273914093	-0.2843946518769583
HDLM2	-0.0260169140927	-0.17707474373131762
KMRC1	-0.525776914093	0.05583664361701866
H209	-0.597101914093	-0.11348251062913073
KMRC2	-0.444572914093	0.039034041363988636
LNCAPCLONEFGC	-0.301012914093	-0.173736430039802
CADOES1	-0.353971914093	-0.10423455742284858
U937	0.479656085907	-0.1892860210276922
LCLC103H	-0.566033914093	0.08477830046276846
H1963	-0.373305914093	-0.08071213454584096
H524	0.0619710859073	-0.12228380785609093
CORL51	-0.216018914093	-0.048747651010354526
SHSY5Y	-0.590999914093	-0.09907853055969926
IGR1	1.71064908591	0.045334326459276285
OAW42	-0.424637914093	0.04263605609535096
SLR26	0.143509085907	-0.0030369655684206825
SCC9	0.0787910859073	0.10870228746446475
LAMA84	-0.0629269140927	-0.19132651149560423
VMRCLCD	-0.613099914093	-0.06942263887858945
H1836	-0.293376914093	-0.1098956605424242
IGR37	3.02793408591	-0.144578904043259
H660	-0.496743914093	-0.014830328653301635
TTTHYROID	-0.693793914093	-0.04073266834139393
TALL1	-0.244198914093	-0.3024797757937498
HS611T	-0.152703914093	-0.20160754095841305
HS895T	-0.407812914093	0.1296853429237763
HS578T	-0.146968914093	0.006659114154242952
SLR24	-0.566657914093	-0.03181447510050128
HS172T	-0.377355914093	0.04740970080937197
UT7	0.745714085907	-0.1980925556897466
COLO775	-0.592132914093	-0.27830713367935545
HEL	6.61016408591	-0.19595580698958903
SUPM2	1.30503808591	-0.14873459035177233
P12ICHIKAWA	-0.213177914093	-0.2647821128821458
SUPHD1	-0.565044914093	-0.09916705828937518
SNU349	-0.272773914093	-0.11733501669490497
MOLT13	-0.279075914093	-0.2128920730208265
SALE	-0.0192979140927	0.039252080358762424
SIGM5	-0.531190914093	-0.19507160941594806
HGC27	-0.443452914093	-0.0428666215476198
BICR16	-0.511346914093	0.05192374240388043
H1395	6.97283408591	0.04375759249053173
U87MG	-0.431318914093	0.03750399197060701
HEC59	-0.307431914093	-0.020271297457493644
SKLU1	-0.353840914093	0.026952258001790932
MEG01	0.00230508590734	-0.17752143350603536
H2081	-0.455956914093	0.016225407915186254
SKNMC	-0.345107914093	-0.11956872466718188
SKMEL31	3.76873008591	0.01688139751650522
MHHCALL3	0.0557280859073	-0.2354958780467993
NCO2	2.91083008591	-0.1773494222408434
KNS81	-0.489226914093	0.06189175540214544
H2141	-0.379029914093	-0.08991146210219071
RPMI7951	-0.355279914093	0.12430001363436606
H1694	-0.447801914093	-0.13578482345402743
LN464	-0.289225914093	-0.04586230352336605
K029AX	-0.306283914093	-0.04461250023045159
MSTO211H	-0.323424914093	0.08068641311444502
JHH1	-0.245593914093	-0.04198518913861464
J82	-0.390896914093	0.07352368261184075
KMRC20	-0.461698914093	0.02423401536745578
KLE	-0.135402914093	0.08243017567936602
H1184	-0.477166914093	-0.11420567960656172
SKMEL3	-0.452565914093	-0.11259669260476886
SUPT11	-0.341365914093	-0.2984882679948274
IMR32	-0.201138914093	-0.1111490192945579
TUHR14TKB	-0.0613349140927	-0.05101485205021535
QGP1	-0.585449914093	0.05113351363440073
HEL9217	6.26882408591	-0.14362004875733925
CCFSTTG1	-0.206684914093	0.001853651416002031
MKN7	-0.466752914093	0.0884018949168391
EM2	-0.513847914093	-0.2030646198145401
NOMO1	-0.339746914093	-0.2022321510103836
HPBALL	0.629770085907	-0.23748358255283503
OVISE	-0.317526914093	0.08165403529813327
HS840T	-0.619511914093	0.10111682039343198
UMRC2	-0.248901914093	0.024978435644800567
MFE280	-0.414730914093	-0.052985014961825755
HL60	-0.373209914093	-0.2985392445979304
786O	-0.509383914093	-0.025856254996542413
TUHR4TKB	-0.144054914093	0.05113930566209192
HCC1937	3.59621108591	0.07613919041077047
HS683	-0.582620914093	0.09991353789779008
MKN1	-0.680281914093	0.10537444604333693
HS294T	0.839024085907	-0.06252192657362837
SLR25	-0.326993914093	0.11017418954422459
NH6	-0.207635914093	-0.056634092084888114
CAS1	-0.432471914093	0.07209993911098608
EWS502	-0.116580914093	-0.16209113281277618
COLO677	0.518316085907	-0.2304951553431132
MOLT4	-0.266220914093	-0.20887179659096047
PECAPJ41CLONED2	-0.485538914093	0.1134166574818295
ACCMESO1	-0.474082914093	0.11314932819241416
TC71	-0.206460914093	-0.08543137198093628
VCAP	-0.396550914093	-0.10886096210219517
CAL120	-0.535316914093	0.06004500670191452
UACC257	0.317704085907	-0.08005344563772769
HS618T	-0.416349914093	0.0759246895442401
MCF7	-0.352344914093	-0.06101914841072326
DM3	-0.538698914093	0.039986841190657305
H446	-0.386503914093	-0.06978472206751593
ECGI10	-0.438964914093	0.1916625145008762
HCC95	-0.246664914093	0.03397244257713827
SEM	0.180654085907	-0.16328890317673866
SNU119	-0.150666914093	0.025417316927290233
HS939T	0.171978085907	0.08321218781112648
DMS53	-0.554937914093	-0.00022376626163537049
HS936T	2.99029608591	-0.040111113748635505
DFCI024	0.133017085907	0.0840421661473139
HCC33	-0.531561914093	-0.05255698116626975
KMBC2	-0.466947914093	0.10468629872972937
UACC62	2.55988608591	-0.021289648410685515
GOS3	-0.374707914093	-0.051553482032867685
SW1573	-0.334599914093	0.031955470306782474
MELHO	0.730752085907	-0.048264433505996664
BT549	-0.389737914093	0.045129056095403956
MFE319	-0.240874914093	-0.05894652276083013
TYKNU	-0.480699914093	-0.0011474196412251747
DETROIT562	-0.273109914093	0.2310380439636366
HCC2814	-0.403430914093	0.008733504102313333
COLO783	8.28843408591	0.026170499769539345
OSRC2	-0.501998914093	0.055712614154290525
HMEL	0.234600085907	-0.014220336452300204
IGR39	-0.279867914093	0.13769630479554126
H2085	-0.339002914093	0.062093452109228245
U138MG	-0.451549914093	0.01542414188390474
PL21	-0.133439914093	-0.2833527506637298
AM38	-0.430042914093	0.10692468954422549
HDMYZ	-0.382264914093	0.0658319590415884
SKRC20	-0.173682914093	0.05680665228253295
A1207	-0.464679914093	0.04071738365167384
NUDHL1	0.133275085907	-0.29158987024783145
JK1	-0.493415914093	-0.1887391094158522
AML193	-0.165817914093	-0.24186462848006232
8505C	-0.554658914093	0.14858132472619257
ISHIKAWAHERAKLIO02ER	-0.592990914093	0.07723114794976196
RCC4	-0.251365914093	-0.05527858688555871
OCIAML5	-0.135069914093	-0.17093335118368347
SF295	-0.578396914093	0.11159092351304464
RVH421	5.77573408591	0.04414966528088056
H1339	-0.422416914093	0.06027691571409896
GAMG	-0.536689914093	0.14326666961359394
BICR18	-0.344950914093	0.04447376926693646
SNU878	4.93907908591	0.0867811652808208
HT1376	-0.395761914093	0.058338738071044845
EW8	-0.407833914093	-0.194134859849189
PC14	-0.565660914093	0.09176984812306621
SH4	-0.509383914093	0.024047211208036417
MFE296	0.195209085907	-0.08095758168624712
YD15	-0.566773914093	0.10896264621662699
BEN	-0.435459914093	-0.03282861981450691
EFM192A	-0.466648914093	0.003153628019095184
MPP89	-0.276562914093	0.11555829786309542
H510	-0.482397914093	-0.05322223159961027
SKMEL1	1.77319308591	0.0035235136343864243
F5	-0.224520914093	0.03345599890302491
BICR6	-0.514958914093	0.05610403876433988
HS870T	-0.520079914093	0.10707216614733732
CMK115	-0.397774914093	-0.16057993783881336
OELE	-0.272086914093	0.054682333391721516
H2052	-0.457504914093	0.04372433252517734
SW1990	-0.199853914093	0.12689664188389752
OVKATE	-0.285876914093	-0.007753766261613021
NUGC3	-0.508742914093	0.11505116528074774
IOMMLEE	-0.364701914093	0.0066105015025938125
CORL311	-0.227037914093	-0.0883875764869134
SKRC31	0.0615340859073	0.053704764934201316
COLO741	-0.641324914093	-0.030463259329236478
LN235	4.87353408591	0.0337145777590838
LUDLU1	-0.566628914093	0.15117380739518052
H1944	-0.557821914093	0.1801866488162865
H292	-0.351368914093	0.09026284422356476
SKMEL28	-0.274192914093	-0.019986509762463283
JURLMK1	0.509844085907	-0.18582941357534355
HCC1419	-0.325298914093	-0.021487899710447927
RERFLCSQ1	-0.673973914093	0.09259298763779245
SH10TC	-0.320236914093	0.06133924673654803
SCABER	-0.491872914093	0.18821752489953292
SNU489	-0.727614914093	-0.15177908081969654
TUHR10TKB	-0.576692914093	0.027376361987872883
KG1C	-0.326501914093	0.05318772074011571
HSC3	-0.461310914093	0.20387839924957574
HSC2	-0.267365914093	0.0991442077417935
PF382	0.472821085907	-0.2859306198145613
LOUNH91	-0.445350914093	-0.031570931772872846
HS229T	-0.421296914093	0.0980767961300185
RMUGS	-0.348584914093	0.020356255402139194
SUPT1	0.342153085907	-0.20304254009181544
SF172	-0.302735914093	0.059166908781630195
KYSE70	-0.465975914093	0.08088993911090954
BT474	-0.479977914093	-0.009382733332680434
COLO792	5.85567408591	-0.11207053402594981
KMH2.lymphoma	-0.474549914093	-0.10241935984920113
PC3	-0.698299914093	0.08994142784580993
SNU1214	0.423472085907	0.17371212368635114
HEC265	-0.109742914093	0.1320605491629256
BJHTERT	-0.182012914093	0.03225812628600368
CAOV3	-0.633104914093	0.03137530999483636
H2126	0.237026085907	0.08891176406762484
HCC1395	-0.310796914093	0.05304305956155723
H82	-0.454461914093	-0.07940092484051939
EFO21	-0.361584914093	0.02746611935356516
A673	-0.640870914093	-0.09855791097568402
JHOC5	-0.484052914093	0.11601912281981532
SNU308	-0.437364914093	0.1654443533223713
VMRCRCZ	-0.341806914093	0.013530443443698316
A172	-0.491657914093	0.037058667013883356
PANC0213	-0.201142914093	0.06829465834834605
MDAMB468	1.29186208591	0.05645271467425186
H1703	-0.537305914093	0.030417290064139877
CORL88	-0.471134914093	-0.04752532345398601
LN443	-0.330085914093	0.01052864881630105
HS940T	-0.105796914093	0.061666556095353715
HCC1359	-0.351954914093	0.036171527499199704
SNU46	-0.443817914093	0.1491164183136746
RMGI	-0.455148914093	0.0034406826117662583
LOUCY	-0.130528914093	-0.13330054529115296
H226	0.315810085907	0.051959528365748055
OV7	-0.362720914093	0.17142215488215384
HS852T	4.48529208591	0.03787555436226618
HEKTE	-0.363349914093	0.03873187498616575
SNU8	-0.142650914093	0.12913497117333306
YH13	-0.419242914093	0.06860985418892984
SNU201	1.72253008591	-0.03299030092373127
KYSE520	-0.351710914093	0.11764613755119277
KYO1	3.29349408591	-0.26806192397399525
RS411	0.105828085907	-0.24518516487523473
P31FUJ	-0.156074914093	-0.20802376539513245
MELJUSO	2.96584308591	0.020807407048561436
SLR23	-0.305349914093	0.006728921779949841
ME1	-0.282711914093	-0.299871683939357
H841	-0.549196914093	0.0026589893708823466
ISTMES1	-0.389829914093	-0.018368080819697208
RKO	-0.474556914093	-0.08566766400865393
CALU1	-0.329019914093	0.14471693997752075
H1734	-0.293974914093	0.15858720600869217
ES2	-0.388483914093	0.13234061675390543
G361	1.72412608591	-0.021927873713945657
T3M4	-0.400250914093	0.13367527966555207
M07E	-0.393158914093	-0.19115475066376528
MALME3M	-0.505088914093	-0.03467140664296661
NAMALWA	-0.185614914093	-0.3152387931247572
RS5	-0.277348914093	0.04930760202257653
HUH28	-0.401964914093	0.0543693273259043
RERFLCAD2	-0.480268914093	0.13974395037608267
SKMEL2	1.01113208591	0.0034771202201692285
SNU1076	-0.249983914093	0.07968456649391048
CAKI2	-0.490076914093	0.10362839924961567
KALS1	-0.497783914093	0.10803334638995611
SUPB15	-0.108170914093	-0.2351333191213169
KNS42	-0.490133914093	0.0779380119012803
H1436	-0.349792914093	0.03189519994282533
H810	-0.128708914093	-0.025790896244374955
SW579	-0.426738914093	0.029077550896077334
HS742T	-0.517451914093	0.04055295470888885
A704	0.391059085907	0.08670919994288127
SNU626	-0.412776914093	-0.10285482605364883
HUPT3	-0.517859914093	0.10689572420627379
CAL851	1.73090808591	0.11351472160659291
H23	-0.302071914093	0.006776656615295969
SW480	-0.384481914093	0.10650836805372525
5637	-0.587826914093	0.13669293824441667
HEC251	-0.455787914093	0.11991964448354528
TC32	-0.242784914093	-0.15908898636569307
BHY	-0.492203914093	0.11441328139859086
H2029	-0.190604914093	-0.03647987024778332
MDST8	-0.477644914093	0.05026065054942411
T47D	-0.346854914093	-0.05320256608837384
EVSAT	-0.210615914093	-0.03751554269147945
YD38	-0.510302914093	0.11424604309705899
CH157MN	-0.253927914093	0.03419230739514563
H2009	-0.476984914093	0.1832514737729667
MG63	-0.390439914093	0.027450633218410767
HS888T	-0.572039914093	0.12415821640728888
SKHEP1	-0.505996914093	0.01724758382499329
KASUMI2	-0.123979914093	-0.1805724369721876
SNU410	-0.410478914093	0.027637544830154976
JURKAT	-0.0580409140927	-0.19333230179026317
RERFLCAI	-0.473328914093	0.11624501883367483
UOK101	-0.279469914093	-0.024977583419409987
RPMI8402	0.300674085907	-0.20587725672961418
HCC44	-0.296938914093	0.118358521433298
SNU1079	-0.329364914093	0.017080499769575288
SKNBE2	-0.366944914093	-0.06016695343665994
HS281T	-0.489774914093	0.04622662715255366
LN215	-0.507438914093	-0.07052539884397041
MHHCALL4	-0.387852914093	-0.34431305049045874
SKUT1	-0.389164914093	0.03798147810571582
CAOV4	0.0684010859073	-0.048041522760750875
COLO818	2.11218708591	0.04121926580072971
WM1799	3.96696008591	0.11109867048011347
KMRC3	-0.372749914093	0.06460398330506693
TTOESOPHAGUS	-0.0436229140927	0.04559244690990934
COLO829	1.89222908591	-0.0038951978041156807
RDES	-0.426473914093	-0.19711686764813394
BECKER	-0.322970914093	0.04789636285445464
BV173	-0.0935869140927	-0.252811500230522
H596	-0.565275914093	0.191576192143876
SW1088	-0.486797914093	0.05770487411964277
SKNSH	-0.476344914093	0.07680554829639899
SKMEL24	9.04918408591	0.10115453009883035
WM983B	2.72019408591	-0.04196927752682163
DV90	-0.730482914093	0.009510442577170567
H650	-0.410444914093	0.0625817346048675
HCC4006	-0.559138914093	0.19083712368637268
CGTHW1	0.134366085907	0.021961154882191167
639V	-0.116847914093	0.011230772733146746
SNU423	-0.483521914093	0.11656003269846457
SNU1105	-0.494453914093	0.050186346390028384
BC3C	-0.537099914093	0.18273874413690733
253JBV	-0.457791914093	0.13320863235190405
VMCUB1	-0.315554914093	0.1263101297521859
KYSE410	-0.486387914093	0.12439946944023433
HS944T	2.62023508591	0.05158990704855474
H2066	-0.00963491409266	-0.019233778393401915
GDM1	-0.449769914093	-0.24808442310744408
JIMT1	-0.563368914093	0.02284688625131303
H1792	-0.522830914093	0.17470888278511362
HS675T	-0.513532914093	0.03610449023747871
KYSE270	-0.413998914093	0.064926764934136
PEER	-0.337887914093	-0.22166221080237583
T24	-0.246369914093	0.03424800930159966
SW1353	-0.409007914093	0.07736142611269581
KYSE450	-0.365466914093	0.07384067221319879
H1651	2.42313408591	0.09736259768979147
SKMES1	-0.224372914093	0.16694871120800223
TE14	-0.342878914093	0.1549139737729855
COV504	-0.549869914093	0.18233579872963682
SNGM	-0.592176914093	0.057691597689814925
H28	-0.159745914093	0.0005597320052049942
SF126	-0.562211914093	0.11210057775916615
JHOS2	-0.314648914093	0.09569042957888357
PATU8988T	-0.444081914093	-0.030342278393392066
H358	-0.615759914093	0.1198480309653926
TE1	-0.644751914093	0.1167746496828365
HCC827	-0.474630914093	0.13871495384228602
SKM1	-0.502645914093	-0.15105376019576483
AU565	-0.546000914093	-0.040846395377827485
DKMG	-0.246854914093	-0.009523649277256185
KYSE140	-0.358392914093	0.11838868261179313
SKMEL30	1.73057208591	0.03477714621671363
COLO679	-0.462496914093	-0.04417174373132627
COLO680N	-0.476334914093	0.0904482744662072
TE9	-0.558468914093	0.18886476320109358
FADU	-0.322654914093	0.04738424846970542
NALM6	-0.205223914093	-0.24854104095837018
H1915	-0.367811914093	0.1626374867712522
LN340	1.46905808591	-0.01119483558579455
HS571T	-0.502874914093	0.05022608642464362
H1437	-0.364886914093	0.1645025950901193
H838	-0.592725914093	0.10133509509022912
MOGGUVW	-0.382927914093	0.04920987411959989
GMS10	0.0903550859073	0.06623510375569958
HT144	6.51064408591	-0.0024117489305933407
SQ1	-0.419111914093	0.07415342957888409
HARA	-0.472046914093	0.07157100843503708
DAOY	-0.310751914093	0.013661456441912027
KNS62	-0.345651914093	0.13461343044540072
LN18	-0.379800914093	0.010525905315448105
TE5	-0.309792914093	0.033073137551121116
HMC18	-0.304545914093	0.0033870231664058477
LN319	-0.320397914093	0.04464087758577633
IPC298	-0.0600959140927	-0.018341267128186754
TE15	-0.506957914093	0.20502114621670595
HEC6	-0.441336914093	0.0695790916238969
H1299	-0.520660914093	-0.0038054543032758244
LMSU	-0.590393914093	0.08087230392898234
MDAMB231	-0.351029914093	0.12037986112127744
HLFA	-0.325228914093	0.07624519907625388
CAL78	-0.395778914093	0.06684827966555976
OVCAR4	-0.599762914093	0.026726452109206517
BICR31	-0.273224914093	0.07791983512481943
HOS	-0.467113914093	0.036351254535588344
H2342	0.00386208590734	0.09827620600873503
HS834T	-0.584009914093	0.059878399249581556
HS934T	-0.418965914093	0.08918482472619228
JHH2	-0.524825914093	0.0626507380710847
SW1783	-0.453425914093	0.18124182732584831
CAL54	-0.641674914093	0.0504816652808269
ALEXANDERCELLS	8.38275408591	0.050465247603187144
JHOM1	-0.402695914093	0.15511572593939482
H3255	-0.708299914093	0.045758638417725025
MDAMB435S	-0.0480689140927	0.0993134867712602
SNU1066	-0.155866914093	0.19307881952693662
SNU1272	-0.475734914093	0.07498014881635666
CAL12T	-0.339692914093	0.145237957308569
ZR751	-0.508093914093	0.03764664101736718
HCC1954	-0.312745914093	0.1515736427504835
T3M10	-0.615129914093	0.019048630618704238
HCC1806	-0.491817914093	0.040526922646397685
H661	-0.511207914093	-0.004327342518203123
HCC1171	-0.656976914093	0.09329731952685118
BT20	-0.422573914093	-0.06464269347133302
H1793	-0.503777914093	0.11253434292378599
HCC2218	-0.434877914093	-0.03259219607102953
H2291	-0.435798914093	0.08998803443158263
KNS60	-0.640903914093	-0.007227779259887352
HCC2279	-0.577436914093	0.08788482732580105
H1666	-0.503806914093	0.152755735471381
CMLT1	-0.0707559140927	-0.2169656276134857
UBLC1	-0.481622914093	0.20166573460484088
253J	0.146185085907	0.09644623633803967
HCC1438	-0.489690914093	0.08612579439688774
OVTOKO	-0.276753914093	0.07862506216120534
HS739T	-0.298733914093	0.032388879318920136
SW780	-0.628710914093	0.029899833391738684
ACHN	-0.467136914093	0.09211769214387784
LU99	-0.529060914093	0.05618763668458749
TE6	-0.514262914093	0.14345485332239385
EFE184	-0.550933914093	0.05224958295845434
SLR20	-0.283048914093	-0.022489880646504107
UMRC6	-0.364891914093	-0.056137516694981446
SNU503	-0.412538914093	0.13575694777646433
CAL62	-0.353241914093	0.0008781496829087068
MOLM16	0.582581085907	-0.22692303402596234
H4	-0.621462914093	0.04871071207456335
KPL1	-0.393525914093	-0.06573945950258467
PECAPJ15	-0.486832914093	0.08096715834836626
CALU3	-0.498700914093	0.12651586198789366
MDAMB453	-0.242156914093	-0.057941695204496525
DB	-0.350440914093	-0.3379354352391679
HMCB	4.67161208591	-0.029666222067533596
SNU840	-0.277568914093	0.10912636632064926
SCC25	-0.676242914093	0.16097550410231076
DMS273	-0.507972914093	-0.07286871773484584
SF767	0.465154085907	0.08456479179728638
HCC364	-0.365459914093	0.07862647203988282
TOV112D	-0.503806914093	-0.05423814927725566
CORL95	0.432949085907	-0.03575312328070078
KS1	-0.537037914093	0.05569501016815514
CAL29	-0.470759914093	0.1943718385910478
HSC4	-0.609974914093	0.09773283685796608
CJM	-0.479580914093	0.18326361675390396
HCC366	-0.560259914093	0.13656784898963337
MIAPACA2	-0.345442914093	-0.08426206175564603
HS698T	-0.404321914093	0.09978814794975185
SCC15	-0.508808914093	0.16710150843505914
LNZ308	-0.129579914093	-0.003129836452271501
HS737T	-0.610121914093	0.05175235678856661
H1693	-0.325889914093	0.1461433767192527
ESS1	-0.519082914093	0.1309766730797615
TE159T	-0.446668914093	0.12643825193585953
H2023	-0.483833914093	0.18673986892029013
M059K	-0.401964914093	0.09516358729121199
KYSE510	-0.425093914093	0.16778331606070482
G401	-0.370688914093	-0.06039699243149083
HS821T	-0.556840914093	0.10453076493416706
OCILY19	-0.339862914093	-0.29328469087169695
GI1	-0.545454914093	0.07714186458757154
SW1271	-0.474697914093	0.010028504968815672
A253	-0.389028914093	0.1610292961300684
FTC238	-0.456073914093	-0.008384185672388874
HEYA8	-0.722838914093	0.04127561848703093
H2110	-0.430283914093	0.15912570687528232
HEC108	-0.517558914093	-0.05442726886133149
SKBR3	-0.312078914093	-0.07945108081972412
FTC133	-0.482032914093	0.09882927966550974
COLO800	5.09339108591	0.033671925246077865
MDAMB157	-0.299952914093	0.053950212074565976
RT112	-0.509791914093	0.03834164188395582
HS343T	-0.561550914093	0.09892915488221418
8MGBA	-0.529821914093	0.0550694997695103
HS606T	-0.559865914093	0.07591417741249601
H1563	-0.712294914093	0.06789820514217068
HDQP1	-0.730182914093	0.09326149976949571
ALLSIL	-0.151156914093	-0.3071161414783706
SNU886	-0.458546914093	0.10080108642467714
MDAMB436	-0.517062914093	0.04387730739520954
OVMANA	-0.383745914093	-0.045949462968799586
HCC2935	-0.467649914093	0.07989982732585622
SNU175	-0.0804869140927	0.007854441710619185
HCC38	5.66356608591	0.06628778746449149
DU145	-0.646925914093	0.06714145990822129
EFO27	-0.226458914093	0.02427579959622577
HCC70	-0.205762914093	0.11704382992551386
8305C	-0.280331914093	0.07175119820975344
SNU761	0.407027085907	0.12379304049744035
RKN	-0.291474914093	0.03740526753378682
SNU182	-0.336373914093	0.06541019907631654
WM2664	7.19026408591	-0.07147964321139763
JMSU1	-0.389024914093	0.039443644483612456
BCPAP	-0.197408914093	0.027403212941099764
SCC4	-0.375898914093	0.15961082299310106
EN	-0.376766914093	-0.05996740404326907
HS274T	-0.407896914093	0.07526212975220097
ZR7530	-0.309847914093	0.0638330283657506
H1048	-0.467495914093	0.005996446909894217
T173	-0.556581914093	0.04966318867768817
A101D	4.42516908591	0.023535002369220733
FUOV1	-0.469854914093	0.008574760601409366
GCT	-0.437590914093	0.04994994431018185
GRM	-0.672479914093	0.041696686077998535
JHUEM1	-0.585043914093	0.0019682571352062543
A498	-0.0566069140927	0.012387332525221954
H1975	-0.550597914093	0.09447086978690689
CAMA1	-0.555800914093	-0.00028924719753275726
647V	-0.467348914093	0.0325267181403749
LXF289	-0.383608914093	0.15552153529815105
MESSA	-0.119747914093	-0.11684254355801521
WM115	1.19261808591	-0.03976067007446886
TEN	-0.587253914093	0.05743767307975496
HLE	-0.220137914093	0.07672284032413498
EBC1	-0.519095914093	0.11999570687524296
C32	2.14512408591	0.07313953096536278
OC315	-0.161323914093	0.03470635852167355
SKLMS1	-0.385701914093	0.08181315054942616
SKMEL5	-0.702427914093	-0.04252044477115946
OV56	0.198222085907	0.06536821727385946
HCC1599	7.60859073354e-05	0.05586786285447668
H460	-0.418169914093	0.13367704049735826
PRECLH	-0.0370559140927	0.06726314621666156
OVSAHO	-0.142292914093	-0.08774586071581165
JHUEM3	0.264505085907	0.17634227966557212
TE11	-0.440104914093	0.2290655864246079
BICR22	-0.531749914093	0.07940777186660067
SKNDZ	-0.245449914093	-0.10895497596698576
JL1	-0.474619914093	-0.049701703869991225
CORL24	-0.450849914093	-0.04839549156494205
CORL23	-0.494396914093	0.0801219425770945
LOXIMVI	-0.279720914093	-0.05094507648699017
HLC1	-0.523743914093	0.06534476233453307
HS766T	-0.461582914093	0.12663726580070722
L33	-0.462321914093	0.18022784032407227
SJSA1	-0.161661914093	0.014674148816367343
NALM1	0.125397085907	-0.2871430617555946
TIG3TD	-0.357964914093	0.02795686112131572
IALM	-0.379939914093	-0.0029222567296089963
H2228	-0.429840914093	0.2163355222998392
KP4	-0.523603914093	0.04405627793245638
JHOS4	-0.450047914093	0.09726718261179793
UMUC3	-0.555102914093	0.0024214269792308674
TE10	-0.525938914093	0.09226437498619659
LN229	5.46648708591	0.050248196476664175
MDAMB175VII	-0.431495914093	-0.005216190005208196
HS863T	-0.508643914093	0.054691894050272645
MOGGCCM	-0.428703914093	-0.03467287024777356
TE617T	-0.233640914093	-0.11857813714556514
SW900	-0.371057914093	0.17849127966550726
LC1SQSF	-0.306408914093	0.049600295263480004
OC316	-0.288656914093	0.029456680012158887
OAW28	-0.644573914093	-0.04980587371399392
HCC78	-0.339933914093	0.09372346597401085
H2170	-0.445266914093	0.00218911935357069
KPNSI9S	-0.544646914093	0.04785973633801829
CAL51	-0.270547914093	0.10646035592204854
SNU738	-0.381805914093	-0.04494567787344126
H2172	-0.441737914093	0.051096172213215225
CAL27	-0.648601914093	0.0959349711733573
KYSE180	-0.407547914093	0.13702122420628887
SNU1197	-0.612972914093	0.18600910028941872
VMRCLCP	-0.562788914093	0.1648714347782243
TT2609C02	-0.623187914093	0.11636161675391567
SKES1	-0.536183914093	-0.1640930756204413
SNU1077	-0.606160914093	0.060047060428069385
HCC1143	4.04409008591	0.09310940358238647
H2087	-0.349872914093	0.12883228226520618
HS839T	-0.373044914093	0.07952216441426348
REH	-0.187274914093	-0.24216092050778298
KE39	-0.368276914093	0.05055588105199368
HK2	-0.224819914093	0.0012714547088800965
SNU668	-0.479875914093	-0.012965289658586118
HS604T	-0.336366914093	0.016830033565024605
H2347	-0.301857914093	0.16206177706587838
D283MED	-0.274932914093	-0.07920596990112902
HS616T	-0.584598914093	0.08612687671924389
G292CLONEA141B1	-0.233983914093	0.13842738625135997
KYSE150	-0.433518914093	0.027539720740012336
OVCAR8	-0.0784029140927	0.001668325592751567
RL952	-0.266806914093	0.032222928712331046
YD8	-0.235884914093	0.14256851103465576
SU8686	0.530037085907	0.11961032039342542
UACC893	-0.535081914093	-0.028007426573662723
ECC10	-0.518729914093	-0.04040088064640988
UMUC1	-0.480839914093	0.0018855543622518785
SAOS2	-0.445049914093	0.02815668867771259
HS255T	-0.448838914093	-0.03326949763079194
IM95	-0.522050914093	0.02373301970020896
COLO849	2.71039008591	-0.01955687284741623
KCL22	-0.584152914093	-0.1233660626221387
BFTC909	-0.348672914093	-0.006408482899416965
OUMS27	-0.441129914093	0.08483812281979651
RERFLCKJ	-0.350808914093	0.08517156042809516
MHHNB11	-0.274335914093	-0.10646847770015028
LC1F	-0.432140914093	-0.02368116487517421
SNU475	-0.556620914093	0.11644537411963166
SNU1040	-0.377694914093	0.023308817793824283
HS751T	-0.307123914093	0.04776085245583967
KURAMOCHI	-0.485707914093	-0.09576278532579613
HCC15	-0.457521914093	0.14903466961351847
OC314	-0.519028914093	0.025109209474892612
YMB1	-0.625081914093	-0.03661243957185986
PATU8902	-0.472289914093	0.07962719474349175
H1648	-0.576170914093	0.14113771207453016
SNU449	0.0765180859073	0.10972911675387419
HTK	-0.301508914093	0.05158332472618396
H1838	-0.390374914093	0.16906654656331008
A2058	0.999371085907	0.037952244136950655
769P	-0.317021914093	0.07255105956155657
OVCAR3	-0.217300914093	0.050606670480094304
MHHES1	-0.495461914093	-0.06489911721486298
VMRCRCW	0.426321085907	0.03706390098273357
PANC0203	-0.464795914093	0.07879175193586922
1321N1	-0.597211914093	-0.0018366423448646111
DND41	-0.294313914093	-0.3166417515303259
CAKI1	-0.472126914093	0.10613071814042314
CL11	-0.573738914093	0.19953834292380943
PECAPJ34CLONEC12	-0.488888914093	0.21272707949226285
MDAMB361	-0.567720914093	0.07292924587007722
SNU466	3.49255408591	-0.08761653142625021
U343	-0.0654989140927	-0.05353867094103052
NB1	-0.411914914093	-0.06016040837606425
HCC202	-0.285057914093	-0.10976715707619984
LN428	-0.444893914093	-0.08878688064645157
PLCPRF5	7.48388408591	0.1021715266325855
BICR56	-0.268180914093	0.06492797030675673
ABC1	-0.543923914093	0.12377013408501006
HEC151	-0.398653914093	0.030943384518207235
HT1080	-0.310403914093	0.09629608469153367
H1869	-0.469653914093	0.13210190098271152
MEWO	0.224570085907	0.002500041363980067
CAL148	-0.584593914093	-0.0967044023101758
TO175T	-0.526728914093	0.10411105696194099
BXPC3	-0.475570914093	0.11332673027212005
DMS454	4.52566308591	-0.025986376313695343
RT11284	-0.492181914093	0.10258537325307306
LK2	-0.613439914093	0.10199387931889363
SNU16	-0.194347914093	-0.012608810455770801
HCC827GR5	-0.150425914093	0.022501633218360278
RERFLCMS	-0.434670914093	0.2610982016759195
DBTRG05MG	2.28867308591	0.10819887325302664
H1355	-0.563307914093	0.252606442577156
HCC1897	1.17487608591	-0.01252632432060812
HUH1	8.90738408591	0.0071957294055508
C2BBE1	0.579029085907	0.05778287931889904
BHT101	-0.633729914093	0.11871073200524529
HUH7	9.25386408591	0.07688772074008876
H441	-0.315328914093	0.02189792264648492
SNU1	-0.428180914093	-0.12215307735351386
U2OS	-0.473962914093	-0.028340284459232565
697	-0.181101914093	-0.17618403922528555
COV434	-0.309847914093	-0.20042377839335906
WM793	0.0385220859073	0.12555621380766724
CHL1	6.23259408591	-0.04342703142629462
RT4	-0.536398914093	0.05550359162393583
H647	-0.508754914093	0.1916825248994788
HLF	-0.451402914093	0.10775985678860112
CALU6	-0.342833914093	0.08225493217854955
HS688AT	-0.621572914093	0.04414230392892792
CAL33	0.603237085907	0.0288082943969273
HUCCT1	-0.473196914093	0.22295998330505443
KYSE30	-0.392638914093	0.04879821380763526
HCT15	-0.543085914093	0.04033706822704289
COV318	-0.495902914093	-0.025364604216609205
59M	-0.511752914093	0.034747175679349145
143B	-0.557978914093	0.06778139751652616
H1373	-0.229177914093	0.11076323980415781
LOVO	-0.531077914093	0.13785309249052413
SNU685	-0.527330914093	0.1384772294056126
H196	-0.272055914093	0.0791487528024709
SW403	-0.466658914093	-0.017909167474856165
TCCSUP	-0.662888914093	0.021826719873518436
WM88	6.51279408591	0.05074578919763499
H1573	-0.277996914093	0.11994318607803856
HS695T	6.86693408591	-0.008888348584022022
SKOV3	-0.446753914093	0.10850279439689918
SW1710	-0.497626914093	-0.007190659675862926
A204	-0.620365914093	0.004409009301578179
HS729	-0.547433914093	0.06823456389435233
COLO205	-0.344071914093	0.06459263841769312
HT1197	-0.420807914093	0.06743271207457358
HUPT4	-0.557970914093	0.09095039664996087
H322	-0.499899914093	0.10078709595671964
TE8	-0.492055914093	0.10860279266376545
HEPG2	9.74328408591	-0.04545902969322179
GSS	-0.539447914093	-0.0009511189479171231
IGROV1	-0.354966914093	0.07386005522881507
MOLM6	-0.00285591409266	-0.24030615274345515
PANC1005	-0.557636914093	0.04337297723919866
OCIAML3	-0.344037914093	-0.2231428849792126
GCIY	-0.445587914093	0.08621259855635588
H522	-0.351491914093	-0.11708758688554677
H716	-0.315339914093	0.10926185852170835
MDAMB415	-0.245870914093	0.07378014101741633
42MGBA	-0.531391914093	0.03667372507282928
KELLY	-0.307794914093	-0.07106372986653367
TF1	-0.380323914093	-0.18142270386999387
SLR21	0.141561085907	0.06015096770715189
A549	-0.313866914093	0.18142238365170638
H1781	-0.545679914093	0.08492705002951181
LU65	-0.540607914093	0.1454215300988014
SNU387	0.403890085907	0.08650677619935007
ONCODG1	-0.0807689140927	0.02286481952685184
COV644	-0.268472914093	0.12949007169325968
RD	-0.525875914093	0.09965829093067319
OE19	-0.627406914093	-0.029789029693221978
CCK81	-0.326268914093	-0.03958086244879982
HEC50B	-0.444505914093	0.08348400756845112
HCC2108	-0.577891914093	0.1169307848648037
NCCSTCK140	-0.561550914093	-0.029385070421092466
BFTC905	-0.491193914093	0.1507549486430272
HCC2157	3.50524508591	-0.06464460681623431
SBC5	-0.554263914093	-0.10175072900000187
LCLC97TM1	-0.516788914093	0.08800649283711648
S117	-0.459379914093	0.09858898937090624
UACC812	-0.206257914093	-0.05632955568974568
H1650	-0.512403914093	0.03339155176256093
H2030	-0.199505914093	0.07255279179729869
PECAPJ49	-0.355637914093	0.10473011848705782
AN3CA	-0.371293914093	-0.15104793263950492
H520	-0.281406914093	0.0023391895441382555
HUH6	7.18719408591	0.053509686944581955
H2122	-0.402457914093	0.1996121817453064
KLM1	-0.641133914093	0.10597975886828252
DANG	-0.536048914093	0.11347318174525384
RH18	-0.363745914093	0.07953552056675128
KASUMI1	-0.245201914093	-0.209627943038121
DU4475	-0.399278914093	0.06403848677123763
SNU899	-0.488930914093	0.08180997030679107
ISTMES2	-0.219292914093	0.056033092490514594
SNUC1	-0.0314259140927	-0.04105623766547178
TOV21G	-0.425691914093	0.1110932224731993
HCC1833	-0.645745914093	-0.12024458948522691
OV90	-0.0935219140927	0.07938154396361631
HCC1428	-0.192830914093	-0.047235160542413425
T84	-0.484042914093	0.05144425193593056
F36P	2.26366208591	-0.21934166314211712
TE4	-0.580134914093	0.16819397203990313
JHUEM2	-0.518962914093	0.042358186944578394
HS819T	-0.337939914093	0.0023085110346678195
MORCPR	-0.168194914093	0.010040146216683376
CHP212	-0.495392914093	0.0635208299255089
KM12	-0.329439914093	0.16088854916290168
HEP3B217	9.01593408591	0.03847106736053111
HEC1B	-0.293089914093	0.06630654656331496
H1623	-0.491999914093	0.09823312628599853
PK1	-0.636128914093	0.16215584812309744
DMS114	-0.373014914093	-0.09290702102762105
COV362	-0.487809914093	0.08206209162396602
RCHACV	-0.132153914093	-0.1446055357590363
EPLC272H	-0.367749914093	0.06112044950955008
PL45	-0.579150914093	0.10890272507282409
YKG1	0.479419085907	0.08871466354767499
HS600T	-0.598795914093	0.1036156678804268
PANC0403	-0.643875914093	0.21676278139861402
HS706T	-0.676443914093	0.005865957308570707
H2444	-0.442521914093	0.09831989405028674
SNUC4	-0.492902914093	0.07708223027214256
GP2D	-0.207154914093	0.010926033565057478
COLO320	-0.460816914093	0.014993701675854943
KG1	-0.354309914093	-0.1932916510103685
H1341	-0.360008914093	0.04085186805377117
ML1	-0.380015914093	0.12963942957890373
A2780	-0.627924914093	-0.0850521475441527
SW1463	-0.272998914093	0.0034582224731610493
RERFLCAD1	-0.230726914093	0.11820582212652869
SNU245	-0.478543914093	0.0217595387643552
PANC1	-0.317666914093	0.08513383685793063
MUTZ5	-0.122345914093	-0.3241523685146923
HS746T	-0.0673259140927	0.07483385158929529
SNU407	-0.189473914093	0.12515198330511826
PANC0327	-0.630340914093	0.1368058524558045
LS123	-0.562359914093	0.12631129612999295
YD10B	-0.557571914093	0.0877013559220415
TE125T	-0.670205914093	0.10815385678859707
KP2	-0.413333914093	0.11618152403292314
CL14	-0.316437914093	0.01004872767241507
SKCO1	-0.420152914093	0.16881920600872566
KU1919	-0.526199914093	0.15409086112132092
SNUC5	-0.488491914093	0.15730800670192271
COLO201	-0.435920914093	0.06863993391163987
KP3	-0.535050914093	0.15277313581808263
LS1034	-0.418352914093	0.051032622819769315
LS180	-0.455747914093	0.1256423281923742
LI7	1.40593308591	0.21954793217855995
CORL105	-0.524732914093	0.10092603876433849
H1581	-0.368159914093	-0.08108667094103932
COLO668	-0.449267914093	0.008733259734866543
NUGC2	-0.468982914093	0.027868007568468807
BT483	-0.315356914093	-0.06702161808140063
SNU398	-0.390613914093	-0.06508260941596675
SNU1041	-0.175943914093	0.25633513581804657
H2405	-0.341247914093	0.21483250410220686
SNB19	-0.642031914093	0.08651753529809263
C3A	9.85750408591	-0.030601629346551702
SNU478	-0.480393914093	0.16191716181461605
SNU1033	-0.750235914093	0.17903591571402774
H727	2.63140808591	0.1440080777591122
SW948	-0.412830914093	-0.010697974233936815
SNU213	-0.640799914093	0.17126633772448388
TCCPAN2	-0.409097914093	0.03827348763779206
SNU601	-0.670720914093	-0.0626297593292454
HCC1569	8.43919408591	-0.05122463281273972
H1876	-0.0794169140927	0.022150456441997063
H684	0.999395085907	0.03700362888563585
OE33	-0.446745914093	0.2560252995962154
H1568	-0.538699914093	0.050382054362276274
H508	-0.181298914093	-0.08469324113167483
CHAGOK1	-0.563832914093	-0.013403997630824007
SNUC2A	-0.315213914093	0.10555516614734387
H1755	-0.367828914093	0.1816998316586122
GB1	-0.494960914093	-0.01100568827211112
TGBC11TKB	-0.403103914093	0.09267711068808818
PANC0504	-0.667839914093	0.15990280046275607
JHH4	-0.555814914093	0.12695092091334997
H2452	-0.262191914093	0.020926160948041204
LS411N	-0.541128914093	0.044938177412506955
LS513	-0.397057914093	0.0448593957833946
AGS	-0.290450914093	0.07082534379031842
CAPAN1	-0.472453914093	0.054333771866562075
PK45H	-0.388262914093	0.07848322420628505
H747	-0.388485914093	0.14098136372098186
HCC1195	0.273816085907	0.011932040497382028
SNU61	-0.569289914093	0.0877977510693401
SNU324	-0.643123914093	0.04055024500350073
HCC1588	-0.594223914093	0.10080118781110906
SNU216	-0.480909914093	0.035945421779931215
SNU283	-0.281904914093	-0.07008061374871379
H2286	-0.205239914093	0.14205384985619599
OUMS23	-0.154620914093	0.013233232005220268
ONS76	2.43600008591	0.08860669474356984
SJRH30	-0.471589914093	-0.09574132865332799
MKN74	-0.508601914093	0.07821826146797059
SW620	-0.415594914093	0.025426444310266597
SNU1196	-0.480695914093	0.07175735072270961
JHH7	8.64252408591	0.02068116354771826
HT115	-0.584258914093	0.14746145297577132
HEC1A	-0.321080914093	0.11221625366901816
HCC1187	3.13052708591	-0.03344741444195305
HS822T	-0.457677914093	0.01844427273308766
CAPAN2	-0.329092914093	0.1629583585217186
CFPAC1	-0.419374914093	0.17857667567940658
MCAS	-0.500351914093	0.1716596323518113
NMCG1	-0.462358914093	0.21463754656328882
ECC12	4.35114208591	-0.039956427440172984
U251MG	0.0321310859073	0.056794842057229115
KATOIII	-0.288636914093	0.06628573200517768
JHH6	-0.390062914093	0.13652705002948592
JHH5	8.63974408591	0.05761316268113038
TM31	-0.634219914093	0.1245192094748791
HCC56	-0.358594914093	-0.03157483558576311
N87	-0.294565914093	0.12133371900699778
NUGC4	-0.312762914093	-0.0013230938180008695
PATU8988S	-0.317658914093	0.04027660982152359
KYM1	-0.470347914093	0.021557837724490048
SNU81	-0.402468914093	0.03141338451823453
A375	1.32892808591	0.0009749980364369648
HT29	-0.623935914093	0.02225078313173132
2313287	-0.433900914093	0.05808571380769264
CL40	-0.443408914093	0.14856611848704773
CW2	-0.511505914093	-0.015651559155970586
OCUM1	-0.186044914093	0.0950288775858181
SNU719	-0.500195914093	-0.013572551356972872
SNU620	-0.689306914093	0.0626162961300304
JHOM2B	-0.623010914093	0.10632190271582598
HT55	-0.262481914093	0.08507096857367388
H854	-0.257523914093	-0.005469104216580887
HCT8	-0.431041914093	0.04413446684059085
SKNAS	-0.526116914093	0.02918862368634022
RH30	-0.578679914093	-0.11773496036914065
SW837	-0.464676914093	0.08896939058409963
CL34	-0.323840914093	0.07612958815774827
PANC0813	-0.362238914093	0.1444056748128433
SW48	-0.0669949140927	0.09303784985621023
PK59	-0.203195914093	0.1011280543622253
MKN45	-0.605830914093	0.07792616961352727
HPAC	-0.272609914093	0.14262158729117339
JHESOAD1	-0.439973914093	0.16916400150258487
SW1116	-0.341835914093	0.05414108815772978
SW1417	-0.464591914093	0.07387570947485109
SNU520	-0.595002914093	-0.05376191877468975
RH41	-0.129021914093	-0.002944579086572524
RCM1	-0.427019914093	0.07970505002946857
SNU869	-0.518418914093	0.021154798729645617
DLD1	-0.441382914093	0.17320659509014352
HUG1N	-0.629406914093	0.07885966788046063
FU97	7.53689408591	-0.11630178619235665
KCIMOH1	-0.502972914093	0.18788591138128682
PSN1	-0.515394914093	0.20380349716984159
COLO678	-0.646161914093	0.05387424327040615
RERFGC1B	-0.296513914093	0.021219959041585804
SKNFI	-0.372163914093	-0.11813040664293635
H1435	-0.320511914093	0.1514486384176835
HPAFII	-0.464493914093	0.17976284119065564
GSU	-0.375114914093	0.11048364361700543
HCT116	-0.626280914093	0.2579832311386599
SUIT2	-0.380713914093	0.16368279699656216
OVK18	-0.305799914093	-0.14243601409525267
ASPC1	-0.519963914093	0.16716257689256472
SNU5	-0.352081914093	0.10933329006412397
G402	-0.260764914093	-0.07518318047307597
AZ521	-0.569819914093	-0.03795471253551512
TE441T	-0.537921914093	-0.14900626539510844
YAPC	-0.415216914093	0.12829205522881298
HUTU80	-0.477314914093	-0.053040621547645835
