# Supplementary material for: Determinants of transcription factor regulatory range
Source: Nat Commun. 2020 May 18;11:2472. doi: 10.1038/s41467-020-16106-x (PMC7235260; doi:10.1038/s41467-020-16106-x)
Supplement: Supplementary file 12 — Source Data [file 41467_2020_16106_MOESM12_ESM.zip › Source Data/source_data_supp_fig_3d_TFDP1_target_genes_expression.csv]

	TFDP1	target genes
MUTZ5	-0.122345914093	0.05938178805358406
LOUCY	-0.130528914093	0.04330166572072211
HPBALL	0.629770085907	0.0771939907562951
VMRCRCW	0.426321085907	-0.055013273112796336
QGP1	-0.585449914093	-0.03730327809151276
HUH1	8.90738408591	-0.00455838619959976
UACC812	-0.206257914093	0.017175531296800536
RVH421	5.77573408591	-0.016290337835425783
OV56	0.198222085907	-0.06144139829064482
RMGI	-0.455148914093	-0.05376337126359446
DMS53	-0.554937914093	0.05992380014463168
JHH2	-0.524825914093	-0.0873899110929063
OVMANA	-0.383745914093	-0.12354265575866492
CFPAC1	-0.419374914093	-0.078449916782818
EFE184	-0.550933914093	-0.07251384850402605
HPAFII	-0.464493914093	-0.07217327524653776
H1648	-0.576170914093	-0.0030016493575413835
LP1	1.57617808591	0.03344708392837535
JHH4	-0.555814914093	-0.052042568276431576
BICR16	-0.511346914093	-0.019786016356072668
HLE	-0.220137914093	-0.15173436841871815
VMRCRCZ	-0.341806914093	-0.03655646941441584
BCPAP	-0.197408914093	-0.08445987979846875
H522	-0.351491914093	0.12535718065667054
CALU3	-0.498700914093	-0.07340868634186953
SKLMS1	-0.385701914093	0.0016137980109299723
KMRC3	-0.372749914093	-0.05638586628497489
D341MED	-0.0832699140927	0.0036218954504601488
SNUC2A	-0.315213914093	-0.022712708390254154
HCC2157	3.50524508591	0.06410523968948507
SNU1105	-0.494453914093	-0.04293147866046764
EFO21	-0.361584914093	0.04082192745616602
H446	-0.386503914093	0.017288614511620153
253J	0.146185085907	-0.05718531792079518
ONS76	2.43600008591	0.06099244950454461
UACC893	-0.535081914093	0.04671880370077344
DKMG	-0.246854914093	-0.09827444452107736
H2030	-0.199505914093	-0.10259233854669467
H1385	-0.423812914093	0.010862356332392945
H1693	-0.325889914093	0.037478600286882865
H838	-0.592725914093	-0.07353188477716004
CAOV4	0.0684010859073	0.06794883997392405
H2291	-0.435798914093	0.07477679445466887
H841	-0.549196914093	0.01939400995970474
SNU761	0.407027085907	-0.07438164295632772
SHSY5Y	-0.590999914093	0.03410358250593965
JHOS2	-0.314648914093	0.025554556901443856
HCC38	5.66356608591	0.016003177811769145
H929	-0.448143914093	0.06222523684447466
COLO201	-0.435920914093	0.004736187769070369
HMEL	0.234600085907	-0.045369153624985475
SNU668	-0.479875914093	-0.08160970839023018
MCF7	-0.352344914093	0.06880255050022249
MHHNB11	-0.274335914093	0.03316921266242657
SNGM	-0.592176914093	0.006868030585596193
CAKI1	-0.472126914093	-0.008373234706022241
ASPC1	-0.519963914093	-0.11236340184686551
SF126	-0.562211914093	-0.05434148221670749
H1355	-0.563307914093	-0.022760652913692923
KMRC20	-0.461698914093	-0.005621672117104069
SU8686	0.530037085907	-0.15034067496206033
KYSE70	-0.465975914093	-0.025309552629198904
RERFLCKJ	-0.350808914093	-0.014303679229475815
HS255T	-0.448838914093	-0.2399041792295164
BHT101	-0.633729914093	-0.0913912254599092
SKMEL31	3.76873008591	-0.04999066429349995
UACC62	2.55988608591	-0.031115226882372584
SNU869	-0.518418914093	-0.13851506756521365
MHHES1	-0.495461914093	-0.02893154480558071
WM115	1.19261808591	0.025260557612629124
RH18	-0.363745914093	-0.10371555903031256
OCIM1	0.799684085907	0.061571256047926924
H2172	-0.441737914093	-0.06145221692504938
UBLC1	-0.481622914093	-0.09332334708155716
BICR6	-0.514958914093	-0.041627394023218404
GCIY	-0.445587914093	-0.017016367707417938
SNU1077	-0.606160914093	-0.08425437624227301
COLO680N	-0.476334914093	-0.07678251279991702
SW1271	-0.474697914093	-0.005719266000462982
KLE	-0.135402914093	0.12021086273355204
H1395	6.97283408591	0.03389108037222381
PRECLH	-0.0370559140927	-0.039818615218111225
SNU449	0.0765180859073	-0.020934703411602164
H2342	0.00386208590734	0.028167390471781965
HK2	-0.224819914093	-0.01922933570176383
SKMEL2	1.01113208591	0.05608888762683209
SKRC20	-0.173682914093	0.025103364867280546
H2227	-0.577260914093	0.13417719488153482
DFCI024	0.133017085907	-0.03494807041013774
H650	-0.410444914093	-0.07691549573020522
CAL54	-0.641674914093	-0.08499136272876494
SKRC31	0.0615340859073	-0.03999593243006266
SNU1076	-0.249983914093	-0.13180964153390587
SW1710	-0.497626914093	-0.034950817920802575
U138MG	-0.451549914093	-0.01652944025365556
LCLC103H	-0.566033914093	-0.10903259885964932
SNU201	1.72253008591	-0.02931665575866132
TTTHYROID	-0.693793914093	0.023101441680871065
BICR56	-0.268180914093	-0.13356555618537524
HUH7	9.25386408591	-0.07518927453533089
SW837	-0.464676914093	-0.0982838421028354
OVISE	-0.317526914093	-0.03560318705307776
HS578T	-0.146968914093	-0.09322329089375885
DMS114	-0.373014914093	0.061207411808933083
HT115	-0.584258914093	0.005270224753435177
PEER	-0.337887914093	0.16918996230676486
SBC5	-0.554263914093	0.027133081794708948
JVM2	-0.243554914093	-0.05789418847561711
KG1C	-0.326501914093	-0.020244755331940232
HEC50B	-0.444505914093	-0.09599628520384787
SNU878	4.93907908591	-0.16941799786392714
RKN	-0.291474914093	-0.037086524890925676
H661	-0.511207914093	-0.05170040540303435
TE5	-0.309792914093	-0.10494372403744527
HS819T	-0.337939914093	-0.1291521358439918
KNS60	-0.640903914093	-0.036562698432909956
MKN74	-0.508601914093	-0.043419196299182145
HEC108	-0.517558914093	-0.014544626597932953
MALME3M	-0.505088914093	-0.006593948077255296
HS746T	-0.0673259140927	-0.03461052844713328
LXF289	-0.383608914093	-0.11072414366763132
H1650	-0.512403914093	0.019158468707920446
H2023	-0.483833914093	-0.012691599570907024
TE617T	-0.233640914093	0.09049159744191496
HS739T	-0.298733914093	-0.08835889900189674
YD8	-0.235884914093	-0.13657924537457702
COV318	-0.495902914093	0.03939371195117494
U178	-0.405390914093	0.05409832219299953
TOV21G	-0.425691914093	-0.005777108105773954
JHOM1	-0.402695914093	-0.2206176564698948
HS604T	-0.336366914093	-0.08022345661211451
OC314	-0.519028914093	0.04296586700095284
OVKATE	-0.285876914093	0.11096998791131779
HCC15	-0.457521914093	0.010283109532939594
CA46	-0.415618914093	0.054842208394987144
TUHR14TKB	-0.0613349140927	0.03466622333098588
H1975	-0.550597914093	0.11179414438364713
SNU8	-0.142650914093	-0.026704879798463463
COV644	-0.268472914093	-0.023304260310603116
MDAMB415	-0.245870914093	-0.0712508776647566
OUMS23	-0.154620914093	-0.012247132287799585
OVTOKO	-0.276753914093	-0.09243361806305044
OVCAR3	-0.217300914093	0.019814731154607152
RCM1	-0.427019914093	-0.049984848503976574
HS606T	-0.559865914093	-0.11705410526078779
ISTMES2	-0.219292914093	0.03725136913468562
L1236	-0.405760914093	0.010545531296848262
HS737T	-0.610121914093	-0.09421824964200655
TE8	-0.492055914093	-0.003608476526769257
SNU1079	-0.329364914093	-0.0976013293006425
PANC0203	-0.464795914093	0.006728771695118313
H1792	-0.522830914093	-0.03976322545993405
A704	0.391059085907	-0.04320448435039553
SALE	-0.0192979140927	0.01687655690137416
SNU349	-0.272773914093	-0.07582756827641923
SW1353	-0.409007914093	-0.017979561875246294
HCC827GR5	-0.150425914093	0.02719419061398257
A549	-0.313866914093	-0.09675636912990622
H3255	-0.708299914093	0.029398223330950404
RCC10RGB	-0.176086914093	-0.047727995018948
SKUT1	-0.389164914093	0.07442115291844906
SW1116	-0.341835914093	-0.0019579487885024163
KP4	-0.523603914093	-0.07250998719533605
COV362	-0.487809914093	-0.0870473115196712
LNCAPCLONEFGC	-0.301012914093	0.08609212731387732
H510	-0.482397914093	0.08185840754152729
SW1088	-0.486797914093	-0.008405337835470587
SNU216	-0.480909914093	-0.019682379087245846
H2286	-0.205239914093	0.0018770156495900557
UOK101	-0.279469914093	0.03446705192271319
KP3	-0.535050914093	-0.10517663299902816
U251MG	0.0321310859073	-0.018574426740138077
SUPM2	1.30503808591	-0.13144666713845474
RPMI8402	0.300674085907	0.06251702702938679
H4	-0.621462914093	0.030537026318193793
SLR26	0.143509085907	-0.037413867707445904
CAS1	-0.432471914093	-0.09680499004029418
MDAMB435S	-0.0480689140927	-0.01573119558792935
RERFLCMS	-0.434670914093	-0.06845591464909215
OAW42	-0.424637914093	0.00843930014463961
HS822T	-0.457677914093	-0.11918013015409946
HS675T	-0.513532914093	-0.060141179229466095
LC1SQSF	-0.306408914093	-0.11649964509011851
C3A	9.85750408591	-0.04769677666902786
H889	-0.266641914093	0.12366750355860116
H1581	-0.368159914093	0.023092687769100454
OC316	-0.288656914093	0.05468325533667514
OE33	-0.446745914093	-0.1307260519179778
HS616T	-0.584598914093	-0.10179593243005669
NH6	-0.207635914093	0.023320268850154684
SKNBE2	-0.366944914093	0.03261259459691506
HEC6	-0.441336914093	0.0140816963039346
ABC1	-0.543923914093	0.04584683784020121
HCC1195	0.273816085907	-0.012604225459910554
KURAMOCHI	-0.485707914093	-0.11000687624228031
OUMS27	-0.441129914093	-0.06270936628494364
T47D	-0.346854914093	0.09967127311757301
H2452	-0.262191914093	0.002248587484624438
GCT	-0.437590914093	-0.028009729016148777
RERFLCSQ1	-0.673973914093	-0.12954970554530942
HCC2218	-0.434877914093	0.057508152918443224
VCAP	-0.396550914093	0.04092449786865821
VMCUB1	-0.315554914093	-0.06816938122097606
HS940T	-0.105796914093	-0.09956533641296876
EN	-0.376766914093	0.04818286771219348
HLF	-0.451402914093	-0.05984251137743943
SKMEL1	1.77319308591	0.012544884781904022
BECKER	-0.322970914093	-0.014358160026075826
KALS1	-0.497783914093	-0.02083940113557633
REC1	-0.221240914093	0.11251411380040023
MDAMB134VI	0.429557085907	0.0903643307277906
EJM	-0.467892914093	0.09050360882170891
COLO849	2.71039008591	0.04428100640356696
MDAMB453	-0.242156914093	0.1190713911830009
WM983B	2.72019408591	-0.1301608613063137
HUTU80	-0.477314914093	0.02648600995968903
ZR751	-0.508093914093	-0.013422309386001193
H1437	-0.364886914093	-0.06121455760788698
H596	-0.565275914093	-0.014139855616402327
JHH1	-0.245593914093	-0.011195061164092239
GSS	-0.539447914093	-0.06534549928635008
RERFLCAD2	-0.480268914093	-0.005978566142686069
A498	-0.0566069140927	-0.0006914914627515286
LN382	-0.302142914093	-0.02964623755093697
CJM	-0.479580914093	-0.09428833143434275
SLR23	-0.305349914093	-0.038475562586534354
HS895T	-0.407812914093	-0.05143246656946093
LC1F	-0.432140914093	-0.07207190967048147
YMB1	-0.625081914093	0.05742298293266774
MFE319	-0.240874914093	0.02019763442625978
PL45	-0.579150914093	0.0444589132313742
SKMEL28	-0.274192914093	-0.06534234281408816
KARPAS299	-0.0621879140927	-0.03335149501892477
HS706T	-0.676443914093	-0.05285445732336119
MDAMB175VII	-0.431495914093	0.11089440967517752
8305C	-0.280331914093	-0.06808869772162
HCC2279	-0.577436914093	-0.03223699359650314
LN229	5.46648708591	0.042442704127545076
MSTO211H	-0.323424914093	0.00048817710053254785
CALU6	-0.342833914093	-0.007394911804150281
VMRCLCD	-0.613099914093	0.036164859177333086
ML1	-0.380015914093	-0.08282262802039064
H2085	-0.339002914093	0.007782530585592403
COLO829	1.89222908591	0.025958312235715066
RCC4	-0.251365914093	-0.047572684208137456
KYSE450	-0.365466914093	0.006000761026588204
H2126	0.237026085907	-0.03945161379564625
BFTC909	-0.348672914093	-0.08531851635610968
MOGGUVW	-0.382927914093	-0.033469293738706114
SNU1066	-0.155866914093	-0.126954581789956
H1373	-0.229177914093	0.03274263371506083
COLO818	2.11218708591	-0.134856552629208
H1623	-0.491999914093	0.07382830654576221
COLO679	-0.462496914093	-0.034585033425749645
HS571T	-0.502874914093	-0.08612235490516806
KPL1	-0.393525914093	0.06735618563533177
GOS3	-0.374707914093	0.09168043527975919
HS742T	-0.517451914093	-0.1291143591726035
SW579	-0.426738914093	-0.019698616640592945
JHOS4	-0.450047914093	-0.029298554051665232
HCC1500	-0.548851914093	0.07062284708630076
SKMEL24	9.04918408591	-0.02375935134896576
H2444	-0.442521914093	0.007931803700831816
HCC1395	-0.310796914093	-0.03489896941441338
BT474	-0.479977914093	0.028216495734928414
EVSAT	-0.210615914093	0.08290107041488114
BXPC3	-0.475570914093	-0.005949880509678238
LN340	1.46905808591	0.04961697866526722
HCC1359	-0.351954914093	-0.1298759359862155
T173	-0.556581914093	-0.10132465006869336
LN428	-0.444893914093	0.0855430341418009
KS1	-0.537037914093	0.009181189902823189
TE159T	-0.446668914093	-0.13546152773586456
SNU738	-0.381805914093	-0.09721238975581878
HLC1	-0.523743914093	0.016169829305341787
SNU489	-0.727614914093	-5.974371727934612e-07
H2029	-0.190604914093	0.11386011593410601
BICR31	-0.273224914093	-0.11902271408011694
KHM1B	-0.0665529140927	0.1358254936012442
ZR7530	-0.309847914093	-0.024842899713097905
SNU423	-0.483521914093	-0.06225268207444199
HS751T	-0.307123914093	-0.2016771891868262
FTC133	-0.482032914093	0.045485605265543294
JL1	-0.474619914093	0.001123107399261169
PANC0213	-0.201142914093	0.03194214509485801
COLO205	-0.344071914093	0.01674598222145466
HS870T	-0.520079914093	-0.05207044167610153
KMS21BM	-0.153932914093	0.11461560811044837
SKNSH	-0.476344914093	-0.007346611661941026
42MGBA	-0.531391914093	-0.07427506400899934
SKMES1	-0.224372914093	0.03228171550739122
HS683	-0.582620914093	0.0037533869156126305
HEPG2	9.74328408591	-0.06082684068040218
HS695T	6.86693408591	0.08502711237795244
ACHN	-0.467136914093	-0.0959725896135526
CGTHW1	0.134366085907	-0.04657132645567158
ONCODG1	-0.0807689140927	-0.04496587695349023
CAOV3	-0.633104914093	0.02513176813892411
OC315	-0.161323914093	0.04949314011618977
HS936T	2.99029608591	-0.006850657181098951
RS5	-0.277348914093	-0.0870909509222553
H1299	-0.520660914093	0.031852560457581135
TUHR4TKB	-0.144054914093	-0.04577524821952871
REH	-0.187274914093	0.08608054765529016
CHL1	6.23259408591	0.0642974857776295
TO175T	-0.526728914093	-0.09202939331196139
253JBV	-0.457791914093	-0.06813064722377392
PANC0813	-0.362238914093	0.004799736133240934
CORL24	-0.450849914093	-0.049274130154101856
H1651	2.42313408591	0.04642059032951988
DAOY	-0.310751914093	-0.03501978591508916
KYSE30	-0.392638914093	-0.07988916073733844
LNZ308	-0.129579914093	0.037894445237100366
BHY	-0.492203914093	-0.07109249288525113
SNU466	3.49255408591	0.0386975391204955
SH10TC	-0.320236914093	-0.0689214743930669
H28	-0.159745914093	0.021093265294002524
YKG1	0.479419085907	-0.02157146941440177
KMS27	-0.338389914093	0.056673105976755185
EB2	0.210206085907	0.034018293743476244
UMRC2	-0.248901914093	0.011645235421959239
RERFGC1B	-0.296513914093	0.029669242534389295
TM31	-0.634219914093	-0.13838184210290036
CAL120	-0.535316914093	0.02737108677337148
KNS81	-0.489226914093	0.021515709106181436
JHH5	8.63974408591	-0.006142246797041633
TEN	-0.587253914093	-0.06071322688237817
TE6	-0.514262914093	-0.04043925319823718
SUDHL1	-0.179441914093	0.0022197866311339225
SKNDZ	-0.245449914093	0.031189104554283382
LN215	-0.507438914093	0.08157866572076973
SCC15	-0.508808914093	-0.03152167994072872
SKHEP1	-0.505996914093	-0.1341092652892509
SCC25	-0.676242914093	-0.04392518065198844
H1793	-0.503777914093	0.03874241892127362
BICR22	-0.531749914093	-0.03603764224513817
YD38	-0.510302914093	-0.08094353698199475
SH4	-0.509383914093	-0.05271488477713924
KMS20	0.0437930859073	0.14018568776909582
JHUEM3	0.264505085907	-0.11202183143430487
TUHR10TKB	-0.576692914093	0.062991034141808
FUOV1	-0.469854914093	-0.01843408250118853
H854	-0.257523914093	-0.041365542671879904
HCC2935	-0.467649914093	0.04754350711471182
H460	-0.418169914093	-0.033619780936485925
KPNSI9S	-0.544646914093	0.05558877311756542
K562	2.76979508591	0.22477693599096346
HCC1897	1.17487608591	0.13022909957563666
LI7	1.40593308591	-0.0784105817899254
MIAPACA2	-0.345442914093	0.009315331439063013
HUT102	0.276007085907	0.005563547655286262
H1755	-0.367828914093	-0.03369494167608142
SW1417	-0.464591914093	0.059496404696567355
KCIMOH1	-0.502972914093	-0.12499190895920471
SNU475	-0.556620914093	-0.08461366287104302
OVCAR4	-0.599762914093	0.05489925675912157
BEN	-0.435459914093	0.03024625249171698
PC14	-0.565660914093	-0.020378374108584774
H2087	-0.349872914093	0.05519490896396302
RD	-0.525875914093	-0.010141083923687684
HS172T	-0.377355914093	-0.08683797225933726
K029AX	-0.306283914093	0.0534611671432348
KMS26	-0.240635914093	-0.020523073255097404
SCC9	0.0787910859073	-0.05940233783545454
BCP1	-0.358759914093	0.06720558250594867
KMRC1	-0.525776914093	-0.046537628731642244
CAKI2	-0.490076914093	-0.0033689807942205168
MORCPR	-0.168194914093	-0.01871967496206279
S117	-0.459379914093	-0.054468261733057036
HCC202	-0.285057914093	0.2148039089639702
GSU	-0.375114914093	-0.014427612373191352
COV434	-0.309847914093	-0.11056465006875214
LOXIMVI	-0.279720914093	-0.08969096656945295
HCC2108	-0.577891914093	-0.03547550995497065
PANC1	-0.317666914093	0.054827555478919855
NCCSTCK140	-0.561550914093	-0.06791056685396282
KMM1	-0.556654914093	0.11576437909199888
MDAMB231	-0.351029914093	0.03496119772640125
H23	-0.302071914093	-0.0356876130843868
KPNRTBM1	-0.408142914093	0.034931666431962556
EPLC272H	-0.367749914093	-0.02075243171881275
RERFLCAD1	-0.230726914093	-0.02070109530346501
EW8	-0.407833914093	0.1206623890492934
HDMYZ	-0.382264914093	-0.01756312446421058
KMRC2	-0.444572914093	-0.03135097937170399
KELLY	-0.307794914093	0.002078598864405066
MELJUSO	2.96584308591	0.006026783786181629
H520	-0.281406914093	0.056539109532948315
HCC1569	8.43919408591	0.023895566147490437
HT144	6.51064408591	0.010533192747736907
CORL23	-0.494396914093	0.025293013515887083
SW780	-0.628710914093	-0.054725885488345845
ESS1	-0.519082914093	-0.030244393311974586
KE39	-0.368276914093	-0.09708511379559116
EFO27	-0.226458914093	0.011838189902796514
HOS	-0.467113914093	-0.04609276031055808
ACCMESO1	-0.474082914093	0.0059152816524261015
SKLU1	-0.353840914093	0.027143047655273606
SUPB15	-0.108170914093	0.062385197726406834
WM88	6.51279408591	-0.011288592458530953
ECC10	-0.518729914093	0.04039735135377277
PSN1	-0.515394914093	-0.06436992389519997
H2228	-0.429840914093	0.03472285490988586
SLR21	0.141561085907	-0.09186956614271312
U343	-0.0654989140927	-0.012734933141271224
22RV1	-0.359655914093	0.12559440896395235
SLR25	-0.326993914093	0.09713820128259315
SLR24	-0.566657914093	-0.05258790824798467
AN3CA	-0.371293914093	0.10412623399954091
SKOV3	-0.446753914093	-0.03058469558793279
PLCPRF5	7.48388408591	-0.012450368418684844
DEL	-0.308086914093	0.00822842887867368
H2405	-0.341247914093	-0.09411039900187747
KMS34	-0.481163914093	0.09083422475342916
ECGI10	-0.438964914093	-0.08575323755100263
HLFA	-0.325228914093	-0.09752235632762567
NALM6	-0.205223914093	0.012115098864418439
LN18	-0.379800914093	0.020854437413473023
MOGGCCM	-0.428703914093	0.026127452349466607
MESSA	-0.119747914093	-0.0008186906092787806
SKMEL30	1.73057208591	-0.05622571265764842
PANC1005	-0.557636914093	0.04395478165242139
KYSE410	-0.486387914093	-0.03851276955664525
HS839T	-0.373044914093	-0.08389186557369674
H1666	-0.503806914093	-0.04278008392363997
L363	1.14882708591	0.06838669061400399
G361	1.72412608591	0.04326892603369343
PECAPJ41CLONED2	-0.485538914093	-0.06710762730916678
SNU685	-0.527330914093	-0.16402694452111716
OPM2	-0.340362914093	-0.0003622738240754569
HUH6	7.18719408591	-0.043442241107141975
HEC151	-0.398653914093	0.0407398221930045
H358	-0.615759914093	0.02164582290419875
RPMI7951	-0.355279914093	-0.03599572759362705
HS618T	-0.416349914093	-0.05024936415124562
KASUMI2	-0.123979914093	0.06864027027268664
ISTMES1	-0.389829914093	-0.01065492033903181
H1573	-0.277996914093	-0.061692460168339125
HCC70	-0.205762914093	-0.0072312290161253776
RH41	-0.129021914093	-0.009325778091504408
HS688AT	-0.621572914093	-0.07938735775009961
HUCCT1	-0.473196914093	-0.0022511493575308726
TE15	-0.506957914093	-0.036311675673288295
DV90	-0.730482914093	0.061279491467516815
HS600T	-0.598795914093	-0.12861328947129033
G292CLONEA141B1	-0.233983914093	-0.11029842816262787
RKO	-0.474556914093	0.08454510882167027
L33	-0.462321914093	-0.00891311664059629
UMUC3	-0.555102914093	-0.09511506685396331
JVM3	-0.206088914093	-0.061958526313431135
MKN7	-0.466752914093	0.012616137982465959
HCC1954	-0.312745914093	-0.0033332901825583543
SUPHD1	-0.565044914093	-0.040456968703207204
JHOC5	-0.484052914093	-0.1103428250331922
JHH6	-0.390062914093	-0.1927031102394423
HUH28	-0.401964914093	-0.05854189331197167
HCC1171	-0.656976914093	-0.027699352060241402
SW1783	-0.453425914093	-0.04570661735180806
SNU1272	-0.475734914093	-0.077490820054514
HPAC	-0.272609914093	-0.10082492674017848
PECAPJ49	-0.355637914093	-0.07326527738030028
HS939T	0.171978085907	0.01837573115460533
IGR1	1.71064908591	-0.0664693918895148
KYSE150	-0.433518914093	-0.0188081088169584
SCC4	-0.375898914093	-0.03481313726646234
H2122	-0.402457914093	-0.030788241818414615
A204	-0.620365914093	0.019473580372214576
HCC1419	-0.325298914093	0.03678037695828497
UT7	0.745714085907	0.17171805263402976
DMS153	-0.535292914093	0.035220369134706435
LOUNH91	-0.445350914093	0.07032368350165176
BJHTERT	-0.182012914093	-0.03791015149117856
NCO2	2.91083008591	0.10510880867951662
HEKTE	-0.363349914093	0.020802814369390653
SCABER	-0.491872914093	-0.06609027240161548
SW900	-0.371057914093	0.04146023897819763
SNU182	-0.336373914093	-0.037087495730207434
HSC4	-0.609974914093	-0.09508119772167897
SJRH30	-0.471589914093	0.01356538335941293
HT1197	-0.420807914093	-0.1292283826434378
SNB19	-0.642031914093	0.0007641500735284131
TE10	-0.525938914093	0.01637437269085773
C32	2.14512408591	-0.022508906114281656
HS821T	-0.556840914093	-0.16488115718110039
EWS502	-0.116580914093	0.1579855298743248
CADOES1	-0.353971914093	-0.010568390467052755
HEC59	-0.307431914093	-0.049547778802746814
UMRC6	-0.364891914093	-0.05883389971313746
SNU398	-0.390613914093	-0.029190560452830708
A101D	4.42516908591	0.03025599004506129
SNU213	-0.640799914093	-0.07127275604313639
LN319	-0.320397914093	-0.0297865376932019
HCC1438	-0.489690914093	0.006663761026553194
HGC27	-0.443452914093	0.08306009032955075
LAMA84	-0.0629269140927	-0.024308300851072835
AZ521	-0.569819914093	-0.03554646372448912
HCC78	-0.339933914093	0.018166005692276947
SNU5	-0.352081914093	0.05541737766954544
RMUGS	-0.348584914093	0.03476761166669598
MOLP8	-0.230427914093	-0.024132732572294514
H2347	-0.301857914093	0.05076819630396801
A3KAW	-0.361491914093	0.13506545590562635
F36P	2.26366208591	0.0725010106709524
CAL29	-0.470759914093	-0.06127831294211614
H1703	-0.537305914093	-0.024129729016122807
F5	-0.224520914093	-0.01057308250116005
HCC1599	7.60859073354e-05	0.021126428878596976
JHESOAD1	-0.439973914093	-0.07418443029633508
DU145	-0.646925914093	-0.0054813157871182
ALLSIL	-0.151156914093	0.12731486415599222
PK59	-0.203195914093	-0.05689281009722108
LMSU	-0.590393914093	-0.07101015006873734
COLO792	5.85567408591	-0.13382610099332778
GRANTA519	-0.264118914093	0.059558359177326825
A172	-0.491657914093	0.055825232577063094
TCCSUP	-0.662888914093	-0.14343813868891817
NMCG1	-0.462358914093	-0.07769048079419504
SKMEL5	-0.702427914093	-0.037234009954934345
SLR20	-0.283048914093	0.011868523473202866
SW480	-0.384481914093	0.07004873826696262
HUG1N	-0.629406914093	-0.003564988617865636
SW1990	-0.199853914093	0.01962416074206073
KATOIII	-0.288636914093	-0.04385128093645808
769P	-0.317021914093	-0.02188352489092893
H1184	-0.477166914093	-0.00041955120670581793
KPNYN	-0.394435914093	0.043761459461812646
HEYA8	-0.722838914093	-0.044280610950644186
SEM	0.180654085907	0.06532978094126042
TC71	-0.206460914093	0.06950795234947137
697	-0.181101914093	0.013915808679510859
CAL33	0.603237085907	-0.11069705334050821
CORL279	-0.0189949140927	0.023114847086302407
SKNAS	-0.526116914093	0.060971644383613244
H441	-0.315328914093	0.0640579310122948
YD10B	-0.557571914093	-0.06996546230202051
EBC1	-0.519095914093	0.008917934568485273
HS840T	-0.619511914093	-0.03510957538875898
NUGC4	-0.312762914093	0.03410794737077506
NALM1	0.125397085907	0.04879473399955739
JURLMK1	0.509844085907	0.02005080939074068
SIMA	-0.481341914093	-0.019736653624931447
T98G	-0.194311914093	-0.0634831237529652
H660	-0.496743914093	0.014333068281180836
COLO677	0.518316085907	0.06439534281890213
H727	2.63140808591	-0.009449614506844737
SW1573	-0.334599914093	-0.035796332145563416
TYKNU	-0.480699914093	0.02232328094120463
U266B1	-0.222250914093	0.22289579943337087
LU99	-0.529060914093	-0.007132359883797081
HEC1B	-0.293089914093	-0.04162904836180348
DM3	-0.538698914093	-0.06962405120672475
ALEXANDERCELLS	8.38275408591	-0.08114752204600949
H322	-0.499899914093	0.014607642249839733
TIG3TD	-0.357964914093	-0.008072563297770556
CHP126	-0.539638914093	0.04807579089849556
TOV112D	-0.503806914093	0.020242463729252765
CAL51	-0.270547914093	-0.004424894734453363
SKMEL3	-0.452565914093	0.07976315789710892
RL952	-0.266806914093	0.047339846375039206
SNU119	-0.150666914093	0.015827258892816755
WM793	0.0385220859073	0.0005951536297057396
H226	0.315810085907	0.029305435279767308
NUGC2	-0.468982914093	-0.05324616215978151
PK45H	-0.388262914093	-0.1198046749620592
FTC238	-0.456073914093	-0.10518026813415704
SNU1041	-0.175943914093	-0.11997386201753785
FU97	7.53689408591	0.06092741536512249
HCC827	-0.474630914093	-0.02800712588668397
HCC44	-0.296938914093	-0.11526880085108865
HS698T	-0.404321914093	-0.1244510078211937
RPMI8226	-0.339953914093	0.13695108108346624
G402	-0.260764914093	0.034625737555703064
HEC251	-0.455787914093	-0.01163839046700825
COLO783	8.28843408591	-0.01870313940017041
HEL	6.61016408591	0.0798373940280151
H1694	-0.447801914093	-0.03557757965621968
LCLC97TM1	-0.516788914093	0.02106203556422582
JJN3	-0.442889914093	0.09841604836653452
JHUEM1	-0.585043914093	0.02609048933381308
YAPC	-0.415216914093	-0.002580614506874197
TE125T	-0.670205914093	-0.13267730867472044
SW48	-0.0669949140927	-0.0218879985751536
143B	-0.557978914093	-0.04277612588662987
CHP212	-0.495392914093	-0.0014404231840050518
YH13	-0.419242914093	0.0073871365600033665
SF295	-0.578396914093	0.0020159153651341717
IGROV1	-0.354966914093	-0.020346754620631624
T3M10	-0.615129914093	0.055690187769089024
HCC1143	4.04409008591	-0.09564779729490741
OV90	-0.0935219140927	-0.0737490384044195
MPP89	-0.276562914093	0.08747394950452816
CCFSTTG1	-0.206684914093	-0.025227041249383464
WM1799	3.96696008591	-0.07252245590090087
TC32	-0.242784914093	0.0977067802299317
59M	-0.511752914093	-0.13032779658364405
COLO775	-0.592132914093	0.12373496088435287
HUPT4	-0.557970914093	0.009031660742092355
CAL27	-0.648601914093	-0.012755954478460707
HMCB	4.67161208591	0.07173428307493737
T84	-0.484042914093	0.032688355621147185
G401	-0.370688914093	0.03190815220721864
TTOESOPHAGUS	-0.0436229140927	0.028735096019433887
HS229T	-0.421296914093	-0.023955352060211467
SNU46	-0.443817914093	0.0650149900450533
HS863T	-0.508643914093	-0.11133771479134938
EHEB	-0.656560914093	0.02060209317452386
HCC364	-0.365459914093	0.10154880867947665
A1207	-0.464679914093	0.061053461595555164
KNS42	-0.490133914093	0.0037893314390840256
KM12	-0.329439914093	-0.01835726955666224
JEKO1	-0.435004914093	0.12983392318871975
BT483	-0.315356914093	0.021782911808902114
LN235	4.87353408591	0.06195583499528442
AU565	-0.546000914093	0.0678104701304153
A253	-0.389028914093	-0.16154856756520097
HCC2814	-0.403430914093	0.11788631223571024
TE11	-0.440104914093	-0.05140233001188053
OSRC2	-0.501998914093	-0.08868629800615684
KYSE270	-0.413998914093	-0.0015585206235333312
EB1	-0.578978914093	-0.01966827240164694
HUPT3	-0.517859914093	0.08530747653152118
ES2	-0.388483914093	-0.03166424324082592
CHAGOK1	-0.563832914093	-0.09310868776434447
CAL62	-0.353241914093	0.01223883712896817
H647	-0.508754914093	-0.055255248930781944
JHUEM2	-0.518962914093	0.006459628736363262
HS834T	-0.584009914093	-0.12519549288525506
PCM6	-0.269041914093	0.12344515362965013
CAMA1	-0.555800914093	0.13443296799666912
CAPAN1	-0.472453914093	-0.029624784492636183
CORL105	-0.524732914093	0.10432171906351415
PATU8988S	-0.317658914093	0.015994738978229235
HSC2	-0.267365914093	-0.09132791109294096
JHH7	8.64252408591	-0.07253785206020216
SUIT2	-0.380713914093	-0.17445305903031405
PANC0504	-0.667839914093	-0.049755982216706414
MOLP2	-0.204273914093	0.0919161671431606
HS294T	0.839024085907	0.08469335917738237
KYSE140	-0.358392914093	-0.0313717083902256
H2066	-0.00963491409266	0.036000004269840985
H2196	-0.501102914093	0.04831312375773363
LN464	-0.289225914093	-0.04146503271454608
IPC298	-0.0600959140927	0.03166532290426152
HS944T	2.62023508591	0.019661893316728782
2313287	-0.433900914093	-0.06794631080845391
SNU16	-0.194347914093	0.0008395832171494502
HCC1428	-0.192830914093	0.08787677382882075
UMUC1	-0.480839914093	-0.08710683641298712
L428	-0.504570914093	-0.02694960526080339
SKM1	-0.502645914093	0.07399366216453222
RT4	-0.536398914093	0.01841549004501879
RERFLCAI	-0.473328914093	0.04147675889283961
OVK18	-0.305799914093	0.04402519417020547
TE14	-0.342878914093	-0.032157403980545333
KMS11	-0.307824914093	0.08778021123991785
IGR39	-0.279867914093	4.733072787530259e-05
HS281T	-0.489774914093	-0.09890299928638666
SQ1	-0.419111914093	0.04642230298958187
WM2664	7.19026408591	0.028390625180187177
A673	-0.640870914093	0.03686041038644092
JURKAT	-0.0580409140927	0.04800742034377668
H292	-0.351368914093	0.025662659675198693
8505C	-0.554658914093	-0.0640446159293493
SKES1	-0.536183914093	0.10729124537934638
H2081	-0.455956914093	0.05048018207917537
SUPT1	0.342153085907	0.12126408677336258
MEWO	0.224570085907	-0.056400522045962444
LS1034	-0.418352914093	-0.05524477026787779
DETROIT562	-0.273109914093	-0.10331841749406774
SNU840	-0.277568914093	-0.052050125175426044
HCC4006	-0.559138914093	-0.01852270554532187
SET2	0.0204990859073	0.1752570014248729
SNU1033	-0.750235914093	0.030838334284029618
PECAPJ34CLONEC12	-0.488888914093	-0.06523537339730948
MDAPCA2B	-0.363593914093	0.07567381081314208
SAOS2	-0.445049914093	-0.08111822545991654
PANC0327	-0.630340914093	-0.03568929729490462
KYO1	3.29349408591	0.2120329615956048
MKN1	-0.680281914093	-0.04486737979848481
HS852T	4.48529208591	-0.01786352773587411
AM38	-0.430042914093	-0.010376236839746096
786O	-0.509383914093	0.04391477454006919
HS274T	-0.407896914093	-0.12874910099331952
KYM1	-0.470347914093	-0.1113571365551995
LK2	-0.613439914093	0.055415056901382945
SNU1	-0.428180914093	0.0020568449526170837
H684	0.999395085907	0.07798692603365445
HT1080	-0.310403914093	6.301588654192214e-07
SNU520	-0.595002914093	0.06251341963248441
HCC1833	-0.645745914093	-0.0994377674229087
H508	-0.181298914093	0.030857985066417785
H1869	-0.469653914093	0.030507307256970553
H211	-0.0174689140927	0.05317160242060432
HARA	-0.472046914093	0.10678490469650614
BDCM	-0.295603914093	-0.011216181363221731
IALM	-0.379939914093	0.024616662164516682
COV504	-0.549869914093	-0.009369608816993294
SNU620	-0.689306914093	-0.002072632999026408
LS180	-0.455747914093	0.03632038833809831
PF382	0.472821085907	0.021948893316785126
KASUMI1	-0.245201914093	-0.018824440964911617
KMH2.lymphoma	-0.474549914093	0.06192684281885256
GAMG	-0.536689914093	-0.0259777709791399
SNU175	-0.0804869140927	0.03554835419867455
BICR18	-0.344950914093	-0.020815147223795367
M07E	-0.393158914093	0.07619262446896838
NUDHL1	0.133275085907	-0.019210874819765116
CMK115	-0.397774914093	0.1524548051232883
H1838	-0.390374914093	-0.016976519201032835
U118MG	-0.543468914093	-0.042246076811284124
SNU1197	-0.612972914093	-0.0008578776647745095
H1048	-0.467495914093	0.06919128378614604
GB1	-0.494960914093	-0.028331418205299802
HL60	-0.373209914093	0.13830110953297717
OVCAR8	-0.0784029140927	-0.10221526244425984
HEL9217	6.26882408591	0.09330721052872787
MOLM16	0.582581085907	0.26932813015887797
MEG01	0.00230508590734	0.18444306899242627
HCC56	-0.358594914093	0.021596556190198946
A4FUK	-0.128554914093	0.09451938762684217
SNU410	-0.410478914093	0.03685720412755613
LU65	-0.540607914093	0.024216763160261865
H747	-0.388485914093	0.06100731579179819
H1155	-0.382426914093	0.031919414653868945
RDES	-0.426473914093	0.04342195590564196
KU1919	-0.526199914093	-0.04806418491936747
SNU1214	0.423472085907	-0.017366066142731514
CL14	-0.316437914093	-0.04538568349691128
TGBC11TKB	-0.403103914093	-0.04626743385254848
SF172	-0.302735914093	0.004146935279789046
KMS28BM	-0.395106914093	0.09330621692980856
H1781	-0.545679914093	0.05257960313177922
LUDLU1	-0.566628914093	0.016584155052171354
AGS	-0.290450914093	0.012138846375076258
SR786	0.335093085907	-0.08393507467753349
TE4	-0.580134914093	-0.052621414649105094
COLO800	5.09339108591	-0.03366537339733464
H2110	-0.430283914093	-0.14837651493364098
MELHO	0.730752085907	0.005776297299708818
HCC1588	-0.594223914093	-0.04114296870316218
5637	-0.587826914093	0.06732361380040504
KYSE510	-0.425093914093	-0.09197902915835807
CAL12T	-0.339692914093	0.012101407541503871
U2OS	-0.473962914093	-0.09173151066618905
SNU478	-0.480393914093	-0.013003701989058999
LOVO	-0.531077914093	-0.035053300139857156
MFE280	-0.414730914093	0.08204273044337246
CAPAN2	-0.329092914093	0.029532332861549025
JK1	-0.493415914093	0.0649003349953004
SNU1196	-0.480695914093	-0.05624979871742004
PANC0403	-0.643875914093	-0.05181969701042846
8MGBA	-0.529821914093	-0.06829940540302668
IM95	-0.522050914093	0.03509719772638978
HEC265	-0.109742914093	0.003764958039374278
A2780	-0.627924914093	0.045857283786160746
NALM19	-0.273892914093	0.06562764296113413
HEC1A	-0.321080914093	0.014649322192963058
DU4475	-0.399278914093	0.141066210528704
HS888T	-0.572039914093	-0.10595507112136492
HS766T	-0.461582914093	-0.03447785206021551
MDAMB361	-0.567720914093	-0.009073899001942146
OELE	-0.272086914093	0.01640825533661119
DBTRG05MG	2.28867308591	0.009719776673779606
H1930	-0.464358914093	0.06413545234946151
COLO741	-0.641324914093	0.04457260455431316
TE9	-0.558468914093	-0.056359549784241625
C2BBE1	0.579029085907	-0.04040957254386161
KG1	-0.354309914093	0.12306272119722696
H1915	-0.367811914093	-0.020961095303479116
CORL51	-0.216018914093	0.051439913231382486
SNUC5	-0.488491914093	-0.005691381220996891
MOLT13	-0.279075914093	0.06542878947607154
OAW28	-0.644573914093	-0.05596779018255903
HT55	-0.262481914093	-0.018802196299193226
MDAMB157	-0.299952914093	0.01691888193695589
CAL78	-0.395778914093	0.0068566557634344785
H1563	-0.712294914093	-0.06814360099338572
GMS10	0.0903550859073	-0.021537502842561028
SKMM2	-0.526009914093	0.09030478449740946
IMR32	-0.201138914093	0.016336516360843274
H1944	-0.557821914093	-0.05374291536040599
HS934T	-0.418965914093	-0.14125177311281265
CPCN	-0.207833914093	0.058731607399261324
H1436	-0.349792914093	0.03157505832384209
OVSAHO	-0.142292914093	0.11946696728549877
MFE296	0.195209085907	0.1322145213395179
SNU81	-0.402468914093	-0.025574396868159748
OCIAML5	-0.135069914093	0.05110851707209906
BFTC905	-0.491193914093	-0.01580584708157547
DMS273	-0.507972914093	0.02884077027264733
DB	-0.350440914093	0.14848506188007662
YD15	-0.566773914093	-0.05611753911568233
SNU886	-0.458546914093	-0.1178633947344488
KMS18	-0.322973914093	-0.05817593243007998
HUNS1	-0.116925914093	0.01819410099810081
CMK	-0.389852914093	0.15776125604789445
CL40	-0.443408914093	-0.03056906685390286
MOLT16	-0.457999914093	0.024131222619754082
MC116	-0.248222914093	0.0880201379824484
SKNFI	-0.372163914093	-0.05436867282833839
BV173	-0.0935869140927	0.014023237555752468
PATU8902	-0.472289914093	-0.06532546585823855
HS343T	-0.561550914093	-0.11815573968465948
RH30	-0.578679914093	-0.08602355334041416
BT20	-0.422573914093	0.1491642347107452
CAL851	1.73090808591	0.009623554056440881
DND41	-0.294313914093	0.11682497013038698
MOLM6	-0.00285591409266	0.16213220341635362
SNU387	0.403890085907	-0.17479016642722164
SNU324	-0.643123914093	0.041255870557135574
H1339	-0.422416914093	-0.06752739117825275
CMLT1	-0.0707559140927	0.019209238978219523
OCIAML3	-0.344037914093	-3.6407536741080176e-05
HCC95	-0.246664914093	-0.09513553200332359
PC3	-0.698299914093	0.0476919139426392
GDM1	-0.449769914093	0.03912507681601383
T3M4	-0.400250914093	-0.09803836130628088
BC3C	-0.537099914093	-0.10614685348270816
N87	-0.294565914093	-0.036398422472727766
H524	0.0619710859073	0.10526095092702895
HSC3	-0.461310914093	-0.016588203411573115
TE441T	-0.537921914093	-0.023931182785641707
KP2	-0.413333914093	-0.01634631507586959
NUGC3	-0.508742914093	0.05685680156708515
HS729	-0.547433914093	-0.08144933499050028
PK1	-0.636128914093	-0.0666517489307836
CL11	-0.573738914093	-0.012777801562317555
SW620	-0.415594914093	0.0015135881958578314
KYSE520	-0.351710914093	-0.061894748219535466
MJ	-0.336426914093	0.06560917638933861
H196	-0.272055914093	-0.027543031292052052
GRM	-0.672479914093	-0.030278244663345964
H1734	-0.293974914093	0.00028165860833959203
CALU1	-0.329019914093	-0.02222073043856415
SNU407	-0.189473914093	-0.009167226882414446
MDST8	-0.477644914093	0.042056726887160924
DMS454	4.52566308591	-0.03301248577281048
SNU503	-0.412538914093	-0.03830674395211579
PECAPJ15	-0.486832914093	-0.02383300070885904
H716	-0.315339914093	0.04205729729968357
CL34	-0.323840914093	-0.06469918349692938
SNU1040	-0.377694914093	0.0452481244689458
COLO684	-0.650713914093	0.061219295165988084
THP1	-0.0263049140927	0.09331353698675361
DMS79	1.76126208591	0.06082722333101196
T24	-0.246369914093	-0.013023135132795573
GI1	-0.545454914093	-0.023333682074424485
PFEIFFER	-0.495336914093	0.031244349220017023
DANG	-0.536048914093	0.0253926415386536
MG63	-0.390439914093	-0.028071105260733264
J82	-0.390896914093	0.020215614511655728
1321N1	-0.597211914093	0.0907196728331148
TCCPAN2	-0.409097914093	0.027691777385072405
SNU626	-0.412776914093	-0.05217661166191369
LS123	-0.562359914093	0.021624093174489132
PATU8988T	-0.444081914093	0.038561805834554444
DAUDI	-0.0950819140927	0.011949916787548389
KMBC2	-0.466947914093	-0.01168193669749938
CCK81	-0.326268914093	0.03239244239216492
BT549	-0.389737914093	-0.03838039686818582
COLO704	-0.360666914093	0.12306898862259548
SNU899	-0.488930914093	-0.0015624850616435602
DLD1	-0.441382914093	-0.025494122330489442
HS611T	-0.152703914093	-0.0020648620175276224
H146	-0.612338914093	0.06253794381466163
HCC1806	-0.491817914093	0.03458376885016439
RT11284	-0.492181914093	-0.03315736486248663
H1618	-0.371583914093	0.012393441680942068
HT	-0.281924914093	0.06496880867946273
M059K	-0.401964914093	-0.01768195518964714
LS411N	-0.541128914093	-0.06827326315551527
UACC257	0.317704085907	-0.002666775957785373
ST486	-0.232048914093	0.08746400284735065
EOL1	-0.490273914093	0.051144556190151666
HCC366	-0.560259914093	-0.0976486465125791
CORL88	-0.471134914093	0.038265694881464
KOPN8	-0.338044914093	0.09514853058556591
TE1	-0.644751914093	-0.05067664651251177
BL41	-0.418761914093	0.10103175320291326
H1836	-0.293376914093	0.027469263160317215
MOLT4	-0.266220914093	0.12781050569229815
HCT15	-0.543085914093	0.044046201282599264
KE97	-0.451851914093	-0.02700990682552674
VMRCLCP	-0.562788914093	-0.05678975746562666
HUT78	-0.226703914093	0.10445229801089481
OV7	-0.362720914093	-0.036037896868183
HMC18	-0.304545914093	-0.02458995803459467
SF767	0.465154085907	0.0013024679966723675
SNUC4	-0.492902914093	0.004337002847326441
HTK	-0.301508914093	-0.07626419274300383
RL	-0.287311914093	0.08380875889280577
KE37	0.0377000859073	0.021302359177353965
SKBR3	-0.312078914093	0.10036748933381318
KNS62	-0.345651914093	-0.06110402204599999
AML193	-0.165817914093	0.062359158608355364
HCC1937	3.59621108591	0.06363854978899493
OCILY19	-0.339862914093	0.037066559746342626
KCL22	-0.584152914093	0.07780761166668111
SHP77	-0.301505914093	-0.011145258888054064
CH157MN	-0.253927914093	-0.04018485063773011
MV411	-0.516086914093	0.127648998579917
MCAS	-0.500351914093	-0.06280245874588428
H2171	-0.503509914093	0.054301743956857475
LN443	-0.330085914093	-0.021793856327632533
RAJI	0.260723085907	0.046367389760516645
H1105	-0.278788914093	0.06411031721432235
MM1S	-0.304039914093	0.09670195946181082
H209	-0.597101914093	0.11216142105502461
HDQP1	-0.730182914093	0.019163724042215998
JIMT1	-0.563368914093	0.023067807968226592
H1876	-0.0794169140927	-0.0360434381199532
KO52	-0.0100139140927	0.05953055263398236
HCT116	-0.626280914093	0.02028020910618946
U87MG	-0.431318914093	-0.01681603058081579
LS513	-0.397057914093	-0.07647625817682845
H82	-0.454461914093	0.06229785562115194
TF1	-0.380323914093	0.16470927809629177
H1341	-0.360008914093	0.02807117425559124
KIJK	3.03739208591	0.07178276102658424
SKCO1	-0.420152914093	-0.09055178164772318
OCIAML2	-0.284996914093	0.018834624468912306
NB1	-0.411914914093	0.06350987269081827
OCUM1	-0.186044914093	-0.05207539829066845
U937	0.479656085907	0.06147925320296783
EFM19	-0.0709189140927	0.06727235348738804
TOLEDO	0.196987085907	0.11029307254855834
H1568	-0.538699914093	-0.03681335490515334
647V	-0.467348914093	-0.04341993100756897
SCLC21H	0.00612508590734	0.03059687838071069
HCC1187	3.13052708591	0.07580056970363803
MDAMB436	-0.517062914093	0.04803238833808592
639V	-0.116847914093	0.05280143030112075
GP2D	-0.207154914093	0.00019867354437322454
CAL148	-0.584593914093	0.12226032788287997
SNU308	-0.437364914093	0.06387147795401524
H69	-0.480841914093	0.09042031650307243
WSUDLCL2	-0.204796914093	0.022337455905626222
IGR37	3.02793408591	0.07536192176629562
H1092	-0.289394914093	-0.05923098079423234
SW403	-0.466658914093	-0.007982783070146066
IOMMLEE	-0.364701914093	0.02645909957564734
BL70	-0.0523559140927	0.10056540042908955
SW948	-0.412830914093	-0.024994785915080482
CW2	-0.511505914093	0.04679764011615227
JMSU1	-0.389024914093	-0.04333863868897918
RS411	0.105828085907	0.06154356970367965
P12ICHIKAWA	-0.213177914093	0.05885525178048136
KYSE180	-0.407547914093	0.01912588193693083
MHHCALL4	-0.387852914093	0.06681214865105328
SKNMC	-0.345107914093	0.07656665007350705
RT112	-0.509791914093	-0.005036731149844002
ME1	-0.282711914093	0.13066764509484574
ISHIKAWAHERAKLIO02ER	-0.592990914093	0.040461928167374664
HDLM2	-0.0260169140927	0.02355577880750497
D283MED	-0.274932914093	0.015642660742029607
TALL1	-0.244198914093	0.036154135137518105
RCHACV	-0.132153914093	-0.015680527735859342
H2106	-0.458502914093	0.16153939118303426
SNU283	-0.281904914093	0.0365652482242917
HH	-0.142093914093	0.05573427240635763
SNU719	-0.500195914093	-0.0025887176363281975
FADU	-0.322654914093	0.028359074682284418
SW1463	-0.272998914093	-0.016185686341841553
SNUC1	-0.0314259140927	0.09671123115459727
L540	0.00954808590734	0.037430258181658425
NOMO1	-0.339746914093	-0.03454322830488712
H2052	-0.457504914093	-0.0617276493574849
MDAMB468	1.29186208591	0.07961489118305722
CI1	-0.243579914093	0.060152948793266846
CORL95	0.432949085907	0.019741945948287258
ECC12	4.35114208591	0.0739932190635332
HEP3B217	9.01593408591	-0.04065413584400174
SUPT11	-0.341365914093	0.1584763392627163
KARPAS422	-0.0855779140927	0.08802651778330157
SNU61	-0.569289914093	0.018014918921288002
KLM1	-0.641133914093	-0.0724829153603173
P3HR1	-0.150119914093	0.02053638193693041
OCILY3	-0.158637914093	0.13247861308912673
OCILY10	0.0866240859073	0.12752984281885255
A375	1.32892808591	0.06741210739925374
HT1376	-0.395761914093	0.044842379803233856
MHHCALL2	-0.478346914093	0.03288211593412257
H2170	-0.445266914093	0.022335657185858265
MOLM13	-0.482819914093	0.004750335706533818
NB4	-0.295499914093	0.06134015505216724
GA10	-0.336796914093	0.05433820199381193
MOTN1	-0.168180914093	0.019707450927003843
SUDHL8	-0.0885009140927	-0.01994255689665617
KMS12BM	-0.469537914093	0.17864086842341634
CORL47	-0.322920914093	0.03861487766953804
MHHCALL3	0.0557280859073	0.08558170128261398
MEC2	-0.327738914093	0.08456337197957911
COLO678	-0.646161914093	-0.012841995730198485
MONOMAC1	-0.216714914093	0.06003085206498755
OE19	-0.627406914093	0.05096401138220913
AMO1	-0.311970914093	0.024678867712165743
SNU601	-0.670720914093	-0.008142125886680583
JHOM2B	-0.623010914093	-0.014318307963479904
H810	-0.128708914093	0.07726462589139067
SUDHL5	-0.467826914093	0.018474161453277606
MINO	-0.112516914093	0.07276714224984702
CMK86	-0.538415914093	0.16828470199385223
MEC1	-0.485840914093	-0.011576177095757305
HCT8	-0.431041914093	-0.04898612375296227
A2058	0.999371085907	-0.06537625746560977
H1435	-0.320511914093	-0.10331653484828222
JM1	-0.189374914093	0.07285740327407246
EM2	-0.513847914093	0.08561186913467579
PL21	-0.133439914093	-0.013955223326218704
SNU245	-0.478543914093	-0.0025744487885241965
EFM192A	-0.466648914093	0.06892423613321903
KU812	-0.438042914093	0.12062858535087327
DOHH2	-0.461631914093	0.04537355832381917
P31FUJ	-0.156074914093	0.0179713428188729
NUDUL1	-0.0973629140927	0.0964936258914223
HT29	-0.623935914093	0.014710978665243088
COLO320	-0.460816914093	-0.03939478947129532
MKN45	-0.605830914093	-0.013373824321966344
TT2609C02	-0.623187914093	-0.02000343243008705
KARPAS620	1.38646608591	-0.03554779658366572
H2009	-0.476984914093	0.013417636559954252
SUDHL6	-0.259026914093	0.04059275675910172
SJSA1	-0.161661914093	-0.08115492745139148
KASUMI6	-0.238239914093	0.130412161453288
SIGM5	-0.531190914093	-0.005309330723065711
SUDHL10	-0.156518914093	0.10929854409910945
NAMALWA	-0.185614914093	-0.0002448918894942794
RI1	-0.412838914093	0.1966247432456322
SUDHL4	0.0654730859073	0.08758210526551825
H526	-0.0805459140927	0.13528320910624056
HCC33	-0.531561914093	0.0066638406851603875
CORL311	-0.227037914093	0.05483010242058193
H2141	-0.379029914093	-0.0005673029848011678
MONOMAC6	-0.407183914093	0.063092240400682
COLO668	-0.449267914093	0.02091635064250523
H1963	-0.373305914093	0.002612390471812451
