# Supplementary material for: Determinants of transcription factor regulatory range
Source: Nat Commun. 2020 May 18;11:2472. doi: 10.1038/s41467-020-16106-x (PMC7235260; doi:10.1038/s41467-020-16106-x)
Supplement: Supplementary file 12 — Source Data [file 41467_2020_16106_MOESM12_ESM.zip › Source Data/source_data_supp_fig_3d_ZBTB33_target_genes_expression.csv]

	ZBTB33	target genes
TCCPAN2	-0.409097914093	0.025452070919381
H2030	-0.199505914093	0.07454931841435325
SW1990	-0.199853914093	0.02028186550849806
H1651	2.42313408591	0.18126023625002294
SKRC31	0.0615340859073	0.12853091560871857
RMGI	-0.455148914093	-0.09296532286820589
HS822T	-0.457677914093	-0.022642162547585262
PATU8988T	-0.444081914093	-0.016184104431329303
U138MG	-0.451549914093	0.07307279436627251
SW900	-0.371057914093	0.05909701881514141
H2085	-0.339002914093	-0.02003233489229029
OUMS27	-0.441129914093	0.0002266410596201917
1321N1	-0.597211914093	0.035456294366246706
HS839T	-0.373044914093	0.012302113003566281
CAKI2	-0.490076914093	0.0358191751278263
HS600T	-0.598795914093	0.035936555889321334
CCFSTTG1	-0.206684914093	-0.039587063349207724
HS688AT	-0.621572914093	-0.020720382988475276
T3M10	-0.615129914093	0.03806872222193402
H196	-0.272055914093	0.059846580939404356
PATU8988S	-0.317658914093	0.02025967813376043
A172	-0.491657914093	-0.05052403529304921
HS618T	-0.416349914093	0.0299104977731483
RS5	-0.277348914093	-0.02916026374993932
TE441T	-0.537921914093	-0.10214745914080288
TE159T	-0.446668914093	-0.005396990202877231
G292CLONEA141B1	-0.233983914093	-0.0018115252730225133
HEC1B	-0.293089914093	-0.0027942717659817087
H2087	-0.349872914093	0.13236449276300538
SW1573	-0.334599914093	-0.026431011244973386
TO175T	-0.526728914093	0.03088672623000554
LMSU	-0.590393914093	0.12314669516783194
RERFLCAD2	-0.480268914093	0.0025841711197418724
HS819T	-0.337939914093	-0.027422644511561504
HT144	6.51064408591	-0.060210321866217484
T173	-0.556581914093	-0.012121421064607257
DM3	-0.538698914093	-0.0015742487198979192
HS742T	-0.517451914093	-0.0250946986197347
HUPT4	-0.557970914093	0.052873810398385325
JHOS4	-0.450047914093	0.0634086781337887
M059K	-0.401964914093	-0.04385779882010203
HCC38	5.66356608591	0.04508826731211182
HS840T	-0.619511914093	0.06066328334427964
H2444	-0.442521914093	-0.01400856635515647
HS695T	6.86693408591	-0.13000828579400794
HS675T	-0.513532914093	0.018144368514618116
SNU466	3.49255408591	-0.1332928829884421
HS571T	-0.502874914093	-0.016807468158813035
HCC202	-0.285057914093	0.007708323424318319
H1650	-0.512403914093	-0.050012686595625994
G401	-0.370688914093	0.05982442262279001
H1299	-0.520660914093	-0.04928277377000452
KNS62	-0.345651914093	-0.003988670563570782
RH41	-0.129021914093	0.013275202181892463
HS706T	-0.676443914093	-0.048357840904277034
H226	0.315810085907	0.015095385548649235
PRECLH	-0.0370559140927	-0.03308259340934007
HS229T	-0.421296914093	0.05228569717187852
HS698T	-0.404321914093	0.0172027212199995
PATU8902	-0.472289914093	-0.008554482186823035
HEC50B	-0.444505914093	-0.00849691405060518
A204	-0.620365914093	-0.02720052427099078
SU8686	0.530037085907	0.094568093965428
OVTOKO	-0.276753914093	0.010830876530579514
HS343T	-0.561550914093	0.045421834446442245
DMS454	4.52566308591	-0.00961751926103296
ACHN	-0.467136914093	0.09056707192134787
VMRCRCZ	-0.341806914093	0.06576617111978189
HS281T	-0.489774914093	-0.0075970372970295755
SW579	-0.426738914093	-0.009030416054571352
SJSA1	-0.161661914093	-0.06802332387020367
HS616T	-0.584598914093	0.030842601981504184
SNU449	0.0765180859073	0.09299796570893115
HS751T	-0.307123914093	-0.08165144210667898
COLO818	2.11218708591	-0.07952878880007727
KNS60	-0.640903914093	0.032554761300127036
YD10B	-0.557571914093	-0.045125892006495076
CAL12T	-0.339692914093	0.04804193965680565
HS940T	-0.105796914093	-0.021100550323087847
CAL148	-0.584593914093	-0.010530651525505553
H1355	-0.563307914093	0.12529364606962676
MPP89	-0.276562914093	-0.0070457827880613146
CAPAN1	-0.472453914093	0.12919505689127125
HS737T	-0.610121914093	0.008686454686887841
HPAC	-0.272609914093	0.05339906190134776
DU145	-0.646925914093	0.08142827833417869
LU99	-0.529060914093	0.043754338454410395
HLFA	-0.325228914093	0.030058099977557574
OAW42	-0.424637914093	0.034446293364223717
TOV21G	-0.425691914093	0.10304113504763665
HS739T	-0.298733914093	-0.02123208639528125
HS606T	-0.559865914093	0.02742712101959478
BJHTERT	-0.182012914093	0.010870595969515624
HS834T	-0.584009914093	-0.003507422066577061
SUDHL8	-0.0885009140927	-0.143025845914326
SLR21	0.141561085907	0.059621889556597946
HS870T	-0.520079914093	0.008821947672878132
MCAS	-0.500351914093	0.029247208193888787
RERFLCSQ1	-0.673973914093	-0.009884779782052882
ISTMES2	-0.219292914093	0.023575432642821418
HS746T	-0.0673259140927	0.06765709697144241
MDST8	-0.477644914093	-0.032705894010481976
HS274T	-0.407896914093	-0.00422956635515514
VMRCRCW	0.426321085907	0.0033182823421689933
TE125T	-0.670205914093	0.04623228835424253
COV504	-0.549869914093	0.011785826430363624
HLF	-0.451402914093	0.02841353785324165
H322	-0.499899914093	0.015217601981443375
SW1271	-0.474697914093	-0.029229989200894185
HS604T	-0.336366914093	-0.007426005232966892
SKLU1	-0.353840914093	0.024000950678841504
H2122	-0.402457914093	0.09905098975699919
DMS114	-0.373014914093	0.0588453554885537
PANC0813	-0.362238914093	0.07306299677104106
HCC15	-0.457521914093	0.11755434045840894
TUHR10TKB	-0.576692914093	0.0868701621016989
SLR25	-0.326993914093	-0.05018372968181617
RERFLCKJ	-0.350808914093	0.08695783945640803
H1781	-0.545679914093	0.04063888955660793
COLO792	5.85567408591	-0.1938894060345308
HS255T	-0.448838914093	-0.08839196515279427
SKMEL24	9.04918408591	-0.05511906635517511
SNU878	4.93907908591	0.10441396570891191
FUOV1	-0.469854914093	-0.05099495613473333
CORL105	-0.524732914093	-0.01725410743734391
RKN	-0.291474914093	-0.005056885994489925
SW1463	-0.272998914093	-0.021305470162775748
HS578T	-0.146968914093	-0.013683544311141676
J82	-0.390896914093	-0.007325978178816421
SNU349	-0.272773914093	-0.1054649421067121
OSRC2	-0.501998914093	0.031350453684868926
H2228	-0.429840914093	0.08500306490731134
HS934T	-0.418965914093	0.020856437652858575
YMB1	-0.625081914093	-0.022903775774009948
C3A	9.85750408591	0.06590835649049485
RT112	-0.509791914093	-0.081044860944342
COLO800	5.09339108591	-0.03151823469188495
JHH4	-0.555814914093	0.07887828835421962
UACC812	-0.206257914093	-0.07458327477203591
U87MG	-0.431318914093	0.01625790358469935
SKRC20	-0.173682914093	0.04655912202156616
H1623	-0.491999914093	0.09315935849448342
COV318	-0.495902914093	-0.062387137497448016
KLE	-0.135402914093	-0.021871529281052012
T47D	-0.346854914093	-0.038058338900268725
ABC1	-0.543923914093	-0.005112633489487166
KMRC3	-0.372749914093	-0.036469119461441414
SNU738	-0.381805914093	-0.15207367557361948
GCT	-0.437590914093	0.057313978734961
RMUGS	-0.348584914093	-0.08506250322892236
ES2	-0.388483914093	0.08260056390535378
U178	-0.405390914093	-0.022117323870252264
H2452	-0.262191914093	0.03344061801355997
A498	-0.0566069140927	0.02629836751255513
H854	-0.257523914093	-0.13430924070387545
SH10TC	-0.320236914093	-0.05752897016278852
KPNSI9S	-0.544646914093	0.0376530338452035
PL45	-0.579150914093	-0.006368425072621718
OAW28	-0.644573914093	-0.04825221565379654
U2OS	-0.473962914093	-0.007661916054588993
WM793	0.0385220859073	0.06147337252258816
WM2664	7.19026408591	-0.03398808940123677
KMRC20	-0.461698914093	0.11086860097953166
H2052	-0.457504914093	7.707893541955752e-05
MELJUSO	2.96584308591	-0.09574781184617973
HS895T	-0.407812914093	0.04443994767290482
RH18	-0.363745914093	0.024798842462419233
SLR26	0.143509085907	0.0002929546868939533
MDAMB231	-0.351029914093	-0.03921262847941495
H1693	-0.325889914093	0.11570904085918701
H1734	-0.293974914093	0.14580946671100445
CAPAN2	-0.329092914093	0.06203746570892045
HT1197	-0.420807914093	-0.14480225473187391
RH30	-0.578679914093	-0.1534016384995531
F5	-0.224520914093	0.025187847472503692
LN340	1.46905808591	-0.06161972567383525
VCAP	-0.396550914093	-0.026729827878212015
A375	1.32892808591	-0.09427273970186421
DAOY	-0.310751914093	-0.09516718158564574
T3M4	-0.400250914093	-0.08708807737724686
HS888T	-0.572039914093	0.06738222723202515
786O	-0.509383914093	0.028725076931350856
HS863T	-0.508643914093	0.011647711199933717
MFE319	-0.240874914093	-0.13497130082413092
DKMG	-0.246854914093	-0.10858395914072244
TIG3TD	-0.357964914093	0.023387628033591377
MELHO	0.730752085907	-0.07180514651549498
FTC133	-0.482032914093	0.04449456290330059
U118MG	-0.543468914093	-0.05634794210664727
ESS1	-0.519082914093	0.016967518815118265
RVH421	5.77573408591	-0.08496440403054613
HT1080	-0.310403914093	-0.01519035092433299
OV7	-0.362720914093	0.03366337653058807
KP3	-0.535050914093	0.0732215508792589
PANC0504	-0.667839914093	0.07344114406568139
LN443	-0.330085914093	-0.0455086324874643
WM1799	3.96696008591	-0.021060279782063908
U266B1	-0.222250914093	-0.06908823970190754
BICR18	-0.344950914093	-0.03849292707669369
MFE280	-0.414730914093	-0.02945072567381887
H2023	-0.483833914093	0.14745341560873498
HCC1171	-0.656976914093	0.04857671220188016
SF172	-0.302735914093	0.004816574927409344
HCC364	-0.365459914093	0.04428653484721426
HS821T	-0.556840914093	-0.047977372968404895
RCC10RGB	-0.176086914093	0.008215563905324953
SNU1272	-0.475734914093	0.04790438655063229
RCC4	-0.251365914093	-0.001982858940329236
SUIT2	-0.380713914093	0.03148711099952903
H889	-0.266641914093	-0.04954325272797332
JHOM1	-0.402695914093	0.02640888655059664
MG63	-0.390439914093	0.003514690157812519
PECAPJ49	-0.355637914093	0.042406367512528256
WM983B	2.72019408591	-0.11181686294839596
LN229	5.46648708591	-0.027205857938331128
H2066	-0.00963491409266	0.05632075128004451
SKMEL3	-0.452565914093	-0.04466252226703528
H3255	-0.708299914093	0.090161624025571
HS172T	-0.377355914093	0.03110108294346126
SNU1033	-0.750235914093	0.07449299075903473
IGR1	1.71064908591	-0.007167273770035984
SKUT1	-0.389164914093	0.05826839356464959
H2286	-0.205239914093	0.13478663204157176
H1792	-0.522830914093	0.12637551681113077
KYM1	-0.470347914093	0.006537196169856183
UMRC6	-0.364891914093	0.05847788655065403
HOS	-0.467113914093	0.08853496170094458
PK1	-0.636128914093	0.00028460298349282257
GI1	-0.545454914093	-0.05764400723700733
MDAMB361	-0.567720914093	-0.06304483689626621
SNU216	-0.480909914093	0.024478726229965733
H841	-0.549196914093	0.04858004286327922
LN319	-0.320397914093	-0.04296710843936866
UMRC2	-0.248901914093	0.09468952783318951
TE617T	-0.233640914093	0.019787172121754217
769P	-0.317021914093	0.038609002783099526
CALU6	-0.342833914093	-0.0036235904032828445
WSUDLCL2	-0.204796914093	-0.07539804130508546
H1944	-0.557821914093	0.20176666009769004
SKNSH	-0.476344914093	-0.00247985192634883
RPMI7951	-0.355279914093	0.05062678735223479
CFPAC1	-0.419374914093	0.096331290358184
H1563	-0.712294914093	-0.0701598218662015
KYSE410	-0.486387914093	0.01628416009770809
TUHR4TKB	-0.144054914093	0.04188470618984963
KYSE180	-0.407547914093	-0.013083368960405916
PANC1005	-0.557636914093	-0.02510518158563798
MDAMB175VII	-0.431495914093	0.004463787352208806
PECAPJ34CLONEC12	-0.488888914093	0.025978337452380717
SCC9	0.0787910859073	-0.07024157036319491
SF126	-0.562211914093	-0.06480061645542018
PK45H	-0.388262914093	-0.021458605433365037
SALE	-0.0192979140927	-0.07171469661576255
CAKI1	-0.472126914093	0.15390042963673775
OELE	-0.272086914093	0.03968783244237489
IGR39	-0.279867914093	-0.030065022267025735
LNZ308	-0.129579914093	-0.028540442106698875
SHP77	-0.301505914093	-0.015435366956419453
HEC1A	-0.321080914093	0.012800274326138878
TE6	-0.514262914093	0.08026587452659945
HCC95	-0.246664914093	-0.016261207637773733
IM95	-0.522050914093	0.10397482843436255
SNU869	-0.518418914093	-0.0891653378982745
OV90	-0.0935219140927	0.14426743564877811
SNU308	-0.437364914093	0.06631469516787748
JL1	-0.474619914093	-0.006475956134782689
CALU1	-0.329019914093	-0.01596932387021457
C2BBE1	0.579029085907	0.09124000077905658
SF295	-0.578396914093	-0.007559557337136614
HEC151	-0.398653914093	-0.016713633489442922
HUH28	-0.401964914093	-0.1494388849924641
UMUC3	-0.555102914093	-0.017203670563607016
H1915	-0.367811914093	0.13951412703156987
LOUNH91	-0.445350914093	0.008576468714941048
ISTMES1	-0.389829914093	-0.04544066655559337
S117	-0.459379914093	-0.02333135092436367
SNUC2A	-0.315213914093	0.047383899576644
KYSE450	-0.365466914093	-0.008784930082626949
HCC1937	3.59621108591	-0.051095451124705545
SW1088	-0.486797914093	-0.01872271264776527
SNU1105	-0.494453914093	-0.0571741084393748
HUG1N	-0.629406914093	0.1071693815405674
HCC1195	0.273816085907	0.03974926430614496
A704	0.391059085907	0.16727438855457277
HUH7	9.25386408591	0.20253455488731317
SNU1077	-0.606160914093	0.07656507793335551
HCC1359	-0.351954914093	0.037116646069692054
PC3	-0.698299914093	0.0106687613001286
SAOS2	-0.445049914093	-0.0025044932089049606
OVCAR8	-0.0784029140927	-0.05887334992231698
MKN74	-0.508601914093	-0.0025931645516368593
G402	-0.260764914093	0.00039784146048903033
SNGM	-0.592176914093	-0.07173121264782127
OUMS23	-0.154620914093	-0.05273565653555787
SW1353	-0.409007914093	-0.08018761044331148
SW780	-0.628710914093	-0.01578932988220843
A549	-0.313866914093	0.10038765107967586
SNU1	-0.428180914093	-0.04618376876005719
WM115	1.19261808591	-0.07016582487221452
H1373	-0.229177914093	0.06237748574900285
TUHR14TKB	-0.0613349140927	0.042574523825122196
SNU175	-0.0804869140927	0.024339774326172448
8MGBA	-0.529821914093	0.03802871019792367
SCC25	-0.676242914093	-0.04158182186619793
YH13	-0.419242914093	-0.04841901324893556
KARPAS299	-0.0621879140927	-0.011681502226951057
KIJK	3.03739208591	-0.0785734871968245
H1395	6.97283408591	0.051385295368248714
HMEL	0.234600085907	-0.1865070483191283
HS611T	-0.152703914093	-0.01446122467182559
BICR16	-0.511346914093	-0.0887560252729884
TEN	-0.587253914093	0.06584002182112313
SNU626	-0.412776914093	-0.1454201605435836
HS683	-0.582620914093	0.011600712201932298
5637	-0.587826914093	-0.007736018259036982
HCC2814	-0.403430914093	-0.03376243008263284
A101D	4.42516908591	0.016972534847208193
SKOV3	-0.446753914093	0.05716887753256549
SNU840	-0.277568914093	-0.00794339501249852
OVMANA	-0.383745914093	0.05569905989733483
KYSE270	-0.413998914093	-0.09180967356965164
LN382	-0.302142914093	0.0004841821417829755
H650	-0.410444914093	0.07722887152054665
U343	-0.0654989140927	-0.09251800122493718
HCC1569	8.43919408591	-0.05587416655558734
H2405	-0.341247914093	0.05871592562880834
SNU387	0.403890085907	-0.04689127677605745
VMCUB1	-0.315554914093	0.06992618314376799
CAMA1	-0.555800914093	-0.03208227376998267
ASPC1	-0.519963914093	0.08410624927608233
HEKTE	-0.363349914093	0.031006661099671342
MOTN1	-0.168180914093	-0.09987882487219411
JHH1	-0.245593914093	0.017087835448430618
PK59	-0.203195914093	-0.04141611545337434
NUGC2	-0.468982914093	-0.12789213248744763
TTTHYROID	-0.693793914093	-0.018466558339157824
COV362	-0.487809914093	-0.0380081916057036
JJN3	-0.442889914093	-0.1614793208641998
HEC265	-0.109742914093	-0.02950979180614057
GMS10	0.0903550859073	-0.06011423769787797
H838	-0.592725914093	0.14610561200147462
MORCPR	-0.168194914093	0.03918679837426098
CAL33	0.603237085907	-0.03452460944135192
LN235	4.87353408591	0.002218156089657299
CHAGOK1	-0.563832914093	-0.12215273669590594
L33	-0.462321914093	0.047956633043601024
KS1	-0.537037914093	0.043672916610738875
HCT116	-0.626280914093	-0.017999550323154014
HLE	-0.220137914093	-0.04023563749746647
BECKER	-0.322970914093	-0.04381984391032715
H23	-0.302071914093	-0.009448119461458336
BFTC905	-0.491193914093	0.004674170117766826
SNU1196	-0.480695914093	-0.06679001926102152
EFM192A	-0.466648914093	-0.04936324070389494
SNU201	1.72253008591	-0.0761837096417691
LOXIMVI	-0.279720914093	-0.043635244711872224
MDAMB468	1.29186208591	0.0005668574925419531
HCC44	-0.296938914093	-0.026234947116710237
HS729	-0.547433914093	0.01538330538831001
HCC1897	1.17487608591	-0.030725840904343635
H1581	-0.368159914093	0.08480172422590786
A3KAW	-0.361491914093	-0.014478326876226005
HUH6	7.18719408591	0.026293980738994725
H1573	-0.277996914093	0.04623356590933187
RL952	-0.266806914093	-0.006067296816126373
TE4	-0.580134914093	0.14166484546849126
BFTC909	-0.348672914093	-0.02364244310870103
SW837	-0.464676914093	0.01655829737220297
HS939T	0.171978085907	-0.0447076314854511
KNS81	-0.489226914093	-0.0796527066357443
EPLC272H	-0.367749914093	-0.07459757236722502
CH157MN	-0.253927914093	0.02139742462676558
KU1919	-0.526199914093	-0.02096611344936372
MFE296	0.195209085907	0.07727076530812346
A1207	-0.464679914093	-0.029915629481407892
SNU5	-0.352081914093	0.06296018514781847
EN	-0.376766914093	-0.05327969160567779
KM12	-0.329439914093	0.09843881440633395
DAUDI	-0.0950819140927	-0.08689534290831784
JHH6	-0.390062914093	0.013141981740997937
H2196	-0.501102914093	-0.10781244411067455
MOGGUVW	-0.382927914093	0.03137451380513869
ACCMESO1	-0.474082914093	0.06742755889529194
PECAPJ41CLONED2	-0.485538914093	-0.013712713649805771
HUCCT1	-0.473196914093	0.022577649075653315
HEP3B217	9.01593408591	0.13571384546838666
NUDHL1	0.133275085907	-0.12881214651555375
HUT102	0.276007085907	-0.043087114451375474
H1869	-0.469653914093	0.12548426631012144
SW1783	-0.453425914093	-0.00013917557358392714
HUT78	-0.226703914093	-0.011810317858182281
COLO684	-0.650713914093	-0.08811920362974443
H1838	-0.390374914093	0.10630465408569371
SNU61	-0.569289914093	0.10209215208173457
VMRCLCD	-0.613099914093	0.04056955388530206
TCCSUP	-0.662888914093	-0.14138396615477372
MDAMB157	-0.299952914093	0.012528781340177786
SKMEL31	3.76873008591	-0.0735914691608175
PLCPRF5	7.48388408591	0.17344565007762258
OVCAR4	-0.599762914093	0.01514618915585973
42MGBA	-0.531391914093	-0.027619965152795495
IGROV1	-0.354966914093	0.04176248975700859
HPAFII	-0.464493914093	0.012787639055654398
ST486	-0.232048914093	-0.03668351525301806
EFO21	-0.361584914093	-0.007783849922361118
TC32	-0.242784914093	-0.045826418058608084
SUDHL10	-0.156518914093	-0.06833201725706699
HS294T	0.839024085907	-0.03137858940128974
KMS21BM	-0.153932914093	-0.08831059140531675
MSTO211H	-0.323424914093	0.0642792572921235
H810	-0.128708914093	-0.02501272667585216
OVKATE	-0.285876914093	0.06109568815382618
MDAMB415	-0.245870914093	-0.04832917557371654
CAL851	1.73090808591	-0.0010786184593918253
AN3CA	-0.371293914093	0.016702858494486557
COLO849	2.71039008591	-0.07552063749745747
LN18	-0.379800914093	-0.012869195613707585
OCILY10	0.0866240859073	-0.01935244110477933
H1755	-0.367828914093	0.14885380138026297
HCC1806	-0.491817914093	0.11401056691132913
RD	-0.525875914093	0.021402627031582223
GB1	-0.494960914093	-0.03829879681615782
CAS1	-0.432471914093	-0.07966557136520587
SNU520	-0.595002914093	0.14553835248250777
H1435	-0.320511914093	0.0989754627029328
C32	2.14512408591	-0.08388839801853612
SNU886	-0.458546914093	0.12152156490734119
AML193	-0.165817914093	-0.015113705633759194
ME1	-0.282711914093	-0.046669534291084884
GOS3	-0.374707914093	-0.09271026374996826
EWS502	-0.116580914093	-0.032324605433345456
CAL54	-0.641674914093	0.03881436150048237
OVK18	-0.305799914093	0.033133209195976024
ONS76	2.43600008591	-0.029031591405307543
H684	0.999395085907	0.09032741460684776
ZR751	-0.508093914093	0.006422265308169384
YD8	-0.235884914093	0.032691160097689353
SNU478	-0.480393914093	0.12784196470694892
JHOC5	-0.484052914093	0.009687230237977237
BICR31	-0.273224914093	0.011055839456385712
SNU1041	-0.175943914093	0.10215548374499635
SKNFI	-0.372163914093	-0.07317006034321083
HCC2279	-0.577436914093	0.03861427833414075
DFCI024	0.133017085907	-0.037142768760060695
IOMMLEE	-0.364701914093	-0.08492935092433782
MDAMB453	-0.242156914093	-0.0011069040304747511
SNU398	-0.390613914093	-0.019311217657824294
PANC0213	-0.201142914093	-0.002997607437327605
MM1S	-0.304039914093	-0.09041775974192676
SNUC4	-0.492902914093	0.10715405388528498
UOK101	-0.279469914093	0.0322212883542544
YD15	-0.566773914093	0.015709226229998697
KHM1B	-0.0665529140927	-0.09382185994237946
CL40	-0.443408914093	0.042586248274080044
SNU81	-0.402468914093	0.048787325428376216
KCIMOH1	-0.502972914093	0.0601255097971421
SHSY5Y	-0.590999914093	-0.04309458639529035
DOHH2	-0.461631914093	-0.04104304030312821
A673	-0.640870914093	0.014496932642821357
KMRC2	-0.444572914093	0.02449482643032541
KMBC2	-0.466947914093	0.03654055388526382
H508	-0.181298914093	-0.029810327878196714
CAOV3	-0.633104914093	0.06553241160068404
PANC0203	-0.464795914093	0.02372655087926471
H460	-0.418169914093	0.04409921620986883
59M	-0.511752914093	0.04730857492732084
DMS53	-0.554937914093	0.04168358093936326
LN428	-0.444893914093	-0.054269934090642215
RERFLCMS	-0.434670914093	0.07607567312376529
TE1	-0.644751914093	0.07623985649052852
SKLMS1	-0.385701914093	0.02952325729213348
KMRC1	-0.525776914093	0.06021306791332589
HL60	-0.373209914093	-0.1031051154533992
SNU475	-0.556620914093	0.09824510899553646
2313287	-0.433900914093	0.09888550178107636
8305C	-0.280331914093	-0.013569066355221754
HCC1143	4.04409008591	-0.004158076375195196
CAOV4	0.0684010859073	0.010238492763040336
SLR23	-0.305349914093	-0.007543931084671668
RERFGC1B	-0.296513914093	0.015659823424360512
JVM2	-0.243554914093	-0.11409145813874899
143B	-0.557978914093	0.07147967312374988
MC116	-0.248222914093	-0.0477138118462112
TT2609C02	-0.623187914093	0.08300469316386194
HCC70	-0.205762914093	0.0423759366507987
H2110	-0.430283914093	0.14265528334422667
KMS20	0.0437930859073	-0.07579985393033221
HT29	-0.623935914093	0.0704211470716836
H1666	-0.503806914093	0.01792844266282358
SKNAS	-0.526116914093	-0.00973500322894692
H2347	-0.301857914093	0.07118282041836005
253J	0.146185085907	-0.007274286796103195
EBC1	-0.519095914093	0.024963291360203796
SUDHL4	0.0654730859073	-0.11088555833918957
SUPHD1	-0.565044914093	-0.10548062747744641
LS513	-0.397057914093	-0.07521027376998395
HT115	-0.584258914093	0.16097261901560617
ML1	-0.380015914093	0.053259449676897865
HEPG2	9.74328408591	0.07867764105963347
H2291	-0.435798914093	0.07702823725202544
H661	-0.511207914093	0.04955302783315082
RKO	-0.474556914093	0.022384068915354677
OE19	-0.627406914093	0.04502253785324066
P3HR1	-0.150119914093	-0.09710451926103197
H647	-0.508754914093	0.11114266210168977
PANC1	-0.317666914093	0.0480318484744411
KARPAS422	-0.0855779140927	-0.01397910242740275
HUPT3	-0.517859914093	0.05767760799349249
LU65	-0.540607914093	0.1423425649073009
AM38	-0.430042914093	0.047188843464457314
VMRCLCP	-0.562788914093	0.1062429486748423
ECC12	4.35114208591	0.0667846651077308
H1975	-0.550597914093	0.013408595969432316
HCT8	-0.431041914093	0.039322231239979896
KG1C	-0.326501914093	-0.03369572366983599
HEC108	-0.517558914093	-0.041501103429358456
H2171	-0.503509914093	-0.1371032777780565
SNU503	-0.412538914093	-0.0035546966156763454
SKBR3	-0.312078914093	0.009646992763062807
SKMES1	-0.224372914093	0.05934489456666332
HMC18	-0.304545914093	-0.05816542106459463
EFO27	-0.226458914093	-0.020534822868243135
COV434	-0.309847914093	-0.07250386495235364
YD38	-0.510302914093	-0.04354703429108887
DLD1	-0.441382914093	0.06228505388530097
CORL47	-0.322920914093	-0.13322279481216123
ALEXANDERCELLS	8.38275408591	0.13413734947641762
EFE184	-0.550933914093	-0.04378537296839543
PEER	-0.337887914093	0.02851467011776446
KP2	-0.413333914093	0.05834109697147012
T98G	-0.194311914093	-0.05989737898042041
JHH5	8.63974408591	0.190398374526571
KE97	-0.451851914093	-0.06566909441132643
H358	-0.615759914093	0.026584243264043014
CAL78	-0.395778914093	0.01795978735221236
EM2	-0.513847914093	0.07099440258266365
CL11	-0.573738914093	0.07693921119988259
HLC1	-0.523743914093	-0.022896058339175126
SLR24	-0.566657914093	-0.048812996214883546
EVSAT	-0.210615914093	-0.050669912046576955
CA46	-0.415618914093	-0.058557595413295464
LOVO	-0.531077914093	0.06315799476704112
SR786	0.335093085907	-0.012731821866165366
SNU719	-0.500195914093	-0.012151182587606427
SNU46	-0.443817914093	0.06499914707167215
JHUEM3	0.264505085907	0.08956740358465595
HEC6	-0.441336914093	0.002287089957408888
GAMG	-0.536689914093	0.08863742362474228
PFEIFFER	-0.495336914093	-0.027250847918329633
JHESOAD1	-0.439973914093	0.0786841641057211
BL41	-0.418761914093	-0.003666217657829242
LN464	-0.289225914093	-0.03521119661569913
H292	-0.351368914093	-0.009132012747978925
AGS	-0.290450914093	0.004430533845214859
SNU1040	-0.377694914093	-0.008640203629712002
HS944T	2.62023508591	-0.045855145513513225
HDQP1	-0.730182914093	0.08764779436618605
CAL27	-0.648601914093	-0.02730652326902192
SW1116	-0.341835914093	-0.018552528278997924
NH6	-0.207635914093	-0.0679938138502056
K562	2.76979508591	0.28932728234219945
SNU1076	-0.249983914093	-0.08316938298846466
JHUEM1	-0.585043914093	0.031250274326177205
SNU410	-0.410478914093	-0.015518644511527537
OC316	-0.288656914093	-0.03523625272791467
SKMEL1	1.77319308591	-0.07557659541332587
HS766T	-0.461582914093	0.01718898073895695
SW480	-0.384481914093	-0.01626657938123452
TE10	-0.525938914093	-0.0023082988201193824
SW948	-0.412830914093	0.022054791360242444
KYSE140	-0.358392914093	-0.014561319862229494
HCT15	-0.543085914093	0.04521349476704309
HEC59	-0.307431914093	-0.06760493910066816
MALME3M	-0.505088914093	-0.11990480282811654
CPCN	-0.207833914093	-0.043420341906235504
SNU213	-0.640799914093	0.16195149075904292
JMSU1	-0.389024914093	0.05994146170088363
MKN7	-0.466752914093	-0.002317754731969153
ISHIKAWAHERAKLIO02ER	-0.592990914093	0.06683923424598419
P31FUJ	-0.156074914093	-0.1114224380986482
SLR20	-0.283048914093	-0.015026184591622627
REC1	-0.221240914093	-0.04808010443137394
H1341	-0.360008914093	-0.04469813449146587
MDAMB436	-0.517062914093	0.059912736249995185
HCC2157	3.50524508591	0.026905468714958095
HUTU80	-0.477314914093	0.025844056891314533
LN215	-0.507438914093	-0.024651766755975045
H1793	-0.503777914093	0.09982787953662003
SNU1079	-0.329364914093	-0.023234070363236606
RS411	0.105828085907	-0.08531884591429163
SNB19	-0.642031914093	0.007092221219953804
A2780	-0.627924914093	0.08193624226202113
H446	-0.386503914093	-0.010454346916299814
OV56	0.198222085907	0.03246659697138557
SQ1	-0.419111914093	0.02308046370497862
HCC2108	-0.577891914093	0.05846464707166792
HCC2935	-0.467649914093	0.032804179135784955
H929	-0.448143914093	-0.11233260543333386
PECAPJ15	-0.486832914093	-0.027505835894296792
AU565	-0.546000914093	0.003875532843240042
SKMEL28	-0.274192914093	-0.07419272266786682
H596	-0.565275914093	0.14414972622997382
OC314	-0.519028914093	-0.026280749721877838
BICR6	-0.514958914093	-0.057638522266997415
KYSE510	-0.425093914093	0.016268674125794007
SNU8	-0.142650914093	-0.016822551325179538
HEC251	-0.455787914093	0.03856966911572122
A2058	0.999371085907	-0.008105740703877316
HARA	-0.472046914093	0.028937702181905944
EB1	-0.578978914093	-0.015127920062627396
MOGGCCM	-0.428703914093	-0.09993155633510455
H2342	0.00386208590734	0.1504114526828747
HUNS1	-0.116925914093	-0.09007191405061431
GCIY	-0.445587914093	0.08802653184117175
CADOES1	-0.353971914093	-0.07190243609461934
DV90	-0.730482914093	0.014517892562635706
JVM3	-0.206088914093	-0.12733232888027407
UBLC1	-0.481622914093	0.07040184546843234
CORL24	-0.450849914093	-0.021858015252942304
T24	-0.246369914093	-0.00849198018283562
RERFLCAI	-0.473328914093	0.038847225227971134
DND41	-0.294313914093	-0.10509183088421502
COLO680N	-0.476334914093	0.010201177131783508
TE11	-0.440104914093	0.06287627833414981
MOLT4	-0.266220914093	-0.03868866054357174
DU4475	-0.399278914093	0.057375509797066224
H1836	-0.293376914093	0.01732608194138439
LI7	1.40593308591	0.1806743164103609
H2172	-0.441737914093	-0.05053760843937951
HCC1395	-0.310796914093	-0.055516706635753886
BC3C	-0.537099914093	0.04949201180115386
COLO704	-0.360666914093	0.010433617011532201
KATOIII	-0.288636914093	-0.004088254731975879
253JBV	-0.457791914093	-0.0030941916056777268
DEL	-0.308086914093	-0.016212911044574993
D283MED	-0.274932914093	0.005538733244016344
CI1	-0.243579914093	-0.029501318860229882
CW2	-0.511505914093	0.07778704386524295
SCC4	-0.375898914093	-0.023266976174804443
HCC1588	-0.594223914093	0.012309323424381232
HUH1	8.90738408591	0.20773484847440016
KYSE150	-0.433518914093	-0.05336669861975155
H1385	-0.423812914093	0.017435714205931582
PCM6	-0.269041914093	-0.03112294811868482
TE5	-0.309792914093	-0.0283781274774614
CAL51	-0.270547914093	0.164933202181864
UACC257	0.317704085907	-0.08959227777803591
BHY	-0.492203914093	-0.03315199320892404
BCPAP	-0.197408914093	-0.009549225673827277
MIAPACA2	-0.345442914093	0.022304417612797917
RL	-0.287311914093	-0.052179252727970596
EB2	0.210206085907	-0.05344530884019058
SNU16	-0.194347914093	0.1119386791358051
H1437	-0.364886914093	0.10705831240227073
KCL22	-0.584152914093	0.06801131140033846
KG1	-0.354309914093	0.020173952682895322
IGR37	3.02793408591	-0.0850019942108695
H1184	-0.477166914093	-0.0940192206638479
IPC298	-0.0600959140927	0.005908029837222084
H660	-0.496743914093	-0.03968563248744122
LK2	-0.613439914093	0.052570959696888984
PANC0403	-0.643875914093	0.09019306991735916
LCLC97TM1	-0.516788914093	0.06582193965680472
SUDHL5	-0.467826914093	-0.030004757737984288
RAJI	0.260723085907	-0.07694640803862209
HEYA8	-0.722838914093	0.034380872522602586
NUGC3	-0.508742914093	0.012313254286110171
H28	-0.159745914093	0.005503090959415511
BEN	-0.435459914093	0.02027853885525521
PC14	-0.565660914093	0.010249413604749695
NCCSTCK140	-0.561550914093	-0.12698045914078282
FTC238	-0.456073914093	-0.09854671364975409
H716	-0.315339914093	0.08137297372498013
SNU119	-0.150666914093	0.05174248073898242
RT11284	-0.492181914093	-0.01825806635517281
H1618	-0.371583914093	-0.053815968158785255
WM88	6.51279408591	-0.02390450523295282
22RV1	-0.359655914093	0.04381034947645628
GA10	-0.336796914093	-0.056767804832186804
SNU283	-0.281904914093	-0.03075562046336627
KMS18	-0.322973914093	-0.053432721665805386
RT4	-0.536398914093	0.019258684145818324
MCF7	-0.352344914093	-0.04687232988224477
TE15	-0.506957914093	0.06012468514780708
MESSA	-0.119747914093	0.050840120017601
UMUC1	-0.480839914093	-0.06884759942126906
OC315	-0.161323914093	-0.017546494210873016
HEL9217	6.26882408591	0.10483844566885053
BT474	-0.479977914093	-0.09437040503256335
SNUC5	-0.488491914093	0.0658274266307204
HK2	-0.224819914093	-0.030865599421310688
SNU489	-0.727614914093	-0.1735420573371948
RERFLCAD1	-0.230726914093	0.11606166310367179
GRM	-0.672479914093	-0.09390834090425734
LS180	-0.455747914093	0.06407970318386864
TM31	-0.634219914093	0.009677359496509936
CALU3	-0.498700914093	0.08659048374500282
SCABER	-0.491872914093	-0.07018778178604317
HCC1419	-0.325298914093	-0.014844396014512646
K029AX	-0.306283914093	-0.06725803128504407
NAMALWA	-0.185614914093	-0.11878575272793704
MDAPCA2B	-0.363593914093	-0.013389551325164423
MKN1	-0.680281914093	-0.04135083789827759
HSC2	-0.267365914093	-0.08140959942135766
KMS27	-0.338389914093	-0.1654604300826772
SKMEL2	1.01113208591	-0.06504338198651173
BICR22	-0.531749914093	-0.010924315854230428
DANG	-0.536048914093	-0.03515289601450362
HCC2218	-0.434877914093	-0.07350182888027476
ZR7530	-0.309847914093	-0.013174167557610025
H1339	-0.422416914093	0.10903088955660899
SKCO1	-0.420152914093	0.0986557081939136
DBTRG05MG	2.28867308591	-0.030320419060578484
ECGI10	-0.438964914093	-0.003681239701933599
F36P	2.26366208591	0.1367893835446186
SUPT11	-0.341365914093	-0.06048485393034731
CAL29	-0.470759914093	0.009966847472478804
BL70	-0.0523559140927	-0.04798604531318944
SNU668	-0.479875914093	-0.046668939100723186
COLO205	-0.344071914093	-0.010922836896257771
A253	-0.389028914093	-0.07767218358966835
BDCM	-0.295603914093	-0.0826437427078861
HDMYZ	-0.382264914093	0.036174468714930776
COLO679	-0.462496914093	-0.05845707437119472
SNU1214	0.423472085907	0.015593373524548695
H727	2.63140808591	0.019839409596678768
SNU324	-0.643123914093	0.10827112001754854
HT	-0.281924914093	-0.03156881184623708
HEL	6.61016408591	0.08504053785319605
H209	-0.597101914093	-0.007541911044504566
BICR56	-0.268180914093	-0.09453902026303909
NCO2	2.91083008591	0.13455023123997126
TYKNU	-0.480699914093	0.09123897472700905
A4FUK	-0.128554914093	-0.019939820864207054
SUDHL6	-0.259026914093	-0.03463008238731031
KMS28BM	-0.395106914093	-0.09270193709669912
KYO1	3.29349408591	0.06686140759271257
LAMA84	-0.0629269140927	0.12684339055860047
HCC1438	-0.489690914093	0.06967643564881472
BT483	-0.315356914093	-0.03780226274797459
CHP212	-0.495392914093	-0.04979426775795918
CORL311	-0.227037914093	-0.04724791505259516
SKES1	-0.536183914093	-0.027338116455405157
SNU620	-0.689306914093	0.05529564807366408
HCC1599	7.60859073354e-05	0.1042494687149674
HSC3	-0.461310914093	0.061760458694879124
EW8	-0.407833914093	0.00898854486722089
8505C	-0.554658914093	-0.02584040002247314
JURLMK1	0.509844085907	0.09940542462679176
NUGC4	-0.312762914093	0.014608312402360924
YAPC	-0.415216914093	0.05517959797344007
PANC0327	-0.630340914093	0.0020186330436022704
GP2D	-0.207154914093	0.10874493164079627
LOUCY	-0.130528914093	-0.021793041305080498
SKM1	-0.502645914093	-0.041010879982454666
HDLM2	-0.0260169140927	-0.03592384090428008
SW48	-0.0669949140927	0.0049056961698633016
JHH2	-0.524825914093	0.05668546771292462
COLO783	8.28843408591	-0.06494718258766023
SKMM2	-0.526009914093	-0.015750790804085625
H441	-0.315328914093	0.05663268614980977
SCC15	-0.508808914093	0.011897814406273428
KURAMOCHI	-0.485707914093	-0.06886675172588208
SW1710	-0.497626914093	0.04367226931612053
KYSE520	-0.351710914093	0.025873956690940746
PL21	-0.133439914093	-0.058760706635729375
CAL120	-0.535316914093	0.021253811400335467
DB	-0.350440914093	-0.0895835052329616
KPNYN	-0.394435914093	-0.09887137497243437
COLO201	-0.435920914093	-0.043175185593610416
H1568	-0.538699914093	0.013411570919385274
MOLM6	-0.00285591409266	0.04852041661073922
COLO668	-0.449267914093	-0.01698618559374661
RPMI8402	0.300674085907	-0.04260671064375364
KMH2.lymphoma	-0.474549914093	-0.051672974170876906
TE14	-0.342878914093	0.04114803785321442
OE33	-0.446745914093	0.09032923023799387
HCC33	-0.531561914093	-0.041889609441325706
TC71	-0.206460914093	0.0373816500776402
MOLP2	-0.204273914093	-0.09695524972189412
NB4	-0.295499914093	0.049081881540600704
CJM	-0.479580914093	0.05022232342428116
SBC5	-0.554263914093	0.06662868013778146
H69	-0.480841914093	-0.07770033188632985
DETROIT562	-0.273109914093	0.052108092963478084
H1648	-0.576170914093	0.09477551981717343
TTOESOPHAGUS	-0.0436229140927	0.025795169115764773
JHUEM2	-0.518962914093	0.08854808594942111
HGC27	-0.443452914093	0.0047469316407738075
HCC366	-0.560259914093	-0.00023109841934343034
HH	-0.142093914093	-0.04744070062371409
H211	-0.0174689140927	0.0662298334444324
OVCAR3	-0.217300914093	0.06013776731214284
SIMA	-0.481341914093	-0.07066852126496759
H1703	-0.537305914093	0.003450071921356946
KOPN8	-0.338044914093	-0.16887856134512017
COLO741	-0.641324914093	-0.0103394631487758
HCC1428	-0.192830914093	-0.07446921264775114
JEKO1	-0.435004914093	-0.12822039300854665
MOLP8	-0.230427914093	-0.06931566855956806
CL14	-0.316437914093	0.05611684146038456
BXPC3	-0.475570914093	-0.004872239701871528
KU812	-0.438042914093	0.10725403484716857
HSC4	-0.609974914093	-0.028065643509515847
SF767	0.465154085907	0.0285986741257868
LCLC103H	-0.566033914093	0.0036867292359799163
KELLY	-0.307794914093	-0.016042128479458854
HT55	-0.262481914093	0.002126233243982714
H2126	0.237026085907	0.08140654687124733
MHHNB11	-0.274335914093	0.010209193163857778
EHEB	-0.656560914093	-0.10339618759765651
GSU	-0.375114914093	0.15070689957671957
PSN1	-0.515394914093	0.04302176029812531
CMK	-0.389852914093	0.08855137352450833
SH4	-0.509383914093	-0.015525704631752315
KPNRTBM1	-0.408142914093	-0.0965946815856863
HCC827GR5	-0.150425914093	-0.011383522266976902
IMR32	-0.201138914093	-0.015296896014488774
L1236	-0.405760914093	-0.07245634791838428
KP4	-0.523603914093	0.031148192161859593
GDM1	-0.449769914093	-0.026865209641785247
JHOS2	-0.314648914093	0.027072610999538723
GRANTA519	-0.264118914093	-0.09189108539322685
SKHEP1	-0.505996914093	-0.00022737797844033766
KASUMI1	-0.245201914093	-0.07996475172590917
SNU1197	-0.612972914093	0.009362799376251289
SET2	0.0204990859073	0.07150733745242936
SUPT1	0.342153085907	-0.010024166555581955
MJ	-0.336426914093	-0.024769862948369463
KPL1	-0.393525914093	-0.03835291204660038
D341MED	-0.0832699140927	-0.08744974370991747
H1048	-0.467495914093	0.0015254126026976822
ALLSIL	-0.151156914093	-0.03551000823899273
RI1	-0.412838914093	-0.11402355733717896
MHHES1	-0.495461914093	0.05980408594943618
ECC10	-0.518729914093	-0.053008143509499554
DMS79	1.76126208591	-0.07993187697641532
HT1376	-0.395761914093	0.027260742262073315
647V	-0.467348914093	-0.029704844912303588
H2029	-0.190604914093	0.0075842422619807216
JHOM2B	-0.623010914093	0.13847072823399417
SNU761	0.407027085907	0.15929515608968628
HCC4006	-0.559138914093	0.06687178534822105
ONCODG1	-0.0807689140927	0.07227386150048018
SUDHL1	-0.179441914093	-0.07659705332911161
H2009	-0.476984914093	0.09263308494738033
OPM2	-0.340362914093	-0.07884036194638822
CL34	-0.323840914093	0.09914098174102506
H4	-0.621462914093	0.022399725227985813
CMK115	-0.397774914093	0.10926302582915838
TE9	-0.558468914093	0.027382808394303376
H2170	-0.445266914093	0.0683955448672614
SNU1066	-0.155866914093	0.02688022723200167
CMLT1	-0.0707559140927	-0.018972374972416897
COLO829	1.89222908591	-0.0936779681587621
MUTZ5	-0.122345914093	-0.06789093910065726
SNU685	-0.527330914093	0.018548072923431976
MKN45	-0.605830914093	0.011897719215920685
639V	-0.116847914093	0.04991855087930261
TGBC11TKB	-0.403103914093	0.08608568915583403
KMS12BM	-0.469537914093	-0.08849736495239488
JIMT1	-0.563368914093	-0.0999435192609593
CORL88	-0.471134914093	0.027897398574684314
LS1034	-0.418352914093	-0.02093663849947841
HS852T	4.48529208591	-0.011921194611699274
HPBALL	0.629770085907	-0.06687167056360989
H747	-0.388485914093	0.014479243264059223
OVISE	-0.317526914093	-0.021797540303084933
MEG01	0.00230508590734	0.023707238253983763
CGTHW1	0.134366085907	0.012151728233997279
KMS11	-0.307824914093	-0.060654588399273505
NUDUL1	-0.0973629140927	0.01954771520790286
JHH7	8.64252408591	0.08610792362474104
KO52	-0.0100139140927	-0.02702899120487129
TOV112D	-0.503806914093	-0.06286798218681566
MDAMB134VI	0.429557085907	0.0017218514804634452
COV644	-0.268472914093	0.018469628033553818
LUDLU1	-0.566628914093	-0.00389487497242544
CHP126	-0.539638914093	-0.04041619461172681
SNUC1	-0.0314259140927	0.02986925929607656
MEC1	-0.485840914093	-0.009220275774045926
AZ521	-0.569819914093	0.014766392562631842
EFM19	-0.0709189140927	-0.060882856936325024
MDAMB435S	-0.0480689140927	0.018676193163829197
BT549	-0.389737914093	-0.005287840904294261
HTK	-0.301508914093	0.04313829937628491
SNU899	-0.488930914093	-0.0009068599423479557
P12ICHIKAWA	-0.213177914093	-0.1048976896016651
BCP1	-0.358759914093	-0.032892218659797114
TE8	-0.492055914093	0.005601568915309025
TF1	-0.380323914093	0.10724808795343921
H526	-0.0805459140927	-0.03121820763779813
KE39	-0.368276914093	0.010259791360291239
SW403	-0.466658914093	-0.027781994210926673
HCC1954	-0.312745914093	0.054169379536570125
U937	0.479656085907	-0.007509789802072612
OVSAHO	-0.142292914093	-0.010093996214933452
SKNDZ	-0.245449914093	0.02612376631011934
LS411N	-0.541128914093	0.04068005188123702
OCILY19	-0.339862914093	-0.06015194511269138
H510	-0.482397914093	0.016342843464439146
QGP1	-0.585449914093	-0.02237999922092164
CMK86	-0.538415914093	0.132090512803154
SUPM2	1.30503808591	-0.09784751825897336
CORL95	0.432949085907	-0.07340260843940663
SNU423	-0.483521914093	-0.07631469661570707
SKNBE2	-0.366944914093	-0.06826066855958753
JK1	-0.493415914093	0.09683259196139199
UACC62	2.55988608591	-0.11683421465176147
SKMEL30	1.73057208591	-0.04740018058364028
SKMEL5	-0.702427914093	-0.09369429982211867
LXF289	-0.383608914093	0.0908668504785075
CORL51	-0.216018914093	-0.0165119040305191
OCIAML5	-0.135069914093	0.0208319857490606
SKNMC	-0.345107914093	-0.008916014250990452
AMO1	-0.311970914093	-0.03317530783817691
MINO	-0.112516914093	-0.028211988198904747
H2106	-0.458502914093	-0.06626415052357003
NB1	-0.411914914093	-0.007544768760044299
LNCAPCLONEFGC	-0.301012914093	-0.037641068359190163
CCK81	-0.326268914093	0.059761541861277606
CHL1	6.23259408591	-0.04379422366982419
MEC2	-0.327738914093	-0.12384996815883217
REH	-0.187274914093	-0.015079340904269054
KMS34	-0.481163914093	-0.09787590102454084
H82	-0.454461914093	0.025830462702926472
SEM	0.180654085907	-0.055548823870198646
SUPB15	-0.108170914093	-0.07450489902045504
BHT101	-0.633729914093	0.08770485047848406
NMCG1	-0.462358914093	0.0023966861498661137
SIGM5	-0.531190914093	-0.049929248719908365
MOLT16	-0.457999914093	-0.039234766756014686
KLM1	-0.641133914093	-0.09207786395034291
KALS1	-0.497783914093	-0.027262247717891323
HMCB	4.67161208591	-0.03295416655559916
KMS26	-0.240635914093	-0.13896405633513695
DMS273	-0.507972914093	-0.004499211645758523
SNU182	-0.336373914093	0.01162721921593844
SNU245	-0.478543914093	0.030373370518601454
SNU407	-0.189473914093	0.05312478434619786
SW1417	-0.464591914093	-0.036464288800071465
HCC1187	3.13052708591	-0.004844425072589004
FU97	7.53689408591	0.028502675127788837
OCILY3	-0.158637914093	-0.09970365553360445
KASUMI6	-0.238239914093	0.024427041861257354
H146	-0.612338914093	-0.026160416054593863
KE37	0.0377000859073	-0.036162590403296925
H520	-0.281406914093	-0.026543665553568702
H1694	-0.447801914093	-0.09148252026302156
EJM	-0.467892914093	-0.07967446715680634
LC1F	-0.432140914093	-0.11789989100446358
L540	0.00954808590734	-0.051430006234900634
H2227	-0.577260914093	-0.04634946114478145
U251MG	0.0321310859073	0.005375956690859534
OCUM1	-0.186044914093	0.015887095969445687
MOLT13	-0.279075914093	-0.04648406835922635
HS936T	2.99029608591	-0.11870939401051991
L428	-0.504570914093	-0.013774376976487578
YKG1	0.479419085907	-0.045664196615683224
HCC1833	-0.645745914093	-0.09764392507262097
MHHCALL2	-0.478346914093	-0.04442117457159356
H1092	-0.289394914093	-0.06263180683618366
TALL1	-0.244198914093	-0.03758885292834699
SNU601	-0.670720914093	-0.024971952126703573
PF382	0.472821085907	-0.06457597116481917
CAL62	-0.353241914093	-0.008962432086649319
KYSE30	-0.392638914093	-0.07510137797845871
MEWO	0.224570085907	-0.0017665583391596447
RDES	-0.426473914093	-0.025164281786060044
KNS42	-0.490133914093	-0.029876146515554463
SW620	-0.415594914093	0.016811499777097703
T84	-0.484042914093	0.03744309997750157
IALM	-0.379939914093	0.010423246270077756
MHHCALL4	-0.387852914093	-0.03768214350946478
H1105	-0.278788914093	-0.058094851926305195
LP1	1.57617808591	-0.07960720763778924
LC1SQSF	-0.306408914093	-0.0571867086397497
RPMI8226	-0.339953914093	-0.07895380984220848
LS123	-0.562359914093	-0.04217827276797901
HCC56	-0.358594914093	-0.07518587397038164
HCC78	-0.339933914093	0.1132792462700407
HCC1500	-0.548851914093	0.03139981641033205
H524	0.0619710859073	-0.0838256024273425
N87	-0.294565914093	0.020158856490456633
H1930	-0.464358914093	-0.06246341104459565
OCIAML3	-0.344037914093	-0.032458727677857596
697	-0.181101914093	-0.06522943208661833
JURKAT	-0.0580409140927	-0.038826554331159495
H522	-0.351491914093	0.05026003584925432
H1155	-0.382426914093	-0.02315997517286816
SJRH30	-0.471589914093	-0.05644317657566669
HCC827	-0.474630914093	0.056969348474467454
UACC893	-0.535081914093	-0.016688912046623462
FADU	-0.322654914093	-0.0076041214654230345
M07E	-0.393158914093	0.15124201180112967
CORL279	-0.0189949140927	-0.037408947116757914
MONOMAC6	-0.407183914093	0.023410528835207004
H2081	-0.455956914093	-0.0034606605436208384
NALM19	-0.273892914093	-0.07512233990229154
NALM1	0.125397085907	-0.057655128479437
COLO677	0.518316085907	-0.07078741004258772
COLO775	-0.592132914093	-0.1778993739704566
RCM1	-0.427019914093	-0.021266438098660613
MOLM16	0.582581085907	0.07225735448654476
KYSE70	-0.465975914093	0.03286304486719902
THP1	-0.0263049140927	-0.010994750723951192
COLO678	-0.646161914093	-0.0050941555335505696
G361	1.72412608591	-0.013464718659810493
H1436	-0.349792914093	0.03789155789330073
OCIM1	0.799684085907	0.1784099877530368
BV173	-0.0935869140927	-0.00920654330905457
GSS	-0.539447914093	0.044363329436362745
DMS153	-0.535292914093	-0.00801072867981772
KMM1	-0.556654914093	-0.014014819862226111
KASUMI2	-0.123979914093	-0.046824192607642284
BT20	-0.422573914093	0.014150769316186654
RCHACV	-0.132153914093	-0.06539818960163095
SCLC21H	0.00612508590734	0.019118430638774705
CORL23	-0.494396914093	-0.04279302326901882
COLO320	-0.460816914093	-0.01072976174594814
H2141	-0.379029914093	-0.10599729180611198
MONOMAC1	-0.216714914093	0.0007000438652804951
NALM6	-0.205223914093	-0.013952233689842941
MHHCALL3	0.0557280859073	-0.08780095312869553
H1963	-0.373305914093	-0.0676948459142973
KARPAS620	1.38646608591	-0.14905500122493542
L363	1.14882708591	-0.005718517257053119
UT7	0.745714085907	0.09316439256261531
MV411	-0.516086914093	-0.0765746645516091
OCIAML2	-0.284996914093	0.0004131510797066051
EOL1	-0.490273914093	-0.012782928078646425
TOLEDO	0.196987085907	-0.035463290804112146
NOMO1	-0.339746914093	-0.025274893008499954
JM1	-0.189374914093	-0.09743864350953856
H1876	-0.0794169140927	-0.02515235393034721
MOLM13	-0.482819914093	-0.04442790503253461
