# Supplementary material for: Determinants of transcription factor regulatory range
Source: Nat Commun. 2020 May 18;11:2472. doi: 10.1038/s41467-020-16106-x (PMC7235260; doi:10.1038/s41467-020-16106-x)
Supplement: Supplementary file 12 — Source Data [file 41467_2020_16106_MOESM12_ESM.zip › Source Data/source_data_supp_fig_4a_GTEx_inferred_TF_regulatory_distances_in_TADs.csv]

	B-type TADs	A-type TADs
GATA1	6.1814460797329325	4.715886724436839
FLI1	3.3179467157648017	2.8408254610451382
NR1H3	5.071274382423413	3.954768813351975
ELF1	3.446739418847624	2.9200067070927638
FOXM1	3.512036801456241	2.4428854523731007
USF2	5.382218146203362	4.50338088268723
CDX2	4.539795465381157	4.14185545670912
YY1	3.2551714772739033	2.9411755962405244
ZBTB33	3.5015825387249944	2.9200067070927638
NFE2	5.920006707092763
PPARG	4.767978481945679	4.093400450205092
TEAD4	3.628128209540917	4.323856304751612
ZBTB17	6.272189225204126	6.1930079791565005
FOSL2	4.592334949794468	4.0691464364852425
TAL1	6.14185545670912	4.539795465381157
MYC	3.5395920875377653	3.063234419570294
CREB1	2.925916296079574
TBX21	4.653738817687994
RUNX1	4.539795465381157	3.840825461045138
RELB	5.288950742275957	4.946252143702585
GATA3	5.044945443701064
KLF5	4.442885452373102	3.954768813351975
CEBPA	4.3179467157647995	4.3179467157647995
IKZF1	3.01691672010082	2.539795465381157
GABPA	2.893612958410222	2.4428854523731007
TAF1	2.511135770389035
JUND	5.095426722210691	4.805158585152955
HNF4A	4.37491839191822	3.6674317179328106
RFX1	6.01691672010082	5.521689379053935
TP53	2.317946715764801	2.4428854523731007
IRF1	4.789191474383224	4.3179467157647995
MAZ	5.19543393106522	3.9902492575265165
AR	3.380416084068951	3.428871090572979
STAT5B	4.6859235010593965
TCF7L2	3.1418554567091195
FOSL1	4.238765469717176	4.666532545951693
ATF2	3.539795465381157
CEBPB	4.3179467157648	3.920229765554806
ATF1	2.831961077564923	2.743915448037082
FOXA2	5.136357764558388	3.954768813351975
USF1	5.598697774972576	5.382885498537156
GRHL2	4.144552972652473	4.263374481052267
SP1	2.5309310819009414	2.6189767114287816
NR3C1	2.317946715764801
FOXA1	4.343612301239088	4.044945443701063
MAX	5.685923501059396	5.281823504039765
