# Supplementary material for: Determinants of transcription factor regulatory range
Source: Nat Commun. 2020 May 18;11:2472. doi: 10.1038/s41467-020-16106-x (PMC7235260; doi:10.1038/s41467-020-16106-x)
Supplement: Supplementary file 12 — Source Data [file 41467_2020_16106_MOESM12_ESM.zip › Source Data/source_data_supp_fig_4b_TF_regulatory_distance_using_differnt_number_peaks.csv]

	10000	20000
FOXM1	415.88830833596717	346.5735902799726
ATF1	485.20302639196166	346.5735902799726
ZBTB33	485.20302639196166	346.5735902799726
NRF1	554.5177444479563	346.5735902799726
CREB1	554.5177444479563	346.5735902799726
GABPA	554.5177444479563	415.88830833596717
TP53	693.1471805599452	623.8324625039508
TFDP1	693.1471805599452	415.88830833596717
ATF2	1039.720770839918	1386.2943611198905
SP1	1732.8679513998634	831.7766166719342
TAF1	1732.8679513998634	485.20302639196166
YY1	1732.8679513998634	831.7766166719342
MAX	2079.441541679836	1039.720770839918
FLI1	4852.030263919617	693.1471805599452
MYB	5545.177444479562	3465.735902799727
GRHL2	17328.67951399863	20794.415416798358
SPIB	17328.67951399863	13862.943611198903
MYC	17328.67951399863	20794.415416798358
FOXA2	20794.415416798358	17328.67951399863
TAL1	20794.415416798358	24260.151319598084
KLF5	20794.415416798358	20794.415416798358
FOSL1	20794.415416798358	20794.415416798358
TEAD4	24260.151319598084	24260.151319598084
OTX2	24260.151319598084	17328.67951399863
JUN	24260.151319598084	20794.415416798358
STAT5B	27725.887222397807	13862.943611198903
CDX2	27725.887222397807	24260.151319598084
FOSL2	27725.887222397807	24260.151319598084
IKZF1	27725.887222397807	17328.67951399863
NR1H3	27725.887222397807	24260.151319598084
TBX21	27725.887222397807	20794.415416798358
SMAD3	27725.887222397807	24260.151319598084
FOXA1	31191.623125197533	24260.151319598084
RUNX1	31191.623125197533	27725.887222397807
PPARG	31191.623125197533	27725.887222397807
HNF4A	31191.623125197533	27725.887222397807
NR3C1	34657.35902799726	27725.887222397807
TEAD1	34657.35902799726	27725.887222397807
CEBPB	34657.35902799726	31191.623125197533
GATA1	34657.35902799726	38123.094930796986
IRF1	38123.094930796986	31191.623125197533
TCF7L2	41588.830833596716	34657.35902799726
FOS	45054.566736396446	34657.35902799726
RELB	48520.30263919617	48520.30263919617
GATA3	62383.24625039507	38123.094930796986
AR	97040.60527839234	55451.774444795614
ESR1	117835.0206951907	97040.60527839234
NR1H2	124766.49250079016	103972.0770839918
BCL3	173286.79513998632	69314.71805599453
MAZ	187149.73875118518	263395.92861277924
RELA	207944.1541679836	90109.13347279288
NR2F6	221807.09777918246	62383.24625039507
CEBPA	304984.75944637595	159423.8515287874
HSF1	381230.94930796995	304984.75944637595
USF1	519860.38541995897	450545.66736396437
USF2	589175.1034759536	485203.0263919617
RFX1	623832.4625039508	485203.0263919617
JUND	1039720.7708399179	554517.7444479562
PAX5	1039720.7708399179	831776.6166719344
ZBTB17	1039720.7708399179	318847.7030575748
