# Supplementary material for: Determinants of transcription factor regulatory range
Source: Nat Commun. 2020 May 18;11:2472. doi: 10.1038/s41467-020-16106-x (PMC7235260; doi:10.1038/s41467-020-16106-x)
Supplement: Supplementary file 12 — Source Data [file 41467_2020_16106_MOESM12_ESM.zip › Source Data/source_data_supp_fig_4c_TSS_closest_peak_diff_peak_number.csv]

	10000	20000
AR	117900.0	58454.16666666667
ATF1	40900.0	14963.333333333332
ATF2	75500.0	31900.0
BCL3	43180.0	10400.0
CDX2	107500.0	45950.0
CEBPA	83350.0	40950.0
CEBPB	93500.0	45000.0
CREB1	35275.0	10600.0
ELF1	38525.0	12750.0
ESR1	104700.0	51100.0
FLI1	52750.0	17100.0
FOS	92300.0	45000.0
FOSL1	79150.0	34400.0
FOSL2	96200.0	45900.0
FOXA1	109500.0	54025.0
FOXA2	90500.0	41800.0
FOXM1	90250.0	33600.0
GABPA	43000.0	16150.0
GATA1	65600.0	26600.0
GATA3	101300.0	47625.0
GRHL2	82500.0	40750.0
HNF4A	71600.0	32900.0
IKZF1	74900.0	32300.0
IRF1	55925.0	21025.0
JUN	81200.0	37300.0
JUNB	94800.0	48000.0
JUND	78000.0	33000.0
KLF5	58200.0	19600.0
MAX	42993.75	12000.0
MAZ	35300.0	5800.0
MYB	72650.0	28700.0
MYC	47325.0	16200.0
NFE2	46650.0	16200.0
NR1H3	110100.0	46650.0
NR2F6	73550.0	33700.0
NR3C1	113600.0	49600.0
NRF1	34750.0	8200.0
PAX5	57200.0	20800.0
PPARG	94133.33333333333	46000.0
RELA	73000.0	26950.0
RELB	84400.0	38000.0
RFX1	58000.0	23600.0
RUNX1	63700.0	23200.0
SMAD3	92216.66666666667	39212.5
SP1	36600.0	7300.0
SPIB	83625.0	41100.0
STAT5B	72000.0	26900.0
TAF1	28900.0	9100.0
TAL1	80000.0	35800.0
TBX21	87600.0	35800.0
TCF7L2	74400.0	27250.0
TEAD1	113100.0	55300.0
TEAD4	94100.0	40300.0
TFDP1	36300.0	12000.0
TP53	68100.0	29850.0
USF1	57000.0	21700.0
USF2	57600.0	22200.0
YY1	43400.0	13500.0
ZBTB17	44100.0	11600.0
ZBTB33	63200.0	26350.0
