# Supplementary material for: Determinants of transcription factor regulatory range
Source: Nat Commun. 2020 May 18;11:2472. doi: 10.1038/s41467-020-16106-x (PMC7235260; doi:10.1038/s41467-020-16106-x)
Supplement: Supplementary file 12 — Source Data [file 41467_2020_16106_MOESM12_ESM.zip › Source Data/source_data_supp_fig_4d_enhancer_TSS_association_A_type_TADs.txt]

Distance	Statistics
485718	0.212
185175	0.202
314825	0.207
176691	0.3
144705	0.248
129212	0.184
16828	0.293
35818	0.188
33501	0.175
5196	0.322
4741	0.246
37022	0.312
37918	0.602
429487	0.264
270453	0.314
126550	0.284
426399	0.362
267365	0.346
440649	0.189
408660	0.25
249626	0.374
250915	0.177
405844	0.287
246810	0.412
249062	0.17
403991	0.382
244957	0.362
247191	0.174
102271	0.222
402120	0.236
243086	0.332
401465	0.199
99291	0.215
399140	0.374
240106	0.339
98760	0.224
398609	0.396
239575	0.431
242220	0.241
397149	0.401
238115	0.462
396861	0.292
237827	0.317
95640	0.187
395489	0.355
236455	0.356
94394	0.214
394243	0.388
235209	0.37
330640	0.605
329530	0.575
329101	0.416
241222	0.269
24327	0.261
121995	0.259
399601	0.295
188286	0.237
178947	0.188
185720	0.441
184610	0.395
184181	0.288
182706	0.264
94827	0.257
184522	0.172
94398	0.589
93288	0.564
18090	0.509
18986	0.271
15002	0.464
15898	0.216
18556	0.569
17310	0.431
15938	0.428
15650	0.743
14190	0.656
13659	0.524
11334	0.354
10679	0.498
8808	0.779
6955	0.674
4139	0.566
17660	0.279
16414	0.197
15042	0.235
14754	0.478
13294	0.381
12763	0.271
10438	0.257
9783	0.355
7912	0.733
6059	0.573
3243	0.493
96302	0.231
29252	0.252
19913	0.235
398201	0.253
230396	0.395
109399	0.541
189282	0.181
189388	0.181
21477	0.202
21583	0.202
11711	0.561
4399	0.285
259913	0.327
79266	0.216
63026	0.246
50722	0.287
49562	0.331
48889	0.279
24477	0.35
1546	0.457
13037	0.254
11688	0.24
10702	0.314
22283	0.283
4147	0.301
183108	0.199
307027	0.548
313769	0.196
95537	0.602
382635	0.686
382384	0.682
313538	0.762
150748	0.444
304494	0.401
394200	0.178
93004	0.491
294067	0.177
380102	0.666
379851	0.614
311005	0.564
148215	0.476
302168	0.172
441549	0.172
299195	0.182
388901	0.316
432535	0.178
305706	0.199
142916	0.384
296796	0.438
85306	0.555
372404	0.612
372153	0.617
303307	0.671
140517	0.416
285181	0.481
291923	0.166
73691	0.545
360789	0.633
360538	0.62
291692	0.711
128902	0.376
35071	0.275
233963	0.382
22473	0.486
309571	0.634
309320	0.617
240474	0.57
77684	0.344
214016	0.353
289624	0.409
289373	0.445
220527	0.462
266187	0.377
265552	0.175
263431	0.515
263010	0.224
261447	0.486
257221	0.534
249756	0.428
242829	0.464
210976	0.596
210341	0.201
208220	0.427
207799	0.367
206236	0.338
202010	0.393
194545	0.505
187618	0.402
153068	0.398
65124	0.168
62368	0.176
146967	0.167
94319	0.276
137953	0.21
80221	0.184
79970	0.182
54697	0.461
54062	0.344
51941	0.567
51520	0.327
49957	0.478
48186	0.662
47551	0.457
45430	0.806
45009	0.381
43446	0.68
47320	0.199
45199	0.224
43215	0.185
45671	0.596
45420	0.628
105490	0.189
52842	0.19
38744	0.594
38493	0.599
31279	0.653
31028	0.656
2526	0.461
57737	0.218
4613	0.195
11124	0.197
45731	0.543
38266	0.382
31339	0.485
39220	0.758
31755	0.608
24828	0.703
38989	0.195
24597	0.203
27053	0.566
26802	0.575
39588	0.177
83222	0.178
25490	0.427
25239	0.425
25069	0.77
24818	0.775
22948	0.397
22697	0.494
89059	0.239
36411	0.257
22313	0.669
22062	0.654
159330	0.392
446669	0.366
156928	0.365
444267	0.257
52164	0.329
339503	0.267
382628	0.175
112530	0.228
158976	0.206
299165	0.206
24985	0.183
19292	0.378
21675	0.197
36179	0.42
14245	0.309
34442	0.187
90105	0.259
87345	0.248
83299	0.25
79909	0.309
63204	0.431
6989	0.229
51826	0.25
52401	0.228
32692	0.21
29932	0.18
25886	0.193
22496	0.249
5791	0.285
32117	0.178
21921	0.211
5216	0.24
15037	0.291
13266	0.216
10506	0.197
6460	0.329
4670	0.571
3070	0.329
41992	0.331
36670	0.305
406352	0.383
302899	0.252
69656	0.535
431444	0.192
207935	0.293
170518	0.374
389112	0.204
165603	0.454
379929	0.222
156420	0.338
372583	0.242
149074	0.382
175647	0.283
134413	0.233
133918	0.668
128855	0.705
128395	0.708
45240	0.48
17791	0.731
16927	0.544
15125	0.63
365905	0.251
142396	0.459
364740	0.165
141231	0.399
362550	0.217
139041	0.412
359143	0.221
135634	0.23
352795	0.233
129286	0.29
127484	0.363
126620	0.412
99171	0.311
239525	0.244
16016	0.363
239065	0.256
15556	0.442
234002	0.191
10493	0.407
9998	0.323
192273	0.186
292220	0.847
60046	0.229
14809	0.283
64926	0.511
2904	0.239
59144	0.219
27509	0.598
22594	0.727
13411	0.591
6065	0.745
8777	0.544
5370	0.693
3180	0.647
2015	0.738
16733	0.164
73842	0.307
1947	0.273
32638	0.26
46198	0.249
18054	0.259
32088	0.257
13049	0.298
68909	0.259
67907	0.178
132519	0.186
130734	0.389
117435	0.465
116738	0.548
113171	0.267
111631	0.513
107663	0.448
107173	0.506
90848	0.306
84040	0.196
67350	0.459
64950	0.604
60607	0.567
35496	0.405
62569	0.29
59325	0.493
52194	0.315
36224	0.382
34677	0.272
120342	0.249
109878	0.198
30862	0.474
5889	0.794
4887	0.673
30857	0.475
29745	0.633
28198	0.62
23837	0.513
18816	0.521
12228	0.419
7854	0.533
6130	0.348
5097	0.541
3088	0.59
1853	0.851
3815	0.249
69499	0.418
27828	0.3
4330	0.397
306836	0.357
418453	0.249
440198	0.218
285477	0.266
107956	0.594
281469	0.421
204478	0.25
103780	0.222
85993	0.309
141491	0.238
140537	0.277
139205	0.312
110790	0.515
91198	0.367
78013	0.404
61113	0.343
45316	0.456
54996	0.509
228509	0.348
151518	0.333
50858	0.77
224371	0.277
147380	0.202
45026	0.861
218539	0.316
141548	0.216
40972	0.76
214485	0.206
137494	0.204
37383	0.774
210896	0.225
35235	0.763
208748	0.197
131757	0.195
31331	0.822
204844	0.266
127853	0.234
29241	0.832
202754	0.235
125763	0.195
28809	0.851
202322	0.202
125331	0.242
26317	0.686
122839	0.205
191063	0.226
175266	0.193
158366	0.266
145181	0.207
125589	0.238
97174	0.217
95842	0.203
94888	0.167
229782	0.367
181917	0.243
178415	0.188
159597	0.377
124605	0.179
209249	0.239
191461	0.678
105622	0.247
71448	0.355
70630	0.217
67343	0.201
53792	0.287
46492	0.509
42316	0.552
23750	0.217
36549	0.341
34057	0.493
33625	0.461
31535	0.486
27631	0.393
25483	0.419
21894	0.408
17840	0.488
12008	0.461
7870	0.525
17550	0.899
114072	0.18
1753	0.559
80027	0.328
79073	0.363
77741	0.406
49326	0.758
29734	0.498
16549	0.499
48598	0.225
91163	0.557
86166	0.185
20978	0.699
15981	0.287
29433	0.258
119445	0.457
39945	0.37
25088	0.294
104588	0.254
103134	0.194
12771	0.379
92271	0.252
84171	0.257
54611	0.374
47205	0.334
42181	0.223
21039	0.198
59863	0.262
38721	0.249
33697	0.329
26291	0.309
432874	0.557
432899	0.557
209366	0.241
414850	0.578
339620	0.539
339548	0.539
376615	0.637
397674	0.191
397433	0.179
159858	0.176
114785	0.237
124966	0.181
126010	0.2
91279	0.18
365247	0.184
363457	0.188
271887	0.239
196657	0.221
196585	0.221
233652	0.232
106553	0.173
105364	0.214
132499	0.184
130709	0.245
99791	0.191
93475	0.173
81632	0.195
70572	0.18
286590	0.18
191558	0.576
156408	0.343
156336	0.342
138482	0.176
138477	0.176
138367	0.182
119341	0.335
64134	0.25
81106	0.267
63653	0.356
63628	0.356
1870	0.213
6534	0.226
2898	0.25
79004	0.223
30690	0.204
4806	0.175
4781	0.175
76767	0.294
418345	0.2
417879	0.197
418775	0.204
422483	0.189
234869	0.207
339899	0.32
331574	0.373
329719	0.434
328703	0.406
305185	0.569
299388	0.406
298400	0.444
292213	0.346
291666	0.346
290666	0.411
281197	0.456
280624	0.442
279056	0.171
271415	0.425
270548	0.465
267402	0.272
266123	0.363
263877	0.437
259710	0.205
194950	0.575
193791	0.588
108529	0.492
179181	0.178
178602	0.26
233962	0.269
89909	0.448
160561	0.544
159982	0.232
217216	0.722
215342	0.191
88248	0.561
158900	0.505
158321	0.342
215555	0.684
213681	0.303
476559	0.369
87850	0.236
97443	0.225
97493	0.225
237882	0.272
398923	0.259
302306	0.207
210226	0.175
208679	0.167
199210	0.173
198637	0.165
112963	0.189
261232	0.174
212062	0.29
203737	0.437
201882	0.521
200866	0.496
177348	0.546
171551	0.505
170563	0.519
164376	0.495
163829	0.444
162829	0.521
153360	0.557
152787	0.543
151219	0.233
143578	0.49
142711	0.526
139565	0.307
138286	0.407
136040	0.536
131873	0.322
332948	0.232
332898	0.232
226660	0.288
62755	0.753
60881	0.322
61596	0.829
59722	0.391
191159	0.198
141989	0.292
133664	0.366
131809	0.336
130793	0.281
107275	0.323
101478	0.263
100490	0.347
94303	0.311
93756	0.256
92756	0.322
83287	0.347
82714	0.317
73505	0.286
72638	0.342
69492	0.213
68213	0.269
65967	0.325
61800	0.273
190580	0.283
141410	0.357
133085	0.595
131230	0.664
130214	0.593
106696	0.463
100899	0.461
99911	0.627
93724	0.599
93177	0.553
92177	0.622
82708	0.665
82135	0.649
80567	0.296
72926	0.604
72059	0.613
68913	0.412
67634	0.485
65388	0.639
61221	0.409
133925	0.27
183118	0.247
365774	0.221
151399	0.213
151273	0.219
493466	0.236
492466	0.197
491919	0.235
485732	0.203
484744	0.183
212763	0.282
478947	0.302
455429	0.206
454413	0.22
452558	0.195
203123	0.223
202674	0.217
47570	0.276
353729	0.223
228133	0.534
227684	0.545
40991	0.509
39330	0.382
20710	0.445
47995	0.287
27714	0.203
67113	0.712
65954	0.601
6100	0.718
5521	0.443
4941	0.679
4362	0.495
76449	0.234
75433	0.221
51915	0.218
46118	0.184
45130	0.22
38943	0.22
38396	0.178
37396	0.224
27927	0.225
27354	0.226
18145	0.203
17278	0.231
10607	0.229
84755	0.377
76430	0.827
74575	0.906
73559	0.906
50041	0.546
44244	0.745
43256	0.686
37069	0.798
36522	0.728
35522	0.884
26053	0.92
25480	0.908
23912	0.351
16271	0.693
15404	0.815
12258	0.434
10979	0.714
8733	0.912
8070	0.19
5204	0.21
4566	0.625
48578	0.207
49008	0.235
75700	0.207
50088	0.27
75234	0.226
49622	0.29
74804	0.239
49192	0.306
71096	0.194
67829	0.191
45484	0.315
1717	0.174
84761	0.392
445772	0.188
431039	0.203
445732	0.183
428974	0.179
428360	0.174
415018	0.182
409898	0.163
401984	0.328
417185	0.371
417375	0.248
407253	0.263
408149	0.569
153050	0.403
326767	0.175
229903	0.526
304600	0.268
325062	0.23
228198	0.251
302895	0.191
198915	0.206
378557	0.278
412542	0.218
355537	0.356
335460	0.282
326000	0.37
322014	0.32
250566	0.242
246702	0.449
201413	0.542
184655	0.47
184041	0.441
175721	0.446
170699	0.506
169308	0.232
165579	0.409
149067	0.417
382753	0.277
127654	0.207
204507	0.249
478888	0.265
490940	0.333
321058	0.27
417193	0.21
429245	0.225
415972	0.515
415125	0.541
322155	0.253
265150	0.314
235613	0.188
231627	0.185
160179	0.178
156315	0.358
111026	0.393
94268	0.412
93654	0.406
85334	0.408
80312	0.526
78921	0.179
75192	0.436
58680	0.386
452202	0.209
266196	0.171
451044	0.227
173867	0.222
439605	0.241
288796	0.203
253599	0.195
241378	0.185
162428	0.185
350902	0.59
246493	0.264
163225	0.277
160300	0.334
152619	0.321
149694	0.375
152099	0.349
149174	0.393
339275	0.178
151598	0.258
148673	0.253
123581	0.254
120656	0.265
123542	0.254
120617	0.265
481575	0.203
481343	0.25
466832	0.248
391257	0.189
114593	0.304
387280	0.279
362029	0.276
279270	0.435
224333	0.177
455715	0.359
128461	0.331
80587	0.247
81043	0.183
461052	0.469
393769	0.259
443640	0.322
189911	0.175
276345	0.365
452790	0.269
125536	0.338
77662	0.425
90339	0.185
78118	0.214
458127	0.417
390844	0.225
440715	0.236
294299	0.263
204157	0.238
88668	0.249
174950	0.309
95741	0.192
70490	0.345
449843	0.31
424447	0.438
81715	0.512
94377	0.254
71091	0.353
71638	0.226
70773	0.23
56993	0.261
16915	0.372
308913	0.222
242665	0.189
251263	0.284
266464	0.236
257428	0.358
176046	0.28
153879	0.416
229541	0.466
353563	0.426
365615	0.451
356365	0.405
355518	0.35
205543	0.239
185466	0.291
176006	0.324
172020	0.344
100572	0.181
96708	0.376
234751	0.307
250142	0.217
240020	0.164
240916	0.357
159534	0.182
137367	0.27
213029	0.363
337051	0.432
349103	0.494
231022	0.215
237187	0.268
209300	0.69
333322	0.269
345374	0.312
229631	0.379
244832	0.308
245022	0.307
234900	0.263
235796	0.509
154414	0.207
132247	0.298
207909	0.295
331931	0.513
343983	0.579
149392	0.188
127225	0.476
202887	0.37
338961	0.256
223783	0.177
195896	0.273
216289	0.345
231680	0.303
221558	0.202
222454	0.412
141072	0.258
118905	0.382
194567	0.463
318589	0.477
330641	0.486
215675	0.208
231066	0.236
140458	0.591
118291	0.758
193953	0.317
317975	0.419
330027	0.375
308795	0.178
128436	0.303
49138	0.302
198917	0.22
214118	0.211
205082	0.239
123700	0.786
101533	0.729
177195	0.26
301217	0.398
313269	0.399
279512	0.502
278665	0.394
149690	0.179
128690	0.353
108613	0.537
99153	0.648
95167	0.562
23719	0.294
19855	0.552
153628	0.209
169019	0.188
159793	0.183
131906	0.568
255928	0.357
267980	0.368
149764	0.205
155929	0.19
128042	0.785
252064	0.241
264116	0.285
204815	0.32
203968	0.201
74993	0.207
56594	0.214
180616	0.261
192668	0.191
182648	0.183
52826	0.194
52608	0.178
176630	0.264
188682	0.189
167170	0.238
44793	0.375
59994	0.714
60184	0.391
50062	0.425
50958	0.605
147093	0.329
159145	0.395
129153	0.348
128306	0.28
107431	0.323
106584	0.424
102162	0.312
101315	0.425
101266	0.471
100419	0.47
90088	0.231
102140	0.262
92230	0.354
91383	0.438
92040	0.409
91193	0.514
14034	0.911
25661	0.177
12876	0.848
24503	0.182
1437	0.987
75101	0.19
72515	0.245
69590	0.178
67847	0.193
64922	0.392
35725	0.465
32800	0.585
35438	0.459
32513	0.582
15454	0.377
12529	0.254
2093	0.385
2234	0.367
7008	0.354
6552	0.487
42268	0.191
7071	0.496
27013	0.418
5620	0.226
1762	0.523
93443	0.51
3056	0.561
1351	0.214
85437	0.197
23742	0.343
68047	0.285
6352	0.239
2329	0.491
79182	0.527
51419	0.456
34661	0.417
34047	0.379
25727	0.271
20705	0.469
19314	0.299
15585	0.435
62670	0.474
58941	0.279
57550	0.538
28267	0.178
52528	0.393
23245	0.402
44208	0.531
43594	0.671
14311	0.209
3849	0.343
26836	0.755
78411	0.429
56244	0.557
52380	0.213
33916	0.69
24456	0.731
20470	0.7
3099	0.638
11749	0.673
2289	0.936
23793	0.249
2071	0.174
34991	0.185
25955	0.194
23416	0.173
29076	0.249
13614	0.479
23807	0.285
8345	0.398
22911	0.224
7449	0.56
2989	0.609
3179	0.38
13875	0.248
13685	0.298
5131	0.531
4284	0.621
9170	0.622
8323	0.559
103069	0.178
100841	0.223
92004	0.321
98645	0.287
62117	0.625
53280	0.372
61668	0.56
59419	0.462
66520	0.18
59936	0.602
57687	0.494
64788	0.176
58767	0.53
56518	0.48
63619	0.188
57510	0.567
55261	0.59
47893	0.531
45644	0.52
47099	0.489
44850	0.511
26805	0.669
24556	0.502
25651	0.462
23402	0.337
14436	0.581
12187	0.616
61569	0.229
51158	0.2
59341	0.397
58547	0.303
48930	0.383
57145	0.286
56351	0.255
46734	0.251
45477	0.263
44308	0.209
42576	0.196
42065	0.4
40911	0.535
20617	0.431
19823	0.315
10206	0.494
8949	0.321
7780	0.468
6048	0.469
5599	0.644
3350	0.596
445281	0.166
494977	0.274
494298	0.312
407052	0.226
450715	0.187
218974	0.251
216787	0.218
218473	0.216
216286	0.212
208899	0.278
280057	0.343
265058	0.365
257671	0.269
257170	0.346
30863	0.196
168449	0.346
161062	0.663
160561	0.732
118352	0.167
67556	0.359
67148	0.58
14060	0.231
9366	0.435
5895	0.218
2557	0.18
3066	0.529
27710	0.352
25523	0.302
425828	0.294
419568	0.239
452954	0.176
25673	0.168
136223	0.212
231923	0.238
304728	0.241
56553	0.376
15337	0.4
11988	0.227
2042	0.224
1704	0.202
306653	0.326
191720	0.32
234094	0.212
25695	0.234
73337	0.214
46510	0.215
14678	0.793
5800	0.472
3892	0.475
42250	0.216
40342	0.201
28597	0.727
21693	0.247
1770	0.581
127490	0.241
423407	0.22
423543	0.223
423435	0.222
426584	0.274
87849	0.177
87822	0.177
425653	0.34
62023	0.508
61996	0.508
348894	0.321
348241	0.762
348885	0.32
348232	0.762
293265	0.21
293143	0.201
141719	0.201
58006	0.219
57353	0.612
57975	0.219
57322	0.612
117332	0.226
117468	0.225
117360	0.226
120509	0.234
223317	0.176
289605	0.259
326216	0.393
201182	0.516
198272	0.298
97862	0.254
94952	0.167
97834	0.253
94924	0.167
97726	0.251
94816	0.165
414617	0.369
409606	0.359
219719	0.456
94685	0.648
91775	0.538
429420	0.367
476263	0.305
324839	0.587
324717	0.275
426510	0.285
321929	0.719
321807	0.233
167538	0.182
245521	0.328
101250	0.277
50623	0.306
41146	0.226
443976	0.182
443945	0.182
357796	0.217
206372	0.171
206250	0.309
442193	0.419
442162	0.419
301476	0.203
196895	0.736
196773	0.31
166823	0.338
297692	0.298
146268	0.252
146146	0.354
382089	0.458
382058	0.458
325667	0.306
325636	0.306
301265	0.208
273943	0.586
301256	0.207
273934	0.584
171637	0.203
256034	0.195
256003	0.195
111589	0.37
106578	0.188
153421	0.34
237818	0.574
237787	0.574
246289	0.198
218967	0.202
250218	0.186
145637	0.189
98794	0.239
94743	0.215
67421	0.223
7502	0.215
37761	0.21
37734	0.21
15753	0.564
14012	0.244
78723	0.213
75813	0.268
27978	0.186
34748	0.219
34757	0.219
54503	0.235
54494	0.235
20213	0.206
1997	0.567
1875	0.502
45688	0.167
2557	0.218
18378	0.544
18347	0.544
9964	0.319
12184	0.239
9934	0.319
12153	0.239
10377	0.19
10346	0.19
400766	0.179
114015	0.244
252199	0.186
224882	0.244
144485	0.17
194136	0.265
150612	0.216
163095	0.18
141199	0.403
121315	0.322
120534	0.325
119436	0.356
118762	0.387
112600	0.238
87260	0.33
71166	0.167
68167	0.254
60802	0.244
64497	0.635
5196	0.61
97734	0.284
94735	0.169
78641	0.196
46465	0.22
45367	0.236
44586	0.338
24702	0.27
2806	0.652
22687	0.249
19927	0.257
18153	0.277
16962	0.179
13966	0.276
143218	0.198
3250	0.254
2916	0.496
333794	0.235
333537	0.241
456087	0.221
411592	0.281
410886	0.209
407608	0.19
315301	0.254
301114	0.375
164719	0.21
29832	0.614
26554	0.72
25848	0.766
158530	0.206
202242	0.192
201985	0.18
215619	0.648
201432	0.29
361218	0.302
229110	0.174
37786	0.405
23599	0.256
34131	0.229
162298	0.197
12715	0.826
2823	0.949
4879	0.237
20049	0.342
120224	0.451
119518	0.42
116240	0.351
40921	0.357
19204	0.208
18392	0.304
476404	0.418
467500	0.458
466363	0.483
464495	0.46
462291	0.475
461822	0.609
322912	0.675
339657	0.204
288858	0.474
288396	0.376
76865	0.219
73268	0.181
255555	0.294
254211	0.51
243923	0.633
232011	0.277
231274	0.454
230692	0.649
229689	0.499
216506	0.312
86414	0.246
213435	0.368
203934	0.192
201193	0.193
208913	0.592
207488	0.751
206443	0.73
204594	0.562
201952	0.687
200555	0.694
199762	0.652
199416	0.574
198501	0.653
194519	0.344
405980	0.208
298334	0.171
282358	0.274
105702	0.222
207759	0.211
436831	0.198
432849	0.239
431588	0.246
430795	0.258
429398	0.189
426756	0.185
424907	0.238
423862	0.256
422437	0.255
400658	0.189
387427	0.185
377139	0.196
291693	0.216
169059	0.218
164987	0.209
163850	0.229
99061	0.196
90114	0.168
192271	0.34
223745	0.193
193322	0.397
182263	0.181
189725	0.286
90636	0.188
42498	0.206
7530	0.228
1549	0.216
28837	0.313
2946	0.868
13646	0.522
14734	0.191
65419	0.242
190802	0.259
24784	0.206
10658	0.203
2837	0.317
19167	0.208
315754	0.199
192694	0.256
138184	0.176
200315	0.289
77255	0.328
188717	0.24
65657	0.343
183637	0.222
60577	0.27
179338	0.212
56278	0.288
146116	0.201
121985	0.187
98871	0.2
86202	0.18
5439	0.367
32640	0.265
119023	0.403
30297	0.216
2477	0.295
404592	0.199
264422	0.174
152124	0.261
130591	0.216
129558	0.234
23085	0.695
23960	0.433
7109	0.379
1919	0.261
11782	0.193
54376	0.623
157545	0.173
171413	0.163
82498	0.2
57079	0.178
56625	0.221
65665	0.275
26858	0.22
26307	0.253
2054	0.214
23360	0.237
3461	0.293
113592	0.187
129814	0.427
141577	0.197
134320	0.221
118551	0.203
111294	0.232
117653	0.193
110396	0.213
109777	0.24
2683	0.469
36609	0.293
15718	0.233
16974	0.266
2597	0.178
61651	0.226
37468	0.203
34034	0.275
33415	0.537
32517	0.551
29667	0.356
13174	0.194
11943	0.381
9491	0.512
21254	0.198
13997	0.233
296643	0.182
95146	0.531
136831	0.168
82294	0.421
64574	0.216
113103	0.179
33051	0.171
30572	0.228
12852	0.545
10253	0.446
23058	0.208
1402	0.677
26873	0.313
1607	0.594
260751	0.185
134425	0.217
118684	0.206
450980	0.206
441305	0.54
434418	0.31
243455	0.318
125098	0.225
70768	0.259
63705	0.267
63445	0.265
8820	0.312
2029	0.251
17824	0.447
8801	0.54
3828	0.441
2083	0.603
82519	0.283
1643	0.315
2389	0.183
3034	0.193
496049	0.171
468644	0.257
475605	0.207
420371	0.375
475716	0.291
195833	0.17
172701	0.181
108437	0.258
396054	0.279
395651	0.275
112580	0.184
135173	0.321
91348	0.24
283272	0.222
271333	0.418
286775	0.183
265089	0.22
87540	0.251
224175	0.175
221065	0.224
220236	0.219
210464	0.169
207167	0.213
84404	0.294
84515	0.318
64235	0.314
64346	0.209
63500	0.281
63611	0.289
60938	0.306
61049	0.251
60109	0.357
60220	0.314
56999	0.39
57110	0.38
14244	0.264
36837	0.263
85337	0.261
29170	0.366
39970	0.21
15079	0.311
11969	0.338
11140	0.397
7843	0.551
9001	0.521
8266	0.492
5704	0.577
4875	0.672
1765	0.761
383537	0.282
263892	0.223
10018	0.342
446474	0.315
428394	0.197
434838	0.468
306371	0.338
71770	0.337
70471	0.258
69546	0.563
69735	0.41
57587	0.4
53690	0.37
51900	0.212
28027	0.192
60134	0.652
90719	0.274
89812	0.27
87898	0.177
85747	0.181
151319	0.266
139879	0.277
88853	0.209
86702	0.273
84788	0.207
441122	0.203
223382	0.183
429287	0.36
211547	0.279
424826	0.235
207086	0.199
411725	0.203
193985	0.213
410717	0.288
192977	0.32
398214	0.416
180474	0.333
376742	0.186
371373	0.375
368037	0.261
150297	0.28
342286	0.28
337864	0.234
317659	0.279
292816	0.436
277031	0.334
216267	0.207
129086	0.269
126442	0.227
116399	0.197
79509	0.382
217164	0.337
139633	0.361
92700	0.329
90056	0.268
75076	0.223
1978	0.353
2875	0.168
491751	0.312
485431	0.219
480394	0.339
479658	0.401
479154	0.342
467143	0.412
424118	0.462
311288	0.203
95471	0.17
66419	0.272
491340	0.307
485020	0.213
479983	0.342
479247	0.406
478743	0.34
466732	0.414
423707	0.462
310877	0.199
262767	0.172
66008	0.279
184241	0.168
296575	0.176
69210	0.27
177984	0.185
131302	0.181
248561	0.179
237204	0.284
236468	0.254
235964	0.257
223953	0.258
180928	0.224
136227	0.198
124870	0.371
124134	0.397
123630	0.502
111619	0.437
68594	0.378
1805	0.341
8062	0.174
6078	0.267
1392	0.186
39235	0.344
103218	0.187
396705	0.323
321198	0.262
216592	0.193
2639	0.439
2351	0.44
3367	0.212
3079	0.215
97912	0.214
8983	0.178
3585	0.586
2693	0.599
1798	0.601
141607	0.182
78806	0.321
77725	0.31
19302	0.612
18271	0.342
499928	0.344
17153	0.443
294244	0.177
492168	0.252
9393	0.356
497027	0.311
496337	0.434
491038	0.338
495897	0.44
495207	0.672
482388	0.195
104992	0.205
312016	0.205
205350	0.217
210209	0.22
209519	0.242
135483	0.222
135021	0.224
385448	0.213
384651	0.418
381279	0.67
383961	0.448
380589	0.686
123894	0.48
165975	0.227
79045	0.19
242430	0.304
137864	0.347
8263	0.23
4813	0.321
1789	0.642
14332	0.291
14670	0.318
1736	0.184
23526	0.191
27695	0.215
20173	0.274
25032	0.261
24342	0.415
14185	0.226
19044	0.201
18354	0.329
3647	0.257
2614	0.558
1924	0.701
1766	0.83
43398	0.33
247805	0.579
217556	0.296
216743	0.254
214421	0.252
206311	0.225
205897	0.178
217555	0.643
98441	0.203
187306	0.348
186493	0.453
184171	0.479
176061	0.51
175647	0.412
120725	0.181
20664	0.302
12286	0.254
14246	0.229
173363	0.233
137957	0.579
85521	0.425
136142	0.522
83706	0.452
118969	0.206
99118	0.181
88298	0.46
86483	0.665
55443	0.197
53628	0.235
18830	0.314
17015	0.311
4639	0.424
4225	0.605
2824	0.32
2410	0.469
437859	0.21
423771	0.203
422145	0.331
419004	0.36
417358	0.307
415146	0.341
349297	0.384
348743	0.343
343623	0.297
338216	0.203
295506	0.212
294909	0.23
253072	0.222
251213	0.251
250414	0.234
182939	0.255
182363	0.169
141911	0.294
129539	0.266
129105	0.27
128315	0.208
437837	0.39
423749	0.32
422123	0.549
418982	0.586
417336	0.477
415124	0.509
349275	0.583
348721	0.544
343601	0.466
338194	0.264
295484	0.34
294887	0.32
253050	0.348
251191	0.383
250392	0.347
182917	0.366
182341	0.271
180293	0.244
141889	0.475
135742	0.236
129517	0.418
129083	0.463
128293	0.406
330701	0.219
255861	0.668
255392	0.64
247783	0.56
211589	0.553
210799	0.607
210365	0.642
204140	0.561
197993	0.695
159589	0.547
157541	0.342
156965	0.633
269280	0.442
268635	0.349
264775	0.591
207981	0.442
173147	0.681
99357	0.759
85269	0.403
83643	0.647
80502	0.709
78856	0.729
76644	0.65
92121	0.182
84512	0.275
84043	0.25
92099	0.269
84490	0.436
84021	0.365
9181	0.179
89490	0.665
88691	0.72
86832	0.683
44995	0.708
44398	0.587
1688	0.563
10795	0.715
10241	0.756
5121	0.897
163873	0.185
163837	0.185
163808	0.185
141247	0.567
138392	0.363
136660	0.228
134738	0.401
8766	0.229
89742	0.45
88733	0.206
86887	0.261
85155	0.206
8811	0.36
6889	0.254
44141	0.189
83233	0.338
5157	0.357
2302	0.462
182448	0.174
156789	0.207
2767	0.29
1826	0.187
198899	0.226
241163	0.247
167133	0.201
214702	0.339
145615	0.241
446278	0.285
415863	0.242
2262	0.606
29010	0.259
3090	0.28
2549	0.283
66383	0.545
38433	0.319
2642	0.284
358576	0.251
354092	0.266
352850	0.325
339111	0.515
316585	0.193
274607	0.346
273561	0.284
268709	0.227
242996	0.22
69772	0.648
417685	0.164
287303	0.168
282819	0.177
281577	0.22
267838	0.545
203334	0.29
202288	0.246
197436	0.242
171723	0.223
267021	0.484
170906	0.246
262248	0.33
245126	0.264
156647	0.208
129770	0.185
127234	0.226
125966	0.252
283291	0.234
120453	0.601
118025	0.829
116757	0.703
114221	0.661
80670	0.28
13503	0.439
8493	0.229
2903	0.761
3720	0.691
12687	0.261
88842	0.194
87344	0.561
46864	0.433
9357	0.308
2537	0.727
10768	0.244
326759	0.258
226372	0.178
192383	0.301
362040	0.178
361274	0.205
53868	0.165
348376	0.212
306833	0.28
2741	0.273
1975	0.28
12325	0.21
2274	0.22
29899	0.284
140287	0.42
142528	0.421
134352	0.528
136593	0.484
130789	0.438
133030	0.296
128802	0.223
131043	0.237
119390	0.367
121631	0.194
118323	0.392
120564	0.278
202822	0.191
195210	0.166
94309	0.166
96550	0.331
178808	0.241
92024	0.317
174282	0.365
103270	0.372
86400	0.349
84159	0.458
47407	0.285
31477	0.248
25542	0.323
21979	0.579
10580	0.62
9513	0.653
21012	0.271
36253	0.39
33092	0.33
1901	0.168
198465	0.184
158485	0.419
158074	0.579
143884	0.192
143473	0.301
284297	0.195
84212	0.174
230650	0.612
245251	0.311
185452	0.351
200053	0.179
131376	0.495
[truncated: 14,767 more rows]
