# Supplementary material for: Determinants of transcription factor regulatory range
Source: Nat Commun. 2020 May 18;11:2472. doi: 10.1038/s41467-020-16106-x (PMC7235260; doi:10.1038/s41467-020-16106-x)
Supplement: Supplementary file 12 — Source Data [file 41467_2020_16106_MOESM12_ESM.zip › Source Data/source_data_supp_fig_4d_enhancer_TSS_association_B_type_TADs.txt]

Distance	Statistics
242842	0.229
237292	0.225
236472	0.199
200008	0.175
194159	0.212
180234	0.226
55949	0.231
173063	0.207
164015	0.259
153211	0.305
89835	0.259
184455	0.82
94927	0.372
19067	0.193
10925	0.302
60170	0.756
46245	0.574
40396	0.577
34889	0.613
3932	0.728
3112	0.839
2147	0.526
3840	0.782
1913	0.289
41110	0.185
22279	0.345
24047	0.184
4191	0.551
3435	0.207
3855	0.572
3099	0.225
2156	0.237
1400	0.865
324116	0.187
319773	0.335
314726	0.335
302145	0.191
296307	0.58
295383	0.287
294018	0.38
288847	0.462
284130	0.289
275819	0.676
275160	0.55
274441	0.749
273629	0.724
270207	0.716
269469	0.479
252304	0.416
250644	0.522
243923	0.749
242943	0.566
239605	0.493
238131	0.601
233495	0.513
195329	0.389
195007	0.476
193966	0.486
189901	0.458
188396	0.47
176994	0.46
165486	0.591
158529	0.458
110021	0.467
64634	0.23
51958	0.388
26738	0.303
8017	0.352
4735	0.479
75447	0.379
9000	0.648
3663	0.622
414705	0.226
84738	0.254
84214	0.366
82871	0.293
82701	0.292
26443	0.34
81008	0.172
42969	0.186
42292	0.3
41752	0.344
26558	0.607
297373	0.209
231415	0.343
161567	0.351
157454	0.404
156662	0.324
149469	0.375
147789	0.39
143144	0.283
140843	0.283
137715	0.3
120044	0.234
61594	0.193
9850	0.222
370016	0.28
53657	0.397
9296	0.445
240298	0.267
78050	0.407
14418	0.33
26782	0.607
6874	0.221
340105	0.392
102447	0.423
16490	0.703
311964	0.333
196343	0.386
98678	0.203
96037	0.205
80513	0.182
80431	0.283
101068	0.228
54988	0.293
5289	0.499
233169	0.179
87584	0.225
278351	0.339
12595	0.616
77524	0.186
33085	0.369
4021	0.218
73521	0.351
126938	0.518
73665	0.49
3111	0.294
37550	0.219
38431	0.246
210986	0.17
157798	0.224
202418	0.261
149230	0.228
196079	0.286
142891	0.332
190190	0.226
137002	0.189
175501	0.182
122313	0.187
169212	0.2
162893	0.192
109705	0.189
141228	0.174
76441	0.244
36996	0.21
36391	0.207
115008	0.31
61820	0.348
23475	0.196
420546	0.257
246704	0.333
190124	0.365
174321	0.19
198216	0.469
191649	0.34
183329	0.554
22308	0.205
179133	0.378
147711	0.218
73152	0.268
31627	0.192
45160	0.199
3153	0.209
12302	0.266
130266	0.751
127095	0.75
121710	0.708
82903	0.743
76003	0.763
73204	0.239
72606	0.61
69439	0.711
7960	0.636
36812	0.96
34243	0.902
32053	0.552
90354	0.225
454773	0.208
413221	0.276
195422	0.274
38987	0.36
59179	0.29
46928	0.273
45862	0.273
21234	0.199
291401	0.336
1582	0.237
259424	0.194
87673	0.243
3508	0.348
2499	0.483
238781	0.591
231176	0.352
83613	0.455
91218	0.473
179771	0.179
277448	0.483
314240	0.756
265321	0.713
227767	0.35
2490	0.729
311609	0.231
313255	0.356
313615	0.369
191984	0.215
141666	0.253
271049	0.179
202810	0.205
74314	0.363
198028	0.176
173375	0.184
196432	0.377
155872	0.204
87633	0.536
154226	0.229
85987	0.549
153866	0.239
85627	0.521
466238	0.25
1426	0.557
74801	0.483
24483	0.592
1572	0.242
42265	0.248
43911	0.246
44271	0.277
2391	0.511
2387	0.511
377760	0.172
306703	0.214
160262	0.541
138976	0.192
168024	0.524
11818	0.42
35591	0.313
73232	0.25
3624	0.489
315187	0.323
1896	0.588
19169	0.312
126128	0.227
104857	0.192
22675	0.286
214918	0.198
9904	0.201
191350	0.221
115890	0.187
27188	0.2
364054	0.229
274349	0.177
273461	0.344
460739	0.56
422130	0.366
458958	0.234
458070	0.321
368365	0.252
38078	0.218
163749	0.169
43118	0.178
61971	0.186
22545	0.225
11720	0.449
7653	0.373
12602	0.383
8535	0.396
3692	0.262
20287	0.417
374621	0.232
374472	0.224
373181	0.213
62695	0.214
235264	0.177
330956	0.281
48441	0.227
6271	0.296
116272	0.19
10493	0.286
9942	0.293
8793	0.385
2780	0.335
5992	0.747
3488	0.787
2779	0.821
3195	0.176
129272	0.3
1839	0.476
209246	0.664
253903	0.199
325526	0.698
194022	0.267
85081	0.226
25578	0.365
4975	0.303
170430	0.263
4683	0.484
3411	0.562
9739	0.273
8992	0.194
49070	0.412
2661	0.433
40023	0.177
40067	0.205
17613	0.308
496644	0.267
445438	0.224
275861	0.215
2045	0.323
302292	0.281
56860	0.232
2135	0.356
112929	0.178
22711	0.35
93144	0.571
92245	0.413
92002	0.321
74039	0.738
55946	0.295
54420	0.678
51697	0.565
41667	0.633
25653	0.532
4555	0.732
1636	0.394
39923	0.185
35674	0.237
2926	0.473
2027	0.253
1784	0.368
261693	0.262
206102	0.219
99154	0.198
92546	0.298
54922	0.213
151793	0.239
21627	0.366
89498	0.412
89406	0.412
4279	0.214
46291	0.212
1872	0.712
19060	0.651
14915	0.474
13909	0.306
318940	0.348
318263	0.275
82865	0.24
72881	0.209
217008	0.411
127305	0.176
418098	0.192
10110	0.409
90650	0.188
14722	0.202
71623	0.443
20580	0.371
17655	0.288
98474	0.683
3407	0.51
22980	0.638
22293	0.788
206252	0.443
27669	0.497
3056	0.479
241895	0.441
240109	0.311
218145	0.326
174460	0.211
390046	0.632
388836	0.64
369046	0.287
310229	0.546
199430	0.536
178487	0.613
177859	0.525
484368	0.6
474996	0.363
467000	0.322
421234	0.491
223575	0.174
113302	0.244
106028	0.519
244202	0.201
101422	0.194
206321	0.349
168795	0.539
141150	0.547
78832	0.555
205643	0.446
168117	0.691
140472	0.685
78154	0.717
107395	0.72
21365	0.232
3340	0.674
3737	0.236
4939	0.189
3678	0.236
45077	0.677
17432	0.691
21496	0.442
125929	0.921
124211	0.855
82264	0.233
91270	0.91
118618	0.239
161086	0.26
86346	0.518
160725	0.24
85985	0.48
29631	0.596
27722	0.748
26656	0.801
18635	0.814
18047	0.697
13744	0.652
29270	0.565
27361	0.689
26295	0.753
18274	0.773
17686	0.646
13383	0.598
178940	0.36
170063	0.232
160658	0.231
155080	0.19
143703	0.195
115403	0.307
110962	0.214
93494	0.184
87664	0.197
87229	0.207
85326	0.172
77397	0.198
68324	0.245
30040	0.241
29115	0.179
28481	0.309
24366	0.227
407486	0.246
351372	0.245
307081	0.316
297782	0.368
3743	0.232
40218	0.532
200732	0.176
84813	0.245
194397	0.192
325369	0.338
198737	0.425
194308	0.413
392941	0.722
199117	0.458
18173	0.27
1928	0.325
188834	0.4
184530	0.384
181343	0.41
156260	0.359
362978	0.181
362349	0.242
353506	0.28
350916	0.284
319502	0.517
243848	0.522
243408	0.251
239242	0.439
278595	0.313
277680	0.244
83508	0.239
49278	0.282
8492	0.21
7854	0.367
7414	0.426
3248	0.335
79649	0.273
285665	0.583
22589	0.216
32466	0.603
251753	0.263
377920	0.484
125040	0.61
6422	0.184
3847	0.32
2812	0.515
314181	0.23
85940	0.433
65610	0.343
65699	0.65
40039	0.45
3722	0.261
496778	0.449
423257	0.337
424745	0.706
351224	0.343
202486	0.213
128965	0.24
33880	0.236
27863	0.224
41043	0.348
92582	0.303
98472	0.36
366332	0.252
366460	0.239
389410	0.178
382780	0.226
81071	0.193
81199	0.2
226540	0.371
203452	0.173
261122	0.228
60123	0.219
9311	0.204
2681	0.541
471032	0.333
126917	0.494
106212	0.177
105435	0.315
2623	0.383
347308	0.201
7115	0.487
2619	0.575
301640	0.207
9744	0.409
356312	0.449
332501	0.314
272822	0.328
169229	0.252
43085	0.855
1940	0.892
78686	0.31
40573	0.384
205228	0.181
196414	0.369
161656	0.344
64002	0.403
63660	0.529
159634	0.283
61980	0.387
61638	0.521
8144	0.484
5695	0.278
3673	0.372
57628	0.336
54012	0.642
6543	0.517
5971	0.434
4456	0.599
55606	0.277
51990	0.511
4521	0.511
3949	0.364
2434	0.553
446925	0.239
194614	0.222
194552	0.225
194549	0.225
33854	0.213
33851	0.213
33789	0.216
108182	0.249
107801	0.229
2026	0.38
333925	0.274
334728	0.281
335114	0.319
324989	0.29
325792	0.33
326178	0.343
293588	0.469
294391	0.511
294777	0.533
33610	0.484
34413	0.521
34799	0.488
28318	0.517
29121	0.626
29507	0.642
5530	0.331
6333	0.341
6719	0.343
494494	0.197
459522	0.212
436415	0.233
360584	0.283
107881	0.296
422221	0.32
330397	0.201
1969	0.69
18006	0.235
26007	0.769
28841	0.588
4478	0.762
7312	0.821
7533	0.184
299213	0.196
202389	0.188
99495	0.347
65686	0.268
21726	0.246
115231	0.166
80324	0.81
46515	0.346
24763	0.738
2555	0.882
18720	0.224
1853	0.836
68265	0.169
34456	0.19
2009	0.624
67462	0.287
268827	0.202
104500	0.204
83599	0.208
67730	0.214
66786	0.418
115600	0.262
98787	0.18
137159	0.419
14593	0.288
60724	0.277
169446	0.221
371846	0.189
35038	0.233
408268	0.221
194714	0.254
59336	0.275
272937	0.49
272883	0.325
246549	0.488
246495	0.327
75127	0.42
57185	0.294
357638	0.359
223663	0.182
215962	0.309
153420	0.295
72401	0.417
72113	0.405
246195	0.28
226689	0.198
100905	0.179
21073	0.19
24243	0.35
19445	0.435
1567	0.71
222484	0.229
209173	0.18
195536	0.249
381921	0.34
368944	0.563
368472	0.51
263463	0.301
199956	0.563
157354	0.526
2415	0.784
2396	0.257
1751	0.478
237757	0.183
454620	0.235
473188	0.176
181396	0.183
71740	0.251
45380	0.189
10538	0.342
147774	0.182
95781	0.271
89652	0.414
66901	0.433
31574	0.339
5699	0.592
2094	0.337
45840	0.309
50679	0.434
9927	0.381
14766	0.433
481015	0.197
437608	0.182
16887	0.461
80259	0.588
42396	0.621
37773	0.433
31517	0.603
28578	0.757
27802	0.6
25159	0.723
24645	0.75
21255	0.713
18647	0.713
12699	0.718
11237	0.691
6383	0.543
5464	0.596
3810	0.769
2309	0.806
2441	0.253
467531	0.207
386414	0.562
482425	0.188
467042	0.292
464940	0.209
275319	0.242
243991	0.24
114837	0.325
221657	0.188
223836	0.299
224595	0.253
216202	0.273
215167	0.266
217346	0.309
218105	0.222
184874	0.249
183839	0.305
186018	0.414
186777	0.257
139082	0.37
138047	0.325
140226	0.172
140985	0.209
26781	0.198
22490	0.374
13426	0.315
9286	0.383
7184	0.33
12391	0.295
8251	0.368
6149	0.278
11247	0.357
7107	0.477
5005	0.539
10488	0.29
6348	0.282
4246	0.253
491826	0.204
379092	0.233
243948	0.185
418897	0.227
184378	0.314
351307	0.236
189392	0.209
116788	0.381
123827	0.353
24793	0.59
23891	0.426
60857	0.224
122164	0.569
4073	0.613
406700	0.3
52095	0.19
51285	0.186
31818	0.368
8814	0.371
1986	0.405
2412	0.196
151141	0.578
15805	0.382
5415	0.315
2108	0.589
65190	0.244
157406	0.49
138372	0.319
328503	0.226
316307	0.309
316245	0.224
20050	0.386
27221	0.295
13741	0.165
13615	0.166
255039	0.24
202216	0.195
118950	0.312
44749	0.329
256043	0.197
112551	0.326
62916	0.373
2968	0.398
38216	0.204
317298	0.284
128007	0.29
22204	0.19
211102	0.353
128778	0.414
132947	0.424
110876	0.597
97973	0.509
92180	0.637
90832	0.605
88589	0.593
87801	0.639
61646	0.474
20195	0.274
50623	0.392
28552	0.611
43455	0.26
15649	0.654
37662	0.18
9856	0.823
8508	0.809
6265	0.834
5477	0.862
22080	0.482
457081	0.34
413337	0.193
408720	0.525
396864	0.224
352188	0.212
344178	0.25
325076	0.271
322728	0.353
300434	0.202
268204	0.324
237704	0.218
158357	0.182
171073	0.228
158941	0.301
24927	0.373
119946	0.377
121152	0.185
51349	0.255
39403	0.331
44403	0.234
83710	0.179
71764	0.223
1961	0.331
3167	0.551
124549	0.174
219985	0.181
56381	0.182
46560	0.196
55203	0.204
45382	0.292
34485	0.184
34144	0.203
362216	0.19
102299	0.431
235466	0.192
195495	0.304
87547	0.202
23956	0.213
22778	0.352
52606	0.22
62328	0.275
484517	0.291
310012	0.455
304528	0.602
289040	0.251
262539	0.54
222026	0.646
220521	0.554
219967	0.52
219168	0.533
195892	0.597
167796	0.655
167287	0.491
157263	0.607
149967	0.488
149094	0.214
147030	0.467
122000	0.718
83536	0.734
78810	0.735
78014	0.637
3252	0.822
2570	0.745
50369	0.496
49837	0.629
496004	0.753
494364	0.802
474565	0.639
470680	0.69
398584	0.423
393186	0.784
341624	0.256
308286	0.956
274701	0.704
256640	0.387
37239	0.342
36581	0.569
3828	0.959
1482	0.322
5923	0.264
5762	0.265
156701	0.58
156729	0.592
156659	0.581
154418	0.484
154446	0.489
154376	0.484
152761	0.56
152789	0.572
152719	0.562
138417	0.58
138445	0.591
138375	0.58
66982	0.732
63838	0.449
62136	0.558
66940	0.731
63796	0.448
62094	0.557
66912	0.749
63768	0.457
62066	0.569
447987	0.361
107331	0.426
87673	0.197
87162	0.359
86269	0.555
33452	0.272
4425	0.182
2638	0.449
1985	0.414
15715	0.265
4555	0.373
143630	0.411
142787	0.312
140240	0.228
10544	0.252
1558	0.344
1585	0.295
190229	0.285
115394	0.426
52562	0.195
45502	0.417
32986	0.44
31728	0.46
4005	0.553
6327	0.504
5373	0.615
2384	0.596
2270	0.292
96113	0.423
33281	0.356
115318	0.19
136082	0.253
135901	0.249
69413	0.284
4550	0.241
2100	0.74
1598	0.312
73844	0.729
268193	0.262
178029	0.645
386255	0.322
157131	0.269
13264	0.376
201510	0.416
85046	0.338
18770	0.461
13374	0.405
50525	0.299
31763	0.364
25961	0.613
32690	0.169
26472	0.215
25299	0.235
18038	0.244
16579	0.169
121013	0.285
184502	0.54
174505	0.693
163879	0.54
145759	0.759
140425	0.62
139197	0.535
138524	0.766
137993	0.707
131023	0.45
80350	0.577
79840	0.635
77654	0.632
72183	0.607
69230	0.644
64853	0.722
62978	0.488
60670	0.724
43222	0.633
39974	0.685
36822	0.618
30926	0.751
30392	0.786
29863	0.59
29273	0.675
26791	0.689
26005	0.66
24931	0.352
24527	0.771
17339	0.692
3211	0.642
421692	0.17
416017	0.23
412998	0.447
359997	0.365
320867	0.288
315499	0.273
287994	0.426
286772	0.503
221544	0.217
233969	0.256
232747	0.213
160744	0.251
107743	0.209
7778	0.3
414434	0.181
246726	0.24
86106	0.192
10495	0.362
3695	0.303
137071	0.255
69124	0.314
64383	0.368
66342	0.21
81192	0.4
481833	0.368
109934	0.3
221606	0.265
127450	0.2
47243	0.523
1907	0.74
184869	0.248
150632	0.238
127000	0.236
92763	0.221
41001	0.659
2043	0.541
57228	0.433
18270	0.429
177841	0.271
62273	0.179
161115	0.291
118226	0.316
432332	0.665
337220	0.627
49924	0.224
412001	0.418
343352	0.358
238995	0.307
126215	0.203
11737	0.25
31463	0.308
29040	0.321
2179	0.294
158682	0.216
131879	0.479
128054	0.563
122934	0.49
89127	0.63
86312	0.681
83664	0.558
32122	0.462
24101	0.444
2278	0.547
12685	0.187
109952	0.387
109826	0.464
109578	0.461
109309	0.493
79204	0.36
79078	0.56
78830	0.559
78561	0.64
269976	0.364
7524	0.245
37205	0.242
36058	0.249
279857	0.276
279778	0.281
10788	0.485
147283	0.405
146852	0.318
376239	0.256
364964	0.255
232284	0.345
46996	0.196
345691	0.369
154338	0.233
150721	0.269
29129	0.41
8419	0.529
30740	0.214
58213	0.205
54902	0.316
273848	0.252
265166	0.683
262403	0.687
257621	0.69
118803	0.795
115929	0.7
109272	0.852
87161	0.889
72785	0.787
70095	0.769
23183	0.711
5075	0.845
254075	0.806
216424	0.608
174219	0.632
163755	0.633
160851	0.717
138972	0.453
136920	0.645
135768	0.761
118271	0.742
102947	0.601
94172	0.691
91118	0.634
86341	0.569
83064	0.687
82004	0.577
61795	0.704
50899	0.698
41949	0.666
38112	0.816
34892	0.641
32695	0.587
24773	0.729
24429	0.772
23009	0.836
21605	0.682
19704	0.716
11308	0.742
1820	0.87
17838	0.613
16888	0.47
13981	0.59
9650	0.674
4887	0.389
2944	0.765
9886	0.638
6158	0.305
4368	0.641
1788	0.601
1986	0.656
1666	0.446
297771	0.234
284620	0.218
278466	0.197
259217	0.251
257631	0.219
255752	0.209
261049	0.199
237550	0.873
207953	0.694
186101	0.206
162602	0.659
133005	0.793
114319	0.252
90820	0.81
61223	0.725
83932	0.283
60433	0.768
30836	0.572
74649	0.254
53814	0.273
47660	0.184
1911	0.688
52587	0.248
29088	0.819
44615	0.373
31464	0.59
25310	0.756
6061	0.415
4475	0.331
2596	0.482
183108	0.496
159889	0.397
147664	0.189
235333	0.318
68607	0.304
87934	0.454
79812	0.479
75601	0.4
67055	0.568
58933	0.61
54722	0.542
66993	0.641
58871	0.686
54660	0.614
66748	0.749
58626	0.8
54415	0.714
6212	0.419
110186	0.273
17285	0.813
7336	0.787
71989	0.248
384203	0.195
270193	0.313
115088	0.455
183787	0.17
56436	0.378
9520	0.846
8645	0.414
2637	0.735
39014	0.474
13665	0.373
86908	0.58
89067	0.403
59277	0.286
61436	0.21
54006	0.395
56165	0.302
44180	0.209
46339	0.238
193973	0.267
189674	0.426
191814	0.443
187515	0.595
180730	0.254
117278	0.234
116481	0.189
110722	0.205
111464	0.195
90889	0.426
90092	0.442
91631	0.382
74289	0.194
38167	0.241
8793	0.705
12239	0.35
8851	0.452
7755	0.447
6719	0.48
18278	0.426
304170	0.455
281913	0.231
15888	0.244
5122	0.681
132915	0.288
250727	0.68
164752	0.909
164169	0.705
162858	0.581
157666	0.802
155095	0.789
152422	0.678
149865	0.654
149286	0.775
148767	0.758
88597	0.77
87820	0.3
86740	0.856
86448	0.685
65871	0.778
63570	0.638
59104	0.465
58501	0.733
7352	0.807
5471	0.59
20071	0.201
14457	0.21
28958	0.284
246828	0.177
427949	0.546
425704	0.5
423607	0.552
420781	0.512
418271	0.351
130075	0.306
128189	0.381
109087	0.53
74309	0.34
342794	0.251
308016	0.604
288914	0.53
287028	0.505
12248	0.672
10003	0.63
7906	0.75
5080	0.803
2570	0.601
164378	0.185
2577	0.206
2776	0.752
294485	0.169
123158	0.454
61501	0.261
32102	0.234
494429	0.251
406399	0.184
217068	0.382
16480	0.41
8686	0.32
8005	0.455
67195	0.192
66968	0.19
2354	0.238
84209	0.301
1612	0.227
122512	0.213
2122	0.426
41294	0.252
96239	0.215
66376	0.226
50099	0.394
294174	0.457
59169	0.246
46062	0.355
1602	0.435
96984	0.24
416156	0.788
310210	0.178
243022	0.31
232253	0.374
253516	0.168
85752	0.184
85390	0.182
47734	0.522
43294	0.296
6715	0.301
27978	0.227
165511	0.208
49229	0.228
99358	0.269
98687	0.322
40848	0.66
40177	0.296
40744	0.257
40073	0.254
459911	0.319
455509	0.292
354870	0.298
314789	0.218
9403	0.842
7835	0.413
1459	0.557
128564	0.213
57323	0.419
15290	0.645
10392	0.404
11580	0.354
10443	0.319
225402	0.307
263341	0.208
156801	0.316
132056	0.294
132053	0.294
129724	0.178
2824	0.285
158603	0.429
86258	0.288
22203	0.224
22171	0.225
28666	0.213
19877	0.174
104151	0.193
259059	0.186
140275	0.199
371152	0.203
65772	0.252
149768	0.48
154207	0.245
153896	0.251
152402	0.341
152046	0.299
151444	0.295
150701	0.426
54333	0.335
12240	0.929
360306	0.211
146263	0.211
70286	0.411
60050	0.23
42637	0.285
35426	0.403
43897	0.477
45046	0.493
33661	0.411
34810	0.388
16248	0.442
17397	0.372
9037	0.215
10186	0.429
423226	0.493
381088	0.373
356510	0.46
172109	0.21
161711	0.593
112124	0.237
71762	0.263
40669	0.596
28462	0.517
9948	0.206
20903	0.608
10505	0.699
7878	0.372
33106	0.179
283089	0.512
193609	0.583
186253	0.358
19234	0.458
13566	0.425
12849	0.423
464059	0.222
131613	0.238
112888	0.234
13963	0.388
16467	0.213
10260	0.745
182406	0.298
173438	0.188
144744	0.496
1638	0.49
301497	0.784
216670	0.184
94725	0.197
36477	0.483
9846	0.203
431374	0.405
135131	0.245
458647	0.357
285744	0.51
212962	0.497
142849	0.254
126584	0.8
118847	0.373
16166	0.653
116737	0.183
87695	0.238
189401	0.187
141042	0.35
24794	0.271
19582	0.201
86215	0.358
69209	0.177
60528	0.224
62424	0.197
1930	0.615
8861	0.439
81303	0.665
496461	0.267
359809	0.461
496318	0.27
359666	0.46
24803	0.244
24660	0.245
153542	0.244
39994	0.191
39533	0.193
34376	0.199
10044	0.231
19786	0.176
8185	0.627
24699	0.395
18946	0.296
163772	0.259
158088	0.33
33610	0.471
30283	0.355
18588	0.276
60250	0.268
54566	0.213
2892	0.286
156128	0.266
82889	0.603
73635	0.512
42534	0.318
3348	0.3
61426	0.362
1819	0.348
377715	0.199
178562	0.181
253853	0.236
3625	0.229
2879	0.317
2080	0.382
99582	0.232
88537	0.292
82043	0.25
82043	0.25
94962	0.25
190997	0.316
9794	0.395
45099	0.274
12724	0.487
11676	0.208
211573	0.188
5425	0.285
29912	0.211
2163	0.894
8508	0.426
437338	0.377
1794	0.591
197429	0.291
481625	0.852
479239	0.74
440644	0.201
130331	0.18
160640	0.251
136495	0.305
33435	0.262
152417	0.206
49696	0.188
48985	0.606
16079	0.226
92729	0.215
191584	0.187
63422	0.18
50491	0.177
38557	0.615
11482	0.225
8150	0.385
1785	0.182
1930	0.198
370441	0.186
122868	0.195
292192	0.211
261241	0.202
2317	0.372
9243	0.2
28031	0.525
27701	0.338
25800	0.407
259207	0.211
285534	0.185
22210	0.183
26639	0.174
39762	0.477
1733	0.596
79894	0.775
8034	0.668
23574	0.506
1483	0.685
225922	0.21
78212	0.183
3021	0.483
1446	0.951
172643	0.311
68899	0.242
470695	0.369
3510	0.396
13869	0.179
10631	0.193
374503	0.423
362775	0.294
181984	0.295
127087	0.33
161524	0.198
106627	0.265
418367	0.81
234116	0.416
158685	0.619
179219	0.392
131895	0.305
29094	0.25
35162	0.306
14702	0.351
23434	0.229
2974	0.278
1730	0.966
109547	0.315
82757	0.33
99532	0.201
72742	0.38
89519	0.31
62729	0.515
84994	0.381
58204	0.548
82935	0.308
56145	0.401
62841	0.207
36051	0.386
61678	0.329
43530	0.265
16740	0.684
29566	0.298
2776	0.754
33571	0.482
14560	0.774
7754	0.429
6373	0.749
4814	0.83
3244	0.777
24948	0.269
23378	0.324
21819	0.326
13632	0.37
6781	0.186
68093	0.21
217749	0.504
182386	0.42
203274	0.382
55629	0.238
205285	0.343
169922	0.402
190810	0.367
7863	0.19
10245	0.243
10351	0.242
3621	0.179
3515	0.179
409133	0.192
18095	0.275
7440	0.328
7193	0.419
376823	0.305
241839	0.704
183847	0.314
161827	0.554
130358	0.313
120095	0.508
48235	0.294
34645	0.522
2034	0.827
485042	0.528
448747	0.36
4681	0.19
4094	0.529
2176	0.559
384515	0.254
27849	0.276
440423	0.562
231479	0.625
172737	0.5
170061	0.593
136167	0.6
5038	0.612
147503	0.219
148684	0.193
190359	0.257
15240	0.247
354002	0.287
4916	0.724
365424	0.669
273531	0.614
4252	0.328
2230	0.732
2739	0.403
178717	0.503
146091	0.318
52928	0.532
1761	0.318
27229	0.431
382213	0.29
381156	0.241
75718	0.503
19625	0.505
1800	0.565
35888	0.586
36191	0.59
2130	0.493
1827	0.494
54729	0.325
128132	0.199
2780	0.34
2091	0.383
245582	0.184
186118	0.471
238265	0.297
415446	0.192
2935	0.178
8086	0.266
87481	0.22
57620	0.21
201457	0.191
200580	0.232
195969	0.185
195092	0.269
81638	0.196
350485	0.235
336711	0.259
285103	0.32
226442	0.263
156536	0.606
110308	0.198
72249	0.193
70864	0.499
32161	0.487
312864	0.213
312829	0.213
136281	0.28
138579	0.349
8456	0.228
3941	0.249
45245	0.436
42670	0.418
55033	0.348
63186	0.722
22726	0.387
62601	0.517
22141	0.483
82471	0.324
39618	0.897
2447	0.355
5596	0.628
2084	0.628
159574	0.222
80977	0.228
78600	0.247
77284	0.195
54847	0.186
361795	0.387
181328	0.24
3796	0.272
29708	0.175
188299	0.231
2681	0.235
192458	0.191
27749	0.252
4299	0.57
2219	0.354
188889	0.352
90179	0.591
88027	0.63
86056	0.386
47842	0.515
98743	0.6
1990	0.477
167164	0.488
103467	0.4
98427	0.188
58934	0.642
49385	0.548
163979	0.298
1988	0.204
1557	0.19
1830	0.245
8046	0.683
7773	0.583
459946	0.188
354315	0.447
180377	0.302
70094	0.415
50164	0.464
50048	0.465
229683	0.27
80210	0.374
46725	0.466
35252	0.21
36306	0.322
34069	0.342
22433	0.476
20056	0.338
286755	0.317
2901	0.432
120182	0.395
113655	0.373
86090	0.339
82974	0.342
68877	0.352
65090	0.389
55813	0.288
53987	0.299
52071	0.194
2654	0.594
469213	0.523
386111	0.469
232429	0.582
312699	0.248
286145	0.424
20354	0.232
1716	0.269
4374	0.374
299249	0.29
289780	0.29
256904	0.53
248565	0.444
240413	0.303
214536	0.45
199229	0.622
152968	0.577
138171	0.43
105990	0.497
43716	0.417
17858	0.322
121977	0.184
105119	0.173
121841	0.183
104983	0.172
24079	0.258
2212	0.304
23943	0.26
2076	0.305
1999	0.297
413929	0.461
413253	0.24
345649	0.408
284632	0.523
283870	0.182
188360	0.739
41694	0.509
29973	0.387
11216	0.579
10231	0.464
9415	0.563
63664	0.403
33268	0.391
27618	0.674
26181	0.641
7128	0.689
6025	0.468
204681	0.417
26770	0.495
73989	0.668
10418	0.611
2061	0.2
2763	0.253
181959	0.506
119627	0.219
60822	0.182
118553	0.199
4085	0.202
1816	0.421
58391	0.238
177511	0.217
367754	0.355
32465	0.889
244864	0.282
120814	0.712
116613	0.354
8672	0.242
5596	0.175
92133	0.181
89401	0.354
74785	0.196
47388	0.257
45375	0.27
38286	0.197
34312	0.255
32854	0.212
32328	0.19
24390	0.217
1925	0.297
1524	0.311
86014	0.257
13154	0.487
2640	0.721
1679	0.303
64840	0.456
2190	0.646
1981	0.484
274073	0.262
428616	0.293
72519	0.43
3191	0.306
2214	0.377
1884	0.388
15506	0.275
98738	0.27
207479	0.474
341308	0.522
340683	0.481
335982	0.303
183737	0.49
164162	0.185
138593	0.203
3770	0.391
10090	0.27
61839	0.244
480672	0.189
498874	0.592
448061	0.67
465030	0.235
414217	0.257
456354	0.537
405541	0.758
392499	0.286
341686	0.36
381710	0.448
330897	0.351
500421	0.477
334167	0.512
283354	0.456
487320	0.599
321066	0.396
394578	0.574
228324	0.219
177511	0.238
346247	0.467
179993	0.286
129180	0.268
334941	0.276
239045	0.376
278629	0.389
429465	0.459
367570	0.652
383789	0.5
57155	0.243
100009	0.555
99421	0.322
91480	0.39
66680	0.395
62673	0.5
440565	0.215
155941	0.225
398045	0.225
337612	0.352
423948	0.524
415655	0.458
455385	0.523
432624	0.283
148000	0.414
86105	0.46
312665	0.458
102324	0.394
390104	0.196
357493	0.526
278202	0.446
302692	0.229
222595	0.411
56341	0.232
491858	0.533
60899	0.296
407970	0.182
426215	0.515
160207	0.462
93633	0.205
450189	0.304
460338	0.25
195439	0.501
441045	0.308
462606	0.21
357157	0.521
375402	0.43
109394	0.403
399376	0.354
409525	0.305
157570	0.496
204933	0.185
124836	0.715
338748	0.588
274791	0.531
296352	0.52
190903	0.336
209148	0.601
312157	0.667
233122	0.546
243271	0.65
191432	0.303
194694	0.166
216255	0.174
129051	0.185
131300	0.25
126822	0.514
1556	0.46
41110	0.324
44410	0.256
43822	0.386
35881	0.241
5105	0.442
4238	0.468
53476	0.339
54380	0.183
52545	0.19
49630	0.223
54259	0.971
46823	0.935
44988	0.866
42073	0.984
39030	0.375
31594	0.469
29759	0.534
26844	0.268
34106	0.965
26670	0.941
24835	0.877
21920	0.969
5528	0.287
23030	0.213
10086	0.173
62262	0.222
42820	0.196
58262	0.365
9319	0.952
2516	0.956
1424	0.376
2067	0.501
59467	0.442
63945	0.504
37742	0.168
126565	0.438
169546	0.51
89345	0.447
132326	0.649
88825	0.493
131806	0.643
70433	0.559
113414	0.75
11076	0.61
54057	0.502
9046	0.183
8986	0.183
8997	0.183
10547	0.433
53528	0.34
9573	0.473
52554	0.419
7543	0.192
7483	0.192
7494	0.192
46698	0.556
27775	0.572
16287	0.538
13032	0.308
31352	0.419
28097	0.471
16609	0.648
3716	0.772
257861	0.203
149706	0.187
[truncated: 1,169 more rows]
