# Supplementary material for: Determinants of transcription factor regulatory range
Source: Nat Commun. 2020 May 18;11:2472. doi: 10.1038/s41467-020-16106-x (PMC7235260; doi:10.1038/s41467-020-16106-x)
Supplement: Supplementary file 12 — Source Data [file 41467_2020_16106_MOESM12_ESM.zip › Source Data/source_data_supp_fig_4e_LD_size_in_TADs.csv]

TADs	LD block size (bp)
B-type TADs	956
B-type TADs	237
B-type TADs	1338
B-type TADs	1163
B-type TADs	485
B-type TADs	484
B-type TADs	501769
B-type TADs	37108
B-type TADs	10842
B-type TADs	31500
B-type TADs	8087
B-type TADs	193
B-type TADs	309
B-type TADs	267
B-type TADs	217
B-type TADs	375
B-type TADs	788
B-type TADs	3314
B-type TADs	3733
B-type TADs	219
B-type TADs	171
B-type TADs	266
B-type TADs	164
B-type TADs	364
B-type TADs	610
B-type TADs	312
B-type TADs	460
B-type TADs	793
B-type TADs	103
B-type TADs	115446
B-type TADs	404
B-type TADs	644
B-type TADs	225277
B-type TADs	3460
B-type TADs	6147
B-type TADs	2811
B-type TADs	151428
B-type TADs	10343
B-type TADs	100238
B-type TADs	1472
B-type TADs	519
B-type TADs	11580
B-type TADs	121641
B-type TADs	1238
B-type TADs	170229
B-type TADs	541
B-type TADs	194
B-type TADs	228
B-type TADs	366
B-type TADs	655
B-type TADs	415456
B-type TADs	2287
B-type TADs	487
B-type TADs	730
B-type TADs	288
B-type TADs	74
B-type TADs	94
B-type TADs	93
B-type TADs	61
B-type TADs	125
B-type TADs	363
B-type TADs	786
B-type TADs	2928
B-type TADs	40909
B-type TADs	1050
B-type TADs	1229
B-type TADs	14933
B-type TADs	643
B-type TADs	131
B-type TADs	228
B-type TADs	222
B-type TADs	117
B-type TADs	294
B-type TADs	855
B-type TADs	786
B-type TADs	13703
B-type TADs	5592
B-type TADs	806
B-type TADs	1445
B-type TADs	5646
B-type TADs	74221
B-type TADs	707
B-type TADs	98
B-type TADs	279
B-type TADs	270
B-type TADs	267
B-type TADs	30523
B-type TADs	284
B-type TADs	592
B-type TADs	636
B-type TADs	423953
B-type TADs	1083
B-type TADs	489
B-type TADs	933422
B-type TADs	5866
B-type TADs	795
B-type TADs	1308
B-type TADs	1036
B-type TADs	5387
B-type TADs	980
B-type TADs	1281528
B-type TADs	216437
B-type TADs	2590
B-type TADs	1809
B-type TADs	4304
B-type TADs	3853
B-type TADs	442109
B-type TADs	1630
B-type TADs	93241
B-type TADs	543
B-type TADs	422
B-type TADs	10838
B-type TADs	9714
B-type TADs	8867
B-type TADs	20472
B-type TADs	17217
B-type TADs	4991
B-type TADs	2874
B-type TADs	704542
B-type TADs	1366
B-type TADs	929
B-type TADs	91591
B-type TADs	776405
B-type TADs	81679
B-type TADs	63039
B-type TADs	42512
B-type TADs	13711
B-type TADs	233
B-type TADs	440
B-type TADs	952
B-type TADs	410952
B-type TADs	955
B-type TADs	66999
B-type TADs	4082
B-type TADs	1100
B-type TADs	974
B-type TADs	716166
B-type TADs	613
B-type TADs	621
B-type TADs	323
B-type TADs	676
B-type TADs	28183
B-type TADs	5016
B-type TADs	220
B-type TADs	164
B-type TADs	121
B-type TADs	425
B-type TADs	64123
B-type TADs	30877
B-type TADs	529
B-type TADs	224
B-type TADs	170
B-type TADs	251
B-type TADs	730
B-type TADs	120902
B-type TADs	112071
B-type TADs	994
B-type TADs	29750
B-type TADs	1357
B-type TADs	637
B-type TADs	158
B-type TADs	161729
B-type TADs	1830
B-type TADs	1374
B-type TADs	518441
B-type TADs	1586
B-type TADs	4273
B-type TADs	1414
B-type TADs	648
B-type TADs	841
B-type TADs	757
B-type TADs	533
B-type TADs	68
B-type TADs	161
B-type TADs	199
B-type TADs	355
B-type TADs	15972
B-type TADs	5323
B-type TADs	3340
B-type TADs	3538
B-type TADs	43993
B-type TADs	1049
B-type TADs	1803
B-type TADs	1098
B-type TADs	437
B-type TADs	195
B-type TADs	142
B-type TADs	279678
B-type TADs	3323
B-type TADs	1187
B-type TADs	238665
B-type TADs	34330
B-type TADs	8099
B-type TADs	1063
B-type TADs	492
B-type TADs	10332
B-type TADs	1470
B-type TADs	548476
B-type TADs	38812
B-type TADs	104
B-type TADs	403
B-type TADs	481
B-type TADs	323
B-type TADs	284
B-type TADs	593
B-type TADs	967
B-type TADs	596
B-type TADs	305
B-type TADs	415
B-type TADs	1338
B-type TADs	220146
B-type TADs	761
B-type TADs	784
B-type TADs	168
B-type TADs	72341
B-type TADs	4278
B-type TADs	1110
B-type TADs	28404
B-type TADs	632
B-type TADs	295
B-type TADs	744
B-type TADs	1627
B-type TADs	190362
B-type TADs	5816
B-type TADs	397066
B-type TADs	71
B-type TADs	197
B-type TADs	191
B-type TADs	151
B-type TADs	972
B-type TADs	949
B-type TADs	107
B-type TADs	300
B-type TADs	3439
B-type TADs	33382
B-type TADs	2505
B-type TADs	20112
B-type TADs	72626
B-type TADs	11382
B-type TADs	22596
B-type TADs	15245
B-type TADs	1001
B-type TADs	1073
B-type TADs	235
B-type TADs	813
B-type TADs	796
B-type TADs	320
B-type TADs	335
B-type TADs	11636
B-type TADs	40643
B-type TADs	1087
B-type TADs	704
B-type TADs	1178
B-type TADs	174844
B-type TADs	122
B-type TADs	335
B-type TADs	955
B-type TADs	23496
B-type TADs	58256
B-type TADs	1675
B-type TADs	212035
B-type TADs	3827
B-type TADs	8502
B-type TADs	19590
B-type TADs	32495
B-type TADs	15757
B-type TADs	26922
B-type TADs	906
B-type TADs	471
B-type TADs	1039
B-type TADs	125914
B-type TADs	499
B-type TADs	541
B-type TADs	404
B-type TADs	937
B-type TADs	1265
B-type TADs	620
B-type TADs	298
B-type TADs	301
B-type TADs	1519
B-type TADs	2396
B-type TADs	31943
B-type TADs	789
B-type TADs	452
B-type TADs	9631
B-type TADs	29486
B-type TADs	8355
B-type TADs	131949
B-type TADs	9864
B-type TADs	34256
B-type TADs	165273
B-type TADs	19697
B-type TADs	26465
B-type TADs	5216
B-type TADs	6739
B-type TADs	11646
B-type TADs	24468
B-type TADs	377
B-type TADs	1078
B-type TADs	1239
B-type TADs	173
B-type TADs	522
B-type TADs	96879
B-type TADs	100758
B-type TADs	236
B-type TADs	267
B-type TADs	264
B-type TADs	335
B-type TADs	35725
B-type TADs	945
B-type TADs	1088
B-type TADs	653
B-type TADs	442
B-type TADs	836
B-type TADs	59731
B-type TADs	1927
B-type TADs	39006
B-type TADs	132440
B-type TADs	727
B-type TADs	641
B-type TADs	28937
B-type TADs	3838
B-type TADs	108559
B-type TADs	869
B-type TADs	826
B-type TADs	299
B-type TADs	573
B-type TADs	24278
B-type TADs	750
B-type TADs	1858
B-type TADs	1747
B-type TADs	127115
B-type TADs	23615
B-type TADs	2511
B-type TADs	178449
B-type TADs	432
B-type TADs	1602
B-type TADs	1104
B-type TADs	429
B-type TADs	88059
B-type TADs	218995
B-type TADs	402374
B-type TADs	317828
B-type TADs	39993
B-type TADs	61867
B-type TADs	351051
B-type TADs	364662
B-type TADs	3622
B-type TADs	3667
B-type TADs	241559
B-type TADs	411
B-type TADs	1038
B-type TADs	1173
B-type TADs	194720
B-type TADs	3071
B-type TADs	2483
B-type TADs	8422
B-type TADs	3474
B-type TADs	2045
B-type TADs	1945
B-type TADs	3146
B-type TADs	29361
B-type TADs	400
B-type TADs	900
B-type TADs	686
B-type TADs	3037
B-type TADs	672
B-type TADs	307
B-type TADs	244206
B-type TADs	4328
B-type TADs	874742
B-type TADs	8335
B-type TADs	17320
B-type TADs	2398
B-type TADs	2364
B-type TADs	729
B-type TADs	7654
B-type TADs	1197
B-type TADs	385
B-type TADs	7618
B-type TADs	480
B-type TADs	20030
B-type TADs	180283
B-type TADs	548
B-type TADs	327
B-type TADs	249
B-type TADs	224
B-type TADs	239
B-type TADs	429
B-type TADs	2279
B-type TADs	37747
B-type TADs	1893
B-type TADs	1290
B-type TADs	514
B-type TADs	400
B-type TADs	77
B-type TADs	199031
B-type TADs	408593
B-type TADs	17347
B-type TADs	1108
B-type TADs	427
B-type TADs	797
B-type TADs	397
B-type TADs	862
B-type TADs	1133
B-type TADs	1806
B-type TADs	517
B-type TADs	146
B-type TADs	306041
B-type TADs	1196
B-type TADs	1826
B-type TADs	1026
B-type TADs	508
B-type TADs	1009
B-type TADs	1190
B-type TADs	1367
B-type TADs	100275
B-type TADs	217
B-type TADs	994
B-type TADs	828
B-type TADs	331
B-type TADs	125786
B-type TADs	315090
B-type TADs	157
B-type TADs	619
B-type TADs	916
B-type TADs	346
B-type TADs	9519
B-type TADs	1003205
B-type TADs	97702
B-type TADs	15562
B-type TADs	1218
B-type TADs	751
B-type TADs	1123
B-type TADs	2057
B-type TADs	52482
B-type TADs	4197
B-type TADs	151
B-type TADs	224
B-type TADs	132
B-type TADs	120
B-type TADs	1309
B-type TADs	1980
B-type TADs	62152
B-type TADs	774
B-type TADs	1279
B-type TADs	2916
B-type TADs	167992
B-type TADs	1634
B-type TADs	1588
B-type TADs	1163
B-type TADs	2031
B-type TADs	1012
B-type TADs	188433
B-type TADs	479
B-type TADs	463
B-type TADs	539
B-type TADs	520
B-type TADs	631
B-type TADs	105533
B-type TADs	603
B-type TADs	162
B-type TADs	2021
B-type TADs	2034
B-type TADs	920819
B-type TADs	381
B-type TADs	930
B-type TADs	996
B-type TADs	571211
B-type TADs	421
B-type TADs	1316
B-type TADs	1276
B-type TADs	27929
B-type TADs	215006
B-type TADs	199339
B-type TADs	269
B-type TADs	9216
B-type TADs	2521
B-type TADs	918073
B-type TADs	1975
B-type TADs	7556
B-type TADs	204176
B-type TADs	52
B-type TADs	212
B-type TADs	342
B-type TADs	272
B-type TADs	266
B-type TADs	274
B-type TADs	140143
B-type TADs	2411
B-type TADs	261012
B-type TADs	165
B-type TADs	412
B-type TADs	463
B-type TADs	264
B-type TADs	301
B-type TADs	292
B-type TADs	545
B-type TADs	3117
B-type TADs	255643
B-type TADs	9054
B-type TADs	16150
B-type TADs	126135
B-type TADs	3515
B-type TADs	1148
B-type TADs	1388
B-type TADs	1028
B-type TADs	2415
B-type TADs	264
B-type TADs	323
B-type TADs	1288520
B-type TADs	4138
B-type TADs	1073
B-type TADs	27174
B-type TADs	626864
B-type TADs	1358929
B-type TADs	825
B-type TADs	1005
B-type TADs	1709
B-type TADs	761494
B-type TADs	372
B-type TADs	467
B-type TADs	1679
B-type TADs	2651
B-type TADs	11600
B-type TADs	4012
B-type TADs	782
B-type TADs	372010
B-type TADs	522216
B-type TADs	351
B-type TADs	123703
B-type TADs	630
B-type TADs	1057
B-type TADs	1824
B-type TADs	1001
B-type TADs	22131
B-type TADs	76253
B-type TADs	2483
B-type TADs	895
B-type TADs	15488
B-type TADs	142269
B-type TADs	3359
B-type TADs	7687
B-type TADs	50743
B-type TADs	629
B-type TADs	668
B-type TADs	842
B-type TADs	938
B-type TADs	98512
B-type TADs	8633
B-type TADs	11061
B-type TADs	68256
B-type TADs	12374
B-type TADs	265663
B-type TADs	460
B-type TADs	1305
B-type TADs	6315
B-type TADs	370483
B-type TADs	381
B-type TADs	2012
B-type TADs	580310
B-type TADs	1656
B-type TADs	2922
B-type TADs	2884
B-type TADs	153619
B-type TADs	1319
B-type TADs	5065
B-type TADs	992
B-type TADs	1451
B-type TADs	540
B-type TADs	46021
B-type TADs	3102
B-type TADs	3063
B-type TADs	20707
B-type TADs	15984
B-type TADs	32002
B-type TADs	4533
B-type TADs	3919
B-type TADs	619
B-type TADs	343
B-type TADs	372
B-type TADs	357
B-type TADs	89
B-type TADs	164
B-type TADs	639
B-type TADs	570
B-type TADs	385
B-type TADs	31099
B-type TADs	32199
B-type TADs	96158
B-type TADs	147104
B-type TADs	1456
B-type TADs	628
B-type TADs	37950
B-type TADs	2341
B-type TADs	3648
B-type TADs	358534
B-type TADs	2541
B-type TADs	10801
B-type TADs	59285
B-type TADs	37491
B-type TADs	174154
B-type TADs	63851
B-type TADs	4009
B-type TADs	118774
B-type TADs	16969
B-type TADs	16691
B-type TADs	1499
B-type TADs	1537
B-type TADs	12935
B-type TADs	54810
B-type TADs	4334
B-type TADs	621
B-type TADs	506
B-type TADs	344
B-type TADs	355
B-type TADs	525
B-type TADs	1067
B-type TADs	70205
B-type TADs	1058
B-type TADs	303
B-type TADs	591
B-type TADs	43625
B-type TADs	1373
B-type TADs	809
B-type TADs	245303
B-type TADs	522
B-type TADs	1444
B-type TADs	1305
B-type TADs	376
B-type TADs	106124
B-type TADs	203561
B-type TADs	500
B-type TADs	1831
B-type TADs	229356
B-type TADs	706
B-type TADs	783
B-type TADs	1323
B-type TADs	28341
B-type TADs	872529
B-type TADs	1403
B-type TADs	1181
B-type TADs	680166
B-type TADs	148830
B-type TADs	238
B-type TADs	250
B-type TADs	214
B-type TADs	191
B-type TADs	130254
B-type TADs	20275
B-type TADs	977
B-type TADs	411353
B-type TADs	3113
B-type TADs	3165
B-type TADs	176247
B-type TADs	188
B-type TADs	810
B-type TADs	663
B-type TADs	192
B-type TADs	251
B-type TADs	395
B-type TADs	476
B-type TADs	224
B-type TADs	219
B-type TADs	197
B-type TADs	240198
B-type TADs	13904
B-type TADs	1189
B-type TADs	1440
B-type TADs	624444
B-type TADs	2885
B-type TADs	4619
B-type TADs	11605
B-type TADs	1430
B-type TADs	1004
B-type TADs	2007
B-type TADs	279411
B-type TADs	7313
B-type TADs	6778
B-type TADs	190627
B-type TADs	3234
B-type TADs	295282
B-type TADs	2517
B-type TADs	823467
B-type TADs	7935
B-type TADs	959
B-type TADs	871
B-type TADs	664
B-type TADs	884
B-type TADs	359
B-type TADs	3098
B-type TADs	266439
B-type TADs	231
B-type TADs	1072
B-type TADs	1896
B-type TADs	1109
B-type TADs	34252
B-type TADs	6901
B-type TADs	6882
B-type TADs	360443
B-type TADs	455
B-type TADs	119
B-type TADs	412
B-type TADs	12589
B-type TADs	409605
B-type TADs	322
B-type TADs	475
B-type TADs	273
B-type TADs	284
B-type TADs	2402
B-type TADs	693
B-type TADs	181491
B-type TADs	506
B-type TADs	604
B-type TADs	382
B-type TADs	373
B-type TADs	356
B-type TADs	568
B-type TADs	1703
B-type TADs	136765
B-type TADs	37334
B-type TADs	6932
B-type TADs	3042
B-type TADs	587
B-type TADs	1974
B-type TADs	2933
B-type TADs	3623
B-type TADs	3491
B-type TADs	186405
B-type TADs	7645
B-type TADs	7627
B-type TADs	67376
B-type TADs	193724
B-type TADs	16
B-type TADs	248
B-type TADs	265
B-type TADs	561
B-type TADs	826
B-type TADs	4077
B-type TADs	1022
B-type TADs	772
B-type TADs	114255
B-type TADs	16048
B-type TADs	56828
B-type TADs	3073
B-type TADs	159693
B-type TADs	333774
B-type TADs	1069
B-type TADs	883
B-type TADs	396
B-type TADs	288
B-type TADs	139
B-type TADs	282
B-type TADs	553265
B-type TADs	1517
B-type TADs	8843
B-type TADs	461
B-type TADs	122
B-type TADs	251
B-type TADs	320
B-type TADs	679
B-type TADs	1183
B-type TADs	1152
B-type TADs	1333
B-type TADs	91498
B-type TADs	617
B-type TADs	678
B-type TADs	207
B-type TADs	341
B-type TADs	279
B-type TADs	507
B-type TADs	456
B-type TADs	150
B-type TADs	15930
B-type TADs	1583
B-type TADs	2254
B-type TADs	2035
B-type TADs	72474
B-type TADs	208
B-type TADs	230
B-type TADs	123
B-type TADs	103
B-type TADs	76
B-type TADs	208
B-type TADs	218
B-type TADs	249
B-type TADs	585
B-type TADs	539
B-type TADs	5104
B-type TADs	61191
B-type TADs	3542
B-type TADs	2728
B-type TADs	49551
B-type TADs	1648
B-type TADs	83810
B-type TADs	9181
B-type TADs	6772
B-type TADs	428809
B-type TADs	1253
B-type TADs	726
B-type TADs	3963
B-type TADs	89419
B-type TADs	144670
B-type TADs	2004
B-type TADs	736
B-type TADs	372
B-type TADs	1016
B-type TADs	1342
B-type TADs	35908
B-type TADs	80619
B-type TADs	1766
B-type TADs	1263
B-type TADs	356860
B-type TADs	26008
B-type TADs	24515
B-type TADs	1029
B-type TADs	55645
B-type TADs	13028
B-type TADs	794
B-type TADs	989
B-type TADs	1320
B-type TADs	139865
B-type TADs	426147
B-type TADs	1048
B-type TADs	1459
B-type TADs	846
B-type TADs	774
B-type TADs	333
B-type TADs	117
B-type TADs	112818
B-type TADs	23474
B-type TADs	21446
B-type TADs	1117
B-type TADs	398235
B-type TADs	700
B-type TADs	383
B-type TADs	354
B-type TADs	130
B-type TADs	243
B-type TADs	1053
B-type TADs	1312
B-type TADs	862324
B-type TADs	410082
B-type TADs	90237
B-type TADs	4897
B-type TADs	4237
B-type TADs	92988
B-type TADs	708
B-type TADs	537
B-type TADs	805
B-type TADs	877
B-type TADs	648
B-type TADs	503
B-type TADs	379589
B-type TADs	597
B-type TADs	454
B-type TADs	74
B-type TADs	231315
B-type TADs	2292
B-type TADs	12720
B-type TADs	1570
B-type TADs	263
B-type TADs	387
B-type TADs	458
B-type TADs	290
B-type TADs	163970
B-type TADs	10463
B-type TADs	12735
B-type TADs	831
B-type TADs	1262
B-type TADs	73280
B-type TADs	168
B-type TADs	14248
B-type TADs	11258
B-type TADs	9616
B-type TADs	24783
B-type TADs	19104
B-type TADs	638
B-type TADs	760
B-type TADs	621
B-type TADs	973
B-type TADs	89018
B-type TADs	1362
B-type TADs	431
B-type TADs	473
B-type TADs	341
B-type TADs	17563
B-type TADs	781
B-type TADs	1090
B-type TADs	1532
B-type TADs	8234
B-type TADs	71
B-type TADs	1232
B-type TADs	1204
B-type TADs	48
B-type TADs	48
B-type TADs	44
B-type TADs	497
B-type TADs	570
B-type TADs	139
B-type TADs	345
B-type TADs	382
B-type TADs	195
B-type TADs	25170
B-type TADs	2877
B-type TADs	1650
B-type TADs	170977
B-type TADs	660
B-type TADs	142
B-type TADs	163
B-type TADs	486
B-type TADs	413
B-type TADs	90
B-type TADs	133
B-type TADs	224
B-type TADs	161
B-type TADs	379
B-type TADs	734
B-type TADs	520
B-type TADs	263
B-type TADs	1865
B-type TADs	8493
B-type TADs	8503
B-type TADs	6919
B-type TADs	717
B-type TADs	2727
B-type TADs	4655
B-type TADs	3496
B-type TADs	17679
B-type TADs	2325
B-type TADs	2178
B-type TADs	1818
B-type TADs	3172
B-type TADs	2797
B-type TADs	674
B-type TADs	351
B-type TADs	622
B-type TADs	544427
B-type TADs	990
B-type TADs	987
B-type TADs	54
B-type TADs	280
B-type TADs	598
B-type TADs	719
B-type TADs	99502
B-type TADs	3103
B-type TADs	41691
B-type TADs	79030
B-type TADs	1797
B-type TADs	689
B-type TADs	83
B-type TADs	964
B-type TADs	1036
B-type TADs	68763
B-type TADs	4114
B-type TADs	810
B-type TADs	277
B-type TADs	1578
B-type TADs	1753
B-type TADs	163065
B-type TADs	1057
B-type TADs	57119
B-type TADs	167
B-type TADs	94
B-type TADs	251
B-type TADs	254
B-type TADs	1970
B-type TADs	1129
B-type TADs	110
B-type TADs	6261
B-type TADs	274912
B-type TADs	1106
B-type TADs	995
B-type TADs	49747
B-type TADs	590
B-type TADs	582
B-type TADs	336
B-type TADs	471
B-type TADs	705
B-type TADs	507
B-type TADs	86694
B-type TADs	332
B-type TADs	390
B-type TADs	441
B-type TADs	2924
B-type TADs	192123
B-type TADs	889
B-type TADs	799
B-type TADs	252
B-type TADs	513
B-type TADs	923
B-type TADs	1271
B-type TADs	298900
B-type TADs	325
B-type TADs	85
B-type TADs	2787
B-type TADs	136440
B-type TADs	59586
B-type TADs	333
B-type TADs	47
B-type TADs	2239
B-type TADs	776
B-type TADs	4266
B-type TADs	85381
B-type TADs	10059
B-type TADs	810
B-type TADs	1112
B-type TADs	50869
B-type TADs	1918
B-type TADs	1242
B-type TADs	459
B-type TADs	213
B-type TADs	365
B-type TADs	129826
B-type TADs	345
B-type TADs	274
B-type TADs	224
B-type TADs	347
B-type TADs	570
B-type TADs	452
B-type TADs	79
B-type TADs	212
B-type TADs	178
B-type TADs	48
B-type TADs	676
B-type TADs	1605
B-type TADs	12264
B-type TADs	1497
B-type TADs	565
B-type TADs	1022
B-type TADs	72528
B-type TADs	1076
B-type TADs	815
B-type TADs	625
B-type TADs	9998
B-type TADs	71950
B-type TADs	380
B-type TADs	557
B-type TADs	303285
B-type TADs	450
B-type TADs	250
B-type TADs	109
B-type TADs	389
B-type TADs	423
B-type TADs	480
B-type TADs	1345
B-type TADs	279473
B-type TADs	18237
B-type TADs	1775
B-type TADs	31911
B-type TADs	1247
B-type TADs	958
B-type TADs	368
B-type TADs	172
B-type TADs	244880
B-type TADs	9529
B-type TADs	57064
B-type TADs	4800
B-type TADs	1751
B-type TADs	176
B-type TADs	52
B-type TADs	170
B-type TADs	325
B-type TADs	215
B-type TADs	148
B-type TADs	211
B-type TADs	112
B-type TADs	49
B-type TADs	78
B-type TADs	156
B-type TADs	242
B-type TADs	170
B-type TADs	25083
B-type TADs	21868
B-type TADs	527513
B-type TADs	1206
B-type TADs	759
B-type TADs	1739
B-type TADs	16910
B-type TADs	631
B-type TADs	345
B-type TADs	219
B-type TADs	550
B-type TADs	19721
B-type TADs	48102
B-type TADs	156973
B-type TADs	302
B-type TADs	894
B-type TADs	747
B-type TADs	36902
B-type TADs	394
B-type TADs	206
B-type TADs	78010
B-type TADs	445
B-type TADs	228
B-type TADs	148
B-type TADs	132
B-type TADs	75
B-type TADs	185
B-type TADs	349
B-type TADs	5073
B-type TADs	8539
B-type TADs	540
B-type TADs	232
B-type TADs	109
B-type TADs	68
B-type TADs	130
B-type TADs	303
B-type TADs	493
B-type TADs	465
B-type TADs	236
B-type TADs	137
B-type TADs	1900
B-type TADs	149282
B-type TADs	1436
B-type TADs	58385
B-type TADs	718
B-type TADs	2084
B-type TADs	228006
B-type TADs	482
B-type TADs	250
B-type TADs	208
B-type TADs	14719
B-type TADs	698960
B-type TADs	333
B-type TADs	75
B-type TADs	690
B-type TADs	236984
B-type TADs	237
B-type TADs	573
B-type TADs	691
B-type TADs	1569
B-type TADs	2270
B-type TADs	20603
B-type TADs	218
B-type TADs	182
B-type TADs	95
B-type TADs	340
B-type TADs	1018
B-type TADs	817
B-type TADs	160
B-type TADs	157
B-type TADs	189
B-type TADs	125864
B-type TADs	8240
B-type TADs	1126
B-type TADs	1119
B-type TADs	15493
B-type TADs	2464
B-type TADs	817342
B-type TADs	2958
B-type TADs	805
B-type TADs	1388
B-type TADs	852
B-type TADs	259
B-type TADs	343
B-type TADs	258
B-type TADs	17
B-type TADs	521
B-type TADs	371916
B-type TADs	1140
B-type TADs	1658
B-type TADs	7812
B-type TADs	7572
B-type TADs	39800
B-type TADs	2843
B-type TADs	2843
B-type TADs	1330
B-type TADs	1234
B-type TADs	964
B-type TADs	453234
B-type TADs	783
B-type TADs	423
B-type TADs	1142
B-type TADs	25963
B-type TADs	1183
B-type TADs	644
B-type TADs	158705
B-type TADs	2927
B-type TADs	1693
B-type TADs	8129
B-type TADs	1530
B-type TADs	29112
B-type TADs	3251
B-type TADs	927
B-type TADs	82
B-type TADs	162
B-type TADs	176
B-type TADs	332
B-type TADs	623
B-type TADs	794
B-type TADs	517
B-type TADs	705
B-type TADs	3753
B-type TADs	219966
B-type TADs	123
B-type TADs	340
B-type TADs	950
B-type TADs	170931
B-type TADs	58859
B-type TADs	567
B-type TADs	228
B-type TADs	260
B-type TADs	269
B-type TADs	236
B-type TADs	183
B-type TADs	314271
B-type TADs	154585
B-type TADs	449
B-type TADs	706
B-type TADs	716
B-type TADs	509
B-type TADs	1058
B-type TADs	677
B-type TADs	216
B-type TADs	262
B-type TADs	140
B-type TADs	375
B-type TADs	394
B-type TADs	199
B-type TADs	164
B-type TADs	183
B-type TADs	223
B-type TADs	59933
B-type TADs	118
B-type TADs	85
B-type TADs	90
B-type TADs	280
B-type TADs	734
B-type TADs	723
B-type TADs	509
B-type TADs	322
B-type TADs	385
B-type TADs	2185
B-type TADs	555
B-type TADs	115
B-type TADs	273
B-type TADs	293
B-type TADs	378
B-type TADs	538
B-type TADs	647
B-type TADs	24676
B-type TADs	611
B-type TADs	54677
B-type TADs	23073
B-type TADs	1228
B-type TADs	476
B-type TADs	399
B-type TADs	4198
B-type TADs	225
B-type TADs	314
B-type TADs	219
B-type TADs	281
B-type TADs	834
B-type TADs	2606
B-type TADs	41026
B-type TADs	7171
B-type TADs	1324
B-type TADs	1535
B-type TADs	1034
B-type TADs	115474
B-type TADs	396
B-type TADs	463
B-type TADs	262
B-type TADs	302319
B-type TADs	245333
B-type TADs	12514
B-type TADs	4019
B-type TADs	13510
B-type TADs	8766
B-type TADs	8596
B-type TADs	230660
B-type TADs	4467
B-type TADs	1185
B-type TADs	32037
B-type TADs	1488
B-type TADs	293
B-type TADs	607
B-type TADs	814
B-type TADs	414
B-type TADs	10997
B-type TADs	1410
B-type TADs	633
B-type TADs	405
B-type TADs	407
B-type TADs	135
B-type TADs	4830
B-type TADs	245189
B-type TADs	1670
B-type TADs	38936
B-type TADs	690
B-type TADs	118353
B-type TADs	5018
B-type TADs	1188
B-type TADs	1650
B-type TADs	679
B-type TADs	5599
B-type TADs	1216
B-type TADs	911
B-type TADs	1078
B-type TADs	4534
B-type TADs	45211
B-type TADs	3102
B-type TADs	2998
B-type TADs	28792
B-type TADs	45913
B-type TADs	70437
B-type TADs	1025
B-type TADs	522
B-type TADs	513
B-type TADs	746
B-type TADs	495
B-type TADs	921
B-type TADs	748773
B-type TADs	23086
B-type TADs	596
B-type TADs	517
B-type TADs	429
B-type TADs	9420
B-type TADs	43477
B-type TADs	722292
B-type TADs	3451
B-type TADs	3531
B-type TADs	15544
B-type TADs	4704
B-type TADs	1781362
B-type TADs	357382
B-type TADs	5841
B-type TADs	384
B-type TADs	665
B-type TADs	610
B-type TADs	1278
B-type TADs	16812
B-type TADs	6783
B-type TADs	421
B-type TADs	729
B-type TADs	719
B-type TADs	4800
B-type TADs	1077704
B-type TADs	49583
B-type TADs	1650
B-type TADs	537
B-type TADs	1399
B-type TADs	1938
B-type TADs	113747
B-type TADs	47
B-type TADs	274
B-type TADs	549
B-type TADs	532
B-type TADs	733
B-type TADs	1065
B-type TADs	572
B-type TADs	296
B-type TADs	488
B-type TADs	81701
B-type TADs	364
B-type TADs	772
B-type TADs	551
B-type TADs	455
B-type TADs	448
B-type TADs	129
B-type TADs	343375
B-type TADs	534809
B-type TADs	4421
B-type TADs	856
B-type TADs	1230
B-type TADs	435395
B-type TADs	595
B-type TADs	3487
B-type TADs	528979
B-type TADs	438324
B-type TADs	414
B-type TADs	632
B-type TADs	627
B-type TADs	381
B-type TADs	363
B-type TADs	407329
B-type TADs	818
B-type TADs	29326
B-type TADs	1241
B-type TADs	485
B-type TADs	1133
B-type TADs	397155
B-type TADs	2594
B-type TADs	17628
B-type TADs	15406
B-type TADs	32347
B-type TADs	112571
B-type TADs	4664
B-type TADs	394166
B-type TADs	326
B-type TADs	233
B-type TADs	1136
B-type TADs	1031
B-type TADs	2444
B-type TADs	56808
B-type TADs	537
B-type TADs	67531
B-type TADs	3421
B-type TADs	3426
B-type TADs	15106
B-type TADs	282744
B-type TADs	139455
B-type TADs	372394
B-type TADs	36121
B-type TADs	659
B-type TADs	476
B-type TADs	451
B-type TADs	703
B-type TADs	747
B-type TADs	205513
B-type TADs	470
B-type TADs	197
B-type TADs	426
B-type TADs	553
B-type TADs	24121
B-type TADs	56337
B-type TADs	1131
B-type TADs	137
B-type TADs	153670
B-type TADs	128088
B-type TADs	37165
B-type TADs	61816
B-type TADs	1719
B-type TADs	17807
B-type TADs	6083
B-type TADs	240265
B-type TADs	1197
B-type TADs	1366311
B-type TADs	1472474
B-type TADs	25205
B-type TADs	3124
B-type TADs	129938
B-type TADs	2336
B-type TADs	39
B-type TADs	17
B-type TADs	453
B-type TADs	454
B-type TADs	263746
B-type TADs	857431
B-type TADs	886
B-type TADs	85
B-type TADs	506
B-type TADs	779
B-type TADs	336
B-type TADs	140754
B-type TADs	188
B-type TADs	310
B-type TADs	297
B-type TADs	485
B-type TADs	431066
B-type TADs	2672
B-type TADs	5292
B-type TADs	121663
B-type TADs	72350
B-type TADs	2284
B-type TADs	468
B-type TADs	60661
B-type TADs	1200
B-type TADs	385870
B-type TADs	7406
B-type TADs	136
B-type TADs	122
B-type TADs	864
B-type TADs	1536
B-type TADs	1178
B-type TADs	154916
B-type TADs	519
B-type TADs	239
B-type TADs	62
B-type TADs	132
B-type TADs	564
B-type TADs	664
B-type TADs	526
B-type TADs	357204
B-type TADs	907
B-type TADs	122
B-type TADs	733
B-type TADs	747
B-type TADs	354
B-type TADs	489
B-type TADs	209
B-type TADs	148
B-type TADs	1936
B-type TADs	1918
B-type TADs	8188
B-type TADs	13135
B-type TADs	387005
B-type TADs	18017
B-type TADs	4018
B-type TADs	4810
B-type TADs	127861
B-type TADs	343650
B-type TADs	515
B-type TADs	299
B-type TADs	226
B-type TADs	544
B-type TADs	25745
B-type TADs	24298
B-type TADs	614
B-type TADs	1253
B-type TADs	939
B-type TADs	157
B-type TADs	89
B-type TADs	3413
B-type TADs	401902
B-type TADs	3032
B-type TADs	3242
B-type TADs	7659
B-type TADs	3101
B-type TADs	2875
B-type TADs	223319
B-type TADs	533463
B-type TADs	87
B-type TADs	123
B-type TADs	58
B-type TADs	230
B-type TADs	232
B-type TADs	112
B-type TADs	212
B-type TADs	173
B-type TADs	89
B-type TADs	44
B-type TADs	396
B-type TADs	45768
B-type TADs	2730
B-type TADs	38862
B-type TADs	185
B-type TADs	1003
B-type TADs	955
B-type TADs	211
B-type TADs	228405
B-type TADs	2248
B-type TADs	736769
B-type TADs	273362
B-type TADs	3531
B-type TADs	392734
B-type TADs	123822
B-type TADs	23721
B-type TADs	5003
B-type TADs	6193
B-type TADs	324
B-type TADs	325
B-type TADs	182940
B-type TADs	290924
B-type TADs	42716
B-type TADs	74761
B-type TADs	1561
B-type TADs	848
B-type TADs	577
B-type TADs	1237
B-type TADs	35852
B-type TADs	500
B-type TADs	13851
B-type TADs	28743
B-type TADs	2590
B-type TADs	70979
B-type TADs	128610
B-type TADs	636
B-type TADs	1181
B-type TADs	72505
B-type TADs	606
B-type TADs	3462
B-type TADs	4093
B-type TADs	149288
B-type TADs	304679
B-type TADs	140441
B-type TADs	191908
B-type TADs	70841
B-type TADs	2189
B-type TADs	908
B-type TADs	735
B-type TADs	370
B-type TADs	6790
B-type TADs	16869
B-type TADs	404713
B-type TADs	1212
B-type TADs	1896
B-type TADs	1860
B-type TADs	1367
B-type TADs	652
B-type TADs	20738
B-type TADs	17445
B-type TADs	117233
B-type TADs	13953
B-type TADs	5154
B-type TADs	3054
B-type TADs	73342
B-type TADs	1037
B-type TADs	326
B-type TADs	607
B-type TADs	611
B-type TADs	836
B-type TADs	448
B-type TADs	645
B-type TADs	318
B-type TADs	1020996
B-type TADs	2109
B-type TADs	1987
B-type TADs	131
B-type TADs	787
B-type TADs	1778
B-type TADs	623
B-type TADs	105
B-type TADs	77
B-type TADs	312
B-type TADs	445
B-type TADs	397
B-type TADs	607
B-type TADs	1646
B-type TADs	187575
B-type TADs	1538
B-type TADs	1638
B-type TADs	1710
B-type TADs	182188
B-type TADs	660
B-type TADs	234
B-type TADs	130472
B-type TADs	293846
B-type TADs	735
B-type TADs	713377
B-type TADs	888
B-type TADs	284197
B-type TADs	5037
B-type TADs	78890
B-type TADs	541
B-type TADs	2598
B-type TADs	3048
B-type TADs	378128
B-type TADs	2162
B-type TADs	465881
B-type TADs	8608
B-type TADs	176
B-type TADs	428
B-type TADs	813
B-type TADs	542
B-type TADs	555
B-type TADs	834
B-type TADs	300
B-type TADs	59421
B-type TADs	888
B-type TADs	254663
B-type TADs	1123
B-type TADs	13655
B-type TADs	470
B-type TADs	450
B-type TADs	147
B-type TADs	171
B-type TADs	1293
B-type TADs	702888
B-type TADs	897
B-type TADs	1759
B-type TADs	6018
B-type TADs	675180
B-type TADs	122690
B-type TADs	498
B-type TADs	1451
B-type TADs	1264
B-type TADs	433
B-type TADs	1326
B-type TADs	39997
B-type TADs	29242
B-type TADs	182465
B-type TADs	1876
B-type TADs	1391
B-type TADs	247520
B-type TADs	7049
B-type TADs	2705
B-type TADs	4379
B-type TADs	3943
B-type TADs	2124
B-type TADs	769251
B-type TADs	727
B-type TADs	787
B-type TADs	1539
B-type TADs	11158
B-type TADs	424
B-type TADs	1374
B-type TADs	1308
B-type TADs	3407
B-type TADs	6778
B-type TADs	8187
B-type TADs	4883
B-type TADs	39874
B-type TADs	514870
B-type TADs	11321
B-type TADs	61876
B-type TADs	6049
B-type TADs	8935
B-type TADs	11407
B-type TADs	240732
B-type TADs	714
B-type TADs	853
B-type TADs	275
B-type TADs	1044359
B-type TADs	6282
B-type TADs	420173
B-type TADs	84028
B-type TADs	4058
B-type TADs	5594
B-type TADs	3896
B-type TADs	3357
B-type TADs	112514
B-type TADs	11863
B-type TADs	3609
B-type TADs	2223
B-type TADs	32995
B-type TADs	20281
B-type TADs	69634
B-type TADs	5856
B-type TADs	23300
B-type TADs	1067654
B-type TADs	1587
B-type TADs	1465
B-type TADs	240
B-type TADs	152534
B-type TADs	16118
B-type TADs	622
B-type TADs	574
B-type TADs	255631
B-type TADs	19307
B-type TADs	5989
B-type TADs	212455
B-type TADs	295
B-type TADs	2372
B-type TADs	1033749
B-type TADs	1063
B-type TADs	434680
B-type TADs	2259
B-type TADs	563802
B-type TADs	9093
B-type TADs	1415
B-type TADs	860
B-type TADs	658
B-type TADs	863
B-type TADs	662
B-type TADs	760
B-type TADs	681
B-type TADs	661
B-type TADs	361
B-type TADs	26980
B-type TADs	235
B-type TADs	421
B-type TADs	784
B-type TADs	394
B-type TADs	352
B-type TADs	357
B-type TADs	6682
B-type TADs	4628
B-type TADs	490331
B-type TADs	1613
B-type TADs	4931
B-type TADs	590
B-type TADs	298
B-type TADs	313
B-type TADs	157
B-type TADs	398
B-type TADs	902
B-type TADs	5560
B-type TADs	4815
B-type TADs	5573
B-type TADs	518407
B-type TADs	690
B-type TADs	756
B-type TADs	156
B-type TADs	35
B-type TADs	210281
B-type TADs	74776
B-type TADs	1323
B-type TADs	1254
B-type TADs	12465
B-type TADs	12402
B-type TADs	118176
B-type TADs	2455
B-type TADs	42447
B-type TADs	583
B-type TADs	1444
B-type TADs	1502
B-type TADs	45201
B-type TADs	50851
B-type TADs	9330
B-type TADs	237672
B-type TADs	290038
B-type TADs	1442
B-type TADs	711
B-type TADs	695
B-type TADs	257698
B-type TADs	1492
B-type TADs	2356
B-type TADs	2798
B-type TADs	3843
B-type TADs	447957
B-type TADs	26422
B-type TADs	17146
B-type TADs	7934
B-type TADs	2213
B-type TADs	1472
B-type TADs	514
B-type TADs	24791
B-type TADs	1272
B-type TADs	1188
B-type TADs	936
B-type TADs	327
B-type TADs	36159
B-type TADs	2235
B-type TADs	3758
B-type TADs	414817
B-type TADs	17194
B-type TADs	544
B-type TADs	1813
B-type TADs	2034
B-type TADs	1900
B-type TADs	54218
B-type TADs	128139
B-type TADs	279110
B-type TADs	6267
B-type TADs	838
B-type TADs	934
B-type TADs	1676
B-type TADs	5915
B-type TADs	164703
B-type TADs	708648
B-type TADs	7975
B-type TADs	196
B-type TADs	48995
B-type TADs	485957
B-type TADs	1663
B-type TADs	2144
B-type TADs	41103
B-type TADs	70640
B-type TADs	62516
B-type TADs	1520
B-type TADs	1365
B-type TADs	733866
B-type TADs	1285
B-type TADs	1207
B-type TADs	827218
B-type TADs	1131592
B-type TADs	48171
B-type TADs	34407
B-type TADs	1826
B-type TADs	507
B-type TADs	271
B-type TADs	821673
B-type TADs	2023
B-type TADs	1270
B-type TADs	622301
B-type TADs	828
B-type TADs	2231
B-type TADs	132467
B-type TADs	1760
B-type TADs	2007
B-type TADs	80486
B-type TADs	70902
B-type TADs	4846
B-type TADs	7647
B-type TADs	918
B-type TADs	582
B-type TADs	909
B-type TADs	446
B-type TADs	159
B-type TADs	591
B-type TADs	2773
B-type TADs	204957
B-type TADs	886
B-type TADs	1132
B-type TADs	961
B-type TADs	603
B-type TADs	877
B-type TADs	51794
B-type TADs	328645
B-type TADs	263878
B-type TADs	3183
B-type TADs	1689
B-type TADs	1284
B-type TADs	450
B-type TADs	1190
B-type TADs	930
B-type TADs	38
B-type TADs	130869
B-type TADs	90282
B-type TADs	218
B-type TADs	158902
B-type TADs	40350
B-type TADs	67029
B-type TADs	3341
B-type TADs	3177
B-type TADs	86161
B-type TADs	1381
B-type TADs	26242
B-type TADs	53700
B-type TADs	205525
B-type TADs	4938
B-type TADs	10279
B-type TADs	285557
B-type TADs	6203
B-type TADs	158502
B-type TADs	6549
B-type TADs	929642
B-type TADs	1451
B-type TADs	1505
B-type TADs	286515
B-type TADs	231806
B-type TADs	533
B-type TADs	510564
B-type TADs	862
B-type TADs	948
B-type TADs	361
B-type TADs	139872
B-type TADs	28353
B-type TADs	1850
B-type TADs	10799
B-type TADs	304069
B-type TADs	646059
B-type TADs	1491
B-type TADs	2073
B-type TADs	1580
B-type TADs	1548
B-type TADs	5175
B-type TADs	267
B-type TADs	472
B-type TADs	953
B-type TADs	54476
B-type TADs	247332
B-type TADs	2041
B-type TADs	513
B-type TADs	226
B-type TADs	1119
B-type TADs	1009
B-type TADs	121
B-type TADs	403
B-type TADs	73257
B-type TADs	70420
B-type TADs	167
B-type TADs	460
B-type TADs	11292
B-type TADs	685164
B-type TADs	2916
B-type TADs	16354
B-type TADs	5824
B-type TADs	269
B-type TADs	755
B-type TADs	708
B-type TADs	138
B-type TADs	224
B-type TADs	238
B-type TADs	83
B-type TADs	349
B-type TADs	329
B-type TADs	98
B-type TADs	381842
B-type TADs	595
B-type TADs	1277
B-type TADs	743
B-type TADs	769
B-type TADs	13673
B-type TADs	65516
B-type TADs	105109
B-type TADs	186019
B-type TADs	585
B-type TADs	1383
B-type TADs	1352
B-type TADs	1561
B-type TADs	811838
B-type TADs	510
B-type TADs	471
B-type TADs	190
B-type TADs	404
B-type TADs	666
B-type TADs	708
B-type TADs	42315
B-type TADs	11465
B-type TADs	5609
B-type TADs	14991
B-type TADs	110926
B-type TADs	1009
B-type TADs	72
B-type TADs	110
B-type TADs	88
B-type TADs	193
B-type TADs	541
B-type TADs	720
B-type TADs	486
B-type TADs	362
B-type TADs	26591
B-type TADs	10072
B-type TADs	432
B-type TADs	886
B-type TADs	145761
B-type TADs	17197
B-type TADs	2718
B-type TADs	1645
B-type TADs	2699
B-type TADs	3111
B-type TADs	1561
B-type TADs	167257
B-type TADs	880
B-type TADs	1267
B-type TADs	1337
[truncated: 7,119 more rows]
