# Supplementary material for: Determinants of transcription factor regulatory range
Source: Nat Commun. 2020 May 18;11:2472. doi: 10.1038/s41467-020-16106-x (PMC7235260; doi:10.1038/s41467-020-16106-x)
Supplement: Supplementary file 12 — Source Data [file 41467_2020_16106_MOESM12_ESM.zip › Source Data/source_data_supp_fig_5_eQTL_matrix.csv]

	Whole_Blood	Brain_Cortex	Stomach	Cells_EBV transformed_lymphocytes
Whole_Blood		30.0	30.0	2.1410619304470844
Brain_Cortex	30.0		30.0	30.0
Stomach	7.9026418774374445	27.260338599840097		30.0
Cells_EBV transformed_lymphocytes	30.0	29.994254163396654	30.0
